# Supplementary material for: Whole-Genome and Poly(A)+Transcriptome Analysis of the Drosophila Mutant agnts3 with Cognitive Dysfunctions
Source: Int J Mol Sci. 2024 Sep 13;25(18):9891. doi: 10.3390/ijms25189891 (PMC11432035; doi:10.3390/ijms25189891)
Supplement: Supplementary file 1 [file ijms-25-09891-s001.zip]

Archive with 77 entries (64 files):
- Supplementary materials/
- Supplementary materials/Archive_S1_genome_sequences_annotation/
- Supplementary materials/Archive_S1_genome_sequences_annotation/.directory
- Supplementary materials/Archive_S1_genome_sequences_annotation/agn-full.csv
- Supplementary materials/Archive_S1_genome_sequences_annotation/agn-specific.csv
- Supplementary materials/Archive_S1_genome_sequences_annotation/Common.csv
- Supplementary materials/Archive_S1_genome_sequences_annotation/CS-full.csv
- Supplementary materials/Archive_S1_genome_sequences_annotation/CS-specific.csv
- Supplementary materials/Archive_S1_genome_sequences_annotation/Description.txt
- Supplementary materials/Archive_S2_transcriptome_sequences_annotation/
- Supplementary materials/Archive_S2_transcriptome_sequences_annotation/Description.txt
- Supplementary materials/Archive_S2_transcriptome_sequences_annotation/Genes/
- Supplementary materials/Archive_S2_transcriptome_sequences_annotation/Genes/All_genes/
- Supplementary materials/Archive_S2_transcriptome_sequences_annotation/Genes/All_genes/agn-HMC_agn-N_all.csv
- Supplementary materials/Archive_S2_transcriptome_sequences_annotation/Genes/All_genes/agn-HMC_CS-HMC_all.csv
- Supplementary materials/Archive_S2_transcriptome_sequences_annotation/Genes/All_genes/agn-HS_agn-N_all.csv
- Supplementary materials/Archive_S2_transcriptome_sequences_annotation/Genes/All_genes/agn-HS_CS-HS_all.csv
- Supplementary materials/Archive_S2_transcriptome_sequences_annotation/Genes/All_genes/agn-N_CS-N_all.csv
- Supplementary materials/Archive_S2_transcriptome_sequences_annotation/Genes/All_genes/CS-HMC_CS-N_no_Wald_all.csv
- Supplementary materials/Archive_S2_transcriptome_sequences_annotation/Genes/All_genes/CS-HS_CS-N_all.csv
- Supplementary materials/Archive_S2_transcriptome_sequences_annotation/Genes/DEGs/
- Supplementary materials/Archive_S2_transcriptome_sequences_annotation/Genes/DEGs/agn-HMC-CS-HMC.csv
- Supplementary materials/Archive_S2_transcriptome_sequences_annotation/Genes/DEGs/agn-HMC_agn-N.csv
- Supplementary materials/Archive_S2_transcriptome_sequences_annotation/Genes/DEGs/agn-HS_agn-N.csv
- Supplementary materials/Archive_S2_transcriptome_sequences_annotation/Genes/DEGs/agn-HS_CS-HS.csv
- Supplementary materials/Archive_S2_transcriptome_sequences_annotation/Genes/DEGs/agn-N_CS-N.csv
- Supplementary materials/Archive_S2_transcriptome_sequences_annotation/Genes/DEGs/CS-HMC_CS-N_noWald.csv
- Supplementary materials/Archive_S2_transcriptome_sequences_annotation/Genes/DEGs/CS-HS_CS-N.csv
- Supplementary materials/Archive_S2_transcriptome_sequences_annotation/Genes/GO_processes/
- Supplementary materials/Archive_S2_transcriptome_sequences_annotation/Genes/GO_processes/agn-HMC_CS-HMC.csv
- Supplementary materials/Archive_S2_transcriptome_sequences_annotation/Genes/GO_processes/agn-HS_agn-N.csv
- Supplementary materials/Archive_S2_transcriptome_sequences_annotation/Genes/GO_processes/agn-HS_CS-HS.csv
- Supplementary materials/Archive_S2_transcriptome_sequences_annotation/Genes/GO_processes/agn-N_CS-N.csv
- Supplementary materials/Archive_S2_transcriptome_sequences_annotation/Genes/GO_processes/CS-HS_CS-N.csv
- Supplementary materials/Archive_S2_transcriptome_sequences_annotation/Genes/GO_processes/CS_HMC_CS-N_noWald.csv
- Supplementary materials/Archive_S2_transcriptome_sequences_annotation/Genes/KEGG/
- Supplementary materials/Archive_S2_transcriptome_sequences_annotation/Genes/KEGG/agn-HMC_CS-HMC.csv
- Supplementary materials/Archive_S2_transcriptome_sequences_annotation/Genes/KEGG/agn-HS_agn-N.csv
- Supplementary materials/Archive_S2_transcriptome_sequences_annotation/Genes/KEGG/agn-HS_CS-HS.csv
- Supplementary materials/Archive_S2_transcriptome_sequences_annotation/Genes/KEGG/agn-N_CS-N.csv
- Supplementary materials/Archive_S2_transcriptome_sequences_annotation/Genes/KEGG/CS-HMC_CS-N_noWald.csv
- Supplementary materials/Archive_S2_transcriptome_sequences_annotation/Genes/KEGG/CS-HS_CS-N.csv
- Supplementary materials/Archive_S2_transcriptome_sequences_annotation/Isoforms/
- Supplementary materials/Archive_S2_transcriptome_sequences_annotation/Isoforms/All_genes/
- Supplementary materials/Archive_S2_transcriptome_sequences_annotation/Isoforms/All_genes/agn-HMC_agn-N_all.csv
- Supplementary materials/Archive_S2_transcriptome_sequences_annotation/Isoforms/All_genes/agn-HMC_CS-HMC_all.csv
- Supplementary materials/Archive_S2_transcriptome_sequences_annotation/Isoforms/All_genes/agn-HS_agn-N_all.csv
- Supplementary materials/Archive_S2_transcriptome_sequences_annotation/Isoforms/All_genes/agn-HS_CS-HS-all.csv
- Supplementary materials/Archive_S2_transcriptome_sequences_annotation/Isoforms/All_genes/agn-N_CS-N_all.csv
- Supplementary materials/Archive_S2_transcriptome_sequences_annotation/Isoforms/All_genes/CS-HMC_CS-N_all.csv
- Supplementary materials/Archive_S2_transcriptome_sequences_annotation/Isoforms/All_genes/CS-HS_CS-N_all.csv
- Supplementary materials/Archive_S2_transcriptome_sequences_annotation/Isoforms/DEGs/
- Supplementary materials/Archive_S2_transcriptome_sequences_annotation/Isoforms/DEGs/agn-HMC-CS-HMC.csv
- Supplementary materials/Archive_S2_transcriptome_sequences_annotation/Isoforms/DEGs/agn-HMC_agn-N.csv
- Supplementary materials/Archive_S2_transcriptome_sequences_annotation/Isoforms/DEGs/agn-HS_agn-N.csv
- Supplementary materials/Archive_S2_transcriptome_sequences_annotation/Isoforms/DEGs/agn-HS_CS-HS.csv
- Supplementary materials/Archive_S2_transcriptome_sequences_annotation/Isoforms/DEGs/agn-N_CS-N.csv
- Supplementary materials/Archive_S2_transcriptome_sequences_annotation/Isoforms/DEGs/CS-HMC_CS-N.csv
- Supplementary materials/Archive_S2_transcriptome_sequences_annotation/Isoforms/DEGs/CS-HS_CS-N.csv
- Supplementary materials/Archive_S3_expression_counts/
- Supplementary materials/Archive_S3_expression_counts/CS-HMC_agn-HMC_genes.csv
- Supplementary materials/Archive_S3_expression_counts/CS-HMC_agn-HMC_isoforms.csv
- Supplementary materials/Archive_S3_expression_counts/CS-HS_AGN-HS_genes.csv
- Supplementary materials/Archive_S3_expression_counts/CS-HS_agn-HS_isoforms.csv
- Supplementary materials/Archive_S3_expression_counts/CS-N_agn-N_genes.csv
- Supplementary materials/Archive_S3_expression_counts/CS-N_agn-N_isoforms.csv
- Supplementary materials/Archive_S3_expression_counts/Description.txt
- Supplementary materials/Archive_S4_RT-PCR_data/
- Supplementary materials/Archive_S4_RT-PCR_data/Experiment_1.xls
- Supplementary materials/Archive_S4_RT-PCR_data/Experiment_2.xls
- Supplementary materials/Archive_S4_RT-PCR_data/Experiment_3.xls
- Supplementary materials/Archive_S4_RT-PCR_data/Experiment_4.xls
- Supplementary materials/Archive_S4_RT-PCR_data/Experiment_5.xls
- Supplementary materials/Table S1.pdf
- Supplementary materials/Table S2.xls
- Supplementary materials/Text S1.pdf
- Supplementary materials/Text S2.pdf
