# Supplementary material for: Whole-Genome and Poly(A)+Transcriptome Analysis of the Drosophila Mutant agnts3 with Cognitive Dysfunctions
Source: Int J Mol Sci. 2024 Sep 13;25(18):9891. doi: 10.3390/ijms25189891 (PMC11432035; doi:10.3390/ijms25189891)
Supplement: Supplementary file 1 [file ijms-25-09891-s001.zip › Supplementary materials/Archive_S1_genome_sequences_annotation/agn-full.csv]

#GeneName	GeneId	TranscriptId	BioType	variants_impact_HIGH	variants_impact_LOW	variants_impact_MODERATE	variants_impact_MODIFIER	variants_effect_3_prime_UTR_variant	variants_effect_5_prime_UTR_premature_start_codon_gain_variant	variants_effect_5_prime_UTR_variant	variants_effect_conservative_inframe_deletion	variants_effect_conservative_inframe_insertion	variants_effect_disruptive_inframe_deletion	variants_effect_disruptive_inframe_insertion	variants_effect_downstream_gene_variant	variants_effect_frameshift_variant	variants_effect_initiator_codon_variant	variants_effect_intron_variant	variants_effect_missense_variant	variants_effect_non_coding_transcript_exon_variant	variants_effect_non_coding_transcript_variant	variants_effect_splice_acceptor_variant	variants_effect_splice_donor_variant	variants_effect_splice_region_variant	variants_effect_start_lost	variants_effect_stop_gained	variants_effect_stop_lost	variants_effect_stop_retained_variant	variants_effect_synonymous_variant	variants_effect_upstream_gene_variant
Ptp61F	FBgn0267487	FBtr0310161	protein_coding	0	11	0	1885	10	2	23	0	0	0	0	65	0	0	1750	0	0	0	0	0	2	0	0	0	0	8	38
CG32264	FBgn0052264	FBtr0308639	protein_coding	0	17	5	1649	21	0	0	0	0	0	2	56	0	0	1504	3	0	0	0	0	2	0	0	0	0	15	70
sick	FBgn0263873	FBtr0329838	protein_coding	0	26	4	1636	1	0	2	0	0	0	0	26	0	0	1603	4	0	0	0	0	2	0	0	0	0	24	6
CG32264	FBgn0052264	FBtr0308637	protein_coding	0	24	5	1570	2	2	17	0	0	1	1	71	0	0	1423	3	0	0	0	0	2	0	0	0	0	20	59
CG32264	FBgn0052264	FBtr0332987	protein_coding	0	24	5	1570	2	2	17	0	0	1	1	71	0	0	1423	3	0	0	0	0	2	0	0	0	0	20	59
Myo81F	FBgn0267431	FBtr0392909	protein_coding	0	2	0	1548	0	0	0	0	0	0	0	3	0	0	1544	0	0	0	0	0	0	0	0	0	0	2	1
CG32264	FBgn0052264	FBtr0332986	protein_coding	0	17	3	1495	2	1	6	0	0	0	1	71	0	0	1303	2	0	0	0	0	2	0	0	0	0	14	115
bru1	FBgn0000114	FBtr0331998	protein_coding	0	11	1	1472	8	1	2	0	0	0	0	57	0	0	1391	1	0	0	0	0	1	0	0	0	0	9	14
sick	FBgn0263873	FBtr0344856	protein_coding	0	32	4	1356	1	5	23	0	0	0	0	26	0	0	1270	4	0	0	0	0	3	0	0	0	0	24	39
sick	FBgn0263873	FBtr0329846	protein_coding	0	37	6	1345	1	1	4	0	0	0	0	26	0	0	1278	6	0	0	0	0	3	0	0	0	0	33	39
sick	FBgn0263873	FBtr0329845	protein_coding	0	36	6	1337	1	0	2	0	0	0	0	26	0	0	1278	6	0	0	0	0	3	0	0	0	0	33	33
dpr6	FBgn0040823	FBtr0332666	protein_coding	1	2	0	1337	4	1	3	0	0	0	0	23	0	0	1277	0	0	0	0	0	0	0	1	0	0	1	30
Sdc	FBgn0010415	FBtr0342895	protein_coding	0	1	0	1330	17	0	0	0	0	0	0	34	0	0	1209	0	0	0	0	0	0	0	0	0	0	1	70
Sdc	FBgn0010415	FBtr0342893	protein_coding	0	2	2	1327	17	0	0	1	0	0	1	34	0	0	1206	0	0	0	0	0	0	0	0	0	0	2	70
Sdc	FBgn0010415	FBtr0071707	protein_coding	0	1	0	1320	8	0	0	0	0	0	0	33	0	0	1209	0	0	0	0	0	0	0	0	0	0	1	70
CG32264	FBgn0052264	FBtr0073187	protein_coding	0	33	6	1317	2	2	18	0	0	1	1	71	0	0	1083	4	0	0	0	0	2	0	0	0	0	29	145
CG32264	FBgn0052264	FBtr0113430	protein_coding	0	33	6	1317	2	2	18	0	0	1	1	71	0	0	1083	4	0	0	0	0	2	0	0	0	0	29	145
Sdc	FBgn0010415	FBtr0071706	protein_coding	0	2	2	1317	8	0	0	1	0	0	1	33	0	0	1206	0	0	0	0	0	0	0	0	0	0	2	70
Sdc	FBgn0010415	FBtr0342894	protein_coding	0	2	2	1317	8	0	0	1	0	0	1	33	0	0	1206	0	0	0	0	0	0	0	0	0	0	2	70
Ptp61F	FBgn0267487	FBtr0072716	protein_coding	0	10	1	1314	2	0	0	0	0	0	0	63	0	0	1250	1	0	0	0	0	2	0	0	0	0	9	0
Sdc	FBgn0010415	FBtr0273206	protein_coding	0	2	2	1310	3	0	0	1	0	0	1	31	0	0	1206	0	0	0	0	0	0	0	0	0	0	2	70
iab-8	FBgn0264857	FBtr0306340	lincRNA	0	1	0	1254	0	0	0	0	0	0	0	45	0	0	1169	0	30	0	0	0	1	0	0	0	0	0	11
iab-8	FBgn0264857	FBtr0309897	lincRNA	0	1	0	1254	0	0	0	0	0	0	0	45	0	0	1169	0	30	0	0	0	1	0	0	0	0	0	11
iab-8	FBgn0264857	FBtr0336894	lincRNA	0	1	0	1218	0	0	0	0	0	0	0	64	0	0	1125	0	19	0	0	0	1	0	0	0	0	0	11
CG44153	FBgn0265002	FBtr0335509	protein_coding	0	26	7	1198	5	2	8	0	1	0	0	73	0	0	1067	6	0	0	0	0	2	0	0	0	0	23	46
CG44153	FBgn0265002	FBtr0335510	protein_coding	0	26	7	1198	5	2	8	0	1	0	0	73	0	0	1067	6	0	0	0	0	2	0	0	0	0	23	46
Sema-1a	FBgn0011259	FBtr0303877	protein_coding	0	15	1	1196	38	0	4	0	0	0	0	43	0	0	1015	1	0	0	0	0	4	0	0	0	0	11	100
Sema-1a	FBgn0011259	FBtr0303878	protein_coding	0	15	1	1196	39	0	2	0	0	0	0	42	0	0	1017	1	0	0	0	0	4	0	0	0	0	11	100
fru	FBgn0004652	FBtr0083644	protein_coding	0	9	0	1196	12	1	29	0	0	0	0	50	0	0	1069	0	0	0	0	0	0	0	0	0	0	8	36
Sema-1a	FBgn0011259	FBtr0329931	protein_coding	0	15	1	1183	38	0	2	0	0	0	0	43	0	0	1004	1	0	0	0	0	4	0	0	0	0	11	100
fru	FBgn0004652	FBtr0083641	protein_coding	0	9	0	1183	4	0	0	0	0	0	0	46	0	0	1097	0	0	0	0	0	0	0	0	0	0	9	36
Sema-1a	FBgn0011259	FBtr0303879	protein_coding	0	15	1	1181	24	0	2	0	0	0	0	55	0	0	1004	1	0	0	0	0	4	0	0	0	0	11	100
Sema-1a	FBgn0011259	FBtr0329932	protein_coding	0	15	1	1181	24	0	2	0	0	0	0	55	0	0	1004	1	0	0	0	0	4	0	0	0	0	11	100
bru1	FBgn0000114	FBtr0331648	protein_coding	0	9	1	1165	1	0	2	0	0	0	0	48	0	0	1026	1	0	0	0	0	0	0	0	0	0	9	88
fru	FBgn0004652	FBtr0083640	protein_coding	0	9	0	1154	8	1	29	0	0	0	0	32	0	0	1049	0	0	0	0	0	0	0	0	0	0	8	36
fru	FBgn0004652	FBtr0083645	protein_coding	0	9	0	1153	8	0	0	0	0	0	0	32	0	0	1077	0	0	0	0	0	0	0	0	0	0	9	36
fru	FBgn0004652	FBtr0330040	protein_coding	0	11	1	1151	5	1	29	0	0	0	1	32	0	0	1049	0	0	0	0	0	0	0	0	0	0	10	36
Sema-1a	FBgn0011259	FBtr0079691	protein_coding	0	15	1	1148	16	0	2	0	0	0	0	30	0	0	1004	1	0	0	0	0	4	0	0	0	0	11	100
Sema-1a	FBgn0011259	FBtr0329930	protein_coding	0	22	3	1139	7	0	2	0	0	0	0	30	0	0	1004	3	0	0	0	0	4	0	0	0	0	18	100
bru3	FBgn0264001	FBtr0330357	protein_coding	0	1	0	1114	0	1	4	0	0	0	0	2	0	0	1090	0	0	0	0	0	0	0	0	0	0	0	18
sick	FBgn0263873	FBtr0329842	protein_coding	0	26	4	1113	1	0	3	0	0	0	0	26	0	0	1018	4	0	0	0	0	2	0	0	0	0	24	67
sick	FBgn0263873	FBtr0332237	protein_coding	0	26	4	1113	1	0	3	0	0	0	0	26	0	0	1018	4	0	0	0	0	2	0	0	0	0	24	67
fru	FBgn0004652	FBtr0083642	protein_coding	1	13	0	1112	0	1	29	0	0	0	0	5	1	0	1042	0	0	0	0	0	0	0	0	0	0	12	36
dpr6	FBgn0040823	FBtr0332665	protein_coding	0	1	0	1112	0	1	3	0	0	0	0	42	0	0	1037	0	0	0	0	0	0	0	0	0	0	0	30
fru	FBgn0004652	FBtr0083643	protein_coding	1	13	0	1111	0	0	0	0	0	0	0	5	1	0	1070	0	0	0	0	0	0	0	0	0	0	13	36
fru	FBgn0004652	FBtr0301284	protein_coding	1	13	0	1111	0	0	0	0	0	0	0	5	1	0	1070	0	0	0	0	0	0	0	0	0	0	13	36
kirre	FBgn0028369	FBtr0309501	protein_coding	0	5	0	1108	9	0	2	0	0	0	0	34	0	0	1062	0	0	0	0	0	0	0	0	0	0	5	1
bru1	FBgn0000114	FBtr0331646	protein_coding	0	10	1	1102	8	0	0	0	0	0	0	57	0	0	1005	1	0	0	0	0	1	0	0	0	0	9	32
bru1	FBgn0000114	FBtr0080344	protein_coding	0	15	3	1100	5	0	2	0	0	1	0	55	0	0	1006	2	0	0	0	0	1	0	0	0	0	14	32
kirre	FBgn0028369	FBtr0070559	protein_coding	0	5	0	1099	3	0	4	0	0	0	0	31	0	0	1060	0	0	0	0	0	0	0	0	0	0	5	1
kirre	FBgn0028369	FBtr0309500	protein_coding	0	5	0	1099	3	0	1	0	0	0	0	31	0	0	1063	0	0	0	0	0	0	0	0	0	0	5	1
bru3	FBgn0264001	FBtr0330356	protein_coding	0	1	0	1098	0	1	4	0	0	0	0	2	0	0	1079	0	0	0	0	0	0	0	0	0	0	0	13
luna	FBgn0040765	FBtr0345675	protein_coding	0	17	2	1060	3	1	7	0	0	1	1	43	0	0	963	0	0	0	0	0	0	0	0	0	0	16	44
iab-8	FBgn0264857	FBtr0336893	lincRNA	0	1	0	1058	0	0	0	0	0	0	0	42	0	0	993	0	13	0	0	0	1	0	0	0	0	0	11
SKIP	FBgn0051163	FBtr0084197	protein_coding	0	12	1	1057	1	0	4	0	0	0	0	3	0	0	1016	1	0	0	0	0	3	0	0	0	0	10	35
SKIP	FBgn0051163	FBtr0330381	protein_coding	0	12	1	1057	1	0	4	0	0	0	0	3	0	0	1016	1	0	0	0	0	3	0	0	0	0	10	35
SKIP	FBgn0051163	FBtr0301028	protein_coding	0	12	2	1056	2	0	4	0	0	0	0	2	0	0	1015	2	0	0	0	0	3	0	0	0	0	10	35
SKIP	FBgn0051163	FBtr0305036	protein_coding	0	12	2	1056	3	0	4	0	0	0	0	1	0	0	1015	2	0	0	0	0	3	0	0	0	0	10	35
SKIP	FBgn0051163	FBtr0305037	protein_coding	0	12	2	1056	3	0	4	0	0	0	0	1	0	0	1015	2	0	0	0	0	3	0	0	0	0	10	35
SKIP	FBgn0051163	FBtr0336712	protein_coding	0	12	2	1056	3	0	5	0	0	0	0	1	0	0	1014	2	0	0	0	0	3	0	0	0	0	10	35
mbl	FBgn0265487	FBtr0310346	protein_coding	0	7	1	1048	15	0	3	0	0	0	0	62	0	0	895	1	0	0	0	0	0	0	0	0	0	7	73
Gfrl	FBgn0262869	FBtr0306200	protein_coding	0	6	0	1048	23	2	9	0	0	0	0	23	0	0	978	0	0	0	0	0	1	0	0	0	0	3	15
Gfrl	FBgn0262869	FBtr0346115	protein_coding	0	9	1	1047	23	2	9	0	0	0	0	26	0	0	974	1	0	0	0	0	1	0	0	0	0	6	15
RhoGEF64C	FBgn0035574	FBtr0073345	protein_coding	0	31	10	1045	1	0	4	0	1	1	0	37	0	0	935	8	0	0	0	0	3	0	0	0	0	28	71
RhoGEF64C	FBgn0035574	FBtr0332738	protein_coding	0	31	10	1045	1	0	4	0	1	1	0	37	0	0	935	8	0	0	0	0	3	0	0	0	0	28	71
Ten-a	FBgn0267001	FBtr0346335	protein_coding	0	28	7	1045	1	2	10	0	0	0	0	8	0	0	1016	7	0	0	0	0	0	0	0	0	0	26	10
Gfrl	FBgn0262869	FBtr0306201	protein_coding	0	9	1	1044	23	2	9	0	0	0	0	23	0	0	974	1	0	0	0	0	1	0	0	0	0	6	15
Gfrl	FBgn0262869	FBtr0306202	protein_coding	0	9	1	1044	23	2	9	0	0	0	0	23	0	0	974	1	0	0	0	0	1	0	0	0	0	6	15
Gfrl	FBgn0262869	FBtr0330033	protein_coding	0	9	1	1044	23	2	9	0	0	0	0	23	0	0	974	1	0	0	0	0	1	0	0	0	0	6	15
Gfrl	FBgn0262869	FBtr0306204	protein_coding	0	8	1	1044	23	1	1	0	0	0	0	23	0	0	982	1	0	0	0	0	1	0	0	0	0	6	15
Snoo	FBgn0085450	FBtr0112718	protein_coding	0	28	10	1039	19	0	4	0	0	1	0	7	0	0	949	9	0	0	0	0	0	0	0	0	0	28	60
Snoo	FBgn0085450	FBtr0112719	protein_coding	0	28	10	1039	15	0	4	0	0	1	0	11	0	0	949	9	0	0	0	0	0	0	0	0	0	28	60
CG45186	FBgn0266696	FBtr0345112	protein_coding	0	98	24	1038	0	0	4	0	1	1	0	36	0	0	958	22	0	0	0	0	8	0	0	0	0	91	47
iab-8	FBgn0264857	FBtr0336887	lincRNA	0	1	0	1028	0	0	0	0	0	0	0	45	0	0	886	0	22	0	0	0	1	0	0	0	0	0	76
CG42732	FBgn0261698	FBtr0305946	protein_coding	0	21	0	1019	5	1	6	0	0	0	0	34	0	0	899	0	0	0	0	0	3	0	0	0	0	17	77
CG42732	FBgn0261698	FBtr0303083	protein_coding	0	26	2	1012	5	1	6	0	0	1	0	34	0	0	892	1	0	0	0	0	3	0	0	0	0	22	77
CG42732	FBgn0261698	FBtr0329869	protein_coding	0	26	2	1012	5	1	6	0	0	1	0	34	0	0	892	1	0	0	0	0	3	0	0	0	0	22	77
CG42732	FBgn0261698	FBtr0330616	protein_coding	0	26	2	1012	5	1	6	0	0	1	0	34	0	0	892	1	0	0	0	0	3	0	0	0	0	22	77
iab-8	FBgn0264857	FBtr0306338	lincRNA	0	1	0	994	0	0	0	0	0	0	0	45	0	0	828	0	20	0	0	0	1	0	0	0	0	0	102
iab-8	FBgn0264857	FBtr0306339	lincRNA	0	1	0	994	0	0	0	0	0	0	0	45	0	0	828	0	20	0	0	0	1	0	0	0	0	0	102
tai	FBgn0041092	FBtr0304974	protein_coding	1	41	7	991	19	2	15	0	0	1	1	66	1	0	815	5	0	0	0	0	1	0	0	0	0	38	77
luna	FBgn0040765	FBtr0333066	protein_coding	0	17	2	987	41	1	10	0	0	1	1	23	0	0	824	0	0	0	0	0	0	0	0	0	0	16	89
Pde1c	FBgn0264815	FBtr0334140	protein_coding	0	4	1	987	5	0	0	0	0	0	0	20	0	0	921	1	0	0	0	0	0	0	0	0	0	4	41
Snoo	FBgn0085450	FBtr0112717	protein_coding	0	28	10	978	12	0	3	0	0	1	0	14	0	0	948	9	0	0	0	0	0	0	0	0	0	28	1
Snoo	FBgn0085450	FBtr0343409	protein_coding	0	28	10	978	15	0	4	0	0	1	0	11	0	0	948	9	0	0	0	0	0	0	0	0	0	28	0
Pde1c	FBgn0264815	FBtr0334136	protein_coding	0	4	1	977	2	0	0	0	0	0	0	13	0	0	921	1	0	0	0	0	0	0	0	0	0	4	41
nAChRalpha6	FBgn0032151	FBtr0079912	protein_coding	0	7	0	975	23	1	9	0	0	0	0	18	0	0	873	0	0	0	0	0	1	0	0	0	0	5	53
nAChRalpha6	FBgn0032151	FBtr0079913	protein_coding	0	7	0	975	23	1	22	0	0	0	0	18	0	0	860	0	0	0	0	0	1	0	0	0	0	5	53
nAChRalpha6	FBgn0032151	FBtr0079914	protein_coding	0	7	0	975	23	1	12	0	0	0	0	18	0	0	870	0	0	0	0	0	1	0	0	0	0	5	53
nAChRalpha6	FBgn0032151	FBtr0303898	protein_coding	0	7	0	975	23	1	19	0	0	0	0	18	0	0	863	0	0	0	0	0	1	0	0	0	0	5	53
luna	FBgn0040765	FBtr0088210	protein_coding	0	17	2	969	3	1	10	0	0	1	1	43	0	0	824	0	0	0	0	0	0	0	0	0	0	16	89
nAChRalpha6	FBgn0032151	FBtr0079915	protein_coding	0	7	0	966	0	1	22	0	0	0	0	32	0	0	860	0	0	0	0	0	1	0	0	0	0	5	53
nAChRalpha6	FBgn0032151	FBtr0079916	protein_coding	0	7	0	966	0	1	12	0	0	0	0	32	0	0	870	0	0	0	0	0	1	0	0	0	0	5	53
nAChRalpha6	FBgn0032151	FBtr0331284	protein_coding	0	7	0	966	0	1	19	0	0	0	0	32	0	0	863	0	0	0	0	0	1	0	0	0	0	5	53
shep	FBgn0052423	FBtr0308859	protein_coding	0	4	0	962	1	0	1	0	0	0	0	26	0	0	903	0	0	0	0	0	1	0	0	0	0	3	32
bru1	FBgn0000114	FBtr0331647	protein_coding	0	10	1	958	8	0	0	0	0	0	0	58	0	0	892	1	0	0	0	0	1	0	0	0	0	9	0
tai	FBgn0041092	FBtr0303871	protein_coding	0	41	6	955	0	2	15	0	0	1	1	47	0	0	817	4	0	0	0	0	1	0	0	0	0	38	77
tai	FBgn0041092	FBtr0333405	protein_coding	0	41	6	955	0	2	15	0	0	1	1	47	0	0	817	4	0	0	0	0	1	0	0	0	0	38	77
Eip63E	FBgn0005640	FBtr0302598	protein_coding	0	6	0	949	1	1	1	0	0	0	0	48	0	0	872	0	0	0	0	0	1	0	0	0	0	4	28
Fili	FBgn0085397	FBtr0112593	protein_coding	0	18	1	944	10	0	12	0	0	0	0	60	0	0	783	1	0	0	0	0	1	0	0	0	0	17	79
shep	FBgn0052423	FBtr0077172	protein_coding	0	3	0	941	0	0	1	0	0	0	0	5	0	0	903	0	0	0	0	0	0	0	0	0	0	3	32
bru1	FBgn0000114	FBtr0331645	protein_coding	0	15	3	940	8	0	2	0	0	1	0	57	0	0	873	2	0	0	0	0	1	0	0	0	0	14	0
iab-8	FBgn0264857	FBtr0336892	lincRNA	0	0	0	938	0	0	0	0	0	0	0	52	0	0	849	0	26	0	0	0	0	0	0	0	0	0	11
Con	FBgn0005775	FBtr0309972	protein_coding	0	10	0	935	13	0	5	0	0	0	0	34	0	0	850	0	0	0	0	0	0	0	0	0	0	10	33
sick	FBgn0263873	FBtr0336736	protein_coding	0	24	4	934	1	0	1	0	0	0	0	26	0	0	871	4	0	0	0	0	2	0	0	0	0	22	37
bbg	FBgn0087007	FBtr0273422	protein_coding	0	37	14	932	3	1	2	0	2	0	0	54	0	0	840	12	0	0	0	0	1	0	0	0	0	35	34
bbg	FBgn0087007	FBtr0308596	protein_coding	0	37	14	932	3	1	2	0	2	0	0	54	0	0	840	12	0	0	0	0	1	0	0	0	0	35	34
Eip63E	FBgn0005640	FBtr0073131	protein_coding	0	6	0	930	0	1	4	0	0	0	0	30	0	0	869	0	0	0	0	0	1	0	0	0	0	4	28
Eip63E	FBgn0005640	FBtr0073132	protein_coding	0	6	0	930	0	1	1	0	0	0	0	30	0	0	872	0	0	0	0	0	1	0	0	0	0	4	28
Eip63E	FBgn0005640	FBtr0110920	protein_coding	0	6	0	930	0	1	4	0	0	0	0	30	0	0	869	0	0	0	0	0	1	0	0	0	0	4	28
Eip63E	FBgn0005640	FBtr0330068	protein_coding	0	6	0	930	0	1	4	0	0	0	0	30	0	0	869	0	0	0	0	0	1	0	0	0	0	4	28
Gfrl	FBgn0262869	FBtr0306205	protein_coding	0	5	0	929	6	2	9	0	0	0	0	31	0	0	868	0	0	0	0	0	1	0	0	0	0	2	15
fas	FBgn0000633	FBtr0087625	protein_coding	1	21	1	914	12	1	6	0	0	0	0	42	0	0	821	1	0	0	0	0	1	0	0	1	0	19	34
fas	FBgn0000633	FBtr0339940	protein_coding	1	21	1	914	12	1	6	0	0	0	0	42	0	0	821	1	0	0	0	0	1	0	0	1	0	19	34
shep	FBgn0052423	FBtr0077173	protein_coding	0	3	0	912	1	0	9	0	0	0	0	5	0	0	874	0	0	0	0	0	0	0	0	0	0	3	23
Rbfox1	FBgn0052062	FBtr0305093	protein_coding	0	11	2	908	11	0	4	0	0	0	0	64	0	0	764	2	0	0	0	0	3	0	0	0	0	9	67
iab-8	FBgn0264857	FBtr0336888	lincRNA	0	1	0	902	0	0	0	0	0	0	0	45	0	0	795	0	22	0	0	0	1	0	0	0	0	0	41
iab-8	FBgn0264857	FBtr0336889	lincRNA	0	1	0	896	0	0	0	0	0	0	0	45	0	0	795	0	20	0	0	0	1	0	0	0	0	0	37
Dys	FBgn0260003	FBtr0334562	protein_coding	0	64	4	894	19	3	17	0	0	0	0	53	0	0	791	4	0	0	0	0	7	0	0	0	0	55	20
bun	FBgn0259176	FBtr0300523	protein_coding	0	8	4	890	6	1	4	0	2	1	0	34	0	0	762	1	0	0	0	0	1	0	0	0	0	6	85
bun	FBgn0259176	FBtr0299658	protein_coding	0	8	4	888	4	0	1	0	2	1	0	35	0	0	764	1	0	0	0	0	1	0	0	0	0	7	85
bun	FBgn0259176	FBtr0300521	protein_coding	0	7	4	888	3	0	6	0	2	1	0	35	0	0	760	1	0	0	0	0	1	0	0	0	0	6	85
Dys	FBgn0260003	FBtr0110917	protein_coding	0	72	5	885	16	3	17	0	0	0	0	53	0	0	784	5	0	0	0	0	6	0	0	0	0	64	20
Rbfox1	FBgn0052062	FBtr0305097	protein_coding	0	11	2	874	0	0	4	0	0	0	0	41	0	0	764	2	0	0	0	0	3	0	0	0	0	9	67
rols	FBgn0041096	FBtr0076053	protein_coding	0	28	7	869	1	1	2	0	0	0	0	28	0	0	721	7	0	0	0	0	0	0	0	0	0	27	117
rols	FBgn0041096	FBtr0310010	protein_coding	0	28	7	869	1	1	2	0	0	0	0	28	0	0	721	7	0	0	0	0	0	0	0	0	0	27	117
rols	FBgn0041096	FBtr0334110	protein_coding	0	28	7	869	1	1	2	0	0	0	0	28	0	0	721	7	0	0	0	0	0	0	0	0	0	27	117
CR32773	FBgn0052773	FBtr0344480	lincRNA	0	0	0	869	0	0	0	0	0	0	0	46	0	0	764	0	23	0	0	0	0	0	0	0	0	0	36
Dys	FBgn0260003	FBtr0083765	protein_coding	0	58	3	858	2	0	1	0	0	0	0	46	0	0	780	3	0	0	0	0	6	0	0	0	0	53	34
Dys	FBgn0260003	FBtr0334564	protein_coding	0	58	3	858	2	0	1	0	0	0	0	46	0	0	780	3	0	0	0	0	6	0	0	0	0	53	34
tai	FBgn0041092	FBtr0303873	protein_coding	0	39	6	858	19	0	5	0	0	1	1	66	0	0	714	4	0	0	0	0	1	0	0	0	0	38	55
fz	FBgn0001085	FBtr0075743	protein_coding	0	12	0	848	0	2	10	0	0	0	0	32	0	0	762	0	0	0	0	0	0	0	0	0	0	10	44
fz	FBgn0001085	FBtr0330102	protein_coding	0	12	0	848	0	2	10	0	0	0	0	32	0	0	762	0	0	0	0	0	0	0	0	0	0	10	44
Dys	FBgn0260003	FBtr0083764	protein_coding	0	67	5	847	2	0	1	0	0	0	0	46	0	0	769	5	0	0	0	0	6	0	0	0	0	62	34
Dys	FBgn0260003	FBtr0110919	protein_coding	0	71	6	842	2	0	1	0	0	0	0	46	0	0	765	6	0	0	0	0	7	0	0	0	0	65	34
Rbp6	FBgn0260943	FBtr0333861	protein_coding	0	1	0	831	14	0	0	0	0	0	0	16	0	0	786	0	0	0	0	0	1	0	0	0	0	0	16
Tet	FBgn0263392	FBtr0309117	protein_coding	0	52	17	829	23	0	6	1	1	5	1	50	0	0	702	9	0	0	0	0	1	0	0	0	0	51	49
Tet	FBgn0263392	FBtr0333880	protein_coding	0	52	17	829	23	0	6	1	1	5	1	50	0	0	702	9	0	0	0	0	1	0	0	0	0	51	49
Tet	FBgn0263392	FBtr0309118	protein_coding	0	52	18	828	22	0	6	1	2	5	1	51	0	0	701	9	0	0	0	0	1	0	0	0	0	51	49
Tet	FBgn0263392	FBtr0333881	protein_coding	0	52	18	828	22	0	6	1	2	5	1	51	0	0	701	9	0	0	0	0	1	0	0	0	0	51	49
fred	FBgn0051774	FBtr0308125	protein_coding	0	15	0	825	42	0	2	0	0	0	0	75	0	0	654	0	0	0	0	0	1	0	0	0	0	14	53
ed	FBgn0000547	FBtr0334265	protein_coding	0	33	3	821	7	0	4	0	0	0	0	69	0	0	692	3	0	0	0	0	2	0	0	0	0	31	51
tai	FBgn0041092	FBtr0303870	protein_coding	0	39	6	820	0	0	5	0	0	1	1	47	0	0	714	4	0	0	0	0	1	0	0	0	0	38	55
tai	FBgn0041092	FBtr0303872	protein_coding	0	39	6	820	0	0	5	0	0	1	1	47	0	0	714	4	0	0	0	0	1	0	0	0	0	38	55
mbl	FBgn0265487	FBtr0086994	protein_coding	0	4	0	820	20	1	8	0	0	0	0	62	0	0	672	0	0	0	0	0	0	0	0	0	0	3	58
CG32373	FBgn0052373	FBtr0076805	protein_coding	0	2	6	818	2	1	13	0	0	0	0	33	0	0	708	6	0	0	0	0	1	0	0	0	0	1	62
CG32373	FBgn0052373	FBtr0076806	protein_coding	0	2	6	818	2	1	13	0	0	0	0	33	0	0	708	6	0	0	0	0	1	0	0	0	0	1	62
mbl	FBgn0265487	FBtr0310058	protein_coding	0	8	1	815	15	1	8	0	0	0	0	62	0	0	672	1	0	0	0	0	0	0	0	0	0	7	58
mbl	FBgn0265487	FBtr0310059	protein_coding	0	8	1	815	15	1	8	0	0	0	0	62	0	0	672	1	0	0	0	0	0	0	0	0	0	7	58
cpo	FBgn0263995	FBtr0330275	protein_coding	0	3	0	812	36	2	13	0	0	0	0	72	0	0	667	0	0	0	0	0	0	0	0	0	0	1	24
Rbp6	FBgn0260943	FBtr0075285	protein_coding	0	1	0	811	0	0	0	0	0	0	0	16	0	0	780	0	0	0	0	0	1	0	0	0	0	0	16
ed	FBgn0000547	FBtr0077465	protein_coding	0	33	3	805	1	0	4	0	0	0	0	59	0	0	692	3	0	0	0	0	2	0	0	0	0	31	51
ed	FBgn0000547	FBtr0334266	protein_coding	0	33	3	805	1	0	4	0	0	0	0	59	0	0	692	3	0	0	0	0	2	0	0	0	0	31	51
Ten-a	FBgn0267001	FBtr0299860	protein_coding	0	22	5	801	1	0	11	0	0	0	0	8	0	0	746	5	0	0	0	0	0	0	0	0	0	22	35
Ten-a	FBgn0267001	FBtr0300203	protein_coding	0	22	5	801	1	0	13	0	0	0	0	8	0	0	744	5	0	0	0	0	0	0	0	0	0	22	35
CG32264	FBgn0052264	FBtr0308638	protein_coding	0	9	2	801	2	1	15	0	0	0	0	71	0	0	614	2	0	0	0	0	0	0	0	0	0	8	99
bun	FBgn0259176	FBtr0346622	protein_coding	1	8	5	800	4	0	1	0	2	1	0	35	1	0	734	2	0	0	0	0	1	0	0	0	0	7	27
CG42389	FBgn0259735	FBtr0300003	protein_coding	0	25	12	799	6	3	11	0	0	1	1	42	0	0	728	10	0	0	0	0	0	0	0	0	0	22	12
hdc	FBgn0010113	FBtr0330311	protein_coding	0	8	5	799	31	1	9	0	0	0	1	26	0	0	696	4	0	0	0	0	1	0	0	0	0	6	38
Ten-a	FBgn0267001	FBtr0346129	protein_coding	0	26	7	797	9	0	4	0	0	0	0	2	0	0	747	7	0	0	0	0	0	0	0	0	0	26	35
Ten-a	FBgn0267001	FBtr0299859	protein_coding	0	26	7	795	1	0	4	0	0	0	0	8	0	0	747	7	0	0	0	0	0	0	0	0	0	26	35
jvl	FBgn0263929	FBtr0305690	protein_coding	0	21	3	789	6	0	1	0	0	1	0	58	0	0	717	2	0	0	0	0	3	0	0	0	0	18	10
jvl	FBgn0263929	FBtr0305692	protein_coding	0	21	4	788	2	0	1	0	0	1	0	58	0	0	720	3	0	0	0	0	3	0	0	0	0	18	10
fred	FBgn0051774	FBtr0308126	protein_coding	0	15	0	781	0	0	2	0	0	0	0	73	0	0	654	0	0	0	0	0	1	0	0	0	0	14	53
fred	FBgn0051774	FBtr0308127	protein_coding	0	15	0	781	0	0	2	0	0	0	0	73	0	0	654	0	0	0	0	0	1	0	0	0	0	14	53
CG44837	FBgn0266100	FBtr0343552	protein_coding	0	31	5	780	4	0	4	0	0	0	0	41	0	0	670	5	0	0	0	0	1	0	0	0	0	30	62
CG45186	FBgn0266696	FBtr0345102	protein_coding	0	25	10	780	0	0	5	0	1	1	0	14	0	0	686	8	0	0	0	0	3	0	0	0	0	22	78
Fife	FBgn0264606	FBtr0333629	protein_coding	0	21	4	775	17	1	13	0	1	0	0	53	0	0	595	3	0	0	0	0	6	0	0	0	0	14	103
Rbp6	FBgn0260943	FBtr0113427	protein_coding	0	2	1	775	5	0	0	0	0	1	0	13	0	0	742	0	0	0	0	0	1	0	0	0	0	1	16
CG42732	FBgn0261698	FBtr0303080	protein_coding	0	26	3	772	5	0	3	0	0	1	0	34	0	0	664	2	0	0	0	0	2	0	0	0	0	24	68
CG42732	FBgn0261698	FBtr0303081	protein_coding	0	26	3	772	5	0	3	0	0	1	0	34	0	0	664	2	0	0	0	0	2	0	0	0	0	24	68
cpo	FBgn0263995	FBtr0330273	protein_coding	0	3	0	772	19	2	13	0	0	0	0	50	0	0	666	0	0	0	0	0	0	0	0	0	0	1	24
cpo	FBgn0263995	FBtr0330277	protein_coding	0	1	0	769	36	0	1	0	0	0	0	72	0	0	620	0	0	0	0	0	0	0	0	0	0	1	40
Fife	FBgn0264606	FBtr0333632	protein_coding	0	26	7	767	6	1	13	0	1	0	0	53	0	0	598	6	0	0	0	0	6	0	0	0	0	19	103
shep	FBgn0052423	FBtr0077174	protein_coding	0	4	0	767	5	0	3	0	0	0	0	51	0	0	635	0	0	0	0	0	1	0	0	0	0	3	73
jvl	FBgn0263929	FBtr0305694	protein_coding	0	21	3	766	4	0	1	0	0	1	0	41	0	0	713	2	0	0	0	0	3	0	0	0	0	18	10
hdc	FBgn0010113	FBtr0085619	protein_coding	0	8	5	761	5	1	9	0	0	0	1	14	0	0	696	4	0	0	0	0	1	0	0	0	0	6	38
hdc	FBgn0010113	FBtr0085621	protein_coding	0	13	5	756	0	1	9	0	0	0	1	14	0	0	696	4	0	0	0	0	1	0	0	0	0	11	38
CG34353	FBgn0085382	FBtr0305292	protein_coding	0	7	7	756	17	3	11	0	0	1	1	61	0	0	631	5	0	0	0	0	1	0	0	0	0	3	37
CG34353	FBgn0085382	FBtr0339321	protein_coding	0	7	7	756	17	3	11	0	0	1	1	61	0	0	631	5	0	0	0	0	1	0	0	0	0	3	37
bbg	FBgn0087007	FBtr0273427	protein_coding	0	25	9	754	3	0	0	0	2	0	0	54	0	0	651	7	0	0	0	0	1	0	0	0	0	24	47
Fili	FBgn0085397	FBtr0330338	protein_coding	0	19	1	754	10	0	5	0	0	0	0	60	0	0	612	1	0	0	0	0	2	0	0	0	0	17	68
CG34353	FBgn0085382	FBtr0112563	protein_coding	0	7	7	752	7	3	11	0	0	1	1	67	0	0	631	5	0	0	0	0	1	0	0	0	0	3	37
CG45002	FBgn0266354	FBtr0344102	protein_coding	0	10	1	751	8	0	0	0	0	0	0	13	0	0	732	1	0	0	0	0	3	0	0	0	0	7	1
app	FBgn0260941	FBtr0304661	protein_coding	0	7	0	751	16	1	13	0	0	0	0	83	0	0	563	0	0	0	0	0	0	0	0	0	0	6	76
Ptp99A	FBgn0004369	FBtr0303148	protein_coding	0	32	2	750	19	0	3	0	0	0	0	64	0	0	628	2	0	0	0	0	4	0	0	0	0	28	40
Pzl	FBgn0267430	FBtr0445191	protein_coding	0	0	0	748	0	0	0	0	0	0	0	1	0	0	747	0	0	0	0	0	0	0	0	0	0	0	0
Lar	FBgn0000464	FBtr0331242	protein_coding	0	29	1	747	1	1	8	0	0	0	0	9	0	0	699	1	0	0	0	0	0	0	0	0	0	28	30
jvl	FBgn0263929	FBtr0305693	protein_coding	0	20	2	745	3	0	2	0	0	1	0	58	0	0	578	1	0	0	0	0	3	0	0	0	0	17	107
jvl	FBgn0263929	FBtr0305695	protein_coding	0	20	3	744	2	0	2	0	0	1	0	58	0	0	578	2	0	0	0	0	3	0	0	0	0	17	107
Lar	FBgn0000464	FBtr0331241	protein_coding	0	29	1	742	1	1	6	0	0	0	0	9	0	0	699	1	0	0	0	0	0	0	0	0	0	28	27
CG32982	FBgn0052982	FBtr0303888	protein_coding	0	19	1	742	5	0	8	0	0	0	0	94	0	0	514	1	0	0	0	0	2	0	0	0	0	17	122
CG32982	FBgn0052982	FBtr0079771	protein_coding	0	18	1	742	5	0	6	0	0	0	0	94	0	0	516	1	0	0	0	0	1	0	0	0	0	17	122
CG32982	FBgn0052982	FBtr0301039	protein_coding	0	18	1	742	8	0	6	0	0	0	0	94	0	0	513	1	0	0	0	0	1	0	0	0	0	17	122
CG32982	FBgn0052982	FBtr0330218	protein_coding	0	18	1	742	5	0	6	0	0	0	0	94	0	0	516	1	0	0	0	0	1	0	0	0	0	17	122
CG32982	FBgn0052982	FBtr0330219	protein_coding	0	18	1	742	5	0	6	0	0	0	0	94	0	0	516	1	0	0	0	0	1	0	0	0	0	17	122
CG32982	FBgn0052982	FBtr0301040	protein_coding	0	19	1	741	8	0	7	0	0	0	0	94	0	0	512	1	0	0	0	0	2	0	0	0	0	17	122
app	FBgn0260941	FBtr0301056	protein_coding	0	17	1	740	7	1	13	0	0	0	0	83	0	0	561	1	0	0	0	0	0	0	0	0	0	16	76
app	FBgn0260941	FBtr0301057	protein_coding	0	17	1	740	7	1	13	0	0	0	0	83	0	0	561	1	0	0	0	0	0	0	0	0	0	16	76
sima	FBgn0266411	FBtr0344375	protein_coding	0	11	2	740	28	0	0	0	0	0	0	91	0	0	590	2	0	0	0	0	2	0	0	0	0	9	33
mbl	FBgn0265487	FBtr0306601	protein_coding	0	4	0	734	0	1	8	0	0	0	0	10	0	0	658	0	0	0	0	0	0	0	0	0	0	3	58
mbl	FBgn0265487	FBtr0306603	protein_coding	0	4	0	734	0	1	8	0	0	0	0	10	0	0	658	0	0	0	0	0	0	0	0	0	0	3	58
mbl	FBgn0265487	FBtr0306604	protein_coding	0	4	0	734	0	1	8	0	0	0	0	10	0	0	658	0	0	0	0	0	0	0	0	0	0	3	58
mbl	FBgn0265487	FBtr0306606	protein_coding	0	4	0	734	0	1	8	0	0	0	0	10	0	0	658	0	0	0	0	0	0	0	0	0	0	3	58
mbl	FBgn0265487	FBtr0336940	protein_coding	0	4	0	734	0	1	8	0	0	0	0	10	0	0	658	0	0	0	0	0	0	0	0	0	0	3	58
mbl	FBgn0265487	FBtr0336941	protein_coding	0	4	0	734	0	1	8	0	0	0	0	10	0	0	658	0	0	0	0	0	0	0	0	0	0	3	58
mbl	FBgn0265487	FBtr0336942	protein_coding	0	4	0	734	0	1	8	0	0	0	0	10	0	0	658	0	0	0	0	0	0	0	0	0	0	3	58
CG45186	FBgn0266696	FBtr0345110	protein_coding	0	60	10	731	0	1	6	0	1	1	0	14	0	0	628	8	0	0	0	0	2	0	0	0	0	57	85
shakB	FBgn0085387	FBtr0309369	protein_coding	0	1	0	731	18	0	6	0	0	0	0	25	0	0	616	0	0	0	0	0	1	0	0	0	0	0	67
app	FBgn0260941	FBtr0339925	protein_coding	0	18	1	726	7	2	13	0	0	0	0	83	0	0	551	1	0	0	0	0	0	0	0	0	0	16	72
app	FBgn0260941	FBtr0301054	protein_coding	0	10	1	726	11	1	13	0	0	0	0	85	0	0	541	1	0	0	0	0	0	0	0	0	0	9	76
app	FBgn0260941	FBtr0301055	protein_coding	0	10	1	726	11	1	13	0	0	0	0	85	0	0	541	1	0	0	0	0	0	0	0	0	0	9	76
mbl	FBgn0265487	FBtr0086992	protein_coding	0	4	0	726	3	1	8	0	0	0	0	2	0	0	655	0	0	0	0	0	0	0	0	0	0	3	58
Dys	FBgn0260003	FBtr0110918	protein_coding	0	67	5	722	2	0	3	0	0	0	0	46	0	0	612	5	0	0	0	0	6	0	0	0	0	62	64
jvl	FBgn0263929	FBtr0305691	protein_coding	0	20	2	722	0	0	5	0	0	1	0	41	0	0	572	1	0	0	0	0	3	0	0	0	0	17	107
klar	FBgn0001316	FBtr0110818	protein_coding	0	17	8	722	11	1	6	0	0	0	0	36	0	0	650	8	0	0	0	0	1	0	0	0	0	15	20
fru	FBgn0004652	FBtr0083648	protein_coding	1	12	0	720	0	0	0	0	0	0	0	5	1	0	677	0	0	0	0	0	0	0	0	0	0	12	38
shakB	FBgn0085387	FBtr0309370	protein_coding	0	1	0	719	43	0	11	0	0	0	0	13	0	0	600	0	0	0	0	0	1	0	0	0	0	0	53
cpo	FBgn0263995	FBtr0330272	protein_coding	0	2	0	718	6	1	5	0	0	0	0	51	0	0	616	0	0	0	0	0	0	0	0	0	0	1	40
cpo	FBgn0263995	FBtr0330276	protein_coding	0	2	0	718	7	1	5	0	0	0	0	51	0	0	615	0	0	0	0	0	0	0	0	0	0	1	40
cpo	FBgn0263995	FBtr0330278	protein_coding	0	2	0	718	6	1	5	0	0	0	0	51	0	0	616	0	0	0	0	0	0	0	0	0	0	1	40
mbl	FBgn0265487	FBtr0086991	protein_coding	0	4	0	717	2	1	8	0	0	0	0	7	0	0	642	0	0	0	0	0	0	0	0	0	0	3	58
klar	FBgn0001316	FBtr0072565	protein_coding	0	21	10	713	8	1	6	0	0	0	0	36	0	0	644	10	0	0	0	0	1	0	0	0	0	19	20
klar	FBgn0001316	FBtr0333850	protein_coding	0	21	10	713	8	1	6	0	0	0	0	36	0	0	644	10	0	0	0	0	1	0	0	0	0	19	20
sima	FBgn0266411	FBtr0344374	protein_coding	0	30	11	712	15	0	0	0	0	0	3	91	0	0	576	8	0	0	0	0	3	0	0	0	0	27	33
Pde1c	FBgn0264815	FBtr0334135	protein_coding	0	5	4	709	3	0	0	0	0	0	0	15	0	0	665	4	0	0	0	0	0	0	0	0	0	5	26
Pde1c	FBgn0264815	FBtr0334141	protein_coding	0	7	5	706	3	0	0	0	0	0	0	15	0	0	662	5	0	0	0	0	0	0	0	0	0	7	26
dpr6	FBgn0040823	FBtr0344949	protein_coding	0	1	0	706	1	1	3	0	0	0	0	79	0	0	593	0	0	0	0	0	0	0	0	0	0	0	30
Pde1c	FBgn0264815	FBtr0334139	protein_coding	0	7	5	703	2	0	0	0	0	0	0	13	0	0	662	5	0	0	0	0	0	0	0	0	0	7	26
shakB	FBgn0085387	FBtr0342859	protein_coding	0	1	0	702	43	0	13	0	0	0	0	13	0	0	595	0	0	0	0	0	1	0	0	0	0	0	39
fru	FBgn0004652	FBtr0083649	protein_coding	1	12	0	700	0	0	0	0	0	0	0	5	1	0	630	0	0	0	0	0	0	0	0	0	0	12	65
pum	FBgn0003165	FBtr0333667	protein_coding	0	6	1	699	7	0	0	0	0	0	0	3	0	0	683	1	0	0	0	0	1	0	0	0	0	5	7
CG45186	FBgn0266696	FBtr0345104	protein_coding	0	61	13	698	0	0	0	0	1	1	0	36	0	0	586	11	0	0	0	0	7	0	0	0	0	55	82
pum	FBgn0003165	FBtr0081990	protein_coding	0	6	1	696	0	0	0	0	0	0	0	7	0	0	684	1	0	0	0	0	1	0	0	0	0	5	6
pum	FBgn0003165	FBtr0081991	protein_coding	0	6	1	696	0	0	0	0	0	0	0	7	0	0	684	1	0	0	0	0	1	0	0	0	0	5	6
pum	FBgn0003165	FBtr0081992	protein_coding	0	6	1	696	0	0	0	0	0	0	0	7	0	0	683	1	0	0	0	0	1	0	0	0	0	5	7
sick	FBgn0263873	FBtr0329840	protein_coding	0	24	4	693	1	0	1	0	0	0	0	26	0	0	603	4	0	0	0	0	2	0	0	0	0	22	64
sick	FBgn0263873	FBtr0329843	protein_coding	0	24	4	693	1	0	1	0	0	0	0	26	0	0	603	4	0	0	0	0	2	0	0	0	0	22	64
rols	FBgn0041096	FBtr0076054	protein_coding	0	24	6	692	1	2	16	0	0	0	1	28	0	0	563	5	0	0	0	0	0	0	0	0	0	22	84
rols	FBgn0041096	FBtr0076055	protein_coding	0	23	6	692	1	1	7	0	0	0	1	28	0	0	572	5	0	0	0	0	0	0	0	0	0	22	84
rols	FBgn0041096	FBtr0310009	protein_coding	0	23	6	692	1	1	7	0	0	0	1	28	0	0	572	5	0	0	0	0	0	0	0	0	0	22	84
rols	FBgn0041096	FBtr0076056	protein_coding	1	23	6	691	1	1	6	0	0	0	1	28	0	0	573	5	0	0	0	1	0	0	0	0	0	22	84
rols	FBgn0041096	FBtr0076057	protein_coding	1	23	6	691	1	1	7	0	0	0	1	28	0	0	572	5	0	0	0	1	0	0	0	0	0	22	84
rols	FBgn0041096	FBtr0334109	protein_coding	1	23	6	691	1	1	6	0	0	0	1	28	0	0	573	5	0	0	0	1	0	0	0	0	0	22	84
cv-c	FBgn0086901	FBtr0112630	protein_coding	0	19	9	691	1	2	10	0	0	1	3	17	0	0	617	5	0	0	0	0	2	0	0	0	0	16	47
cv-c	FBgn0086901	FBtr0112632	protein_coding	0	19	9	691	1	2	9	0	0	1	3	17	0	0	618	5	0	0	0	0	2	0	0	0	0	16	47
pum	FBgn0003165	FBtr0081993	protein_coding	0	5	1	687	4	0	0	0	0	0	0	5	0	0	673	1	0	0	0	0	0	0	0	0	0	5	5
twi	FBgn0003900	FBtr0345653	protein_coding	0	6	1	685	2	1	2	0	0	0	0	53	0	0	587	1	0	0	0	0	0	0	0	0	0	5	41
axo	FBgn0262870	FBtr0333594	protein_coding	0	43	7	684	10	0	3	0	0	0	0	39	0	0	566	7	0	0	0	0	1	0	0	0	0	42	67
sbb	FBgn0010575	FBtr0301550	protein_coding	0	38	6	684	11	0	1	1	0	0	2	64	0	0	610	3	0	0	0	0	3	0	0	0	0	36	0
unc-13-4A	FBgn0035756	FBtr0333368	protein_coding	0	35	2	683	23	0	7	0	0	1	0	46	0	0	553	1	0	0	0	0	5	0	0	0	0	31	58
Rbfox1	FBgn0052062	FBtr0332985	protein_coding	0	7	1	681	14	0	1	0	0	0	0	68	0	0	533	1	0	0	0	0	3	0	0	0	0	5	67
axo	FBgn0262870	FBtr0333592	protein_coding	0	46	9	679	5	0	3	1	0	0	0	39	0	0	567	8	0	0	0	0	2	0	0	0	0	44	67
CG46244	FBgn0267964	FBtr0347542	protein_coding	0	0	0	679	35	0	5	0	0	0	0	9	0	0	604	0	0	0	0	0	0	0	0	0	0	0	26
heph	FBgn0011224	FBtr0346192	protein_coding	0	2	0	678	4	0	12	0	0	0	0	19	0	0	637	0	0	0	0	0	0	0	0	0	0	2	6
sima	FBgn0266411	FBtr0344376	protein_coding	0	34	13	677	15	0	0	0	0	0	3	91	0	0	540	10	0	0	0	0	2	0	0	0	0	32	33
CG32264	FBgn0052264	FBtr0303097	protein_coding	0	8	1	677	2	0	14	0	0	0	0	71	0	0	472	1	0	0	0	0	0	0	0	0	0	8	118
Rbfox1	FBgn0052062	FBtr0305095	protein_coding	0	11	2	676	14	0	1	0	0	0	0	68	0	0	528	2	0	0	0	0	3	0	0	0	0	9	67
Fife	FBgn0264606	FBtr0333630	protein_coding	0	17	2	674	17	1	13	0	1	0	0	31	0	0	515	1	0	0	0	0	5	0	0	0	0	11	103
Fife	FBgn0264606	FBtr0333631	protein_coding	0	17	2	674	17	1	13	0	1	0	0	31	0	0	515	1	0	0	0	0	5	0	0	0	0	11	103
Gfrl	FBgn0262869	FBtr0340192	protein_coding	0	4	0	674	23	0	4	0	0	0	0	23	0	0	573	0	0	0	0	0	1	0	0	0	0	3	51
mam	FBgn0002643	FBtr0087596	protein_coding	0	12	2	673	0	0	5	0	1	0	1	4	0	0	641	0	0	0	0	0	0	0	0	0	0	12	23
sbb	FBgn0010575	FBtr0301547	protein_coding	0	38	6	672	3	0	6	1	0	0	2	60	0	0	605	3	0	0	0	0	3	0	0	0	0	36	0
sbb	FBgn0010575	FBtr0329997	protein_coding	0	38	6	670	2	0	3	1	0	0	2	59	0	0	608	3	0	0	0	0	3	0	0	0	0	36	0
Gfrl	FBgn0262869	FBtr0306199	protein_coding	0	7	1	670	23	0	4	0	0	0	0	23	0	0	569	1	0	0	0	0	1	0	0	0	0	6	51
Gfrl	FBgn0262869	FBtr0306203	protein_coding	0	7	1	670	23	0	4	0	0	0	0	23	0	0	569	1	0	0	0	0	1	0	0	0	0	6	51
cpo	FBgn0263995	FBtr0330270	protein_coding	0	1	0	670	37	0	2	0	0	0	0	72	0	0	514	0	0	0	0	0	0	0	0	0	0	1	45
Rbfox1	FBgn0052062	FBtr0305096	protein_coding	0	11	2	669	11	0	1	0	0	0	0	64	0	0	528	2	0	0	0	0	3	0	0	0	0	9	67
cpo	FBgn0263995	FBtr0330274	protein_coding	0	2	1	668	36	0	4	0	0	1	0	72	0	0	512	0	0	0	0	0	1	0	0	0	0	1	45
sif	FBgn0085447	FBtr0330122	protein_coding	0	30	1	666	22	0	6	0	0	0	0	6	0	0	597	1	0	0	0	0	7	0	0	0	0	24	41
sif	FBgn0085447	FBtr0340654	protein_coding	0	30	1	666	22	0	6	0	0	0	0	6	0	0	597	1	0	0	0	0	7	0	0	0	0	24	41
dnc	FBgn0000479	FBtr0333315	protein_coding	0	4	0	665	7	0	5	0	0	0	0	21	0	0	604	0	0	0	0	0	1	0	0	0	0	3	29
dnc	FBgn0000479	FBtr0333316	protein_coding	0	4	0	665	7	0	2	0	0	0	0	21	0	0	607	0	0	0	0	0	1	0	0	0	0	3	29
dnc	FBgn0000479	FBtr0333317	protein_coding	0	4	0	665	7	0	5	0	0	0	0	21	0	0	604	0	0	0	0	0	1	0	0	0	0	3	29
klar	FBgn0001316	FBtr0112808	protein_coding	0	19	13	664	1	1	6	0	0	0	0	42	0	0	596	13	0	0	0	0	1	0	0	0	0	17	20
unc-13-4A	FBgn0035756	FBtr0290001	protein_coding	0	35	2	661	6	0	7	0	0	1	0	41	0	0	553	1	0	0	0	0	5	0	0	0	0	31	58
dpr6	FBgn0040823	FBtr0331536	protein_coding	0	1	0	660	0	1	3	0	0	0	0	34	0	0	593	0	0	0	0	0	0	0	0	0	0	0	30
Dys	FBgn0260003	FBtr0334565	protein_coding	0	31	1	653	2	0	1	0	0	0	0	46	0	0	558	1	0	0	0	0	4	0	0	0	0	28	49
bab1	FBgn0004870	FBtr0072642	protein_coding	0	17	5	652	20	0	2	0	0	0	2	58	0	0	558	3	0	0	0	0	0	0	0	0	0	17	14
bab1	FBgn0004870	FBtr0333268	protein_coding	0	17	5	652	20	0	2	0	0	0	2	58	0	0	559	3	0	0	0	0	1	0	0	0	0	16	14
bab1	FBgn0004870	FBtr0333269	protein_coding	0	17	5	652	20	0	2	0	0	0	2	58	0	0	559	3	0	0	0	0	1	0	0	0	0	16	14
bab1	FBgn0004870	FBtr0333270	protein_coding	0	17	5	652	20	0	2	0	0	0	2	58	0	0	558	3	0	0	0	0	0	0	0	0	0	17	14
Eip63E	FBgn0005640	FBtr0073133	protein_coding	0	7	0	652	0	0	1	0	0	0	0	30	0	0	574	0	0	0	0	0	3	0	0	0	0	4	49
Eip63E	FBgn0005640	FBtr0110923	protein_coding	0	7	0	652	0	0	1	0	0	0	0	30	0	0	574	0	0	0	0	0	3	0	0	0	0	4	49
Eip63E	FBgn0005640	FBtr0073134	protein_coding	0	6	0	652	0	0	4	0	0	0	0	30	0	0	571	0	0	0	0	0	2	0	0	0	0	4	49
Eip63E	FBgn0005640	FBtr0110921	protein_coding	0	6	0	652	0	0	4	0	0	0	0	30	0	0	571	0	0	0	0	0	2	0	0	0	0	4	49
Eip63E	FBgn0005640	FBtr0110922	protein_coding	0	6	0	652	0	0	0	0	0	0	0	30	0	0	575	0	0	0	0	0	2	0	0	0	0	4	49
Lar	FBgn0000464	FBtr0112800	protein_coding	0	28	0	651	1	0	1	0	0	0	0	9	0	0	614	0	0	0	0	0	0	0	0	0	0	28	26
Btk29A	FBgn0003502	FBtr0112836	protein_coding	0	26	3	651	11	0	1	0	0	1	0	83	0	0	511	2	0	0	0	0	6	0	0	0	0	20	51
app	FBgn0260941	FBtr0301052	protein_coding	0	8	0	651	2	1	13	0	0	0	0	23	0	0	537	0	0	0	0	0	0	0	0	0	0	7	76
app	FBgn0260941	FBtr0301053	protein_coding	0	8	0	651	2	1	13	0	0	0	0	23	0	0	537	0	0	0	0	0	0	0	0	0	0	7	76
Lar	FBgn0000464	FBtr0331239	protein_coding	0	28	1	650	1	0	9	0	0	0	0	9	0	0	605	1	0	0	0	0	0	0	0	0	0	28	26
Lar	FBgn0000464	FBtr0331240	protein_coding	0	28	1	650	1	0	10	0	0	0	0	9	0	0	604	1	0	0	0	0	0	0	0	0	0	28	26
Eip63E	FBgn0005640	FBtr0110924	protein_coding	0	5	0	647	1	0	4	0	0	0	0	48	0	0	557	0	0	0	0	0	1	0	0	0	0	4	38
dnc	FBgn0000479	FBtr0070509	protein_coding	0	4	0	644	0	0	2	0	0	0	0	7	0	0	607	0	0	0	0	0	1	0	0	0	0	3	29
fz2	FBgn0016797	FBtr0330194	protein_coding	0	3	1	642	1	1	8	0	0	0	0	60	0	0	523	1	0	0	0	0	1	0	0	0	0	1	50
fz2	FBgn0016797	FBtr0299586	protein_coding	1	3	1	641	1	1	8	0	0	0	0	60	0	0	523	1	0	0	1	0	1	0	0	0	0	1	50
CadN	FBgn0015609	FBtr0081015	protein_coding	0	11	0	640	16	0	1	0	0	0	0	45	0	0	547	0	0	0	0	0	0	0	0	0	0	11	31
sbb	FBgn0010575	FBtr0301548	protein_coding	0	14	1	638	0	0	3	0	0	0	0	44	0	0	592	1	0	0	0	0	1	0	0	0	0	13	0
sbb	FBgn0010575	FBtr0301549	protein_coding	0	14	1	638	0	0	3	0	0	0	0	44	0	0	592	1	0	0	0	0	1	0	0	0	0	13	0
Rbfox1	FBgn0052062	FBtr0113419	protein_coding	0	11	2	636	1	0	1	0	0	0	0	41	0	0	528	2	0	0	0	0	3	0	0	0	0	8	67
Rbfox1	FBgn0052062	FBtr0113418	protein_coding	0	11	2	635	0	0	1	0	0	0	0	41	0	0	528	2	0	0	0	0	3	0	0	0	0	9	67
Eip63E	FBgn0005640	FBtr0073135	protein_coding	0	5	0	635	0	0	4	0	0	0	0	30	0	0	557	0	0	0	0	0	1	0	0	0	0	4	45
Eip63E	FBgn0005640	FBtr0110925	protein_coding	0	5	0	635	0	0	4	0	0	0	0	30	0	0	557	0	0	0	0	0	1	0	0	0	0	4	45
Eip63E	FBgn0005640	FBtr0301948	protein_coding	0	5	0	635	0	0	4	0	0	0	0	30	0	0	557	0	0	0	0	0	1	0	0	0	0	4	45
Rbfox1	FBgn0052062	FBtr0305094	protein_coding	0	10	2	634	0	0	1	0	0	0	0	39	0	0	529	2	0	0	0	0	3	0	0	0	0	8	67
Pvf3	FBgn0085407	FBtr0342658	protein_coding	0	19	4	630	24	1	4	0	0	0	0	69	0	0	481	4	0	0	0	0	0	0	0	0	0	18	52
cpo	FBgn0263995	FBtr0330269	protein_coding	0	1	0	630	18	0	4	0	0	0	0	50	0	0	513	0	0	0	0	0	0	0	0	0	0	1	45
cpo	FBgn0263995	FBtr0330271	protein_coding	0	1	0	630	18	0	4	0	0	0	0	50	0	0	513	0	0	0	0	0	0	0	0	0	0	1	45
cpo	FBgn0263995	FBtr0330280	protein_coding	0	1	0	630	19	0	4	0	0	0	0	50	0	0	512	0	0	0	0	0	0	0	0	0	0	1	45
cpo	FBgn0263995	FBtr0330279	protein_coding	0	2	0	629	19	0	4	0	0	0	0	50	0	0	512	0	0	0	0	0	1	0	0	0	0	1	45
Lar	FBgn0000464	FBtr0305950	protein_coding	0	28	0	625	1	0	5	0	0	0	0	9	0	0	594	0	0	0	0	0	0	0	0	0	0	28	16
Lar	FBgn0000464	FBtr0081260	protein_coding	0	28	1	624	1	0	4	0	0	0	0	9	0	0	594	1	0	0	0	0	0	0	0	0	0	28	16
Glut1	FBgn0264574	FBtr0333500	protein_coding	0	13	0	624	3	0	3	0	0	0	0	50	0	0	506	0	0	0	0	0	0	0	0	0	0	13	62
sano	FBgn0034408	FBtr0086566	protein_coding	0	12	2	624	8	0	1	0	0	0	0	69	0	0	514	2	0	0	0	0	1	0	0	0	0	11	32
sano	FBgn0034408	FBtr0086567	protein_coding	0	12	2	624	8	0	0	0	0	0	0	69	0	0	515	2	0	0	0	0	1	0	0	0	0	11	32
sano	FBgn0034408	FBtr0290300	protein_coding	0	12	2	624	8	0	1	0	0	0	0	69	0	0	514	2	0	0	0	0	1	0	0	0	0	11	32
ttv	FBgn0265974	FBtr0333164	protein_coding	0	8	1	624	30	1	10	0	0	0	0	30	0	0	528	1	0	0	0	0	1	0	0	0	0	6	27
nmo	FBgn0011817	FBtr0076754	protein_coding	0	10	0	621	12	0	1	0	0	0	0	35	0	0	570	0	0	0	0	0	2	0	0	0	0	8	5
nmo	FBgn0011817	FBtr0333223	protein_coding	0	10	0	621	22	0	1	0	0	0	0	24	0	0	571	0	0	0	0	0	2	0	0	0	0	8	5
Glut1	FBgn0264574	FBtr0333503	protein_coding	0	17	0	620	3	0	3	0	0	0	0	50	0	0	504	0	0	0	0	0	2	0	0	0	0	15	62
Trim9	FBgn0051721	FBtr0080096	protein_coding	0	7	0	620	1	0	5	0	0	0	0	40	0	0	523	0	0	0	0	0	1	0	0	0	0	6	52
Trim9	FBgn0051721	FBtr0304114	protein_coding	0	7	0	620	3	0	5	0	0	0	0	38	0	0	523	0	0	0	0	0	1	0	0	0	0	6	52
CG17684	FBgn0263780	FBtr0300103	protein_coding	0	0	0	620	0	0	0	0	0	0	0	10	0	0	602	0	0	0	0	0	0	0	0	0	0	0	8
Ddr	FBgn0053531	FBtr0344770	protein_coding	2	14	6	619	7	0	2	0	0	0	0	25	1	0	552	6	0	0	0	0	4	0	1	0	0	10	37
Btk29A	FBgn0003502	FBtr0079617	protein_coding	0	26	3	618	9	0	1	0	0	1	0	50	0	0	513	2	0	0	0	0	6	0	0	0	0	20	51
CG34370	FBgn0085399	FBtr0299544	protein_coding	0	35	0	617	10	1	4	0	0	0	0	52	0	0	488	0	0	0	0	0	3	0	0	0	0	31	66
CG45186	FBgn0266696	FBtr0345109	protein_coding	0	62	15	616	0	0	4	0	1	1	0	14	0	0	552	13	0	0	0	0	1	0	0	0	0	61	47
CG34370	FBgn0085399	FBtr0332252	protein_coding	0	36	0	616	10	2	5	0	0	0	0	52	0	0	485	0	0	0	0	0	3	0	0	0	0	31	66
sif	FBgn0085447	FBtr0340655	protein_coding	0	29	1	615	22	0	7	0	0	0	0	6	0	0	535	1	0	0	0	0	6	0	0	0	0	24	50
rdgA	FBgn0261549	FBtr0302663	protein_coding	0	5	1	615	1	0	2	0	0	0	1	19	0	0	564	0	0	0	0	0	0	0	0	0	0	5	29
rdgA	FBgn0261549	FBtr0302664	protein_coding	0	5	1	615	1	0	2	0	0	0	1	19	0	0	564	0	0	0	0	0	0	0	0	0	0	5	29
Ggamma30A	FBgn0267252	FBtr0079797	protein_coding	0	2	0	615	79	0	1	0	0	0	0	77	0	0	412	0	0	0	0	0	1	0	0	0	0	1	47
Mrtf	FBgn0052296	FBtr0306331	protein_coding	0	32	9	614	10	0	10	0	0	0	1	84	0	0	474	8	0	0	0	0	1	0	0	0	0	31	37
sif	FBgn0085447	FBtr0330125	protein_coding	0	29	1	612	22	0	17	0	0	0	0	6	0	0	522	1	0	0	0	0	6	0	0	0	0	24	50
Ddr	FBgn0053531	FBtr0344771	protein_coding	2	14	6	611	6	0	2	0	0	0	0	18	1	0	552	6	0	0	0	0	4	0	1	0	0	10	37
Btk29A	FBgn0003502	FBtr0079616	protein_coding	0	26	3	610	2	0	3	0	0	1	0	49	0	0	511	2	0	0	0	0	6	0	0	0	0	20	51
nmo	FBgn0011817	FBtr0076755	protein_coding	0	10	0	610	3	0	2	0	0	0	0	33	0	0	569	0	0	0	0	0	2	0	0	0	0	8	5
nmo	FBgn0011817	FBtr0076756	protein_coding	0	10	0	610	2	0	1	0	0	0	0	33	0	0	571	0	0	0	0	0	2	0	0	0	0	8	5
nmo	FBgn0011817	FBtr0076757	protein_coding	0	10	0	610	3	0	1	0	0	0	0	33	0	0	570	0	0	0	0	0	2	0	0	0	0	8	5
nmo	FBgn0011817	FBtr0076758	protein_coding	0	10	0	610	2	0	2	0	0	0	0	33	0	0	570	0	0	0	0	0	2	0	0	0	0	8	5
nmo	FBgn0011817	FBtr0076759	protein_coding	0	10	0	610	2	0	1	0	0	0	0	33	0	0	571	0	0	0	0	0	2	0	0	0	0	8	5
CG33158	FBgn0053158	FBtr0075390	protein_coding	0	12	2	608	0	0	0	0	0	0	0	21	0	0	548	2	0	0	0	0	0	0	0	0	0	12	39
rdgA	FBgn0261549	FBtr0302662	protein_coding	0	5	1	608	0	0	3	0	0	0	1	15	0	0	561	0	0	0	0	0	0	0	0	0	1	4	29
sif	FBgn0085447	FBtr0112708	protein_coding	0	29	1	606	22	0	1	0	0	0	0	6	0	0	504	1	0	0	0	0	6	0	0	0	0	24	78
Pvf3	FBgn0085407	FBtr0112611	protein_coding	0	20	4	605	8	1	4	0	0	0	0	61	0	0	480	4	0	0	0	0	0	0	0	0	0	19	52
SNF4Agamma	FBgn0264357	FBtr0084018	protein_coding	0	9	0	605	0	1	1	0	0	0	0	0	0	0	577	0	0	0	0	0	1	0	0	0	0	7	28
ttv	FBgn0265974	FBtr0087495	protein_coding	0	7	1	605	8	0	2	0	0	0	0	38	0	0	528	1	0	0	0	0	1	0	0	0	0	6	30
px	FBgn0003175	FBtr0331942	protein_coding	0	50	7	603	9	0	7	0	0	1	0	41	0	0	497	6	0	0	0	0	3	0	0	0	0	48	51
CG15465	FBgn0029746	FBtr0344669	protein_coding	0	6	1	603	20	1	19	0	0	0	1	9	0	0	538	0	0	0	0	0	1	0	0	0	0	4	18
Glut1	FBgn0264574	FBtr0333505	protein_coding	0	6	0	602	19	3	8	0	0	0	0	45	0	0	470	0	0	0	0	0	2	0	0	0	0	1	62
rg	FBgn0266098	FBtr0344648	protein_coding	0	8	2	599	9	0	3	0	0	0	0	9	0	0	561	2	0	0	0	0	1	0	0	0	0	7	18
rg	FBgn0266098	FBtr0344651	protein_coding	0	11	2	598	9	2	25	0	0	0	0	9	0	0	538	2	0	0	0	0	1	0	0	0	0	8	18
rg	FBgn0266098	FBtr0344647	protein_coding	0	9	2	598	9	0	3	0	0	0	0	9	0	0	560	2	0	0	0	0	1	0	0	0	0	8	18
rg	FBgn0266098	FBtr0344649	protein_coding	0	9	2	598	9	0	3	0	0	0	0	9	0	0	560	2	0	0	0	0	1	0	0	0	0	8	18
rg	FBgn0266098	FBtr0344652	protein_coding	0	9	2	598	9	0	3	0	0	0	0	9	0	0	560	2	0	0	0	0	1	0	0	0	0	8	18
sif	FBgn0085447	FBtr0346962	protein_coding	0	43	3	594	32	0	7	0	0	0	0	23	0	0	487	3	0	0	0	0	6	0	0	0	0	38	50
tun	FBgn0034046	FBtr0340013	protein_coding	2	5	1	594	2	3	23	0	0	0	0	24	0	0	494	1	0	0	2	0	1	0	0	0	0	1	54
axo	FBgn0262870	FBtr0306206	protein_coding	0	48	9	593	5	1	8	1	0	0	0	39	0	0	509	8	0	0	0	0	3	0	0	0	0	44	34
axo	FBgn0262870	FBtr0333591	protein_coding	0	45	7	592	7	0	3	0	0	0	0	77	0	0	439	7	0	0	0	0	2	0	0	0	0	43	67
sif	FBgn0085447	FBtr0340656	protein_coding	0	43	3	592	32	1	21	0	0	0	0	23	0	0	471	3	0	0	0	0	6	0	0	0	0	37	50
sif	FBgn0085447	FBtr0112712	protein_coding	0	43	3	591	32	0	17	0	0	0	0	23	0	0	474	3	0	0	0	0	6	0	0	0	0	38	50
bru3	FBgn0264001	FBtr0330351	protein_coding	0	0	0	590	4	0	3	0	0	0	0	1	0	0	568	0	0	0	0	0	0	0	0	0	0	0	14
rg	FBgn0266098	FBtr0344650	protein_coding	0	9	2	589	0	0	3	0	0	0	0	9	0	0	560	2	0	0	0	0	1	0	0	0	0	8	18
sif	FBgn0085447	FBtr0330123	protein_coding	0	47	3	587	28	0	17	0	0	0	0	23	0	0	474	3	0	0	0	0	6	0	0	0	0	42	50
Glut1	FBgn0264574	FBtr0333504	protein_coding	0	16	2	587	3	0	3	0	0	0	0	45	0	0	476	2	0	0	0	0	2	0	0	0	0	14	62
bru3	FBgn0264001	FBtr0330343	protein_coding	0	0	0	587	0	0	3	0	0	0	0	2	0	0	568	0	0	0	0	0	0	0	0	0	0	0	14
bru3	FBgn0264001	FBtr0330344	protein_coding	0	0	0	587	0	0	3	0	0	0	0	2	0	0	568	0	0	0	0	0	0	0	0	0	0	0	14
bru3	FBgn0264001	FBtr0330345	protein_coding	0	0	0	587	2	0	3	0	0	0	0	0	0	0	568	0	0	0	0	0	0	0	0	0	0	0	14
bru3	FBgn0264001	FBtr0330346	protein_coding	0	0	0	587	0	0	3	0	0	0	0	2	0	0	568	0	0	0	0	0	0	0	0	0	0	0	14
bru3	FBgn0264001	FBtr0330347	protein_coding	0	0	0	587	0	0	3	0	0	0	0	2	0	0	568	0	0	0	0	0	0	0	0	0	0	0	14
bru3	FBgn0264001	FBtr0330348	protein_coding	0	0	0	587	0	0	3	0	0	0	0	2	0	0	568	0	0	0	0	0	0	0	0	0	0	0	14
bru3	FBgn0264001	FBtr0330349	protein_coding	0	0	0	587	0	0	3	0	0	0	0	2	0	0	568	0	0	0	0	0	0	0	0	0	0	0	14
bru3	FBgn0264001	FBtr0330350	protein_coding	0	0	0	587	0	0	3	0	0	0	0	2	0	0	568	0	0	0	0	0	0	0	0	0	0	0	14
bru3	FBgn0264001	FBtr0330352	protein_coding	0	0	0	587	2	0	3	0	0	0	0	0	0	0	568	0	0	0	0	0	0	0	0	0	0	0	14
bru3	FBgn0264001	FBtr0330353	protein_coding	0	0	0	587	2	0	3	0	0	0	0	0	0	0	568	0	0	0	0	0	0	0	0	0	0	0	14
bru3	FBgn0264001	FBtr0330354	protein_coding	0	0	0	587	3	0	3	0	0	0	0	2	0	0	565	0	0	0	0	0	0	0	0	0	0	0	14
bru3	FBgn0264001	FBtr0330355	protein_coding	0	0	0	587	2	0	3	0	0	0	0	0	0	0	568	0	0	0	0	0	0	0	0	0	0	0	14
Btk29A	FBgn0003502	FBtr0330693	protein_coding	0	20	0	586	9	2	15	0	0	0	0	50	0	0	467	0	0	0	0	0	6	0	0	0	0	12	51
rdgA	FBgn0261549	FBtr0302661	protein_coding	0	4	1	586	1	0	0	0	0	0	1	19	0	0	547	0	0	0	0	0	0	0	0	0	0	4	19
px	FBgn0003175	FBtr0071838	protein_coding	0	50	7	585	0	0	7	0	0	1	0	37	0	0	492	6	0	0	0	0	3	0	0	0	0	48	51
Glut1	FBgn0264574	FBtr0333506	protein_coding	0	4	0	583	4	0	3	0	0	0	0	53	0	0	463	0	0	0	0	0	2	0	0	0	0	2	62
CG40006	FBgn0058006	FBtr0111230	protein_coding	0	1	0	583	0	0	0	0	0	0	0	2	0	0	562	0	0	0	0	0	1	0	0	0	0	0	20
fru	FBgn0004652	FBtr0083650	protein_coding	0	9	0	582	8	1	7	0	0	0	0	32	0	0	479	0	0	0	0	0	0	0	0	0	0	8	56
dally	FBgn0263930	FBtr0305901	protein_coding	0	8	1	578	3	0	7	0	0	0	0	20	0	0	522	1	0	0	0	0	0	0	0	0	0	8	26
sm	FBgn0003435	FBtr0304656	protein_coding	0	3	0	578	33	0	1	0	0	0	0	51	0	0	471	0	0	0	0	0	0	0	0	0	0	3	22
sm	FBgn0003435	FBtr0308791	protein_coding	0	3	0	578	33	0	1	0	0	0	0	51	0	0	471	0	0	0	0	0	0	0	0	0	0	3	22
sm	FBgn0003435	FBtr0308797	protein_coding	0	3	0	578	33	0	1	0	0	0	0	51	0	0	471	0	0	0	0	0	0	0	0	0	0	3	22
caps	FBgn0023095	FBtr0075832	protein_coding	0	18	2	575	28	0	3	1	0	0	0	37	0	0	467	1	0	0	0	0	1	0	0	0	0	17	41
caps	FBgn0023095	FBtr0075833	protein_coding	0	18	2	575	28	0	2	1	0	0	0	37	0	0	468	1	0	0	0	0	1	0	0	0	0	17	41
Mp	FBgn0260660	FBtr0339905	protein_coding	0	16	3	575	6	0	2	0	0	0	0	85	0	0	404	3	0	0	0	0	3	0	0	0	0	13	81
CR44997	FBgn0266348	FBtr0344073	lincRNA	0	0	0	575	0	0	0	0	0	0	0	10	0	0	541	0	1	0	0	0	0	0	0	0	0	0	23
Mp	FBgn0260660	FBtr0339904	protein_coding	0	17	3	574	6	0	2	0	0	0	0	85	0	0	404	3	0	0	0	0	4	0	0	0	0	13	81
SNF4Agamma	FBgn0264357	FBtr0084019	protein_coding	0	8	0	573	0	0	4	0	0	0	0	0	0	0	531	0	0	0	0	0	1	0	0	0	0	7	39
sm	FBgn0003435	FBtr0310331	protein_coding	0	2	1	573	33	0	1	0	0	0	0	51	0	0	471	1	0	0	0	0	0	0	0	0	0	2	17
CR44357	FBgn0265457	FBtr0339821	lincRNA	0	0	0	573	0	0	0	0	0	0	0	5	0	0	567	0	1	0	0	0	0	0	0	0	0	0	0
CR44357	FBgn0265457	FBtr0339822	lincRNA	0	0	0	573	0	0	0	0	0	0	0	5	0	0	563	0	5	0	0	0	0	0	0	0	0	0	0
CR44357	FBgn0265457	FBtr0339823	lincRNA	0	0	0	573	0	0	0	0	0	0	0	5	0	0	564	0	4	0	0	0	0	0	0	0	0	0	0
caps	FBgn0023095	FBtr0305480	protein_coding	0	21	2	572	25	0	3	1	0	0	0	37	0	0	467	1	0	0	0	0	1	0	0	0	0	20	41
caps	FBgn0023095	FBtr0346864	protein_coding	0	21	2	572	25	0	3	1	0	0	0	37	0	0	467	1	0	0	0	0	1	0	0	0	0	20	41
heph	FBgn0011224	FBtr0085878	protein_coding	0	2	0	572	4	0	0	0	0	0	0	19	0	0	504	0	0	0	0	0	0	0	0	0	0	2	45
Mp	FBgn0260660	FBtr0301111	protein_coding	0	9	2	571	1	0	3	0	0	0	0	78	0	0	410	2	0	0	0	0	2	0	0	0	0	7	81
dally	FBgn0263930	FBtr0076583	protein_coding	0	8	1	571	2	0	7	0	0	0	0	14	0	0	522	1	0	0	0	0	0	0	0	0	0	8	26
Spn	FBgn0010905	FBtr0304614	protein_coding	0	42	6	570	18	1	10	0	0	0	0	20	0	0	472	6	0	0	0	0	1	0	0	0	0	40	51
Ten-a	FBgn0267001	FBtr0310078	protein_coding	0	22	5	570	9	0	3	0	0	0	0	2	0	0	477	5	0	0	0	0	0	0	0	0	0	22	79
Ten-a	FBgn0267001	FBtr0308221	protein_coding	0	22	5	568	1	0	4	0	0	0	0	8	0	0	476	5	0	0	0	0	0	0	0	0	0	22	79
Ten-a	FBgn0267001	FBtr0308222	protein_coding	0	22	5	568	1	0	4	0	0	0	0	8	0	0	476	5	0	0	0	0	0	0	0	0	0	22	79
Ten-a	FBgn0267001	FBtr0308223	protein_coding	0	22	5	568	1	0	4	0	0	0	0	8	0	0	476	5	0	0	0	0	0	0	0	0	0	22	79
toc	FBgn0015600	FBtr0077662	protein_coding	0	29	8	567	3	0	0	0	0	0	2	23	0	0	525	6	0	0	0	0	1	0	0	0	0	28	17
Mp	FBgn0260660	FBtr0301113	protein_coding	0	14	3	565	1	0	2	0	0	0	0	78	0	0	406	3	0	0	0	0	3	0	0	0	0	11	81
CG15630	FBgn0031627	FBtr0077418	protein_coding	0	7	2	563	4	0	1	0	0	0	0	48	0	0	460	2	0	0	0	0	1	0	0	0	0	6	51
Mp	FBgn0260660	FBtr0301105	protein_coding	0	17	3	562	1	0	2	0	0	0	0	78	0	0	404	3	0	0	0	0	4	0	0	0	0	13	81
Mp	FBgn0260660	FBtr0301108	protein_coding	0	17	3	562	1	0	2	0	0	0	0	78	0	0	404	3	0	0	0	0	4	0	0	0	0	13	81
Mp	FBgn0260660	FBtr0301114	protein_coding	0	17	3	562	1	0	2	0	0	0	0	78	0	0	404	3	0	0	0	0	4	0	0	0	0	13	81
Mp	FBgn0260660	FBtr0306638	protein_coding	0	17	3	562	1	0	2	0	0	0	0	78	0	0	404	3	0	0	0	0	4	0	0	0	0	13	81
Mp	FBgn0260660	FBtr0309957	protein_coding	0	17	3	562	1	0	2	0	0	0	0	78	0	0	404	3	0	0	0	0	4	0	0	0	0	13	81
CG18208	FBgn0038653	FBtr0083677	protein_coding	0	13	4	562	98	0	3	0	0	0	1	53	0	0	356	3	0	0	0	0	0	0	0	0	0	13	52
CG18208	FBgn0038653	FBtr0330029	protein_coding	0	13	4	562	98	0	3	0	0	0	1	53	0	0	356	3	0	0	0	0	0	0	0	0	0	13	52
CG18208	FBgn0038653	FBtr0332809	protein_coding	0	13	4	562	98	0	3	0	0	0	1	53	0	0	356	3	0	0	0	0	0	0	0	0	0	13	52
rdgA	FBgn0261549	FBtr0333602	protein_coding	0	8	1	561	11	0	8	0	0	0	1	29	0	0	506	0	0	0	0	0	0	0	0	0	1	7	7
Spn	FBgn0010905	FBtr0304616	protein_coding	0	36	5	559	0	1	10	0	0	0	0	20	0	0	479	5	0	0	0	0	1	0	0	0	0	34	51
Spn	FBgn0010905	FBtr0304617	protein_coding	0	36	5	559	0	1	10	0	0	0	0	20	0	0	479	5	0	0	0	0	1	0	0	0	0	34	51
Spn	FBgn0010905	FBtr0345047	protein_coding	0	36	5	559	0	1	10	0	0	0	0	20	0	0	479	5	0	0	0	0	1	0	0	0	0	34	51
jing	FBgn0086655	FBtr0114365	protein_coding	0	3	0	559	0	0	3	0	0	0	0	8	0	0	532	0	0	0	0	0	1	0	0	0	0	2	17
kuz	FBgn0259984	FBtr0100660	protein_coding	0	5	0	558	15	2	4	0	0	0	0	107	0	0	409	0	0	0	0	0	0	0	0	0	0	3	23
rdgA	FBgn0261549	FBtr0333601	protein_coding	0	8	1	557	5	0	8	0	0	0	1	31	0	0	506	0	0	0	0	0	0	0	0	0	1	7	7
kuz	FBgn0259984	FBtr0080510	protein_coding	0	6	0	557	16	2	4	0	0	0	0	107	0	0	407	0	0	0	0	0	0	0	0	0	0	4	23
beat-IIIc	FBgn0032629	FBtr0080972	protein_coding	0	3	5	557	2	1	9	0	0	0	0	43	0	0	444	5	0	0	0	0	0	0	0	0	0	2	59
CG30015	FBgn0050015	FBtr0088243	protein_coding	0	36	17	556	2	3	7	0	0	0	0	53	0	0	449	17	0	0	0	0	1	0	0	0	0	32	46
CG30015	FBgn0050015	FBtr0088242	protein_coding	0	33	17	556	2	0	0	0	0	0	0	53	0	0	456	17	0	0	0	0	1	0	0	0	0	32	46
CG30015	FBgn0050015	FBtr0113356	protein_coding	0	36	18	555	2	3	7	0	0	0	0	53	0	0	448	18	0	0	0	0	1	0	0	0	0	32	46
CG30015	FBgn0050015	FBtr0306393	protein_coding	0	34	18	555	2	1	4	0	0	0	0	53	0	0	451	18	0	0	0	0	1	0	0	0	0	32	46
Spn	FBgn0010905	FBtr0304620	protein_coding	0	42	6	554	10	1	10	0	0	0	0	12	0	0	472	6	0	0	0	0	1	0	0	0	0	40	51
Msp300	FBgn0261836	FBtr0332403	protein_coding	1	32	9	553	0	0	7	0	0	0	0	9	0	0	490	9	0	0	0	1	2	0	0	0	0	30	50
Spn	FBgn0010905	FBtr0304613	protein_coding	0	42	6	552	0	1	10	0	0	0	0	20	0	0	472	6	0	0	0	0	1	0	0	0	0	40	51
Spn	FBgn0010905	FBtr0304615	protein_coding	0	42	6	552	0	1	10	0	0	0	0	20	0	0	472	6	0	0	0	0	1	0	0	0	0	40	51
Spn	FBgn0010905	FBtr0304618	protein_coding	0	42	6	552	0	1	10	0	0	0	0	20	0	0	472	6	0	0	0	0	1	0	0	0	0	40	51
Spn	FBgn0010905	FBtr0304621	protein_coding	0	42	6	552	0	1	10	0	0	0	0	20	0	0	472	6	0	0	0	0	1	0	0	0	0	40	51
Spn	FBgn0010905	FBtr0345046	protein_coding	0	42	6	552	0	1	10	0	0	0	0	20	0	0	472	6	0	0	0	0	1	0	0	0	0	40	51
CG5888	FBgn0028523	FBtr0080880	protein_coding	0	5	0	552	0	0	1	0	0	0	0	57	0	0	449	0	0	0	0	0	0	0	0	0	0	5	45
CG45186	FBgn0266696	FBtr0345111	protein_coding	0	62	16	550	0	0	3	0	1	1	0	14	0	0	492	14	0	0	0	0	2	0	0	0	0	60	43
sr	FBgn0003499	FBtr0083542	protein_coding	0	21	12	548	10	0	6	1	0	3	1	60	0	0	425	7	0	0	0	0	2	0	0	0	0	19	49
sr	FBgn0003499	FBtr0330050	protein_coding	0	22	12	547	9	0	6	1	0	3	1	60	0	0	425	7	0	0	0	0	2	0	0	0	0	20	49
tinc	FBgn0261649	FBtr0089772	protein_coding	0	15	5	547	35	0	1	0	0	0	1	21	0	0	473	4	0	0	0	0	1	0	0	0	0	14	18
beat-IIIc	FBgn0032629	FBtr0080971	protein_coding	0	3	5	546	0	1	9	0	0	0	0	34	0	0	444	5	0	0	0	0	0	0	0	0	0	2	59
Mrtf	FBgn0052296	FBtr0344569	protein_coding	0	41	10	545	1	0	3	0	1	0	1	71	0	0	432	8	0	0	0	0	1	0	0	0	0	40	39
RYa-R	FBgn0004842	FBtr0085100	protein_coding	0	6	2	545	7	1	9	0	0	0	0	35	0	0	434	2	0	0	0	0	2	0	0	0	0	3	62
trio	FBgn0024277	FBtr0072644	protein_coding	0	40	0	544	20	0	4	0	0	0	0	62	0	0	406	0	0	0	0	0	6	0	0	0	0	34	58
trio	FBgn0024277	FBtr0072645	protein_coding	0	40	0	544	20	0	6	0	0	0	0	62	0	0	404	0	0	0	0	0	6	0	0	0	0	34	58
RYa-R	FBgn0004842	FBtr0345268	protein_coding	0	4	4	543	0	1	9	0	0	0	0	49	0	0	424	4	0	0	0	0	1	0	0	0	0	2	62
SNF4Agamma	FBgn0264357	FBtr0084020	protein_coding	0	18	3	542	0	0	2	0	0	0	1	0	0	0	476	2	0	0	0	0	2	0	0	0	0	16	66
SNF4Agamma	FBgn0264357	FBtr0301588	protein_coding	0	18	3	542	0	0	2	0	0	0	1	0	0	0	476	2	0	0	0	0	2	0	0	0	0	16	66
SNF4Agamma	FBgn0264357	FBtr0301589	protein_coding	0	18	3	542	0	0	2	0	0	0	1	0	0	0	476	2	0	0	0	0	2	0	0	0	0	16	66
RYa-R	FBgn0004842	FBtr0345267	protein_coding	0	7	4	542	5	1	9	0	0	0	0	35	0	0	433	4	0	0	0	0	2	0	0	0	0	4	62
CG32085	FBgn0052085	FBtr0076133	protein_coding	0	14	0	541	5	0	4	0	0	0	0	43	0	0	425	0	0	0	0	0	0	0	0	0	0	14	64
CG45002	FBgn0266354	FBtr0344096	protein_coding	0	11	1	540	8	0	0	0	0	0	0	13	0	0	464	1	0	0	0	0	2	0	0	0	0	9	57
CG34354	FBgn0085383	FBtr0304916	protein_coding	0	5	0	540	11	0	1	0	0	0	0	12	0	0	469	0	0	0	0	0	2	0	0	0	0	3	48
CG34354	FBgn0085383	FBtr0304917	protein_coding	0	5	0	540	9	1	1	0	0	0	0	14	0	0	469	0	0	0	0	0	1	0	0	0	0	3	48
CG34354	FBgn0085383	FBtr0344296	protein_coding	0	5	0	540	9	1	2	0	0	0	0	14	0	0	468	0	0	0	0	0	1	0	0	0	0	3	48
CG34354	FBgn0085383	FBtr0346762	protein_coding	0	5	0	540	9	1	2	0	0	0	0	14	0	0	468	0	0	0	0	0	1	0	0	0	0	3	48
Pura	FBgn0035802	FBtr0089850	protein_coding	0	41	16	538	2	1	6	0	0	1	0	94	0	0	408	15	0	0	0	0	6	0	0	0	0	34	34
CG43867	FBgn0264449	FBtr0332612	protein_coding	0	9	1	538	7	0	1	0	0	0	0	28	0	0	480	1	0	0	0	0	1	0	0	0	0	8	23
Nckx30C	FBgn0028704	FBtr0335506	protein_coding	0	4	2	538	14	0	7	1	0	0	0	84	0	0	352	1	0	0	0	0	1	0	0	0	0	3	82
rdgA	FBgn0261549	FBtr0344165	protein_coding	0	7	1	537	1	0	8	0	0	0	1	15	0	0	506	0	0	0	0	0	0	0	0	0	0	7	7
rdgA	FBgn0261549	FBtr0344166	protein_coding	0	7	1	537	1	0	8	0	0	0	1	15	0	0	506	0	0	0	0	0	0	0	0	0	0	7	7
CG34383	FBgn0085412	FBtr0334567	protein_coding	0	19	7	536	34	0	10	1	0	0	1	56	0	0	388	5	0	0	0	0	1	0	0	0	0	18	49
rdgA	FBgn0261549	FBtr0302660	protein_coding	0	8	1	536	0	0	8	0	0	0	1	15	0	0	506	0	0	0	0	0	0	0	0	0	1	7	7
rdgA	FBgn0261549	FBtr0302665	protein_coding	0	8	1	536	0	0	8	0	0	0	1	15	0	0	506	0	0	0	0	0	0	0	0	0	1	7	7
tinc	FBgn0261649	FBtr0089771	protein_coding	0	24	8	535	23	0	1	0	0	0	1	21	0	0	473	7	0	0	0	0	1	0	0	0	0	23	18
tinc	FBgn0261649	FBtr0304905	protein_coding	0	24	8	535	23	0	1	0	0	0	1	21	0	0	473	7	0	0	0	0	1	0	0	0	0	23	18
tinc	FBgn0261649	FBtr0337038	protein_coding	0	24	8	535	23	0	1	0	0	0	1	21	0	0	473	7	0	0	0	0	1	0	0	0	0	23	18
tinc	FBgn0261649	FBtr0337039	protein_coding	0	24	8	535	23	0	1	0	0	0	1	21	0	0	473	7	0	0	0	0	1	0	0	0	0	23	18
Prosap	FBgn0040752	FBtr0339764	protein_coding	0	11	3	535	1	1	5	0	0	0	0	13	0	0	473	3	0	0	0	0	0	0	0	0	0	10	43
kuz	FBgn0259984	FBtr0080509	protein_coding	0	6	0	534	6	2	4	0	0	0	0	94	0	0	407	0	0	0	0	0	0	0	0	0	0	4	23
chinmo	FBgn0086758	FBtr0307047	protein_coding	0	9	1	533	35	0	8	0	0	1	0	52	0	0	429	0	0	0	0	0	1	0	0	0	0	8	10
kuz	FBgn0259984	FBtr0301412	protein_coding	0	7	1	532	2	2	4	0	0	0	0	94	0	0	409	1	0	0	0	0	0	0	0	0	0	5	23
CG44422	FBgn0265595	FBtr0340340	protein_coding	0	1	3	532	12	0	2	0	1	0	2	16	0	0	463	0	0	0	0	0	0	0	0	0	0	1	39
CR46006	FBgn0267668	FBtr0347136	lincRNA	0	0	0	531	0	0	0	0	0	0	0	45	0	0	354	0	105	0	0	0	0	0	0	0	0	0	27
CR46006	FBgn0267668	FBtr0347137	lincRNA	0	0	0	531	0	0	0	0	0	0	0	45	0	0	343	0	116	0	0	0	0	0	0	0	0	0	27
Msp300	FBgn0261836	FBtr0332404	protein_coding	1	53	12	529	0	0	7	0	0	0	0	9	0	0	466	12	0	0	0	1	2	0	0	0	0	51	50
RapGAP1	FBgn0264895	FBtr0334849	protein_coding	0	5	0	529	2	0	0	0	0	0	0	34	0	0	472	0	0	0	0	0	0	0	0	0	0	5	21
Lmpt	FBgn0261565	FBtr0302779	protein_coding	0	13	0	528	9	0	2	0	0	0	0	58	0	0	435	0	0	0	0	0	2	0	0	0	0	12	24
Lmpt	FBgn0261565	FBtr0302781	protein_coding	0	13	0	528	9	0	2	0	0	0	0	58	0	0	435	0	0	0	0	0	2	0	0	0	0	12	24
Lmpt	FBgn0261565	FBtr0306704	protein_coding	0	13	0	528	9	0	2	0	0	0	0	58	0	0	435	0	0	0	0	0	2	0	0	0	0	12	24
Msp300	FBgn0261836	FBtr0303388	protein_coding	1	53	15	527	1	0	7	0	0	0	0	9	0	0	463	15	0	0	0	1	2	0	0	0	0	51	50
Prosap	FBgn0040752	FBtr0339765	protein_coding	0	8	3	527	0	1	5	0	0	0	0	3	0	0	476	3	0	0	0	0	0	0	0	0	0	7	43
Msp300	FBgn0261836	FBtr0303389	protein_coding	1	53	15	526	0	0	7	0	0	0	0	9	0	0	463	15	0	0	0	1	2	0	0	0	0	51	50
mam	FBgn0002643	FBtr0087597	protein_coding	0	12	2	526	2	0	2	0	1	0	1	5	0	0	461	0	0	0	0	0	0	0	0	0	0	12	56
mam	FBgn0002643	FBtr0339956	protein_coding	0	12	2	526	2	0	2	0	1	0	1	5	0	0	461	0	0	0	0	0	0	0	0	0	0	12	56
Pde1c	FBgn0264815	FBtr0344148	protein_coding	0	4	1	526	3	0	0	0	0	0	0	15	0	0	448	1	0	0	0	0	0	0	0	0	0	4	60
CG42784	FBgn0263354	FBtr0308949	protein_coding	0	10	4	525	4	1	12	0	1	0	1	13	0	0	453	2	0	0	0	0	0	0	0	0	0	9	43
Prosap	FBgn0040752	FBtr0339763	protein_coding	0	10	3	525	0	1	5	0	0	0	0	3	0	0	474	3	0	0	0	0	0	0	0	0	0	9	43
CG43729	FBgn0263980	FBtr0330011	protein_coding	0	7	4	525	32	1	21	0	0	0	1	38	0	0	406	3	0	1	0	0	0	0	0	0	0	6	27
nAChRalpha5	FBgn0028875	FBtr0300594	protein_coding	0	6	9	525	55	0	5	0	0	0	2	66	0	0	344	7	0	0	0	0	1	0	0	0	0	5	56
Nckx30C	FBgn0028704	FBtr0303908	protein_coding	0	3	2	525	11	0	7	1	0	0	0	73	0	0	352	1	0	0	0	0	0	0	0	0	0	3	82
CR44999	FBgn0266350	FBtr0344076	lincRNA	0	0	0	525	0	0	0	0	0	0	0	16	0	0	467	0	4	0	0	0	0	0	0	0	0	0	38
CG34383	FBgn0085412	FBtr0329898	protein_coding	0	30	8	524	16	0	10	1	0	0	1	56	0	0	394	6	0	0	0	0	1	0	0	0	0	29	49
CG42324	FBgn0259224	FBtr0334635	protein_coding	0	18	5	524	18	0	1	0	0	0	0	27	0	0	414	5	0	0	0	0	1	0	0	0	0	17	65
CG42324	FBgn0259224	FBtr0334636	protein_coding	0	18	5	524	18	0	1	0	0	0	0	27	0	0	414	5	0	0	0	0	1	0	0	0	0	17	65
heph	FBgn0011224	FBtr0112866	protein_coding	0	4	0	524	17	2	4	0	0	0	0	23	0	0	458	0	0	0	0	0	0	0	0	0	0	2	22
CG34383	FBgn0085412	FBtr0334568	protein_coding	0	30	9	523	16	0	10	1	0	0	1	56	0	0	393	7	0	0	0	0	1	0	0	0	0	29	49
Sytbeta	FBgn0261090	FBtr0299848	protein_coding	0	13	0	523	2	0	1	0	0	0	0	43	0	0	441	0	0	0	0	0	4	0	0	0	0	10	39
CG34383	FBgn0085412	FBtr0112624	protein_coding	0	31	9	522	11	0	10	1	0	0	1	56	0	0	397	7	0	0	0	0	1	0	0	0	0	30	49
Prosap	FBgn0040752	FBtr0087601	protein_coding	0	13	3	522	0	1	5	0	0	0	0	3	0	0	471	3	0	0	0	0	0	0	0	0	0	12	43
bun	FBgn0259176	FBtr0339528	protein_coding	0	3	2	522	6	1	7	0	2	0	0	34	0	0	448	0	0	0	0	0	1	0	0	0	0	1	28
Ggamma30A	FBgn0267252	FBtr0330019	protein_coding	0	2	0	522	13	0	0	0	0	0	0	50	0	0	413	0	0	0	0	0	1	0	0	0	0	1	47
shot	FBgn0013733	FBtr0087616	protein_coding	0	108	6	521	8	0	1	0	0	0	0	57	0	0	428	6	0	0	0	0	4	0	0	0	0	105	30
shot	FBgn0013733	FBtr0087617	protein_coding	0	108	6	521	8	0	1	0	0	0	0	57	0	0	428	6	0	0	0	0	4	0	0	0	0	105	30
shot	FBgn0013733	FBtr0273222	protein_coding	0	108	6	521	8	0	1	0	0	0	0	57	0	0	428	6	0	0	0	0	4	0	0	0	0	105	30
shot	FBgn0013733	FBtr0273223	protein_coding	0	108	6	521	8	0	1	0	0	0	0	57	0	0	428	6	0	0	0	0	4	0	0	0	0	105	30
shot	FBgn0013733	FBtr0273224	protein_coding	0	108	6	521	8	0	1	0	0	0	0	57	0	0	428	6	0	0	0	0	4	0	0	0	0	105	30
shot	FBgn0013733	FBtr0301591	protein_coding	0	108	6	521	8	0	1	0	0	0	0	57	0	0	428	6	0	0	0	0	4	0	0	0	0	105	30
shot	FBgn0013733	FBtr0304849	protein_coding	0	108	6	521	8	0	1	0	0	0	0	57	0	0	428	6	0	0	0	0	4	0	0	0	0	105	30
shot	FBgn0013733	FBtr0304850	protein_coding	0	108	6	521	8	0	1	0	0	0	0	57	0	0	428	6	0	0	0	0	4	0	0	0	0	105	30
bun	FBgn0259176	FBtr0300522	protein_coding	0	3	2	521	4	1	7	0	2	0	0	35	0	0	448	0	0	0	0	0	1	0	0	0	0	1	28
CG43729	FBgn0263980	FBtr0344201	protein_coding	0	7	4	520	25	1	21	0	0	0	1	40	0	0	406	3	0	1	0	0	0	0	0	0	0	6	27
CG43729	FBgn0263980	FBtr0344207	protein_coding	0	7	4	520	25	1	21	0	0	0	1	40	0	0	406	3	0	1	0	0	0	0	0	0	0	6	27
CG42750	FBgn0261804	FBtr0303280	protein_coding	0	7	1	520	0	0	3	0	0	1	0	18	0	0	452	0	0	0	0	0	1	0	0	0	0	6	48
CG42750	FBgn0261804	FBtr0343817	protein_coding	0	7	1	520	5	0	3	0	0	1	0	13	0	0	452	0	0	0	0	0	1	0	0	0	0	6	48
CG44422	FBgn0265595	FBtr0340339	protein_coding	0	1	3	520	0	0	2	0	1	0	2	16	0	0	463	0	0	0	0	0	0	0	0	0	0	1	39
Dys	FBgn0260003	FBtr0083766	protein_coding	0	29	1	519	2	0	2	0	0	0	0	46	0	0	464	1	0	0	0	0	4	0	0	0	0	26	8
CG12484	FBgn0086604	FBtr0342690	protein_coding	0	11	1	519	1	1	6	0	0	0	0	54	0	0	416	1	0	0	0	0	3	0	0	0	0	8	44
nAChRalpha5	FBgn0028875	FBtr0309867	protein_coding	0	6	9	519	39	0	5	0	0	0	2	80	0	0	340	7	0	0	0	0	1	0	0	0	0	5	56
sm	FBgn0003435	FBtr0308785	protein_coding	0	2	0	519	18	0	1	0	0	0	0	13	0	0	472	0	0	0	0	0	0	0	0	0	0	2	15
plum	FBgn0039431	FBtr0305049	protein_coding	0	34	5	518	20	0	4	0	0	0	0	25	0	0	417	5	0	0	0	0	6	0	0	0	0	28	58
CG12484	FBgn0086604	FBtr0112775	protein_coding	0	12	1	518	1	1	6	0	0	0	0	54	0	0	415	1	0	0	0	0	3	0	0	0	0	9	44
CG12484	FBgn0086604	FBtr0273284	protein_coding	0	12	1	518	1	1	6	0	0	0	0	54	0	0	415	1	0	0	0	0	3	0	0	0	0	9	44
dpr6	FBgn0040823	FBtr0076353	protein_coding	0	1	0	518	0	1	3	0	0	0	0	50	0	0	435	0	0	0	0	0	0	0	0	0	0	0	30
Shawl	FBgn0085395	FBtr0332598	protein_coding	0	27	5	517	13	1	11	0	0	0	0	78	0	0	352	5	0	0	0	0	7	0	0	0	0	19	70
CG43729	FBgn0263980	FBtr0344208	protein_coding	0	9	5	517	25	1	21	0	0	0	1	40	0	0	403	4	0	1	0	0	0	0	0	0	0	8	27
CR46006	FBgn0267668	FBtr0347138	lincRNA	0	0	0	517	0	0	0	0	0	0	0	45	0	0	316	0	109	0	0	0	0	0	0	0	0	0	47
RapGAP1	FBgn0264895	FBtr0334846	protein_coding	0	5	0	516	2	0	0	0	0	0	0	34	0	0	467	0	0	0	0	0	0	0	0	0	0	5	13
Ggamma30A	FBgn0267252	FBtr0079795	protein_coding	0	2	0	516	11	0	1	0	0	0	0	46	0	0	412	0	0	0	0	0	1	0	0	0	0	1	47
sif	FBgn0085447	FBtr0330124	protein_coding	0	15	0	514	22	1	3	0	0	0	0	6	0	0	427	0	0	0	0	0	3	0	0	0	0	11	59
Pdp1	FBgn0016694	FBtr0076775	protein_coding	0	2	0	514	7	0	0	0	0	0	0	29	0	0	404	0	0	0	0	0	0	0	0	0	0	2	74
Pdp1	FBgn0016694	FBtr0332083	protein_coding	0	2	0	514	7	0	0	0	0	0	0	29	0	0	404	0	0	0	0	0	0	0	0	0	0	2	74
Ggamma30A	FBgn0267252	FBtr0346282	protein_coding	0	4	1	513	8	0	1	0	0	0	0	46	0	0	412	1	0	0	0	0	1	0	0	0	0	3	47
fry	FBgn0016081	FBtr0076417	protein_coding	0	74	5	512	2	0	0	0	0	0	0	12	0	0	469	5	0	0	0	0	5	0	0	0	0	69	34
fry	FBgn0016081	FBtr0333860	protein_coding	0	74	5	512	2	0	0	0	0	0	0	12	0	0	469	5	0	0	0	0	5	0	0	0	0	69	34
plum	FBgn0039431	FBtr0302209	protein_coding	0	34	5	512	12	0	3	0	0	0	0	27	0	0	418	5	0	0	0	0	6	0	0	0	0	28	58
plum	FBgn0039431	FBtr0302210	protein_coding	0	34	5	512	12	0	3	0	0	0	0	27	0	0	418	5	0	0	0	0	6	0	0	0	0	28	58
plum	FBgn0039431	FBtr0344120	protein_coding	0	34	5	512	12	0	3	0	0	0	0	27	0	0	418	5	0	0	0	0	6	0	0	0	0	28	58
fry	FBgn0016081	FBtr0306241	protein_coding	0	75	5	511	2	0	0	0	0	0	0	12	0	0	469	5	0	0	0	0	6	0	0	0	0	69	34
btsz	FBgn0266756	FBtr0334293	protein_coding	0	36	10	511	27	0	0	0	1	1	2	67	0	0	407	6	0	0	0	0	4	0	0	0	0	33	13
fry	FBgn0016081	FBtr0301435	protein_coding	0	76	5	510	2	0	0	0	0	0	0	12	0	0	467	5	0	0	0	0	5	0	0	0	0	71	34
Pura	FBgn0035802	FBtr0334064	protein_coding	0	39	16	510	2	0	0	0	0	1	0	94	0	0	362	15	0	0	0	0	6	0	0	0	0	33	58
btsz	FBgn0266756	FBtr0334290	protein_coding	0	36	10	510	27	0	2	0	1	1	2	67	0	0	398	6	0	0	0	0	4	0	0	0	0	33	19
CG42324	FBgn0259224	FBtr0330142	protein_coding	0	4	2	510	2	0	1	0	0	0	0	42	0	0	400	2	0	0	0	0	0	0	0	0	0	4	65
fry	FBgn0016081	FBtr0306242	protein_coding	0	77	5	509	2	0	0	0	0	0	0	12	0	0	467	5	0	0	0	0	6	0	0	0	0	71	34
fry	FBgn0016081	FBtr0333859	protein_coding	0	77	5	509	2	0	0	0	0	0	0	12	0	0	467	5	0	0	0	0	6	0	0	0	0	71	34
axo	FBgn0262870	FBtr0333593	protein_coding	0	45	7	509	11	0	3	0	0	0	0	55	0	0	374	7	0	0	0	0	1	0	0	0	0	44	67
RapGAP1	FBgn0264895	FBtr0334850	protein_coding	0	5	0	509	2	0	0	0	0	0	0	34	0	0	467	0	0	0	0	0	0	0	0	0	0	5	6
for	FBgn0000721	FBtr0089304	protein_coding	0	16	1	508	6	0	7	0	0	0	0	104	0	0	302	1	0	0	0	0	0	0	0	0	0	16	89
for	FBgn0000721	FBtr0089312	protein_coding	0	16	1	508	6	0	7	0	0	0	0	104	0	0	302	1	0	0	0	0	0	0	0	0	0	16	89
heph	FBgn0011224	FBtr0112864	protein_coding	0	2	1	508	9	0	1	0	0	0	0	16	0	0	460	1	0	0	0	0	0	0	0	0	0	2	22
heph	FBgn0011224	FBtr0085879	protein_coding	0	4	0	507	4	2	4	0	0	0	0	19	0	0	458	0	0	0	0	0	0	0	0	0	0	2	22
heph	FBgn0011224	FBtr0085883	protein_coding	0	4	0	507	4	2	5	0	0	0	0	19	0	0	457	0	0	0	0	0	0	0	0	0	0	2	22
heph	FBgn0011224	FBtr0112865	protein_coding	0	4	0	507	4	2	5	0	0	0	0	19	0	0	457	0	0	0	0	0	0	0	0	0	0	2	22
heph	FBgn0011224	FBtr0085882	protein_coding	0	2	0	507	4	0	0	0	0	0	0	19	0	0	462	0	0	0	0	0	0	0	0	0	0	2	22
heph	FBgn0011224	FBtr0085884	protein_coding	0	2	0	507	4	0	1	0	0	0	0	19	0	0	461	0	0	0	0	0	0	0	0	0	0	2	22
heph	FBgn0011224	FBtr0085885	protein_coding	0	2	0	507	4	0	1	0	0	0	0	19	0	0	461	0	0	0	0	0	0	0	0	0	0	2	22
heph	FBgn0011224	FBtr0085886	protein_coding	0	2	0	507	4	0	0	0	0	0	0	19	0	0	462	0	0	0	0	0	0	0	0	0	0	2	22
heph	FBgn0011224	FBtr0300264	protein_coding	0	2	0	507	4	0	1	0	0	0	0	19	0	0	461	0	0	0	0	0	0	0	0	0	0	2	22
heph	FBgn0011224	FBtr0300270	protein_coding	0	2	0	507	4	0	2	0	0	0	0	19	0	0	460	0	0	0	0	0	0	0	0	0	0	2	22
sm	FBgn0003435	FBtr0086492	protein_coding	0	2	0	507	1	0	1	0	0	0	0	11	0	0	472	0	0	0	0	0	0	0	0	0	0	2	22
sm	FBgn0003435	FBtr0301609	protein_coding	0	2	0	507	1	0	1	0	0	0	0	11	0	0	472	0	0	0	0	0	0	0	0	0	0	2	22
sm	FBgn0003435	FBtr0308786	protein_coding	0	2	0	507	1	0	1	0	0	0	0	11	0	0	472	0	0	0	0	0	0	0	0	0	0	2	22
axo	FBgn0262870	FBtr0302646	protein_coding	0	47	7	506	7	1	8	0	0	0	0	77	0	0	381	7	0	0	0	0	3	0	0	0	0	43	34
CG34383	FBgn0085412	FBtr0112622	protein_coding	0	30	8	506	8	0	10	1	0	0	1	50	0	0	390	6	0	0	0	0	1	0	0	0	0	29	49
sm	FBgn0003435	FBtr0304655	protein_coding	0	3	0	506	1	0	1	0	0	0	0	11	0	0	471	0	0	0	0	0	0	0	0	0	0	3	22
heph	FBgn0011224	FBtr0085881	protein_coding	0	2	1	506	4	0	0	0	0	0	0	19	0	0	461	1	0	0	0	0	0	0	0	0	0	2	22
heph	FBgn0011224	FBtr0300263	protein_coding	0	2	1	506	4	0	0	0	0	0	0	19	0	0	461	1	0	0	0	0	0	0	0	0	0	2	22
sm	FBgn0003435	FBtr0304654	protein_coding	0	2	1	506	1	0	1	1	0	0	0	11	0	0	471	0	0	0	0	0	0	0	0	0	0	2	22
sm	FBgn0003435	FBtr0308792	protein_coding	0	2	1	506	1	0	1	1	0	0	0	11	0	0	471	0	0	0	0	0	0	0	0	0	0	2	22
CG34356	FBgn0085385	FBtr0331579	protein_coding	0	19	1	505	12	1	5	0	0	0	0	55	0	0	421	1	0	0	0	0	4	0	0	0	0	14	16
Hs3st-A	FBgn0053147	FBtr0345672	protein_coding	0	15	1	505	16	1	4	0	0	0	0	111	0	0	321	1	0	0	0	0	1	0	0	0	0	13	53
kuz	FBgn0259984	FBtr0342903	protein_coding	0	5	1	505	2	2	4	0	0	0	0	78	0	0	398	1	0	0	0	0	0	0	0	0	0	3	23
sm	FBgn0003435	FBtr0308790	protein_coding	0	3	1	505	1	0	1	1	0	0	0	11	0	0	470	0	0	0	0	0	0	0	0	0	0	3	22
heph	FBgn0011224	FBtr0306692	protein_coding	0	2	2	505	4	0	1	0	0	0	0	19	0	0	459	2	0	0	0	0	0	0	0	0	0	2	22
shn	FBgn0003396	FBtr0330619	protein_coding	0	25	12	504	11	0	1	0	0	1	1	61	0	0	403	10	0	0	0	0	1	0	0	0	0	24	29
Ccn	FBgn0052183	FBtr0075186	protein_coding	0	2	0	504	4	0	1	0	0	0	0	50	0	0	435	0	0	0	0	0	0	0	0	0	0	2	14
CG43729	FBgn0263980	FBtr0330012	protein_coding	0	22	7	502	7	1	21	0	0	0	1	40	0	0	406	6	0	1	0	0	0	0	0	0	0	21	27
CG43729	FBgn0263980	FBtr0330013	protein_coding	0	22	7	502	7	1	21	0	0	0	1	40	0	0	406	6	0	1	0	0	0	0	0	0	0	21	27
Hs3st-A	FBgn0053147	FBtr0086608	protein_coding	0	15	1	501	15	1	4	0	0	0	0	108	0	0	321	1	0	0	0	0	1	0	0	0	0	13	53
sm	FBgn0003435	FBtr0100232	protein_coding	0	2	0	500	0	0	1	0	0	0	0	12	0	0	472	0	0	0	0	0	0	0	0	0	0	2	15
sm	FBgn0003435	FBtr0308796	protein_coding	0	2	0	500	0	0	1	0	0	0	0	12	0	0	472	0	0	0	0	0	0	0	0	0	0	2	15
bru1	FBgn0000114	FBtr0331644	protein_coding	0	13	1	499	8	0	0	0	0	0	0	58	0	0	369	1	0	0	0	0	3	0	0	0	0	10	66
bru2	FBgn0262475	FBtr0304859	protein_coding	0	11	3	499	2	0	4	1	0	1	0	28	0	0	434	1	0	0	0	0	5	0	0	0	0	7	34
bru2	FBgn0262475	FBtr0304862	protein_coding	0	10	4	499	4	0	4	1	0	1	1	28	0	0	432	1	0	0	0	0	5	0	0	0	0	6	34
dpr8	FBgn0052600	FBtr0073913	protein_coding	0	0	0	498	0	0	2	0	0	0	0	3	0	0	492	0	0	0	0	0	0	0	0	0	0	0	1
dpr8	FBgn0052600	FBtr0343518	protein_coding	0	0	0	498	0	0	1	0	0	0	0	3	0	0	493	0	0	0	0	0	0	0	0	0	0	0	1
bru2	FBgn0262475	FBtr0304856	protein_coding	0	11	5	497	2	0	4	1	1	1	0	28	0	0	432	2	0	0	0	0	5	0	0	0	0	7	34
CG34383	FBgn0085412	FBtr0112623	protein_coding	0	30	9	496	4	0	10	1	0	0	1	45	0	0	389	7	0	0	0	0	1	0	0	0	0	29	49
CG34383	FBgn0085412	FBtr0290011	protein_coding	0	30	9	496	4	0	10	1	0	0	1	45	0	0	389	7	0	0	0	0	1	0	0	0	0	29	49
Shab	FBgn0262593	FBtr0333898	protein_coding	0	18	4	496	13	0	2	0	0	0	0	57	0	0	353	4	0	0	0	0	1	0	0	0	0	17	72
Shab	FBgn0262593	FBtr0333899	protein_coding	0	18	4	496	13	0	1	0	0	0	0	57	0	0	355	4	0	0	0	0	1	0	0	0	0	17	71
bru1	FBgn0000114	FBtr0080345	protein_coding	0	10	1	496	5	0	0	0	0	0	0	55	0	0	370	1	0	0	0	0	1	0	0	0	0	9	66
CG42673	FBgn0261555	FBtr0302711	protein_coding	0	5	0	496	6	2	10	0	0	0	0	48	0	0	420	0	0	0	0	0	0	0	0	0	0	3	12
spri	FBgn0085443	FBtr0112688	protein_coding	0	12	7	495	0	1	1	0	0	0	0	38	0	0	441	7	0	0	0	0	0	0	0	0	0	11	15
spri	FBgn0085443	FBtr0310295	protein_coding	0	12	7	495	0	1	1	0	0	0	0	38	0	0	441	7	0	0	0	0	0	0	0	0	0	11	15
spri	FBgn0085443	FBtr0310296	protein_coding	0	12	7	495	0	1	1	0	0	0	0	38	0	0	441	7	0	0	0	0	0	0	0	0	0	11	15
Dys	FBgn0260003	FBtr0110915	protein_coding	0	42	4	494	2	1	1	0	0	1	0	46	0	0	426	3	0	0	0	0	4	0	0	0	0	38	22
CG34356	FBgn0085385	FBtr0331577	protein_coding	0	19	1	491	2	1	5	0	0	0	0	51	0	0	421	1	0	0	0	0	4	0	0	0	0	14	16
CG30463	FBgn0050463	FBtr0087113	protein_coding	0	7	1	491	9	0	5	0	0	0	0	52	0	0	414	1	0	0	0	0	3	0	0	0	0	4	12
CG30463	FBgn0050463	FBtr0113379	protein_coding	0	7	1	491	9	0	5	0	0	0	0	52	0	0	414	1	0	0	0	0	3	0	0	0	0	4	12
Ggamma30A	FBgn0267252	FBtr0079796	protein_coding	0	2	0	491	3	0	0	0	0	0	0	29	0	0	413	0	0	0	0	0	1	0	0	0	0	1	47
Ggamma30A	FBgn0267252	FBtr0303895	protein_coding	0	2	0	491	3	0	1	0	0	0	0	29	0	0	412	0	0	0	0	0	1	0	0	0	0	1	47
CR43836	FBgn0264384	FBtr0332279	lincRNA	0	0	0	491	0	0	0	0	0	0	0	21	0	0	439	0	8	0	0	0	0	0	0	0	0	0	23
CR43836	FBgn0264384	FBtr0332280	lincRNA	0	0	0	491	0	0	0	0	0	0	0	21	0	0	440	0	7	0	0	0	0	0	0	0	0	0	23
CG45186	FBgn0266696	FBtr0345105	protein_coding	0	38	7	490	0	1	6	0	0	0	0	36	0	0	437	7	0	0	0	0	7	0	0	0	0	31	17
CG30463	FBgn0050463	FBtr0113380	protein_coding	0	8	1	490	9	0	5	0	0	0	0	52	0	0	413	1	0	0	0	0	3	0	0	0	0	5	12
Pde1c	FBgn0264815	FBtr0334142	protein_coding	0	7	0	490	3	1	3	0	0	0	0	15	0	0	427	0	0	0	0	0	0	0	0	0	0	6	42
CG30463	FBgn0050463	FBtr0087112	protein_coding	0	6	1	490	9	0	9	0	0	0	0	52	0	0	413	1	0	0	0	0	1	0	0	0	0	5	8
Ggamma30A	FBgn0267252	FBtr0309247	protein_coding	1	3	0	490	3	0	3	0	0	0	0	29	0	0	411	0	0	1	1	0	2	0	0	0	0	1	46
CG44422	FBgn0265595	FBtr0340338	protein_coding	0	2	1	490	16	0	1	0	0	0	0	25	0	0	438	1	0	0	0	0	0	0	0	0	0	2	10
heph	FBgn0011224	FBtr0085887	protein_coding	0	2	0	490	4	0	0	0	0	0	0	19	0	0	448	0	0	0	0	0	0	0	0	0	0	2	19
spri	FBgn0085443	FBtr0310439	protein_coding	0	16	9	489	0	1	1	0	0	0	0	38	0	0	435	9	0	0	0	0	0	0	0	0	0	15	15
Hs6st	FBgn0038755	FBtr0335240	protein_coding	0	15	0	487	2	0	0	0	0	0	0	10	0	0	474	0	0	0	0	0	0	0	0	0	0	15	1
CG43867	FBgn0264449	FBtr0332604	protein_coding	0	9	1	487	7	0	1	0	0	0	0	28	0	0	442	1	0	0	0	0	1	0	0	0	0	8	10
CG43867	FBgn0264449	FBtr0343358	protein_coding	0	9	1	487	7	0	1	0	0	0	0	28	0	0	442	1	0	0	0	0	1	0	0	0	0	8	10
CG43867	FBgn0264449	FBtr0343359	protein_coding	0	9	1	487	7	0	1	0	0	0	0	28	0	0	442	1	0	0	0	0	1	0	0	0	0	8	10
Pde1c	FBgn0264815	FBtr0334138	protein_coding	0	9	1	487	3	1	3	0	0	0	0	15	0	0	424	1	0	0	0	0	0	0	0	0	0	8	42
CG44422	FBgn0265595	FBtr0340336	protein_coding	0	2	1	487	2	0	1	0	0	0	0	23	0	0	451	1	0	0	0	0	0	0	0	0	0	2	10
CG45186	FBgn0266696	FBtr0345086	protein_coding	0	23	7	486	4	0	4	0	1	1	0	38	0	0	368	5	0	0	0	0	1	0	0	0	0	22	73
msi	FBgn0011666	FBtr0333664	protein_coding	0	7	0	485	33	0	0	0	0	0	0	39	0	0	411	0	0	0	0	0	1	0	0	0	0	6	2
heph	FBgn0011224	FBtr0300266	protein_coding	0	2	1	484	4	0	0	0	0	0	0	19	0	0	447	1	0	0	0	0	0	0	0	0	0	2	14
heph	FBgn0011224	FBtr0085888	protein_coding	0	2	0	484	4	0	1	0	0	0	0	19	0	0	447	0	0	0	0	0	0	0	0	0	0	2	13
Shab	FBgn0262593	FBtr0305205	protein_coding	0	18	4	483	13	0	0	0	0	0	0	57	0	0	349	4	0	0	0	0	1	0	0	0	0	17	65
Shab	FBgn0262593	FBtr0305206	protein_coding	0	18	4	483	13	0	0	0	0	0	0	57	0	0	349	4	0	0	0	0	1	0	0	0	0	17	65
heph	FBgn0011224	FBtr0306693	protein_coding	0	2	2	483	4	0	0	0	0	0	0	19	0	0	446	2	0	0	0	0	0	0	0	0	0	2	14
CycE	FBgn0010382	FBtr0080773	protein_coding	0	15	5	482	12	0	3	0	0	0	0	0	0	0	302	5	0	0	0	0	1	0	0	0	0	14	166
CycE	FBgn0010382	FBtr0080774	protein_coding	0	15	5	482	12	0	4	0	0	0	0	0	0	0	301	5	0	0	0	0	1	0	0	0	0	14	166
CG33144	FBgn0053144	FBtr0302517	protein_coding	0	11	7	482	0	2	7	0	0	0	1	9	0	0	419	6	0	0	0	0	1	0	0	0	0	8	48
ths	FBgn0033652	FBtr0304622	protein_coding	0	6	7	482	13	0	1	0	0	0	0	77	0	0	350	7	0	0	0	0	0	0	0	0	0	6	41
fry	FBgn0016081	FBtr0333858	protein_coding	0	74	5	480	2	0	0	0	0	0	0	12	0	0	457	5	0	0	0	0	5	0	0	0	0	69	14
Wdr62	FBgn0031374	FBtr0333007	protein_coding	0	26	5	480	4	0	6	0	0	0	0	30	0	0	417	5	0	0	0	0	3	0	0	0	0	23	26
Hs6st	FBgn0038755	FBtr0083846	protein_coding	0	15	0	480	1	0	0	0	0	0	0	4	0	0	474	0	0	0	0	0	0	0	0	0	0	15	1
Wdr62	FBgn0031374	FBtr0077811	protein_coding	0	27	5	479	5	0	6	0	0	0	0	29	0	0	416	5	0	0	0	0	3	0	0	0	0	24	26
Wdr62	FBgn0031374	FBtr0113012	protein_coding	0	27	5	479	4	0	6	0	0	0	0	30	0	0	416	5	0	0	0	0	3	0	0	0	0	24	26
CG45186	FBgn0266696	FBtr0345088	protein_coding	0	24	10	479	0	0	3	0	1	1	0	14	0	0	381	8	0	0	0	0	2	0	0	0	0	22	83
capu	FBgn0000256	FBtr0290082	protein_coding	0	26	10	478	0	0	2	0	0	1	0	89	0	0	323	9	0	0	0	0	0	0	0	0	0	26	64
hppy	FBgn0263395	FBtr0086503	protein_coding	0	11	0	478	1	0	6	0	0	0	0	45	0	0	361	0	0	0	0	0	1	0	0	0	0	10	66
hppy	FBgn0263395	FBtr0340454	protein_coding	0	11	0	478	1	0	6	0	0	0	0	45	0	0	361	0	0	0	0	0	1	0	0	0	0	10	66
hppy	FBgn0263395	FBtr0340456	protein_coding	0	11	0	478	1	0	6	0	0	0	0	45	0	0	361	0	0	0	0	0	1	0	0	0	0	10	66
CG43729	FBgn0263980	FBtr0344200	protein_coding	0	4	0	478	0	0	19	0	0	0	0	38	0	0	394	0	0	1	0	0	1	0	0	0	0	3	27
fry	FBgn0016081	FBtr0306240	protein_coding	0	77	5	477	2	0	0	0	0	0	0	12	0	0	455	5	0	0	0	0	6	0	0	0	0	71	14
bru2	FBgn0262475	FBtr0332232	protein_coding	0	11	3	477	2	0	2	1	0	1	0	28	0	0	426	1	0	0	0	0	5	0	0	0	0	7	22
CG44422	FBgn0265595	FBtr0340335	protein_coding	0	2	1	477	12	0	1	0	0	0	0	16	0	0	438	1	0	0	0	0	0	0	0	0	0	2	10
CG34383	FBgn0085412	FBtr0329899	protein_coding	0	46	13	476	4	0	10	1	1	0	2	45	0	0	369	9	0	0	0	0	1	0	0	0	0	45	49
hppy	FBgn0263395	FBtr0086504	protein_coding	0	12	1	476	1	0	6	0	0	0	1	45	0	0	359	0	0	0	0	0	1	0	0	0	0	11	66
hppy	FBgn0263395	FBtr0340455	protein_coding	0	12	1	476	1	0	6	0	0	0	1	45	0	0	359	0	0	0	0	0	1	0	0	0	0	11	66
capu	FBgn0000256	FBtr0290077	protein_coding	0	26	13	475	0	0	2	0	0	1	0	89	0	0	320	12	0	0	0	0	0	0	0	0	0	26	64
CG43867	FBgn0264449	FBtr0332611	protein_coding	0	9	1	475	7	0	0	0	0	0	0	28	0	0	427	1	0	0	0	0	1	0	0	0	0	8	14
bru2	FBgn0262475	FBtr0304860	protein_coding	0	5	3	475	11	0	2	1	0	1	0	28	0	0	424	1	0	0	0	0	5	0	0	0	0	0	13
IA-2	FBgn0031294	FBtr0301417	protein_coding	0	22	9	474	37	0	0	0	0	1	0	50	0	0	353	8	0	0	0	0	1	0	0	0	0	22	34
CG43729	FBgn0263980	FBtr0330007	protein_coding	0	6	3	474	0	1	21	0	0	0	0	38	0	0	388	3	0	1	0	0	1	0	0	0	0	4	27
capu	FBgn0000256	FBtr0290078	protein_coding	0	26	15	473	0	0	2	0	0	1	0	89	0	0	318	14	0	0	0	0	0	0	0	0	0	26	64
CG42613	FBgn0261262	FBtr0304685	protein_coding	0	23	7	473	19	0	3	0	0	0	0	60	0	0	377	7	0	0	0	0	3	0	0	0	0	20	17
chinmo	FBgn0086758	FBtr0077877	protein_coding	0	9	1	473	10	0	8	0	0	1	0	17	0	0	429	0	0	0	0	0	1	0	0	0	0	8	10
CG43729	FBgn0263980	FBtr0344206	protein_coding	0	7	3	473	0	1	21	0	0	0	0	38	0	0	387	3	0	1	0	0	1	0	0	0	0	5	27
CG43729	FBgn0263980	FBtr0344205	protein_coding	0	6	4	473	0	1	21	0	0	0	1	38	0	0	387	3	0	1	0	0	1	0	0	0	0	4	27
Ref2	FBgn0032439	FBtr0308800	protein_coding	0	2	0	473	0	2	11	0	0	0	0	57	0	0	348	0	0	0	0	0	0	0	0	0	0	0	57
Ref2	FBgn0032439	FBtr0308801	protein_coding	0	2	0	473	0	2	14	0	0	0	0	57	0	0	345	0	0	0	0	0	0	0	0	0	0	0	57
chinmo	FBgn0086758	FBtr0303935	protein_coding	0	11	1	472	10	1	11	0	0	1	0	17	0	0	426	0	0	0	0	0	2	0	0	0	0	8	10
CG43729	FBgn0263980	FBtr0344203	protein_coding	0	7	4	472	0	1	21	0	0	0	1	38	0	0	386	3	0	1	0	0	1	0	0	0	0	5	27
mspo	FBgn0020269	FBtr0345427	protein_coding	0	5	5	472	3	0	3	0	0	1	0	38	0	0	392	4	0	0	0	0	0	0	0	0	0	5	36
KCNQ	FBgn0033494	FBtr0299833	protein_coding	0	5	0	472	1	0	4	0	0	0	0	57	0	0	349	0	0	0	0	0	1	0	0	0	0	5	61
CG7720	FBgn0038652	FBtr0339167	protein_coding	0	12	1	471	0	0	0	0	0	0	0	36	0	0	376	1	0	0	0	0	0	0	0	0	0	12	59
bru1	FBgn0000114	FBtr0300567	protein_coding	0	9	1	471	0	0	0	0	0	0	0	45	0	0	360	1	0	0	0	0	0	0	0	0	0	9	66
CG43729	FBgn0263980	FBtr0344202	protein_coding	0	8	4	471	0	1	21	0	0	0	0	38	0	0	385	4	0	1	0	0	1	0	0	0	0	6	27
CR43836	FBgn0264384	FBtr0332281	lincRNA	0	1	0	471	0	0	0	0	0	0	0	37	0	0	405	0	7	0	0	0	1	0	0	0	0	0	23
CG7720	FBgn0038652	FBtr0083678	protein_coding	1	12	1	470	0	0	0	0	0	0	0	36	0	0	376	1	0	0	1	0	1	0	0	0	0	12	59
CG7720	FBgn0038652	FBtr0301199	protein_coding	1	12	1	470	0	0	0	0	0	0	0	36	0	0	376	1	0	0	1	0	1	0	0	0	0	12	59
CG43729	FBgn0263980	FBtr0344204	protein_coding	0	8	5	470	0	1	21	0	0	0	1	38	0	0	384	4	0	1	0	0	1	0	0	0	0	6	27
chinmo	FBgn0086758	FBtr0303933	protein_coding	0	12	2	469	6	0	8	0	0	1	1	17	0	0	429	0	0	0	0	0	1	0	0	0	0	11	10
bru2	FBgn0262475	FBtr0304858	protein_coding	0	10	3	469	4	0	2	1	0	1	0	28	0	0	425	1	0	0	0	0	5	0	0	0	0	6	13
CG32066	FBgn0052066	FBtr0076277	protein_coding	0	9	0	469	5	0	1	0	0	0	0	86	0	0	330	0	0	0	0	0	3	0	0	0	0	6	50
Egfr	FBgn0003731	FBtr0071653	protein_coding	0	31	2	468	7	0	6	0	0	0	0	33	0	0	365	2	0	0	0	0	0	0	0	0	0	31	57
bru2	FBgn0262475	FBtr0332234	protein_coding	0	10	4	468	4	0	2	1	0	1	1	28	0	0	424	1	0	0	0	0	5	0	0	0	0	6	13
CG32066	FBgn0052066	FBtr0076278	protein_coding	0	9	0	468	7	0	4	0	0	0	0	84	0	0	312	0	0	0	0	0	3	0	0	0	0	6	64
CG42673	FBgn0261555	FBtr0302709	protein_coding	0	8	2	468	5	2	10	0	0	0	0	36	0	0	405	2	0	0	0	0	0	0	0	0	0	6	12
mspo	FBgn0020269	FBtr0087477	protein_coding	0	5	5	468	1	0	3	0	0	1	0	36	0	0	392	4	0	0	0	0	0	0	0	0	0	5	36
CG13954	FBgn0033405	FBtr0332996	protein_coding	0	4	1	468	14	1	8	0	0	0	0	29	0	0	389	1	0	0	0	0	0	0	0	0	0	3	28
Pde9	FBgn0259171	FBtr0333525	protein_coding	0	0	0	467	23	0	2	0	0	0	0	32	0	0	384	0	0	0	0	0	0	0	0	0	0	0	26
bru2	FBgn0262475	FBtr0332233	protein_coding	0	11	5	466	2	0	2	1	1	1	0	28	0	0	424	2	0	0	0	0	5	0	0	0	0	7	13
igl	FBgn0013467	FBtr0332267	protein_coding	0	1	0	466	11	0	4	0	0	0	0	79	0	0	320	0	0	0	0	0	0	0	0	0	0	1	52
Shawl	FBgn0085395	FBtr0308029	protein_coding	0	27	5	465	0	1	11	0	0	0	0	39	0	0	352	5	0	0	0	0	7	0	0	0	0	19	70
CG45186	FBgn0266696	FBtr0345094	protein_coding	0	18	5	465	0	0	4	0	0	0	0	14	0	0	375	5	0	0	0	0	1	0	0	0	0	17	73
CG44422	FBgn0265595	FBtr0340337	protein_coding	0	2	1	465	0	0	1	0	0	0	0	16	0	0	438	1	0	0	0	0	0	0	0	0	0	2	10
igl	FBgn0013467	FBtr0087361	protein_coding	0	2	0	465	11	0	3	0	0	0	0	79	0	0	320	0	0	0	0	0	0	0	0	0	0	2	52
Nckx30C	FBgn0028704	FBtr0079926	protein_coding	0	4	2	463	5	0	7	1	0	0	0	18	0	0	352	1	0	0	0	0	1	0	0	0	0	3	82
Nckx30C	FBgn0028704	FBtr0079928	protein_coding	0	4	2	463	5	0	7	1	0	0	0	18	0	0	352	1	0	0	0	0	1	0	0	0	0	3	82
Nckx30C	FBgn0028704	FBtr0303909	protein_coding	0	4	2	463	5	0	7	1	0	0	0	18	0	0	352	1	0	0	0	0	1	0	0	0	0	3	82
CR46006	FBgn0267668	FBtr0347139	lincRNA	0	0	0	463	0	0	0	0	0	0	0	45	0	0	291	0	100	0	0	0	0	0	0	0	0	0	27
lilli	FBgn0041111	FBtr0077633	protein_coding	0	14	0	461	5	0	3	0	0	0	0	0	0	0	420	0	0	0	0	0	1	0	0	0	0	13	34
lilli	FBgn0041111	FBtr0290040	protein_coding	0	14	0	461	1	0	0	0	0	0	0	4	0	0	423	0	0	0	0	0	1	0	0	0	0	13	34
lilli	FBgn0041111	FBtr0332458	protein_coding	0	14	0	461	1	0	2	0	0	0	0	4	0	0	421	0	0	0	0	0	1	0	0	0	0	13	34
osp	FBgn0003016	FBtr0301496	protein_coding	0	0	1	461	1	0	2	0	0	0	0	11	0	0	387	1	0	0	0	0	0	0	0	0	0	0	60
bbg	FBgn0087007	FBtr0273423	protein_coding	0	16	2	460	3	0	0	0	0	0	0	54	0	0	396	2	0	0	0	0	1	0	0	0	0	15	8
nuf	FBgn0013718	FBtr0100039	protein_coding	0	16	0	460	6	0	1	0	0	0	0	40	0	0	371	0	0	0	0	0	2	0	0	0	0	14	44
nuf	FBgn0013718	FBtr0100040	protein_coding	0	16	0	460	5	0	1	0	0	0	0	41	0	0	371	0	0	0	0	0	2	0	0	0	0	14	44
nuf	FBgn0013718	FBtr0306619	protein_coding	0	16	0	460	6	0	1	0	0	0	0	40	0	0	371	0	0	0	0	0	2	0	0	0	0	14	44
nuf	FBgn0013718	FBtr0306620	protein_coding	0	16	0	460	6	0	1	0	0	0	0	40	0	0	371	0	0	0	0	0	2	0	0	0	0	14	44
nuf	FBgn0013718	FBtr0306624	protein_coding	0	16	0	460	5	0	1	0	0	0	0	41	0	0	371	0	0	0	0	0	2	0	0	0	0	14	44
lilli	FBgn0041111	FBtr0077632	protein_coding	1	14	0	460	1	0	3	0	0	0	0	4	0	0	420	0	0	0	1	0	1	0	0	0	0	13	34
CG12484	FBgn0086604	FBtr0112774	protein_coding	0	8	1	460	9	1	6	0	0	0	0	62	0	0	341	1	0	0	0	0	3	0	0	0	0	5	44
nAChRalpha5	FBgn0028875	FBtr0080594	protein_coding	0	6	9	459	2	0	5	0	0	0	2	57	0	0	340	7	0	0	0	0	1	0	0	0	0	5	56
CR44894	FBgn0266199	FBtr0343796	lincRNA	0	0	0	459	0	0	0	0	0	0	0	15	0	0	407	0	2	0	0	0	0	0	0	0	0	0	35
rad	FBgn0265597	FBtr0340353	protein_coding	0	7	0	458	37	0	5	0	0	0	0	7	0	0	381	0	0	0	0	0	1	0	0	0	0	6	29
Glut4EF	FBgn0267336	FBtr0333686	protein_coding	0	2	2	458	13	1	2	0	0	1	0	19	0	0	405	1	0	0	0	0	0	0	0	0	0	1	19
CG32264	FBgn0052264	FBtr0073188	protein_coding	0	10	5	457	2	0	11	0	0	0	1	71	0	0	302	4	0	0	0	0	0	0	0	0	0	10	71
CG45186	FBgn0266696	FBtr0345093	protein_coding	0	23	7	456	0	0	4	0	1	1	0	12	0	0	368	5	0	0	0	0	1	0	0	0	0	22	73
CG42663	FBgn0261545	FBtr0302644	protein_coding	0	12	3	456	4	1	10	0	0	1	0	36	0	0	351	2	0	0	0	0	1	0	0	0	0	10	56
CG42663	FBgn0261545	FBtr0302645	protein_coding	0	12	3	456	4	1	10	0	0	1	0	36	0	0	351	2	0	0	0	0	1	0	0	0	0	10	56
CG42663	FBgn0261545	FBtr0310576	protein_coding	0	12	3	456	4	1	10	0	0	1	0	36	0	0	351	2	0	0	0	0	1	0	0	0	0	10	56
rad	FBgn0265597	FBtr0340351	protein_coding	0	9	0	456	37	0	5	0	0	0	0	7	0	0	379	0	0	0	0	0	1	0	0	0	0	8	29
klar	FBgn0001316	FBtr0333851	protein_coding	0	20	9	455	8	1	7	0	0	0	0	36	0	0	343	9	0	0	0	0	1	0	0	0	0	18	62
CG7720	FBgn0038652	FBtr0301200	protein_coding	1	12	1	455	0	0	6	0	0	0	0	36	0	0	361	1	0	0	1	0	1	0	0	0	0	12	53
CG9967	FBgn0031413	FBtr0100648	protein_coding	0	2	4	455	0	0	1	0	0	0	0	23	0	0	414	4	0	0	0	0	0	0	0	0	0	2	17
CG9967	FBgn0031413	FBtr0333226	protein_coding	0	2	4	455	0	0	1	0	0	0	0	23	0	0	414	4	0	0	0	0	0	0	0	0	0	2	17
osp	FBgn0003016	FBtr0114465	protein_coding	0	0	1	455	1	0	2	0	0	0	0	5	0	0	387	1	0	0	0	0	0	0	0	0	0	0	60
osp	FBgn0003016	FBtr0301494	protein_coding	0	0	1	455	1	0	2	0	0	0	0	5	0	0	387	1	0	0	0	0	0	0	0	0	0	0	60
osp	FBgn0003016	FBtr0301495	protein_coding	0	0	1	455	1	0	2	0	0	0	0	5	0	0	387	1	0	0	0	0	0	0	0	0	0	0	60
CG45186	FBgn0266696	FBtr0345087	protein_coding	0	24	10	454	0	0	4	0	1	1	0	14	0	0	365	8	0	0	0	0	2	0	0	0	0	22	73
CG42613	FBgn0261262	FBtr0304688	protein_coding	0	23	7	454	6	0	3	0	0	0	0	54	0	0	377	7	0	0	0	0	3	0	0	0	0	20	17
CAP	FBgn0033504	FBtr0088338	protein_coding	0	6	2	454	3	0	1	0	0	0	0	22	0	0	360	2	0	0	0	0	3	0	0	0	0	3	71
CG9967	FBgn0031413	FBtr0077799	protein_coding	0	2	4	454	0	0	1	0	0	0	0	22	0	0	414	4	0	0	0	0	0	0	0	0	0	2	17
CG42613	FBgn0261262	FBtr0304687	protein_coding	0	24	7	453	6	0	3	0	0	0	0	54	0	0	377	7	0	0	0	0	4	0	0	0	0	20	17
sick	FBgn0263873	FBtr0332236	protein_coding	0	20	3	452	1	0	2	0	0	0	0	26	0	0	352	3	0	0	0	0	1	0	0	0	0	19	72
kirre	FBgn0028369	FBtr0332492	protein_coding	0	6	0	452	3	1	6	0	0	0	0	31	0	0	400	0	0	0	0	0	0	0	0	0	0	5	12
CG45186	FBgn0266696	FBtr0345106	protein_coding	0	35	6	450	0	0	1	0	0	0	0	36	0	0	403	6	0	0	0	0	6	0	0	0	0	30	15
Shab	FBgn0262593	FBtr0305201	protein_coding	0	8	1	450	4	0	2	0	0	0	0	43	0	0	330	1	0	0	0	0	1	0	0	0	0	7	72
Shab	FBgn0262593	FBtr0305202	protein_coding	0	8	1	450	4	0	0	0	0	0	0	43	0	0	332	1	0	0	0	0	1	0	0	0	0	7	72
Shab	FBgn0262593	FBtr0305203	protein_coding	0	8	1	450	4	0	2	0	0	0	0	43	0	0	330	1	0	0	0	0	1	0	0	0	0	7	72
CG13954	FBgn0033405	FBtr0332997	protein_coding	0	3	1	450	14	0	3	0	0	0	0	29	0	0	389	1	0	0	0	0	0	0	0	0	0	3	15
Tet	FBgn0263392	FBtr0309119	protein_coding	0	41	11	449	22	0	5	0	1	4	0	51	0	0	316	6	0	0	0	0	1	0	0	0	0	40	56
Tet	FBgn0263392	FBtr0309120	protein_coding	0	41	11	449	23	0	5	0	1	4	0	50	0	0	316	6	0	0	0	0	1	0	0	0	0	40	56
CG11319	FBgn0031835	FBtr0089641	protein_coding	0	34	3	449	5	0	8	0	0	0	0	73	0	0	287	3	0	0	0	0	4	0	0	0	0	31	79
CG11319	FBgn0031835	FBtr0343160	protein_coding	0	34	3	449	42	0	8	0	0	0	0	73	0	0	250	3	0	0	0	0	4	0	0	0	0	31	79
scrib	FBgn0263289	FBtr0308634	protein_coding	0	7	7	449	3	0	2	0	1	1	0	42	0	0	360	5	0	0	0	0	0	0	0	0	0	7	42
Sdc	FBgn0010415	FBtr0305897	protein_coding	0	1	0	448	17	0	4	0	0	0	0	34	0	0	305	0	0	0	0	0	1	0	0	0	0	0	88
CG31690	FBgn0051690	FBtr0301682	protein_coding	0	16	4	447	0	0	5	0	0	0	0	50	0	0	318	4	0	0	0	0	2	0	0	0	0	15	75
5-HT7	FBgn0004573	FBtr0334508	protein_coding	0	19	2	445	13	0	3	0	0	0	0	52	0	0	337	2	0	0	0	0	1	0	0	0	0	18	40
Src64B	FBgn0262733	FBtr0304990	protein_coding	0	10	0	445	13	1	7	0	0	0	0	54	0	0	307	0	0	0	0	0	1	0	0	0	0	8	65
CG43795	FBgn0264339	FBtr0331989	protein_coding	0	18	3	443	2	1	10	0	0	0	0	39	0	0	351	3	0	0	0	0	1	0	0	0	0	17	41
cic	FBgn0262582	FBtr0334305	protein_coding	0	17	9	443	33	1	8	0	0	3	2	38	0	0	287	4	0	0	0	0	0	0	0	0	0	16	77
Fas3	FBgn0000636	FBtr0081052	protein_coding	0	5	1	443	0	0	3	0	0	0	0	44	0	0	361	1	0	0	0	0	0	0	0	0	0	5	35
nAChRalpha1	FBgn0000036	FBtr0334916	protein_coding	0	5	0	443	51	0	6	0	0	0	0	5	0	0	339	0	0	0	0	0	0	0	0	0	0	5	42
lilli	FBgn0041111	FBtr0077634	protein_coding	0	14	0	442	1	0	2	0	0	0	0	4	0	0	418	0	0	0	0	0	1	0	0	0	0	13	18
lilli	FBgn0041111	FBtr0290039	protein_coding	0	14	0	442	1	0	1	0	0	0	0	4	0	0	419	0	0	0	0	0	1	0	0	0	0	13	18
CG32206	FBgn0052206	FBtr0089796	protein_coding	0	8	3	442	29	0	2	0	0	0	0	28	0	0	346	3	0	0	0	0	1	0	0	0	0	7	38
CG32206	FBgn0052206	FBtr0331182	protein_coding	0	8	3	442	29	0	2	0	0	0	0	28	0	0	346	3	0	0	0	0	1	0	0	0	0	7	38
Fas3	FBgn0000636	FBtr0081051	protein_coding	0	5	2	442	0	0	3	1	0	0	0	44	0	0	360	1	0	0	0	0	0	0	0	0	0	5	35
Fas3	FBgn0000636	FBtr0344782	protein_coding	0	5	2	442	0	0	3	1	0	0	0	44	0	0	360	1	0	0	0	0	0	0	0	0	0	5	35
ds	FBgn0000497	FBtr0078045	protein_coding	0	50	13	441	10	0	3	0	0	0	0	39	0	0	327	13	0	0	0	0	2	0	0	0	0	48	64
Src64B	FBgn0262733	FBtr0304989	protein_coding	0	10	0	441	9	1	7	0	0	0	0	54	0	0	307	0	0	0	0	0	1	0	0	0	0	8	65
Src64B	FBgn0262733	FBtr0343995	protein_coding	0	10	0	441	9	1	7	0	0	0	0	54	0	0	307	0	0	0	0	0	1	0	0	0	0	8	65
Ance-3	FBgn0032536	FBtr0343641	protein_coding	0	9	0	441	4	0	0	0	0	0	0	46	0	0	314	0	0	0	0	0	0	0	0	0	0	9	77
dpy	FBgn0053196	FBtr0305142	protein_coding	0	115	11	440	6	0	3	0	0	0	1	24	0	0	398	10	0	0	0	0	5	0	0	0	0	111	12
ds	FBgn0000497	FBtr0343249	protein_coding	0	50	13	440	7	0	3	0	0	0	0	41	0	0	327	13	0	0	0	0	2	0	0	0	0	48	64
scrib	FBgn0263289	FBtr0308626	protein_coding	0	17	6	440	10	0	3	0	0	1	0	42	0	0	343	5	0	0	0	0	0	0	0	0	0	17	42
scrib	FBgn0263289	FBtr0308627	protein_coding	0	17	6	440	10	0	3	0	0	1	0	42	0	0	343	5	0	0	0	0	0	0	0	0	0	17	42
CG43867	FBgn0264449	FBtr0332609	protein_coding	0	14	1	440	7	1	1	0	0	0	0	28	0	0	375	1	0	0	0	0	1	0	0	0	0	12	30
CG43867	FBgn0264449	FBtr0332606	protein_coding	0	13	1	440	7	0	0	0	0	0	0	28	0	0	376	1	0	0	0	0	1	0	0	0	0	12	30
heph	FBgn0011224	FBtr0300269	protein_coding	0	3	0	440	17	0	4	0	0	0	0	23	0	0	389	0	0	0	0	0	1	0	0	0	0	2	8
Msp300	FBgn0261836	FBtr0303385	protein_coding	1	72	16	439	1	0	1	0	0	0	0	9	0	0	379	16	0	0	0	1	2	0	0	0	0	70	52
Msp300	FBgn0261836	FBtr0332405	protein_coding	1	72	16	439	1	0	1	0	0	0	0	9	0	0	379	16	0	0	0	1	2	0	0	0	0	70	52
CG7991	FBgn0035260	FBtr0303102	protein_coding	0	2	1	439	7	0	0	0	0	0	0	27	0	0	350	1	0	0	0	0	1	0	0	0	0	1	56
CR44909	FBgn0266214	FBtr0343861	lincRNA	1	0	0	439	0	0	0	0	0	0	0	0	0	0	373	0	13	0	0	1	0	0	0	0	0	0	54
CR44894	FBgn0266199	FBtr0343795	lincRNA	0	0	0	439	0	0	0	0	0	0	0	47	0	0	352	0	5	0	0	0	0	0	0	0	0	0	35
Pvf3	FBgn0085407	FBtr0112612	protein_coding	0	10	2	438	24	1	7	0	0	0	0	69	0	0	319	2	0	0	0	0	0	0	0	0	0	9	19
Shab	FBgn0262593	FBtr0305208	protein_coding	0	7	1	438	4	0	0	0	0	0	0	43	0	0	326	1	0	0	0	0	0	0	0	0	0	7	65
5-HT7	FBgn0004573	FBtr0085746	protein_coding	0	18	2	437	7	0	3	0	0	0	0	50	0	0	337	2	0	0	0	0	0	0	0	0	0	18	40
CG7720	FBgn0038652	FBtr0301201	protein_coding	0	12	1	437	0	0	2	0	0	0	0	36	0	0	317	1	0	0	0	0	0	0	0	0	0	12	82
Shab	FBgn0262593	FBtr0305209	protein_coding	0	8	1	437	4	0	0	0	0	0	0	43	0	0	326	1	0	0	0	0	1	0	0	0	0	7	65
Glut4EF	FBgn0267336	FBtr0112576	protein_coding	0	2	2	437	1	1	2	0	0	1	0	10	0	0	405	1	0	0	0	0	0	0	0	0	0	1	19
CG42732	FBgn0261698	FBtr0329938	protein_coding	0	25	2	436	7	1	3	0	0	1	0	35	0	0	346	1	0	0	0	0	2	0	0	0	0	22	47
Fas3	FBgn0000636	FBtr0340580	protein_coding	0	5	1	436	0	0	3	0	0	0	0	37	0	0	361	1	0	0	0	0	0	0	0	0	0	5	35
Glut4EF	FBgn0267336	FBtr0333685	protein_coding	0	2	3	436	0	1	2	0	0	1	0	10	0	0	405	2	0	0	0	0	0	0	0	0	0	1	19
CG45781	FBgn0267428	FBtr0346766	protein_coding	0	1	0	436	1	0	0	0	0	0	0	9	0	0	411	0	0	0	0	0	1	0	0	0	0	0	16
numb	FBgn0002973	FBtr0079821	protein_coding	0	13	3	435	4	0	6	0	0	0	0	62	0	0	324	3	0	0	0	0	1	0	0	0	0	12	40
msi	FBgn0011666	FBtr0305218	protein_coding	0	6	0	435	1	0	0	0	0	0	0	21	0	0	411	0	0	0	0	0	0	0	0	0	0	6	2
msi	FBgn0011666	FBtr0305219	protein_coding	0	6	0	435	1	0	0	0	0	0	0	21	0	0	411	0	0	0	0	0	0	0	0	0	0	6	2
msi	FBgn0011666	FBtr0333663	protein_coding	0	6	0	435	1	0	0	0	0	0	0	21	0	0	411	0	0	0	0	0	0	0	0	0	0	6	2
scrib	FBgn0263289	FBtr0308628	protein_coding	0	19	10	434	10	0	3	0	1	2	0	42	0	0	337	7	0	0	0	0	0	0	0	0	0	19	42
scrib	FBgn0263289	FBtr0308629	protein_coding	0	19	10	434	10	0	3	0	1	2	0	42	0	0	337	7	0	0	0	0	0	0	0	0	0	19	42
scrib	FBgn0263289	FBtr0308631	protein_coding	0	19	10	434	4	0	3	0	1	2	0	42	0	0	343	7	0	0	0	0	0	0	0	0	0	19	42
Ance-3	FBgn0032536	FBtr0100327	protein_coding	0	9	0	434	0	0	0	0	0	0	0	43	0	0	314	0	0	0	0	0	0	0	0	0	0	9	77
msi	FBgn0011666	FBtr0084881	protein_coding	0	6	0	434	1	0	0	0	0	0	0	21	0	0	411	0	0	0	0	0	0	0	0	0	0	6	1
Sdc	FBgn0010415	FBtr0342892	protein_coding	0	3	2	434	8	0	3	1	0	0	1	33	0	0	302	0	0	0	0	0	1	0	0	0	0	2	88
CG42732	FBgn0261698	FBtr0303082	protein_coding	0	25	2	433	5	1	4	0	0	1	0	34	0	0	345	1	0	0	0	0	2	0	0	0	0	22	47
Kank	FBgn0027596	FBtr0303757	protein_coding	0	24	5	433	2	0	9	0	0	0	0	24	0	0	342	5	0	0	0	0	2	0	0	0	0	22	58
ASPP	FBgn0034606	FBtr0330232	protein_coding	0	23	7	433	9	1	3	0	0	1	1	64	0	0	289	5	0	0	0	0	2	0	0	0	0	20	70
IA-2	FBgn0031294	FBtr0301416	protein_coding	0	22	9	433	20	0	0	0	0	1	0	60	0	0	322	8	0	0	0	0	1	0	0	0	0	22	31
scrib	FBgn0263289	FBtr0308633	protein_coding	0	20	10	433	10	0	3	0	1	2	0	42	0	0	336	7	0	0	0	0	0	0	0	0	0	20	42
CG34347	FBgn0085376	FBtr0290046	protein_coding	0	16	10	433	11	1	6	0	0	1	0	13	0	0	329	9	0	0	0	0	1	0	0	0	0	14	75
CG34347	FBgn0085376	FBtr0334566	protein_coding	0	16	10	433	11	1	6	0	0	1	0	13	0	0	329	9	0	0	0	0	1	0	0	0	0	14	75
Meltrin	FBgn0265140	FBtr0301498	protein_coding	0	16	5	433	3	0	5	0	0	0	0	2	0	0	387	5	0	0	0	0	3	0	0	0	0	15	37
ASPP	FBgn0034606	FBtr0071622	protein_coding	0	22	7	432	9	0	1	0	0	1	1	64	0	0	289	5	0	0	0	0	2	0	0	0	0	20	71
Pde9	FBgn0259171	FBtr0299635	protein_coding	0	0	0	431	0	0	2	0	0	0	0	19	0	0	384	0	0	0	0	0	0	0	0	0	0	0	26
Pde9	FBgn0259171	FBtr0330395	protein_coding	0	0	0	431	0	0	2	0	0	0	0	19	0	0	384	0	0	0	0	0	0	0	0	0	0	0	26
Meltrin	FBgn0265140	FBtr0301499	protein_coding	0	15	8	430	11	0	5	0	0	0	0	6	0	0	372	8	0	0	0	0	3	0	0	0	0	14	37
CycE	FBgn0010382	FBtr0305561	protein_coding	0	14	5	430	12	0	0	0	0	0	0	0	0	0	280	5	0	0	0	0	0	0	0	0	0	14	138
5-HT1A	FBgn0004168	FBtr0086577	protein_coding	0	5	3	430	3	0	10	0	0	0	0	47	0	0	362	3	0	0	0	0	2	0	0	0	0	3	10
CycE	FBgn0010382	FBtr0080775	protein_coding	0	15	5	429	12	0	3	0	0	0	0	0	0	0	277	5	0	0	0	0	1	0	0	0	0	14	138
CycE	FBgn0010382	FBtr0080776	protein_coding	0	15	5	429	12	0	4	0	0	0	0	0	0	0	276	5	0	0	0	0	1	0	0	0	0	14	138
ru	FBgn0003295	FBtr0072681	protein_coding	0	12	4	429	4	0	6	0	0	0	0	76	0	0	281	4	0	0	0	0	1	0	0	0	0	11	63
Mp	FBgn0260660	FBtr0301958	protein_coding	0	12	2	429	6	0	9	0	0	0	0	85	0	0	302	2	0	0	0	0	3	0	0	0	0	9	30
Mp	FBgn0260660	FBtr0339903	protein_coding	0	12	2	429	6	0	9	0	0	0	0	85	0	0	302	2	0	0	0	0	3	0	0	0	0	9	30
shot	FBgn0013733	FBtr0087618	protein_coding	0	101	5	428	8	0	0	0	0	0	0	57	0	0	350	5	0	0	0	0	4	0	0	0	0	98	16
Nlg4	FBgn0083975	FBtr0346343	protein_coding	0	16	3	428	16	0	1	0	0	0	0	39	0	0	320	3	0	0	0	0	0	0	0	0	0	16	52
lilli	FBgn0041111	FBtr0290041	protein_coding	0	15	0	428	1	1	6	0	0	0	0	4	0	0	414	0	0	0	0	0	1	0	0	0	0	13	4
CG42260	FBgn0259145	FBtr0299573	protein_coding	0	9	0	428	4	0	2	0	0	0	0	16	0	0	390	0	0	0	0	0	1	0	0	0	0	8	17
hth	FBgn0001235	FBtr0082255	protein_coding	0	1	0	428	13	0	3	0	0	0	0	15	0	0	371	0	0	0	0	0	0	0	0	0	0	1	26
cic	FBgn0262582	FBtr0305029	protein_coding	0	18	9	427	4	1	5	0	0	3	2	51	0	0	290	4	0	0	0	0	1	0	0	0	0	16	77
qin	FBgn0263974	FBtr0329922	protein_coding	0	6	7	427	0	1	1	0	0	0	0	11	0	0	374	7	0	0	0	0	0	0	0	0	0	5	41
CG42238	FBgn0250867	FBtr0331199	protein_coding	0	2	1	426	17	2	7	0	0	0	0	26	0	0	350	1	0	0	0	0	0	0	0	0	0	0	26
Pura	FBgn0035802	FBtr0089849	protein_coding	0	36	8	425	2	0	1	0	0	1	0	94	0	0	284	7	0	0	0	0	6	0	0	0	0	30	50
CG42313	FBgn0259213	FBtr0345431	protein_coding	0	8	1	425	9	0	0	0	0	0	0	67	0	0	299	1	0	0	0	0	0	0	0	0	0	8	50
CG31145	FBgn0051145	FBtr0084479	protein_coding	0	6	0	425	0	0	6	0	0	0	0	4	0	0	388	0	0	0	0	0	0	0	0	0	0	6	27
CG31145	FBgn0051145	FBtr0084480	protein_coding	0	6	0	425	0	0	6	0	0	0	0	4	0	0	388	0	0	0	0	0	0	0	0	0	0	6	27
CG31145	FBgn0051145	FBtr0336459	protein_coding	0	6	0	425	4	0	6	0	0	0	0	0	0	0	388	0	0	0	0	0	0	0	0	0	0	6	27
nAChRalpha1	FBgn0000036	FBtr0084619	protein_coding	0	5	0	425	1	0	6	0	0	0	0	37	0	0	339	0	0	0	0	0	0	0	0	0	0	5	42
nAChRalpha1	FBgn0000036	FBtr0330310	protein_coding	0	5	0	425	1	0	6	0	0	0	0	37	0	0	339	0	0	0	0	0	0	0	0	0	0	5	42
ome	FBgn0259175	FBtr0299649	protein_coding	0	3	1	425	2	0	2	0	0	0	0	22	0	0	363	1	0	0	0	0	1	0	0	0	0	2	36
a	FBgn0000008	FBtr0071763	protein_coding	0	5	6	424	0	1	4	1	0	0	1	61	0	0	293	4	0	0	0	0	0	0	0	0	0	4	66
a	FBgn0000008	FBtr0100521	protein_coding	0	5	6	424	0	1	3	1	0	0	1	61	0	0	294	4	0	0	0	0	0	0	0	0	0	4	66
a	FBgn0000008	FBtr0342981	protein_coding	0	5	6	424	0	1	2	1	0	0	1	61	0	0	295	4	0	0	0	0	0	0	0	0	0	4	66
CG42238	FBgn0250867	FBtr0347554	protein_coding	0	2	1	424	17	2	6	0	0	0	0	26	0	0	350	1	0	0	0	0	0	0	0	0	0	0	25
heph	FBgn0011224	FBtr0300268	protein_coding	0	2	0	424	4	0	2	0	0	0	0	19	0	0	391	0	0	0	0	0	0	0	0	0	0	2	8
axo	FBgn0262870	FBtr0306207	protein_coding	0	47	7	423	11	1	8	0	0	0	0	55	0	0	316	7	0	0	0	0	2	0	0	0	0	44	34
Mp	FBgn0260660	FBtr0301110	protein_coding	0	7	1	423	1	0	9	0	0	0	0	78	0	0	307	1	0	0	0	0	2	0	0	0	0	5	30
heph	FBgn0011224	FBtr0300267	protein_coding	0	3	0	423	4	0	3	0	0	0	0	19	0	0	390	0	0	0	0	0	1	0	0	0	0	2	8
CG42238	FBgn0250867	FBtr0290305	protein_coding	0	0	2	423	17	0	1	0	0	0	0	26	0	0	354	2	0	0	0	0	0	0	0	0	0	0	25
CG42260	FBgn0259145	FBtr0330241	protein_coding	0	11	3	421	2	0	2	0	0	0	0	16	0	0	386	3	0	0	0	0	2	0	0	0	0	9	17
CadN	FBgn0015609	FBtr0100315	protein_coding	0	10	0	421	16	0	1	0	0	0	0	45	0	0	321	0	0	0	0	0	0	0	0	0	0	10	38
CG42313	FBgn0259213	FBtr0299711	protein_coding	0	8	1	421	9	0	0	0	0	0	0	63	0	0	299	1	0	0	0	0	0	0	0	0	0	8	50
shot	FBgn0013733	FBtr0087619	protein_coding	0	108	6	420	8	0	0	0	0	0	0	57	0	0	342	6	0	0	0	0	4	0	0	0	0	105	16
shot	FBgn0013733	FBtr0273225	protein_coding	0	108	6	420	8	0	0	0	0	0	0	57	0	0	342	6	0	0	0	0	4	0	0	0	0	105	16
shot	FBgn0013733	FBtr0273226	protein_coding	0	108	6	420	8	0	0	0	0	0	0	57	0	0	342	6	0	0	0	0	4	0	0	0	0	105	16
shot	FBgn0013733	FBtr0301592	protein_coding	0	108	6	420	8	0	0	0	0	0	0	57	0	0	342	6	0	0	0	0	4	0	0	0	0	105	16
CadN	FBgn0015609	FBtr0081016	protein_coding	0	11	0	420	16	0	1	0	0	0	0	45	0	0	320	0	0	0	0	0	0	0	0	0	0	11	38
CadN	FBgn0015609	FBtr0100313	protein_coding	0	11	0	420	16	0	1	0	0	0	0	45	0	0	320	0	0	0	0	0	0	0	0	0	0	11	38
CG31145	FBgn0051145	FBtr0290056	protein_coding	0	7	4	420	4	0	3	0	0	0	0	0	0	0	386	4	0	0	0	0	0	0	0	0	0	7	27
CG31145	FBgn0051145	FBtr0290057	protein_coding	0	7	4	420	0	0	3	0	0	0	0	4	0	0	386	4	0	0	0	0	0	0	0	0	0	7	27
CAP	FBgn0033504	FBtr0088347	protein_coding	0	5	0	420	3	1	4	0	0	0	0	22	0	0	325	0	0	0	0	0	3	0	0	0	0	1	69
CAP	FBgn0033504	FBtr0088339	protein_coding	0	4	0	420	3	0	2	0	0	0	0	22	0	0	327	0	0	0	0	0	3	0	0	0	0	1	69
eag	FBgn0000535	FBtr0073955	protein_coding	0	4	0	420	30	0	4	0	0	0	0	42	0	0	344	0	0	0	0	0	1	0	0	0	0	3	1
eag	FBgn0000535	FBtr0111009	protein_coding	0	4	0	420	30	0	4	0	0	0	0	42	0	0	344	0	0	0	0	0	1	0	0	0	0	3	1
eag	FBgn0000535	FBtr0303286	protein_coding	0	4	0	420	30	0	4	0	0	0	0	42	0	0	344	0	0	0	0	0	1	0	0	0	0	3	1
eag	FBgn0000535	FBtr0310016	protein_coding	0	4	0	420	30	0	4	0	0	0	0	42	0	0	344	0	0	0	0	0	1	0	0	0	0	3	1
heph	FBgn0011224	FBtr0085880	protein_coding	0	2	0	420	4	0	1	0	0	0	0	19	0	0	383	0	0	0	0	0	0	0	0	0	0	2	13
heph	FBgn0011224	FBtr0300265	protein_coding	0	2	0	420	4	0	1	0	0	0	0	19	0	0	383	0	0	0	0	0	0	0	0	0	0	2	13
dpy	FBgn0053196	FBtr0305145	protein_coding	0	76	7	419	0	0	0	0	0	0	0	18	0	0	361	7	0	0	0	0	2	0	0	0	0	75	41
CG45186	FBgn0266696	FBtr0345101	protein_coding	0	24	10	419	4	0	6	0	1	1	0	38	0	0	317	8	0	0	0	0	2	0	0	0	0	22	56
CG42260	FBgn0259145	FBtr0299572	protein_coding	0	12	3	419	1	0	2	0	0	0	0	15	0	0	386	3	0	0	0	0	3	0	0	0	0	9	17
CAP	FBgn0033504	FBtr0299825	protein_coding	0	4	1	419	3	0	3	0	0	0	0	22	0	0	325	1	0	0	0	0	3	0	0	0	0	1	69
CAP	FBgn0033504	FBtr0299829	protein_coding	0	4	1	419	3	0	2	0	0	0	0	22	0	0	326	1	0	0	0	0	3	0	0	0	0	1	69
eys	FBgn0031414	FBtr0344663	protein_coding	0	35	10	418	0	0	10	0	0	0	0	28	0	0	335	10	0	0	0	0	0	0	0	0	0	35	45
CG7029	FBgn0039026	FBtr0310038	protein_coding	0	31	8	418	7	0	1	0	0	1	2	47	0	0	346	5	0	0	0	0	0	0	0	0	0	31	17
Ca-beta	FBgn0259822	FBtr0310280	protein_coding	0	10	1	418	5	3	9	0	0	0	0	29	0	0	347	1	0	0	0	0	3	0	0	0	0	4	29
CG45002	FBgn0266354	FBtr0344099	protein_coding	0	9	1	418	8	0	0	0	0	0	0	13	0	0	365	1	0	0	0	0	2	0	0	0	0	7	34
CG45002	FBgn0266354	FBtr0344100	protein_coding	0	9	1	418	8	0	0	0	0	0	0	13	0	0	365	1	0	0	0	0	2	0	0	0	0	7	34
Samuel	FBgn0032330	FBtr0080161	protein_coding	0	6	4	418	7	1	5	0	0	1	0	31	0	0	309	3	0	0	0	0	0	0	0	0	0	5	66
Ubx	FBgn0003944	FBtr0083347	protein_coding	0	1	0	418	0	0	1	0	0	0	0	9	0	0	352	0	0	0	0	0	0	0	0	0	0	1	56
Ubx	FBgn0003944	FBtr0083349	protein_coding	0	1	0	418	0	0	1	0	0	0	0	9	0	0	352	0	0	0	0	0	0	0	0	0	0	1	56
Ubx	FBgn0003944	FBtr0083352	protein_coding	0	1	0	418	0	0	1	0	0	0	0	9	0	0	352	0	0	0	0	0	0	0	0	0	0	1	56
Flo2	FBgn0264078	FBtr0073949	protein_coding	0	0	0	418	0	0	0	0	0	0	0	5	0	0	410	0	0	0	0	0	0	0	0	0	0	0	3
Flo2	FBgn0264078	FBtr0073950	protein_coding	0	0	0	418	0	0	0	0	0	0	0	5	0	0	410	0	0	0	0	0	0	0	0	0	0	0	3
Flo2	FBgn0264078	FBtr0073951	protein_coding	0	0	0	418	0	0	0	0	0	0	0	5	0	0	410	0	0	0	0	0	0	0	0	0	0	0	3
Flo2	FBgn0264078	FBtr0073952	protein_coding	0	0	0	418	0	0	0	0	0	0	0	5	0	0	410	0	0	0	0	0	0	0	0	0	0	0	3
Flo2	FBgn0264078	FBtr0330214	protein_coding	0	0	0	418	0	0	0	0	0	0	0	5	0	0	410	0	0	0	0	0	0	0	0	0	0	0	3
Flo2	FBgn0264078	FBtr0330215	protein_coding	0	0	0	418	0	0	0	0	0	0	0	5	0	0	410	0	0	0	0	0	0	0	0	0	0	0	3
Flo2	FBgn0264078	FBtr0330216	protein_coding	0	0	0	418	0	0	0	0	0	0	0	5	0	0	410	0	0	0	0	0	0	0	0	0	0	0	3
Flo2	FBgn0264078	FBtr0330217	protein_coding	0	0	0	418	0	0	0	0	0	0	0	5	0	0	410	0	0	0	0	0	0	0	0	0	0	0	3
CG7029	FBgn0039026	FBtr0344297	protein_coding	0	31	9	417	7	0	1	0	0	2	2	47	0	0	345	5	0	0	0	0	0	0	0	0	0	31	17
btsz	FBgn0266756	FBtr0334285	protein_coding	0	30	6	417	27	0	13	0	0	1	1	67	0	0	276	4	0	0	0	0	4	0	0	0	0	27	37
btsz	FBgn0266756	FBtr0334291	protein_coding	0	30	6	417	27	0	13	0	0	1	1	67	0	0	276	4	0	0	0	0	4	0	0	0	0	27	37
Mp	FBgn0260660	FBtr0301106	protein_coding	0	12	2	417	1	0	9	0	0	0	0	78	0	0	302	2	0	0	0	0	3	0	0	0	0	9	30
Mp	FBgn0260660	FBtr0301107	protein_coding	0	12	2	417	1	0	9	0	0	0	0	78	0	0	302	2	0	0	0	0	3	0	0	0	0	9	30
dnc	FBgn0000479	FBtr0333312	protein_coding	0	3	0	417	7	0	3	0	0	0	0	21	0	0	369	0	0	0	0	0	0	0	0	0	0	3	17
Ubx	FBgn0003944	FBtr0083348	protein_coding	0	1	0	417	0	0	1	0	0	0	0	8	0	0	352	0	0	0	0	0	0	0	0	0	0	1	56
hth	FBgn0001235	FBtr0082256	protein_coding	0	1	0	417	1	0	3	0	0	0	0	16	0	0	371	0	0	0	0	0	0	0	0	0	0	1	26
CG7029	FBgn0039026	FBtr0113270	protein_coding	0	32	9	416	7	0	1	0	0	2	2	47	0	0	344	5	0	0	0	0	0	0	0	0	0	32	17
Mp	FBgn0260660	FBtr0301109	protein_coding	0	13	2	416	1	0	9	0	0	0	0	78	0	0	302	2	0	0	0	0	4	0	0	0	0	9	30
CAP	FBgn0033504	FBtr0306688	protein_coding	0	5	0	416	0	1	4	0	0	0	0	21	0	0	325	0	0	0	0	0	3	0	0	0	0	1	69
Ubx	FBgn0003944	FBtr0083350	protein_coding	0	1	0	416	0	0	1	0	0	0	0	7	0	0	352	0	0	0	0	0	0	0	0	0	0	1	56
Ubx	FBgn0003944	FBtr0083351	protein_coding	0	1	0	416	0	0	1	0	0	0	0	7	0	0	352	0	0	0	0	0	0	0	0	0	0	1	56
Glut1	FBgn0264574	FBtr0345690	protein_coding	0	12	0	415	56	0	3	0	0	0	0	68	0	0	251	0	0	0	0	0	0	0	0	0	0	12	37
CG42458	FBgn0259935	FBtr0300248	protein_coding	0	10	3	415	14	1	10	0	0	1	0	63	0	0	264	2	0	1	0	0	4	0	0	0	0	5	67
a	FBgn0000008	FBtr0071764	protein_coding	0	9	6	415	0	5	11	1	0	0	1	61	0	0	281	4	0	0	0	0	0	0	0	0	0	4	62
Pvf3	FBgn0085407	FBtr0301525	protein_coding	0	9	2	415	8	1	9	0	0	0	0	61	0	0	320	2	0	0	0	0	0	0	0	0	0	8	17
dnc	FBgn0000479	FBtr0070519	protein_coding	0	4	1	415	7	0	3	0	0	0	0	21	0	0	367	1	0	0	0	0	0	0	0	0	0	4	17
bun	FBgn0259176	FBtr0299652	protein_coding	0	3	2	415	6	1	6	0	2	0	0	34	0	0	338	0	0	0	0	0	1	0	0	0	0	1	32
pigs	FBgn0029881	FBtr0343375	protein_coding	0	23	3	414	18	1	5	0	0	0	1	37	0	0	314	2	0	0	0	0	1	0	0	0	0	21	41
Src64B	FBgn0262733	FBtr0100505	protein_coding	0	10	0	414	1	1	7	0	0	0	0	30	0	0	307	0	0	0	0	0	1	0	0	0	0	8	70
Fas3	FBgn0000636	FBtr0112805	protein_coding	0	8	1	414	17	0	3	0	0	0	0	21	0	0	338	1	0	0	0	0	0	0	0	0	0	8	35
bun	FBgn0259176	FBtr0300524	protein_coding	0	2	2	414	4	0	0	0	2	0	0	35	0	0	348	0	0	0	0	0	1	0	0	0	0	1	28
zormin	FBgn0052311	FBtr0332120	protein_coding	0	88	11	413	0	0	5	0	0	2	0	38	0	0	311	9	0	0	0	0	5	0	0	0	0	84	63
eys	FBgn0031414	FBtr0344662	protein_coding	0	35	10	413	0	0	10	0	0	0	0	23	0	0	335	10	0	0	0	0	0	0	0	0	0	35	45
Nlg4	FBgn0083975	FBtr0301074	protein_coding	0	16	3	413	11	0	1	0	0	0	0	29	0	0	320	3	0	0	0	0	0	0	0	0	0	16	52
slo	FBgn0003429	FBtr0301582	protein_coding	0	16	0	413	32	1	8	0	0	0	0	31	0	0	313	0	0	0	0	0	5	0	0	0	0	11	33
timeout	FBgn0038118	FBtr0082712	protein_coding	0	3	1	413	0	0	0	0	0	0	0	42	0	0	334	1	0	0	0	0	1	0	0	0	0	2	38
simj	FBgn0010762	FBtr0331574	protein_coding	0	36	5	412	18	0	0	0	0	0	1	89	0	0	245	4	0	0	0	0	6	0	0	0	0	31	65
Ten-a	FBgn0267001	FBtr0299858	protein_coding	0	22	5	412	1	0	0	0	0	0	0	8	0	0	401	5	0	0	0	0	0	0	0	0	0	22	2
Ten-a	FBgn0267001	FBtr0300201	protein_coding	0	22	5	412	1	0	0	0	0	0	0	8	0	0	401	5	0	0	0	0	0	0	0	0	0	22	2
Nlg4	FBgn0083975	FBtr0301075	protein_coding	0	17	3	412	11	0	1	0	0	0	0	29	0	0	320	3	0	0	0	0	1	0	0	0	0	16	52
Nlg4	FBgn0083975	FBtr0301680	protein_coding	0	17	3	412	11	0	1	0	0	0	0	29	0	0	320	3	0	0	0	0	1	0	0	0	0	16	52
CG17839	FBgn0036454	FBtr0075695	protein_coding	0	17	2	412	1	0	1	0	0	1	0	45	0	0	362	1	0	0	0	0	3	0	0	0	0	15	5
Glut1	FBgn0264574	FBtr0347552	protein_coding	0	13	2	412	24	0	3	0	0	1	0	68	0	0	280	1	0	0	0	0	0	0	0	0	0	13	37
nub	FBgn0085424	FBtr0112642	protein_coding	0	6	6	412	0	0	1	0	0	1	0	27	0	0	357	5	0	0	0	0	0	0	0	0	0	6	27
Glut1	FBgn0264574	FBtr0345689	protein_coding	1	13	2	411	56	0	3	0	0	1	0	68	1	0	247	1	0	0	0	0	0	0	0	0	0	13	37
Zasp52	FBgn0265991	FBtr0087315	protein_coding	0	12	2	411	0	0	1	0	0	0	1	23	0	0	365	1	0	0	0	0	1	0	0	0	0	11	23
gukh	FBgn0026239	FBtr0089767	protein_coding	0	5	0	411	5	0	3	0	0	0	0	48	0	0	285	0	0	0	0	0	0	0	0	0	0	5	70
CG31814	FBgn0051814	FBtr0080580	protein_coding	0	3	5	411	18	0	0	0	0	1	0	61	0	0	280	4	0	0	0	0	1	0	0	0	0	2	53
pigs	FBgn0029881	FBtr0070948	protein_coding	0	23	3	410	17	1	5	0	0	0	1	34	0	0	314	2	0	0	0	0	1	0	0	0	0	21	41
trio	FBgn0024277	FBtr0072646	protein_coding	0	18	0	410	20	0	5	0	0	0	0	62	0	0	297	0	0	0	0	0	4	0	0	0	0	14	30
slo	FBgn0003429	FBtr0330286	protein_coding	0	15	0	410	25	1	6	0	0	0	0	34	0	0	315	0	0	0	0	0	4	0	0	0	0	11	33
dpr1	FBgn0040726	FBtr0086238	protein_coding	0	5	3	410	24	1	4	0	0	0	0	72	0	0	287	3	0	0	0	0	1	0	0	0	0	3	24
Pdp1	FBgn0016694	FBtr0306535	protein_coding	0	2	0	410	8	0	4	0	0	0	0	66	0	0	293	0	0	0	0	0	0	0	0	0	0	2	39
Pdp1	FBgn0016694	FBtr0346536	protein_coding	0	2	0	410	8	0	4	0	0	0	0	66	0	0	293	0	0	0	0	0	0	0	0	0	0	2	39
GluRIB	FBgn0264000	FBtr0334765	protein_coding	0	13	6	409	20	0	4	0	0	0	0	71	0	0	277	6	0	0	0	0	1	0	0	0	0	12	38
Src64B	FBgn0262733	FBtr0073321	protein_coding	0	10	0	409	1	1	7	0	0	0	0	30	0	0	307	0	0	0	0	0	1	0	0	0	0	8	65
Src64B	FBgn0262733	FBtr0100504	protein_coding	0	10	0	409	1	1	7	0	0	0	0	30	0	0	307	0	0	0	0	0	1	0	0	0	0	8	65
Src64B	FBgn0262733	FBtr0100507	protein_coding	0	10	0	409	1	1	7	0	0	0	0	30	0	0	307	0	0	0	0	0	1	0	0	0	0	8	65
Src64B	FBgn0262733	FBtr0100508	protein_coding	0	10	0	409	1	1	8	0	0	0	0	30	0	0	306	0	0	0	0	0	1	0	0	0	0	8	65
CG34398	FBgn0085427	FBtr0340259	protein_coding	0	22	15	408	1	0	1	0	0	0	0	44	0	0	311	15	0	0	0	0	2	0	0	0	0	20	53
Rim	FBgn0053547	FBtr0336714	protein_coding	0	19	6	408	6	1	7	0	0	1	0	43	0	0	329	5	0	0	0	0	2	0	0	0	0	16	25
Rim	FBgn0053547	FBtr0336717	protein_coding	0	19	6	408	11	1	7	0	0	1	0	43	0	0	324	5	0	0	0	0	2	0	0	0	0	16	25
CG9380	FBgn0035094	FBtr0333172	protein_coding	0	5	2	408	3	0	3	0	0	0	0	43	0	0	345	2	0	0	0	0	0	0	0	0	0	5	14
msn	FBgn0010909	FBtr0072957	protein_coding	0	18	4	407	15	0	0	0	1	1	1	70	0	0	312	1	0	0	0	0	1	0	0	0	0	17	11
msn	FBgn0010909	FBtr0072958	protein_coding	0	18	4	407	15	0	0	0	1	1	1	70	0	0	312	1	0	0	0	0	1	0	0	0	0	17	11
msn	FBgn0010909	FBtr0333365	protein_coding	0	18	4	407	15	0	1	0	1	1	1	70	0	0	311	1	0	0	0	0	1	0	0	0	0	17	11
CG15431	FBgn0031602	FBtr0077459	protein_coding	0	23	9	406	9	0	4	0	0	0	1	45	0	0	310	8	0	0	0	0	1	0	0	0	0	22	39
klar	FBgn0001316	FBtr0343526	protein_coding	0	18	12	406	1	1	7	0	0	0	0	42	0	0	295	12	0	0	0	0	1	0	0	0	0	16	62
cdi	FBgn0004876	FBtr0305321	protein_coding	0	6	2	406	3	1	11	0	0	0	1	24	0	0	356	1	0	0	0	0	1	0	0	0	0	4	13
dpr1	FBgn0040726	FBtr0344877	protein_coding	0	5	3	406	10	1	4	0	0	0	0	82	0	0	287	3	0	0	0	0	1	0	0	0	0	3	24
Mob2	FBgn0259481	FBtr0089330	protein_coding	0	5	0	406	1	0	1	0	0	0	0	63	0	0	316	0	0	0	0	0	1	0	0	0	0	5	25
CG17684	FBgn0263780	FBtr0334734	protein_coding	0	0	0	406	1	0	0	0	0	0	0	0	0	0	397	0	0	0	0	0	0	0	0	0	0	0	8
CG15431	FBgn0031602	FBtr0331436	protein_coding	0	23	9	405	9	0	6	0	0	0	1	45	0	0	306	8	0	0	0	0	1	0	0	0	0	22	40
gukh	FBgn0026239	FBtr0100317	protein_coding	0	9	2	405	1	0	3	0	0	0	0	48	0	0	283	2	0	0	0	0	0	0	0	0	0	9	70
CG34398	FBgn0085427	FBtr0303891	protein_coding	0	27	15	403	1	0	1	0	0	0	0	44	0	0	306	15	0	0	0	0	2	0	0	0	0	25	53
CG34398	FBgn0085427	FBtr0303894	protein_coding	0	27	15	403	2	0	1	0	0	0	0	44	0	0	305	15	0	0	0	0	2	0	0	0	0	25	53
CadN	FBgn0015609	FBtr0081014	protein_coding	0	10	0	403	1	0	1	0	0	0	0	42	0	0	321	0	0	0	0	0	0	0	0	0	0	10	38
CadN	FBgn0015609	FBtr0081017	protein_coding	0	10	0	403	1	0	1	0	0	0	0	42	0	0	321	0	0	0	0	0	0	0	0	0	0	10	38
CadN	FBgn0015609	FBtr0081018	protein_coding	0	10	0	403	1	0	1	0	0	0	0	42	0	0	321	0	0	0	0	0	0	0	0	0	0	10	38
CadN	FBgn0015609	FBtr0081019	protein_coding	0	10	0	403	1	0	1	0	0	0	0	42	0	0	321	0	0	0	0	0	0	0	0	0	0	10	38
CadN	FBgn0015609	FBtr0100314	protein_coding	0	10	0	403	1	0	1	0	0	0	0	42	0	0	321	0	0	0	0	0	0	0	0	0	0	10	38
CG30015	FBgn0050015	FBtr0331938	protein_coding	0	33	17	402	2	0	4	0	0	0	0	53	0	0	265	17	0	0	0	0	1	0	0	0	0	32	79
robo3	FBgn0041097	FBtr0335384	protein_coding	0	25	3	402	9	1	7	0	0	0	0	31	0	0	302	3	0	0	0	0	1	0	0	0	0	23	54
Rim	FBgn0053547	FBtr0336716	protein_coding	0	16	3	402	1	1	7	0	0	0	0	36	0	0	335	3	0	0	0	0	2	0	0	0	0	13	25
Rim	FBgn0053547	FBtr0336721	protein_coding	0	16	3	402	1	1	7	0	0	0	0	36	0	0	335	3	0	0	0	0	2	0	0	0	0	13	25
Rim	FBgn0053547	FBtr0336722	protein_coding	0	16	3	402	6	1	7	0	0	0	0	36	0	0	330	3	0	0	0	0	2	0	0	0	0	13	25
Rim	FBgn0053547	FBtr0336723	protein_coding	0	15	4	402	1	1	7	0	0	1	0	36	0	0	334	3	0	0	0	0	1	0	0	0	0	13	25
CadN	FBgn0015609	FBtr0081013	protein_coding	0	11	0	402	1	0	1	0	0	0	0	42	0	0	320	0	0	0	0	0	0	0	0	0	0	11	38
CadN	FBgn0015609	FBtr0081020	protein_coding	0	11	0	402	1	0	1	0	0	0	0	42	0	0	320	0	0	0	0	0	0	0	0	0	0	11	38
CadN	FBgn0015609	FBtr0100316	protein_coding	0	11	0	402	1	0	1	0	0	0	0	42	0	0	320	0	0	0	0	0	0	0	0	0	0	11	38
cdi	FBgn0004876	FBtr0083716	protein_coding	0	9	2	402	0	1	11	0	0	0	1	23	0	0	356	1	0	0	0	0	1	0	0	0	0	7	13
CG34398	FBgn0085427	FBtr0303889	protein_coding	0	30	16	401	2	1	11	0	0	0	0	44	0	0	293	16	0	0	0	0	2	0	0	0	0	27	53
CG34398	FBgn0085427	FBtr0112649	protein_coding	0	29	16	401	2	0	1	0	0	0	0	44	0	0	303	16	0	0	0	0	2	0	0	0	0	27	53
pigs	FBgn0029881	FBtr0308653	protein_coding	0	22	3	401	18	0	3	0	0	0	1	37	0	0	300	2	0	0	0	0	1	0	0	0	0	21	44
CG45186	FBgn0266696	FBtr0345103	protein_coding	0	20	4	401	0	0	6	0	1	1	0	14	0	0	326	2	0	0	0	0	1	0	0	0	0	19	56
Rim	FBgn0053547	FBtr0336715	protein_coding	0	16	4	401	1	1	7	0	0	1	0	36	0	0	333	3	0	0	0	0	1	0	0	0	0	14	25
Eip93F	FBgn0264490	FBtr0112874	protein_coding	0	12	4	401	2	1	8	1	0	1	0	27	0	0	318	2	0	0	0	0	1	0	0	0	0	10	47
Mob2	FBgn0259481	FBtr0089331	protein_coding	0	5	0	401	1	0	0	0	0	0	0	63	0	0	258	0	0	0	0	0	1	0	0	0	0	5	79
CG34398	FBgn0085427	FBtr0303890	protein_coding	0	29	16	400	1	0	5	0	0	0	0	44	0	0	299	16	0	0	0	0	2	0	0	0	0	27	53
Fas3	FBgn0000636	FBtr0301391	protein_coding	0	8	1	400	6	0	3	0	0	0	0	18	0	0	338	1	0	0	0	0	0	0	0	0	0	8	35
Fas3	FBgn0000636	FBtr0112804	protein_coding	0	4	1	400	4	0	3	0	0	0	0	29	0	0	329	1	0	0	0	0	0	0	0	0	0	4	35
CG7029	FBgn0039026	FBtr0113271	protein_coding	0	32	9	399	7	0	1	0	0	2	2	47	0	0	326	5	0	0	0	0	0	0	0	0	0	32	18
msn	FBgn0010909	FBtr0072956	protein_coding	0	23	7	399	15	0	0	0	2	1	2	70	0	0	304	2	0	0	0	0	2	0	0	0	0	22	11
msn	FBgn0010909	FBtr0072959	protein_coding	0	18	4	399	5	0	0	0	1	1	1	72	0	0	312	1	0	0	0	0	1	0	0	0	0	17	11
msn	FBgn0010909	FBtr0333363	protein_coding	0	18	4	399	5	0	0	0	1	1	1	72	0	0	312	1	0	0	0	0	1	0	0	0	0	17	11
msn	FBgn0010909	FBtr0333364	protein_coding	0	18	4	399	5	0	0	0	1	1	1	72	0	0	312	1	0	0	0	0	1	0	0	0	0	17	11
CG11319	FBgn0031835	FBtr0343159	protein_coding	0	37	3	398	5	0	8	0	0	0	0	62	0	0	247	3	0	0	0	0	4	0	0	0	0	34	79
Sema-5c	FBgn0250876	FBtr0300339	protein_coding	0	37	6	397	14	0	0	0	0	0	0	115	0	0	191	6	0	0	0	0	2	0	0	0	0	35	78
Sema-5c	FBgn0250876	FBtr0076052	protein_coding	0	36	6	397	15	0	1	0	0	0	0	114	0	0	190	6	0	0	0	0	1	0	0	0	0	35	78
sdk	FBgn0021764	FBtr0340197	protein_coding	3	0	15	397	9	0	1	0	0	0	0	19	1	0	338	15	0	0	0	0	1	0	2	1	0	0	30
CG34398	FBgn0085427	FBtr0340260	protein_coding	0	32	17	396	2	0	1	0	0	0	0	44	0	0	298	17	0	0	0	0	2	0	0	0	0	30	53
CG34398	FBgn0085427	FBtr0303893	protein_coding	0	29	18	396	5	0	5	0	0	0	0	44	0	0	291	18	0	0	0	0	2	0	0	0	0	27	53
Rim	FBgn0053547	FBtr0336713	protein_coding	0	19	6	396	1	1	7	0	0	1	0	36	0	0	329	5	0	0	0	0	2	0	0	0	0	16	25
Rim	FBgn0053547	FBtr0336718	protein_coding	0	19	6	396	6	1	7	0	0	1	0	36	0	0	324	5	0	0	0	0	2	0	0	0	0	16	25
Rim	FBgn0053547	FBtr0336720	protein_coding	0	19	6	396	6	1	7	0	0	1	0	36	0	0	324	5	0	0	0	0	2	0	0	0	0	16	25
CG45186	FBgn0266696	FBtr0345100	protein_coding	0	23	7	395	0	0	6	0	1	1	0	14	0	0	320	5	0	0	0	0	1	0	0	0	0	22	56
TkR99D	FBgn0004622	FBtr0085507	protein_coding	0	19	0	395	11	2	6	0	0	0	0	53	0	0	227	0	0	0	0	0	2	0	0	0	0	15	100
TkR99D	FBgn0004622	FBtr0301656	protein_coding	0	19	0	395	11	2	6	0	0	0	0	53	0	0	227	0	0	0	0	0	2	0	0	0	0	15	100
for	FBgn0000721	FBtr0089310	protein_coding	0	16	1	395	6	0	4	0	0	0	0	104	0	0	273	1	0	0	0	0	0	0	0	0	0	16	8
Lmpt	FBgn0261565	FBtr0332703	protein_coding	0	13	0	395	9	0	4	0	0	0	0	58	0	0	273	0	0	0	0	0	2	0	0	0	0	12	51
dnc	FBgn0000479	FBtr0070511	protein_coding	0	3	1	395	0	0	0	0	0	0	0	7	0	0	371	1	0	0	0	0	0	0	0	0	0	3	17
dnc	FBgn0000479	FBtr0070512	protein_coding	0	3	1	395	0	0	0	0	0	0	0	7	0	0	371	1	0	0	0	0	0	0	0	0	0	3	17
dnc	FBgn0000479	FBtr0070513	protein_coding	0	3	1	395	0	0	0	0	0	0	0	7	0	0	371	1	0	0	0	0	0	0	0	0	0	3	17
dnc	FBgn0000479	FBtr0070515	protein_coding	0	3	1	395	0	0	0	0	0	0	0	7	0	0	371	1	0	0	0	0	0	0	0	0	0	3	17
dpy	FBgn0053196	FBtr0332352	protein_coding	0	114	11	394	6	0	0	0	0	0	1	24	0	0	343	10	0	0	0	0	4	0	0	0	0	111	24
sif	FBgn0085447	FBtr0112709	protein_coding	0	23	2	394	22	0	0	0	0	0	0	6	0	0	345	2	0	0	0	0	3	0	0	0	0	20	24
sif	FBgn0085447	FBtr0112710	protein_coding	0	23	2	394	22	0	0	0	0	0	0	6	0	0	345	2	0	0	0	0	3	0	0	0	0	20	24
TkR99D	FBgn0004622	FBtr0330298	protein_coding	0	19	1	394	10	2	6	0	1	0	0	53	0	0	227	0	0	0	0	0	2	0	0	0	0	15	100
Zasp52	FBgn0265991	FBtr0100387	protein_coding	0	10	1	394	0	0	1	0	0	0	0	23	0	0	365	1	0	0	0	0	1	0	0	0	0	9	6
Zasp52	FBgn0265991	FBtr0111048	protein_coding	0	10	1	394	0	0	1	0	0	0	0	23	0	0	365	1	0	0	0	0	1	0	0	0	0	9	6
Zasp52	FBgn0265991	FBtr0310088	protein_coding	0	10	1	394	0	0	1	0	0	0	0	23	0	0	365	1	0	0	0	0	1	0	0	0	0	9	6
Zasp52	FBgn0265991	FBtr0329916	protein_coding	0	10	1	394	0	0	1	0	0	0	0	23	0	0	365	1	0	0	0	0	1	0	0	0	0	9	6
Zasp52	FBgn0265991	FBtr0310086	protein_coding	0	9	2	394	0	0	1	0	0	0	1	23	0	0	365	1	0	0	0	0	1	0	0	0	0	8	6
Zasp52	FBgn0265991	FBtr0329912	protein_coding	0	9	2	394	0	0	1	0	0	0	1	23	0	0	365	1	0	0	0	0	1	0	0	0	0	8	6
Zasp52	FBgn0265991	FBtr0329913	protein_coding	0	9	2	394	0	0	1	0	0	0	1	23	0	0	365	1	0	0	0	0	1	0	0	0	0	8	6
Zasp52	FBgn0265991	FBtr0329914	protein_coding	0	9	2	394	0	0	1	0	0	0	1	23	0	0	365	1	0	0	0	0	1	0	0	0	0	8	6
Zasp52	FBgn0265991	FBtr0329915	protein_coding	0	9	2	394	0	0	1	0	0	0	1	23	0	0	365	1	0	0	0	0	1	0	0	0	0	8	6
Ir41a	FBgn0040849	FBtr0336974	protein_coding	0	4	2	394	3	0	0	0	0	0	0	20	0	0	354	2	0	0	0	0	0	0	0	0	0	4	17
sdk	FBgn0021764	FBtr0302259	protein_coding	3	2	17	394	9	1	4	0	0	0	0	19	1	0	333	17	0	0	0	0	2	0	2	1	0	0	30
sdk	FBgn0021764	FBtr0070130	protein_coding	3	1	17	394	9	0	1	0	0	0	0	19	1	0	336	17	0	0	0	0	2	0	2	1	0	0	30
sdk	FBgn0021764	FBtr0070131	protein_coding	3	1	17	394	9	0	1	0	0	0	0	19	1	0	336	17	0	0	0	0	2	0	2	1	0	0	30
sdk	FBgn0021764	FBtr0070132	protein_coding	3	1	17	394	9	0	1	0	0	0	0	19	1	0	336	17	0	0	0	0	2	0	2	1	0	0	30
sdk	FBgn0021764	FBtr0070133	protein_coding	3	1	17	394	9	0	0	0	0	0	0	19	1	0	337	17	0	0	0	0	2	0	2	1	0	0	30
sdk	FBgn0021764	FBtr0302260	protein_coding	3	1	17	394	9	0	0	0	0	0	0	19	1	0	337	17	0	0	0	0	2	0	2	1	0	0	30
sdk	FBgn0021764	FBtr0340195	protein_coding	3	1	17	394	9	0	1	0	0	0	0	19	1	0	336	17	0	0	0	0	2	0	2	1	0	0	30
sdk	FBgn0021764	FBtr0340196	protein_coding	3	1	17	394	9	0	1	0	0	0	0	19	1	0	336	17	0	0	0	0	2	0	2	1	0	0	30
Btk29A	FBgn0003502	FBtr0079618	protein_coding	0	19	2	393	11	0	1	0	0	0	0	72	0	0	262	2	0	0	0	0	5	0	0	0	0	14	52
CG43658	FBgn0263706	FBtr0310335	protein_coding	0	11	2	393	5	0	2	0	0	0	0	13	0	0	335	2	0	0	0	0	1	0	0	0	0	10	39
Zasp52	FBgn0265991	FBtr0392901	protein_coding	0	11	1	393	0	0	1	0	0	0	0	23	0	0	364	1	0	0	0	0	1	0	0	0	0	10	6
Zasp52	FBgn0265991	FBtr0100388	protein_coding	0	10	2	393	0	0	1	0	0	0	1	23	0	0	364	1	0	0	0	0	1	0	0	0	0	9	6
Zasp52	FBgn0265991	FBtr0310087	protein_coding	0	10	2	393	0	0	1	0	0	0	1	23	0	0	364	1	0	0	0	0	1	0	0	0	0	9	6
Zasp52	FBgn0265991	FBtr0342711	protein_coding	0	10	2	393	0	0	1	0	0	0	1	23	0	0	364	1	0	0	0	0	1	0	0	0	0	9	6
Pvr	FBgn0032006	FBtr0302147	protein_coding	0	55	4	392	3	0	3	0	0	0	0	61	0	0	239	4	0	0	0	0	4	0	0	0	0	51	90
Pvr	FBgn0032006	FBtr0301339	protein_coding	0	55	3	392	1	1	10	0	0	0	0	61	0	0	234	3	0	0	0	0	4	0	0	0	0	50	90
Pvr	FBgn0032006	FBtr0301338	protein_coding	0	54	3	392	1	0	3	0	0	0	0	61	0	0	241	3	0	0	0	0	4	0	0	0	0	50	90
slo	FBgn0003429	FBtr0301581	protein_coding	0	15	0	392	9	1	6	0	0	0	0	32	0	0	315	0	0	0	0	0	4	0	0	0	0	11	33
comm3	FBgn0259236	FBtr0299850	protein_coding	0	7	0	392	4	0	1	0	0	0	0	53	0	0	299	0	0	0	0	0	0	0	0	0	0	7	35
beat-Ic	FBgn0028644	FBtr0343726	protein_coding	0	0	1	392	18	0	2	0	0	0	0	41	0	0	296	1	0	0	0	0	0	0	0	0	0	0	35
Pvr	FBgn0032006	FBtr0079628	protein_coding	0	56	3	391	1	1	10	0	0	0	0	61	0	0	233	3	0	0	0	0	4	0	0	0	0	51	90
Pvr	FBgn0032006	FBtr0079626	protein_coding	0	55	3	391	1	0	3	0	0	0	0	61	0	0	240	3	0	0	0	0	4	0	0	0	0	51	90
Pvr	FBgn0032006	FBtr0303108	protein_coding	0	55	3	391	1	0	3	0	0	0	0	61	0	0	240	3	0	0	0	0	4	0	0	0	0	51	90
Pvr	FBgn0032006	FBtr0332417	protein_coding	0	55	3	391	1	0	3	0	0	0	0	61	0	0	240	3	0	0	0	0	4	0	0	0	0	51	90
CG34398	FBgn0085427	FBtr0112648	protein_coding	0	34	18	391	5	0	5	0	0	0	0	44	0	0	286	18	0	0	0	0	2	0	0	0	0	32	53
CG34398	FBgn0085427	FBtr0303892	protein_coding	0	34	18	391	5	0	1	0	0	0	0	44	0	0	290	18	0	0	0	0	2	0	0	0	0	32	53
robo3	FBgn0041097	FBtr0077921	protein_coding	0	25	3	391	5	1	7	0	0	0	0	24	0	0	302	3	0	0	0	0	1	0	0	0	0	23	54
CG45186	FBgn0266696	FBtr0345099	protein_coding	0	24	10	391	0	0	6	0	1	1	0	14	0	0	317	8	0	0	0	0	2	0	0	0	0	22	56
slo	FBgn0003429	FBtr0084683	protein_coding	0	15	0	391	5	1	6	0	0	0	0	35	0	0	315	0	0	0	0	0	4	0	0	0	0	11	33
slo	FBgn0003429	FBtr0084685	protein_coding	0	15	0	391	5	1	6	0	0	0	0	35	0	0	315	0	0	0	0	0	4	0	0	0	0	11	33
slo	FBgn0003429	FBtr0334294	protein_coding	0	15	0	391	5	1	6	0	0	0	0	35	0	0	315	0	0	0	0	0	4	0	0	0	0	11	33
slo	FBgn0003429	FBtr0334295	protein_coding	0	15	0	391	5	1	6	0	0	0	0	35	0	0	315	0	0	0	0	0	4	0	0	0	0	11	33
slo	FBgn0003429	FBtr0334296	protein_coding	0	15	0	391	5	1	6	0	0	0	0	35	0	0	315	0	0	0	0	0	4	0	0	0	0	11	33
Ndae1	FBgn0259111	FBtr0331658	protein_coding	1	12	1	391	3	0	0	0	0	0	0	75	0	0	246	1	0	0	0	0	1	0	1	0	0	11	68
CG31814	FBgn0051814	FBtr0343665	protein_coding	0	2	5	391	6	0	3	0	0	1	0	52	0	0	277	4	0	0	0	0	0	0	0	0	0	2	53
beat-Ic	FBgn0028644	FBtr0343727	protein_coding	0	0	1	391	18	0	2	0	0	0	0	41	0	0	296	1	0	0	0	0	0	0	0	0	0	0	34
Pvr	FBgn0032006	FBtr0302148	protein_coding	0	56	5	390	3	0	3	0	0	0	0	61	0	0	237	5	0	0	0	0	4	0	0	0	0	52	90
CG30116	FBgn0028496	FBtr0086719	protein_coding	0	41	4	390	9	0	0	0	0	0	0	34	0	0	327	4	0	0	0	0	3	0	0	0	0	38	23
msn	FBgn0010909	FBtr0333362	protein_coding	0	23	7	390	5	0	0	0	2	1	2	72	0	0	303	2	0	0	0	0	2	0	0	0	0	22	11
GluRIB	FBgn0264000	FBtr0330340	protein_coding	0	13	6	390	6	0	4	0	0	0	0	66	0	0	277	6	0	0	0	0	1	0	0	0	0	12	38
GluRIB	FBgn0264000	FBtr0330341	protein_coding	0	13	6	390	6	0	4	0	0	0	0	66	0	0	277	6	0	0	0	0	1	0	0	0	0	12	38
GluRIB	FBgn0264000	FBtr0346866	protein_coding	0	13	6	390	6	0	4	0	0	0	0	66	0	0	277	6	0	0	0	0	1	0	0	0	0	12	38
psq	FBgn0263102	FBtr0330607	protein_coding	1	12	3	390	4	0	5	0	0	0	1	59	0	0	233	2	0	1	1	0	2	0	0	0	0	10	91
psq	FBgn0263102	FBtr0346958	protein_coding	1	12	3	390	4	0	5	0	0	0	1	59	0	0	233	2	0	1	1	0	2	0	0	0	0	10	91
GlcAT-P	FBgn0036144	FBtr0076190	protein_coding	0	5	0	390	11	2	7	0	0	0	0	34	0	0	275	0	0	0	0	0	0	0	0	0	0	3	63
GlcAT-P	FBgn0036144	FBtr0100422	protein_coding	0	4	0	390	11	1	4	0	0	0	0	34	0	0	278	0	0	0	0	0	0	0	0	0	0	3	63
GlcAT-P	FBgn0036144	FBtr0306255	protein_coding	0	3	0	390	11	0	3	0	0	0	0	34	0	0	279	0	0	0	0	0	0	0	0	0	0	3	63
Pvr	FBgn0032006	FBtr0079625	protein_coding	0	57	3	389	1	0	3	0	0	0	0	61	0	0	238	3	0	0	0	0	4	0	0	0	0	53	90
Pvr	FBgn0032006	FBtr0332418	protein_coding	0	57	3	389	1	0	3	0	0	0	0	61	0	0	238	3	0	0	0	0	4	0	0	0	0	53	90
CG30116	FBgn0028496	FBtr0086721	protein_coding	0	41	4	389	5	0	0	0	0	0	0	37	0	0	327	4	0	0	0	0	3	0	0	0	0	38	23
fra	FBgn0011592	FBtr0087821	protein_coding	0	31	4	389	7	0	0	0	0	0	0	43	0	0	303	4	0	0	0	0	4	0	0	0	0	28	39
Rim	FBgn0053547	FBtr0336719	protein_coding	0	25	7	389	6	1	7	0	1	1	0	36	0	0	317	5	0	0	0	0	2	0	0	0	0	22	25
Zasp52	FBgn0265991	FBtr0301313	protein_coding	0	14	2	389	0	0	1	0	0	0	1	23	0	0	360	1	0	0	0	0	1	0	0	0	0	13	6
Syp	FBgn0038826	FBtr0334713	protein_coding	0	6	0	389	16	0	1	0	0	0	0	17	0	0	324	0	0	0	0	0	5	0	0	0	0	1	36
Pvr	FBgn0032006	FBtr0332416	protein_coding	0	56	5	388	1	0	3	0	0	0	0	61	0	0	237	5	0	0	0	0	4	0	0	0	0	52	90
CG13229	FBgn0033579	FBtr0330603	protein_coding	0	19	3	388	0	1	9	0	0	0	0	88	0	0	264	3	0	0	0	0	3	0	0	0	0	15	30
bru2	FBgn0262475	FBtr0304861	protein_coding	0	12	3	388	2	1	1	0	1	1	0	28	0	0	310	1	0	0	0	0	4	0	0	0	0	8	50
Zasp52	FBgn0265991	FBtr0392918	protein_coding	0	9	2	388	0	0	1	0	0	0	1	4	0	0	361	1	0	0	0	0	1	0	0	0	0	8	23
ftz-f1	FBgn0001078	FBtr0075086	protein_coding	0	8	3	388	5	0	5	0	0	1	1	35	0	0	305	1	0	0	0	0	1	0	0	0	0	7	39
scrib	FBgn0263289	FBtr0308620	protein_coding	0	5	3	388	12	0	3	0	0	0	0	20	0	0	311	3	0	0	0	0	0	0	0	0	0	5	42
scrib	FBgn0263289	FBtr0308621	protein_coding	0	5	3	388	12	0	3	0	0	0	0	20	0	0	311	3	0	0	0	0	0	0	0	0	0	5	42
scrib	FBgn0263289	FBtr0308625	protein_coding	0	5	3	388	12	0	3	0	0	0	0	20	0	0	311	3	0	0	0	0	0	0	0	0	0	5	42
scrib	FBgn0263289	FBtr0335522	protein_coding	0	5	3	388	12	0	3	0	0	0	0	20	0	0	311	3	0	0	0	0	0	0	0	0	0	5	42
tkv	FBgn0003716	FBtr0079086	protein_coding	0	0	0	388	3	0	1	0	0	0	0	27	0	0	340	0	0	0	0	0	0	0	0	0	0	0	17
sli	FBgn0264089	FBtr0330732	protein_coding	0	33	0	387	3	1	4	0	0	0	0	30	0	0	308	0	0	0	0	0	4	0	0	0	0	29	45
CG13229	FBgn0033579	FBtr0330602	protein_coding	1	19	3	387	0	1	11	0	0	0	0	88	0	0	262	3	0	0	0	1	3	0	0	0	0	15	30
ktub	FBgn0015721	FBtr0089600	protein_coding	0	13	2	387	6	1	6	0	0	0	0	29	0	0	258	2	0	0	0	0	0	0	0	0	0	12	88
ktub	FBgn0015721	FBtr0342842	protein_coding	0	13	2	387	6	1	6	0	0	0	0	29	0	0	258	2	0	0	0	0	0	0	0	0	0	12	88
mamo	FBgn0267033	FBtr0346001	protein_coding	0	1	0	387	20	0	3	0	0	0	0	20	0	0	333	0	0	0	0	0	0	0	0	0	0	1	11
CG30116	FBgn0028496	FBtr0086718	protein_coding	0	42	4	386	4	0	0	0	0	0	0	42	0	0	320	4	0	0	0	0	4	0	0	0	0	38	23
capu	FBgn0000256	FBtr0077511	protein_coding	0	27	15	386	0	0	6	0	0	1	0	89	0	0	201	14	0	0	0	0	1	0	0	0	0	27	90
Rim	FBgn0053547	FBtr0305016	protein_coding	0	27	8	386	6	1	7	0	1	1	0	36	0	0	314	6	0	0	0	0	2	0	0	0	0	24	25
Rim	FBgn0053547	FBtr0305021	protein_coding	0	27	8	386	6	1	7	0	1	1	0	36	0	0	314	6	0	0	0	0	2	0	0	0	0	24	25
Rim	FBgn0053547	FBtr0308498	protein_coding	0	27	8	386	1	1	7	0	1	1	0	36	0	0	319	6	0	0	0	0	2	0	0	0	0	24	25
CG42389	FBgn0259735	FBtr0335497	protein_coding	0	22	5	386	19	0	0	0	0	0	1	30	0	0	294	4	0	0	0	0	0	0	0	0	0	22	43
CG9850	FBgn0034903	FBtr0290120	protein_coding	0	16	6	386	7	1	4	1	1	0	0	30	0	0	325	4	0	0	0	0	2	0	0	0	0	14	21
Drgx	FBgn0085369	FBtr0339572	protein_coding	0	16	0	386	6	0	5	0	0	0	0	71	0	0	248	0	0	0	0	0	1	0	0	0	0	15	57
CG9850	FBgn0034903	FBtr0100329	protein_coding	0	13	2	386	2	1	4	0	0	0	0	26	0	0	334	2	0	0	0	0	2	0	0	0	0	11	21
CG9850	FBgn0034903	FBtr0310330	protein_coding	0	13	2	386	2	1	4	0	0	0	0	26	0	0	334	2	0	0	0	0	2	0	0	0	0	11	21
for	FBgn0000721	FBtr0446099	protein_coding	0	13	0	386	6	0	2	0	0	0	0	104	0	0	256	0	0	0	0	0	0	0	0	0	0	13	18
Glut1	FBgn0264574	FBtr0333493	protein_coding	0	12	0	386	34	0	3	0	0	0	0	63	0	0	249	0	0	0	0	0	0	0	0	0	0	12	37
Glut1	FBgn0264574	FBtr0333495	protein_coding	0	12	0	386	32	0	3	0	0	0	0	63	0	0	251	0	0	0	0	0	0	0	0	0	0	12	37
Ddr	FBgn0053531	FBtr0340169	protein_coding	1	4	3	386	1	0	2	0	0	0	0	26	1	0	322	3	0	0	0	0	2	0	0	0	0	2	37
rdx	FBgn0264493	FBtr0301633	protein_coding	0	2	0	386	7	0	2	0	0	0	0	19	0	0	345	0	0	1	0	0	1	0	0	0	0	1	12
CG9850	FBgn0034903	FBtr0310329	protein_coding	0	13	3	385	4	1	4	0	1	0	0	26	0	0	331	2	0	0	0	0	2	0	0	0	0	11	21
KrT95D	FBgn0020647	FBtr0084507	protein_coding	0	6	1	385	7	0	2	0	0	0	0	45	0	0	316	1	0	0	0	0	4	0	0	0	0	2	19
px	FBgn0003175	FBtr0112820	protein_coding	0	25	4	384	0	0	3	0	0	1	0	37	0	0	303	3	0	0	0	0	3	0	0	0	0	23	43
KrT95D	FBgn0020647	FBtr0084508	protein_coding	0	7	1	384	7	0	0	0	0	0	0	45	0	0	318	1	0	0	0	0	5	0	0	0	0	2	19
fra	FBgn0011592	FBtr0087822	protein_coding	0	33	8	383	7	0	0	0	0	0	0	43	0	0	297	8	0	0	0	0	4	0	0	0	0	30	39
fra	FBgn0011592	FBtr0339649	protein_coding	0	33	8	383	7	0	0	0	0	0	0	43	0	0	297	8	0	0	0	0	4	0	0	0	0	30	39
CG33298	FBgn0032120	FBtr0089854	protein_coding	1	23	3	383	1	1	6	0	0	0	0	35	0	0	271	3	0	0	0	1	3	0	0	0	0	21	72
CG33298	FBgn0032120	FBtr0089853	protein_coding	1	22	4	383	1	1	6	0	0	0	0	35	0	0	270	4	0	0	0	1	2	0	0	0	0	21	72
CG33298	FBgn0032120	FBtr0301064	protein_coding	1	22	3	383	1	0	2	0	0	0	0	35	0	0	275	3	0	0	0	1	3	0	0	0	0	21	72
CG33298	FBgn0032120	FBtr0301065	protein_coding	1	22	3	383	1	0	1	0	0	0	0	35	0	0	276	3	0	0	0	1	3	0	0	0	0	21	72
Shroom	FBgn0085408	FBtr0339991	protein_coding	1	16	3	383	0	0	2	0	0	0	0	35	0	0	304	3	0	1	1	0	2	0	0	0	0	15	43
Shroom	FBgn0085408	FBtr0112614	protein_coding	0	15	3	383	0	0	0	0	0	0	0	35	0	0	305	3	0	0	0	0	0	0	0	0	0	15	43
GlcAT-P	FBgn0036144	FBtr0076189	protein_coding	0	6	5	383	11	1	4	0	0	0	0	34	0	0	271	5	0	0	0	0	0	0	0	0	0	5	63
GlcAT-P	FBgn0036144	FBtr0306254	protein_coding	0	5	5	383	11	0	3	0	0	0	0	34	0	0	272	5	0	0	0	0	0	0	0	0	0	5	63
dpy	FBgn0053196	FBtr0332351	protein_coding	0	125	12	382	6	0	0	0	0	0	1	24	0	0	332	11	0	0	0	0	5	0	0	0	0	121	24
IA-2	FBgn0031294	FBtr0332270	protein_coding	1	23	9	382	20	0	0	0	0	2	0	60	0	0	246	8	0	0	0	1	3	0	0	0	0	22	58
Glut1	FBgn0264574	FBtr0333509	protein_coding	0	16	0	382	32	0	3	0	0	0	0	63	0	0	249	0	0	0	0	0	2	0	0	0	0	14	37
tfc	FBgn0035199	FBtr0072659	protein_coding	0	12	1	382	10	0	7	0	0	0	0	96	0	0	237	1	0	0	0	0	0	0	0	0	0	12	32
olf413	FBgn0037153	FBtr0333219	protein_coding	0	2	1	382	0	0	3	0	0	0	0	1	0	0	333	1	0	0	0	0	1	0	0	0	0	1	46
Pvr	FBgn0032006	FBtr0079629	protein_coding	0	57	3	381	1	1	9	0	0	0	0	61	0	0	227	3	0	0	0	0	5	0	0	0	0	51	87
sli	FBgn0264089	FBtr0330729	protein_coding	0	33	0	381	3	1	4	0	0	0	0	24	0	0	308	0	0	0	0	0	4	0	0	0	0	29	45
sli	FBgn0264089	FBtr0330730	protein_coding	0	33	0	381	3	1	4	0	0	0	0	24	0	0	308	0	0	0	0	0	4	0	0	0	0	29	45
sli	FBgn0264089	FBtr0330731	protein_coding	0	33	0	381	3	1	4	0	0	0	0	24	0	0	308	0	0	0	0	0	4	0	0	0	0	29	45
CG42389	FBgn0259735	FBtr0300004	protein_coding	0	22	5	381	6	0	0	0	0	0	1	42	0	0	294	4	0	0	0	0	0	0	0	0	0	22	39
olf413	FBgn0037153	FBtr0301492	protein_coding	0	2	1	381	0	0	3	0	0	0	0	0	0	0	333	1	0	0	0	0	1	0	0	0	0	1	46
gukh	FBgn0026239	FBtr0089768	protein_coding	0	29	7	380	1	0	3	0	0	0	0	48	0	0	258	7	0	0	0	0	0	0	0	0	0	29	70
shn	FBgn0003396	FBtr0088101	protein_coding	0	25	13	380	11	0	3	0	0	1	1	61	0	0	275	11	0	0	0	0	1	0	0	0	0	24	31
shn	FBgn0003396	FBtr0330620	protein_coding	0	25	13	380	11	0	3	0	0	1	1	61	0	0	275	11	0	0	0	0	1	0	0	0	0	24	31
Drgx	FBgn0085369	FBtr0302391	protein_coding	0	17	0	380	6	0	5	0	0	0	0	65	0	0	248	0	0	0	0	0	2	0	0	0	0	15	57
klu	FBgn0013469	FBtr0345346	protein_coding	0	12	1	380	12	0	3	0	0	0	0	55	0	0	253	1	0	0	0	0	1	0	0	0	0	11	58
scrib	FBgn0263289	FBtr0308622	protein_coding	0	5	3	380	2	0	2	0	0	0	0	22	0	0	312	3	0	0	0	0	0	0	0	0	0	5	42
wb	FBgn0261563	FBtr0302731	protein_coding	0	34	9	379	7	0	4	0	0	1	0	56	0	0	245	8	0	0	0	0	2	0	0	0	0	32	69
sli	FBgn0264089	FBtr0330734	protein_coding	0	33	2	379	1	1	4	0	0	0	0	24	0	0	308	2	0	0	0	0	4	0	0	0	0	29	45
CG9850	FBgn0034903	FBtr0310328	protein_coding	0	16	6	379	2	1	4	1	1	0	0	26	0	0	327	4	0	0	0	0	2	0	0	0	0	14	21
Shab	FBgn0262593	FBtr0305207	protein_coding	0	5	1	379	8	0	0	0	0	0	0	71	0	0	235	1	0	0	0	0	0	0	0	0	0	5	65
GEFmeso	FBgn0050115	FBtr0310055	protein_coding	0	18	2	378	11	2	7	0	0	1	0	32	0	0	324	1	0	0	0	0	1	0	0	0	0	15	5
kek5	FBgn0031016	FBtr0309224	protein_coding	0	5	0	378	6	0	4	0	0	0	0	25	0	0	332	0	0	0	0	0	1	0	0	0	0	5	11
beat-IIa	FBgn0038498	FBtr0083453	protein_coding	0	3	4	378	10	0	3	0	0	0	0	37	0	0	327	4	0	0	0	0	0	0	0	0	0	3	1
pum	FBgn0003165	FBtr0333668	protein_coding	0	2	1	378	7	0	1	0	0	0	0	3	0	0	360	1	0	0	0	0	0	0	0	0	0	2	7
Glut1	FBgn0264574	FBtr0333501	protein_coding	1	43	4	377	24	0	3	0	0	1	0	66	1	0	247	3	0	0	0	0	0	0	0	0	0	43	37
dpy	FBgn0053196	FBtr0305141	protein_coding	0	114	12	376	0	0	0	0	0	0	1	18	0	0	320	11	0	0	0	0	4	0	0	0	0	111	41
zormin	FBgn0052311	FBtr0332115	protein_coding	0	88	10	376	6	0	5	0	0	2	0	73	0	0	234	8	0	0	0	0	6	0	0	0	0	83	63
CG30116	FBgn0028496	FBtr0086720	protein_coding	0	41	5	376	0	0	0	0	0	1	0	51	0	0	305	4	0	0	0	0	3	0	0	0	0	38	23
pum	FBgn0003165	FBtr0081994	protein_coding	0	2	1	375	0	0	1	0	0	0	0	7	0	0	360	1	0	0	0	0	0	0	0	0	0	2	7
pum	FBgn0003165	FBtr0305197	protein_coding	0	2	1	375	0	0	1	0	0	0	0	7	0	0	360	1	0	0	0	0	0	0	0	0	0	2	7
CG4341	FBgn0028481	FBtr0305064	protein_coding	0	15	5	374	4	0	0	0	1	0	0	55	0	0	251	4	0	0	0	0	3	0	0	0	0	13	66
cnc	FBgn0262975	FBtr0306752	protein_coding	1	13	2	374	10	0	0	0	1	0	0	50	1	0	271	1	0	0	0	0	0	0	0	0	0	13	43
cnc	FBgn0262975	FBtr0308226	protein_coding	1	13	2	374	10	0	0	0	1	0	0	50	1	0	271	1	0	0	0	0	0	0	0	0	0	13	43
cnc	FBgn0262975	FBtr0308227	protein_coding	1	13	2	374	10	0	0	0	1	0	0	50	1	0	271	1	0	0	0	0	0	0	0	0	0	13	43
klu	FBgn0013469	FBtr0333361	protein_coding	0	12	1	374	12	0	3	0	0	0	0	55	0	0	253	1	0	0	0	0	1	0	0	0	0	11	52
Syp	FBgn0038826	FBtr0083958	protein_coding	0	6	0	374	0	0	1	0	0	0	0	18	0	0	324	0	0	0	0	0	5	0	0	0	0	1	36
Syp	FBgn0038826	FBtr0113256	protein_coding	0	6	0	374	0	0	1	0	0	0	0	18	0	0	324	0	0	0	0	0	5	0	0	0	0	1	36
abd-A	FBgn0000014	FBtr0306337	protein_coding	0	2	0	374	11	0	5	0	0	0	0	62	0	0	219	0	0	0	0	0	0	0	0	0	0	2	77
sif	FBgn0085447	FBtr0330126	protein_coding	0	37	4	373	32	0	0	0	0	0	0	23	0	0	297	4	0	0	0	0	3	0	0	0	0	34	24
CG4341	FBgn0028481	FBtr0077949	protein_coding	0	16	5	373	4	0	1	0	1	0	0	55	0	0	249	4	0	0	0	0	3	0	0	0	0	14	66
KrT95D	FBgn0020647	FBtr0339250	protein_coding	0	6	1	373	1	0	2	0	0	0	0	39	0	0	316	1	0	0	0	0	4	0	0	0	0	2	19
MRP	FBgn0032456	FBtr0347485	protein_coding	1	32	6	372	0	0	1	0	0	0	0	49	0	0	297	6	0	0	1	0	2	0	0	0	0	30	28
CG43373	FBgn0263131	FBtr0307367	protein_coding	0	13	4	372	4	0	3	0	0	0	0	2	0	0	321	4	0	0	0	0	2	0	0	0	0	11	44
psq	FBgn0263102	FBtr0088275	protein_coding	1	12	3	372	3	0	5	0	0	0	1	42	0	0	233	2	0	1	1	0	2	0	0	0	0	10	91
psq	FBgn0263102	FBtr0088276	protein_coding	1	12	3	372	3	0	5	0	0	0	1	42	0	0	233	2	0	1	1	0	2	0	0	0	0	10	91
psq	FBgn0263102	FBtr0088282	protein_coding	1	12	3	372	3	0	5	0	0	0	1	42	0	0	233	2	0	1	1	0	2	0	0	0	0	10	91
KrT95D	FBgn0020647	FBtr0084506	protein_coding	0	7	1	372	1	0	0	0	0	0	0	39	0	0	318	1	0	0	0	0	5	0	0	0	0	2	19
Syp	FBgn0038826	FBtr0334711	protein_coding	0	6	0	372	5	0	1	0	0	0	0	24	0	0	311	0	0	0	0	0	5	0	0	0	0	1	36
Syp	FBgn0038826	FBtr0334715	protein_coding	0	6	0	372	5	0	1	0	0	0	0	24	0	0	311	0	0	0	0	0	5	0	0	0	0	1	36
beat-Ia	FBgn0013433	FBtr0080806	protein_coding	0	5	0	372	3	0	14	0	0	0	0	47	0	0	238	0	0	0	0	0	0	0	0	0	0	5	70
beat-Ia	FBgn0013433	FBtr0343728	protein_coding	0	5	0	372	3	0	14	0	0	0	0	47	0	0	238	0	0	0	0	0	0	0	0	0	0	5	70
Pdp1	FBgn0016694	FBtr0076776	protein_coding	0	2	0	372	7	0	7	0	0	0	0	29	0	0	290	0	0	0	0	0	0	0	0	0	0	2	39
Pdp1	FBgn0016694	FBtr0076777	protein_coding	0	2	0	372	7	0	7	0	0	0	0	29	0	0	290	0	0	0	0	0	0	0	0	0	0	2	39
Pdp1	FBgn0016694	FBtr0300499	protein_coding	0	2	0	372	7	0	4	0	0	0	0	29	0	0	293	0	0	0	0	0	0	0	0	0	0	2	39
Pdp1	FBgn0016694	FBtr0332081	protein_coding	0	2	0	372	7	0	7	0	0	0	0	29	0	0	290	0	0	0	0	0	0	0	0	0	0	2	39
Pdp1	FBgn0016694	FBtr0332082	protein_coding	0	2	0	372	7	0	7	0	0	0	0	29	0	0	290	0	0	0	0	0	0	0	0	0	0	2	39
beat-Ic	FBgn0028644	FBtr0080801	protein_coding	0	0	1	372	15	0	2	0	0	0	0	25	0	0	296	1	0	0	0	0	0	0	0	0	0	0	34
raw	FBgn0003209	FBtr0079745	protein_coding	0	24	2	371	8	0	0	0	0	0	0	73	0	0	263	2	0	0	0	0	3	0	0	0	0	22	29
klu	FBgn0013469	FBtr0076247	protein_coding	0	12	1	371	6	0	3	0	0	0	0	58	0	0	253	1	0	0	0	0	1	0	0	0	0	11	52
klu	FBgn0013469	FBtr0330080	protein_coding	0	12	1	371	6	0	3	0	0	0	0	58	0	0	253	1	0	0	0	0	1	0	0	0	0	11	52
spri	FBgn0085443	FBtr0336904	protein_coding	0	10	5	371	0	0	1	0	0	0	0	38	0	0	309	5	0	0	0	0	0	0	0	0	0	10	23
CG42340	FBgn0259242	FBtr0332386	protein_coding	0	2	0	371	3	1	1	0	0	0	0	32	0	0	322	0	0	0	0	0	0	0	0	0	0	1	13
klg	FBgn0017590	FBtr0084337	protein_coding	0	0	1	370	1	0	12	0	0	0	0	0	0	0	293	1	0	0	0	0	0	0	0	0	0	0	64
Btk29A	FBgn0003502	FBtr0079615	protein_coding	0	19	2	369	9	0	1	0	0	0	0	50	0	0	262	2	0	0	0	0	5	0	0	0	0	14	52
CG34362	FBgn0085391	FBtr0344217	protein_coding	0	11	6	369	3	0	3	0	0	0	0	14	0	0	314	6	0	0	0	0	2	0	0	0	0	9	36
spir	FBgn0003475	FBtr0339234	protein_coding	0	10	1	369	13	0	7	0	0	0	0	40	0	0	305	1	0	0	0	0	3	0	0	0	0	7	7
CadN2	FBgn0262018	FBtr0308770	protein_coding	0	9	3	369	21	0	4	0	0	0	0	48	0	0	273	3	0	0	0	0	1	0	0	0	0	8	24
mamo	FBgn0267033	FBtr0346002	protein_coding	0	1	0	369	1	0	5	0	0	0	0	20	0	0	339	0	0	0	0	0	0	0	0	0	0	1	4
rdx	FBgn0264493	FBtr0301634	protein_coding	0	1	0	369	10	0	0	0	0	0	0	16	0	0	333	0	0	0	0	0	0	0	0	0	0	1	10
zormin	FBgn0052311	FBtr0332116	protein_coding	0	94	12	368	6	0	5	0	0	2	0	73	0	0	226	10	0	0	0	0	6	0	0	0	0	89	63
simj	FBgn0010762	FBtr0076264	protein_coding	0	34	4	368	1	0	0	0	0	0	1	59	0	0	248	3	0	0	0	0	6	0	0	0	0	29	65
wake	FBgn0266418	FBtr0344409	protein_coding	0	18	3	368	4	0	9	0	0	0	0	29	0	0	293	3	0	0	0	0	3	0	0	0	0	15	36
tutl	FBgn0010473	FBtr0333485	protein_coding	0	17	2	368	20	0	0	0	0	0	0	47	0	0	246	2	0	0	0	0	0	0	0	0	0	17	55
Zasp52	FBgn0265991	FBtr0302163	protein_coding	0	9	2	368	0	0	1	0	0	0	1	4	0	0	358	1	0	0	0	0	1	0	0	0	0	8	6
kek5	FBgn0031016	FBtr0074707	protein_coding	0	5	0	368	1	0	4	0	0	0	0	20	0	0	332	0	0	0	0	0	1	0	0	0	0	5	11
kek5	FBgn0031016	FBtr0074708	protein_coding	0	5	0	368	1	0	4	0	0	0	0	20	0	0	332	0	0	0	0	0	1	0	0	0	0	5	11
kek5	FBgn0031016	FBtr0309223	protein_coding	0	5	0	368	1	0	4	0	0	0	0	20	0	0	332	0	0	0	0	0	1	0	0	0	0	5	11
simj	FBgn0010762	FBtr0076262	protein_coding	0	35	4	367	1	0	0	0	0	0	1	59	0	0	247	3	0	0	0	0	6	0	0	0	0	30	65
simj	FBgn0010762	FBtr0076263	protein_coding	0	35	4	367	1	0	0	0	0	0	1	59	0	0	247	3	0	0	0	0	6	0	0	0	0	30	65
simj	FBgn0010762	FBtr0331573	protein_coding	0	35	4	367	1	0	0	0	0	0	1	59	0	0	247	3	0	0	0	0	6	0	0	0	0	30	65
GEFmeso	FBgn0050115	FBtr0300421	protein_coding	0	26	5	367	0	2	7	0	1	1	0	32	0	0	324	3	0	0	0	0	1	0	0	0	0	23	5
Zasp52	FBgn0265991	FBtr0329909	protein_coding	0	10	1	367	0	0	1	0	0	0	0	8	0	0	353	1	0	0	0	0	1	0	0	0	0	9	6
Glut4EF	FBgn0267336	FBtr0114582	protein_coding	0	1	1	367	11	1	2	0	0	0	0	12	0	0	323	1	0	0	0	0	0	0	0	0	0	0	19
wake	FBgn0266418	FBtr0344408	protein_coding	0	19	4	366	4	0	6	0	0	0	0	29	0	0	294	4	0	0	0	0	3	0	0	0	0	16	36
kn	FBgn0001319	FBtr0112810	protein_coding	0	6	1	366	3	0	0	0	0	0	0	34	0	0	288	1	0	0	0	0	1	0	0	0	0	5	42
CAP	FBgn0033504	FBtr0088340	protein_coding	0	4	0	366	3	0	7	0	0	0	0	22	0	0	258	0	0	0	0	0	3	0	0	0	0	1	79
otk	FBgn0004839	FBtr0344879	protein_coding	0	37	10	365	5	1	7	0	0	0	0	72	0	0	213	10	0	0	0	0	0	0	0	0	0	36	68
mgl	FBgn0261260	FBtr0343369	protein_coding	0	22	1	365	0	0	0	0	0	0	0	11	0	0	337	1	0	0	0	0	2	0	0	0	0	20	19
Piezo	FBgn0264953	FBtr0335178	protein_coding	0	83	9	364	14	0	0	2	0	0	0	55	0	0	302	7	0	0	0	0	10	0	0	0	0	73	3
Piezo	FBgn0264953	FBtr0335179	protein_coding	0	83	9	364	14	0	0	2	0	0	0	55	0	0	302	7	0	0	0	0	10	0	0	0	0	73	3
otk	FBgn0004839	FBtr0088028	protein_coding	0	39	9	364	1	1	7	0	0	0	0	72	0	0	216	9	0	0	0	0	1	0	0	0	0	38	68
tutl	FBgn0010473	FBtr0333484	protein_coding	0	21	3	364	13	0	0	0	0	0	0	49	0	0	246	3	0	1	0	0	1	0	0	0	0	20	55
Rgk3	FBgn0085426	FBtr0342883	protein_coding	0	8	0	364	7	1	18	0	0	0	0	65	0	0	214	0	0	0	0	0	1	0	0	0	0	6	61
Piezo	FBgn0264953	FBtr0335183	protein_coding	0	86	7	363	14	0	0	0	0	0	0	55	0	0	301	7	0	0	0	0	10	0	0	0	0	76	3
stan	FBgn0024836	FBtr0303223	protein_coding	0	86	6	363	10	1	9	0	0	1	0	18	0	0	261	5	0	0	0	0	0	0	0	0	0	85	65
stan	FBgn0024836	FBtr0304899	protein_coding	0	86	6	363	10	1	9	0	0	1	0	18	0	0	261	5	0	0	0	0	0	0	0	0	0	85	65
stan	FBgn0024836	FBtr0339463	protein_coding	0	86	6	363	10	1	9	0	0	1	0	18	0	0	261	5	0	0	0	0	0	0	0	0	0	85	65
Piezo	FBgn0264953	FBtr0335181	protein_coding	0	84	9	363	14	0	0	0	1	0	0	55	0	0	301	8	0	0	0	0	10	0	0	0	0	74	3
Piezo	FBgn0264953	FBtr0335182	protein_coding	0	84	9	363	14	0	0	2	0	0	0	55	0	0	302	7	0	0	0	0	11	0	0	0	0	73	3
raw	FBgn0003209	FBtr0303868	protein_coding	0	28	6	363	8	0	1	1	0	0	0	73	0	0	254	5	0	0	0	0	3	0	0	0	0	26	29
mgl	FBgn0261260	FBtr0302153	protein_coding	0	22	1	363	0	0	0	0	0	0	0	9	0	0	337	1	0	0	0	0	2	0	0	0	0	20	19
spir	FBgn0003475	FBtr0081352	protein_coding	0	16	1	363	5	0	7	0	0	0	0	40	0	0	307	1	0	0	0	0	3	0	0	0	0	13	7
spir	FBgn0003475	FBtr0081353	protein_coding	0	16	1	363	5	0	7	0	0	0	0	40	0	0	307	1	0	0	0	0	3	0	0	0	0	13	7
spir	FBgn0003475	FBtr0301884	protein_coding	0	16	1	363	5	0	7	0	0	0	0	40	0	0	307	1	0	0	0	0	3	0	0	0	0	13	7
spir	FBgn0003475	FBtr0306556	protein_coding	0	16	1	363	5	0	7	0	0	0	0	40	0	0	307	1	0	0	0	0	3	0	0	0	0	13	7
CNMaR	FBgn0053696	FBtr0091684	protein_coding	0	10	1	363	3	2	4	0	0	0	0	59	0	0	226	1	0	0	0	0	0	0	0	0	0	8	71
bbg	FBgn0087007	FBtr0273428	protein_coding	0	16	1	362	3	0	1	0	0	0	0	62	0	0	271	1	0	0	0	0	1	0	0	0	0	15	26
CG6024	FBgn0036202	FBtr0332132	protein_coding	0	12	0	362	20	1	5	0	0	0	0	37	0	0	299	0	0	0	0	0	4	0	0	0	0	8	4
Zasp52	FBgn0265991	FBtr0329910	protein_coding	0	4	0	362	0	0	1	0	0	0	0	47	0	0	308	0	0	0	0	0	0	0	0	0	0	4	6
stan	FBgn0024836	FBtr0304900	protein_coding	0	86	6	361	0	1	9	0	0	1	0	33	0	0	254	5	0	0	0	0	0	0	0	0	0	85	65
Piezo	FBgn0264953	FBtr0335180	protein_coding	0	84	11	361	14	0	0	2	0	0	0	55	0	0	299	9	0	0	0	0	10	0	0	0	0	74	3
iab-8	FBgn0264857	FBtr0336890	lincRNA	0	1	0	361	0	0	0	0	0	0	0	45	0	0	231	0	23	0	0	0	1	0	0	0	0	0	63
sls	FBgn0086906	FBtr0332683	protein_coding	0	162	24	360	0	0	1	0	3	0	0	30	0	0	294	21	0	0	0	0	6	0	0	0	0	158	39
stan	FBgn0024836	FBtr0330601	protein_coding	0	87	8	360	7	1	9	1	0	1	0	18	0	0	261	6	0	0	0	0	0	0	0	0	0	86	65
Eip93F	FBgn0264490	FBtr0084169	protein_coding	0	11	4	360	45	0	1	1	0	1	0	63	0	0	229	2	0	0	0	0	1	0	0	0	0	10	23
CG8086	FBgn0032010	FBtr0332362	protein_coding	0	8	0	360	3	1	5	0	0	0	0	87	0	0	224	0	0	0	0	0	3	0	0	0	0	4	44
CG32521	FBgn0052521	FBtr0077235	protein_coding	0	2	0	360	4	0	4	0	0	0	0	28	0	0	299	0	0	0	0	0	1	0	0	0	0	1	25
CG32521	FBgn0052521	FBtr0331813	protein_coding	0	2	0	360	4	0	3	0	0	0	0	28	0	0	299	0	0	0	0	0	1	0	0	0	0	1	26
CG32521	FBgn0052521	FBtr0077234	protein_coding	0	1	0	360	4	0	2	0	0	0	0	28	0	0	301	0	0	0	0	0	0	0	0	0	0	1	25
CG32521	FBgn0052521	FBtr0310652	protein_coding	0	1	0	360	4	0	1	0	0	0	0	28	0	0	301	0	0	0	0	0	0	0	0	0	0	1	26
CG32521	FBgn0052521	FBtr0331815	protein_coding	0	1	0	360	4	0	1	0	0	0	0	28	0	0	301	0	0	0	0	0	0	0	0	0	0	1	26
iab-8	FBgn0264857	FBtr0336891	lincRNA	0	1	0	360	0	0	0	0	0	0	0	45	0	0	231	0	23	0	0	0	1	0	0	0	0	0	62
Snap25	FBgn0011288	FBtr0111143	protein_coding	0	0	0	360	0	0	0	0	0	0	0	4	0	0	351	0	0	0	0	0	0	0	0	0	0	0	5
Snap25	FBgn0011288	FBtr0304625	protein_coding	0	0	0	360	0	0	0	0	0	0	0	4	0	0	351	0	0	0	0	0	0	0	0	0	0	0	5
zormin	FBgn0052311	FBtr0332114	protein_coding	0	100	15	359	6	0	5	0	0	4	0	73	0	0	218	11	0	0	0	0	7	0	0	0	0	94	63
gukh	FBgn0026239	FBtr0343991	protein_coding	0	29	10	359	1	0	3	0	0	0	0	47	0	0	238	10	0	0	0	0	0	0	0	0	0	29	70
Eip93F	FBgn0264490	FBtr0330384	protein_coding	0	12	4	359	44	0	1	1	0	1	0	63	0	0	229	2	0	0	0	0	1	0	0	0	0	11	23
nAChRalpha3	FBgn0015519	FBtr0339652	protein_coding	0	2	0	359	9	0	2	0	0	0	0	32	0	0	276	0	0	0	0	0	1	0	0	0	0	1	41
Slob	FBgn0264087	FBtr0335491	protein_coding	0	12	4	358	2	0	14	0	0	0	0	46	0	0	265	4	0	0	0	0	0	0	0	0	0	12	31
CG33970	FBgn0053970	FBtr0346107	protein_coding	0	8	1	358	4	0	0	0	0	0	0	33	0	0	304	1	0	0	0	0	1	0	0	0	0	7	18
CG42339	FBgn0259241	FBtr0299862	protein_coding	0	2	2	358	3	0	2	0	0	0	0	18	0	0	321	2	0	0	0	0	0	0	0	0	0	2	14
Piezo	FBgn0264953	FBtr0335177	protein_coding	0	87	12	357	14	0	0	2	0	0	0	55	0	0	295	10	0	0	0	0	10	0	0	0	0	77	3
Slob	FBgn0264087	FBtr0330706	protein_coding	0	12	5	357	2	0	14	0	0	0	0	46	0	0	264	5	0	0	0	0	0	0	0	0	0	12	31
CG32365	FBgn0052365	FBtr0076746	protein_coding	0	9	4	357	5	0	0	0	0	2	0	44	0	0	261	2	0	0	0	0	1	0	0	0	0	8	48
CG32365	FBgn0052365	FBtr0339897	protein_coding	0	9	4	357	5	0	4	0	0	2	0	44	0	0	257	2	0	0	0	0	1	0	0	0	0	8	48
abd-A	FBgn0000014	FBtr0083387	protein_coding	0	2	0	357	10	0	3	0	0	0	0	55	0	0	219	0	0	0	0	0	0	0	0	0	0	2	70
abd-A	FBgn0000014	FBtr0300485	protein_coding	0	2	0	357	10	0	3	0	0	0	0	55	0	0	219	0	0	0	0	0	0	0	0	0	0	2	70
Piezo	FBgn0264953	FBtr0335176	protein_coding	0	88	12	356	14	0	0	0	1	0	0	55	0	0	294	11	0	0	0	0	10	0	0	0	0	78	3
Piezo	FBgn0264953	FBtr0335175	protein_coding	0	87	13	356	14	0	0	2	1	0	0	55	0	0	294	10	0	0	0	0	10	0	0	0	0	77	3
btsz	FBgn0266756	FBtr0334292	protein_coding	0	70	27	356	27	0	5	0	0	2	2	67	0	0	223	23	0	0	0	0	4	0	0	0	0	67	37
Ptp99A	FBgn0004369	FBtr0085422	protein_coding	0	29	2	356	19	0	0	0	0	0	0	64	0	0	277	2	0	0	0	0	4	0	0	0	0	25	0
MsR1	FBgn0035331	FBtr0072887	protein_coding	0	18	2	356	17	0	5	0	0	0	0	28	0	0	258	2	0	0	0	0	2	0	0	0	0	16	48
MsR1	FBgn0035331	FBtr0330187	protein_coding	0	18	2	356	17	0	5	0	0	0	0	28	0	0	258	2	0	0	0	0	2	0	0	0	0	16	48
spri	FBgn0085443	FBtr0310438	protein_coding	0	10	5	356	0	0	0	0	0	0	0	38	0	0	309	5	0	0	0	0	0	0	0	0	0	10	9
toc	FBgn0015600	FBtr0335388	protein_coding	0	9	0	356	1	0	0	0	0	0	0	25	0	0	299	0	0	0	0	0	1	0	0	0	0	8	32
CG33970	FBgn0053970	FBtr0100012	protein_coding	0	8	1	356	1	0	0	0	0	0	0	34	0	0	304	1	0	0	0	0	1	0	0	0	0	7	18
tou	FBgn0033636	FBtr0088091	protein_coding	0	49	9	355	5	1	4	1	1	0	0	46	0	0	267	7	0	0	0	0	6	0	0	0	0	42	39
Sesn	FBgn0034897	FBtr0113114	protein_coding	0	11	0	355	24	0	4	0	0	0	0	52	0	0	212	0	0	0	0	0	5	0	0	0	0	8	66
toc	FBgn0015600	FBtr0077663	protein_coding	0	10	0	355	1	0	0	0	0	0	0	25	0	0	298	0	0	0	0	0	1	0	0	0	0	9	32
Glut1	FBgn0264574	FBtr0333502	protein_coding	0	42	2	354	0	0	3	0	0	0	0	63	0	0	251	2	0	0	0	0	0	0	0	0	0	42	37
arr	FBgn0000119	FBtr0087702	protein_coding	0	36	4	354	4	0	3	0	0	0	0	66	0	0	250	4	0	0	0	0	2	0	0	0	0	34	33
Ptp99A	FBgn0004369	FBtr0085424	protein_coding	0	29	4	354	19	0	0	0	0	0	0	64	0	0	275	4	0	0	0	0	4	0	0	0	0	25	0
sda	FBgn0015541	FBtr0085066	protein_coding	0	21	1	354	3	4	11	0	0	0	0	55	0	0	237	1	0	0	0	0	2	0	0	0	0	15	50
sda	FBgn0015541	FBtr0112882	protein_coding	0	21	1	354	3	4	11	0	0	0	0	55	0	0	237	1	0	0	0	0	2	0	0	0	0	15	50
sda	FBgn0015541	FBtr0305065	protein_coding	0	21	1	354	3	4	11	0	0	0	0	55	0	0	237	1	0	0	0	0	2	0	0	0	0	15	50
sda	FBgn0015541	FBtr0336725	protein_coding	0	21	1	354	3	4	11	0	0	0	0	55	0	0	237	1	0	0	0	0	2	0	0	0	0	15	50
Rgk3	FBgn0085426	FBtr0112646	protein_coding	0	7	0	354	0	0	5	0	0	0	0	64	0	0	214	0	0	0	0	0	1	0	0	0	0	6	72
Rgk3	FBgn0085426	FBtr0347186	protein_coding	0	7	0	354	0	0	10	0	0	0	0	64	0	0	209	0	0	0	0	0	1	0	0	0	0	6	72
Piezo	FBgn0264953	FBtr0347414	protein_coding	0	92	11	353	14	0	0	2	0	0	0	55	0	0	291	9	0	0	0	0	10	0	0	0	0	82	3
Lmpt	FBgn0261565	FBtr0302780	protein_coding	0	13	0	353	9	0	1	0	0	0	0	58	0	0	247	0	0	0	0	0	2	0	0	0	0	12	38
Lmpt	FBgn0261565	FBtr0302782	protein_coding	0	13	0	353	9	0	1	0	0	0	0	58	0	0	247	0	0	0	0	0	2	0	0	0	0	12	38
bru2	FBgn0262475	FBtr0304863	protein_coding	0	10	0	353	2	0	2	0	0	0	0	28	0	0	279	0	0	0	0	0	4	0	0	0	0	7	45
Rgk3	FBgn0085426	FBtr0342882	protein_coding	0	8	0	353	0	0	5	0	0	0	0	64	0	0	213	0	0	0	0	0	1	0	0	0	0	7	72
CG42741	FBgn0261705	FBtr0303203	protein_coding	0	5	1	353	10	1	8	0	0	0	0	51	0	0	245	1	0	0	0	0	0	0	0	0	0	4	39
beat-Ib	FBgn0028645	FBtr0080808	protein_coding	0	1	0	353	0	0	3	0	0	0	0	24	0	0	304	0	0	0	0	0	0	0	0	0	0	1	22
beat-Ib	FBgn0028645	FBtr0300615	protein_coding	0	1	0	353	0	0	3	0	0	0	0	24	0	0	304	0	0	0	0	0	0	0	0	0	0	1	22
zormin	FBgn0052311	FBtr0332118	protein_coding	0	105	17	352	6	0	5	0	0	4	0	73	0	0	210	13	0	0	0	0	6	0	0	0	0	100	63
zormin	FBgn0052311	FBtr0332119	protein_coding	0	105	17	352	6	0	5	0	0	4	0	73	0	0	210	13	0	0	0	0	6	0	0	0	0	100	63
tou	FBgn0033636	FBtr0113066	protein_coding	0	52	9	352	5	1	4	1	1	0	0	46	0	0	264	7	0	0	0	0	6	0	0	0	0	45	39
CG42324	FBgn0259224	FBtr0334632	protein_coding	0	15	3	352	18	0	5	0	0	0	0	27	0	0	210	3	0	0	0	0	1	0	0	0	0	14	93
CG42324	FBgn0259224	FBtr0334634	protein_coding	0	15	3	352	18	0	5	0	0	0	0	27	0	0	210	3	0	0	0	0	1	0	0	0	0	14	93
robo2	FBgn0002543	FBtr0077941	protein_coding	0	13	1	352	18	0	0	0	0	0	0	31	0	0	266	1	0	0	0	0	1	0	0	0	0	12	38
CG8086	FBgn0032010	FBtr0079620	protein_coding	0	10	0	352	0	1	5	0	0	0	0	87	0	0	220	0	0	0	0	0	4	0	0	0	1	4	44
dysc	FBgn0264006	FBtr0330414	protein_coding	0	10	0	352	17	0	13	0	0	0	0	39	0	0	232	0	0	0	0	0	1	0	0	0	0	9	52
dysc	FBgn0264006	FBtr0330417	protein_coding	0	10	0	352	17	0	13	0	0	0	0	39	0	0	232	0	0	0	0	0	1	0	0	0	0	9	52
dysc	FBgn0264006	FBtr0330419	protein_coding	0	10	0	352	17	0	13	0	0	0	0	39	0	0	232	0	0	0	0	0	1	0	0	0	0	9	52
dysc	FBgn0264006	FBtr0330420	protein_coding	0	10	0	352	17	0	13	0	0	0	0	39	0	0	232	0	0	0	0	0	1	0	0	0	0	9	52
dysc	FBgn0264006	FBtr0333021	protein_coding	0	10	0	352	17	0	13	0	0	0	0	39	0	0	232	0	0	0	0	0	1	0	0	0	0	9	52
ab	FBgn0264442	FBtr0332558	protein_coding	0	5	1	352	2	0	2	0	1	0	0	18	0	0	292	0	0	0	0	0	0	0	0	0	0	5	38
CG32521	FBgn0052521	FBtr0310653	protein_coding	0	0	0	352	2	0	2	0	0	0	0	27	0	0	296	0	0	0	0	0	0	0	0	0	0	0	25
CG43373	FBgn0263131	FBtr0307368	protein_coding	0	18	5	351	0	0	3	0	0	0	0	20	0	0	286	5	0	0	0	0	2	0	0	0	0	16	44
CG32521	FBgn0052521	FBtr0310654	protein_coding	0	2	0	351	2	0	4	0	0	0	0	27	0	0	293	0	0	0	0	0	1	0	0	0	0	1	25
CG32521	FBgn0052521	FBtr0077236	protein_coding	0	1	0	351	2	0	2	0	0	0	0	27	0	0	295	0	0	0	0	0	0	0	0	0	0	1	25
CG32521	FBgn0052521	FBtr0331814	protein_coding	0	1	0	351	3	0	1	0	0	0	0	26	0	0	295	0	0	0	0	0	0	0	0	0	0	1	26
shot	FBgn0013733	FBtr0087620	protein_coding	0	105	5	350	8	0	0	0	0	0	0	57	0	0	240	5	0	0	0	0	4	0	0	0	0	102	48
shot	FBgn0013733	FBtr0301964	protein_coding	0	105	5	350	8	0	0	0	0	0	0	57	0	0	240	5	0	0	0	0	4	0	0	0	0	102	48
CG34356	FBgn0085385	FBtr0331578	protein_coding	0	20	1	350	2	1	5	0	0	0	0	51	0	0	242	1	0	0	0	0	5	0	0	0	0	14	55
dysc	FBgn0264006	FBtr0330418	protein_coding	0	12	0	350	15	0	13	0	0	0	0	39	0	0	232	0	0	0	0	0	1	0	0	0	0	11	52
Mur89F	FBgn0038492	FBtr0334402	protein_coding	0	10	6	350	2	0	0	0	0	1	0	46	0	0	252	5	0	0	0	0	1	0	0	0	0	9	50
Mur89F	FBgn0038492	FBtr0334403	protein_coding	0	10	6	350	2	0	0	0	0	1	0	46	0	0	252	5	0	0	0	0	1	0	0	0	0	9	50
Nos	FBgn0011676	FBtr0100489	protein_coding	0	7	0	350	10	0	1	0	0	0	0	19	0	0	297	0	0	0	0	0	3	0	0	0	0	5	25
igl	FBgn0013467	FBtr0087362	protein_coding	0	1	0	350	11	0	0	0	0	0	0	79	0	0	218	0	0	0	0	0	0	0	0	0	0	1	42
wb	FBgn0261563	FBtr0305063	protein_coding	0	32	9	349	1	0	4	0	0	1	0	33	0	0	244	8	0	0	0	0	2	0	0	0	0	30	69
robo2	FBgn0002543	FBtr0329985	protein_coding	0	14	3	349	15	0	0	0	0	1	0	31	0	0	266	2	0	0	0	0	1	0	0	0	0	13	38
bru2	FBgn0262475	FBtr0304864	protein_coding	0	12	3	349	2	1	3	0	1	1	0	28	0	0	274	1	0	0	0	0	4	0	0	0	0	8	45
beat-VII	FBgn0250908	FBtr0290328	protein_coding	0	5	3	349	29	0	0	0	0	0	0	71	0	0	221	3	0	0	0	0	0	0	0	0	0	5	28
CG42594	FBgn0260971	FBtr0345704	protein_coding	0	3	3	349	4	0	1	0	0	0	0	20	0	0	307	3	0	0	0	0	1	0	0	0	0	2	18
eag	FBgn0000535	FBtr0303285	protein_coding	0	2	0	349	1	0	4	0	0	0	0	34	0	0	310	0	0	0	0	0	1	0	0	0	0	1	1
eag	FBgn0000535	FBtr0310014	protein_coding	0	2	0	349	1	0	4	0	0	0	0	34	0	0	310	0	0	0	0	0	1	0	0	0	0	1	1
eag	FBgn0000535	FBtr0310015	protein_coding	0	2	0	349	1	0	4	0	0	0	0	34	0	0	310	0	0	0	0	0	1	0	0	0	0	1	1
MESR3	FBgn0032694	FBtr0081073	protein_coding	0	1	1	349	0	1	5	0	0	0	0	40	0	0	266	1	0	0	0	0	0	0	0	0	0	0	38
MESR3	FBgn0032694	FBtr0329971	protein_coding	0	1	1	349	0	1	5	0	0	0	0	40	0	0	266	1	0	0	0	0	0	0	0	0	0	0	38
MESR3	FBgn0032694	FBtr0329972	protein_coding	0	1	1	349	0	1	4	0	0	0	0	40	0	0	267	1	0	0	0	0	0	0	0	0	0	0	38
MESR3	FBgn0032694	FBtr0343808	protein_coding	0	1	1	349	0	1	3	0	0	0	0	40	0	0	268	1	0	0	0	0	0	0	0	0	0	0	38
CG43078	FBgn0262508	FBtr0340707	protein_coding	0	63	21	348	11	2	16	0	0	1	0	81	0	0	184	20	0	0	0	0	0	0	0	0	0	61	56
tutl	FBgn0010473	FBtr0301863	protein_coding	0	17	2	348	4	0	0	0	0	0	0	43	0	0	246	2	0	0	0	0	0	0	0	0	0	17	55
tutl	FBgn0010473	FBtr0347159	protein_coding	0	17	2	348	4	0	0	0	0	0	0	43	0	0	246	2	0	0	0	0	0	0	0	0	0	17	55
Dscam1	FBgn0033159	FBtr0334801	protein_coding	0	12	1	348	13	0	2	0	0	0	0	7	0	0	313	1	0	0	0	0	0	0	0	0	0	12	13
Dscam1	FBgn0033159	FBtr0111052	protein_coding	0	12	0	348	7	0	2	0	0	0	0	13	0	0	314	0	0	0	0	0	0	0	0	0	0	12	12
Dscam1	FBgn0033159	FBtr0111057	protein_coding	0	12	0	348	7	0	2	0	0	0	0	13	0	0	314	0	0	0	0	0	0	0	0	0	0	12	12
Dscam1	FBgn0033159	FBtr0111058	protein_coding	0	12	0	348	7	0	2	0	0	0	0	13	0	0	314	0	0	0	0	0	0	0	0	0	0	12	12
Dscam1	FBgn0033159	FBtr0111064	protein_coding	0	12	0	348	7	0	2	0	0	0	0	13	0	0	314	0	0	0	0	0	0	0	0	0	0	12	12
Dscam1	FBgn0033159	FBtr0111067	protein_coding	0	12	0	348	7	0	2	0	0	0	0	13	0	0	314	0	0	0	0	0	0	0	0	0	0	12	12
Dscam1	FBgn0033159	FBtr0111072	protein_coding	0	12	0	348	7	0	2	0	0	0	0	13	0	0	314	0	0	0	0	0	0	0	0	0	0	12	12
Dscam1	FBgn0033159	FBtr0111073	protein_coding	0	12	0	348	7	0	2	0	0	0	0	13	0	0	314	0	0	0	0	0	0	0	0	0	0	12	12
Dscam1	FBgn0033159	FBtr0111082	protein_coding	0	12	0	348	7	0	2	0	0	0	0	13	0	0	314	0	0	0	0	0	0	0	0	0	0	12	12
Dscam1	FBgn0033159	FBtr0306773	protein_coding	0	9	3	348	7	0	2	0	0	0	0	13	0	0	314	3	0	0	0	0	0	0	0	0	1	8	12
Samuel	FBgn0032330	FBtr0343624	protein_coding	0	6	6	348	0	1	5	0	0	1	0	19	0	0	258	5	0	0	0	0	0	0	0	0	0	5	66
ab	FBgn0264442	FBtr0332557	protein_coding	0	5	1	348	2	0	2	0	1	0	0	14	0	0	292	0	0	0	0	0	0	0	0	0	0	5	38
ab	FBgn0264442	FBtr0332560	protein_coding	0	5	1	348	2	0	2	0	1	0	0	14	0	0	292	0	0	0	0	0	0	0	0	0	0	5	38
CG34355	FBgn0085384	FBtr0345324	protein_coding	0	4	1	348	17	0	8	0	0	0	0	42	0	0	228	1	0	0	0	0	1	0	0	0	0	3	54
Usp10	FBgn0052479	FBtr0072589	protein_coding	0	26	7	347	11	0	2	0	0	1	1	67	0	0	190	5	0	0	0	0	1	0	0	0	0	25	77
kibra	FBgn0262127	FBtr0344383	protein_coding	0	25	1	347	5	2	9	0	0	0	0	47	0	0	199	1	0	0	0	0	1	0	0	0	0	22	88
slo	FBgn0003429	FBtr0084684	protein_coding	0	14	0	347	5	0	0	0	0	0	0	35	0	0	278	0	0	0	0	0	4	0	0	0	0	11	32
slo	FBgn0003429	FBtr0100622	protein_coding	0	14	0	347	5	0	0	0	0	0	0	35	0	0	278	0	0	0	0	0	4	0	0	0	0	11	32
slo	FBgn0003429	FBtr0100623	protein_coding	0	14	0	347	5	0	0	0	0	0	0	35	0	0	278	0	0	0	0	0	4	0	0	0	0	11	32
slo	FBgn0003429	FBtr0100624	protein_coding	0	14	0	347	5	0	0	0	0	0	0	35	0	0	278	0	0	0	0	0	4	0	0	0	0	11	32
slo	FBgn0003429	FBtr0100627	protein_coding	0	14	0	347	5	0	0	0	0	0	0	35	0	0	278	0	0	0	0	0	4	0	0	0	0	11	32
slo	FBgn0003429	FBtr0100629	protein_coding	0	14	0	347	5	0	0	0	0	0	0	35	0	0	278	0	0	0	0	0	4	0	0	0	0	11	32
slo	FBgn0003429	FBtr0100631	protein_coding	0	14	0	347	5	0	0	0	0	0	0	35	0	0	278	0	0	0	0	0	4	0	0	0	0	11	32
slo	FBgn0003429	FBtr0100632	protein_coding	0	14	0	347	5	0	0	0	0	0	0	35	0	0	278	0	0	0	0	0	4	0	0	0	0	11	32
slo	FBgn0003429	FBtr0100633	protein_coding	0	14	0	347	5	0	0	0	0	0	0	35	0	0	278	0	0	0	0	0	4	0	0	0	0	11	32
slo	FBgn0003429	FBtr0100634	protein_coding	0	14	0	347	5	0	0	0	0	0	0	35	0	0	278	0	0	0	0	0	4	0	0	0	0	11	32
slo	FBgn0003429	FBtr0100635	protein_coding	0	14	0	347	5	0	0	0	0	0	0	35	0	0	278	0	0	0	0	0	4	0	0	0	0	11	32
slo	FBgn0003429	FBtr0100636	protein_coding	0	14	0	347	5	0	0	0	0	0	0	35	0	0	278	0	0	0	0	0	4	0	0	0	0	11	32
slo	FBgn0003429	FBtr0100637	protein_coding	0	14	0	347	5	0	0	0	0	0	0	35	0	0	278	0	0	0	0	0	4	0	0	0	0	11	32
slo	FBgn0003429	FBtr0100638	protein_coding	0	14	0	347	5	0	0	0	0	0	0	35	0	0	278	0	0	0	0	0	4	0	0	0	0	11	32
slo	FBgn0003429	FBtr0330287	protein_coding	0	14	0	347	5	0	0	0	0	0	0	35	0	0	278	0	0	0	0	0	4	0	0	0	0	11	32
Dscam1	FBgn0033159	FBtr0089016	protein_coding	0	13	0	347	7	0	2	0	0	0	0	13	0	0	313	0	0	0	0	0	0	0	0	0	0	13	12
Dscam1	FBgn0033159	FBtr0089018	protein_coding	0	13	0	347	7	0	2	0	0	0	0	13	0	0	313	0	0	0	0	0	0	0	0	0	0	13	12
Dscam1	FBgn0033159	FBtr0089019	protein_coding	0	13	0	347	7	0	2	0	0	0	0	13	0	0	313	0	0	0	0	0	0	0	0	0	0	13	12
Dscam1	FBgn0033159	FBtr0111049	protein_coding	0	13	0	347	7	0	2	0	0	0	0	13	0	0	313	0	0	0	0	0	0	0	0	0	0	13	12
Dscam1	FBgn0033159	FBtr0111060	protein_coding	0	13	0	347	7	0	2	0	0	0	0	13	0	0	313	0	0	0	0	0	0	0	0	0	0	13	12
Dscam1	FBgn0033159	FBtr0111061	protein_coding	0	13	0	347	7	0	2	0	0	0	0	13	0	0	313	0	0	0	0	0	0	0	0	0	0	13	12
Dscam1	FBgn0033159	FBtr0111065	protein_coding	0	13	0	347	7	0	2	0	0	0	0	13	0	0	313	0	0	0	0	0	0	0	0	0	0	13	12
Dscam1	FBgn0033159	FBtr0111070	protein_coding	0	13	0	347	7	0	2	0	0	0	0	13	0	0	313	0	0	0	0	0	0	0	0	0	0	13	12
Dscam1	FBgn0033159	FBtr0111078	protein_coding	0	13	0	347	7	0	2	0	0	0	0	13	0	0	313	0	0	0	0	0	0	0	0	0	0	13	12
Dscam1	FBgn0033159	FBtr0111079	protein_coding	0	13	0	347	7	0	2	0	0	0	0	13	0	0	313	0	0	0	0	0	1	0	0	0	0	13	12
Dscam1	FBgn0033159	FBtr0111083	protein_coding	0	13	0	347	7	0	2	0	0	0	0	13	0	0	313	0	0	0	0	0	0	0	0	0	0	13	12
Dscam1	FBgn0033159	FBtr0111084	protein_coding	0	13	0	347	7	0	2	0	0	0	0	13	0	0	313	0	0	0	0	0	0	0	0	0	0	13	12
Dscam1	FBgn0033159	FBtr0111092	protein_coding	0	13	0	347	7	0	2	0	0	0	0	13	0	0	314	0	0	0	0	0	1	0	0	0	0	12	12
Dscam1	FBgn0033159	FBtr0111096	protein_coding	0	13	0	347	7	0	2	0	0	0	0	13	0	0	313	0	0	0	0	0	0	0	0	0	0	13	12
Dscam1	FBgn0033159	FBtr0111098	protein_coding	0	13	0	347	7	0	2	0	0	0	0	13	0	0	314	0	0	0	0	0	1	0	0	0	0	12	12
Dscam1	FBgn0033159	FBtr0111053	protein_coding	0	12	1	347	7	0	2	0	0	0	0	13	0	0	313	1	0	0	0	0	0	0	0	0	0	12	12
Dscam1	FBgn0033159	FBtr0111089	protein_coding	0	12	1	347	7	0	2	0	0	0	0	13	0	0	313	1	0	0	0	0	0	0	0	0	0	12	12
Ndae1	FBgn0259111	FBtr0331659	protein_coding	0	12	1	347	5	0	0	0	0	0	0	49	0	0	226	1	0	0	0	0	1	0	0	0	0	11	68
Dscam1	FBgn0033159	FBtr0306776	protein_coding	0	10	3	347	7	0	2	0	0	0	0	13	0	0	313	3	0	0	0	0	0	0	0	0	1	9	12
Dscam1	FBgn0033159	FBtr0306780	protein_coding	0	10	3	347	7	0	2	0	0	0	0	13	0	0	313	3	0	0	0	0	0	0	0	0	1	9	12
Dscam1	FBgn0033159	FBtr0306775	protein_coding	0	9	4	347	7	0	2	0	0	0	0	13	0	0	313	4	0	0	0	0	0	0	0	0	1	8	12
Dscam1	FBgn0033159	FBtr0306787	protein_coding	0	9	4	347	7	0	2	0	0	0	0	13	0	0	313	4	0	0	0	0	0	0	0	0	1	8	12
Ggamma30A	FBgn0267252	FBtr0336620	protein_coding	0	2	0	347	3	0	0	0	0	0	0	29	0	0	255	0	0	0	0	0	1	0	0	0	0	1	61
Piezo	FBgn0264953	FBtr0347415	protein_coding	0	96	14	346	14	0	0	2	0	0	0	55	0	0	284	12	0	0	0	0	10	0	0	0	0	86	3
Usp10	FBgn0052479	FBtr0333267	protein_coding	0	26	7	346	31	0	1	0	0	1	1	70	0	0	181	5	0	0	0	0	1	0	0	0	0	25	63
Dscam1	FBgn0033159	FBtr0111051	protein_coding	0	14	0	346	7	0	2	0	0	0	0	13	0	0	312	0	0	0	0	0	0	0	0	0	0	14	12
Dscam1	FBgn0033159	FBtr0111068	protein_coding	0	14	0	346	7	0	2	0	0	0	0	13	0	0	312	0	0	0	0	0	0	0	0	0	0	14	12
Dscam1	FBgn0033159	FBtr0111069	protein_coding	0	14	0	346	7	0	2	0	0	0	0	13	0	0	312	0	0	0	0	0	0	0	0	0	0	14	12
Dscam1	FBgn0033159	FBtr0111085	protein_coding	0	14	0	346	7	0	2	0	0	0	0	13	0	0	312	0	0	0	0	0	0	0	0	0	0	14	12
Dscam1	FBgn0033159	FBtr0111101	protein_coding	0	14	0	346	7	0	2	0	0	0	0	13	0	0	312	0	0	0	0	0	0	0	0	0	0	14	12
Dscam1	FBgn0033159	FBtr0111102	protein_coding	0	14	0	346	7	0	2	0	0	0	0	13	0	0	312	0	0	0	0	0	0	0	0	0	0	14	12
Dscam1	FBgn0033159	FBtr0111059	protein_coding	0	13	1	346	7	0	2	0	0	0	0	13	0	0	312	1	0	0	0	0	0	0	0	0	0	13	12
Dscam1	FBgn0033159	FBtr0111076	protein_coding	0	13	1	346	7	0	2	0	0	0	0	13	0	0	312	1	0	0	0	0	0	0	0	0	0	13	12
Dscam1	FBgn0033159	FBtr0111077	protein_coding	0	13	1	346	7	0	2	0	0	0	0	13	0	0	312	1	0	0	0	0	1	0	0	0	0	13	12
Dscam1	FBgn0033159	FBtr0111097	protein_coding	0	13	1	346	7	0	2	0	0	0	0	13	0	0	312	1	0	0	0	0	0	0	0	0	0	13	12
Dscam1	FBgn0033159	FBtr0111063	protein_coding	0	12	2	346	7	0	2	0	0	0	0	13	0	0	312	2	0	0	0	0	0	0	0	0	0	12	12
Dscam1	FBgn0033159	FBtr0306781	protein_coding	0	11	3	346	7	0	2	0	0	0	0	13	0	0	312	3	0	0	0	0	0	0	0	0	1	10	12
Dscam1	FBgn0033159	FBtr0306777	protein_coding	0	10	4	346	7	0	2	0	0	0	0	13	0	0	312	4	0	0	0	0	0	0	0	0	1	9	12
Dscam1	FBgn0033159	FBtr0306767	protein_coding	1	10	3	346	7	0	2	0	0	0	0	13	1	0	312	3	0	0	0	0	1	0	0	0	1	9	12
Dscam1	FBgn0033159	FBtr0306770	protein_coding	1	10	3	346	7	0	2	0	0	0	0	13	1	0	312	3	0	0	0	0	1	0	0	0	1	9	12
Dscam1	FBgn0033159	FBtr0306771	protein_coding	1	10	3	346	7	0	2	0	0	0	0	13	1	0	312	3	0	0	0	0	1	0	0	0	1	9	12
Dscam1	FBgn0033159	FBtr0306772	protein_coding	1	10	3	346	7	0	2	0	0	0	0	13	1	0	312	3	0	0	0	0	1	0	0	0	1	9	12
RapGAP1	FBgn0264895	FBtr0334848	protein_coding	0	6	0	346	2	1	2	0	0	0	0	34	0	0	304	0	0	0	0	0	0	0	0	0	0	5	4
CG13917	FBgn0035237	FBtr0072747	protein_coding	0	50	11	345	7	1	12	0	0	0	0	84	0	0	206	11	0	0	0	0	0	0	0	0	0	49	36
Dscam3	FBgn0261046	FBtr0113397	protein_coding	1	35	6	345	8	0	6	0	0	0	2	26	0	0	268	4	0	0	1	0	6	0	0	0	0	30	43
Dscam3	FBgn0261046	FBtr0330211	protein_coding	1	35	6	345	6	0	3	0	0	0	2	26	0	0	273	4	0	0	1	0	6	0	0	0	0	30	43
CG32982	FBgn0052982	FBtr0110960	protein_coding	0	15	1	345	8	0	2	0	0	0	0	94	0	0	182	1	0	0	0	0	1	0	0	0	0	14	60
Dscam1	FBgn0033159	FBtr0111055	protein_coding	0	15	0	345	7	0	2	0	0	0	0	13	0	0	311	0	0	0	0	0	1	0	0	0	0	15	12
Dscam1	FBgn0033159	FBtr0111056	protein_coding	0	15	0	345	7	0	2	0	0	0	0	13	0	0	311	0	0	0	0	0	0	0	0	0	0	15	12
Dscam1	FBgn0033159	FBtr0111050	protein_coding	0	14	1	345	7	0	2	0	0	0	0	13	0	0	311	1	0	0	0	0	0	0	0	0	0	14	12
Dscam1	FBgn0033159	FBtr0111066	protein_coding	0	14	1	345	7	0	2	0	0	0	0	13	0	0	312	1	0	0	0	0	1	0	0	0	0	13	12
Dscam1	FBgn0033159	FBtr0111074	protein_coding	0	14	1	345	7	0	2	0	0	0	0	13	0	0	311	1	0	0	0	0	0	0	0	0	0	14	12
Dscam1	FBgn0033159	FBtr0111062	protein_coding	0	13	2	345	7	0	2	0	0	0	0	13	0	0	311	2	0	0	0	0	0	0	0	0	0	13	12
Dscam1	FBgn0033159	FBtr0111071	protein_coding	0	13	2	345	7	0	2	0	0	0	0	13	0	0	311	2	0	0	0	0	0	0	0	0	0	13	12
Dscam1	FBgn0033159	FBtr0111075	protein_coding	0	13	2	345	7	0	2	0	0	0	0	13	0	0	311	2	0	0	0	0	0	0	0	0	0	13	12
Dscam1	FBgn0033159	FBtr0111087	protein_coding	0	13	2	345	7	0	2	0	0	0	0	13	0	0	311	2	0	0	0	0	0	0	0	0	0	13	12
Dscam1	FBgn0033159	FBtr0111088	protein_coding	0	13	2	345	7	0	2	0	0	0	0	13	0	0	311	2	0	0	0	0	0	0	0	0	0	13	12
Dscam1	FBgn0033159	FBtr0111099	protein_coding	0	13	2	345	7	0	2	0	0	0	0	13	0	0	311	2	0	0	0	0	0	0	0	0	0	13	12
Dscam1	FBgn0033159	FBtr0111100	protein_coding	0	13	2	345	7	0	2	0	0	0	0	13	0	0	311	2	0	0	0	0	0	0	0	0	0	13	12
Dscam1	FBgn0033159	FBtr0306779	protein_coding	0	12	3	345	7	0	2	0	0	0	0	13	0	0	311	3	0	0	0	0	0	0	0	0	1	11	12
Dscam1	FBgn0033159	FBtr0306784	protein_coding	0	12	3	345	7	0	2	0	0	0	0	13	0	0	311	3	0	0	0	0	0	0	0	0	1	11	12
Dscam1	FBgn0033159	FBtr0306774	protein_coding	0	11	4	345	7	0	2	0	0	0	0	13	0	0	311	4	0	0	0	0	0	0	0	0	1	10	12
Dscam1	FBgn0033159	FBtr0306778	protein_coding	0	11	4	345	7	0	2	0	0	0	0	13	0	0	311	4	0	0	0	0	0	0	0	0	1	10	12
CG14431	FBgn0029922	FBtr0345906	protein_coding	0	9	2	345	6	1	5	0	0	0	2	27	0	0	278	0	0	0	0	0	1	0	0	0	0	7	29
CG42594	FBgn0260971	FBtr0301749	protein_coding	0	3	3	345	3	0	1	0	0	0	0	17	0	0	307	3	0	0	0	0	1	0	0	0	0	2	18
CG42594	FBgn0260971	FBtr0345703	protein_coding	0	3	3	345	3	0	1	0	0	0	0	17	0	0	307	3	0	0	0	0	1	0	0	0	0	2	18
CG13917	FBgn0035237	FBtr0333359	protein_coding	0	52	11	344	7	1	14	0	0	0	0	84	0	0	204	11	0	0	0	0	2	0	0	0	0	49	36
Dscam3	FBgn0261046	FBtr0330212	protein_coding	1	36	6	344	7	0	3	0	0	0	2	26	0	0	271	4	0	0	1	0	6	0	0	0	0	31	43
Myo31DF	FBgn0086347	FBtr0080035	protein_coding	0	26	1	344	2	0	2	0	0	0	0	73	0	0	188	1	0	0	0	0	4	0	0	0	0	23	82
Myo31DF	FBgn0086347	FBtr0080036	protein_coding	0	26	1	344	2	0	12	0	0	0	0	73	0	0	178	1	0	0	0	0	4	0	0	0	0	23	82
Myo31DF	FBgn0086347	FBtr0304138	protein_coding	0	26	1	344	2	0	2	0	0	0	0	73	0	0	188	1	0	0	0	0	4	0	0	0	0	23	82
mgl	FBgn0261260	FBtr0343370	protein_coding	0	22	1	344	0	0	1	0	0	0	0	9	0	0	336	1	0	0	0	0	2	0	0	0	0	20	0
mgl	FBgn0261260	FBtr0343371	protein_coding	0	22	1	344	0	0	0	0	0	0	0	9	0	0	337	1	0	0	0	0	2	0	0	0	0	20	0
tutl	FBgn0010473	FBtr0089270	protein_coding	0	20	3	344	0	0	0	0	0	0	0	43	0	0	246	3	0	0	0	0	0	0	0	0	0	20	55
tutl	FBgn0010473	FBtr0347158	protein_coding	0	20	3	344	0	0	0	0	0	0	0	43	0	0	246	3	0	0	0	0	0	0	0	0	0	20	55
Dscam1	FBgn0033159	FBtr0111080	protein_coding	0	14	2	344	7	0	2	0	0	0	0	13	0	0	310	2	0	0	0	0	0	0	0	0	0	14	12
Dscam1	FBgn0033159	FBtr0306785	protein_coding	0	12	4	344	7	0	2	0	0	0	0	13	0	0	310	4	0	0	0	0	0	0	0	0	1	11	12
Dscam1	FBgn0033159	FBtr0306783	protein_coding	1	10	5	344	7	0	2	0	0	0	0	13	1	0	310	5	0	0	0	0	0	0	0	0	1	9	12
mamo	FBgn0267033	FBtr0346006	protein_coding	0	0	0	344	4	0	3	0	0	0	0	3	0	0	330	0	0	0	0	0	0	0	0	0	0	0	4
Dscam1	FBgn0033159	FBtr0111054	protein_coding	0	16	1	343	7	0	2	0	0	0	0	13	0	0	309	1	0	0	0	0	0	0	0	0	0	16	12
Dscam1	FBgn0033159	FBtr0111081	protein_coding	0	16	1	343	7	0	2	0	0	0	0	13	0	0	309	1	0	0	0	0	0	0	0	0	0	16	12
Dscam1	FBgn0033159	FBtr0111094	protein_coding	0	16	1	343	7	0	2	0	0	0	0	13	0	0	309	1	0	0	0	0	0	0	0	0	0	16	12
CG6024	FBgn0036202	FBtr0113164	protein_coding	0	13	0	343	9	2	7	0	0	0	0	29	0	0	299	0	0	0	0	0	4	0	0	0	0	8	2
nuf	FBgn0013718	FBtr0307191	protein_coding	0	13	0	343	6	2	6	0	0	0	0	40	0	0	226	0	0	0	0	0	2	0	0	0	0	9	67
Dscam1	FBgn0033159	FBtr0306786	protein_coding	0	12	5	343	7	0	2	0	0	0	0	13	0	0	309	5	0	0	0	0	0	0	0	0	1	11	12
Dscam1	FBgn0033159	FBtr0306768	protein_coding	1	12	4	343	7	0	2	0	0	0	0	13	1	0	310	4	0	0	0	0	2	0	0	0	1	10	12
nuf	FBgn0013718	FBtr0100042	protein_coding	0	12	0	343	6	1	3	0	0	0	0	40	0	0	229	0	0	0	0	0	2	0	0	0	0	9	67
para	FBgn0264255	FBtr0303687	protein_coding	0	4	0	343	26	0	4	0	0	0	0	19	0	0	228	0	0	0	0	0	2	0	0	0	0	2	68
shot	FBgn0013733	FBtr0301593	protein_coding	0	112	6	342	8	0	0	0	0	0	0	57	0	0	232	6	0	0	0	0	4	0	0	0	0	109	48
shot	FBgn0013733	FBtr0304847	protein_coding	0	112	6	342	8	0	0	0	0	0	0	57	0	0	232	6	0	0	0	0	4	0	0	0	0	109	48
shot	FBgn0013733	FBtr0304848	protein_coding	0	112	6	342	8	0	0	0	0	0	0	57	0	0	232	6	0	0	0	0	4	0	0	0	0	109	48
shot	FBgn0013733	FBtr0304852	protein_coding	0	112	6	342	8	0	0	0	0	0	0	57	0	0	232	6	0	0	0	0	4	0	0	0	0	109	48
Ank2	FBgn0261788	FBtr0303124	protein_coding	0	83	21	342	1	0	9	0	0	1	0	53	0	0	228	20	0	0	0	0	1	0	0	0	0	82	52
Ank2	FBgn0261788	FBtr0344223	protein_coding	0	83	21	342	1	0	9	0	0	1	0	53	0	0	228	20	0	0	0	0	1	0	0	0	0	82	52
Mctp	FBgn0034389	FBtr0345950	protein_coding	0	35	1	342	8	1	3	0	0	0	0	79	0	0	174	1	0	0	0	0	7	0	0	0	0	28	84
Wdr62	FBgn0031374	FBtr0113011	protein_coding	0	27	5	342	8	0	1	0	0	0	0	27	0	0	241	5	0	0	0	0	3	0	0	0	0	24	68
Dscam1	FBgn0033159	FBtr0089020	protein_coding	0	14	4	342	7	0	2	0	0	0	0	13	0	0	308	4	0	0	0	0	1	0	0	0	0	14	12
Dscam1	FBgn0033159	FBtr0306782	protein_coding	0	14	4	342	7	0	2	0	0	0	0	13	0	0	308	4	0	0	0	0	0	0	0	0	1	13	12
sowah	FBgn0036302	FBtr0300887	protein_coding	0	11	1	342	0	0	0	0	0	0	0	37	0	0	232	1	0	0	0	0	2	0	0	0	0	9	75
sowah	FBgn0036302	FBtr0300889	protein_coding	0	11	1	342	0	0	0	0	0	0	0	37	0	0	232	1	0	0	0	0	2	0	0	0	0	9	75
Dscam1	FBgn0033159	FBtr0306769	protein_coding	1	10	7	342	7	0	2	0	0	0	0	13	1	0	308	7	0	0	0	0	2	0	0	0	1	9	12
Mob2	FBgn0259481	FBtr0089332	protein_coding	0	6	5	342	18	0	1	0	1	1	1	72	0	0	232	2	0	0	0	0	1	0	0	0	0	6	19
scrib	FBgn0263289	FBtr0308630	protein_coding	0	5	4	342	14	0	2	0	0	0	0	50	0	0	234	4	0	0	0	0	0	0	0	0	0	5	42
scrib	FBgn0263289	FBtr0335521	protein_coding	0	5	4	342	14	0	3	0	0	0	0	50	0	0	233	4	0	0	0	0	0	0	0	0	0	5	42
mamo	FBgn0267033	FBtr0346004	protein_coding	0	0	0	342	0	0	3	0	0	0	0	6	0	0	322	0	0	0	0	0	0	0	0	0	0	0	11
Spn	FBgn0010905	FBtr0304619	protein_coding	0	41	6	341	18	0	0	0	0	0	0	20	0	0	232	6	0	0	0	0	1	0	0	0	0	40	72
Wdr62	FBgn0031374	FBtr0309828	protein_coding	0	27	5	341	5	0	0	0	0	0	0	29	0	0	242	5	0	0	0	0	3	0	0	0	0	24	68
Eip75B	FBgn0000568	FBtr0306814	protein_coding	0	10	2	341	2	0	2	1	1	0	0	6	0	0	290	0	0	0	0	0	0	0	0	0	0	10	41
uif	FBgn0031879	FBtr0290119	protein_coding	0	93	1	340	5	1	6	0	0	0	0	40	0	0	215	1	0	0	0	0	4	0	0	0	0	88	78
uif	FBgn0031879	FBtr0302162	protein_coding	0	93	1	340	5	1	6	0	0	0	0	40	0	0	215	1	0	0	0	0	4	0	0	0	0	88	78
uif	FBgn0031879	FBtr0307073	protein_coding	0	93	1	340	5	1	6	0	0	0	0	40	0	0	215	1	0	0	0	0	4	0	0	0	0	88	78
uif	FBgn0031879	FBtr0307072	protein_coding	1	91	1	340	5	0	4	0	0	0	0	40	0	0	227	1	0	0	0	1	3	0	0	0	0	88	68
uif	FBgn0031879	FBtr0339664	protein_coding	1	91	1	340	5	0	4	0	0	0	0	40	0	0	227	1	0	0	0	1	3	0	0	0	0	88	68
Nos	FBgn0011676	FBtr0080188	protein_coding	0	16	1	340	0	0	1	0	0	0	0	19	0	0	297	1	0	0	0	0	3	0	0	0	0	14	25
sowah	FBgn0036302	FBtr0300888	protein_coding	0	13	1	340	0	0	0	0	0	0	0	37	0	0	230	1	0	0	0	0	2	0	0	0	0	11	75
uif	FBgn0031879	FBtr0307074	protein_coding	1	93	1	339	5	1	9	0	0	0	0	40	0	0	222	1	0	0	0	1	4	0	0	0	0	88	68
Ank2	FBgn0261788	FBtr0334060	protein_coding	0	84	23	339	1	0	9	0	0	1	0	53	0	0	225	22	0	0	0	0	1	0	0	0	0	83	52
Mctp	FBgn0034389	FBtr0110970	protein_coding	0	35	1	339	7	1	3	0	0	0	0	77	0	0	174	1	0	0	0	0	7	0	0	0	0	28	84
Mctp	FBgn0034389	FBtr0330004	protein_coding	0	35	1	339	7	1	3	0	0	0	0	77	0	0	174	1	0	0	0	0	7	0	0	0	0	28	84
Mctp	FBgn0034389	FBtr0346955	protein_coding	0	35	1	339	7	1	3	0	0	0	0	77	0	0	174	1	0	0	0	0	7	0	0	0	0	28	84
sima	FBgn0266411	FBtr0344373	protein_coding	0	19	8	339	15	0	4	0	0	0	3	91	0	0	175	5	0	0	0	0	1	0	0	0	0	18	55
beat-IIb	FBgn0038494	FBtr0339173	protein_coding	0	11	2	339	6	0	6	0	0	0	0	66	0	0	231	2	0	1	0	0	1	0	0	0	0	10	29
CG34109	FBgn0083945	FBtr0300423	protein_coding	0	2	1	339	0	0	0	0	0	0	0	32	0	0	226	1	0	0	0	0	0	0	0	0	0	2	81
Glut4EF	FBgn0267336	FBtr0114581	protein_coding	0	1	1	339	5	1	2	0	0	0	0	18	0	0	295	1	0	0	0	0	0	0	0	0	0	0	19
Ank2	FBgn0261788	FBtr0303115	protein_coding	0	85	23	338	1	0	9	0	0	1	0	53	0	0	224	22	0	0	0	0	1	0	0	0	0	84	52
CG42268	FBgn0259163	FBtr0299606	protein_coding	0	29	6	338	4	0	0	0	1	0	1	47	0	0	263	4	0	0	0	0	1	0	0	0	0	28	25
CG42268	FBgn0259163	FBtr0331537	protein_coding	0	29	6	338	4	0	0	0	1	0	1	47	0	0	263	4	0	0	0	0	1	0	0	0	0	28	25
spir	FBgn0003475	FBtr0081354	protein_coding	0	8	1	338	1	0	7	0	0	0	0	27	0	0	297	1	0	0	0	0	1	0	0	0	0	7	7
spir	FBgn0003475	FBtr0307893	protein_coding	0	8	1	338	1	0	7	0	0	0	0	27	0	0	297	1	0	0	0	0	1	0	0	0	0	7	7
vn	FBgn0003984	FBtr0300010	protein_coding	0	5	2	338	1	1	5	0	0	1	0	47	0	0	271	1	0	0	0	0	3	0	0	0	0	1	17
CG42324	FBgn0259224	FBtr0334633	protein_coding	0	1	0	338	2	0	5	0	0	0	0	42	0	0	196	0	0	0	0	0	0	0	0	0	0	1	93
CG43729	FBgn0263980	FBtr0330010	protein_coding	0	2	1	337	25	0	2	0	0	0	1	40	0	0	231	0	0	0	0	0	0	0	0	0	0	2	39
CG1677	FBgn0029941	FBtr0303415	protein_coding	0	1	0	337	1	0	1	0	0	0	0	7	0	0	328	0	0	0	0	0	0	0	0	0	0	1	0
Plp	FBgn0086690	FBtr0333944	protein_coding	0	42	12	336	1	1	10	0	0	0	0	55	0	0	212	12	0	0	0	0	3	0	0	0	0	38	61
Oamb	FBgn0024944	FBtr0330713	protein_coding	0	27	0	336	10	1	9	0	0	0	0	61	0	0	207	0	0	1	0	0	1	0	0	0	0	25	48
Oamb	FBgn0024944	FBtr0083934	protein_coding	0	26	0	336	10	0	3	0	0	0	0	61	0	0	213	0	0	1	0	0	1	0	0	0	0	25	48
CG34371	FBgn0085400	FBtr0112596	protein_coding	0	23	1	336	7	1	5	0	0	0	0	49	0	0	249	1	0	0	0	0	2	0	0	0	0	20	28
CG34371	FBgn0085400	FBtr0330239	protein_coding	0	23	1	336	7	1	5	0	0	0	0	49	0	0	249	1	0	0	0	0	2	0	0	0	0	20	28
ab	FBgn0264442	FBtr0332561	protein_coding	0	4	2	336	3	0	2	0	0	1	0	15	0	0	273	1	0	0	0	0	0	0	0	0	0	4	43
CG40470	FBgn0058470	FBtr0111152	protein_coding	0	2	2	336	0	0	0	0	0	0	0	2	0	0	331	2	0	0	0	0	0	0	0	0	0	2	3
CG42524	FBgn0260429	FBtr0340006	protein_coding	0	2	2	336	1	1	13	0	0	0	0	19	0	0	292	2	0	0	0	0	0	0	0	0	0	1	11
shot	FBgn0013733	FBtr0304853	protein_coding	0	112	6	335	4	0	0	0	0	0	0	54	0	0	232	6	0	0	0	0	4	0	0	0	0	109	48
Plp	FBgn0086690	FBtr0333945	protein_coding	0	42	12	335	1	1	10	0	0	0	0	54	0	0	212	12	0	0	0	0	3	0	0	0	0	38	61
Smr	FBgn0265523	FBtr0333767	protein_coding	0	26	8	335	13	0	0	1	0	2	0	45	0	0	258	5	0	0	0	0	0	0	0	0	0	26	19
Smr	FBgn0265523	FBtr0333768	protein_coding	0	26	8	335	13	0	3	1	0	2	0	45	0	0	255	5	0	0	0	0	0	0	0	0	0	26	19
Dyrk2	FBgn0016930	FBtr0089289	protein_coding	0	8	0	335	7	0	0	0	0	0	0	22	0	0	293	0	0	0	0	0	0	0	0	0	0	8	13
Dyrk2	FBgn0016930	FBtr0089290	protein_coding	0	8	0	335	7	0	0	0	0	0	0	22	0	0	293	0	0	0	0	0	0	0	0	0	0	8	13
Dyrk2	FBgn0016930	FBtr0100447	protein_coding	0	8	0	335	7	0	0	0	0	0	0	22	0	0	293	0	0	0	0	0	0	0	0	0	0	8	13
Dyrk2	FBgn0016930	FBtr0100448	protein_coding	0	8	0	335	7	0	0	0	0	0	0	22	0	0	293	0	0	0	0	0	0	0	0	0	0	8	13
Dyrk2	FBgn0016930	FBtr0329933	protein_coding	0	8	0	335	7	0	0	0	0	0	0	22	0	0	293	0	0	0	0	0	0	0	0	0	0	8	13
mub	FBgn0262737	FBtr0333222	protein_coding	0	3	0	335	18	1	6	0	0	0	0	12	0	0	279	0	0	0	0	0	2	0	0	0	0	0	22
mamo	FBgn0267033	FBtr0346007	protein_coding	0	0	0	335	0	0	5	0	0	0	0	3	0	0	323	0	0	0	0	0	0	0	0	0	0	0	4
Ank2	FBgn0261788	FBtr0303122	protein_coding	0	55	13	334	0	0	3	0	0	0	0	53	0	0	214	13	0	0	0	0	1	0	0	0	0	54	65
CG13917	FBgn0035237	FBtr0303993	protein_coding	0	52	11	334	4	1	14	0	0	0	0	77	0	0	204	11	0	0	0	0	2	0	0	0	0	49	36
raw	FBgn0003209	FBtr0079746	protein_coding	0	28	6	334	8	0	1	1	0	0	0	73	0	0	171	5	0	0	0	0	3	0	0	0	0	26	83
raw	FBgn0003209	FBtr0340232	protein_coding	0	28	6	334	8	0	7	1	0	0	0	73	0	0	165	5	0	0	0	0	3	0	0	0	0	26	83
tutl	FBgn0010473	FBtr0301864	protein_coding	0	20	3	334	0	0	0	0	0	0	0	43	0	0	235	3	0	0	0	0	0	0	0	0	0	20	56
Fhos	FBgn0266084	FBtr0333888	protein_coding	0	41	15	333	0	1	9	0	0	1	0	46	0	0	213	14	0	0	0	0	1	0	0	0	0	39	66
Oamb	FBgn0024944	FBtr0110936	protein_coding	0	29	1	333	7	1	9	0	0	0	0	61	0	0	207	1	0	1	0	0	1	0	0	0	0	27	48
Oamb	FBgn0024944	FBtr0346759	protein_coding	0	29	1	333	7	1	9	0	0	0	0	61	0	0	207	1	0	1	0	0	1	0	0	0	0	27	48
Btk29A	FBgn0003502	FBtr0112835	protein_coding	0	21	2	333	9	2	26	0	0	0	0	50	0	0	199	2	0	0	0	0	5	0	0	0	0	14	54
CG17839	FBgn0036454	FBtr0110825	protein_coding	0	10	0	333	0	0	1	0	0	0	0	15	0	0	312	0	0	0	0	0	1	0	0	0	0	10	5
chinmo	FBgn0086758	FBtr0077878	protein_coding	0	9	1	333	9	0	3	0	0	1	0	17	0	0	238	0	0	0	0	0	1	0	0	0	0	8	67
CG13579	FBgn0035010	FBtr0072298	protein_coding	0	6	3	333	5	1	6	0	0	0	1	31	0	0	246	2	0	0	0	0	1	0	0	0	0	4	46
CG13579	FBgn0035010	FBtr0330230	protein_coding	0	6	3	333	5	1	6	0	0	0	1	31	0	0	246	2	0	0	0	0	1	0	0	0	0	4	46
Sema-2a	FBgn0011260	FBtr0087088	protein_coding	0	4	0	333	6	0	6	0	0	0	0	48	0	0	261	0	0	0	0	0	1	0	0	0	0	3	13
EXON_3L_10286900_10307954	GENE_EXON_3L_10286900_10307954	FBtr0347130		0	0	0	333	0	0	0	0	0	0	0	35	0	0	0	0	219	0	0	0	0	0	0	0	0	0	79
Ank2	FBgn0261788	FBtr0344222	protein_coding	0	55	15	332	0	0	3	0	0	0	0	53	0	0	212	15	0	0	0	0	1	0	0	0	0	54	65
Plp	FBgn0086690	FBtr0333941	protein_coding	0	44	13	332	1	1	10	0	0	0	0	54	0	0	210	13	0	0	0	0	5	0	0	0	0	39	61
kibra	FBgn0262127	FBtr0100008	protein_coding	0	25	1	332	2	2	9	0	0	0	0	35	0	0	199	1	0	0	0	0	1	0	0	0	0	22	88
cnc	FBgn0262975	FBtr0306748	protein_coding	0	23	5	332	21	0	3	0	1	1	0	50	0	0	235	3	0	0	0	0	0	0	0	0	0	23	23
cnc	FBgn0262975	FBtr0306753	protein_coding	0	23	5	332	21	0	3	0	1	1	0	50	0	0	235	3	0	0	0	0	0	0	0	0	0	23	23
cnc	FBgn0262975	FBtr0306754	protein_coding	0	23	5	332	21	0	5	0	1	1	0	50	0	0	233	3	0	0	0	0	0	0	0	0	0	23	23
Sesn	FBgn0034897	FBtr0072087	protein_coding	0	11	0	332	6	0	4	0	0	0	0	47	0	0	212	0	0	0	0	0	5	0	0	0	0	8	66
Sesn	FBgn0034897	FBtr0113113	protein_coding	0	11	0	332	6	0	4	0	0	0	0	47	0	0	212	0	0	0	0	0	5	0	0	0	0	8	66
Sesn	FBgn0034897	FBtr0343268	protein_coding	0	11	0	332	6	0	0	0	0	0	0	47	0	0	216	0	0	0	0	0	5	0	0	0	0	8	66
Dyrk2	FBgn0016930	FBtr0089288	protein_coding	0	8	0	332	5	0	0	0	0	0	0	21	0	0	293	0	0	0	0	0	0	0	0	0	0	8	13
CG31221	FBgn0051221	FBtr0083762	protein_coding	0	6	1	332	10	1	3	0	0	0	1	50	0	0	238	0	0	0	0	0	1	0	0	0	0	4	32
CG31221	FBgn0051221	FBtr0330030	protein_coding	0	6	1	332	10	1	3	0	0	0	1	50	0	0	238	0	0	0	0	0	1	0	0	0	0	4	32
Pka-R2	FBgn0022382	FBtr0088438	protein_coding	0	6	0	332	12	0	3	0	0	0	0	23	0	0	277	0	0	0	0	0	5	0	0	0	0	1	22
vn	FBgn0003984	FBtr0077082	protein_coding	0	5	2	332	4	1	5	0	0	1	0	42	0	0	267	1	0	0	0	0	3	0	0	0	0	1	17
CG46301	FBgn0283651	FBtr0445730	protein_coding	0	3	1	332	0	0	0	0	0	0	0	7	0	0	297	1	0	0	0	0	0	0	0	0	0	3	28
Ank2	FBgn0261788	FBtr0303111	protein_coding	0	83	23	331	1	0	1	0	0	1	0	53	0	0	211	22	0	0	0	0	1	0	0	0	0	82	66
Plp	FBgn0086690	FBtr0333947	protein_coding	1	44	13	331	1	1	10	0	0	0	0	54	0	0	210	13	0	0	1	0	5	0	0	0	0	39	61
Smr	FBgn0265523	FBtr0333765	protein_coding	0	26	8	331	9	0	0	1	0	2	0	44	0	0	258	5	0	0	0	0	0	0	0	0	0	26	20
cnc	FBgn0262975	FBtr0330372	protein_coding	0	24	5	331	20	0	3	0	1	1	0	50	0	0	235	3	0	0	0	0	0	0	0	0	0	24	23
bun	FBgn0259176	FBtr0299656	protein_coding	0	2	2	331	4	0	0	0	2	0	0	35	0	0	269	0	0	0	0	0	1	0	0	0	0	1	24
Ank2	FBgn0261788	FBtr0303112	protein_coding	0	84	23	330	1	0	1	0	0	1	0	53	0	0	210	22	0	0	0	0	1	0	0	0	0	83	66
Smr	FBgn0265523	FBtr0333766	protein_coding	0	26	8	330	9	0	3	1	0	2	0	44	0	0	254	5	0	0	0	0	0	0	0	0	0	26	20
Ser	FBgn0004197	FBtr0344121	protein_coding	0	26	4	330	8	0	3	0	0	0	0	85	0	0	174	4	0	0	0	0	2	0	0	0	0	24	61
CG42540	FBgn0260657	FBtr0301096	protein_coding	0	2	0	330	12	0	0	0	0	0	0	45	0	0	263	0	0	0	0	0	0	0	0	0	0	2	10
CG43078	FBgn0262508	FBtr0304810	protein_coding	0	22	7	329	27	0	6	0	0	0	0	72	0	0	181	7	0	0	0	0	0	0	0	0	0	22	43
CenG1A	FBgn0028509	FBtr0080546	protein_coding	0	19	2	329	0	0	1	0	0	0	0	35	0	0	283	2	0	0	0	0	2	0	0	0	0	17	12
chinmo	FBgn0086758	FBtr0303934	protein_coding	0	14	2	329	6	1	7	0	0	1	1	17	0	0	234	0	0	0	0	0	2	0	0	0	0	11	67
pyd	FBgn0262614	FBtr0305301	protein_coding	0	8	1	329	0	0	1	0	0	0	0	14	0	0	306	1	0	0	0	0	1	0	0	0	0	8	8
CG42540	FBgn0260657	FBtr0301097	protein_coding	0	5	0	329	12	2	9	0	0	0	0	45	0	0	245	0	0	0	0	0	1	0	0	0	0	2	19
CG42540	FBgn0260657	FBtr0333583	protein_coding	0	5	0	329	12	2	9	0	0	0	0	45	0	0	245	0	0	0	0	0	1	0	0	0	0	2	19
CG42540	FBgn0260657	FBtr0333584	protein_coding	0	5	0	329	12	2	9	0	0	0	0	45	0	0	245	0	0	0	0	0	1	0	0	0	0	2	19
CG42540	FBgn0260657	FBtr0344807	protein_coding	0	5	0	329	12	2	9	0	0	0	0	45	0	0	245	0	0	0	0	0	1	0	0	0	0	2	19
Ptp99A	FBgn0004369	FBtr0085423	protein_coding	0	29	3	328	3	0	0	0	0	1	0	53	0	0	275	2	0	0	0	0	4	0	0	0	0	25	1
Ser	FBgn0004197	FBtr0085128	protein_coding	0	26	4	328	8	0	0	0	0	0	0	85	0	0	174	4	0	0	0	0	2	0	0	0	0	24	62
toc	FBgn0015600	FBtr0110903	protein_coding	0	12	0	328	3	2	4	0	0	0	0	23	0	0	276	0	0	0	0	0	1	0	0	0	0	9	23
toc	FBgn0015600	FBtr0335389	protein_coding	0	12	0	328	3	2	4	0	0	0	0	23	0	0	276	0	0	0	0	0	1	0	0	0	0	9	23
rhea	FBgn0260442	FBtr0333109	protein_coding	0	11	0	328	60	0	4	0	0	0	0	45	0	0	198	0	0	0	0	0	3	0	0	0	0	8	23
Galphao	FBgn0001122	FBtr0088264	protein_coding	0	7	0	328	4	0	2	0	0	0	0	43	0	0	230	0	0	0	0	0	3	0	0	0	0	4	52
Galphao	FBgn0001122	FBtr0088265	protein_coding	0	7	0	328	4	0	1	0	0	0	0	43	0	0	231	0	0	0	0	0	3	0	0	0	0	4	52
Galphao	FBgn0001122	FBtr0088267	protein_coding	0	7	0	328	4	0	2	0	0	0	0	43	0	0	227	0	0	0	0	0	3	0	0	0	0	4	55
Galphao	FBgn0001122	FBtr0088268	protein_coding	0	7	0	328	4	0	3	0	0	0	0	43	0	0	226	0	0	0	0	0	3	0	0	0	0	4	55
Galphao	FBgn0001122	FBtr0088271	protein_coding	0	7	0	328	4	0	1	0	0	0	0	43	0	0	207	0	0	0	0	0	3	0	0	0	0	4	76
Rbp6	FBgn0260943	FBtr0310005	protein_coding	0	1	0	328	14	0	1	0	0	0	0	15	0	0	250	0	0	0	0	0	1	0	0	0	0	0	49
trol	FBgn0267911	FBtr0342811	protein_coding	0	25	3	327	0	0	0	0	0	1	0	2	0	0	292	2	0	0	0	0	3	0	0	0	0	22	36
trol	FBgn0267911	FBtr0342812	protein_coding	0	25	3	327	0	0	0	0	0	1	0	2	0	0	292	2	0	0	0	0	3	0	0	0	0	22	36
trol	FBgn0267911	FBtr0342813	protein_coding	0	25	3	327	0	0	0	0	0	1	0	2	0	0	292	2	0	0	0	0	3	0	0	0	0	22	36
trol	FBgn0267911	FBtr0342814	protein_coding	0	25	3	327	0	0	0	0	0	1	0	2	0	0	292	2	0	0	0	0	3	0	0	0	0	22	36
trol	FBgn0267911	FBtr0342815	protein_coding	0	25	3	327	0	0	0	0	0	1	0	2	0	0	292	2	0	0	0	0	3	0	0	0	0	22	36
trol	FBgn0267911	FBtr0342816	protein_coding	0	25	3	327	0	0	0	0	0	1	0	2	0	0	292	2	0	0	0	0	3	0	0	0	0	22	36
trol	FBgn0267911	FBtr0342821	protein_coding	0	25	3	327	0	0	0	0	0	1	0	2	0	0	292	2	0	0	0	0	3	0	0	0	0	22	36
trol	FBgn0267911	FBtr0342822	protein_coding	0	25	3	327	0	0	0	0	0	1	0	2	0	0	292	2	0	0	0	0	3	0	0	0	0	22	36
trol	FBgn0267911	FBtr0342824	protein_coding	0	25	3	327	0	0	0	0	0	1	0	2	0	0	292	2	0	0	0	0	3	0	0	0	0	22	36
trol	FBgn0267911	FBtr0342825	protein_coding	0	25	3	327	0	0	0	0	0	1	0	2	0	0	292	2	0	0	0	0	3	0	0	0	0	22	36
trol	FBgn0267911	FBtr0342823	protein_coding	0	23	3	327	27	0	0	0	0	1	0	15	0	0	252	2	0	0	0	0	3	0	0	0	0	20	36
toc	FBgn0015600	FBtr0329907	protein_coding	0	13	0	327	2	2	4	0	0	0	0	23	0	0	276	0	0	0	0	0	1	0	0	0	0	10	23
Galphao	FBgn0001122	FBtr0088269	protein_coding	0	8	0	327	4	0	1	0	0	0	0	43	0	0	225	0	0	0	0	0	4	0	0	0	0	4	58
Galphao	FBgn0001122	FBtr0088270	protein_coding	0	8	0	327	4	0	3	0	0	0	0	43	0	0	220	0	0	0	0	0	4	0	0	0	0	4	61
CG32082	FBgn0052082	FBtr0344833	protein_coding	0	5	3	327	2	0	5	0	0	1	0	29	0	0	246	2	0	0	0	0	3	0	0	0	0	2	48
pHCl	FBgn0264908	FBtr0334979	protein_coding	0	2	2	327	4	0	3	0	0	0	0	27	0	0	258	2	0	0	0	0	1	0	0	0	0	2	35
dpy	FBgn0053196	FBtr0332354	protein_coding	0	163	25	326	6	0	0	0	0	0	0	24	0	0	260	25	0	0	0	0	7	0	0	0	0	158	41
trol	FBgn0267911	FBtr0342806	protein_coding	0	26	3	326	0	0	0	0	0	1	0	2	0	0	291	2	0	0	0	0	3	0	0	0	0	23	36
trol	FBgn0267911	FBtr0342818	protein_coding	0	25	4	326	0	0	0	0	0	1	0	2	0	0	291	3	0	0	0	0	3	0	0	0	0	22	36
trol	FBgn0267911	FBtr0342826	protein_coding	0	25	4	326	0	0	0	0	0	1	0	2	0	0	291	3	0	0	0	0	3	0	0	0	0	22	36
CG42540	FBgn0260657	FBtr0333585	protein_coding	0	8	0	326	12	2	9	0	0	0	0	45	0	0	243	0	0	0	0	0	2	0	0	0	0	4	19
CG32082	FBgn0052082	FBtr0334096	protein_coding	0	6	3	326	3	0	5	0	0	1	0	29	0	0	244	2	0	0	0	0	4	0	0	0	0	3	48
CG32082	FBgn0052082	FBtr0113422	protein_coding	0	5	4	326	3	0	5	0	0	1	0	29	0	0	244	3	0	0	0	0	3	0	0	0	0	2	48
abd-A	FBgn0000014	FBtr0083388	protein_coding	0	4	0	326	10	1	2	0	0	0	0	55	0	0	200	0	0	0	0	0	0	0	0	0	0	3	59
nAChRalpha3	FBgn0015519	FBtr0289988	protein_coding	0	2	0	326	0	0	2	0	0	0	0	8	0	0	276	0	0	0	0	0	1	0	0	0	0	1	41
Slob	FBgn0264087	FBtr0330698	protein_coding	0	1	1	326	0	0	14	0	0	0	0	20	0	0	261	1	0	0	0	0	0	0	0	0	0	1	31
Slob	FBgn0264087	FBtr0330702	protein_coding	0	1	1	326	0	0	11	0	0	0	0	20	0	0	264	1	0	0	0	0	0	0	0	0	0	1	31
CG43078	FBgn0262508	FBtr0304813	protein_coding	0	61	21	325	11	0	4	0	0	1	0	81	0	0	186	20	0	0	0	0	0	0	0	0	0	61	43
CG43078	FBgn0262508	FBtr0304815	protein_coding	0	61	21	325	11	0	6	0	0	1	0	81	0	0	184	20	0	0	0	0	0	0	0	0	0	61	43
CG43078	FBgn0262508	FBtr0333113	protein_coding	0	61	21	325	11	0	4	0	0	1	0	81	0	0	186	20	0	0	0	0	0	0	0	0	0	61	43
trol	FBgn0267911	FBtr0342809	protein_coding	0	27	3	325	0	0	0	0	0	1	0	2	0	0	290	2	0	0	0	0	3	0	0	0	0	24	36
trol	FBgn0267911	FBtr0342817	protein_coding	0	27	3	325	0	0	0	0	0	1	0	2	0	0	290	2	0	0	0	0	3	0	0	0	0	24	36
sowah	FBgn0036302	FBtr0332042	protein_coding	0	13	1	325	1	0	0	0	0	0	0	31	0	0	220	1	0	0	0	0	2	0	0	0	0	11	75
CG14431	FBgn0029922	FBtr0304108	protein_coding	0	9	2	325	4	1	5	0	0	0	2	9	0	0	278	0	0	0	0	0	1	0	0	0	0	7	29
CG32082	FBgn0052082	FBtr0076216	protein_coding	0	7	3	325	11	0	5	0	0	1	0	29	0	0	235	2	0	0	0	0	3	0	0	0	0	4	48
CG34106	FBgn0083942	FBtr0343134	protein_coding	0	7	0	325	8	4	16	0	0	0	0	34	0	0	239	0	0	0	0	0	0	0	0	0	0	3	28
CG43739	FBgn0263996	FBtr0330258	protein_coding	0	0	0	325	20	0	3	0	0	0	0	31	0	0	255	0	0	0	0	0	0	0	0	0	0	0	16
CG43078	FBgn0262508	FBtr0333111	protein_coding	0	62	21	324	11	0	6	0	0	1	0	81	0	0	184	20	0	0	0	0	1	0	0	0	0	61	43
CG43078	FBgn0262508	FBtr0333112	protein_coding	0	62	21	324	11	0	4	0	0	1	0	81	0	0	186	20	0	0	0	0	1	0	0	0	0	61	43
Pxn	FBgn0011828	FBtr0072953	protein_coding	0	41	7	324	0	2	7	0	0	0	0	48	0	0	214	7	0	0	0	0	5	0	0	0	0	35	59
Fhos	FBgn0266084	FBtr0333889	protein_coding	0	40	15	324	0	0	1	0	0	1	0	46	0	0	213	14	0	0	0	0	1	0	0	0	0	39	65
Pxn	FBgn0011828	FBtr0072951	protein_coding	0	40	7	324	0	1	5	0	0	0	0	48	0	0	216	7	0	0	0	0	5	0	0	0	0	35	59
CG32333	FBgn0052333	FBtr0331863	protein_coding	0	38	5	324	2	2	9	0	0	0	0	44	0	0	211	5	0	0	0	0	1	0	0	0	0	35	59
trol	FBgn0267911	FBtr0342808	protein_coding	0	28	3	324	0	0	0	0	0	1	0	2	0	0	289	2	0	0	0	0	3	0	0	0	0	25	36
trol	FBgn0267911	FBtr0342819	protein_coding	0	28	3	324	0	0	0	0	0	1	0	2	0	0	289	2	0	0	0	0	3	0	0	0	0	25	36
trol	FBgn0267911	FBtr0342820	protein_coding	0	28	3	324	0	0	0	0	0	1	0	2	0	0	289	2	0	0	0	0	3	0	0	0	0	25	36
CG18170	FBgn0035239	FBtr0100190	protein_coding	0	13	14	324	55	0	0	0	0	0	0	62	0	0	166	14	0	0	0	0	3	0	0	0	0	10	43
CG18170	FBgn0035239	FBtr0100191	protein_coding	0	13	14	324	51	0	0	0	0	0	0	62	0	0	170	14	0	0	0	0	3	0	0	0	0	10	43
ush	FBgn0003963	FBtr0333012	protein_coding	0	5	3	324	7	0	0	0	0	0	0	24	0	0	290	3	0	0	0	0	0	0	0	0	0	5	3
ush	FBgn0003963	FBtr0333013	protein_coding	0	5	3	324	7	0	0	0	0	0	0	24	0	0	290	3	0	0	0	0	0	0	0	0	0	5	3
pHCl	FBgn0264908	FBtr0334981	protein_coding	0	4	3	324	4	0	3	0	0	0	0	27	0	0	256	3	0	0	0	0	2	0	0	0	0	3	35
CG32816	FBgn0052816	FBtr0273442	protein_coding	0	1	0	324	0	1	2	0	0	0	0	0	0	0	311	0	0	0	0	0	0	0	0	0	0	0	11
Mef2	FBgn0011656	FBtr0088447	protein_coding	0	1	0	324	15	0	1	0	0	0	0	27	0	0	245	0	0	0	0	0	0	0	0	0	0	1	36
sky	FBgn0032901	FBtr0081440	protein_coding	0	1	0	324	16	0	6	0	0	0	0	31	0	0	255	0	0	0	0	0	0	0	0	0	0	1	16
sky	FBgn0032901	FBtr0081441	protein_coding	0	1	0	324	16	0	6	0	0	0	0	31	0	0	255	0	0	0	0	0	0	0	0	0	0	1	16
sky	FBgn0032901	FBtr0081446	protein_coding	0	1	0	324	16	0	7	0	0	0	0	31	0	0	254	0	0	0	0	0	0	0	0	0	0	1	16
sky	FBgn0032901	FBtr0081447	protein_coding	0	1	0	324	16	0	7	0	0	0	0	31	0	0	254	0	0	0	0	0	0	0	0	0	0	1	16
Pxn	FBgn0011828	FBtr0072952	protein_coding	0	42	7	323	0	2	6	0	0	0	0	48	0	0	215	7	0	0	0	0	6	0	0	0	0	35	59
bru1	FBgn0000114	FBtr0080347	protein_coding	0	8	0	323	1	2	12	0	0	0	0	48	0	0	213	0	0	0	0	0	0	0	0	0	0	6	49
sky	FBgn0032901	FBtr0330255	protein_coding	0	1	1	323	16	0	6	0	0	0	0	31	0	0	254	1	0	0	0	0	0	0	0	0	0	1	16
sky	FBgn0032901	FBtr0330257	protein_coding	0	1	1	323	16	0	7	0	0	0	0	31	0	0	253	1	0	0	0	0	0	0	0	0	0	1	16
Sox21b	FBgn0042630	FBtr0075747	protein_coding	0	11	2	322	2	1	2	0	0	0	1	90	0	0	188	1	0	0	0	0	0	0	0	0	0	10	40
stumps	FBgn0020299	FBtr0112893	protein_coding	0	33	3	321	3	0	3	0	0	0	0	75	0	0	238	3	0	0	0	0	2	0	0	0	0	31	4
shn	FBgn0003396	FBtr0088098	protein_coding	0	25	12	321	11	0	1	0	0	1	1	61	0	0	132	10	0	0	0	0	1	0	0	0	0	24	117
tutl	FBgn0010473	FBtr0089271	protein_coding	0	17	2	321	0	0	0	0	0	0	0	20	0	0	246	2	0	0	0	0	0	0	0	0	0	17	55
Sox21b	FBgn0042630	FBtr0330115	protein_coding	0	12	2	321	2	1	10	0	0	0	1	90	0	0	180	1	0	0	0	0	1	0	0	0	0	10	40
Sox21b	FBgn0042630	FBtr0330116	protein_coding	0	12	2	321	2	1	10	0	0	0	1	90	0	0	180	1	0	0	0	0	1	0	0	0	0	10	40
beat-IIIa	FBgn0265607	FBtr0340178	protein_coding	0	6	1	321	17	0	3	0	0	0	0	34	0	0	239	1	0	0	0	0	0	0	0	0	0	6	28
Pka-R2	FBgn0022382	FBtr0088437	protein_coding	0	6	0	321	1	0	3	0	0	0	0	23	0	0	277	0	0	0	0	0	5	0	0	0	0	1	22
rk	FBgn0003255	FBtr0080610	protein_coding	0	31	4	320	10	1	4	1	0	0	1	57	0	0	165	2	0	0	0	0	3	0	0	0	0	28	86
CG13024	FBgn0036665	FBtr0305913	protein_coding	0	4	1	320	2	2	8	0	0	0	0	38	0	0	210	1	0	0	0	0	0	0	0	0	0	2	62
Pka-R2	FBgn0022382	FBtr0112902	protein_coding	0	3	0	320	4	0	6	0	0	0	0	23	0	0	266	0	0	0	0	0	1	0	0	0	0	2	22
CG15803	FBgn0038606	FBtr0302308	protein_coding	0	1	1	320	12	0	3	0	0	0	0	50	0	0	206	1	0	0	0	0	0	0	0	0	0	1	49
CG31191	FBgn0051191	FBtr0083984	protein_coding	0	1	0	320	5	0	2	0	0	0	0	47	0	0	243	0	0	0	0	0	1	0	0	0	0	0	24
dpr3	FBgn0053516	FBtr0300671	protein_coding	0	0	2	320	0	0	2	0	0	0	0	25	0	0	241	2	0	0	0	0	0	0	0	0	0	0	52
dpr3	FBgn0053516	FBtr0334782	protein_coding	0	0	2	320	0	0	2	0	0	0	0	25	0	0	241	2	0	0	0	0	0	0	0	0	0	0	52
dpr3	FBgn0053516	FBtr0334783	protein_coding	0	0	2	320	0	0	2	0	0	0	0	25	0	0	241	2	0	0	0	0	0	0	0	0	0	0	52
Pka-R2	FBgn0022382	FBtr0112901	protein_coding	0	4	0	319	0	0	3	0	0	0	0	23	0	0	273	0	0	0	0	0	2	0	0	0	0	2	22
Mmp2	FBgn0033438	FBtr0088501	protein_coding	0	3	2	319	8	0	0	0	0	0	0	21	0	0	264	2	0	0	0	0	0	0	0	0	0	3	26
mub	FBgn0262737	FBtr0304981	protein_coding	0	3	0	319	3	1	6	0	0	0	0	11	0	0	279	0	0	0	0	0	2	0	0	0	0	0	22
mub	FBgn0262737	FBtr0304982	protein_coding	0	3	0	319	3	1	6	0	0	0	0	11	0	0	279	0	0	0	0	0	2	0	0	0	0	0	22
dpy	FBgn0053196	FBtr0332350	protein_coding	0	163	33	318	6	0	0	0	0	0	1	24	0	0	252	32	0	0	0	0	7	0	0	0	0	158	41
CG31191	FBgn0051191	FBtr0344322	protein_coding	0	3	0	318	5	0	0	0	0	0	0	47	0	0	243	0	0	0	0	0	1	0	0	0	0	2	24
CG42342	FBgn0259244	FBtr0305006	protein_coding	0	1	2	318	0	0	1	0	0	0	0	0	0	0	299	2	0	0	0	0	0	0	0	0	0	1	18
CG42342	FBgn0259244	FBtr0336775	protein_coding	0	1	2	318	1	0	1	0	0	0	0	0	0	0	298	2	0	0	0	0	0	0	0	0	0	1	18
CG42342	FBgn0259244	FBtr0336778	protein_coding	0	1	2	318	0	0	1	0	0	0	0	0	0	0	299	2	0	0	0	0	0	0	0	0	0	1	18
CG42342	FBgn0259244	FBtr0336779	protein_coding	0	1	2	318	0	0	1	0	0	0	0	0	0	0	299	2	0	0	0	0	0	0	0	0	0	1	18
CG42342	FBgn0259244	FBtr0336782	protein_coding	0	1	2	318	0	0	1	0	0	0	0	0	0	0	299	2	0	0	0	0	0	0	0	0	0	1	18
sky	FBgn0032901	FBtr0081442	protein_coding	0	1	0	318	16	0	7	0	0	0	0	31	0	0	246	0	0	0	0	0	0	0	0	0	0	1	18
sky	FBgn0032901	FBtr0081443	protein_coding	0	1	0	318	16	0	7	0	0	0	0	31	0	0	246	0	0	0	0	0	0	0	0	0	0	1	18
Pxn	FBgn0011828	FBtr0072954	protein_coding	0	39	7	317	0	0	0	0	0	0	0	48	0	0	209	7	0	0	0	0	5	0	0	0	0	35	64
Eip74EF	FBgn0000567	FBtr0075202	protein_coding	0	14	3	317	3	2	15	0	0	2	0	6	0	0	275	1	0	0	0	0	2	0	0	0	0	10	20
Glut1	FBgn0264574	FBtr0333498	protein_coding	0	13	0	317	3	0	3	0	0	0	0	50	0	0	224	0	0	0	0	0	0	0	0	0	0	13	37
CG42342	FBgn0259244	FBtr0299894	protein_coding	0	1	3	317	0	0	1	0	0	0	0	0	0	0	298	3	0	0	0	0	0	0	0	0	0	1	18
CG42342	FBgn0259244	FBtr0303650	protein_coding	0	1	3	317	0	0	1	0	0	0	0	0	0	0	298	3	0	0	0	0	0	0	0	0	0	1	18
CG42342	FBgn0259244	FBtr0305005	protein_coding	0	1	3	317	0	0	1	0	0	0	0	0	0	0	298	3	0	0	0	0	0	0	0	0	0	1	18
CG42342	FBgn0259244	FBtr0336776	protein_coding	0	1	3	317	1	0	1	0	0	0	0	0	0	0	297	3	0	0	0	0	0	0	0	0	0	1	18
CG42342	FBgn0259244	FBtr0336777	protein_coding	0	1	3	317	0	0	1	0	0	0	0	0	0	0	298	3	0	0	0	0	0	0	0	0	0	1	18
CG42342	FBgn0259244	FBtr0336780	protein_coding	0	1	3	317	0	0	1	0	0	0	0	0	0	0	298	3	0	0	0	0	0	0	0	0	0	1	18
CG42342	FBgn0259244	FBtr0336781	protein_coding	0	1	3	317	0	0	1	0	0	0	0	0	0	0	298	3	0	0	0	0	0	0	0	0	0	1	18
sky	FBgn0032901	FBtr0330256	protein_coding	0	1	1	317	16	0	7	0	0	0	0	31	0	0	245	1	0	0	0	0	0	0	0	0	0	1	18
MsR2	FBgn0264002	FBtr0330359	protein_coding	0	27	5	316	8	4	9	0	0	0	0	34	0	0	248	5	0	0	0	0	0	0	0	0	0	23	17
MsR2	FBgn0264002	FBtr0330358	protein_coding	0	25	5	316	8	2	5	0	0	0	0	34	0	0	251	5	0	0	0	0	0	0	0	0	0	23	18
Eip74EF	FBgn0000567	FBtr0075203	protein_coding	0	14	4	316	3	2	14	0	0	2	0	6	0	0	275	2	0	0	0	0	2	0	0	0	0	10	20
Eip74EF	FBgn0000567	FBtr0305796	protein_coding	0	14	4	316	3	2	14	0	0	2	0	6	0	0	275	2	0	0	0	0	2	0	0	0	0	10	20
Glut1	FBgn0264574	FBtr0333494	protein_coding	0	14	0	316	3	0	3	0	0	0	0	50	0	0	223	0	0	0	0	0	0	0	0	0	0	14	37
kek6	FBgn0039862	FBtr0085821	protein_coding	0	10	3	316	9	0	3	0	0	0	0	21	0	0	249	3	0	0	0	0	0	0	0	0	0	10	34
kek6	FBgn0039862	FBtr0330107	protein_coding	0	10	3	316	9	0	3	0	0	0	0	21	0	0	249	3	0	0	0	0	0	0	0	0	0	10	34
Drip	FBgn0015872	FBtr0331390	protein_coding	0	2	0	315	1	0	4	0	0	0	0	78	0	0	181	0	0	0	0	0	0	0	0	0	0	2	51
Drip	FBgn0015872	FBtr0339488	protein_coding	0	2	0	315	1	0	4	0	0	0	0	78	0	0	181	0	0	0	0	0	0	0	0	0	0	2	51
CG45186	FBgn0266696	FBtr0345115	protein_coding	0	53	20	314	0	1	6	0	1	0	1	74	0	0	150	18	0	0	0	0	1	0	0	0	0	51	85
trol	FBgn0267911	FBtr0342807	protein_coding	0	23	3	314	3	0	0	0	0	1	0	26	0	0	252	2	0	0	0	0	3	0	0	0	0	20	36
Oamb	FBgn0024944	FBtr0083933	protein_coding	0	18	0	314	4	1	9	0	0	0	0	72	0	0	181	0	0	0	0	0	0	0	0	0	0	17	48
Cbp53E	FBgn0004580	FBtr0087056	protein_coding	0	11	0	314	8	0	4	0	0	0	0	18	0	0	214	0	0	0	0	0	2	0	0	0	0	9	72
brat	FBgn0010300	FBtr0336627	protein_coding	0	7	2	314	11	0	12	0	0	1	0	19	0	0	221	1	0	0	0	0	0	0	0	0	0	7	51
CG31221	FBgn0051221	FBtr0083763	protein_coding	0	6	1	314	0	1	3	0	0	0	1	42	0	0	238	0	0	0	0	0	1	0	0	0	0	4	32
Sema-2b	FBgn0264273	FBtr0329991	protein_coding	0	5	0	314	17	0	1	0	0	0	0	77	0	0	196	0	0	0	0	0	0	0	0	0	0	5	23
pHCl	FBgn0264908	FBtr0334976	protein_coding	0	1	2	314	2	0	3	0	0	0	0	17	0	0	257	2	0	0	0	0	1	0	0	0	0	1	35
dpr10	FBgn0052057	FBtr0076308	protein_coding	0	1	0	314	2	0	0	0	0	0	0	27	0	0	238	0	0	0	0	0	0	0	0	0	0	1	47
dpr10	FBgn0052057	FBtr0076309	protein_coding	0	1	0	314	2	0	0	0	0	0	0	27	0	0	238	0	0	0	0	0	0	0	0	0	0	1	47
dpr10	FBgn0052057	FBtr0076310	protein_coding	0	1	0	314	2	0	2	0	0	0	0	27	0	0	236	0	0	0	0	0	0	0	0	0	0	1	47
dpr10	FBgn0052057	FBtr0331552	protein_coding	0	1	0	314	2	0	0	0	0	0	0	27	0	0	238	0	0	0	0	0	0	0	0	0	0	1	47
Glut1	FBgn0264574	FBtr0333508	protein_coding	0	17	0	313	3	0	3	0	0	0	0	50	0	0	222	0	0	0	0	0	2	0	0	0	0	15	37
Calx	FBgn0013995	FBtr0309205	protein_coding	0	13	0	313	8	1	3	0	0	0	0	57	0	0	215	0	0	0	0	0	1	0	0	0	0	11	31
CG42700	FBgn0261611	FBtr0345483	protein_coding	0	4	0	313	51	0	2	0	0	0	0	57	0	0	159	0	0	0	0	0	0	0	0	0	0	4	44
bnl	FBgn0014135	FBtr0083795	protein_coding	0	3	2	313	0	0	2	0	0	0	0	67	0	0	228	2	0	0	0	0	1	0	0	0	0	2	17
bnl	FBgn0014135	FBtr0344549	protein_coding	0	3	2	313	1	0	2	0	0	0	0	67	0	0	227	2	0	0	0	0	1	0	0	0	0	2	17
mub	FBgn0262737	FBtr0304980	protein_coding	0	3	0	313	0	1	6	0	0	0	0	13	0	0	274	0	0	0	0	0	2	0	0	0	0	0	22
pHCl	FBgn0264908	FBtr0334970	protein_coding	0	2	2	313	0	0	3	0	0	0	0	17	0	0	258	2	0	0	0	0	1	0	0	0	0	2	35
pHCl	FBgn0264908	FBtr0334971	protein_coding	0	2	2	313	0	0	3	0	0	0	0	17	0	0	258	2	0	0	0	0	1	0	0	0	0	2	35
pHCl	FBgn0264908	FBtr0334973	protein_coding	0	2	2	313	0	0	3	0	0	0	0	17	0	0	258	2	0	0	0	0	1	0	0	0	0	2	35
pHCl	FBgn0264908	FBtr0334974	protein_coding	0	2	2	313	0	0	3	0	0	0	0	17	0	0	258	2	0	0	0	0	1	0	0	0	0	2	35
pHCl	FBgn0264908	FBtr0334975	protein_coding	0	2	2	313	0	0	3	0	0	0	0	17	0	0	258	2	0	0	0	0	1	0	0	0	0	2	35
pHCl	FBgn0264908	FBtr0334977	protein_coding	0	2	2	313	0	0	3	0	0	0	0	17	0	0	258	2	0	0	0	0	1	0	0	0	0	2	35
pHCl	FBgn0264908	FBtr0334978	protein_coding	0	2	2	313	0	0	3	0	0	0	0	17	0	0	258	2	0	0	0	0	1	0	0	0	0	2	35
pHCl	FBgn0264908	FBtr0334983	protein_coding	0	2	2	313	0	0	3	0	0	0	0	17	0	0	258	2	0	0	0	0	1	0	0	0	0	2	35
pHCl	FBgn0264908	FBtr0343800	protein_coding	0	2	2	313	0	0	3	0	0	0	0	17	0	0	258	2	0	0	0	0	1	0	0	0	0	2	35
pHCl	FBgn0264908	FBtr0343801	protein_coding	0	2	2	313	0	0	3	0	0	0	0	17	0	0	258	2	0	0	0	0	1	0	0	0	0	2	35
for	FBgn0000721	FBtr0089307	protein_coding	0	20	1	312	6	0	3	0	0	0	0	104	0	0	104	1	0	0	0	0	0	0	0	0	0	20	95
for	FBgn0000721	FBtr0089308	protein_coding	0	20	1	312	6	0	9	0	0	0	0	104	0	0	98	1	0	0	0	0	0	0	0	0	0	20	95
for	FBgn0000721	FBtr0089309	protein_coding	0	20	1	312	6	0	3	0	0	0	0	104	0	0	104	1	0	0	0	0	0	0	0	0	0	20	95
dve	FBgn0020307	FBtr0071775	protein_coding	0	18	6	312	1	0	4	0	0	1	0	18	0	0	276	5	0	0	0	0	1	0	0	0	0	17	14
ec	FBgn0000542	FBtr0112801	protein_coding	0	17	2	312	1	0	4	0	0	0	0	57	0	0	222	2	0	0	0	0	2	0	0	0	0	15	29
Calx	FBgn0013995	FBtr0083998	protein_coding	0	13	0	312	8	1	3	0	0	0	0	56	0	0	215	0	0	0	0	0	1	0	0	0	0	11	31
CG42268	FBgn0259163	FBtr0301858	protein_coding	0	21	3	311	13	0	1	0	0	0	0	47	0	0	211	3	0	0	0	0	1	0	0	0	0	20	40
CG42268	FBgn0259163	FBtr0331541	protein_coding	0	21	3	311	13	0	1	0	0	0	0	47	0	0	211	3	0	0	0	0	1	0	0	0	0	20	40
for	FBgn0000721	FBtr0089306	protein_coding	0	20	2	311	6	0	9	0	0	0	0	104	0	0	97	2	0	0	0	0	0	0	0	0	0	20	95
for	FBgn0000721	FBtr0100363	protein_coding	0	20	2	311	6	0	3	0	0	0	0	104	0	0	103	2	0	0	0	0	0	0	0	0	0	20	95
Oamb	FBgn0024944	FBtr0330712	protein_coding	0	20	1	311	1	1	9	0	0	0	0	72	0	0	181	1	0	0	0	0	0	0	0	0	0	19	48
app	FBgn0260941	FBtr0334102	protein_coding	0	17	1	311	7	1	9	0	0	0	0	83	0	0	158	1	0	0	0	0	0	0	0	0	0	16	54
spir	FBgn0003475	FBtr0307894	protein_coding	0	7	2	311	0	0	7	0	0	0	0	15	0	0	282	2	0	0	0	0	0	0	0	0	0	7	7
spir	FBgn0003475	FBtr0339233	protein_coding	0	7	2	311	0	0	7	0	0	0	0	15	0	0	282	2	0	0	0	0	0	0	0	0	0	7	7
CG43759	FBgn0264090	FBtr0332994	protein_coding	0	6	1	311	3	1	3	0	0	0	0	46	0	0	245	1	0	0	0	0	1	0	0	0	0	4	15
CG32333	FBgn0052333	FBtr0072662	protein_coding	0	37	5	310	0	1	6	0	0	0	0	32	0	0	214	5	0	0	0	0	1	0	0	0	0	35	59
Pde11	FBgn0085370	FBtr0343831	protein_coding	0	19	4	310	4	0	0	0	1	1	0	3	0	0	305	2	0	0	0	0	4	0	0	0	0	16	1
Cbp53E	FBgn0004580	FBtr0340072	protein_coding	0	11	0	310	0	0	4	0	0	0	0	22	0	0	214	0	0	0	0	0	2	0	0	0	0	9	72
CG33144	FBgn0053144	FBtr0088254	protein_coding	0	9	7	310	0	0	2	0	0	0	1	7	0	0	252	6	0	0	0	0	1	0	0	0	0	8	50
pHCl	FBgn0264908	FBtr0334980	protein_coding	0	4	3	310	0	0	3	0	0	0	0	17	0	0	256	3	0	0	0	0	2	0	0	0	0	3	35
pHCl	FBgn0264908	FBtr0334982	protein_coding	0	4	3	310	0	0	3	0	0	0	0	17	0	0	256	3	0	0	0	0	2	0	0	0	0	3	35
Mef2	FBgn0011656	FBtr0330708	protein_coding	0	3	1	310	6	0	1	0	0	1	0	23	0	0	244	0	0	0	0	0	0	0	0	0	0	3	36
rdo	FBgn0243486	FBtr0081029	protein_coding	0	1	1	310	2	0	0	0	0	0	0	33	0	0	274	1	0	0	0	0	0	0	0	0	0	1	1
Rbp6	FBgn0260943	FBtr0113428	protein_coding	0	1	0	310	1	0	1	0	0	0	0	10	0	0	250	0	0	0	0	0	1	0	0	0	0	0	49
Rbp6	FBgn0260943	FBtr0310006	protein_coding	0	1	0	310	5	0	1	0	0	0	0	10	0	0	246	0	0	0	0	0	1	0	0	0	0	0	49
unc-104	FBgn0267002	FBtr0113087	protein_coding	0	45	4	309	10	0	0	0	0	0	0	93	0	0	155	4	0	0	0	0	6	0	0	0	0	39	57
cnc	FBgn0262975	FBtr0306755	protein_coding	0	12	2	309	21	0	0	0	1	0	0	50	0	0	199	1	0	0	0	0	0	0	0	0	0	12	39
Wdr62	FBgn0031374	FBtr0333006	protein_coding	0	53	12	308	5	0	0	0	1	0	0	29	0	0	209	11	0	0	0	0	3	0	0	0	0	50	68
CG33791	FBgn0035240	FBtr0091794	protein_coding	0	41	7	308	0	6	35	0	0	0	0	62	0	0	170	7	0	0	0	0	3	0	0	0	0	33	43
CG33791	FBgn0035240	FBtr0300892	protein_coding	0	41	7	308	0	6	35	0	0	0	0	62	0	0	170	7	0	0	0	0	3	0	0	0	0	33	43
MsR2	FBgn0264002	FBtr0330360	protein_coding	0	32	8	308	0	4	9	0	0	0	0	34	0	0	248	8	0	0	0	0	0	0	0	0	0	28	17
Cht7	FBgn0035398	FBtr0073124	protein_coding	0	21	0	308	6	0	3	0	0	0	0	51	0	0	191	0	0	0	0	0	0	0	0	0	0	21	57
Fur1	FBgn0004509	FBtr0089982	protein_coding	0	4	1	308	0	0	1	0	0	0	0	28	0	0	279	1	0	0	0	0	0	0	0	0	0	4	0
rdo	FBgn0243486	FBtr0340228	protein_coding	2	1	1	308	2	0	0	0	0	0	1	33	1	0	272	1	0	0	0	0	0	0	1	0	0	1	1
kek2	FBgn0015400	FBtr0080252	protein_coding	0	0	1	308	1	0	1	0	0	0	0	5	0	0	290	1	0	0	0	0	0	0	0	0	0	0	11
unc-104	FBgn0267002	FBtr0346959	protein_coding	0	45	4	307	10	0	0	0	0	0	0	93	0	0	155	4	0	0	0	0	6	0	0	0	0	39	55
CG6040	FBgn0038679	FBtr0083729	protein_coding	0	38	9	307	0	0	1	0	0	0	0	14	0	0	259	9	0	0	0	0	2	0	0	0	0	37	34
Liprin-gamma	FBgn0034720	FBtr0071846	protein_coding	0	19	1	307	2	0	7	0	0	1	0	28	0	0	229	0	0	0	0	0	1	0	0	0	0	18	42
inv	FBgn0001269	FBtr0345673	protein_coding	0	10	6	307	9	1	3	0	0	0	0	58	0	0	217	6	0	0	0	0	0	0	0	0	0	9	20
Eip75B	FBgn0000568	FBtr0306813	protein_coding	0	10	2	307	0	0	1	1	1	0	0	2	0	0	285	0	0	0	0	0	0	0	0	0	0	10	19
lola	FBgn0283521	FBtr0089357	protein_coding	0	6	0	307	2	0	0	0	0	0	0	22	0	0	242	0	0	0	0	0	1	0	0	0	0	5	42
Fur1	FBgn0004509	FBtr0336806	protein_coding	0	5	1	307	0	0	1	0	0	0	0	28	0	0	278	1	0	0	0	0	0	0	0	0	0	5	0
unc-104	FBgn0267002	FBtr0330003	protein_coding	0	46	4	306	9	0	0	0	0	0	0	93	0	0	155	4	0	0	0	0	6	0	0	0	0	40	55
enc	FBgn0004875	FBtr0073153	protein_coding	0	21	9	306	9	1	2	0	0	1	0	67	0	0	159	8	0	0	0	0	1	0	0	0	0	19	70
CG8086	FBgn0032010	FBtr0079621	protein_coding	0	10	1	306	0	0	1	0	0	0	0	87	0	0	129	1	0	0	0	0	4	0	0	0	1	5	93
Samuel	FBgn0032330	FBtr0331197	protein_coding	0	5	4	306	7	0	6	0	0	1	0	31	0	0	221	3	0	0	0	0	0	0	0	0	0	5	41
CG9328	FBgn0032886	FBtr0081415	protein_coding	0	5	0	306	0	1	10	0	0	0	0	33	0	0	204	0	0	0	0	0	1	0	0	0	0	3	60
apt	FBgn0015903	FBtr0072066	protein_coding	0	4	0	306	4	0	0	0	0	0	0	62	0	0	199	0	0	0	0	0	0	0	0	0	0	4	41
apt	FBgn0015903	FBtr0072067	protein_coding	0	4	0	306	4	0	1	0	0	0	0	62	0	0	198	0	0	0	0	0	0	0	0	0	0	4	41
apt	FBgn0015903	FBtr0072068	protein_coding	0	4	0	306	4	0	0	0	0	0	0	62	0	0	199	0	0	0	0	0	0	0	0	0	0	4	41
CG32266	FBgn0052266	FBtr0073147	protein_coding	1	2	0	306	9	0	0	0	0	0	0	129	0	0	9	0	0	0	0	0	2	0	0	1	0	0	161
CG43078	FBgn0262508	FBtr0304809	protein_coding	0	44	9	305	1	0	6	0	0	1	0	72	0	0	183	8	0	0	0	0	0	0	0	0	0	44	43
CG43078	FBgn0262508	FBtr0304811	protein_coding	0	44	9	305	1	0	6	0	0	1	0	72	0	0	183	8	0	0	0	0	0	0	0	0	0	44	43
form3	FBgn0053556	FBtr0091533	protein_coding	0	33	3	305	0	1	9	0	0	0	0	25	0	0	187	3	0	0	0	0	6	0	0	0	0	27	89
tutl	FBgn0010473	FBtr0089269	protein_coding	0	17	2	305	2	0	0	0	0	0	0	10	0	0	238	2	0	0	0	0	0	0	0	0	0	17	55
salr	FBgn0000287	FBtr0307093	protein_coding	0	14	11	305	2	1	11	1	0	0	0	87	0	0	123	10	0	0	0	0	0	0	0	0	0	13	82
Ndae1	FBgn0259111	FBtr0331664	protein_coding	0	13	0	305	3	0	1	0	0	0	0	75	0	0	151	0	0	0	0	0	1	0	0	0	0	12	76
bnl	FBgn0014135	FBtr0300123	protein_coding	0	3	2	305	2	0	2	0	0	0	0	59	0	0	226	2	0	0	0	0	1	0	0	0	0	2	17
NK7.1	FBgn0024321	FBtr0082941	protein_coding	0	2	3	305	0	0	0	1	0	0	0	23	0	0	264	2	0	0	0	0	0	0	0	0	0	2	18
Pde9	FBgn0259171	FBtr0333524	protein_coding	0	0	0	305	0	0	1	0	0	0	0	19	0	0	279	0	0	0	0	0	0	0	0	0	0	0	6
CG33791	FBgn0035240	FBtr0091793	protein_coding	0	41	11	304	0	6	35	1	0	0	0	62	0	0	166	10	0	0	0	0	3	0	0	0	0	33	43
form3	FBgn0053556	FBtr0113469	protein_coding	0	34	3	304	0	1	9	0	0	0	0	25	0	0	186	3	0	0	0	0	6	0	0	0	0	28	89
Liprin-gamma	FBgn0034720	FBtr0342990	protein_coding	0	19	4	304	2	0	5	0	0	2	0	28	0	0	228	2	0	0	0	0	1	0	0	0	0	18	42
CG32333	FBgn0052333	FBtr0100256	protein_coding	0	7	1	304	0	1	6	0	0	0	0	40	0	0	199	1	0	0	0	0	0	0	0	0	0	6	59
dlp	FBgn0041604	FBtr0075679	protein_coding	0	6	4	304	0	0	2	0	0	0	0	61	0	0	217	4	0	0	0	0	0	0	0	0	0	6	24
dlp	FBgn0041604	FBtr0333032	protein_coding	0	6	4	304	0	0	2	0	0	0	0	61	0	0	217	4	0	0	0	0	0	0	0	0	0	6	24
stai	FBgn0266521	FBtr0079196	protein_coding	0	3	0	304	3	1	4	0	0	0	0	57	0	0	180	0	0	0	0	0	1	0	0	0	0	1	61
dpy	FBgn0053196	FBtr0332355	protein_coding	0	170	29	303	0	0	0	0	0	0	1	18	0	0	250	28	0	0	0	0	8	0	0	0	0	164	41
enc	FBgn0004875	FBtr0333209	protein_coding	0	19	8	303	3	1	2	0	0	1	0	67	0	0	161	7	0	0	0	0	0	0	0	0	0	18	70
CG42540	FBgn0260657	FBtr0301098	protein_coding	0	5	0	303	6	0	0	0	0	0	0	27	0	0	261	0	0	0	0	0	1	0	0	0	0	4	10
stai	FBgn0266521	FBtr0333406	protein_coding	0	4	0	303	3	1	4	0	0	0	0	57	0	0	179	0	0	0	0	0	1	0	0	0	0	2	61
CG42268	FBgn0259163	FBtr0299607	protein_coding	0	27	6	302	4	0	1	0	0	0	1	47	0	0	211	5	0	0	0	0	1	0	0	0	0	26	40
CG42268	FBgn0259163	FBtr0331540	protein_coding	0	27	6	302	4	0	1	0	0	0	1	47	0	0	211	5	0	0	0	0	1	0	0	0	0	26	40
AdoR	FBgn0039747	FBtr0085581	protein_coding	0	24	6	302	3	1	10	0	0	0	0	52	0	0	133	6	0	0	0	0	0	0	0	0	0	23	104
AdoR	FBgn0039747	FBtr0334658	protein_coding	0	24	6	302	3	1	10	0	0	0	0	52	0	0	133	6	0	0	0	0	0	0	0	0	0	23	104
kay	FBgn0001297	FBtr0099988	protein_coding	0	13	0	302	2	0	0	0	0	0	0	25	0	0	274	0	0	0	0	0	0	0	0	0	0	13	1
CG13739	FBgn0033403	FBtr0088558	protein_coding	0	6	2	302	14	0	2	0	0	0	1	29	0	0	254	1	0	0	0	0	0	0	0	0	0	6	3
CG45263	FBgn0266801	FBtr0346728	protein_coding	0	3	0	302	4	0	0	0	0	0	0	13	0	0	266	0	0	0	0	0	0	0	0	0	0	3	19
CG30015	FBgn0050015	FBtr0331939	protein_coding	0	33	15	301	2	3	12	0	0	0	0	53	0	0	146	15	0	0	0	0	1	0	0	0	0	29	89
for	FBgn0000721	FBtr0301399	protein_coding	0	20	1	301	3	0	3	0	0	0	0	96	0	0	104	1	0	0	0	0	0	0	0	0	0	20	95
spri	FBgn0085443	FBtr0310293	protein_coding	0	11	2	301	0	2	5	0	0	0	0	38	0	0	242	2	0	0	0	0	0	0	0	0	0	9	16
CG6678	FBgn0038917	FBtr0084148	protein_coding	1	7	5	301	13	1	10	0	0	0	0	70	0	0	172	5	0	0	0	1	1	0	0	0	0	5	38
mam	FBgn0002643	FBtr0087598	protein_coding	0	7	0	301	0	1	3	0	0	0	0	4	0	0	260	0	0	0	0	0	2	0	0	0	0	4	36
sgg	FBgn0003371	FBtr0070467	protein_coding	0	2	0	301	3	0	0	0	0	0	0	18	0	0	256	0	0	0	0	0	1	0	0	0	0	1	25
sgg	FBgn0003371	FBtr0070469	protein_coding	0	2	0	301	7	0	0	0	0	0	0	21	0	0	249	0	0	0	0	0	1	0	0	0	0	1	25
sgg	FBgn0003371	FBtr0070474	protein_coding	0	2	0	301	3	0	2	0	0	0	0	18	0	0	254	0	0	0	0	0	1	0	0	0	0	1	25
dpr2	FBgn0261871	FBtr0340553	protein_coding	0	1	1	301	3	1	13	0	0	0	0	33	0	0	221	1	0	0	0	0	0	0	0	0	0	0	31
Ank2	FBgn0261788	FBtr0303117	protein_coding	0	81	21	300	1	0	3	0	0	1	0	53	0	0	179	20	0	0	0	0	1	0	0	0	0	80	65
Ank2	FBgn0261788	FBtr0303121	protein_coding	0	81	21	300	1	0	3	0	0	1	0	53	0	0	179	20	0	0	0	0	1	0	0	0	0	80	65
CG45186	FBgn0266696	FBtr0345107	protein_coding	0	35	6	300	0	0	1	0	0	0	0	36	0	0	189	6	0	0	0	0	6	0	0	0	0	30	79
enc	FBgn0004875	FBtr0073152	protein_coding	0	21	9	300	3	1	2	0	0	1	0	67	0	0	159	8	0	0	0	0	1	0	0	0	0	19	70
enc	FBgn0004875	FBtr0112845	protein_coding	0	21	9	300	3	1	2	0	0	1	0	67	0	0	159	8	0	0	0	0	1	0	0	0	0	19	70
enc	FBgn0004875	FBtr0333208	protein_coding	0	21	9	300	3	1	2	0	0	1	0	67	0	0	159	8	0	0	0	0	1	0	0	0	0	19	70
enc	FBgn0004875	FBtr0333210	protein_coding	0	21	9	300	3	1	2	0	0	1	0	67	0	0	159	8	0	0	0	0	1	0	0	0	0	19	70
kay	FBgn0001297	FBtr0099989	protein_coding	0	14	0	300	2	0	0	0	0	0	0	25	0	0	223	0	0	0	0	0	0	0	0	0	0	14	50
CG43759	FBgn0264090	FBtr0331156	protein_coding	0	6	1	300	0	1	3	0	0	0	0	38	0	0	245	1	0	0	0	0	1	0	0	0	0	4	15
CG43759	FBgn0264090	FBtr0331157	protein_coding	0	6	1	300	0	1	3	0	0	0	0	38	0	0	245	1	0	0	0	0	1	0	0	0	0	4	15
CG43759	FBgn0264090	FBtr0343982	protein_coding	0	6	1	300	0	1	3	0	0	0	0	38	0	0	245	1	0	0	0	0	1	0	0	0	0	4	15
Sema-2b	FBgn0264273	FBtr0290009	protein_coding	0	5	0	300	4	0	1	0	0	0	0	76	0	0	196	0	0	0	0	0	0	0	0	0	0	5	23
Sema-2b	FBgn0264273	FBtr0329992	protein_coding	0	5	0	300	4	0	1	0	0	0	0	76	0	0	196	0	0	0	0	0	0	0	0	0	0	5	23
CG42700	FBgn0261611	FBtr0345481	protein_coding	0	4	0	300	16	0	2	0	0	0	0	79	0	0	159	0	0	0	0	0	0	0	0	0	0	4	44
beat-IIa	FBgn0038498	FBtr0339170	protein_coding	0	3	4	300	10	0	8	0	0	0	0	37	0	0	208	4	0	0	0	0	0	0	0	0	0	3	37
CG45263	FBgn0266801	FBtr0345459	protein_coding	0	3	2	300	2	0	0	0	0	0	1	13	0	0	266	1	0	0	0	0	0	0	0	0	0	3	19
Awh	FBgn0013751	FBtr0073155	protein_coding	0	3	0	300	7	1	5	0	0	0	0	58	0	0	163	0	0	0	0	0	0	0	0	0	0	2	67
Awh	FBgn0013751	FBtr0073156	protein_coding	0	3	0	300	7	1	5	0	0	0	0	58	0	0	163	0	0	0	0	0	0	0	0	0	0	2	67
Awh	FBgn0013751	FBtr0330070	protein_coding	0	3	0	300	7	1	5	0	0	0	0	58	0	0	163	0	0	0	0	0	0	0	0	0	0	2	67
Awh	FBgn0013751	FBtr0330071	protein_coding	0	3	0	300	7	1	5	0	0	0	0	58	0	0	163	0	0	0	0	0	0	0	0	0	0	2	67
Ank2	FBgn0261788	FBtr0303123	protein_coding	0	82	21	299	1	0	3	0	0	1	0	53	0	0	178	20	0	0	0	0	1	0	0	0	0	81	65
CG10936	FBgn0034253	FBtr0086895	protein_coding	0	35	13	299	2	2	7	0	0	0	0	27	0	0	228	13	0	0	0	0	4	0	0	0	0	29	39
beat-IIIa	FBgn0265607	FBtr0303301	protein_coding	0	6	1	299	1	0	1	0	0	0	0	28	0	0	241	1	0	0	0	0	0	0	0	0	0	6	28
CG45263	FBgn0266801	FBtr0345458	protein_coding	0	5	2	299	5	0	0	0	0	0	0	4	0	0	271	2	0	0	0	0	0	0	0	0	0	5	19
CG32547	FBgn0052547	FBtr0332378	protein_coding	0	4	1	299	3	0	0	0	0	0	0	24	0	0	269	1	0	0	0	0	0	0	0	0	0	4	3
CG42700	FBgn0261611	FBtr0302922	protein_coding	0	4	0	299	9	0	2	0	0	0	0	85	0	0	159	0	0	0	0	0	0	0	0	0	0	4	44
CG42700	FBgn0261611	FBtr0345482	protein_coding	0	4	0	299	9	0	2	0	0	0	0	85	0	0	159	0	0	0	0	0	0	0	0	0	0	4	44
Ect4	FBgn0262579	FBtr0304998	protein_coding	0	18	1	298	2	1	11	0	0	0	0	16	0	0	218	1	0	0	0	0	2	0	0	0	0	15	53
kay	FBgn0001297	FBtr0339165	protein_coding	1	14	1	298	2	0	0	0	0	0	0	25	1	0	221	1	0	0	0	0	0	0	0	0	0	14	50
Glut1	FBgn0264574	FBtr0333496	protein_coding	0	12	0	298	2	0	2	0	0	0	0	42	0	0	215	0	0	0	0	0	0	0	0	0	0	12	37
Glut1	FBgn0264574	FBtr0333497	protein_coding	0	12	0	298	2	0	3	0	0	0	0	42	0	0	214	0	0	0	0	0	0	0	0	0	0	12	37
Glut1	FBgn0264574	FBtr0333499	protein_coding	0	12	0	298	2	0	3	0	0	0	0	42	0	0	214	0	0	0	0	0	0	0	0	0	0	12	37
CG32547	FBgn0052547	FBtr0290002	protein_coding	0	4	1	298	0	0	0	0	0	0	0	26	0	0	269	1	0	0	0	0	0	0	0	0	0	4	3
NK7.1	FBgn0024321	FBtr0306742	protein_coding	0	3	3	298	4	1	7	1	0	0	0	22	0	0	245	2	0	0	0	0	0	0	0	0	0	2	20
Drip	FBgn0015872	FBtr0088141	protein_coding	0	2	0	298	2	0	4	0	0	0	0	76	0	0	165	0	0	0	0	0	0	0	0	0	0	2	51
Drip	FBgn0015872	FBtr0088142	protein_coding	0	2	0	298	2	0	2	0	0	0	0	76	0	0	167	0	0	0	0	0	0	0	0	0	0	2	51
Ank2	FBgn0261788	FBtr0303114	protein_coding	0	82	23	297	1	0	3	0	0	1	0	53	0	0	176	22	0	0	0	0	1	0	0	0	0	81	65
CG8086	FBgn0032010	FBtr0332361	protein_coding	0	59	12	297	6	1	5	0	0	0	0	87	0	0	159	12	0	0	0	0	5	0	0	0	0	54	44
Mrtf	FBgn0052296	FBtr0333444	protein_coding	0	33	9	297	0	0	11	0	0	0	1	64	0	0	147	8	0	0	0	0	2	0	0	0	0	31	77
Myo28B1	FBgn0040299	FBtr0079473	protein_coding	0	32	10	297	0	0	0	0	1	0	0	55	0	0	174	9	0	0	0	0	0	0	0	0	0	32	68
CG15270	FBgn0028879	FBtr0080703	protein_coding	0	30	4	297	5	0	7	0	0	0	1	54	0	0	216	3	0	0	0	0	3	0	0	0	1	26	18
CG15270	FBgn0028879	FBtr0307486	protein_coding	0	30	4	297	5	0	7	0	0	0	1	54	0	0	216	3	0	0	0	0	3	0	0	0	1	26	18
CG15270	FBgn0028879	FBtr0332180	protein_coding	0	30	4	297	5	0	2	0	0	0	1	54	0	0	221	3	0	0	0	0	3	0	0	0	1	26	18
CG15270	FBgn0028879	FBtr0344791	protein_coding	0	30	4	297	5	0	2	0	0	0	1	54	0	0	221	3	0	0	0	0	3	0	0	0	1	26	18
smog	FBgn0051660	FBtr0336831	protein_coding	0	26	2	297	11	0	3	0	0	1	0	32	0	0	230	1	0	0	0	0	5	0	0	0	0	22	25
CG42671	FBgn0261553	FBtr0345849	protein_coding	0	25	5	297	16	0	2	0	0	0	0	52	0	0	158	5	0	0	0	0	3	0	0	0	0	22	72
numb	FBgn0002973	FBtr0339526	protein_coding	0	13	3	297	15	0	1	0	0	0	0	53	0	0	107	3	0	0	0	0	1	0	0	0	0	12	122
CG31637	FBgn0051637	FBtr0079287	protein_coding	0	5	0	297	4	0	2	0	0	0	0	21	0	0	208	0	0	0	0	0	1	0	0	0	0	4	63
CG31637	FBgn0051637	FBtr0343155	protein_coding	0	5	0	297	4	0	2	0	0	0	0	21	0	0	208	0	0	0	0	0	1	0	0	0	0	4	63
scrib	FBgn0263289	FBtr0308632	protein_coding	0	4	3	297	1	0	2	0	0	0	0	19	0	0	233	3	0	0	0	0	0	0	0	0	0	4	42
alpha-Man-Ia	FBgn0259170	FBtr0300511	protein_coding	0	0	2	297	2	0	0	0	0	0	0	39	0	0	247	2	0	0	0	0	0	0	0	0	0	0	9
Ank2	FBgn0261788	FBtr0303113	protein_coding	0	83	23	296	1	0	3	0	0	1	0	53	0	0	175	22	0	0	0	0	1	0	0	0	0	82	65
CG45186	FBgn0266696	FBtr0345089	protein_coding	0	27	10	296	4	0	0	0	1	1	0	38	0	0	174	8	0	0	0	0	2	0	0	0	0	25	82
Rx	FBgn0020617	FBtr0342783	protein_coding	1	2	15	296	5	0	0	0	0	0	0	79	1	0	191	15	0	0	0	0	1	0	0	0	0	2	21
Dh31-R	FBgn0052843	FBtr0087755	protein_coding	0	2	2	296	12	2	5	0	0	0	0	24	0	0	183	2	0	0	0	0	0	0	0	0	0	0	72
Dh31-R	FBgn0052843	FBtr0330735	protein_coding	0	2	2	296	12	2	5	0	0	0	0	24	0	0	183	2	0	0	0	0	0	0	0	0	0	0	72
CG15803	FBgn0038606	FBtr0345256	protein_coding	0	1	1	296	0	0	3	0	0	0	0	38	0	0	206	1	0	0	0	0	0	0	0	0	0	1	49
CG33791	FBgn0035240	FBtr0091792	protein_coding	0	36	7	295	0	2	3	0	0	0	0	62	0	0	165	7	0	0	0	0	2	0	0	0	0	33	66
CG33791	FBgn0035240	FBtr0300891	protein_coding	0	36	7	295	0	2	3	0	0	0	0	62	0	0	165	7	0	0	0	0	2	0	0	0	0	33	66
capu	FBgn0000256	FBtr0077512	protein_coding	0	27	8	295	0	1	8	0	0	1	0	89	0	0	141	7	0	0	0	0	1	0	0	0	0	25	57
CG42671	FBgn0261553	FBtr0339906	protein_coding	0	25	5	295	13	0	2	0	0	0	0	55	0	0	156	5	0	0	0	0	3	0	0	0	0	22	72
CG42671	FBgn0261553	FBtr0339907	protein_coding	0	25	5	295	11	0	2	0	0	0	0	55	0	0	158	5	0	0	0	0	3	0	0	0	0	22	72
numb	FBgn0002973	FBtr0079822	protein_coding	0	13	3	295	4	0	1	0	0	0	0	62	0	0	107	3	0	0	0	0	1	0	0	0	0	12	122
CG10960	FBgn0036316	FBtr0075941	protein_coding	0	11	1	295	11	0	4	0	0	0	0	57	0	0	184	1	0	0	0	0	2	0	0	0	0	9	41
NK7.1	FBgn0024321	FBtr0347151	protein_coding	0	3	3	295	0	1	7	1	0	0	0	23	0	0	245	2	0	0	0	0	0	0	0	0	0	2	20
CG42524	FBgn0260429	FBtr0300853	protein_coding	0	2	2	295	0	1	13	0	0	0	0	29	0	0	242	2	0	0	0	0	0	0	0	0	0	1	11
CG42524	FBgn0260429	FBtr0304712	protein_coding	0	2	2	295	0	1	13	0	0	0	0	29	0	0	242	2	0	0	0	0	0	0	0	0	0	1	11
CG45186	FBgn0266696	FBtr0345090	protein_coding	0	28	11	294	2	0	0	0	1	1	0	38	0	0	174	9	0	0	0	0	3	0	0	0	0	26	82
hoe1	FBgn0041150	FBtr0077396	protein_coding	0	22	1	294	0	0	1	0	0	0	0	51	0	0	178	1	0	0	0	0	4	0	0	0	0	18	68
hoe1	FBgn0041150	FBtr0345631	protein_coding	0	22	1	294	0	0	1	0	0	0	0	51	0	0	178	1	0	0	0	0	4	0	0	0	0	18	68
Hr38	FBgn0014859	FBtr0301347	protein_coding	0	16	2	294	21	0	9	0	0	1	0	36	0	0	191	1	0	0	0	0	1	0	0	0	0	15	38
Glut1	FBgn0264574	FBtr0333507	protein_coding	0	16	0	294	2	0	3	0	0	0	0	42	0	0	212	0	0	0	0	0	2	0	0	0	0	14	37
CG31760	FBgn0051760	FBtr0301019	protein_coding	0	12	8	294	24	0	1	0	0	0	0	15	0	0	228	8	0	0	0	0	6	0	0	0	0	7	31
Eip75B	FBgn0000568	FBtr0075148	protein_coding	0	10	2	294	0	0	0	1	1	0	0	2	0	0	284	0	0	0	0	0	0	0	0	0	0	10	8
Cip4	FBgn0035533	FBtr0306534	protein_coding	0	10	1	294	3	0	1	0	0	0	0	19	0	0	232	1	0	0	0	0	3	0	0	0	0	7	42
Cip4	FBgn0035533	FBtr0308201	protein_coding	0	10	1	294	3	0	1	0	0	0	0	19	0	0	232	1	0	0	0	0	3	0	0	0	0	7	42
Cip4	FBgn0035533	FBtr0308202	protein_coding	0	10	1	294	3	0	1	0	0	0	0	19	0	0	232	1	0	0	0	0	3	0	0	0	0	7	42
Cip4	FBgn0035533	FBtr0333570	protein_coding	0	10	1	294	3	0	1	0	0	0	0	19	0	0	232	1	0	0	0	0	3	0	0	0	0	7	42
Cip4	FBgn0035533	FBtr0333571	protein_coding	0	10	1	294	3	0	1	0	0	0	0	19	0	0	232	1	0	0	0	0	3	0	0	0	0	7	42
DIP-gamma	FBgn0039617	FBtr0085347	protein_coding	0	1	0	294	0	1	6	0	0	0	0	52	0	0	193	0	0	0	0	0	0	0	0	0	0	0	43
Antp	FBgn0260642	FBtr0081647	protein_coding	0	0	0	294	8	0	2	0	0	0	0	7	0	0	263	0	0	0	0	0	0	0	0	0	0	0	14
Antp	FBgn0260642	FBtr0081649	protein_coding	0	0	0	294	8	0	2	0	0	0	0	7	0	0	263	0	0	0	0	0	0	0	0	0	0	0	14
Antp	FBgn0260642	FBtr0081650	protein_coding	0	0	0	294	8	0	2	0	0	0	0	7	0	0	263	0	0	0	0	0	0	0	0	0	0	0	14
Antp	FBgn0260642	FBtr0081651	protein_coding	0	0	0	294	8	0	2	0	0	0	0	7	0	0	263	0	0	0	0	0	0	0	0	0	0	0	14
Ank2	FBgn0261788	FBtr0344224	protein_coding	0	69	40	293	18	0	3	0	0	0	0	53	0	0	155	40	0	0	0	0	1	0	0	0	0	68	65
Gli	FBgn0001987	FBtr0080765	protein_coding	1	45	4	293	13	0	3	0	0	0	0	120	0	0	54	4	0	0	1	0	2	0	0	0	0	43	106
Gli	FBgn0001987	FBtr0080768	protein_coding	1	45	4	293	13	0	1	0	0	0	0	120	0	0	56	4	0	0	1	0	2	0	0	0	0	43	106
CG15270	FBgn0028879	FBtr0080702	protein_coding	0	31	7	293	5	0	7	0	0	0	1	54	0	0	212	6	0	0	0	0	3	0	0	0	1	27	18
CG15270	FBgn0028879	FBtr0344792	protein_coding	0	31	7	293	5	0	2	0	0	0	1	54	0	0	217	6	0	0	0	0	3	0	0	0	1	27	18
smog	FBgn0051660	FBtr0077388	protein_coding	0	24	2	293	6	0	2	0	0	1	0	37	0	0	228	1	0	0	0	0	6	0	0	0	0	19	25
lola	FBgn0283521	FBtr0089347	protein_coding	0	6	0	293	3	0	1	0	0	0	0	23	0	0	235	0	0	0	0	0	1	0	0	0	0	5	32
CG13784	FBgn0031897	FBtr0330197	protein_coding	0	5	0	293	14	0	13	0	0	0	0	60	0	0	142	0	0	0	0	0	0	0	0	0	0	5	64
Neto	FBgn0265416	FBtr0339703	protein_coding	0	3	1	293	9	0	1	0	0	0	0	8	0	0	253	1	0	0	0	0	1	0	0	0	0	2	23
sgg	FBgn0003371	FBtr0070466	protein_coding	0	2	0	293	2	0	0	0	0	0	0	18	0	0	249	0	0	0	0	0	1	0	0	0	0	1	25
sgg	FBgn0003371	FBtr0070468	protein_coding	0	2	0	293	2	0	0	0	0	0	0	18	0	0	249	0	0	0	0	0	1	0	0	0	0	1	25
sgg	FBgn0003371	FBtr0070473	protein_coding	0	2	0	293	2	0	0	0	0	0	0	18	0	0	249	0	0	0	0	0	1	0	0	0	0	1	25
flam	FBgn0267704	FBtr0347227	lincRNA	0	0	0	293	0	0	0	0	0	0	0	0	0	0	284	0	0	0	0	0	0	0	0	0	0	0	9
Gli	FBgn0001987	FBtr0080767	protein_coding	1	46	4	292	13	0	3	0	0	0	0	120	0	0	54	4	0	0	1	0	3	0	0	0	0	43	106
Gli	FBgn0001987	FBtr0343721	protein_coding	1	46	4	292	13	0	5	0	0	0	0	120	0	0	52	4	0	0	1	0	3	0	0	0	0	43	106
CG42671	FBgn0261553	FBtr0302698	protein_coding	0	25	5	292	0	0	2	0	0	0	0	50	0	0	187	5	0	0	0	0	3	0	0	0	0	22	56
CG42671	FBgn0261553	FBtr0304933	protein_coding	0	25	5	292	2	0	2	0	0	0	0	50	0	0	185	5	0	0	0	0	3	0	0	0	0	22	56
smog	FBgn0051660	FBtr0304910	protein_coding	0	25	2	292	10	0	3	0	0	1	0	37	0	0	221	1	0	0	0	0	5	0	0	0	0	21	25
CG30089	FBgn0050089	FBtr0087285	protein_coding	0	12	10	292	0	0	3	0	0	3	0	3	0	0	221	7	0	0	0	0	0	0	0	0	0	12	65
side	FBgn0016061	FBtr0085168	protein_coding	0	4	0	292	0	1	14	0	0	0	0	0	0	0	221	0	0	0	0	0	1	0	0	0	0	2	58
side	FBgn0016061	FBtr0309180	protein_coding	0	4	0	292	0	1	14	0	0	0	0	0	0	0	221	0	0	0	0	0	1	0	0	0	0	2	58
NK7.1	FBgn0024321	FBtr0082942	protein_coding	0	3	3	292	0	1	9	1	0	0	0	23	0	0	242	2	0	0	0	0	0	0	0	0	0	2	18
side	FBgn0016061	FBtr0289998	protein_coding	0	3	0	292	0	0	12	0	0	0	0	0	0	0	223	0	0	0	0	0	1	0	0	0	0	2	58
side	FBgn0016061	FBtr0309179	protein_coding	0	3	0	292	0	0	10	0	0	0	0	0	0	0	225	0	0	0	0	0	1	0	0	0	0	2	58
sgg	FBgn0003371	FBtr0070472	protein_coding	0	2	0	292	2	0	1	0	0	0	0	18	0	0	248	0	0	0	0	0	1	0	0	0	0	1	24
CG43729	FBgn0263980	FBtr0330009	protein_coding	0	1	0	292	0	0	1	0	0	0	0	38	0	0	215	0	0	0	0	0	1	0	0	0	0	0	39
EcR	FBgn0000546	FBtr0086008	protein_coding	0	1	0	292	2	1	2	0	0	0	0	4	0	0	241	0	0	0	0	0	0	0	0	0	0	0	43
tfc	FBgn0035199	FBtr0072660	protein_coding	0	1	0	292	10	0	1	0	0	0	0	96	0	0	126	0	0	0	0	0	0	0	0	0	0	1	59
tfc	FBgn0035199	FBtr0072661	protein_coding	0	1	0	292	10	0	1	0	0	0	0	96	0	0	126	0	0	0	0	0	0	0	0	0	0	1	59
Antp	FBgn0260642	FBtr0081654	protein_coding	0	0	0	292	0	0	2	0	0	0	0	13	0	0	263	0	0	0	0	0	0	0	0	0	0	0	14
ft	FBgn0001075	FBtr0077478	protein_coding	1	174	23	291	9	0	7	0	0	0	0	88	1	0	117	23	0	0	0	0	1	0	0	0	0	173	71
CG33791	FBgn0035240	FBtr0091795	protein_coding	0	36	11	291	0	2	3	1	0	0	0	62	0	0	161	10	0	0	0	0	2	0	0	0	0	33	66
smog	FBgn0051660	FBtr0304909	protein_coding	0	26	2	291	0	0	3	0	0	1	0	37	0	0	230	1	0	0	0	0	5	0	0	0	0	22	25
Cad87A	FBgn0037963	FBtr0082513	protein_coding	0	20	3	291	1	2	4	0	0	0	0	1	0	0	271	3	0	0	0	0	1	0	0	0	0	17	15
CG32137	FBgn0052137	FBtr0075757	protein_coding	0	15	2	291	0	0	2	0	0	0	0	5	0	0	228	2	0	0	0	0	1	0	0	0	0	14	57
spri	FBgn0085443	FBtr0112689	protein_coding	0	14	7	291	0	0	1	0	0	0	0	38	0	0	236	7	0	0	0	0	0	0	0	0	0	14	16
spri	FBgn0085443	FBtr0310291	protein_coding	0	14	7	291	0	0	1	0	0	0	0	38	0	0	236	7	0	0	0	0	0	0	0	0	0	14	16
spri	FBgn0085443	FBtr0310292	protein_coding	0	14	7	291	0	0	1	0	0	0	0	38	0	0	236	7	0	0	0	0	0	0	0	0	0	14	16
CG31760	FBgn0051760	FBtr0331997	protein_coding	0	11	8	291	26	0	0	0	0	0	0	13	0	0	199	8	0	0	0	0	5	0	0	0	0	7	57
Hnf4	FBgn0004914	FBtr0336633	protein_coding	0	10	1	291	2	0	7	0	0	0	0	49	0	0	153	1	0	0	0	0	3	0	0	0	0	8	82
T48	FBgn0004359	FBtr0085065	protein_coding	0	7	2	291	2	0	0	0	0	0	0	51	0	0	185	2	0	0	0	0	0	0	0	0	0	7	53
T48	FBgn0004359	FBtr0336724	protein_coding	0	7	2	291	2	0	0	0	0	0	0	51	0	0	185	2	0	0	0	0	0	0	0	0	0	7	53
kn	FBgn0001319	FBtr0087465	protein_coding	0	5	0	291	3	0	1	0	0	0	0	34	0	0	201	0	0	0	0	0	1	0	0	0	0	4	53
kn	FBgn0001319	FBtr0301400	protein_coding	0	5	0	291	3	0	1	0	0	0	0	34	0	0	201	0	0	0	0	0	1	0	0	0	0	4	53
CG43729	FBgn0263980	FBtr0330016	protein_coding	0	1	0	291	0	0	2	0	0	0	0	38	0	0	213	0	0	0	0	0	1	0	0	0	0	0	39
dpy	FBgn0053196	FBtr0332353	protein_coding	0	187	30	290	0	0	0	0	0	0	0	18	0	0	253	30	0	0	0	0	7	0	0	0	0	182	24
smog	FBgn0051660	FBtr0100301	protein_coding	0	27	2	290	0	0	2	0	0	1	0	37	0	0	231	1	0	0	0	0	6	0	0	0	0	22	25
capu	FBgn0000256	FBtr0290080	protein_coding	0	26	12	290	0	0	3	0	0	1	0	89	0	0	141	11	0	0	0	0	0	0	0	0	0	26	57
Ndae1	FBgn0259111	FBtr0331660	protein_coding	0	12	1	290	1	0	0	0	0	0	0	49	0	0	207	1	0	0	0	0	1	0	0	0	0	11	34
Dh31-R	FBgn0052843	FBtr0330736	protein_coding	0	6	4	290	6	2	5	0	0	0	0	24	0	0	183	4	0	0	0	0	0	0	0	0	0	4	72
kn	FBgn0001319	FBtr0112809	protein_coding	0	6	0	290	4	0	1	0	0	0	0	34	0	0	199	0	0	0	0	0	1	0	0	0	0	5	53
Liprin-gamma	FBgn0034720	FBtr0113107	protein_coding	0	19	1	289	0	0	6	0	0	1	0	18	0	0	224	0	0	0	0	0	1	0	0	0	0	18	42
Hr38	FBgn0014859	FBtr0081397	protein_coding	0	16	7	289	21	0	7	1	1	2	0	36	0	0	188	3	0	0	0	0	1	0	0	0	0	15	38
inv	FBgn0001269	FBtr0088068	protein_coding	0	15	6	289	0	5	15	0	0	0	0	33	0	0	218	6	0	0	0	0	1	0	0	0	0	9	23
zfh1	FBgn0004606	FBtr0085701	protein_coding	0	13	4	289	21	1	5	0	0	0	1	70	0	0	128	3	0	0	0	0	1	0	0	0	0	11	66
beat-VI	FBgn0039584	FBtr0333336	protein_coding	0	5	0	289	5	0	1	0	0	0	0	9	0	0	257	0	0	0	0	0	2	0	0	0	0	3	19
foxo	FBgn0038197	FBtr0082886	protein_coding	0	4	3	289	1	0	0	0	0	0	1	51	0	0	193	2	0	0	0	0	2	0	0	0	0	2	46
foxo	FBgn0038197	FBtr0082887	protein_coding	0	4	3	289	1	0	0	0	0	0	1	51	0	0	193	2	0	0	0	0	2	0	0	0	0	2	46
foxo	FBgn0038197	FBtr0305052	protein_coding	0	4	3	289	1	0	0	0	0	0	1	51	0	0	193	2	0	0	0	0	2	0	0	0	0	2	46
foxo	FBgn0038197	FBtr0346723	protein_coding	0	4	3	289	1	0	0	0	0	0	1	51	0	0	193	2	0	0	0	0	2	0	0	0	0	2	46
dpr2	FBgn0261871	FBtr0340554	protein_coding	0	1	1	289	1	1	6	0	0	0	0	23	0	0	228	1	0	0	0	0	0	0	0	0	0	0	31
CG42671	FBgn0261553	FBtr0302697	protein_coding	0	25	5	288	6	0	2	0	0	0	0	54	0	0	173	5	0	0	0	0	3	0	0	0	0	22	56
Dscam3	FBgn0261046	FBtr0113398	protein_coding	0	19	3	288	13	0	3	0	0	0	1	71	0	0	161	2	0	0	0	0	3	0	0	0	0	16	43
CG32137	FBgn0052137	FBtr0075758	protein_coding	0	16	4	288	0	0	6	0	1	0	0	5	0	0	221	3	0	0	0	0	1	0	0	0	0	15	57
slow	FBgn0035539	FBtr0073291	protein_coding	0	5	6	288	0	0	9	0	0	0	1	80	0	0	160	5	0	0	0	0	0	0	0	0	0	5	39
Fur1	FBgn0004509	FBtr0336805	protein_coding	0	1	0	288	21	0	1	0	0	0	0	10	0	0	256	0	0	0	0	0	0	0	0	0	0	1	0
Usp12-46	FBgn0039025	FBtr0084311	protein_coding	0	1	0	288	0	0	3	0	0	0	0	82	0	0	186	0	0	0	0	0	0	0	0	0	0	1	17
capu	FBgn0000256	FBtr0290081	protein_coding	0	26	15	287	0	0	3	0	0	1	0	89	0	0	138	14	0	0	0	0	0	0	0	0	0	26	57
Calx	FBgn0013995	FBtr0309204	protein_coding	0	12	0	287	4	0	0	0	0	0	0	35	0	0	218	0	0	0	0	0	1	0	0	0	0	11	31
Dop1R2	FBgn0266137	FBtr0085467	protein_coding	0	11	0	287	4	3	15	0	0	0	0	27	0	0	201	0	0	0	0	0	1	0	0	0	0	7	41
Dop1R2	FBgn0266137	FBtr0085468	protein_coding	0	11	0	287	4	3	15	0	0	0	0	27	0	0	201	0	0	0	0	0	1	0	0	0	0	7	41
CG13784	FBgn0031897	FBtr0110799	protein_coding	0	6	0	287	11	0	1	0	0	0	0	58	0	0	154	0	0	0	0	0	1	0	0	0	0	5	64
slow	FBgn0035539	FBtr0073292	protein_coding	1	5	6	287	0	0	1	0	0	0	1	80	0	0	168	5	0	0	0	1	0	0	0	0	0	5	39
Gprk2	FBgn0261988	FBtr0085788	protein_coding	0	1	1	287	1	0	3	0	0	0	0	5	0	0	231	1	0	0	0	0	0	0	0	0	0	1	47
CG45782	FBgn0267429	FBtr0346768	protein_coding	0	0	0	287	0	0	0	0	0	0	0	2	0	0	275	0	0	0	0	0	0	0	0	0	0	0	10
dpy	FBgn0053196	FBtr0332349	protein_coding	0	194	34	286	6	0	0	0	0	0	1	24	0	0	221	33	0	0	0	0	8	0	0	0	0	188	41
smp-30	FBgn0038257	FBtr0336877	protein_coding	0	15	5	286	1	0	3	0	0	0	0	74	0	0	86	5	0	0	0	0	0	0	0	0	0	15	122
zfh1	FBgn0004606	FBtr0331180	protein_coding	0	14	6	286	18	1	5	0	0	0	1	70	0	0	128	5	0	0	0	0	1	0	0	0	0	12	66
Dop1R2	FBgn0266137	FBtr0330293	protein_coding	0	11	1	286	3	3	15	0	0	0	0	27	0	0	201	1	0	0	0	0	1	0	0	0	0	7	41
Rgk1	FBgn0264753	FBtr0334283	protein_coding	0	10	5	286	1	3	6	0	0	0	0	23	0	0	199	5	0	0	0	0	1	0	0	0	0	6	58
CG32369	FBgn0052369	FBtr0304992	protein_coding	0	10	1	286	4	0	8	0	0	0	0	54	0	0	199	1	0	0	0	0	2	0	0	0	0	8	23
Hnf4	FBgn0004914	FBtr0079747	protein_coding	0	10	1	286	2	0	2	0	0	0	0	49	0	0	153	1	0	0	0	0	3	0	0	0	0	8	82
Pkc53E	FBgn0003091	FBtr0331960	protein_coding	0	10	0	286	16	0	12	0	0	0	0	60	0	0	153	0	0	0	0	0	6	0	0	0	0	4	51
hts	FBgn0263391	FBtr0309112	protein_coding	0	8	2	286	3	0	1	0	0	0	0	57	0	0	155	2	0	0	0	0	0	0	0	0	0	8	70
hts	FBgn0263391	FBtr0309114	protein_coding	0	8	2	286	2	0	0	0	0	0	0	58	0	0	156	2	0	0	0	0	0	0	0	0	0	8	70
hts	FBgn0263391	FBtr0309115	protein_coding	0	8	2	286	3	0	0	0	0	0	0	57	0	0	156	2	0	0	0	0	0	0	0	0	0	8	70
beat-VI	FBgn0039584	FBtr0085289	protein_coding	0	5	0	286	1	0	1	0	0	0	0	10	0	0	257	0	0	0	0	0	2	0	0	0	0	3	19
Gprk2	FBgn0261988	FBtr0334555	protein_coding	0	1	1	286	0	0	3	0	0	0	0	5	0	0	231	1	0	0	0	0	0	0	0	0	0	1	47
sls	FBgn0086906	FBtr0332677	protein_coding	0	212	49	285	0	0	1	0	3	0	0	30	0	0	219	46	0	0	0	0	6	0	0	0	0	208	39
Msp300	FBgn0261836	FBtr0303383	protein_coding	1	66	13	285	0	0	1	0	0	0	0	25	0	0	219	13	0	0	0	1	2	0	0	0	0	64	43
CG31760	FBgn0051760	FBtr0331996	protein_coding	1	19	9	285	15	0	2	0	0	0	0	15	0	0	227	9	0	0	0	1	6	0	0	0	0	15	31
MYPT-75D	FBgn0036801	FBtr0331420	protein_coding	0	9	0	285	4	1	4	0	0	0	0	37	0	0	215	0	0	0	0	0	1	0	0	0	0	7	26
Dh31	FBgn0032048	FBtr0079699	protein_coding	0	3	0	285	2	0	1	0	0	0	0	27	0	0	189	0	0	0	0	0	0	0	0	0	0	3	66
Dh31	FBgn0032048	FBtr0079700	protein_coding	0	3	0	285	2	0	1	0	0	0	0	27	0	0	189	0	0	0	0	0	0	0	0	0	0	3	66
dpy	FBgn0053196	FBtr0332345	protein_coding	0	196	34	284	6	0	0	0	0	0	1	24	0	0	219	33	0	0	0	0	8	0	0	0	0	190	41
dpy	FBgn0053196	FBtr0332348	protein_coding	0	196	34	284	6	0	0	0	0	0	1	24	0	0	219	33	0	0	0	0	8	0	0	0	0	190	41
Gli	FBgn0001987	FBtr0080769	protein_coding	1	45	4	284	13	0	0	0	0	0	0	120	0	0	54	4	0	0	1	0	2	0	0	0	0	43	100
Ndae1	FBgn0259111	FBtr0299539	protein_coding	1	13	1	284	8	0	1	0	0	0	0	62	0	0	138	1	0	0	0	0	1	0	1	0	0	12	76
Cip4	FBgn0035533	FBtr0073339	protein_coding	0	10	1	284	2	0	1	0	0	0	0	10	0	0	232	1	0	0	0	0	3	0	0	0	0	7	42
Cip4	FBgn0035533	FBtr0306094	protein_coding	0	10	1	284	2	0	1	0	0	0	0	10	0	0	232	1	0	0	0	0	3	0	0	0	0	7	42
Cip4	FBgn0035533	FBtr0306096	protein_coding	0	10	1	284	2	0	1	0	0	0	0	10	0	0	232	1	0	0	0	0	3	0	0	0	0	7	42
CG31869	FBgn0051869	FBtr0290245	protein_coding	1	9	4	284	4	1	10	1	0	0	0	26	0	0	238	3	0	0	1	0	2	0	0	0	0	7	8
SPR	FBgn0029768	FBtr0070778	protein_coding	0	3	0	284	9	1	1	0	0	0	0	3	0	0	233	0	0	0	0	0	1	0	0	0	0	1	39
Fur1	FBgn0004509	FBtr0089984	protein_coding	0	1	0	284	3	0	1	0	0	0	0	24	0	0	256	0	0	0	0	0	0	0	0	0	0	1	0
Fur1	FBgn0004509	FBtr0089985	protein_coding	0	1	0	284	3	0	1	0	0	0	0	24	0	0	256	0	0	0	0	0	0	0	0	0	0	1	0
Fur1	FBgn0004509	FBtr0089987	protein_coding	0	1	0	284	3	0	1	0	0	0	0	24	0	0	256	0	0	0	0	0	0	0	0	0	0	1	0
dpy	FBgn0053196	FBtr0332344	protein_coding	0	185	34	283	0	0	0	0	0	0	1	18	0	0	229	33	0	0	0	0	7	0	0	0	0	180	41
rhea	FBgn0260442	FBtr0305210	protein_coding	0	65	3	283	3	0	4	0	0	0	0	45	0	0	200	3	0	0	0	0	3	0	0	0	1	61	33
rhea	FBgn0260442	FBtr0333107	protein_coding	0	65	3	283	3	0	4	0	0	0	0	45	0	0	200	3	0	0	0	0	3	0	0	0	1	61	33
MYPT-75D	FBgn0036801	FBtr0075049	protein_coding	0	9	2	283	4	1	4	0	0	1	0	37	0	0	213	1	0	0	0	0	1	0	0	0	0	7	26
MYPT-75D	FBgn0036801	FBtr0331422	protein_coding	0	9	2	283	4	1	4	0	0	1	0	37	0	0	213	1	0	0	0	0	1	0	0	0	0	7	26
Fur1	FBgn0004509	FBtr0089983	protein_coding	0	2	0	283	3	0	1	0	0	0	0	24	0	0	255	0	0	0	0	0	0	0	0	0	0	2	0
sls	FBgn0086906	FBtr0332681	protein_coding	0	190	74	282	0	0	1	0	1	1	0	30	0	0	216	72	0	0	0	0	5	0	0	0	0	186	39
sls	FBgn0086906	FBtr0332684	protein_coding	0	190	74	282	0	0	1	0	1	1	0	30	0	0	216	72	0	0	0	0	5	0	0	0	0	186	39
CG34383	FBgn0085412	FBtr0329897	protein_coding	0	30	9	282	4	0	2	1	0	0	1	45	0	0	182	7	0	0	0	0	1	0	0	0	0	29	50
Dg	FBgn0034072	FBtr0087257	protein_coding	0	29	4	282	7	0	1	1	0	0	0	35	0	0	179	3	0	0	0	0	3	0	0	0	0	26	63
capu	FBgn0000256	FBtr0077513	protein_coding	0	25	7	282	0	0	3	0	0	1	0	89	0	0	127	6	0	0	0	0	0	0	0	0	0	25	63
Lmpt	FBgn0261565	FBtr0302785	protein_coding	0	15	6	282	9	0	2	0	0	0	0	58	0	0	165	6	0	0	0	0	2	0	0	0	0	14	48
Gyc88E	FBgn0038295	FBtr0110961	protein_coding	0	12	1	282	0	0	0	0	0	0	0	31	0	0	238	1	0	0	0	0	0	0	0	0	0	12	13
CG17364	FBgn0036391	FBtr0333027	protein_coding	0	5	0	282	7	0	4	0	0	0	0	68	0	0	125	0	0	0	0	0	2	0	0	0	0	3	79
CG17364	FBgn0036391	FBtr0333029	protein_coding	0	5	0	282	7	0	4	0	0	0	0	68	0	0	125	0	0	0	0	0	2	0	0	0	0	3	79
CG17364	FBgn0036391	FBtr0333028	protein_coding	0	3	2	282	10	0	4	0	1	0	0	68	0	0	122	1	0	0	0	0	2	0	0	0	0	1	79
shep	FBgn0052423	FBtr0333287	protein_coding	0	3	0	282	0	0	0	0	0	0	0	5	0	0	251	0	0	0	0	0	0	0	0	0	0	3	26
Rbp6	FBgn0260943	FBtr0290066	protein_coding	0	1	0	282	0	0	1	0	0	0	0	18	0	0	215	0	0	0	0	0	1	0	0	0	0	0	49
dpy	FBgn0053196	FBtr0332347	protein_coding	0	191	30	281	0	0	0	0	0	0	0	18	0	0	227	30	0	0	0	0	7	0	0	0	0	186	41
CG43078	FBgn0262508	FBtr0304814	protein_coding	0	52	16	281	11	3	21	0	0	1	0	81	0	0	83	15	0	0	0	0	0	0	0	0	0	49	85
Dg	FBgn0034072	FBtr0306238	protein_coding	0	30	9	281	9	0	1	1	1	0	0	38	0	0	173	7	0	0	0	0	3	0	0	0	0	27	63
Cip4	FBgn0035533	FBtr0113138	protein_coding	0	12	2	281	2	0	1	0	0	0	0	10	0	0	228	2	0	0	0	0	3	0	0	0	0	9	43
Cip4	FBgn0035533	FBtr0306095	protein_coding	0	12	2	281	2	0	1	0	0	0	0	10	0	0	228	2	0	0	0	0	3	0	0	0	0	9	43
Treh	FBgn0003748	FBtr0071535	protein_coding	0	12	2	281	3	0	11	0	0	0	0	49	0	0	152	2	0	0	0	0	2	0	0	0	0	10	68
hts	FBgn0263391	FBtr0309106	protein_coding	0	8	2	281	0	0	1	0	0	0	0	55	0	0	155	2	0	0	0	0	0	0	0	0	0	8	70
RapGAP1	FBgn0264895	FBtr0334847	protein_coding	0	4	0	281	2	0	1	0	0	0	0	34	0	0	222	0	0	0	0	0	0	0	0	0	0	4	22
para	FBgn0264255	FBtr0342746	protein_coding	0	4	0	281	43	0	3	0	0	0	0	8	0	0	195	0	0	0	0	0	2	0	0	0	0	2	34
RunxA	FBgn0083981	FBtr0308028	protein_coding	0	2	0	281	8	0	2	0	0	0	0	36	0	0	200	0	0	0	0	0	0	0	0	0	0	2	35
RunxA	FBgn0083981	FBtr0331159	protein_coding	0	2	0	281	8	0	2	0	0	0	0	36	0	0	200	0	0	0	0	0	0	0	0	0	0	2	35
RunxA	FBgn0083981	FBtr0331160	protein_coding	0	2	0	281	8	0	2	0	0	0	0	36	0	0	200	0	0	0	0	0	0	0	0	0	0	2	35
Dg	FBgn0034072	FBtr0087256	protein_coding	0	29	6	280	7	0	1	1	1	0	0	35	0	0	177	4	0	0	0	0	3	0	0	0	0	26	63
dnr1	FBgn0260866	FBtr0330229	protein_coding	0	13	1	280	4	0	1	0	0	0	0	80	0	0	181	1	0	0	0	0	1	0	0	0	0	13	14
[truncated: 32,083 more rows]
