# Supplementary material for: Whole-Genome and Poly(A)+Transcriptome Analysis of the Drosophila Mutant agnts3 with Cognitive Dysfunctions
Source: Int J Mol Sci. 2024 Sep 13;25(18):9891. doi: 10.3390/ijms25189891 (PMC11432035; doi:10.3390/ijms25189891)
Supplement: Supplementary file 1 [file ijms-25-09891-s001.zip › Supplementary materials/Archive_S1_genome_sequences_annotation/CS-full.csv]

#GeneName	GeneId	TranscriptId	BioType	variants_impact_HIGH	variants_impact_LOW	variants_impact_MODERATE	variants_impact_MODIFIER	variants_effect_3_prime_UTR_variant	variants_effect_5_prime_UTR_premature_start_codon_gain_variant	variants_effect_5_prime_UTR_variant	variants_effect_conservative_inframe_deletion	variants_effect_conservative_inframe_insertion	variants_effect_disruptive_inframe_deletion	variants_effect_disruptive_inframe_insertion	variants_effect_downstream_gene_variant	variants_effect_frameshift_variant	variants_effect_initiator_codon_variant	variants_effect_intron_variant	variants_effect_missense_variant	variants_effect_non_coding_transcript_exon_variant	variants_effect_non_coding_transcript_variant	variants_effect_splice_acceptor_variant	variants_effect_splice_donor_variant	variants_effect_splice_region_variant	variants_effect_start_lost	variants_effect_stop_gained	variants_effect_stop_lost	variants_effect_stop_retained_variant	variants_effect_synonymous_variant	variants_effect_upstream_gene_variant
Tie	FBgn0014073	FBtr0073323	protein_coding	4	4	1	211	0	1	8	0	0	0	0	15	3	0	122	1	0	0	0	0	1	1	0	0	0	2	67
tun	FBgn0034046	FBtr0340013	protein_coding	3	4	1	649	1	2	16	0	0	0	0	31	0	0	557	1	0	1	2	1	3	0	0	0	0	0	48
CG9698	FBgn0039784	FBtr0085657	protein_coding	3	13	7	155	9	0	1	0	0	0	0	43	0	0	14	7	0	0	0	0	3	0	0	3	0	10	91
nonA	FBgn0004227	FBtr0074233	protein_coding	3	22	48	114	0	0	10	0	0	0	0	10	2	0	67	48	0	0	0	0	0	0	1	0	0	22	27
CG18538	FBgn0034324	FBtr0086760	protein_coding	3	6	2	113	0	0	0	0	0	0	0	39	2	0	9	2	0	0	0	0	3	0	1	0	0	4	67
nonA	FBgn0004227	FBtr0340313	protein_coding	3	22	48	112	50	0	10	0	0	0	0	8	2	0	17	48	0	0	0	0	0	0	1	0	0	22	27
nonA	FBgn0004227	FBtr0074232	protein_coding	3	22	48	105	5	0	10	0	0	0	0	46	2	0	17	48	0	0	0	0	0	0	1	0	0	22	27
nonA	FBgn0004227	FBtr0100586	protein_coding	3	22	48	105	8	0	10	0	0	0	0	46	2	0	14	48	0	0	0	0	0	0	1	0	0	22	27
twin	FBgn0011725	FBtr0084569	protein_coding	3	2	0	101	0	0	0	0	0	0	0	6	1	0	74	0	0	0	0	1	1	1	0	0	0	2	22
tai	FBgn0041092	FBtr0304974	protein_coding	2	53	8	1350	41	2	17	0	0	1	3	97	1	0	1095	5	0	0	0	0	2	0	1	0	0	49	102
cpo	FBgn0263995	FBtr0330272	protein_coding	2	8	7	640	2	0	0	1	0	0	1	17	1	0	623	5	0	0	1	0	2	0	0	0	0	7	0
Ggamma30A	FBgn0267252	FBtr0309247	protein_coding	2	3	0	633	4	0	8	0	0	0	0	35	0	0	533	0	0	1	2	0	2	0	0	0	0	1	56
tmod	FBgn0082582	FBtr0306687	protein_coding	2	9	1	435	10	0	2	0	0	0	0	58	0	0	311	1	0	0	0	2	1	0	0	0	0	8	57
Pdfr	FBgn0260753	FBtr0340085	protein_coding	2	15	1	221	13	0	5	0	0	0	0	51	2	0	125	1	0	0	0	0	3	0	0	0	0	13	29
Pdfr	FBgn0260753	FBtr0340084	protein_coding	2	15	1	217	13	0	9	0	0	0	0	51	2	0	110	1	0	0	0	0	3	0	0	0	0	13	36
CR45136	FBgn0266629	FBtr0344917	lincRNA	2	0	0	190	0	0	0	0	0	0	0	85	0	0	3	0	15	0	2	0	0	0	0	0	0	0	89
CR31781	FBgn0051781	FBtr0346590	lincRNA	2	2	0	182	0	0	0	0	0	0	0	37	0	0	63	0	13	0	2	0	2	0	0	0	0	0	73
CR31781	FBgn0051781	FBtr0308926	lincRNA	2	2	0	180	0	0	0	0	0	0	0	37	0	0	63	0	13	0	2	0	2	0	0	0	0	0	71
CR31781	FBgn0051781	FBtr0308927	lincRNA	2	2	0	180	0	0	0	0	0	0	0	37	0	0	63	0	13	0	2	0	2	0	0	0	0	0	71
Cp1	FBgn0013770	FBtr0087593	protein_coding	2	5	0	155	0	0	0	0	0	0	0	42	2	0	65	0	0	0	0	0	2	0	0	0	0	3	50
CG13700	FBgn0036785	FBtr0299605	protein_coding	2	11	1	143	1	0	1	0	0	0	0	74	0	0	17	1	0	0	1	0	4	0	1	0	0	7	55
CG13700	FBgn0036785	FBtr0332864	protein_coding	2	11	1	143	1	0	1	0	0	0	0	74	0	0	17	1	0	0	1	0	4	0	1	0	0	7	55
CG13700	FBgn0036785	FBtr0332865	protein_coding	2	11	1	143	1	0	1	0	0	0	0	74	0	0	17	1	0	0	1	0	4	0	1	0	0	7	55
CG13700	FBgn0036785	FBtr0332866	protein_coding	2	11	1	143	1	0	1	0	0	0	0	74	0	0	17	1	0	0	1	0	4	0	1	0	0	7	55
CDS_3L_11397542_11397865	GENE_CDS_3L_11397542_11397865	FBtr0339928	protein_coding	2	3	4	128	0	0	0	0	0	0	0	79	2	0	0	4	0	0	0	0	0	0	0	0	0	3	49
inaD	FBgn0001263	FBtr0305132	protein_coding	2	19	1	125	0	0	0	0	0	0	0	49	0	0	39	1	0	0	0	0	4	0	2	0	0	16	40
CG10183	FBgn0039093	FBtr0273191	protein_coding	2	15	17	116	0	0	0	0	1	0	0	29	0	1	4	16	0	0	1	0	0	0	1	0	0	14	84
Cyp4p1	FBgn0015037	FBtr0088592	protein_coding	2	8	3	107	1	0	0	0	0	0	0	36	1	0	13	3	0	0	0	1	3	0	0	0	0	6	60
CG43092	FBgn0262538	FBtr0304880	protein_coding	2	0	9	102	0	0	0	0	0	1	0	38	1	0	0	9	0	0	0	0	0	0	0	1	0	0	64
CDS_3L_19269772_19270642	GENE_CDS_3L_19269772_19270642	FBtr0309116	protein_coding	2	2	7	101	0	0	0	0	0	0	0	50	2	0	0	7	0	0	0	0	0	0	0	0	0	2	51
CG9500	FBgn0031804	FBtr0079280	protein_coding	2	2	2	101	2	0	0	0	0	0	0	65	2	0	0	2	0	0	0	0	1	0	0	0	0	1	34
Ugt86Dd	FBgn0040256	FBtr0113321	protein_coding	2	2	10	87	0	0	0	0	0	0	0	41	1	0	2	10	0	0	0	0	0	0	1	0	0	2	44
AttC	FBgn0041579	FBtr0305795	protein_coding	2	0	5	64	0	0	3	0	0	0	0	34	1	0	0	5	0	0	0	0	0	0	0	1	0	0	27
CG43124	FBgn0262587	FBtr0305116	protein_coding	2	0	3	61	0	0	1	0	0	0	0	26	1	0	0	3	0	0	0	0	0	0	1	0	0	0	34
CR44091	FBgn0264900	FBtr0334932	lincRNA	2	0	0	61	0	0	0	0	0	0	0	30	0	0	2	0	4	0	0	2	0	0	0	0	0	0	27
CG4004	FBgn0030418	FBtr0333722	protein_coding	2	1	5	49	0	0	0	0	0	0	0	5	1	0	4	5	0	0	0	0	0	0	1	0	0	1	40
CDS_3R_13522951_13523535	GENE_CDS_3R_13522951_13523535	FBtr0082791	protein_coding	2	1	2	48	0	0	0	0	0	0	0	21	2	0	0	2	0	0	0	0	0	0	1	0	0	1	27
CG8136	FBgn0037616	FBtr0081910	protein_coding	2	4	2	39	1	0	0	0	0	0	0	19	0	0	2	2	0	0	0	2	0	0	0	0	0	4	19
CG8136	FBgn0037616	FBtr0300545	protein_coding	2	4	2	39	1	0	0	0	0	0	0	19	0	0	2	2	0	0	0	2	0	0	0	0	0	4	19
CG4580	FBgn0032585	FBtr0080865	protein_coding	2	8	13	35	3	0	0	0	0	0	0	22	1	0	1	13	0	0	0	0	0	0	0	1	0	8	9
CDS_3L_9542245_9543999	GENE_CDS_3L_9542245_9543999	FBtr0336953	protein_coding	2	9	4	30	0	0	0	0	0	0	0	11	0	0	0	4	0	0	0	0	1	0	0	2	0	9	19
EXON_3L_21298744_21299063	GENE_EXON_3L_21298744_21299063	FBtr0321303	protein_coding	2	0	1	30	0	0	0	0	0	0	0	13	1	0	0	1	0	0	0	0	0	1	0	0	0	0	17
Cyp6a14	FBgn0033302	FBtr0345575	protein_coding	2	0	8	29	0	0	2	0	0	0	0	10	1	0	0	8	0	0	0	0	0	0	1	0	0	0	17
CG14692	FBgn0037836	FBtr0347183	protein_coding	2	20	72	28	0	0	0	1	0	1	0	20	0	0	11	70	0	0	1	0	3	0	1	0	0	17	1
Cyp6a14	FBgn0033302	FBtr0302331	protein_coding	2	0	8	28	0	0	0	0	0	0	0	10	1	0	0	8	0	0	0	0	0	0	1	0	0	0	18
EXON_3L_22954421_22955302	GENE_EXON_3L_22954421_22955302	FBtr0078567	protein_coding	2	0	1	13	0	0	0	0	0	0	0	2	1	0	0	1	0	0	0	0	0	0	1	1	0	0	11
CG31268	FBgn0051268	FBtr0083390	protein_coding	2	0	0	5	0	0	0	0	0	0	0	2	2	0	1	0	0	0	0	0	1	0	0	0	0	0	2
dpr6	FBgn0040823	FBtr0332666	protein_coding	1	7	0	2025	16	2	14	0	0	0	0	59	0	0	1874	0	0	0	0	0	0	0	1	0	0	5	62
tai	FBgn0041092	FBtr0333405	protein_coding	1	50	7	1309	6	2	17	0	0	1	3	86	0	0	1100	4	0	0	0	0	2	0	1	0	0	46	102
tai	FBgn0041092	FBtr0303871	protein_coding	1	53	7	1306	6	2	17	0	0	1	3	86	0	0	1097	4	0	0	0	0	2	0	1	0	0	49	102
tai	FBgn0041092	FBtr0303873	protein_coding	1	48	7	1171	41	0	5	0	0	1	3	97	0	0	968	4	0	0	0	0	2	0	1	0	0	46	62
tai	FBgn0041092	FBtr0303870	protein_coding	1	51	7	1122	6	0	5	0	0	1	3	86	0	0	965	4	0	0	0	0	2	0	1	0	0	49	62
tai	FBgn0041092	FBtr0303872	protein_coding	1	51	7	1122	6	0	5	0	0	1	3	86	0	0	965	4	0	0	0	0	2	0	1	0	0	49	62
rols	FBgn0041096	FBtr0076056	protein_coding	1	23	7	858	2	1	4	0	1	0	1	31	0	0	710	5	0	0	0	1	0	0	0	0	0	22	112
rols	FBgn0041096	FBtr0334109	protein_coding	1	23	7	858	2	1	4	0	1	0	1	31	0	0	710	5	0	0	0	1	0	0	0	0	0	22	112
rols	FBgn0041096	FBtr0076057	protein_coding	1	24	7	857	2	1	4	0	1	0	1	31	0	0	709	5	0	0	0	1	0	0	0	0	0	23	112
fz2	FBgn0016797	FBtr0299586	protein_coding	1	6	3	849	0	1	10	0	0	0	0	51	0	0	723	3	0	0	1	0	1	0	0	0	0	4	66
mbl	FBgn0265487	FBtr0086992	protein_coding	1	5	1	841	11	1	11	1	0	0	0	10	0	0	691	0	0	0	0	0	0	0	0	1	0	4	118
iab-8	FBgn0264857	FBtr0336892	lincRNA	1	0	0	840	0	0	0	0	0	0	0	61	0	0	742	0	18	0	1	0	0	0	0	0	0	0	20
bun	FBgn0259176	FBtr0346622	protein_coding	1	8	3	797	4	0	1	0	1	1	0	36	1	0	732	1	0	0	0	0	1	0	0	0	0	7	25
cpo	FBgn0263995	FBtr0330275	protein_coding	1	9	6	662	12	0	0	1	0	0	1	28	0	0	624	4	0	0	1	0	2	0	0	0	0	7	0
cpo	FBgn0263995	FBtr0330277	protein_coding	1	9	6	661	12	0	0	1	0	0	1	28	0	0	623	4	0	0	1	0	2	0	0	0	0	7	0
cpo	FBgn0263995	FBtr0330273	protein_coding	1	9	6	648	5	0	0	1	0	0	1	21	0	0	624	4	0	0	1	0	2	0	0	0	0	7	0
tmod	FBgn0082582	FBtr0113483	protein_coding	1	10	0	633	7	0	1	0	0	0	0	58	0	0	495	0	0	0	0	1	1	0	0	0	0	9	74
cpo	FBgn0263995	FBtr0330269	protein_coding	1	9	6	625	5	0	4	1	0	0	1	21	0	0	569	4	0	0	1	0	2	0	0	0	0	7	28
cpo	FBgn0263995	FBtr0330280	protein_coding	1	9	6	625	5	0	4	1	0	0	1	21	0	0	569	4	0	0	1	0	2	0	0	0	0	7	28
CG31690	FBgn0051690	FBtr0301682	protein_coding	1	36	12	589	0	0	7	0	0	0	0	76	0	0	434	12	0	0	0	0	2	0	1	0	0	35	73
bru2	FBgn0262475	FBtr0304858	protein_coding	1	4	0	545	7	0	1	0	0	0	0	30	1	0	485	0	0	0	0	0	0	0	0	0	0	4	22
Shroom	FBgn0085408	FBtr0339991	protein_coding	1	34	8	530	0	1	4	0	0	0	1	37	0	0	438	7	0	1	1	0	3	0	0	0	0	31	53
sda	FBgn0015541	FBtr0112882	protein_coding	1	23	8	527	6	1	8	0	0	1	0	53	1	0	386	7	0	0	0	0	1	0	0	0	0	21	75
sda	FBgn0015541	FBtr0336725	protein_coding	1	24	8	526	6	1	8	0	0	1	0	53	1	0	386	7	0	0	0	0	2	0	0	0	0	21	75
Ddr	FBgn0053531	FBtr0344770	protein_coding	1	11	4	500	1	0	2	0	0	0	0	0	1	0	477	4	0	0	0	0	4	0	0	0	0	7	24
Ddr	FBgn0053531	FBtr0344771	protein_coding	1	11	4	500	0	0	2	0	0	0	0	1	1	0	477	4	0	0	0	0	4	0	0	0	0	7	24
pHCl	FBgn0264908	FBtr0334979	protein_coding	1	11	4	485	17	2	2	0	0	0	0	54	0	0	362	4	0	0	0	1	3	0	0	0	0	7	52
Ndae1	FBgn0259111	FBtr0331658	protein_coding	1	14	1	478	3	0	10	0	0	0	0	75	0	0	312	1	0	0	0	0	1	0	1	0	0	13	79
lilli	FBgn0041111	FBtr0077632	protein_coding	1	20	6	475	1	0	3	0	0	0	0	4	0	0	434	6	0	0	1	0	1	0	0	0	0	19	35
Flo2	FBgn0264078	FBtr0073949	protein_coding	1	0	0	457	0	0	0	0	0	0	0	1	0	0	455	0	0	0	1	0	0	0	0	0	0	0	2
Flo2	FBgn0264078	FBtr0073950	protein_coding	1	0	0	457	0	0	0	0	0	0	0	1	0	0	455	0	0	0	1	0	0	0	0	0	0	0	2
Flo2	FBgn0264078	FBtr0073951	protein_coding	1	0	0	457	0	0	0	0	0	0	0	1	0	0	455	0	0	0	1	0	0	0	0	0	0	0	2
Flo2	FBgn0264078	FBtr0073952	protein_coding	1	0	0	457	0	0	0	0	0	0	0	1	0	0	455	0	0	0	1	0	0	0	0	0	0	0	2
Flo2	FBgn0264078	FBtr0330214	protein_coding	1	0	0	457	0	0	0	0	0	0	0	1	0	0	455	0	0	0	1	0	0	0	0	0	0	0	2
Flo2	FBgn0264078	FBtr0330215	protein_coding	1	0	0	457	0	0	0	0	0	0	0	1	0	0	455	0	0	0	1	0	0	0	0	0	0	0	2
Flo2	FBgn0264078	FBtr0330216	protein_coding	1	0	0	457	0	0	0	0	0	0	0	1	0	0	455	0	0	0	1	0	0	0	0	0	0	0	2
Flo2	FBgn0264078	FBtr0330217	protein_coding	1	0	0	457	0	0	0	0	0	0	0	1	0	0	455	0	0	0	1	0	0	0	0	0	0	0	2
pHCl	FBgn0264908	FBtr0334977	protein_coding	1	11	4	456	1	2	2	0	0	0	0	41	0	0	362	4	0	0	0	1	3	0	0	0	0	7	52
CR44909	FBgn0266214	FBtr0343861	lincRNA	1	0	0	450	0	0	0	0	0	0	0	0	0	0	372	0	19	0	0	1	0	0	0	0	0	0	60
tmod	FBgn0082582	FBtr0085661	protein_coding	1	9	1	436	5	0	2	0	0	0	0	58	0	0	316	1	0	0	0	1	1	0	0	0	0	8	57
tmod	FBgn0082582	FBtr0302600	protein_coding	1	9	1	436	8	0	2	0	0	0	0	58	0	0	313	1	0	0	0	1	1	0	0	0	0	8	57
Dscam1	FBgn0033159	FBtr0111049	protein_coding	1	18	0	432	7	0	2	0	0	0	0	20	1	0	390	0	0	0	0	0	0	0	0	0	0	18	13
Dscam1	FBgn0033159	FBtr0306771	protein_coding	1	11	7	432	7	0	2	0	0	0	0	20	1	0	390	7	0	0	0	0	1	0	0	0	1	10	13
Dscam1	FBgn0033159	FBtr0306772	protein_coding	1	11	7	432	7	0	2	0	0	0	0	20	1	0	390	7	0	0	0	0	1	0	0	0	1	10	13
Dscam1	FBgn0033159	FBtr0111068	protein_coding	1	19	0	431	7	0	2	0	0	0	0	20	1	0	389	0	0	0	0	0	0	0	0	0	0	19	13
Dscam1	FBgn0033159	FBtr0306770	protein_coding	1	12	7	431	7	0	2	0	0	0	0	20	1	0	390	7	0	0	0	0	2	0	0	0	1	10	13
Dscam1	FBgn0033159	FBtr0306767	protein_coding	1	11	8	431	7	0	2	0	0	0	0	20	1	0	389	8	0	0	0	0	1	0	0	0	1	10	13
Dscam1	FBgn0033159	FBtr0306768	protein_coding	1	13	9	428	7	0	2	0	0	0	0	20	1	0	387	9	0	0	0	0	2	0	0	0	1	11	13
Dscam1	FBgn0033159	FBtr0306783	protein_coding	1	12	10	428	7	0	2	0	0	0	0	20	1	0	386	10	0	0	0	0	0	0	0	0	1	11	13
Dscam1	FBgn0033159	FBtr0306769	protein_coding	1	11	12	427	7	0	2	0	0	0	0	20	1	0	385	12	0	0	0	0	2	0	0	0	1	10	13
jv	FBgn0263973	FBtr0307514	protein_coding	1	30	19	420	0	0	1	0	1	0	0	21	1	0	339	18	0	0	0	0	3	0	0	0	0	28	61
CG13229	FBgn0033579	FBtr0330602	protein_coding	1	19	3	405	0	1	11	0	0	0	0	92	0	0	275	3	0	0	0	1	3	0	0	0	0	15	31
rdo	FBgn0243486	FBtr0340228	protein_coding	1	5	2	401	2	1	2	0	0	0	1	38	0	0	342	2	0	0	0	0	0	0	1	0	0	4	17
CG33298	FBgn0032120	FBtr0089854	protein_coding	1	23	3	388	1	1	6	0	0	0	0	35	0	0	275	3	0	0	0	1	3	0	0	0	0	21	73
CG33298	FBgn0032120	FBtr0089853	protein_coding	1	22	4	388	1	1	6	0	0	0	0	35	0	0	274	4	0	0	0	1	2	0	0	0	0	21	73
CG33298	FBgn0032120	FBtr0301064	protein_coding	1	22	3	388	1	0	2	0	0	0	0	35	0	0	279	3	0	0	0	1	3	0	0	0	0	21	73
CG33298	FBgn0032120	FBtr0301065	protein_coding	1	22	3	388	1	0	1	0	0	0	0	35	0	0	280	3	0	0	0	1	3	0	0	0	0	21	73
Trpm	FBgn0265194	FBtr0339074	protein_coding	1	24	3	382	10	0	1	0	0	0	0	48	0	0	319	3	0	0	0	0	4	0	1	0	0	20	8
Trpm	FBgn0265194	FBtr0339079	protein_coding	1	24	3	382	10	0	4	0	0	0	0	48	0	0	316	3	0	0	0	0	4	0	1	0	0	20	8
Trpm	FBgn0265194	FBtr0339080	protein_coding	1	24	3	382	10	0	2	0	0	0	0	48	0	0	318	3	0	0	0	0	4	0	1	0	0	20	8
Trpm	FBgn0265194	FBtr0339081	protein_coding	1	24	3	382	10	0	4	0	0	0	0	48	0	0	316	3	0	0	0	0	4	0	1	0	0	20	8
CG31760	FBgn0051760	FBtr0331996	protein_coding	1	22	7	376	3	1	4	0	0	0	0	27	0	0	316	7	0	0	0	1	6	0	0	0	1	17	30
CG17839	FBgn0036454	FBtr0110825	protein_coding	1	13	1	376	3	0	1	0	0	0	0	19	1	0	351	1	0	0	0	0	2	0	0	0	0	12	2
Myo28B1	FBgn0040299	FBtr0079473	protein_coding	1	57	21	368	2	0	0	0	0	0	0	60	1	0	204	21	0	0	0	0	1	0	0	0	0	56	103
CG10019	FBgn0031568	FBtr0321291	protein_coding	1	23	7	365	22	0	5	0	0	0	1	48	0	0	267	6	0	0	1	0	3	0	0	0	0	21	26
Ddr	FBgn0053531	FBtr0340169	protein_coding	1	6	2	361	1	0	2	0	0	0	0	21	1	0	315	2	0	0	0	0	2	0	0	0	0	4	24
Myo28B1	FBgn0040299	FBtr0079474	protein_coding	1	28	2	356	16	0	0	0	0	0	0	58	1	0	180	2	0	0	0	0	1	0	0	0	0	27	103
Dscam3	FBgn0261046	FBtr0113397	protein_coding	1	29	4	347	9	0	3	0	0	0	2	27	0	0	275	2	0	0	1	0	6	0	0	0	0	24	39
Dscam3	FBgn0261046	FBtr0330211	protein_coding	1	29	4	347	7	0	2	0	0	0	2	27	0	0	278	2	0	0	1	0	6	0	0	0	0	24	39
Dscam3	FBgn0261046	FBtr0330212	protein_coding	1	30	4	346	8	0	2	0	0	0	2	27	0	0	276	2	0	0	1	0	6	0	0	0	0	25	39
Ndae1	FBgn0259111	FBtr0299539	protein_coding	1	16	1	342	8	1	7	0	0	0	0	64	0	0	178	1	0	0	0	0	1	0	1	0	0	14	86
CR31386	FBgn0051386	FBtr0308921	lincRNA	1	2	0	340	0	0	0	0	0	0	0	31	0	0	265	0	17	0	1	0	2	0	0	0	0	0	30
Msp300	FBgn0261836	FBtr0332403	protein_coding	1	14	3	333	0	0	8	0	0	0	0	0	0	0	252	3	0	0	0	1	0	0	0	0	0	14	74
pip	FBgn0003089	FBtr0075003	protein_coding	1	3	1	332	0	1	1	0	0	1	0	44	0	0	235	1	0	0	0	0	1	1	0	0	0	1	53
pip	FBgn0003089	FBtr0300340	protein_coding	1	3	1	332	8	1	1	0	0	1	0	44	0	0	227	1	0	0	0	0	1	1	0	0	0	1	53
Trpm	FBgn0265194	FBtr0339082	protein_coding	1	23	3	331	10	0	6	0	0	0	0	48	0	0	222	3	0	0	0	0	4	0	1	0	0	19	49
REPTOR	FBgn0039209	FBtr0084672	protein_coding	1	15	3	331	19	0	2	0	2	0	0	109	0	0	145	1	0	0	0	0	1	0	1	0	0	14	56
Trpm	FBgn0265194	FBtr0339076	protein_coding	1	24	3	330	10	0	6	0	0	0	0	48	0	0	221	3	0	0	0	0	4	0	1	0	0	20	49
Trpm	FBgn0265194	FBtr0339078	protein_coding	1	25	4	328	10	0	6	1	0	0	0	48	0	0	219	3	0	0	0	0	4	0	1	0	0	21	49
CG2246	FBgn0039790	FBtr0085673	protein_coding	1	20	0	328	4	1	7	0	0	0	0	97	0	0	102	0	0	0	1	0	8	0	0	0	0	13	125
CG2246	FBgn0039790	FBtr0085674	protein_coding	1	20	0	328	4	1	3	0	0	0	0	97	0	0	106	0	0	0	1	0	8	0	0	0	0	13	125
CG2246	FBgn0039790	FBtr0085675	protein_coding	1	20	0	328	4	1	3	0	0	0	0	97	0	0	106	0	0	0	1	0	8	0	0	0	0	13	125
CG2246	FBgn0039790	FBtr0302313	protein_coding	1	20	0	328	2	1	7	0	0	0	0	99	0	0	102	0	0	0	1	0	8	0	0	0	0	13	125
CG2246	FBgn0039790	FBtr0302605	protein_coding	1	20	0	328	4	1	3	0	0	0	0	97	0	0	106	0	0	0	1	0	8	0	0	0	0	13	125
CG2246	FBgn0039790	FBtr0302608	protein_coding	1	20	0	328	4	1	3	0	0	0	0	97	0	0	106	0	0	0	1	0	8	0	0	0	0	13	125
CG2246	FBgn0039790	FBtr0335443	protein_coding	1	20	0	328	2	1	7	0	0	0	0	99	0	0	102	0	0	0	1	0	8	0	0	0	0	13	125
CG2246	FBgn0039790	FBtr0335444	protein_coding	1	20	0	328	2	1	7	0	0	0	0	99	0	0	102	0	0	0	1	0	8	0	0	0	0	13	125
Msp300	FBgn0261836	FBtr0303388	protein_coding	1	19	5	326	0	0	8	0	0	0	0	0	0	0	245	5	0	0	0	1	0	0	0	0	0	19	74
Msp300	FBgn0261836	FBtr0303389	protein_coding	1	19	5	326	0	0	8	0	0	0	0	0	0	0	245	5	0	0	0	1	0	0	0	0	0	19	74
Msp300	FBgn0261836	FBtr0332404	protein_coding	1	19	5	326	0	0	8	0	0	0	0	0	0	0	245	5	0	0	0	1	0	0	0	0	0	19	74
IA-2	FBgn0031294	FBtr0332270	protein_coding	1	19	4	318	10	0	0	0	0	1	0	40	0	0	211	4	0	0	0	1	3	0	0	0	0	18	59
CG8861	FBgn0037676	FBtr0301210	protein_coding	1	3	3	316	6	1	5	0	0	0	0	32	0	0	230	3	0	0	0	0	1	1	0	0	0	1	44
CG8861	FBgn0037676	FBtr0300335	protein_coding	1	3	3	315	5	1	5	0	0	0	0	32	0	0	230	3	0	0	0	0	1	1	0	0	0	1	44
NetB	FBgn0015774	FBtr0302018	protein_coding	1	19	1	311	3	0	1	0	0	0	0	13	0	0	289	1	0	0	0	0	3	0	1	0	0	16	8
NetB	FBgn0015774	FBtr0073940	protein_coding	1	19	1	306	2	0	1	0	0	0	0	9	0	0	289	1	0	0	0	0	3	0	1	0	0	16	8
NetB	FBgn0015774	FBtr0302016	protein_coding	1	19	1	306	2	0	1	0	0	0	0	9	0	0	289	1	0	0	0	0	3	0	1	0	0	16	8
NetB	FBgn0015774	FBtr0302017	protein_coding	1	19	1	306	2	0	1	0	0	0	0	9	0	0	289	1	0	0	0	0	3	0	1	0	0	16	8
NetB	FBgn0015774	FBtr0304874	protein_coding	1	19	1	306	2	0	1	0	0	0	0	9	0	0	289	1	0	0	0	0	3	0	1	0	0	16	8
NetB	FBgn0015774	FBtr0304875	protein_coding	1	19	1	306	2	0	1	0	0	0	0	9	0	0	289	1	0	0	0	0	3	0	1	0	0	16	8
NetB	FBgn0015774	FBtr0331596	protein_coding	1	19	1	306	2	0	1	0	0	0	0	9	0	0	289	1	0	0	0	0	3	0	1	0	0	16	8
REPTOR	FBgn0039209	FBtr0084673	protein_coding	1	15	3	306	3	0	2	0	2	0	0	100	0	0	145	1	0	0	0	0	1	0	1	0	0	14	56
pip	FBgn0003089	FBtr0075011	protein_coding	1	3	1	304	2	1	1	0	0	1	0	27	0	0	221	1	0	0	0	0	0	1	0	0	0	2	53
pip	FBgn0003089	FBtr0075010	protein_coding	1	2	4	290	0	1	1	0	0	1	0	19	0	0	217	4	0	0	0	0	0	1	0	0	0	1	53
pip	FBgn0003089	FBtr0075009	protein_coding	1	2	1	290	0	1	1	0	0	1	0	20	0	0	216	1	0	0	0	0	0	1	0	0	0	1	53
pip	FBgn0003089	FBtr0075008	protein_coding	1	3	1	288	1	1	1	0	0	1	0	20	0	0	213	1	0	0	0	0	0	1	0	0	0	2	53
Trpm	FBgn0265194	FBtr0339077	protein_coding	1	25	3	286	10	0	2	0	0	0	0	48	0	0	171	3	0	0	0	0	4	0	1	0	0	21	59
Fhos	FBgn0266084	FBtr0302583	protein_coding	1	28	4	283	0	0	0	0	0	0	0	43	1	0	206	4	0	0	0	0	2	0	0	0	0	27	35
CG2246	FBgn0039790	FBtr0085676	protein_coding	1	19	0	281	4	0	2	0	0	0	0	97	0	0	90	0	0	0	1	0	8	0	0	0	0	13	95
CG2246	FBgn0039790	FBtr0085678	protein_coding	1	19	0	281	4	0	2	0	0	0	0	97	0	0	90	0	0	0	1	0	8	0	0	0	0	13	95
CG2246	FBgn0039790	FBtr0302609	protein_coding	1	19	0	281	4	0	0	0	0	0	0	97	0	0	92	0	0	0	1	0	8	0	0	0	0	13	95
CG2246	FBgn0039790	FBtr0302610	protein_coding	1	19	0	281	4	0	2	0	0	0	0	97	0	0	90	0	0	0	1	0	8	0	0	0	0	13	95
CG2246	FBgn0039790	FBtr0335445	protein_coding	1	19	0	281	4	0	2	0	0	0	0	97	0	0	90	0	0	0	1	0	8	0	0	0	0	13	95
CG2246	FBgn0039790	FBtr0085677	protein_coding	1	20	0	280	4	0	2	0	0	0	0	97	0	0	90	0	0	0	1	0	9	0	0	0	0	13	95
pip	FBgn0003089	FBtr0075005	protein_coding	1	2	2	280	0	1	1	0	0	1	0	18	0	0	208	2	0	0	0	0	0	1	0	0	0	1	53
CG14253	FBgn0039467	FBtr0085073	protein_coding	1	11	1	275	5	1	15	0	0	0	0	101	0	0	61	1	0	0	1	0	0	0	0	0	0	10	94
CG14253	FBgn0039467	FBtr0085072	protein_coding	1	12	1	273	5	0	10	0	0	0	0	101	0	0	66	1	0	0	1	0	2	0	0	0	0	10	94
CG14253	FBgn0039467	FBtr0331701	protein_coding	1	12	1	273	5	0	12	0	0	0	0	101	0	0	64	1	0	0	1	0	2	0	0	0	0	10	94
CG42748	FBgn0261802	FBtr0303277	protein_coding	1	9	5	273	26	0	4	0	0	0	0	14	1	0	174	5	0	0	0	0	1	0	0	0	0	8	56
pip	FBgn0003089	FBtr0075007	protein_coding	1	3	1	273	0	1	1	0	0	1	0	17	0	0	203	1	0	0	0	0	1	1	0	0	0	1	53
pip	FBgn0003089	FBtr0075004	protein_coding	1	2	1	269	0	1	1	0	0	1	0	17	0	0	198	1	0	0	0	0	0	1	0	0	0	1	53
CG42748	FBgn0261802	FBtr0333743	protein_coding	1	9	5	268	14	0	4	0	0	0	0	21	1	0	174	5	0	0	0	0	1	0	0	0	0	8	56
CG42748	FBgn0261802	FBtr0333742	protein_coding	1	10	6	265	8	2	9	0	0	0	0	27	1	0	177	6	0	0	0	0	0	0	0	0	0	8	44
pip	FBgn0003089	FBtr0075013	protein_coding	1	3	5	262	0	1	1	0	0	1	0	17	0	0	191	5	0	0	0	0	0	1	0	0	0	2	53
pip	FBgn0003089	FBtr0333897	protein_coding	1	3	5	262	0	1	1	0	0	1	0	17	0	0	191	5	0	0	0	0	0	1	0	0	0	2	53
pip	FBgn0003089	FBtr0075012	protein_coding	1	3	3	259	1	1	1	0	0	1	0	18	0	0	187	3	0	0	0	0	1	1	0	0	0	1	53
tmod	FBgn0082582	FBtr0085662	protein_coding	1	7	0	258	5	0	4	0	0	0	0	58	1	0	148	0	0	0	0	0	1	1	0	0	0	6	44
Drip	FBgn0015872	FBtr0331388	protein_coding	1	2	0	252	2	0	1	0	0	0	0	78	1	0	93	0	0	0	0	0	0	1	0	0	0	2	78
REPTOR	FBgn0039209	FBtr0084674	protein_coding	1	16	3	250	3	1	8	0	2	0	0	100	0	0	104	1	0	0	0	0	1	0	1	0	0	14	35
CG42748	FBgn0261802	FBtr0303271	protein_coding	1	9	5	247	8	0	4	0	0	0	0	27	1	0	153	5	0	0	0	0	1	0	0	0	0	8	56
CG42748	FBgn0261802	FBtr0303273	protein_coding	1	9	5	247	8	0	4	0	0	0	0	27	1	0	153	5	0	0	0	0	1	0	0	0	0	8	56
CG42748	FBgn0261802	FBtr0333745	protein_coding	1	9	5	247	8	0	4	0	0	0	0	27	1	0	153	5	0	0	0	0	1	0	0	0	0	8	56
CG13101	FBgn0032084	FBtr0079783	protein_coding	1	11	2	244	2	0	4	0	0	0	0	61	0	0	91	2	0	0	0	0	0	0	0	1	0	11	86
CG13101	FBgn0032084	FBtr0079784	protein_coding	1	11	2	244	2	0	4	0	0	0	0	61	0	0	91	2	0	0	0	0	0	0	0	1	0	11	86
Lerp	FBgn0051072	FBtr0334310	protein_coding	1	6	3	244	3	0	0	0	0	0	0	40	0	0	160	3	0	0	0	1	1	0	0	0	0	5	43
CG3347	FBgn0031513	FBtr0301033	protein_coding	1	10	17	236	6	0	5	0	0	0	0	105	0	0	0	17	0	0	0	0	0	0	1	0	0	10	120
CG3347	FBgn0031513	FBtr0340587	protein_coding	1	10	17	234	6	0	1	0	0	0	0	105	0	0	0	17	0	0	0	0	0	0	1	0	0	10	122
CG9068	FBgn0034106	FBtr0087138	protein_coding	1	61	13	233	0	0	0	0	0	0	0	97	0	0	25	13	0	0	0	1	7	0	0	0	0	56	117
bon	FBgn0023097	FBtr0083912	protein_coding	1	37	0	233	13	1	7	0	0	0	0	29	1	0	143	0	0	0	0	1	6	0	0	0	0	31	47
bon	FBgn0023097	FBtr0334637	protein_coding	1	37	0	233	13	1	7	0	0	0	0	29	1	0	143	0	0	0	0	1	6	0	0	0	0	31	47
bon	FBgn0023097	FBtr0334638	protein_coding	1	37	0	233	13	1	7	0	0	0	0	29	1	0	143	0	0	0	0	1	6	0	0	0	0	31	47
bon	FBgn0023097	FBtr0334639	protein_coding	1	37	0	233	13	1	7	0	0	0	0	29	1	0	143	0	0	0	0	1	6	0	0	0	0	31	47
lola	FBgn0283521	FBtr0089343	protein_coding	1	8	1	233	1	0	2	0	0	1	0	32	0	0	182	0	0	0	0	1	1	0	0	0	0	7	18
bon	FBgn0023097	FBtr0330043	protein_coding	1	39	1	230	10	1	7	0	0	0	0	29	1	0	143	1	0	0	0	1	6	0	0	0	0	33	47
PH4alphaNE3	FBgn0051017	FBtr0085667	protein_coding	1	7	6	229	10	0	1	0	0	1	0	108	0	0	12	5	0	0	0	0	3	0	1	0	0	4	101
CG43707	FBgn0263846	FBtr0321308	protein_coding	1	71	17	220	10	0	6	1	0	0	0	82	0	0	68	16	0	0	1	0	4	0	0	0	0	67	59
EXON_3L_1610696_1615801	GENE_EXON_3L_1610696_1615801	FBtr0072824	protein_coding	1	33	59	220	5	0	3	0	3	1	2	103	0	0	0	53	0	0	0	0	0	0	1	0	0	33	109
bon	FBgn0023097	FBtr0300617	protein_coding	1	37	0	219	6	1	7	0	0	0	0	22	1	0	143	0	0	0	0	1	6	0	0	0	0	31	47
CG3332	FBgn0031514	FBtr0344796	protein_coding	1	29	5	219	0	0	0	0	0	0	0	110	0	0	25	5	0	0	0	0	4	0	1	0	0	26	87
CG43707	FBgn0263846	FBtr0321306	protein_coding	1	73	17	218	10	0	6	1	0	0	0	82	0	0	66	16	0	0	1	0	4	0	0	0	0	69	59
CG13288	FBgn0035648	FBtr0113148	protein_coding	1	11	3	218	2	0	3	0	0	0	1	51	0	0	99	2	0	0	1	0	1	0	0	0	0	10	65
CG3332	FBgn0031514	FBtr0077609	protein_coding	1	32	5	216	0	0	0	0	0	0	0	110	0	0	22	5	0	0	0	0	5	0	1	0	0	29	87
CG3332	FBgn0031514	FBtr0340589	protein_coding	1	32	5	216	0	0	0	0	0	0	0	110	0	0	23	5	0	0	0	0	5	0	1	0	0	28	87
lama	FBgn0016031	FBtr0333595	protein_coding	1	9	0	216	3	1	13	0	0	0	0	68	0	0	92	0	0	0	0	1	3	0	0	0	0	5	44
CR46234	FBgn0267954	FBtr0347529	lincRNA	1	2	0	215	0	0	0	0	0	0	0	95	0	0	2	0	11	0	0	1	2	0	0	0	0	0	110
tim	FBgn0014396	FBtr0445397	protein_coding	1	24	3	211	5	0	1	0	0	0	0	38	1	0	89	3	0	0	0	0	1	0	0	0	0	24	78
Msp300	FBgn0261836	FBtr0303385	protein_coding	1	33	6	208	0	0	1	0	0	0	0	0	0	0	141	6	0	0	0	1	0	0	0	0	0	33	67
Msp300	FBgn0261836	FBtr0332405	protein_coding	1	33	6	208	0	0	1	0	0	0	0	0	0	0	141	6	0	0	0	1	0	0	0	0	0	33	67
Pdfr	FBgn0260753	FBtr0070436	protein_coding	1	15	1	205	5	0	9	0	0	0	0	64	1	0	92	1	0	0	0	0	2	0	0	0	0	14	36
pyr	FBgn0033649	FBtr0113070	protein_coding	1	3	6	205	1	0	5	0	0	1	1	69	1	0	83	4	0	0	0	0	0	0	1	0	0	3	47
Cpr97Ea	FBgn0039480	FBtr0331703	protein_coding	1	12	3	204	3	1	4	0	0	0	0	69	0	0	58	3	0	1	0	1	3	0	0	0	0	8	72
lola	FBgn0283521	FBtr0089351	protein_coding	1	3	0	203	1	0	2	0	0	0	0	74	0	0	110	0	0	0	0	1	1	0	0	0	0	2	18
Rx	FBgn0020617	FBtr0342783	protein_coding	1	1	7	203	5	0	0	0	0	0	0	31	1	0	144	7	0	0	0	0	1	0	0	0	0	1	23
CR43660	FBgn0263708	FBtr0310349	lincRNA	1	1	0	202	0	0	0	0	0	0	0	84	0	0	12	0	30	0	1	0	1	0	0	0	0	0	78
CG10019	FBgn0031568	FBtr0273188	protein_coding	1	23	7	200	35	0	1	0	0	0	1	40	0	0	44	6	0	0	1	0	3	0	0	0	0	21	83
REPTOR	FBgn0039209	FBtr0084675	protein_coding	1	15	3	200	0	0	3	0	2	0	0	88	0	0	75	1	0	0	0	0	1	0	1	0	0	14	34
Dop1R1	FBgn0011582	FBtr0308191	protein_coding	1	4	2	200	66	1	8	0	0	0	0	14	0	0	74	2	0	0	0	0	0	1	0	0	0	3	38
Cpr67Fa1	FBgn0036108	FBtr0076191	protein_coding	1	14	1	199	0	0	1	0	0	0	0	51	1	0	3	1	0	0	1	0	1	0	0	0	0	14	145
CG34041	FBgn0054041	FBtr0332435	protein_coding	1	27	31	198	0	1	1	0	0	0	0	78	0	0	17	31	0	0	0	0	5	0	1	0	0	23	105
CR43866	FBgn0264448	FBtr0332601	lincRNA	1	0	0	197	0	0	0	0	0	0	0	103	0	0	5	0	29	0	0	1	0	0	0	0	0	0	61
E(z)	FBgn0000629	FBtr0076279	protein_coding	1	37	8	196	2	1	3	0	0	0	0	87	0	0	29	8	0	0	1	0	5	0	0	0	0	33	79
GABA-B-R1	FBgn0260446	FBtr0304732	protein_coding	1	8	0	196	6	0	12	0	0	0	0	23	0	0	141	0	0	0	0	1	4	0	0	0	0	4	19
CR44779	FBgn0266005	FBtr0343175	lincRNA	1	0	0	196	0	0	0	0	0	0	0	20	0	0	159	0	4	0	0	1	0	0	0	0	0	0	14
SP1173	FBgn0035710	FBtr0076958	protein_coding	1	16	3	195	0	1	9	0	0	0	0	21	0	0	122	3	0	0	1	0	2	0	0	0	0	14	45
GABA-B-R1	FBgn0260446	FBtr0304731	protein_coding	1	8	0	195	3	0	12	0	0	0	0	25	0	0	141	0	0	0	0	1	4	0	0	0	0	4	19
CG2246	FBgn0039790	FBtr0302606	protein_coding	1	20	0	194	4	1	4	0	0	0	0	97	0	0	30	0	0	0	1	0	8	0	0	0	0	13	66
CG2246	FBgn0039790	FBtr0302607	protein_coding	1	20	0	194	4	1	4	0	0	0	0	97	0	0	30	0	0	0	1	0	8	0	0	0	0	13	66
Msp300	FBgn0261836	FBtr0303383	protein_coding	1	33	6	192	0	0	1	0	0	0	0	0	0	0	136	6	0	0	0	1	0	0	0	0	0	33	56
tau	FBgn0266579	FBtr0344744	protein_coding	1	0	1	191	16	0	1	0	0	0	0	75	1	0	57	1	0	0	0	0	0	0	0	0	0	0	42
LpR2	FBgn0051092	FBtr0113387	protein_coding	1	23	2	190	8	0	2	0	0	0	0	58	0	0	91	2	0	1	1	0	2	0	0	0	0	22	32
CG42748	FBgn0261802	FBtr0303272	protein_coding	1	11	5	190	8	1	5	0	0	0	0	27	1	0	103	5	0	0	0	0	2	0	0	0	0	8	48
Dh44-R2	FBgn0033744	FBtr0113075	protein_coding	1	8	1	190	15	1	4	0	0	0	0	47	0	0	58	1	0	0	0	1	2	0	0	0	0	5	69
Su(var)2-HP2	FBgn0026427	FBtr0087502	protein_coding	1	18	17	188	1	0	0	0	0	0	0	47	0	0	41	17	0	0	0	0	0	0	1	0	0	18	99
REPTOR	FBgn0039209	FBtr0345204	protein_coding	1	15	3	188	0	0	2	0	2	0	0	88	0	0	75	1	0	0	0	0	1	0	1	0	0	14	23
EXON_2L_8960285_8962354	GENE_EXON_2L_8960285_8962354	FBtr0079786	protein_coding	1	29	20	186	1	0	0	0	0	0	0	142	0	0	0	20	0	0	0	0	0	0	1	0	0	29	43
Dh44-R2	FBgn0033744	FBtr0087936	protein_coding	1	8	1	185	0	1	4	0	0	0	0	57	0	0	58	1	0	0	0	1	2	0	0	0	0	5	69
LpR2	FBgn0051092	FBtr0336452	protein_coding	1	22	2	184	8	0	2	0	0	0	0	55	0	0	88	2	0	1	1	0	2	0	0	0	0	21	32
E(z)	FBgn0000629	FBtr0273338	protein_coding	1	35	8	183	2	0	1	0	0	0	0	87	0	0	26	8	0	0	1	0	4	0	0	0	0	33	70
E(z)	FBgn0000629	FBtr0334067	protein_coding	1	35	8	183	2	0	1	0	0	0	0	87	0	0	26	8	0	0	1	0	4	0	0	0	0	33	70
LpR2	FBgn0051092	FBtr0336451	protein_coding	1	23	2	183	0	0	2	0	0	0	0	55	0	0	95	2	0	1	1	0	2	0	0	0	0	22	32
CG13384	FBgn0032036	FBtr0303467	protein_coding	1	14	0	183	2	3	12	0	0	0	0	94	0	0	29	0	0	0	0	1	2	0	0	0	0	9	47
CG34199	FBgn0085228	FBtr0112392	protein_coding	1	9	14	183	4	0	3	0	0	0	0	60	1	0	2	14	0	0	0	0	1	0	0	0	0	8	115
Indy	FBgn0036816	FBtr0075082	protein_coding	1	3	0	183	0	0	4	0	0	0	0	38	0	0	76	0	0	0	0	1	0	0	0	0	0	3	66
CG11537	FBgn0035400	FBtr0333894	protein_coding	1	11	1	182	3	0	2	0	0	0	0	75	0	0	36	1	0	0	0	1	2	0	0	0	0	9	69
CG12862	FBgn0033950	FBtr0087484	protein_coding	1	3	8	179	0	0	0	0	0	0	0	86	1	0	6	8	0	0	0	0	1	0	0	0	0	2	88
CG32984	FBgn0052984	FBtr0079758	protein_coding	1	0	4	178	0	0	0	0	0	0	0	79	1	0	0	4	0	0	0	0	0	0	0	0	0	0	99
qtc	FBgn0028572	FBtr0079012	protein_coding	1	13	3	177	0	0	1	0	0	0	0	53	0	0	79	3	0	0	0	0	2	1	0	0	0	11	45
qtc	FBgn0028572	FBtr0100259	protein_coding	1	13	3	177	0	0	1	0	0	0	0	53	0	0	79	3	0	0	0	0	2	1	0	0	0	11	45
qtc	FBgn0028572	FBtr0100260	protein_coding	1	13	3	177	0	0	1	0	0	0	0	53	0	0	79	3	0	0	0	0	2	1	0	0	0	11	45
Cpr67Fa2	FBgn0036109	FBtr0076192	protein_coding	1	9	0	176	3	0	0	0	0	0	0	31	0	0	0	0	0	0	0	0	0	0	1	0	0	9	142
CG43919	FBgn0264540	FBtr0333167	protein_coding	1	6	5	175	0	0	0	0	0	0	0	77	1	0	3	5	0	0	0	0	2	0	0	1	0	5	96
CG9090	FBgn0034497	FBtr0342680	protein_coding	1	1	0	175	0	0	0	0	0	0	0	73	0	0	4	0	0	0	0	1	0	0	0	0	0	1	99
dyl	FBgn0066365	FBtr0073343	protein_coding	1	14	1	174	5	0	4	0	0	0	0	88	0	0	32	1	0	0	0	1	2	0	0	0	0	12	47
CG34325	FBgn0085354	FBtr0339825	protein_coding	1	2	1	174	6	0	8	0	0	0	0	28	0	0	75	1	0	1	0	1	2	0	0	0	0	1	58
EXON_2R_21763995_21764695	GENE_EXON_2R_21763995_21764695	FBtr0334046	protein_coding	1	1	4	173	0	0	3	0	0	0	0	112	1	0	0	4	0	0	0	0	0	0	0	0	0	1	58
CG33090	FBgn0028916	FBtr0080624	protein_coding	1	28	7	172	1	0	1	0	0	0	0	66	0	0	41	7	0	0	1	0	3	0	0	0	0	25	67
FER	FBgn0000723	FBtr0082051	protein_coding	1	12	2	172	3	0	2	0	0	0	0	22	0	0	128	2	0	0	0	1	4	0	0	0	0	8	22
FER	FBgn0000723	FBtr0082052	protein_coding	1	12	2	172	3	0	2	0	0	0	0	22	0	0	128	2	0	0	0	1	4	0	0	0	0	8	22
FER	FBgn0000723	FBtr0333295	protein_coding	1	12	2	172	3	0	2	0	0	0	0	22	0	0	128	2	0	0	0	1	4	0	0	0	0	8	22
CG33301	FBgn0053301	FBtr0079935	protein_coding	1	11	4	172	1	0	1	0	0	0	0	74	0	0	0	4	0	0	0	0	0	0	0	1	0	11	96
CG33301	FBgn0053301	FBtr0343742	protein_coding	1	11	4	172	4	0	1	0	0	0	0	71	0	0	0	4	0	0	0	0	0	0	0	1	0	11	96
Fs	FBgn0259878	FBtr0087398	protein_coding	1	4	1	172	1	0	3	0	1	0	0	43	0	0	121	0	0	0	1	0	1	0	0	0	0	4	5
Fs	FBgn0259878	FBtr0339996	protein_coding	1	4	1	172	1	0	1	0	1	0	0	43	0	0	123	0	0	0	1	0	1	0	0	0	0	4	5
SNF4Agamma	FBgn0264357	FBtr0110939	protein_coding	1	4	1	172	2	0	0	0	0	0	0	55	0	0	65	1	0	0	0	1	1	0	0	0	0	3	52
Myo28B1	FBgn0040299	FBtr0079475	protein_coding	1	57	21	171	2	0	0	0	0	0	0	60	1	0	63	21	0	0	0	0	1	0	0	0	0	56	47
FER	FBgn0000723	FBtr0333296	protein_coding	1	13	2	171	3	0	2	0	0	0	0	22	0	0	128	2	0	0	0	1	5	0	0	0	0	8	22
CG42354	FBgn0259700	FBtr0299951	protein_coding	1	6	0	171	8	4	32	0	0	0	0	22	0	0	51	0	0	0	1	0	1	0	0	0	0	1	60
CG9109	FBgn0031765	FBtr0343131	protein_coding	1	4	3	170	4	0	0	0	0	0	0	60	1	0	101	3	0	0	0	0	1	0	0	0	0	3	5
CR32385	FBgn0047205	FBtr0076899	lincRNA	1	1	0	170	0	0	0	0	0	0	0	82	0	0	8	0	24	0	0	1	1	0	0	0	0	0	58
CG31038	FBgn0051038	FBtr0085496	protein_coding	1	20	7	169	17	1	10	0	0	0	1	42	0	0	81	6	0	0	0	0	3	0	0	1	0	16	21
CG31038	FBgn0051038	FBtr0085495	protein_coding	1	19	7	169	17	0	3	0	0	0	1	42	0	0	88	6	0	0	0	0	3	0	0	1	0	16	21
CG11034	FBgn0031741	FBtr0344769	protein_coding	1	4	5	169	23	0	1	0	0	0	0	67	1	0	22	5	0	0	0	0	1	0	0	0	0	3	57
CG7320	FBgn0036782	FBtr0310156	protein_coding	1	17	14	167	0	0	0	0	0	0	0	114	0	0	6	14	0	0	0	1	0	0	0	0	0	17	48
CG13707	FBgn0035578	FBtr0308822	protein_coding	1	4	0	166	3	2	30	0	0	0	0	44	0	0	7	0	0	0	0	1	1	0	0	0	0	1	84
gish	FBgn0250823	FBtr0083263	protein_coding	1	1	0	166	2	1	1	0	0	0	0	14	0	0	119	0	0	0	0	1	0	0	0	0	0	0	31
CG10000	FBgn0039596	FBtr0085315	protein_coding	1	20	9	161	4	0	1	0	1	0	0	67	1	0	13	8	0	0	0	0	2	0	0	0	0	18	78
sgg	FBgn0003371	FBtr0112828	protein_coding	1	6	0	161	2	0	0	0	0	0	0	45	0	0	88	0	0	0	0	0	5	1	0	0	0	2	30
Myo28B1	FBgn0040299	FBtr0079476	protein_coding	1	28	2	159	16	0	0	0	0	0	0	58	1	0	39	2	0	0	0	0	1	0	0	0	0	27	47
EXON_2L_1442627_1443832	GENE_EXON_2L_1442627_1443832	FBtr0343842	protein_coding	1	7	4	159	9	1	3	0	0	0	0	87	0	0	0	4	0	0	0	0	0	0	1	0	0	6	60
CG31776	FBgn0051776	FBtr0077522	protein_coding	1	35	23	156	1	0	0	0	0	0	0	59	0	0	9	23	0	0	0	0	1	0	1	0	0	34	88
CG30048	FBgn0050048	FBtr0332425	protein_coding	1	24	9	156	0	4	16	0	0	0	0	69	0	0	0	9	0	0	0	0	0	1	0	0	0	20	71
Lip4	FBgn0032264	FBtr0331672	protein_coding	1	7	1	156	2	0	0	0	0	0	0	86	0	0	24	1	0	0	1	0	1	0	0	0	0	6	46
jbug	FBgn0028371	FBtr0302117	protein_coding	1	7	0	156	0	0	3	0	0	0	0	49	0	0	47	0	0	0	0	1	0	0	0	0	0	7	58
Syn2	FBgn0034135	FBtr0087093	protein_coding	1	14	0	154	5	0	1	0	0	0	0	38	0	0	22	0	0	0	0	1	3	0	0	0	0	12	91
Syn2	FBgn0034135	FBtr0087094	protein_coding	1	14	0	154	5	0	0	0	0	0	0	38	0	0	23	0	0	0	0	1	3	0	0	0	0	12	91
EXON_2L_1442726_1443316	GENE_EXON_2L_1442726_1443316	FBtr0308745	protein_coding	1	7	4	154	1	0	1	0	0	0	0	90	0	0	0	4	0	0	0	0	1	0	1	0	0	6	62
DIP-beta	FBgn0259245	FBtr0299899	protein_coding	1	2	2	154	0	0	3	0	0	0	0	38	1	0	96	2	0	0	0	0	0	0	0	0	0	2	17
CG31262	FBgn0051262	FBtr0300053	protein_coding	1	13	8	153	5	0	5	0	0	0	0	43	1	0	50	8	0	0	0	0	2	0	0	0	0	12	51
DIP-beta	FBgn0259245	FBtr0299900	protein_coding	1	3	2	153	0	0	0	0	0	0	0	38	1	0	99	2	0	0	0	0	1	0	0	0	0	2	17
CG11034	FBgn0031741	FBtr0342609	protein_coding	1	21	8	152	4	0	1	0	0	0	0	69	1	0	22	8	0	0	0	0	1	0	0	0	0	20	57
Ugt36Bb	FBgn0040261	FBtr0080910	protein_coding	1	9	12	152	0	0	0	0	0	0	0	86	1	0	0	12	0	0	0	0	0	0	0	0	0	9	66
EXON_2R_17880194_17882245	GENE_EXON_2R_17880194_17882245	FBtr0086820	protein_coding	1	8	3	151	4	0	0	0	0	0	0	73	1	0	0	3	0	0	0	0	0	0	0	0	0	8	74
CR43932	FBgn0264553	FBtr0333283	lincRNA	1	2	0	151	0	0	0	0	0	0	0	70	0	0	3	0	17	0	1	0	3	0	0	0	0	0	65
natalisin	FBgn0085417	FBtr0112629	protein_coding	1	8	6	150	1	0	0	0	0	1	1	59	1	0	16	4	0	0	0	0	0	0	0	0	0	8	74
CenB1A	FBgn0039056	FBtr0084369	protein_coding	1	6	2	150	0	0	0	0	0	0	0	65	0	0	5	2	0	0	0	1	0	0	0	0	0	6	81
Su(var)2-HP2	FBgn0026427	FBtr0087501	protein_coding	1	28	46	149	1	0	0	0	0	0	0	47	0	0	2	46	0	0	0	0	0	0	1	0	0	28	99
CG11034	FBgn0031741	FBtr0306841	protein_coding	1	21	8	149	3	0	1	0	0	0	0	67	1	0	22	8	0	0	0	0	1	0	0	0	0	20	57
CG34057	FBgn0054057	FBtr0100834	protein_coding	1	8	2	149	2	0	1	0	0	0	0	76	1	0	1	2	0	0	0	0	0	0	0	0	0	8	69
CG34057	FBgn0054057	FBtr0100835	protein_coding	1	8	2	149	2	0	1	0	0	0	0	76	1	0	1	2	0	0	0	0	0	0	0	0	0	8	69
CG42353	FBgn0259699	FBtr0299953	protein_coding	1	18	9	148	9	2	8	0	0	0	1	22	0	0	51	8	0	0	1	0	1	0	0	0	0	15	60
natalisin	FBgn0085417	FBtr0301081	protein_coding	1	8	6	148	1	0	0	0	0	1	1	57	1	0	16	4	0	0	0	0	0	0	0	0	0	8	74
pbl	FBgn0003041	FBtr0076773	protein_coding	1	22	0	147	5	1	3	0	0	0	0	45	1	0	52	0	0	0	0	0	4	1	0	0	0	17	46
wuc	FBgn0033770	FBtr0087849	protein_coding	1	3	4	147	0	0	2	0	0	0	0	71	0	0	2	4	0	0	1	0	1	0	0	0	0	2	73
spdo	FBgn0260440	FBtr0085651	protein_coding	1	34	3	145	0	1	3	0	0	0	1	39	1	0	1	2	0	0	0	0	1	1	0	0	0	32	103
Mef2	FBgn0011656	FBtr0088443	protein_coding	1	4	0	145	3	2	10	0	0	0	0	21	0	0	81	0	0	0	1	0	0	0	0	0	0	2	31
CG9021	FBgn0031747	FBtr0345750	protein_coding	1	20	2	143	2	0	0	0	0	0	0	68	0	0	9	2	0	0	0	1	0	0	0	0	1	19	65
ppk11	FBgn0065109	FBtr0100831	protein_coding	1	14	14	143	25	0	0	0	0	0	0	14	1	0	28	14	0	0	0	0	2	0	0	0	0	12	77
CG43658	FBgn0263706	FBtr0342803	protein_coding	1	11	0	142	2	0	3	0	0	0	0	42	0	0	66	0	0	0	1	0	1	0	0	0	0	10	31
CG9021	FBgn0031747	FBtr0079154	protein_coding	1	20	2	141	2	0	0	0	0	0	0	66	0	0	9	2	0	0	0	1	0	0	0	0	1	19	65
Pdfr	FBgn0260753	FBtr0308565	protein_coding	1	16	1	141	5	0	5	0	0	0	0	64	1	0	33	1	0	0	0	0	2	0	0	0	0	15	35
CG42235	FBgn0250757	FBtr0290139	protein_coding	1	10	4	141	3	0	0	0	0	0	0	50	1	0	76	4	0	0	0	0	1	0	0	1	0	9	13
Tace	FBgn0039734	FBtr0085550	protein_coding	1	5	2	141	7	0	0	0	0	0	0	54	1	0	13	2	0	0	0	0	0	1	0	0	0	5	67
Ptpmeg	FBgn0261985	FBtr0306560	protein_coding	1	2	0	141	3	0	1	0	0	0	0	2	0	0	115	0	0	0	1	0	0	0	0	0	0	2	21
St3	FBgn0265052	FBtr0336680	protein_coding	1	18	12	140	4	0	2	0	0	0	1	14	1	0	42	11	0	0	0	0	2	0	0	0	0	16	80
Fim	FBgn0024238	FBtr0074442	protein_coding	1	9	0	140	7	1	2	0	0	0	0	25	0	0	68	0	0	0	0	0	1	1	0	0	0	8	38
Kua	FBgn0032850	FBtr0081336	protein_coding	1	2	0	139	5	0	0	0	0	0	0	46	0	0	40	0	0	0	0	1	1	0	0	0	0	2	49
CG10081	FBgn0034441	FBtr0334007	protein_coding	1	21	0	138	0	0	0	0	0	0	0	44	1	0	11	0	0	0	0	0	1	0	0	0	0	20	84
tgy	FBgn0030984	FBtr0344323	protein_coding	1	6	3	138	4	0	0	0	0	0	0	70	1	0	10	3	0	0	0	0	0	0	0	0	0	6	54
CG31909	FBgn0051909	FBtr0300459	protein_coding	1	0	1	138	1	0	1	0	0	0	0	69	0	0	3	1	0	0	0	1	1	0	0	0	0	0	65
CG10081	FBgn0034441	FBtr0086524	protein_coding	1	22	0	137	0	0	0	0	0	0	0	44	1	0	11	0	0	0	0	0	2	0	0	0	0	20	84
Tace	FBgn0039734	FBtr0085551	protein_coding	1	10	1	137	1	0	0	0	0	0	0	54	1	0	15	1	0	0	0	0	0	1	0	0	0	10	67
Hsf	FBgn0001222	FBtr0110965	protein_coding	1	10	0	137	5	0	3	0	0	0	0	58	0	0	28	0	0	1	1	0	2	0	0	0	0	8	45
CG31262	FBgn0051262	FBtr0302853	protein_coding	1	3	2	136	22	0	1	0	0	0	0	43	1	0	15	2	0	0	0	0	2	0	0	0	0	1	57
EXON_3L_18397535_18398435	GENE_EXON_3L_18397535_18398435	FBtr0075120	protein_coding	1	2	0	136	3	0	2	0	1	0	0	48	0	0	0	0	0	0	0	0	0	1	0	0	0	2	83
CR44216	FBgn0265147	FBtr0336992	lincRNA	1	0	0	136	0	0	0	0	0	0	0	57	0	0	1	0	6	0	1	0	0	0	0	0	0	0	73
CR44216	FBgn0265147	FBtr0344021	lincRNA	1	0	0	136	0	0	0	0	0	0	0	57	0	0	3	0	6	0	1	0	0	0	0	0	0	0	71
CG31262	FBgn0051262	FBtr0300361	protein_coding	1	4	2	135	21	0	1	0	0	0	0	43	1	0	14	2	0	0	0	0	2	0	0	0	0	3	57
Gr98c	FBgn0046886	FBtr0085187	protein_coding	1	21	12	134	0	0	0	0	0	0	0	68	1	1	4	12	0	0	0	0	1	0	0	0	0	19	63
CG14995	FBgn0035497	FBtr0302304	protein_coding	1	7	2	134	2	0	0	0	0	0	0	42	0	0	38	2	0	0	0	1	0	0	0	0	0	7	53
CG7970	FBgn0035252	FBtr0331460	protein_coding	1	7	0	134	7	0	0	0	0	0	0	59	0	0	9	0	0	0	1	0	2	0	0	0	0	5	62
tgy	FBgn0030984	FBtr0290275	protein_coding	1	6	3	134	2	0	0	0	0	0	0	68	1	0	10	3	0	0	0	0	0	0	0	0	0	6	54
Dh44	FBgn0012344	FBtr0082080	protein_coding	1	4	5	133	2	0	0	0	0	0	1	27	0	0	86	4	0	0	0	1	1	0	0	0	0	3	19
CR44370	FBgn0265508	FBtr0340009	lincRNA	1	2	0	133	0	0	0	0	0	0	0	29	0	0	3	0	63	0	1	0	2	0	0	0	0	0	41
CR43174	FBgn0267794	FBtr0347237	lincRNA	1	1	0	133	0	0	0	0	0	0	0	23	0	0	62	0	12	0	1	0	1	0	0	0	0	0	38
CG10317	FBgn0038423	FBtr0300678	protein_coding	1	6	3	132	4	1	5	0	0	0	0	59	1	0	2	3	0	0	0	0	0	0	0	0	0	5	62
CG31183	FBgn0051183	FBtr0083187	protein_coding	1	16	0	131	0	0	3	0	0	0	0	6	0	0	88	0	0	0	0	1	2	0	0	0	0	15	36
CG31183	FBgn0051183	FBtr0346151	protein_coding	1	16	0	131	1	0	3	0	0	0	0	5	0	0	88	0	0	0	0	1	2	0	0	0	0	15	36
Hml	FBgn0029167	FBtr0075753	protein_coding	1	87	10	130	1	0	5	0	0	0	0	46	1	0	47	10	0	0	0	0	6	0	0	0	0	82	36
Hml	FBgn0029167	FBtr0333020	protein_coding	1	87	10	130	1	0	5	0	0	0	0	46	1	0	47	10	0	0	0	0	6	0	0	0	0	82	36
Dlg5	FBgn0032363	FBtr0080247	protein_coding	1	37	4	130	10	1	1	0	0	0	0	51	0	0	20	4	0	0	1	0	5	0	0	0	0	33	52
Dh44	FBgn0012344	FBtr0344343	protein_coding	1	3	5	130	7	0	0	0	0	0	1	23	0	0	69	4	0	0	0	1	0	0	0	0	0	3	32
EXON_3R_13397835_13398583	GENE_EXON_3R_13397835_13398583	FBtr0082756	protein_coding	1	3	4	130	17	0	0	0	0	1	0	84	1	0	0	3	0	0	0	0	0	0	0	0	0	3	29
grn	FBgn0001138	FBtr0300040	protein_coding	1	2	1	130	3	0	1	0	0	0	1	15	1	0	89	0	0	0	0	0	0	0	0	0	0	2	22
grn	FBgn0001138	FBtr0330188	protein_coding	1	2	1	130	3	0	1	0	0	0	1	15	1	0	89	0	0	0	0	0	0	0	0	0	0	2	22
CG31013	FBgn0051013	FBtr0085671	protein_coding	1	16	9	129	1	0	1	0	0	0	0	59	0	0	11	9	0	0	0	0	3	0	0	1	0	14	59
P5CDh2	FBgn0053092	FBtr0084142	protein_coding	1	5	2	129	1	0	3	0	0	0	0	69	0	0	8	2	0	0	1	0	0	0	0	0	0	5	49
P5CDh2	FBgn0053092	FBtr0084143	protein_coding	1	5	2	129	1	0	3	0	0	0	0	69	0	0	8	2	0	0	1	0	0	0	0	0	0	5	49
P5CDh2	FBgn0053092	FBtr0084144	protein_coding	1	5	2	129	1	0	3	0	0	0	0	69	0	0	8	2	0	0	1	0	0	0	0	0	0	5	49
P5CDh2	FBgn0053092	FBtr0084146	protein_coding	1	5	2	129	1	0	3	0	0	0	0	69	0	0	8	2	0	0	1	0	0	0	0	0	0	5	49
pbl	FBgn0003041	FBtr0076774	protein_coding	1	38	3	128	5	1	3	0	0	0	0	45	1	0	33	3	0	0	0	0	4	1	0	0	0	33	46
CG10317	FBgn0038423	FBtr0300677	protein_coding	1	6	3	128	0	1	5	0	0	0	0	59	1	0	2	3	0	0	0	0	0	0	0	0	0	5	62
P5CDh2	FBgn0053092	FBtr0084141	protein_coding	1	6	2	128	1	0	2	0	0	0	0	69	0	0	9	2	0	0	1	0	1	0	0	0	0	5	49
CG43789	FBgn0264330	FBtr0331962	protein_coding	1	0	0	128	7	0	0	0	0	0	0	68	0	0	0	0	0	0	0	0	0	0	0	1	0	0	53
CR44571	FBgn0265764	FBtr0340724	lincRNA	1	0	0	128	0	0	0	0	0	0	0	52	0	0	4	0	2	0	0	1	0	0	0	0	0	0	71
CDS_3R_23483863_23485500	GENE_CDS_3R_23483863_23485500	FBtr0273202	protein_coding	1	16	5	127	0	0	0	0	0	0	0	44	1	0	0	5	0	0	0	0	0	0	0	0	0	16	83
CG9084	FBgn0033582	FBtr0339485	protein_coding	1	3	0	127	0	0	4	0	0	0	0	28	0	0	30	0	0	0	0	1	2	0	0	0	0	1	68
CG31810	FBgn0051810	FBtr0080925	protein_coding	1	0	2	127	0	0	0	0	0	0	0	49	0	0	15	2	0	0	0	1	0	0	0	0	0	0	64
CG10814	FBgn0033830	FBtr0087720	protein_coding	1	16	7	126	4	0	0	0	0	0	0	51	1	0	0	7	0	0	0	0	0	0	0	1	0	16	71
CG15643	FBgn0030654	FBtr0074072	protein_coding	1	9	1	126	7	2	12	0	0	0	0	65	0	0	0	1	0	0	0	0	0	0	0	1	0	7	42
CG13527	FBgn0034776	FBtr0339941	protein_coding	1	6	4	126	6	0	0	0	0	0	0	60	0	0	8	4	0	0	0	1	1	0	0	0	0	5	54
CR9337	FBgn0032898	FBtr0081448	pseudogene	1	2	0	126	0	0	0	0	0	0	0	60	0	0	6	0	18	0	1	0	2	0	0	0	0	0	45
EXON_3L_3810312_3811114	GENE_EXON_3L_3810312_3811114	FBtr0073183	protein_coding	1	11	4	125	1	0	7	0	0	0	0	50	0	0	0	4	0	0	0	0	0	1	0	0	0	11	67
bw	FBgn0000241	FBtr0072117	protein_coding	1	3	7	125	3	0	3	0	0	0	0	36	0	0	6	7	0	0	0	0	1	0	0	1	0	2	78
bw	FBgn0000241	FBtr0346612	protein_coding	1	3	7	125	1	0	3	0	0	0	0	38	0	0	6	7	0	0	0	0	1	0	0	1	0	2	78
CG9812	FBgn0034860	FBtr0072025	protein_coding	1	1	1	125	3	0	1	0	0	0	0	50	0	0	37	1	0	0	0	0	0	0	0	1	0	1	34
CG9812	FBgn0034860	FBtr0343207	protein_coding	1	1	1	124	3	0	0	0	0	0	0	50	0	0	37	1	0	0	0	0	0	0	0	1	0	1	34
CG9812	FBgn0034860	FBtr0306150	protein_coding	1	2	2	123	3	0	1	0	0	0	0	50	0	0	35	2	0	0	0	0	0	0	0	1	0	2	34
CR46243	FBgn0267963	FBtr0347539	lincRNA	1	0	0	123	0	0	0	0	0	0	0	50	0	0	4	0	4	0	0	1	0	0	0	0	0	0	66
CG34043	FBgn0054043	FBtr0300408	protein_coding	1	15	6	122	6	0	1	0	0	0	0	49	0	0	32	6	0	0	0	0	8	0	0	1	0	7	42
Drp1	FBgn0026479	FBtr0335173	protein_coding	1	15	1	122	2	0	2	0	0	0	0	38	0	0	23	1	0	0	0	0	2	0	1	0	0	14	58
Cep97	FBgn0031575	FBtr0077504	protein_coding	1	12	3	122	1	0	1	0	0	0	0	64	0	0	21	3	0	0	1	0	0	0	0	0	0	12	36
Tep2	FBgn0041182	FBtr0079511	protein_coding	1	11	10	122	7	0	0	0	0	0	0	59	0	0	14	10	0	0	1	0	0	0	0	0	0	11	43
CG9899	FBgn0034829	FBtr0071969	protein_coding	1	5	5	122	0	0	0	0	0	0	0	37	0	0	52	5	0	0	0	1	0	0	0	0	0	5	34
Drp1	FBgn0026479	FBtr0077744	protein_coding	1	15	1	121	2	0	2	0	0	0	0	37	0	0	23	1	0	0	0	0	2	0	1	0	0	14	58
CG9331	FBgn0032889	FBtr0345687	protein_coding	1	4	0	121	4	0	4	0	0	0	0	28	0	0	23	0	0	0	0	1	0	0	0	0	0	4	63
TkR86C	FBgn0004841	FBtr0082315	protein_coding	1	4	0	121	1	0	10	0	0	0	0	26	1	0	68	0	0	0	0	0	2	0	0	0	0	2	18
CG31262	FBgn0051262	FBtr0302852	protein_coding	1	13	8	120	5	0	1	0	0	0	0	43	1	0	15	8	0	0	0	0	2	0	0	0	0	12	57
CG6071	FBgn0036186	FBtr0076136	protein_coding	1	7	12	120	0	0	0	0	0	0	0	65	0	0	10	12	0	0	0	0	1	0	1	0	0	6	46
TkR86C	FBgn0004841	FBtr0112789	protein_coding	1	6	1	120	1	2	18	0	0	0	0	26	1	0	67	1	0	0	0	0	2	0	0	0	0	2	10
EXON_2L_11657410_11657992	GENE_EXON_2L_11657410_11657992	FBtr0305896	protein_coding	1	3	1	120	3	0	3	0	0	0	0	50	0	0	0	1	0	0	0	0	0	0	1	0	0	3	64
CG44325	FBgn0265413	FBtr0339661	protein_coding	1	1	0	120	3	0	0	0	0	0	0	39	1	0	48	0	0	0	0	0	0	0	0	0	0	1	30
tRNA:Tyr-GTA-2-1	FBgn0052525	FBtr0089300	protein_coding	1	0	1	120	0	0	0	0	0	0	0	52	1	0	0	1	0	0	0	0	0	0	0	0	0	0	68
CR15280	FBgn0028867	FBtr0100604	pseudogene	1	0	0	120	0	0	0	0	0	0	0	48	0	0	6	0	27	0	0	1	0	0	0	0	0	0	40
Cpr47Ef	FBgn0033603	FBtr0302718	protein_coding	1	22	6	119	1	1	6	0	0	2	1	42	0	0	50	3	0	0	0	1	2	0	0	0	0	19	23
CG13786	FBgn0031900	FBtr0333353	protein_coding	1	18	15	119	0	0	3	0	0	1	0	54	0	0	1	14	0	0	0	0	1	0	1	0	0	18	61
Syn2	FBgn0034135	FBtr0087095	protein_coding	1	12	0	119	0	0	0	0	0	0	0	40	0	0	21	0	0	0	0	1	2	0	0	0	0	11	60
nvy	FBgn0005636	FBtr0330610	protein_coding	1	11	4	119	4	1	1	0	0	0	0	47	0	0	21	4	0	0	0	1	1	0	0	0	0	9	48
alpha-Est9	FBgn0015577	FBtr0302355	protein_coding	1	3	0	119	0	0	5	0	0	0	0	29	1	0	51	0	0	0	0	0	0	0	0	0	0	3	34
pes	FBgn0031969	FBtr0331673	protein_coding	1	2	2	119	1	0	0	0	0	0	0	74	1	0	3	2	0	0	0	0	0	0	0	0	0	2	41
CR31427	FBgn0051427	FBtr0445668	pseudogene	1	1	0	119	0	0	0	0	0	0	0	44	0	0	12	0	6	0	0	1	1	0	0	0	0	0	59
CR45629	FBgn0267189	FBtr0346333	lincRNA	1	1	0	119	0	0	0	0	0	0	0	50	0	0	18	0	5	0	1	0	1	0	0	0	0	0	48
CG10559	FBgn0039323	FBtr0289942	protein_coding	1	11	7	118	3	0	0	0	0	0	0	49	1	0	2	7	0	0	0	0	0	0	0	0	0	11	64
chm	FBgn0028387	FBtr0308610	protein_coding	1	3	2	118	2	0	1	0	0	0	0	62	0	0	6	2	0	0	1	0	0	0	0	0	0	3	48
CG11149	FBgn0031732	FBtr0079168	protein_coding	1	0	0	118	3	0	0	0	0	0	0	54	0	0	0	0	0	0	0	0	0	0	1	0	0	0	61
Syn2	FBgn0034135	FBtr0087097	protein_coding	1	14	0	117	0	0	0	0	0	0	0	40	0	0	20	0	0	0	0	1	3	0	0	0	0	12	60
krimp	FBgn0034098	FBtr0087189	protein_coding	1	22	16	116	1	0	0	0	0	0	0	66	0	0	0	16	0	0	0	0	1	0	1	0	0	21	49
CG10553	FBgn0039324	FBtr0084853	protein_coding	1	10	4	116	3	0	0	0	0	0	0	66	1	0	8	4	0	0	0	0	2	0	0	0	0	8	41
CG15643	FBgn0030654	FBtr0340349	protein_coding	1	10	1	116	2	2	12	0	0	0	0	60	0	0	0	1	0	0	0	0	1	0	0	1	0	7	42
Cpr47Ee	FBgn0033602	FBtr0088114	protein_coding	1	4	2	116	0	0	0	0	0	0	0	75	0	0	0	2	0	0	0	0	0	0	1	0	0	4	41
EXON_3L_15051931_15052490	GENE_EXON_3L_15051931_15052490	FBtr0075664	protein_coding	1	1	2	116	5	0	1	0	0	0	0	44	0	0	0	2	0	0	0	0	0	0	1	0	0	1	66
CR45629	FBgn0267189	FBtr0346332	lincRNA	1	1	0	116	0	0	0	0	0	0	0	49	0	0	18	0	3	0	1	0	1	0	0	0	0	0	48
EXON_3R_26189004_26189977	GENE_EXON_3R_26189004_26189977	FBtr0110871	protein_coding	1	4	4	115	3	0	0	0	0	0	0	51	0	0	0	4	0	0	0	0	0	0	1	0	0	4	61
CG15553	FBgn0039817	FBtr0290201	protein_coding	1	7	1	114	0	0	2	0	0	0	0	38	1	0	8	1	0	0	1	0	3	0	0	0	0	6	68
CG13527	FBgn0034776	FBtr0071880	protein_coding	1	5	5	114	4	0	0	0	0	0	0	54	0	0	2	5	0	0	0	0	0	0	0	1	0	5	54
CG44325	FBgn0265413	FBtr0339659	protein_coding	1	1	0	114	1	0	0	0	0	0	0	35	1	0	48	0	0	0	0	0	0	0	0	0	0	1	30
CG15196	FBgn0030296	FBtr0300849	protein_coding	1	8	6	113	0	0	0	1	0	1	0	75	0	0	0	4	0	0	0	0	0	0	1	0	0	8	38
CG15196	FBgn0030296	FBtr0309222	protein_coding	1	8	6	113	0	0	0	1	0	1	0	75	0	0	0	4	0	0	0	0	0	0	1	0	0	8	38
Gba1a	FBgn0051148	FBtr0084441	protein_coding	1	6	3	113	4	0	0	0	0	0	0	60	0	0	1	3	0	0	0	0	0	1	0	0	0	6	48
pre-mod(mdg4)-X	FBgn0261840	FBtr0303404	protein_coding	1	4	1	113	13	0	3	0	0	0	0	58	0	0	6	1	0	0	0	0	1	0	1	0	0	3	34
EXON_3R_13397835_13398197	GENE_EXON_3R_13397835_13398197	FBtr0335458	protein_coding	1	3	4	113	0	0	0	0	0	1	0	84	1	0	0	3	0	0	0	0	0	0	0	0	0	3	29
Bsg	FBgn0261822	FBtr0079571	protein_coding	1	2	0	113	17	0	1	0	0	0	0	11	0	0	60	0	0	0	0	1	1	0	0	0	0	1	26
CR42532	FBgn0260437	FBtr0300860	pseudogene	1	1	0	113	0	0	0	0	0	0	0	40	0	0	3	0	12	0	1	0	1	0	0	0	0	0	60
FKBP59	FBgn0029174	FBtr0079872	protein_coding	1	11	1	112	0	0	0	0	0	0	0	65	0	0	9	1	0	0	0	1	2	0	0	0	0	10	40
FKBP59	FBgn0029174	FBtr0342837	protein_coding	1	11	1	112	0	0	1	0	0	0	0	65	0	0	9	1	0	0	0	1	2	0	0	0	0	10	39
EXON_2R_18187707_18188573	GENE_EXON_2R_18187707_18188573	FBtr0347601	protein_coding	1	1	1	112	9	0	0	0	0	0	0	82	1	0	0	1	0	0	0	0	0	0	0	0	0	1	21
CG11149	FBgn0031732	FBtr0079169	protein_coding	1	0	0	112	3	0	0	0	0	0	0	54	0	0	0	0	0	0	0	0	0	0	1	0	0	0	55
Gr47b	FBgn0041241	FBtr0088127	protein_coding	1	6	1	111	7	0	0	0	0	0	0	62	0	0	4	1	0	0	0	0	0	0	0	1	0	6	38
mtd	FBgn0013576	FBtr0078818	protein_coding	1	6	1	111	2	0	1	0	0	0	0	12	0	0	88	1	0	0	0	1	2	0	0	0	0	5	10
CG43120	FBgn0262580	FBtr0304959	protein_coding	1	1	1	111	7	0	0	0	0	0	0	67	1	0	0	1	0	0	0	0	0	0	0	0	0	1	37
Cyp6a16	FBgn0031726	FBtr0343243	protein_coding	1	8	9	110	12	0	0	0	0	0	0	64	1	0	19	9	0	0	0	0	0	0	0	0	0	8	15
CG14111	FBgn0036350	FBtr0331787	protein_coding	1	6	3	110	0	0	0	0	0	0	0	54	0	0	31	3	0	0	1	0	1	0	0	0	0	6	26
RpS8	FBgn0039713	FBtr0346159	protein_coding	1	6	0	110	0	4	11	0	0	0	0	46	0	0	24	0	0	0	0	1	1	0	0	0	0	1	30
CG31469	FBgn0051469	FBtr0082844	protein_coding	1	3	2	110	1	0	0	0	0	0	0	56	0	0	1	2	0	0	0	0	0	0	0	1	0	3	52
Gr10b	FBgn0030297	FBtr0073550	protein_coding	1	3	1	110	0	0	0	0	0	0	0	37	0	0	0	1	0	0	0	0	0	0	1	0	0	3	73
CG10671	FBgn0035586	FBtr0077177	protein_coding	1	10	3	109	0	0	8	0	0	0	0	51	1	0	0	3	0	0	0	0	0	0	0	0	0	10	50
lola	FBgn0283521	FBtr0089342	protein_coding	1	1	1	109	3	0	2	0	0	0	0	30	0	0	58	1	0	0	0	1	1	0	0	0	0	0	18
sha	FBgn0003382	FBtr0273343	protein_coding	1	25	4	108	13	0	0	0	0	0	1	16	0	0	25	3	0	0	1	0	1	0	0	0	0	24	56
CR44915	FBgn0266220	FBtr0343868	lincRNA	1	1	0	108	0	0	0	0	0	0	0	47	0	0	10	0	5	0	0	1	1	0	0	0	0	0	48
CG44954	FBgn0266259	FBtr0343926	protein_coding	1	1	3	107	0	1	6	0	0	0	0	41	0	0	21	3	0	0	0	0	0	0	1	0	0	0	39
CG16833	FBgn0026147	FBtr0300401	protein_coding	1	14	0	106	1	0	0	0	0	0	0	3	0	0	57	0	0	0	1	0	1	0	0	0	0	13	47
CG16833	FBgn0026147	FBtr0300402	protein_coding	1	14	0	106	1	0	0	0	0	0	0	3	0	0	57	0	0	0	1	0	1	0	0	0	0	13	47
CG13297	FBgn0035685	FBtr0077020	protein_coding	1	3	0	106	4	0	0	0	0	0	0	51	0	0	3	0	0	0	0	0	1	1	0	0	0	2	49
CG31313	FBgn0051313	FBtr0334961	protein_coding	1	2	0	106	0	0	0	0	0	0	0	60	0	0	6	0	0	0	0	1	1	0	0	0	0	1	42
Oscillin	FBgn0031717	FBtr0331675	protein_coding	1	7	0	105	8	0	2	0	0	0	0	46	0	0	19	0	0	0	0	1	6	0	0	0	0	1	33
Adi1	FBgn0052068	FBtr0113421	protein_coding	1	2	2	105	0	0	2	0	0	0	0	21	0	0	12	2	0	0	0	0	0	1	0	0	0	2	70
CG42565	FBgn0260767	FBtr0345499	protein_coding	1	2	1	105	1	1	8	0	0	0	0	49	1	0	18	1	0	0	0	0	1	0	0	0	0	0	30
ZnT41F	FBgn0025693	FBtr0086054	protein_coding	1	1	3	105	1	1	5	0	0	0	0	21	0	0	46	3	0	0	1	0	0	0	0	0	0	0	33
ZnT41F	FBgn0025693	FBtr0086055	protein_coding	1	0	3	105	1	0	1	0	0	0	0	21	0	0	50	3	0	0	1	0	0	0	0	0	0	0	33
ZnT41F	FBgn0025693	FBtr0086056	protein_coding	1	0	3	105	1	0	1	0	0	0	0	21	0	0	50	3	0	0	1	0	0	0	0	0	0	0	33
CG4301	FBgn0030747	FBtr0308605	protein_coding	1	18	4	104	0	0	1	0	0	0	0	35	1	0	47	4	0	0	0	0	0	0	0	0	0	18	21
CG9270	FBgn0032908	FBtr0306031	protein_coding	1	9	10	104	0	0	1	0	0	0	0	51	1	0	6	10	0	0	0	0	0	0	0	0	0	9	46
Hel25E	FBgn0014189	FBtr0331676	protein_coding	1	8	1	104	3	0	0	0	0	0	0	52	1	0	17	1	0	0	0	0	1	0	0	0	0	7	33
EXON_3R_29145678_29146893	GENE_EXON_3R_29145678_29146893	FBtr0085412	protein_coding	1	2	0	104	0	0	3	0	0	0	0	23	0	0	0	0	0	0	0	0	0	0	0	1	0	2	78
CG33476	FBgn0053476	FBtr0088319	protein_coding	1	1	0	104	0	0	0	0	0	0	0	71	0	0	1	0	0	0	0	0	2	0	1	0	0	0	33
EXON_3L_15049550_15050209	GENE_EXON_3L_15049550_15050209	FBtr0075666	protein_coding	1	0	2	104	1	0	0	0	0	0	0	30	0	0	0	2	0	0	0	0	0	0	1	0	0	0	73
CR43898	FBgn0264496	FBtr0332854	lincRNA	1	0	0	104	0	0	0	0	0	0	0	51	0	0	8	0	17	0	0	1	0	0	0	0	0	0	29
tapas	FBgn0027529	FBtr0309253	protein_coding	1	16	8	103	1	0	0	0	0	0	0	58	0	0	10	8	0	0	0	1	2	0	0	0	0	14	37
EXON_2L_11171167_11171665	GENE_EXON_2L_11171167_11171665	FBtr0343618	protein_coding	1	7	2	103	1	0	1	0	0	0	0	68	0	0	0	2	0	1	0	0	1	0	1	0	0	6	32
Obp58c	FBgn0034769	FBtr0071920	protein_coding	1	6	3	103	2	0	0	0	0	0	0	36	0	0	6	3	0	0	1	0	1	0	0	0	0	5	61
CG17267	FBgn0038821	FBtr0344115	protein_coding	1	3	5	103	0	1	1	0	0	1	0	44	1	0	2	4	0	0	0	0	0	0	0	0	0	2	56
CR44459	FBgn0265652	FBtr0340519	lincRNA	1	0	0	103	0	0	0	0	0	0	0	30	0	0	2	0	3	0	1	0	0	0	0	0	0	0	69
EXON_3L_11134987_11135480	GENE_EXON_3L_11134987_11135480	FBtr0302875	protein_coding	1	2	1	102	0	0	0	0	0	0	0	78	1	0	0	1	0	0	0	0	0	0	0	0	0	2	24
CG17574	FBgn0033777	FBtr0331979	protein_coding	1	0	3	102	4	0	0	0	0	0	0	73	0	0	21	3	0	0	1	0	0	0	0	0	0	0	5
CG16833	FBgn0026147	FBtr0300403	protein_coding	1	20	1	101	1	1	1	0	0	0	0	3	0	0	51	1	0	0	1	0	2	0	0	0	0	17	47
CG16833	FBgn0026147	FBtr0300400	protein_coding	1	18	1	101	1	0	0	0	0	0	0	3	0	0	52	1	0	0	1	0	1	0	0	0	0	17	47
CG16833	FBgn0026147	FBtr0300404	protein_coding	1	18	1	101	1	0	0	0	0	0	0	3	0	0	52	1	0	0	1	0	1	0	0	0	0	17	47
CG12869	FBgn0033943	FBtr0087496	protein_coding	1	16	5	101	8	0	2	0	0	0	0	36	0	0	20	5	0	0	1	0	0	0	0	0	0	16	36
EXON_2L_4149279_4151203	GENE_EXON_2L_4149279_4151203	FBtr0077468	protein_coding	1	8	15	101	0	0	1	1	0	0	0	51	0	0	0	14	0	0	0	0	0	0	1	0	0	8	49
CG13760	FBgn0040375	FBtr0300707	protein_coding	1	6	0	101	5	1	3	0	0	0	0	51	0	0	5	0	0	0	1	0	0	0	0	0	0	5	38
fz4	FBgn0027342	FBtr0071017	protein_coding	1	1	0	101	15	1	7	0	0	0	0	15	0	0	1	0	0	0	1	0	0	0	0	0	0	0	64
CG42566	FBgn0260768	FBtr0301270	protein_coding	1	0	2	101	1	0	1	0	0	0	0	43	1	0	9	2	0	0	0	0	0	0	0	0	0	0	47
CG42566	FBgn0260768	FBtr0344753	protein_coding	1	0	2	101	1	0	3	0	0	0	0	43	1	0	7	2	0	0	0	0	0	0	0	0	0	0	47
CG4301	FBgn0030747	FBtr0308604	protein_coding	1	18	4	100	0	0	3	0	0	0	0	34	1	0	39	4	0	0	0	0	0	0	0	0	0	18	24
CG42666	FBgn0261548	FBtr0309967	protein_coding	1	4	3	100	2	0	0	0	0	1	0	19	0	0	60	2	0	0	0	1	0	0	0	0	0	4	20
Or63a	FBgn0035382	FBtr0301497	protein_coding	1	4	2	100	17	1	1	0	0	0	0	34	0	0	5	2	0	0	0	0	3	0	0	1	0	2	44
Oatp58Da	FBgn0050277	FBtr0071779	protein_coding	1	17	4	99	0	0	0	0	0	0	0	44	0	0	3	4	0	0	0	0	0	0	0	1	0	17	52
EXON_2L_11171229_11171665	GENE_EXON_2L_11171229_11171665	FBtr0080216	protein_coding	1	6	2	99	0	0	1	0	0	0	0	66	0	0	0	2	0	0	0	0	0	0	1	0	0	6	32
CG17177	FBgn0036440	FBtr0075710	protein_coding	1	5	10	99	0	0	0	0	0	0	0	78	0	0	2	10	0	0	0	0	1	0	1	0	0	5	19
CG4676	FBgn0033815	FBtr0087743	protein_coding	1	1	0	99	2	0	2	0	0	0	0	60	0	0	2	0	0	0	0	0	0	1	0	0	0	1	33
Cirl	FBgn0033313	FBtr0305082	protein_coding	1	14	4	98	9	0	5	0	0	1	0	28	0	0	15	3	0	1	0	1	3	0	0	0	0	12	43
Cirl	FBgn0033313	FBtr0310448	protein_coding	1	14	4	98	9	0	4	0	0	1	0	28	0	0	16	3	0	1	0	1	3	0	0	0	0	12	43
CG9672	FBgn0030777	FBtr0074361	protein_coding	1	7	2	98	0	0	0	0	0	0	0	36	0	0	3	2	0	0	0	0	0	0	1	0	0	7	59
CDS_2R_11787808_11789493	GENE_CDS_2R_11787808_11789493	FBtr0088065	protein_coding	1	5	6	98	0	0	0	0	0	0	0	62	0	0	0	6	0	0	0	0	0	0	1	0	0	5	36
CG10713	FBgn0036360	FBtr0075855	protein_coding	1	3	0	98	3	0	3	0	0	0	0	26	0	0	16	0	0	0	1	0	1	0	0	0	0	2	52
CG18507	FBgn0028527	FBtr0331332	protein_coding	1	2	2	98	6	0	2	0	0	0	1	29	0	0	39	1	0	0	0	1	1	0	0	0	0	1	23
CG43427	FBgn0263346	FBtr0308856	protein_coding	1	2	0	98	2	0	3	0	0	0	0	3	0	0	78	0	0	1	1	0	3	0	0	0	0	0	13
Ugt86Dj	FBgn0040250	FBtr0082373	protein_coding	1	1	6	98	1	0	0	0	0	0	0	33	1	0	5	6	0	0	0	0	0	0	0	0	0	1	59
CG13168	FBgn0033705	FBtr0339585	protein_coding	1	2	0	97	1	0	0	0	0	0	0	38	0	0	1	0	0	0	0	0	1	0	1	0	0	1	58
CG43427	FBgn0263346	FBtr0308852	protein_coding	1	1	1	97	1	0	2	0	0	0	0	3	0	0	79	1	0	1	1	0	2	0	0	0	0	0	13
CG43427	FBgn0263346	FBtr0308855	protein_coding	1	1	1	97	1	0	2	0	0	0	0	3	0	0	79	1	0	1	1	0	2	0	0	0	0	0	13
CG43427	FBgn0263346	FBtr0308857	protein_coding	1	1	1	97	1	0	5	0	0	0	0	3	0	0	76	1	0	1	1	0	2	0	0	0	0	0	13
CG43427	FBgn0263346	FBtr0308858	protein_coding	1	1	1	97	1	0	4	0	0	0	0	3	0	0	77	1	0	1	1	0	2	0	0	0	0	0	13
CG5380	FBgn0038951	FBtr0305320	protein_coding	1	7	1	96	4	0	0	0	0	0	0	25	0	0	3	1	0	0	1	0	2	0	0	0	0	5	65
CG15443	FBgn0031609	FBtr0077450	protein_coding	1	0	1	96	1	0	1	0	0	0	0	64	0	0	0	1	0	0	0	0	0	1	0	0	0	0	30
CG15443	FBgn0031609	FBtr0335134	protein_coding	1	0	1	96	1	0	1	0	0	0	0	64	0	0	0	1	0	0	0	0	0	1	0	0	0	0	30
CR44490	FBgn0265683	FBtr0340548	lincRNA	1	0	0	95	0	0	0	0	0	0	0	37	0	0	12	0	0	0	1	0	0	0	0	0	0	0	47
Su(z)2	FBgn0265623	FBtr0330613	protein_coding	1	24	7	94	9	0	1	0	0	1	0	36	0	0	32	6	0	0	0	0	0	0	1	0	0	24	16
CG4744	FBgn0033834	FBtr0087717	protein_coding	1	19	13	94	0	0	0	0	1	1	0	35	1	0	0	11	0	0	0	0	0	0	0	0	0	19	59
CG4988	FBgn0032372	FBtr0080254	protein_coding	1	6	2	94	0	0	0	0	0	0	0	40	1	0	3	2	0	0	0	0	1	0	0	0	0	5	52
CG43798	FBgn0264342	FBtr0332006	protein_coding	1	2	5	94	1	0	0	1	0	0	0	45	1	0	0	4	0	0	0	0	0	0	0	0	0	2	48
CG33090	FBgn0028916	FBtr0343673	protein_coding	1	28	5	93	2	0	0	0	0	0	0	65	0	0	9	5	0	0	1	0	4	0	0	0	0	24	21
dgt1	FBgn0039710	FBtr0085527	protein_coding	1	15	1	93	0	0	0	0	0	0	0	42	0	0	10	1	0	0	0	0	2	0	0	1	0	13	43
CG43691	FBgn0263774	FBtr0345942	protein_coding	1	6	12	93	2	0	0	0	0	0	0	53	1	0	0	12	0	0	0	0	0	0	0	0	0	6	38
Tango11	FBgn0050404	FBtr0071746	protein_coding	1	5	0	93	3	0	0	0	0	0	0	36	0	0	6	0	0	0	1	0	0	0	0	0	0	5	49
rho-7	FBgn0033672	FBtr0339555	protein_coding	1	1	0	93	2	0	0	0	0	0	0	37	0	0	2	0	0	0	0	0	0	0	1	0	0	1	52
EXON_3R_13089242_13090081	GENE_EXON_3R_13089242_13090081	FBtr0445441	protein_coding	1	0	0	93	2	0	1	0	0	0	0	39	1	0	0	0	0	0	0	0	0	0	0	0	0	0	51
CG31436	FBgn0051436	FBtr0084830	protein_coding	1	8	10	92	0	0	0	0	0	0	0	20	0	0	3	10	0	0	0	0	1	0	1	0	0	7	70
CheB53a	FBgn0261292	FBtr0091520	protein_coding	1	8	5	92	0	0	0	0	0	0	0	30	0	0	4	5	0	0	0	1	1	0	0	0	0	7	60
yuri	FBgn0045842	FBtr0080709	protein_coding	1	7	1	92	0	0	0	0	0	0	0	36	0	0	22	1	0	0	1	0	1	0	0	0	0	7	35
pre-mod(mdg4)-X	FBgn0261840	FBtr0433514	protein_coding	1	3	1	92	7	0	6	0	0	0	0	44	0	0	1	1	0	0	0	0	0	0	1	0	0	3	34
CG43427	FBgn0263346	FBtr0308849	protein_coding	1	2	1	92	2	0	2	0	0	0	0	3	0	0	73	1	0	1	1	0	2	0	0	0	0	1	13
CG43427	FBgn0263346	FBtr0308850	protein_coding	1	2	1	92	2	0	4	0	0	0	0	3	0	0	71	1	0	1	1	0	2	0	0	0	0	1	13
CG43427	FBgn0263346	FBtr0308851	protein_coding	1	2	1	92	2	0	3	0	0	0	0	3	0	0	72	1	0	1	1	0	2	0	0	0	0	1	13
CG14977	FBgn0035469	FBtr0073158	protein_coding	1	1	0	92	1	0	0	0	0	0	0	20	1	0	0	0	0	0	0	0	0	1	0	0	0	1	71
rho-7	FBgn0033672	FBtr0088045	protein_coding	1	1	0	92	2	0	0	0	0	0	0	36	0	0	2	0	0	0	0	0	0	0	1	0	0	1	52
Tektin-A	FBgn0028902	FBtr0331277	protein_coding	1	13	1	91	1	1	3	0	0	0	0	46	0	0	3	1	0	0	0	1	1	0	0	0	0	12	39
CG43691	FBgn0263774	FBtr0310562	protein_coding	1	6	12	91	1	0	0	0	0	0	0	52	1	0	0	12	0	0	0	0	0	0	0	0	0	6	38
CG14977	FBgn0035469	FBtr0330095	protein_coding	1	2	0	91	0	0	0	0	0	0	0	20	1	0	0	0	0	0	0	0	0	1	0	0	0	2	71
EXON_2R_22985420_22986339	GENE_EXON_2R_22985420_22986339	FBtr0343186	protein_coding	1	2	0	91	0	0	0	0	0	0	0	43	1	0	0	0	0	0	0	0	0	0	0	0	0	2	48
EXON_3L_3204600_3205449	GENE_EXON_3L_3204600_3205449	FBtr0073103	protein_coding	1	1	2	91	0	0	0	0	0	0	0	38	0	0	0	2	0	0	0	0	0	0	1	0	0	1	53
CycJ	FBgn0010317	FBtr0073128	protein_coding	1	1	0	91	4	0	0	0	0	0	0	50	0	0	3	0	0	0	0	0	0	0	0	1	0	1	34
CG31213	FBgn0051213	FBtr0335241	protein_coding	1	14	7	90	0	0	0	0	0	0	0	51	0	0	0	7	0	0	0	0	1	0	1	0	0	14	39
CG31213	FBgn0051213	FBtr0335242	protein_coding	1	14	7	90	0	0	0	0	0	0	0	51	0	0	0	7	0	0	0	0	1	0	1	0	0	14	39
Tektin-A	FBgn0028902	FBtr0080788	protein_coding	1	12	1	90	1	0	2	0	0	0	0	46	0	0	3	1	0	0	0	1	1	0	0	0	0	12	39
EXON_3L_13997191_13998055	GENE_EXON_3L_13997191_13998055	FBtr0075767	protein_coding	1	6	3	90	0	1	2	0	0	0	0	30	1	0	0	3	0	0	0	0	0	0	0	0	0	5	58
CG14490	FBgn0034281	FBtr0086801	protein_coding	1	5	3	90	1	1	2	0	0	0	0	45	1	0	0	3	0	0	0	0	0	0	0	0	0	4	42
EXON_X_18526862_18528266	GENE_EXON_X_18526862_18528266	FBtr0074619	protein_coding	1	2	4	90	0	0	0	0	0	0	0	47	0	0	0	4	0	0	0	0	0	0	1	0	0	2	43
EXON_3R_29369338_29369777	GENE_EXON_3R_29369338_29369777	FBtr0346200	protein_coding	1	1	1	90	1	0	0	0	0	0	0	44	0	0	0	1	0	0	0	0	0	0	1	0	0	1	45
Or98P	FBgn0067407	FBtr0085225	pseudogene	1	0	0	90	0	0	0	0	0	0	0	52	0	0	1	0	2	0	0	1	0	0	0	0	0	0	36
Pms2	FBgn0011660	FBtr0087388	protein_coding	1	14	5	89	1	0	0	0	0	1	0	16	0	0	6	5	0	0	0	0	4	0	1	0	0	10	69
Cyp6a16	FBgn0031726	FBtr0343244	protein_coding	1	8	9	89	0	0	0	0	0	0	0	55	1	0	19	9	0	0	0	0	0	0	0	0	0	8	15
CG14881	FBgn0038425	FBtr0083287	protein_coding	1	2	0	89	0	0	0	0	0	0	0	37	0	0	0	0	0	0	0	0	0	0	0	1	0	2	52
CG42565	FBgn0260767	FBtr0301269	protein_coding	1	0	1	89	1	0	0	0	0	0	0	49	1	0	5	1	0	0	0	0	0	0	0	0	0	0	34
CG14760	FBgn0033277	FBtr0088794	protein_coding	1	5	4	88	4	0	0	0	0	0	0	42	0	0	10	4	0	0	0	0	0	0	0	1	0	5	32
CG11257	FBgn0034442	FBtr0086525	protein_coding	1	16	12	87	0	0	0	0	0	0	0	52	0	0	0	12	0	0	0	0	0	0	1	0	0	16	35
CG12520	FBgn0036324	FBtr0113169	protein_coding	1	4	6	87	4	0	0	0	0	0	0	38	1	0	0	6	0	0	0	0	0	0	0	0	0	4	45
Cby	FBgn0067317	FBtr0347600	protein_coding	1	4	0	87	2	1	6	0	0	0	0	35	1	0	2	0	0	0	0	0	1	0	0	0	0	2	43
CG13305	FBgn0035921	FBtr0273349	protein_coding	1	3	2	87	3	0	0	0	0	0	0	57	0	0	9	2	0	0	0	1	0	0	0	0	0	3	19
CG31817	FBgn0028899	FBtr0307508	protein_coding	1	37	67	86	1	0	2	0	1	0	0	24	0	0	0	66	0	0	0	0	0	0	1	0	0	37	59
frm	FBgn0035612	FBtr0273233	protein_coding	1	12	4	85	2	0	0	0	0	1	0	14	0	0	35	3	0	0	1	0	2	0	0	0	0	11	36
yuri	FBgn0045842	FBtr0336862	protein_coding	1	6	1	85	0	1	3	0	0	0	0	36	0	0	14	1	0	0	1	0	1	0	0	0	0	5	33
yuri	FBgn0045842	FBtr0336863	protein_coding	1	6	1	85	0	1	2	0	0	0	0	36	0	0	15	1	0	0	1	0	1	0	0	0	0	5	33
CG43179	FBgn0262808	FBtr0306052	protein_coding	1	4	3	85	2	0	0	0	0	0	0	28	1	0	1	3	0	0	0	0	0	0	0	0	0	4	54
EXON_3R_24054391_24055034	GENE_EXON_3R_24054391_24055034	FBtr0334920	protein_coding	1	4	2	85	1	1	2	0	0	0	0	43	1	0	0	2	0	0	0	0	1	1	0	0	0	2	39
EXON_3R_24054391_24055092	GENE_EXON_3R_24054391_24055092	FBtr0343101	protein_coding	1	4	2	85	2	1	2	0	0	0	0	42	1	0	0	2	0	0	0	0	1	1	0	0	0	2	39
CG11406	FBgn0034990	FBtr0100169	protein_coding	1	3	2	85	0	0	0	0	0	0	0	10	1	0	37	2	0	0	0	0	0	0	1	0	0	3	38
CG6839	FBgn0036831	FBtr0075069	protein_coding	1	9	1	84	0	0	0	0	0	0	0	40	0	0	5	1	0	0	0	0	0	0	1	0	0	9	39
RecQ5	FBgn0027375	FBtr0100362	protein_coding	1	3	2	84	14	0	1	0	0	0	0	36	0	0	4	2	0	0	1	0	1	0	0	0	0	2	31
EXON_2L_13457497_13458073	GENE_EXON_2L_13457497_13458073	FBtr0303820	protein_coding	1	2	3	84	0	0	3	0	0	0	0	76	0	0	0	3	0	0	0	0	1	0	0	1	0	2	5
CG33454	FBgn0053454	FBtr0086565	protein_coding	1	1	2	84	0	0	0	0	0	0	0	47	1	0	2	2	0	0	0	0	0	0	0	0	0	1	35
Dbp80	FBgn0024804	FBtr0331782	protein_coding	1	0	0	84	0	0	0	0	0	0	0	1	0	0	81	0	0	0	1	0	0	0	0	0	0	0	3
pug	FBgn0020385	FBtr0305662	protein_coding	1	10	4	83	2	0	0	0	0	0	0	15	1	0	27	4	0	0	0	0	3	1	0	0	0	9	40
CG18231	FBgn0036796	FBtr0300052	protein_coding	1	6	6	83	0	0	0	0	0	0	0	15	1	0	14	6	0	0	0	0	2	0	0	0	0	5	55
EXON_3R_21868308_21868770	GENE_EXON_3R_21868308_21868770	FBtr0336879	protein_coding	1	2	0	83	2	0	0	0	0	0	0	35	1	0	0	0	0	0	0	0	0	0	0	0	0	2	46
CG42356	FBgn0259702	FBtr0299955	protein_coding	1	13	10	82	0	0	0	0	0	0	0	52	0	0	0	10	0	0	0	0	0	0	1	0	0	13	30
CG15115	FBgn0034413	FBtr0086597	protein_coding	1	11	7	82	0	0	0	0	0	0	0	33	0	0	2	7	0	0	0	0	2	0	0	1	0	10	48
NimB5	FBgn0028936	FBtr0343643	protein_coding	1	8	1	82	0	0	2	0	0	0	0	17	0	0	6	1	0	0	0	1	0	0	0	0	0	8	58
EXON_3R_25102553_25103617	GENE_EXON_3R_25102553_25103617	FBtr0344623	protein_coding	1	6	12	81	0	0	1	0	0	0	0	51	1	0	0	12	0	0	0	0	0	1	0	0	0	6	29
mkg-p	FBgn0035889	FBtr0076664	protein_coding	1	6	1	81	2	0	0	0	0	0	0	33	0	0	6	1	0	0	0	0	0	0	1	0	0	6	40
mkg-p	FBgn0035889	FBtr0076665	protein_coding	1	6	1	81	2	0	0	0	0	0	0	33	0	0	1	1	0	0	0	0	0	0	1	0	0	6	45
mkg-p	FBgn0035889	FBtr0346628	protein_coding	1	6	1	81	2	0	5	0	0	0	0	33	0	0	1	1	0	0	0	0	0	0	1	0	0	6	40
Est-P	FBgn0000594	FBtr0076004	protein_coding	1	2	6	81	0	0	0	0	0	0	1	43	0	0	0	6	0	0	0	0	0	0	1	0	0	2	38
mrt	FBgn0039507	FBtr0305971	protein_coding	1	0	0	81	1	0	0	0	0	0	0	15	0	0	20	0	0	0	0	1	0	0	0	0	0	0	46
TM4SF	FBgn0020372	FBtr0100255	protein_coding	1	0	1	80	8	0	2	0	0	0	0	52	1	0	0	1	0	0	0	0	0	0	0	0	0	0	18
ex	FBgn0004583	FBtr0078059	protein_coding	1	7	7	79	4	0	1	0	0	0	2	11	0	0	47	5	0	0	0	0	0	0	1	0	0	7	16
ex	FBgn0004583	FBtr0329832	protein_coding	1	7	7	79	4	0	1	0	0	0	2	11	0	0	47	5	0	0	0	0	0	0	1	0	0	7	16
CG8642	FBgn0033312	FBtr0310502	protein_coding	1	3	2	79	4	0	0	0	0	0	0	33	1	0	15	2	0	0	0	0	2	0	0	0	0	1	29
CanB	FBgn0010014	FBtr0308348	protein_coding	1	3	0	79	1	0	0	0	0	0	0	37	0	0	4	0	0	0	0	1	0	0	0	0	0	3	38
CG44774	FBgn0266000	FBtr0343142	protein_coding	1	2	3	79	2	0	0	0	0	0	0	12	0	0	30	3	0	0	0	0	0	0	1	0	0	2	35
CG33453	FBgn0053453	FBtr0086564	protein_coding	1	1	1	79	0	0	1	0	0	0	0	62	1	0	2	1	0	0	0	0	0	1	0	0	0	1	14
CG33453	FBgn0053453	FBtr0340471	protein_coding	1	1	1	79	0	0	1	0	0	0	0	62	1	0	2	1	0	0	0	0	0	1	0	0	0	1	14
CR46115	FBgn0283501	FBtr0347349	lincRNA	1	0	0	79	0	0	0	0	0	0	0	14	0	0	15	0	7	0	1	0	0	0	0	0	0	0	44
APC7	FBgn0029879	FBtr0070946	protein_coding	1	9	7	78	7	0	0	0	0	0	0	38	0	0	12	7	0	0	0	0	0	1	0	0	0	9	21
CG10654	FBgn0036294	FBtr0332644	protein_coding	1	2	7	78	2	0	2	0	0	0	0	13	1	0	7	7	0	0	0	0	0	0	0	0	0	2	54
CG11406	FBgn0034990	FBtr0300874	protein_coding	1	2	3	78	19	0	1	0	0	0	0	10	1	0	9	3	0	0	0	0	0	0	0	0	0	2	39
CG11406	FBgn0034990	FBtr0343437	protein_coding	1	2	3	78	19	0	1	0	0	0	0	10	1	0	9	3	0	0	0	0	0	0	0	0	0	2	39
CG10750	FBgn0032769	FBtr0343804	protein_coding	1	2	0	78	1	0	0	0	0	0	0	28	0	0	11	0	0	0	1	0	1	0	0	0	0	1	40
CG32313	FBgn0052313	FBtr0072830	protein_coding	1	1	0	78	0	0	0	0	0	0	0	29	1	0	1	0	0	0	0	0	0	0	0	0	0	1	48
CG32313	FBgn0052313	FBtr0333398	protein_coding	1	1	0	78	0	0	0	0	0	0	0	29	1	0	1	0	0	0	0	0	0	0	0	0	0	1	48
CG32313	FBgn0052313	FBtr0333399	protein_coding	1	1	0	78	1	0	0	0	0	0	0	29	0	0	1	0	0	0	1	0	1	0	0	0	0	1	48
CG33282	FBgn0053282	FBtr0113458	protein_coding	1	11	2	76	9	0	0	0	0	0	0	38	0	0	6	2	0	0	0	0	1	0	0	1	0	10	23
CG4433	FBgn0038763	FBtr0307345	protein_coding	1	5	1	76	1	2	3	0	0	0	0	24	0	0	8	1	0	0	0	1	0	0	0	0	0	3	41
RecQ5	FBgn0027375	FBtr0075715	protein_coding	1	4	9	76	0	0	1	0	0	0	0	36	1	0	8	9	0	0	0	0	0	0	0	0	0	4	31
EXON_2R_11086245_11086845	GENE_EXON_2R_11086245_11086845	FBtr0306050	protein_coding	1	1	1	76	3	1	3	0	0	0	0	29	1	0	0	1	0	0	0	0	0	0	0	0	0	0	41
Cirl	FBgn0033313	FBtr0310449	protein_coding	1	11	2	75	5	0	4	0	0	0	0	18	0	0	7	2	0	1	0	1	3	0	0	0	0	9	43
CG34408	FBgn0085437	FBtr0343027	protein_coding	1	10	1	75	0	0	2	0	0	0	0	17	1	0	1	1	0	0	0	0	0	0	0	0	0	10	55
CG33346	FBgn0053346	FBtr0302527	protein_coding	1	6	3	75	0	0	0	0	0	0	0	37	0	0	1	3	0	0	0	0	1	0	1	0	0	5	38
CG9861	FBgn0034844	FBtr0072002	protein_coding	1	2	2	75	0	0	5	0	0	0	0	41	0	0	2	2	0	0	0	1	0	0	0	0	0	2	28
ND-15	FBgn0031228	FBtr0330638	protein_coding	1	1	0	75	1	0	1	0	0	0	0	12	0	0	53	0	0	0	1	0	0	0	0	0	0	1	9
CG15099	FBgn0034400	FBtr0086628	protein_coding	1	30	6	74	4	0	0	0	0	0	0	53	0	0	8	6	0	0	0	1	1	0	0	0	0	29	11
Ugt86De	FBgn0040255	FBtr0082376	protein_coding	1	8	9	74	2	0	0	0	0	0	0	34	1	0	0	9	0	0	0	0	0	0	0	0	0	8	38
EXON_X_5789487_5790919	GENE_EXON_X_5789487_5790919	FBtr0070813	protein_coding	1	5	0	74	0	0	0	0	0	0	0	48	0	0	0	0	0	0	0	0	0	0	1	0	0	5	26
Cyp313a2	FBgn0038006	FBtr0308561	protein_coding	1	1	2	74	3	0	0	0	0	0	0	25	0	0	1	2	0	0	0	0	0	0	1	0	0	1	45
CG32106	FBgn0052106	FBtr0307887	protein_coding	1	10	23	73	0	0	0	0	1	1	0	4	0	0	0	21	0	0	0	0	0	0	1	0	0	10	69
CG32106	FBgn0052106	FBtr0307888	protein_coding	1	10	23	73	0	0	0	0	1	1	0	4	0	0	0	21	0	0	0	0	0	0	1	0	0	10	69
CG13540	FBgn0034839	FBtr0343196	protein_coding	1	0	2	73	0	0	0	0	0	0	0	35	0	0	0	2	0	0	0	0	0	1	0	0	0	0	38
CR43826	FBgn0264374	FBtr0332231	lincRNA	1	0	0	73	0	0	0	0	0	0	0	16	0	0	1	0	8	0	0	1	1	0	0	0	0	0	50
EXON_2R_23087177_23088165	GENE_EXON_2R_23087177_23088165	FBtr0071966	protein_coding	1	2	4	72	7	0	0	0	0	0	0	38	1	0	0	4	0	0	0	0	0	0	0	0	0	2	27
EXON_3L_3206949_3208143	GENE_EXON_3L_3206949_3208143	FBtr0332871	protein_coding	1	12	6	71	2	1	1	0	0	0	0	57	1	0	0	6	0	0	0	0	0	0	0	0	0	11	11
EXON_3L_3206949_3208985	GENE_EXON_3L_3206949_3208985	FBtr0100678	protein_coding	1	12	6	71	2	1	1	0	0	0	0	57	1	0	0	6	0	0	0	0	0	0	0	0	0	11	11
CG16974	FBgn0032479	FBtr0305555	protein_coding	1	4	6	71	10	1	1	0	0	0	0	46	0	0	10	6	0	0	0	1	0	0	0	0	0	3	5
CR44457	FBgn0265650	FBtr0340517	lincRNA	1	0	0	71	0	0	0	0	0	0	0	65	0	0	3	0	4	0	0	1	0	0	0	0	0	0	0
CG17734	FBgn0037890	FBtr0308073	protein_coding	1	4	2	70	9	0	2	0	0	0	0	28	0	0	7	2	0	0	0	1	1	0	0	0	0	3	26
CG31388	FBgn0051388	FBtr0304709	protein_coding	1	0	1	70	1	0	0	0	0	0	0	43	1	0	5	1	0	0	0	0	0	0	0	0	0	0	21
CR33318	FBgn0053318	FBtr0089857	pseudogene	1	0	0	70	0	0	0	0	0	0	0	49	0	0	3	0	4	0	1	0	0	0	0	0	0	0	15
CG34312	FBgn0085341	FBtr0112510	protein_coding	1	1	1	69	0	0	12	0	0	0	0	25	1	0	12	1	0	0	0	0	1	0	0	0	0	0	21
FER	FBgn0000723	FBtr0082053	protein_coding	1	13	1	68	3	0	3	0	0	0	0	22	0	1	22	1	0	0	0	1	4	0	0	0	0	8	23
CG44774	FBgn0266000	FBtr0343137	protein_coding	1	2	3	68	2	0	0	0	0	0	0	1	0	0	30	3	0	0	0	0	0	0	1	0	0	2	35
CG32248	FBgn0052248	FBtr0303004	protein_coding	1	2	1	68	1	0	0	0	0	0	0	34	1	0	0	1	0	0	0	0	0	0	0	0	0	2	33
ACC	FBgn0033246	FBtr0113053	protein_coding	1	20	1	67	0	1	2	0	0	0	0	19	0	0	34	1	0	0	0	1	0	0	0	0	0	19	13
Ir10a	FBgn0083979	FBtr0113487	protein_coding	1	10	4	67	0	0	0	0	0	0	0	62	1	0	3	4	0	0	0	0	0	0	0	0	1	9	2
DJ-1alpha	FBgn0033885	FBtr0087615	protein_coding	1	4	1	67	4	0	0	0	0	0	0	34	1	0	0	1	0	0	0	0	0	0	0	0	0	4	29
THG	FBgn0283659	FBtr0303561	protein_coding	1	3	2	67	1	0	2	0	0	0	0	33	0	0	6	2	0	0	0	1	0	0	0	0	0	3	26
CG33511	FBgn0053511	FBtr0346727	protein_coding	1	1	6	67	0	0	0	0	0	0	0	37	0	0	0	6	0	0	0	0	0	0	0	1	0	1	30
EXON_X_18005897_18007606	GENE_EXON_X_18005897_18007606	FBtr0074539	protein_coding	1	8	3	66	0	0	0	0	1	1	0	52	1	0	0	1	0	0	0	0	0	0	0	0	0	8	14
yuri	FBgn0045842	FBtr0080711	protein_coding	1	5	2	65	0	0	2	0	0	0	0	16	0	0	10	2	0	0	1	0	1	0	0	0	0	5	38
yuri	FBgn0045842	FBtr0080712	protein_coding	1	5	2	65	0	0	2	0	0	0	0	16	0	0	10	2	0	0	1	0	1	0	0	0	0	5	38
yuri	FBgn0045842	FBtr0415452	protein_coding	1	5	2	65	0	0	0	0	0	0	0	16	0	0	12	2	0	0	1	0	1	0	0	0	0	5	38
CG4757	FBgn0027584	FBtr0335216	protein_coding	1	4	2	65	1	0	0	0	0	0	0	51	0	0	1	2	0	0	0	0	0	0	1	0	0	4	12
CkIIalpha	FBgn0264492	FBtr0344974	protein_coding	1	0	0	65	0	0	3	0	0	0	0	25	0	0	17	0	0	0	0	1	0	0	0	0	0	0	21
CG3530	FBgn0028497	FBtr0112940	protein_coding	1	15	0	64	1	2	6	0	0	0	0	15	0	0	29	0	0	0	0	1	2	0	0	0	0	11	16
tipE	FBgn0003710	FBtr0073220	protein_coding	1	12	0	64	7	0	0	0	0	0	0	45	0	0	11	0	0	0	0	1	0	0	0	0	0	12	2
e(r)	FBgn0011586	FBtr0310067	protein_coding	1	3	0	64	0	0	3	0	0	0	0	26	0	0	6	0	0	0	0	1	1	0	0	0	0	2	30
CG34312	FBgn0085341	FBtr0346513	protein_coding	1	0	1	64	0	0	4	0	0	0	0	25	1	0	8	1	0	0	0	0	0	0	0	0	0	0	27
CR44462	FBgn0265655	FBtr0340522	lincRNA	1	0	0	64	0	0	0	0	0	0	0	47	0	0	12	0	6	0	1	0	0	0	0	0	0	0	0
CG18493	FBgn0038701	FBtr0083756	protein_coding	1	0	0	63	0	0	0	0	0	0	0	31	1	0	0	0	0	0	0	0	0	0	0	0	0	0	32
EXON_X_9445815_9446212	GENE_EXON_X_9445815_9446212	FBtr0343372	protein_coding	1	0	0	63	0	0	0	0	0	0	0	38	0	0	0	0	0	0	0	0	0	0	1	0	0	0	25
CG17328	FBgn0028895	FBtr0337079	protein_coding	1	15	0	62	3	1	3	0	0	0	0	14	1	0	7	0	0	0	0	0	1	0	0	0	0	14	35
nbs	FBgn0261530	FBtr0306039	protein_coding	1	12	5	62	0	0	1	0	0	0	0	23	0	0	3	5	0	0	0	1	1	0	0	0	0	11	37
CG11807	FBgn0033996	FBtr0310140	protein_coding	1	12	0	62	0	0	1	0	0	0	0	31	0	0	7	0	0	1	0	1	2	0	0	0	0	11	24
EXON_2L_1132332_1134098	GENE_EXON_2L_1132332_1134098	FBtr0077986	protein_coding	1	2	8	62	0	0	0	0	0	0	0	26	1	0	0	8	0	0	0	0	0	0	0	0	0	2	36
CG42837	FBgn0262026	FBtr0303860	protein_coding	1	1	0	62	11	0	0	0	0	0	0	24	0	0	8	0	0	0	0	0	1	0	1	0	0	0	20
mRpL23	FBgn0035335	FBtr0331416	protein_coding	1	1	0	62	0	0	0	0	0	0	0	26	0	0	1	0	0	0	0	1	0	0	0	0	0	1	36
CG42581	FBgn0260871	FBtr0301573	protein_coding	1	0	0	62	0	0	0	0	0	0	0	15	0	0	0	0	0	0	0	0	0	1	0	0	0	0	47
CG43814	FBgn0264362	FBtr0332209	protein_coding	1	0	0	62	0	0	1	0	0	0	0	16	0	0	0	0	0	0	0	0	0	1	0	0	0	0	45
Spn77Bc	FBgn0036970	FBtr0078172	protein_coding	1	15	15	61	3	0	1	0	0	0	0	23	0	0	1	15	0	1	0	0	2	0	1	0	0	13	32
Spn77Bc	FBgn0036970	FBtr0331816	protein_coding	1	15	15	61	3	0	1	0	0	0	0	23	0	0	1	15	0	1	0	0	2	0	1	0	0	13	32
FER	FBgn0000723	FBtr0082054	protein_coding	1	8	0	61	3	0	0	0	0	0	0	22	0	0	15	0	0	0	0	1	2	0	0	0	0	6	24
CG32115	FBgn0052115	FBtr0075904	protein_coding	1	4	2	61	0	0	0	0	0	0	0	17	0	0	0	2	0	0	0	0	0	0	1	0	0	4	44
calypso	FBgn0262166	FBtr0087246	protein_coding	1	4	1	61	0	0	2	0	0	0	0	22	0	0	1	1	0	0	1	0	0	0	0	0	0	4	37
CG4757	FBgn0027584	FBtr0082339	protein_coding	1	4	2	59	0	0	0	0	0	0	0	46	0	0	1	2	0	0	0	0	0	0	1	0	0	4	12
CG34312	FBgn0085341	FBtr0333152	protein_coding	1	0	1	59	0	0	0	0	0	0	0	25	1	0	5	1	0	0	0	0	0	0	0	0	0	0	29
na	FBgn0002917	FBtr0344822	protein_coding	1	16	1	58	1	0	2	0	0	0	0	31	0	0	20	1	0	0	0	0	3	0	1	0	0	13	7
na	FBgn0002917	FBtr0344823	protein_coding	1	16	1	58	1	0	2	0	0	0	0	31	0	0	20	1	0	0	0	0	3	0	1	0	0	13	7
CG14798	FBgn0029588	FBtr0089694	protein_coding	1	4	3	58	0	1	4	0	0	0	0	26	1	0	3	3	0	0	0	0	1	0	0	0	0	2	26
CG44037	FBgn0264829	FBtr0334691	protein_coding	1	2	4	58	2	0	1	0	0	0	0	39	0	0	12	4	0	0	0	1	1	0	0	0	0	1	5
CG6084	FBgn0086254	FBtr0076138	protein_coding	1	0	0	58	2	0	1	0	0	0	0	10	0	0	4	0	0	0	1	0	1	0	0	0	0	0	42
CG6084	FBgn0086254	FBtr0331546	protein_coding	1	0	0	58	2	0	1	0	0	0	0	10	0	0	4	0	0	0	1	0	1	0	0	0	0	0	42
CG12716	FBgn0030439	FBtr0073752	protein_coding	1	6	0	57	1	0	0	0	0	0	0	17	0	0	4	0	0	0	0	0	0	0	1	0	0	6	35
CG17681	FBgn0032668	FBtr0081038	protein_coding	1	3	4	57	0	2	6	0	0	0	0	5	1	0	0	4	0	0	0	0	0	0	0	0	0	1	46
CG11584	FBgn0030541	FBtr0073893	protein_coding	1	6	4	55	0	0	0	0	0	0	0	19	0	0	0	4	0	0	0	0	0	0	1	0	0	6	36
EXON_X_6065729_6066416	GENE_EXON_X_6065729_6066416	FBtr0304946	protein_coding	1	0	0	55	0	0	0	0	0	0	0	14	1	0	0	0	0	0	0	0	0	0	0	0	0	0	41
EXON_3L_21737706_21738430	GENE_EXON_3L_21737706_21738430	FBtr0078454	protein_coding	1	2	0	54	0	0	0	0	0	0	0	28	0	0	0	0	0	0	0	0	0	1	0	0	0	2	26
betaNACtes2	FBgn0030563	FBtr0073919	protein_coding	1	1	3	54	4	0	3	0	0	0	0	34	0	0	1	3	0	0	0	0	1	0	0	1	0	0	13
CG33654	FBgn0053654	FBtr0091633	protein_coding	1	1	2	54	0	0	0	0	0	0	0	37	1	0	3	2	0	0	0	0	0	0	0	0	0	1	14
nAChRbeta1	FBgn0000038	FBtr0073300	protein_coding	1	0	1	54	1	0	0	0	0	0	1	37	0	0	0	1	0	0	0	0	0	0	1	0	0	0	16
MtnE	FBgn0262146	FBtr0304129	protein_coding	1	1	0	53	0	0	3	0	0	0	0	33	0	0	5	0	0	0	1	0	1	0	0	0	0	1	13
MtnE	FBgn0262146	FBtr0346342	protein_coding	1	1	0	53	0	0	3	0	0	0	0	33	0	0	5	0	0	0	1	0	1	0	0	0	0	1	13
CG5550	FBgn0034160	FBtr0087033	protein_coding	1	10	0	52	1	0	0	0	0	0	0	20	1	0	0	0	0	0	0	0	0	0	0	0	0	10	31
CG5550	FBgn0034160	FBtr0308764	protein_coding	1	10	0	52	1	0	0	0	0	0	0	20	1	0	0	0	0	0	0	0	0	0	0	0	0	10	31
Cyp313a5	FBgn0038005	FBtr0082619	protein_coding	1	7	6	52	3	0	0	0	0	0	0	8	1	0	1	6	0	0	0	0	0	0	0	0	0	7	40
Gr36a	FBgn0045487	FBtr0080962	protein_coding	1	4	2	52	0	0	0	0	0	0	0	21	0	0	1	2	0	0	0	0	1	0	0	1	0	4	30
Tango14	FBgn0031312	FBtr0331287	protein_coding	1	5	3	51	0	0	0	0	0	0	0	4	0	0	8	3	0	0	1	0	0	0	0	0	0	5	40
Rh6	FBgn0019940	FBtr0347603	protein_coding	1	4	0	51	1	0	0	0	0	0	0	11	0	0	2	0	0	0	0	1	0	0	0	0	0	4	38
CG33463	FBgn0053463	FBtr0087301	protein_coding	1	3	1	51	0	0	0	0	0	0	0	26	0	0	1	1	0	0	0	0	1	0	1	0	0	2	25
AMPdeam	FBgn0052626	FBtr0301045	protein_coding	1	2	0	51	0	0	2	0	0	0	0	17	0	0	9	0	0	1	0	1	2	0	0	0	0	1	24
CG33710	FBgn0053710	FBtr0091698	protein_coding	1	1	1	51	0	0	0	0	0	0	0	28	1	0	0	1	0	0	0	0	0	1	0	0	0	1	23
CG33912	FBgn0053912	FBtr0091916	protein_coding	1	1	1	51	0	0	0	0	0	0	0	25	1	0	0	1	0	0	0	0	0	0	0	0	0	1	26
CG16898	FBgn0034480	FBtr0086325	protein_coding	1	0	1	51	3	0	0	0	0	0	0	28	0	0	0	1	0	0	0	0	0	0	1	0	0	0	20
Mcm3	FBgn0024332	FBtr0340476	protein_coding	1	8	0	50	0	0	2	0	0	0	0	30	0	0	6	0	0	0	1	0	0	0	0	0	0	8	13
CG11891	FBgn0039309	FBtr0445400	protein_coding	1	2	1	50	0	2	4	0	0	0	0	34	1	0	4	1	0	0	0	0	0	0	0	0	0	0	8
EXON_3R_9652659_9653228	GENE_EXON_3R_9652659_9653228	FBtr0309077	protein_coding	1	1	5	50	2	0	2	0	0	0	1	30	0	0	0	4	0	0	0	0	0	1	0	0	0	1	16
CG13197	FBgn0062449	FBtr0345619	protein_coding	1	1	3	50	11	0	0	0	0	0	0	14	1	0	24	3	0	0	0	0	1	0	0	0	0	0	2
CG11889	FBgn0039308	FBtr0100614	protein_coding	1	1	0	50	4	0	0	0	0	0	0	34	1	0	4	0	0	0	0	0	0	0	0	0	0	1	8
EXON_3R_16788311_16790021	GENE_EXON_3R_16788311_16790021	FBtr0083340	protein_coding	1	0	0	50	1	0	0	0	0	0	0	27	1	0	0	0	0	0	0	0	0	0	0	0	0	0	22
EXON_2L_779173_779655	GENE_EXON_2L_779173_779655	FBtr0078005	protein_coding	1	10	3	49	0	0	0	0	0	0	2	29	1	0	0	1	0	0	0	0	0	0	0	0	1	9	20
CG3520	FBgn0034859	FBtr0072027	protein_coding	1	7	1	49	0	0	0	0	0	0	0	30	0	0	11	1	0	0	0	1	0	0	0	0	0	7	9
AMPdeam	FBgn0052626	FBtr0340444	protein_coding	1	1	1	49	0	0	0	0	0	0	0	17	1	0	9	1	0	0	0	1	1	0	0	0	0	1	24
CG11891	FBgn0039309	FBtr0445399	protein_coding	1	1	1	49	0	1	1	0	0	0	0	34	1	0	0	1	0	0	0	0	0	0	0	0	0	0	14
MtnD	FBgn0053192	FBtr0308064	protein_coding	1	1	0	49	0	0	0	0	0	0	0	8	0	0	0	0	0	0	0	0	0	0	0	1	0	1	41
CG13131	FBgn0032175	FBtr0079971	protein_coding	1	18	34	48	0	0	0	0	0	0	0	16	0	0	0	34	0	0	0	0	0	0	0	1	0	18	32
CG3987	FBgn0038292	FBtr0083026	protein_coding	1	3	5	48	0	1	1	0	0	0	0	17	1	0	2	5	0	0	0	0	0	0	0	0	0	2	28
lush	FBgn0020277	FBtr0301489	protein_coding	1	0	0	48	0	0	3	0	0	0	0	24	0	0	7	0	0	0	0	1	0	0	0	0	0	0	15
Gr22b	FBgn0045500	FBtr0100188	protein_coding	1	5	5	47	0	0	0	0	0	0	0	28	0	0	1	5	0	0	0	0	1	0	0	1	0	4	19
CDS_2R_19284551_19285219	GENE_CDS_2R_19284551_19285219	FBtr0086562	protein_coding	1	4	1	47	0	0	0	0	0	0	0	16	1	0	0	1	0	0	0	0	0	0	0	0	0	4	31
Obp47b	FBgn0033614	FBtr0088171	protein_coding	1	2	1	47	0	0	0	0	0	0	0	16	1	0	4	1	0	0	0	0	2	0	0	0	0	0	29
EXON_3R_24149020_24150203	GENE_EXON_3R_24149020_24150203	FBtr0084582	protein_coding	1	0	2	47	0	0	0	0	0	0	0	41	1	0	0	2	0	0	0	0	0	0	0	0	0	0	6
FASN2	FBgn0042627	FBtr0335386	protein_coding	1	33	6	46	1	0	0	0	0	0	0	20	0	0	27	6	0	0	0	1	3	0	0	0	0	32	0
CG7741	FBgn0033615	FBtr0088118	protein_coding	1	11	2	46	0	4	15	0	0	0	0	17	0	0	10	2	0	0	0	1	2	0	0	0	0	5	7
EXON_X_15243859_15244913	GENE_EXON_X_15243859_15244913	FBtr0074023	protein_coding	1	6	9	46	0	0	2	0	1	0	0	10	0	0	0	8	0	0	0	0	0	0	1	0	0	6	34
Toll-4	FBgn0032095	FBtr0079768	protein_coding	1	3	2	46	0	0	0	0	0	0	0	6	1	0	4	2	0	0	0	0	0	0	0	0	0	3	36
EXON_3R_10792904_10793643	GENE_EXON_3R_10792904_10793643	FBtr0082280	protein_coding	1	1	0	46	1	0	1	0	0	0	0	27	1	0	0	0	0	0	0	0	0	0	0	0	0	1	17
EXON_2L_18740358_18740807	GENE_EXON_2L_18740358_18740807	FBtr0081101	protein_coding	1	0	0	46	0	0	0	0	0	0	0	34	1	0	0	0	0	0	0	0	0	0	0	0	0	0	12
Dbp45A	FBgn0010220	FBtr0088564	protein_coding	1	6	8	45	0	0	2	0	0	0	0	23	1	0	4	8	0	0	0	0	0	0	0	0	0	6	16
CG2065	FBgn0033204	FBtr0337000	protein_coding	1	3	4	45	0	0	2	0	0	0	0	25	0	0	8	4	0	0	0	1	1	0	0	0	0	2	12
CG44774	FBgn0266000	FBtr0343136	protein_coding	1	2	3	45	2	0	0	0	0	0	0	1	0	0	22	3	0	0	0	0	0	0	1	0	0	2	20
Mst89B	FBgn0020399	FBtr0083260	protein_coding	1	2	3	45	3	0	0	0	0	0	0	30	1	0	1	3	0	0	0	0	0	0	0	0	0	2	11
ade5	FBgn0020513	FBtr0333799	protein_coding	1	7	0	44	1	0	1	0	0	0	0	18	0	0	14	0	0	0	1	0	1	0	0	0	0	7	11
mthl11	FBgn0045443	FBtr0332552	protein_coding	1	3	4	44	0	0	0	0	0	0	0	16	0	0	3	4	0	0	0	1	0	0	0	0	0	3	26
mthl11	FBgn0045443	FBtr0332553	protein_coding	1	3	4	44	0	0	0	0	0	0	0	16	0	0	3	4	0	0	0	1	0	0	0	0	0	3	26
Psi	FBgn0014870	FBtr0087073	protein_coding	1	1	1	43	2	0	4	0	0	0	0	3	0	0	4	1	0	0	1	0	0	0	0	0	0	1	31
SREBP	FBgn0261283	FBtr0074873	protein_coding	1	4	5	42	0	0	0	0	0	0	0	8	0	0	9	5	0	0	0	1	1	0	0	0	0	3	27
SREBP	FBgn0261283	FBtr0074874	protein_coding	1	4	5	42	0	0	2	0	0	0	0	8	0	0	7	5	0	0	0	1	1	0	0	0	0	3	27
CG2070	FBgn0033203	FBtr0336999	protein_coding	1	2	2	41	0	0	0	0	0	0	0	29	0	0	1	2	0	0	0	0	0	0	0	1	0	2	11
CG44812	FBgn0266047	FBtr0343312	protein_coding	1	1	0	41	0	0	0	0	0	0	0	25	1	0	0	0	0	0	0	0	1	0	0	0	0	1	16
sdk	FBgn0021764	FBtr0070130	protein_coding	1	0	4	41	0	0	1	0	0	0	0	0	1	0	36	4	0	0	0	0	1	0	0	1	0	0	4
sdk	FBgn0021764	FBtr0070131	protein_coding	1	0	4	41	0	0	1	0	0	0	0	0	1	0	36	4	0	0	0	0	1	0	0	1	0	0	4
sdk	FBgn0021764	FBtr0070132	protein_coding	1	0	4	41	0	0	1	0	0	0	0	0	1	0	36	4	0	0	0	0	1	0	0	1	0	0	4
sdk	FBgn0021764	FBtr0070133	protein_coding	1	0	4	41	0	0	1	0	0	0	0	0	1	0	36	4	0	0	0	0	1	0	0	1	0	0	4
sdk	FBgn0021764	FBtr0302259	protein_coding	1	0	4	41	0	0	1	0	0	0	0	0	1	0	36	4	0	0	0	0	1	0	0	1	0	0	4
sdk	FBgn0021764	FBtr0302260	protein_coding	1	0	4	41	0	0	1	0	0	0	0	0	1	0	36	4	0	0	0	0	1	0	0	1	0	0	4
sdk	FBgn0021764	FBtr0340195	protein_coding	1	0	4	41	0	0	1	0	0	0	0	0	1	0	36	4	0	0	0	0	1	0	0	1	0	0	4
sdk	FBgn0021764	FBtr0340196	protein_coding	1	0	4	41	0	0	1	0	0	0	0	0	1	0	36	4	0	0	0	0	1	0	0	1	0	0	4
sdk	FBgn0021764	FBtr0340197	protein_coding	1	0	4	41	0	0	1	0	0	0	0	0	1	0	36	4	0	0	0	0	1	0	0	1	0	0	4
CG13123	FBgn0032150	FBtr0079917	protein_coding	1	0	0	41	0	0	0	0	0	0	0	11	1	0	0	0	0	0	0	0	0	0	0	0	0	0	30
CG13123	FBgn0032150	FBtr0331285	protein_coding	1	0	0	41	0	0	0	0	0	0	0	11	1	0	0	0	0	0	0	0	0	0	0	0	0	0	30
CG13123	FBgn0032150	FBtr0331286	protein_coding	1	0	0	41	0	0	0	0	0	0	0	11	1	0	0	0	0	0	0	0	0	0	0	0	0	0	30
CG44774	FBgn0266000	FBtr0343141	protein_coding	1	2	3	40	2	0	0	0	0	0	0	1	0	0	22	3	0	0	0	0	0	0	1	0	0	2	15
CG2070	FBgn0033203	FBtr0088921	protein_coding	1	2	2	40	0	0	0	0	0	0	0	28	0	0	1	2	0	0	0	0	0	0	0	1	0	2	11
CG33217	FBgn0053217	FBtr0070045	protein_coding	1	2	2	40	0	0	1	0	0	0	0	0	0	0	20	2	0	1	0	1	2	0	0	0	0	0	21
CG13197	FBgn0062449	FBtr0088078	protein_coding	1	1	3	40	0	0	0	0	0	0	0	15	1	0	24	3	0	0	0	0	1	0	0	0	0	0	2
CG43248	FBgn0262893	FBtr0344570	protein_coding	1	0	0	40	8	0	0	0	0	0	0	20	0	0	9	0	0	0	0	1	0	0	0	0	0	0	4
Cyp4s3	FBgn0030615	FBtr0074028	protein_coding	1	22	3	39	6	0	1	0	1	0	0	4	0	0	7	2	0	0	0	0	0	0	1	0	0	22	21
CG31741	FBgn0051741	FBtr0081032	protein_coding	1	1	1	39	2	0	0	0	0	0	0	29	0	0	1	1	0	0	1	0	0	0	0	0	0	1	8
Psi	FBgn0014870	FBtr0087072	protein_coding	1	2	2	38	2	0	2	0	1	0	0	0	0	0	4	1	0	0	1	0	0	0	0	0	0	2	31
CG4565	FBgn0037841	FBtr0113216	protein_coding	1	0	3	38	0	0	0	0	0	0	0	27	1	0	0	3	0	0	0	0	0	1	0	0	0	0	11
CG15375	FBgn0029694	FBtr0347157	protein_coding	1	1	1	37	0	0	3	0	0	1	0	8	1	0	0	0	0	0	0	0	0	0	0	0	0	1	26
CheA86a	FBgn0261291	FBtr0091686	protein_coding	1	1	0	37	1	0	1	0	0	0	0	27	1	0	0	0	0	0	0	0	0	0	0	0	0	1	8
CG9775	FBgn0037261	FBtr0336457	protein_coding	1	0	0	37	0	0	0	0	0	0	0	18	0	0	8	0	0	0	1	0	0	0	0	0	0	0	12
GCS2alpha	FBgn0027588	FBtr0070061	protein_coding	1	10	3	36	0	0	2	0	0	0	0	22	0	0	11	3	0	1	0	1	3	0	0	0	0	8	2
EXON_X_20962605_20963505	GENE_EXON_X_20962605_20963505	FBtr0077272	protein_coding	1	6	1	36	2	0	0	0	0	0	0	5	1	0	0	1	0	0	0	0	0	0	0	0	0	6	29
CG17977	FBgn0040778	FBtr0088826	protein_coding	1	0	0	36	1	0	2	0	0	0	0	24	1	0	2	0	0	0	0	0	0	0	0	0	0	0	7
EXON_3R_14154728_14157431	GENE_EXON_3R_14154728_14157431	FBtr0082905	protein_coding	1	20	9	35	0	0	0	1	0	0	0	19	1	0	0	8	0	0	0	0	0	0	0	0	0	20	16
CG11539	FBgn0039859	FBtr0337033	protein_coding	1	4	2	35	0	0	1	0	0	0	0	13	0	0	1	2	0	0	0	1	0	0	0	0	0	4	21
CG32718	FBgn0052718	FBtr0300461	protein_coding	1	1	0	35	0	0	0	0	0	0	0	23	0	0	3	0	0	0	1	0	0	0	0	0	0	1	10
CG42232	FBgn0250754	FBtr0290134	protein_coding	1	10	29	34	1	0	0	1	0	1	0	26	0	0	0	27	0	0	0	0	0	0	1	0	0	10	7
CG14011	FBgn0031722	FBtr0079119	protein_coding	1	4	3	34	0	0	0	0	0	0	0	18	0	0	2	3	0	0	1	0	1	0	0	0	0	3	16
HLH4C	FBgn0011277	FBtr0070691	protein_coding	1	3	1	34	4	0	0	0	0	0	0	18	0	0	5	1	0	0	1	0	0	0	0	0	0	3	8
EXON_3R_24147436_24148967	GENE_EXON_3R_24147436_24148967	FBtr0084583	protein_coding	1	15	6	33	0	0	1	0	0	0	0	21	1	0	0	6	0	0	0	0	0	1	0	0	1	14	11
CG44774	FBgn0266000	FBtr0343138	protein_coding	1	2	3	33	2	0	0	0	0	0	0	1	0	0	13	3	0	0	0	0	0	0	1	0	0	2	17
CR45138	FBgn0266631	FBtr0344919	lincRNA	1	2	0	33	0	0	0	0	0	0	0	16	0	0	2	0	5	0	1	0	2	0	0	0	0	0	13
HLH4C	FBgn0011277	FBtr0331163	protein_coding	1	5	1	32	2	0	0	0	0	0	0	18	0	0	5	1	0	0	1	0	0	0	0	0	0	5	8
CG11889	FBgn0039308	FBtr0344492	protein_coding	1	1	0	32	0	0	0	0	0	0	0	20	1	0	4	0	0	0	0	0	0	0	0	0	0	1	8
CG2698	FBgn0037536	FBtr0081784	protein_coding	1	1	0	31	0	0	2	0	0	0	0	10	0	0	4	0	0	0	1	0	1	0	0	0	0	0	17
CG2698	FBgn0037536	FBtr0308075	protein_coding	1	1	0	31	0	0	2	0	0	0	0	10	0	0	4	0	0	0	1	0	1	0	0	0	0	0	17
CG2698	FBgn0037536	FBtr0335225	protein_coding	1	1	0	31	0	0	2	0	0	0	0	10	0	0	4	0	0	0	1	0	1	0	0	0	0	0	17
CG2698	FBgn0037536	FBtr0335226	protein_coding	1	1	0	31	0	0	2	0	0	0	0	10	0	0	4	0	0	0	1	0	1	0	0	0	0	0	17
CG2698	FBgn0037536	FBtr0335228	protein_coding	1	1	0	31	0	0	2	0	0	0	0	10	0	0	4	0	0	0	1	0	1	0	0	0	0	0	17
CG12849	FBgn0035068	FBtr0072376	protein_coding	1	0	2	31	0	0	0	0	0	0	0	16	1	0	0	2	0	0	0	0	0	0	0	0	0	0	15
CG43702	FBgn0263841	FBtr0321302	protein_coding	1	0	1	31	0	0	0	0	0	0	0	13	1	0	1	1	0	0	0	0	0	0	0	0	0	0	17
CG33964	FBgn0053964	FBtr0100005	protein_coding	1	2	0	30	0	0	0	0	0	0	0	26	1	0	0	0	0	0	0	0	0	0	0	0	0	2	4
CG2698	FBgn0037536	FBtr0308076	protein_coding	1	1	1	30	1	0	2	0	0	0	0	7	0	0	5	1	0	0	1	0	1	0	0	0	0	0	17
CG2698	FBgn0037536	FBtr0335227	protein_coding	1	1	1	30	1	0	2	0	0	0	0	7	0	0	5	1	0	0	1	0	1	0	0	0	0	0	17
dj	FBgn0019828	FBtr0089742	protein_coding	1	4	0	29	1	0	0	0	0	0	0	20	0	0	1	0	0	0	1	0	0	0	0	0	0	4	8
Obp84a	FBgn0011282	FBtr0300016	protein_coding	1	2	1	29	1	0	0	0	0	0	0	11	0	0	0	1	0	0	0	0	1	1	0	0	0	2	17
EXON_3R_12375733_12376572	GENE_EXON_3R_12375733_12376572	FBtr0082572	protein_coding	1	1	0	29	1	0	0	0	0	0	0	18	0	0	0	0	0	0	0	0	0	0	0	1	0	1	10
CG44774	FBgn0266000	FBtr0343139	protein_coding	1	2	3	28	2	0	0	0	0	0	0	1	0	0	13	3	0	0	0	0	0	0	1	0	0	2	12
FucTC	FBgn0044872	FBtr0299926	protein_coding	1	1	0	27	0	0	0	0	0	0	0	26	1	0	0	0	0	0	0	0	0	0	0	0	0	1	1
CG6950	FBgn0037955	FBtr0082520	protein_coding	1	4	1	26	0	0	2	0	0	0	0	10	0	0	4	1	0	0	0	1	1	0	0	0	0	3	12
CG44774	FBgn0266000	FBtr0343135	protein_coding	1	4	3	25	2	2	3	0	0	0	0	1	0	0	9	3	0	0	0	0	0	0	1	0	0	2	10
CG44774	FBgn0266000	FBtr0345209	protein_coding	1	2	3	25	2	0	0	0	0	0	0	1	0	0	2	3	0	0	0	0	0	0	1	0	0	2	20
CG7369	FBgn0037188	FBtr0078530	protein_coding	1	0	0	25	1	0	0	0	0	0	0	20	1	0	2	0	0	0	0	0	0	0	0	1	0	0	2
CG44774	FBgn0266000	FBtr0343140	protein_coding	1	5	3	24	2	2	4	0	0	0	0	1	0	0	8	3	0	0	0	0	1	0	1	0	0	2	10
CR43471	FBgn0263448	FBtr0309300	lincRNA	1	0	0	23	0	0	0	0	0	0	0	3	0	0	1	0	1	0	1	0	0	0	0	0	0	0	19
CG13366	FBgn0025633	FBtr0110791	protein_coding	1	3	0	21	0	0	1	0	0	0	0	10	0	0	8	0	0	0	1	0	0	0	0	0	0	3	3
CG30424	FBgn0050424	FBtr0113376	protein_coding	1	2	1	21	0	1	1	0	0	0	0	9	1	0	3	1	0	0	0	0	1	0	0	0	0	0	9
CG2016	FBgn0250839	FBtr0335404	protein_coding	1	1	0	21	0	0	0	0	0	0	0	2	0	0	9	0	0	0	1	0	1	0	0	0	0	0	12
CG30424	FBgn0050424	FBtr0113375	protein_coding	1	0	2	21	0	0	0	0	0	0	0	9	1	0	3	2	0	0	0	0	1	0	0	0	0	0	9
EXON_X_5732740_5733824	GENE_EXON_X_5732740_5733824	FBtr0308572	protein_coding	1	1	3	20	0	0	2	0	0	0	0	9	0	0	0	3	0	0	0	0	0	1	0	0	0	1	9
CG30424	FBgn0050424	FBtr0343511	protein_coding	1	1	2	20	0	0	0	0	0	0	0	9	1	0	3	2	0	0	0	0	2	0	0	0	0	0	9
CG12984	FBgn0037042	FBtr0344990	protein_coding	1	1	1	20	0	0	1	0	0	0	0	8	0	0	1	1	0	1	0	1	1	0	0	0	0	0	11
CG9447	FBgn0033110	FBtr0336684	protein_coding	1	1	0	20	0	0	0	0	0	0	0	12	1	0	1	0	0	0	0	0	0	0	0	0	0	1	7
CG30424	FBgn0050424	FBtr0113377	protein_coding	1	4	1	19	0	1	1	0	0	0	0	9	1	0	1	1	0	0	0	0	1	0	0	0	0	2	9
CG15773	FBgn0029795	FBtr0070806	protein_coding	1	3	4	19	0	0	2	0	0	0	0	7	0	0	1	4	0	0	0	0	0	1	0	0	0	3	9
CDS_2R_24529554_24531272	GENE_CDS_2R_24529554_24531272	FBtr0336954	protein_coding	1	0	0	19	0	0	0	0	0	0	0	12	0	0	0	0	0	0	0	0	0	0	0	1	0	0	7
CR43423	FBgn0263342	FBtr0308776	lincRNA	1	0	0	19	0	0	0	0	0	0	0	14	0	0	1	0	0	0	0	1	1	0	0	0	0	0	5
CG9249	FBgn0032922	FBtr0081500	protein_coding	1	1	1	18	0	0	0	0	0	0	0	14	1	0	0	1	0	0	0	0	0	0	0	0	0	1	4
CR44969	FBgn0266304	FBtr0344032	lincRNA	1	0	0	18	0	0	0	0	0	0	0	5	0	0	1	0	2	0	0	1	0	0	0	0	0	0	11
CG42658	FBgn0261523	FBtr0302458	protein_coding	1	3	1	17	4	0	0	0	0	0	0	5	0	0	0	1	0	0	0	0	0	0	0	1	0	3	8
HisCl1	FBgn0037950	FBtr0082472	protein_coding	1	1	0	16	0	0	0	0	0	0	0	4	0	0	0	0	0	0	0	0	0	0	1	0	0	1	12
ND-15	FBgn0031228	FBtr0301887	protein_coding	1	1	0	16	1	0	0	0	0	0	0	12	0	0	1	0	0	0	1	0	0	0	0	0	0	1	3
CG2017	FBgn0037391	FBtr0078661	protein_coding	1	0	0	16	0	0	0	0	0	0	0	3	0	0	1	0	0	0	0	0	0	0	1	0	0	0	12
onecut	FBgn0028996	FBtr0310610	protein_coding	1	0	0	16	2	0	0	0	0	0	0	5	0	0	3	0	0	0	0	1	0	0	0	0	0	0	7
CG31089	FBgn0051089	FBtr0084942	protein_coding	1	7	0	15	0	0	0	0	0	0	0	11	0	0	1	0	0	0	0	0	0	0	1	0	0	7	3
Arf79F	FBgn0010348	FBtr0112858	protein_coding	1	1	0	15	2	0	1	0	0	0	0	9	0	0	3	0	0	1	1	0	2	0	0	0	0	0	1
CG11261	FBgn0036332	FBtr0075899	protein_coding	1	1	0	15	1	0	0	0	0	0	0	3	1	0	0	0	0	0	0	0	0	0	0	0	0	1	11
CR43754	FBgn0264085	FBtr0335161	lincRNA	1	1	0	13	0	0	0	0	0	0	0	1	0	0	2	0	2	0	0	1	1	0	0	0	0	0	10
CG14215	FBgn0031052	FBtr0074746	protein_coding	1	16	8	12	0	0	0	0	0	0	0	5	0	0	3	8	0	0	0	0	0	0	1	0	0	16	4
CG14215	FBgn0031052	FBtr0345016	protein_coding	1	16	8	12	0	0	0	0	0	0	0	5	0	0	3	8	0	0	0	0	0	0	1	0	0	16	4
CG31975	FBgn0051975	FBtr0302195	protein_coding	1	0	0	12	0	0	0	0	0	0	0	10	0	0	0	0	0	0	0	0	0	0	1	0	0	0	2
CG31975	FBgn0051975	FBtr0302196	protein_coding	1	0	0	12	0	0	0	0	0	0	0	10	0	0	0	0	0	0	0	0	0	0	1	0	0	0	2
MstProx	FBgn0015770	FBtr0081585	protein_coding	1	0	3	11	0	0	0	0	0	1	0	8	0	0	0	2	0	0	0	0	0	0	0	1	0	0	3
CG13749	FBgn0033353	FBtr0300706	protein_coding	1	0	0	8	0	0	0	0	0	0	0	6	1	0	0	0	0	0	0	0	0	0	0	0	0	0	2
Su(P)	FBgn0004465	FBtr0075359	protein_coding	1	0	0	7	1	0	0	1	0	0	0	1	0	0	0	0	0	0	0	0	0	0	0	1	0	0	5
ric8a	FBgn0028292	FBtr0346166	protein_coding	1	1	0	6	0	0	0	0	0	0	0	4	1	0	1	0	0	0	0	0	0	0	0	0	0	1	1
CG31268	FBgn0051268	FBtr0307190	protein_coding	1	0	1	5	1	0	0	0	0	0	0	2	1	0	0	1	0	0	0	0	0	0	0	0	0	0	2
ric8a	FBgn0028292	FBtr0071317	protein_coding	1	1	0	4	0	0	0	0	0	0	0	2	1	0	1	0	0	0	0	0	0	0	0	0	0	1	1
Tao	FBgn0031030	FBtr0309237	protein_coding	1	0	0	4	0	0	0	0	0	0	0	3	0	0	0	0	0	0	0	0	0	0	0	1	0	0	1
PIP82	FBgn0024943	FBtr0071235	protein_coding	1	0	0	0	0	0	0	0	0	0	0	0	0	0	0	0	0	0	0	0	0	0	1	0	0	0	0
Ptp61F	FBgn0267487	FBtr0310161	protein_coding	0	12	0	1977	7	5	28	0	0	0	0	33	0	0	1873	0	0	0	0	0	2	0	0	0	0	6	37
Myo81F	FBgn0267431	FBtr0392909	protein_coding	0	2	0	1976	0	0	0	0	0	0	0	8	0	0	1967	0	0	0	0	0	0	0	0	0	0	2	1
kirre	FBgn0028369	FBtr0309501	protein_coding	0	12	1	1702	13	0	4	0	0	0	0	47	0	0	1624	1	0	0	0	0	0	0	0	0	0	12	14
kirre	FBgn0028369	FBtr0309500	protein_coding	0	12	1	1698	1	0	3	0	0	0	0	48	0	0	1626	1	0	0	0	0	0	0	0	0	0	12	20
kirre	FBgn0028369	FBtr0070559	protein_coding	0	12	1	1691	1	0	11	0	0	0	0	48	0	0	1617	1	0	0	0	0	0	0	0	0	0	12	14
dpr6	FBgn0040823	FBtr0332665	protein_coding	0	7	0	1652	1	2	14	0	0	0	0	59	0	0	1516	0	0	0	0	0	0	0	0	0	0	5	62
Pde1c	FBgn0264815	FBtr0334140	protein_coding	0	13	1	1559	11	0	3	0	0	0	0	23	0	0	1439	1	0	0	0	0	2	0	0	0	0	11	84
mbl	FBgn0265487	FBtr0310346	protein_coding	0	4	1	1556	8	0	8	1	0	0	0	26	0	0	1403	0	0	0	0	0	0	0	0	0	0	4	111
sick	FBgn0263873	FBtr0329838	protein_coding	0	22	5	1550	1	0	4	1	0	0	0	24	0	0	1485	4	0	0	0	0	1	0	0	0	0	21	37
Pde1c	FBgn0264815	FBtr0334136	protein_coding	0	13	1	1547	5	0	3	0	0	0	0	17	0	0	1439	1	0	0	0	0	2	0	0	0	0	11	84
bru3	FBgn0264001	FBtr0330357	protein_coding	0	1	0	1409	0	1	4	0	0	0	0	3	0	0	1387	0	0	0	0	0	0	0	0	0	0	0	15
bru3	FBgn0264001	FBtr0330356	protein_coding	0	1	0	1396	0	1	4	0	0	0	0	3	0	0	1375	0	0	0	0	0	0	0	0	0	0	0	14
Sdc	FBgn0010415	FBtr0342895	protein_coding	0	2	0	1365	16	0	0	0	0	0	0	82	0	0	1173	0	0	0	0	0	0	0	0	0	0	2	94
Sdc	FBgn0010415	FBtr0342893	protein_coding	0	3	2	1362	16	0	0	1	0	0	1	82	0	0	1170	0	0	0	0	0	0	0	0	0	0	3	94
Sdc	FBgn0010415	FBtr0071707	protein_coding	0	3	0	1347	8	0	0	0	0	0	0	72	0	0	1173	0	0	0	0	0	1	0	0	0	0	2	94
Sdc	FBgn0010415	FBtr0071706	protein_coding	0	4	2	1344	8	0	0	1	0	0	1	72	0	0	1170	0	0	0	0	0	1	0	0	0	0	3	94
Sdc	FBgn0010415	FBtr0342894	protein_coding	0	4	2	1344	8	0	0	1	0	0	1	72	0	0	1170	0	0	0	0	0	1	0	0	0	0	3	94
Sdc	FBgn0010415	FBtr0273206	protein_coding	0	3	2	1337	4	0	0	1	0	0	1	69	0	0	1170	0	0	0	0	0	0	0	0	0	0	3	94
Snoo	FBgn0085450	FBtr0112718	protein_coding	0	13	6	1309	4	0	8	0	0	0	0	73	0	0	1134	6	0	0	0	0	0	0	0	0	0	13	90
Snoo	FBgn0085450	FBtr0112719	protein_coding	0	13	6	1292	4	0	9	0	0	0	0	56	0	0	1133	6	0	0	0	0	0	0	0	0	0	13	90
Ptp61F	FBgn0267487	FBtr0072716	protein_coding	0	8	1	1285	0	0	0	0	0	0	0	33	0	0	1253	1	0	0	0	0	2	0	0	0	0	7	0
CG32264	FBgn0052264	FBtr0308639	protein_coding	0	7	3	1282	12	0	0	0	0	0	1	35	0	0	1161	2	0	0	0	0	0	0	0	0	0	7	74
dpr6	FBgn0040823	FBtr0344949	protein_coding	0	7	2	1248	12	2	14	1	0	0	0	87	0	0	1073	1	0	0	0	0	0	0	0	0	0	5	62
CG44153	FBgn0265002	FBtr0335509	protein_coding	0	27	6	1232	5	2	8	0	1	0	0	74	0	0	1094	5	0	0	0	0	2	0	0	0	0	24	52
CG44153	FBgn0265002	FBtr0335510	protein_coding	0	27	6	1232	5	2	8	0	1	0	0	74	0	0	1094	5	0	0	0	0	2	0	0	0	0	24	52
Ten-a	FBgn0267001	FBtr0346335	protein_coding	0	24	6	1232	6	2	9	0	0	0	0	21	0	0	1182	6	0	0	0	0	1	0	0	0	0	21	15
fru	FBgn0004652	FBtr0083644	protein_coding	0	4	0	1230	13	0	14	0	0	0	0	19	0	0	1112	0	0	0	0	0	1	0	0	0	0	3	73
fru	FBgn0004652	FBtr0083641	protein_coding	0	4	0	1218	3	0	1	0	0	0	0	17	0	0	1125	0	0	0	0	0	1	0	0	0	0	3	73
fru	FBgn0004652	FBtr0083640	protein_coding	0	4	0	1212	10	0	14	0	0	0	0	17	0	0	1099	0	0	0	0	0	1	0	0	0	0	3	73
fru	FBgn0004652	FBtr0083645	protein_coding	0	4	0	1212	10	0	1	0	0	0	0	17	0	0	1112	0	0	0	0	0	1	0	0	0	0	3	73
fru	FBgn0004652	FBtr0330040	protein_coding	0	4	0	1212	10	0	14	0	0	0	0	17	0	0	1099	0	0	0	0	0	1	0	0	0	0	3	73
CG32264	FBgn0052264	FBtr0308637	protein_coding	0	12	2	1204	2	3	18	0	0	0	0	42	0	0	1056	2	0	0	0	0	0	0	0	0	0	9	86
CG32264	FBgn0052264	FBtr0332987	protein_coding	0	12	2	1204	2	3	18	0	0	0	0	42	0	0	1056	2	0	0	0	0	0	0	0	0	0	9	86
Snoo	FBgn0085450	FBtr0343409	protein_coding	0	13	6	1199	4	0	10	0	0	0	0	56	0	0	1129	6	0	0	0	0	0	0	0	0	0	13	0
dpr6	FBgn0040823	FBtr0331536	protein_coding	0	7	2	1197	2	2	14	1	0	0	0	46	0	0	1073	1	0	0	0	0	0	0	0	0	0	5	62
fru	FBgn0004652	FBtr0083642	protein_coding	0	4	0	1185	0	0	14	0	0	0	0	0	0	0	1099	0	0	0	0	0	1	0	0	0	0	3	73
fru	FBgn0004652	FBtr0083643	protein_coding	0	4	0	1185	0	0	1	0	0	0	0	0	0	0	1112	0	0	0	0	0	1	0	0	0	0	3	73
fru	FBgn0004652	FBtr0301284	protein_coding	0	4	0	1185	0	0	1	0	0	0	0	0	0	0	1112	0	0	0	0	0	1	0	0	0	0	3	73
bru1	FBgn0000114	FBtr0331998	protein_coding	0	5	1	1183	1	0	0	0	0	0	0	19	0	0	1136	1	0	0	0	0	1	0	0	0	0	4	28
sick	FBgn0263873	FBtr0344856	protein_coding	0	27	5	1181	1	4	26	1	0	0	0	24	0	0	1091	4	0	0	0	0	2	0	0	0	0	21	41
Snoo	FBgn0085450	FBtr0112717	protein_coding	0	13	6	1172	4	0	10	0	0	0	0	29	0	0	1129	6	0	0	0	0	0	0	0	0	0	13	0
CG44837	FBgn0266100	FBtr0343552	protein_coding	0	39	4	1169	18	0	4	0	1	0	0	58	0	0	1022	3	0	0	0	0	2	0	0	0	0	37	69
sick	FBgn0263873	FBtr0329846	protein_coding	0	32	8	1169	1	0	5	1	0	0	0	24	0	0	1100	7	0	0	0	0	2	0	0	0	0	30	41
sick	FBgn0263873	FBtr0329845	protein_coding	0	32	8	1166	1	0	2	1	0	0	0	24	0	0	1100	7	0	0	0	0	2	0	0	0	0	30	41
CG45186	FBgn0266696	FBtr0345112	protein_coding	0	122	30	1146	0	0	3	0	1	1	0	59	0	0	1064	28	0	0	0	0	9	0	0	0	0	114	28
Sema-1a	FBgn0011259	FBtr0303877	protein_coding	0	5	2	1143	43	0	3	0	1	0	0	39	0	0	987	1	0	0	0	0	2	0	0	0	0	4	72
Sema-1a	FBgn0011259	FBtr0303878	protein_coding	0	5	2	1143	43	0	2	0	1	0	0	39	0	0	988	1	0	0	0	0	2	0	0	0	0	4	72
CR32773	FBgn0052773	FBtr0344480	lincRNA	0	0	0	1135	0	0	0	0	0	0	0	41	0	0	1055	0	4	0	0	0	0	0	0	0	0	0	35
Sema-1a	FBgn0011259	FBtr0329931	protein_coding	0	5	1	1134	44	0	3	0	0	0	0	39	0	0	978	1	0	0	0	0	2	0	0	0	0	4	71
Sema-1a	FBgn0011259	FBtr0303879	protein_coding	0	5	1	1132	37	0	3	0	0	0	0	44	0	0	978	1	0	0	0	0	2	0	0	0	0	4	71
Sema-1a	FBgn0011259	FBtr0329932	protein_coding	0	5	1	1132	37	0	3	0	0	0	0	44	0	0	978	1	0	0	0	0	2	0	0	0	0	4	71
Ptp99A	FBgn0004369	FBtr0303148	protein_coding	0	36	3	1125	23	0	3	0	0	0	1	32	0	0	1009	2	0	0	0	0	5	0	0	0	0	31	63
Pde1c	FBgn0264815	FBtr0334135	protein_coding	0	13	4	1107	6	0	2	0	0	0	0	23	0	0	1059	4	0	0	0	0	2	0	0	0	0	12	18
Sema-1a	FBgn0011259	FBtr0079691	protein_coding	0	5	2	1106	26	0	3	0	1	0	0	29	0	0	978	1	0	0	0	0	2	0	0	0	0	4	71
Pde1c	FBgn0264815	FBtr0334141	protein_coding	0	15	5	1104	6	0	2	0	0	0	0	23	0	0	1056	5	0	0	0	0	2	0	0	0	0	14	18
CG32264	FBgn0052264	FBtr0332986	protein_coding	0	6	1	1100	2	1	11	0	0	0	0	42	0	0	910	1	0	0	0	0	0	0	0	0	0	5	135
Pde1c	FBgn0264815	FBtr0334139	protein_coding	0	15	5	1097	5	0	2	0	0	0	0	17	0	0	1056	5	0	0	0	0	2	0	0	0	0	14	18
Sema-1a	FBgn0011259	FBtr0329930	protein_coding	0	16	9	1088	8	0	3	0	1	0	0	29	0	0	978	8	0	0	0	0	2	0	0	0	0	15	71
rols	FBgn0041096	FBtr0310010	protein_coding	0	30	6	1078	2	1	3	0	0	0	0	31	0	0	909	6	0	0	0	0	0	0	0	0	0	29	133
rols	FBgn0041096	FBtr0334110	protein_coding	0	30	6	1078	2	1	3	0	0	0	0	31	0	0	909	6	0	0	0	0	0	0	0	0	0	29	133
rols	FBgn0041096	FBtr0076053	protein_coding	0	31	6	1077	2	1	3	0	0	0	0	31	0	0	908	6	0	0	0	0	0	0	0	0	0	30	133
Pzl	FBgn0267430	FBtr0445191	protein_coding	0	1	1	1074	0	0	0	0	0	0	0	4	0	0	1067	1	0	0	0	0	0	0	0	0	0	1	3
Rbfox1	FBgn0052062	FBtr0305093	protein_coding	0	13	3	1060	5	0	3	0	0	1	0	61	0	0	932	2	0	0	0	0	1	0	0	0	0	13	59
RhoGEF64C	FBgn0035574	FBtr0073345	protein_coding	0	31	10	1057	1	0	4	0	1	1	0	38	0	0	946	8	0	0	0	0	3	0	0	0	0	28	71
RhoGEF64C	FBgn0035574	FBtr0332738	protein_coding	0	31	10	1057	1	0	4	0	1	1	0	38	0	0	946	8	0	0	0	0	3	0	0	0	0	28	71
klar	FBgn0001316	FBtr0110818	protein_coding	0	26	11	1043	12	2	6	0	0	0	0	54	0	0	949	11	0	0	0	0	1	0	0	0	0	23	23
SKIP	FBgn0051163	FBtr0084197	protein_coding	0	16	1	1042	1	0	6	0	0	0	0	2	0	0	973	1	0	0	0	0	4	0	0	0	0	12	64
SKIP	FBgn0051163	FBtr0330381	protein_coding	0	16	1	1042	1	0	6	0	0	0	0	2	0	0	973	1	0	0	0	0	4	0	0	0	0	12	64
SKIP	FBgn0051163	FBtr0305036	protein_coding	0	16	3	1041	2	0	6	0	0	1	0	2	0	0	971	2	0	0	0	0	4	0	0	0	0	12	64
SKIP	FBgn0051163	FBtr0305037	protein_coding	0	16	3	1041	2	0	6	0	0	1	0	2	0	0	971	2	0	0	0	0	4	0	0	0	0	12	64
SKIP	FBgn0051163	FBtr0336712	protein_coding	0	16	3	1041	2	0	7	0	0	1	0	2	0	0	970	2	0	0	0	0	4	0	0	0	0	12	64
SKIP	FBgn0051163	FBtr0301028	protein_coding	0	16	3	1040	2	0	6	0	0	1	0	1	0	0	971	2	0	0	0	0	4	0	0	0	0	12	64
klar	FBgn0001316	FBtr0072565	protein_coding	0	30	13	1035	10	2	6	0	0	0	0	54	0	0	943	13	0	0	0	0	1	0	0	0	0	27	23
klar	FBgn0001316	FBtr0333850	protein_coding	0	29	13	1035	10	1	5	0	0	0	0	54	0	0	944	13	0	0	0	0	1	0	0	0	0	27	23
Rbfox1	FBgn0052062	FBtr0305097	protein_coding	0	13	3	1024	0	0	3	0	0	1	0	30	0	0	932	2	0	0	0	0	1	0	0	0	0	13	59
luna	FBgn0040765	FBtr0345675	protein_coding	0	5	0	1019	2	1	9	0	0	0	0	46	0	0	914	0	0	0	0	0	0	0	0	0	0	4	48
CG42732	FBgn0261698	FBtr0305946	protein_coding	0	23	0	1017	5	2	10	0	0	0	0	35	0	0	903	0	0	0	0	0	4	0	0	0	0	17	66
CG42732	FBgn0261698	FBtr0303083	protein_coding	0	28	2	1010	5	2	10	0	0	1	0	35	0	0	896	1	0	0	0	0	4	0	0	0	0	22	66
CG42732	FBgn0261698	FBtr0329869	protein_coding	0	28	2	1010	5	2	10	0	0	1	0	35	0	0	896	1	0	0	0	0	4	0	0	0	0	22	66
CG42732	FBgn0261698	FBtr0330616	protein_coding	0	28	2	1010	5	2	10	0	0	1	0	35	0	0	896	1	0	0	0	0	4	0	0	0	0	22	66
bbg	FBgn0087007	FBtr0273422	protein_coding	0	46	15	982	2	1	2	0	2	0	0	51	0	0	895	13	0	0	0	0	2	0	0	0	0	43	34
bbg	FBgn0087007	FBtr0308596	protein_coding	0	46	15	982	2	1	2	0	2	0	0	51	0	0	895	13	0	0	0	0	2	0	0	0	0	43	34
iab-8	FBgn0264857	FBtr0306340	lincRNA	0	1	0	978	0	0	0	0	0	0	0	15	0	0	922	0	22	0	0	0	1	0	0	0	0	0	20
iab-8	FBgn0264857	FBtr0309897	lincRNA	0	1	0	978	0	0	0	0	0	0	0	15	0	0	922	0	22	0	0	0	1	0	0	0	0	0	20
iab-8	FBgn0264857	FBtr0336894	lincRNA	0	1	0	978	0	0	0	0	0	0	0	60	0	0	889	0	10	0	0	0	1	0	0	0	0	0	20
CG32982	FBgn0052982	FBtr0303888	protein_coding	0	27	2	971	5	0	8	0	1	0	0	129	0	0	710	1	0	0	0	0	2	0	0	0	0	25	120
CG32982	FBgn0052982	FBtr0079771	protein_coding	0	26	2	971	5	0	6	0	1	0	0	129	0	0	712	1	0	0	0	0	1	0	0	0	0	25	120
CG32982	FBgn0052982	FBtr0330218	protein_coding	0	26	2	971	5	0	6	0	1	0	0	129	0	0	712	1	0	0	0	0	1	0	0	0	0	25	120
CG32982	FBgn0052982	FBtr0330219	protein_coding	0	25	3	971	5	0	6	0	1	0	0	129	0	0	712	2	0	0	0	0	1	0	0	0	0	24	120
CG32982	FBgn0052982	FBtr0301039	protein_coding	0	26	3	970	8	0	6	0	1	0	0	129	0	0	708	2	0	0	0	0	1	0	0	0	0	25	120
luna	FBgn0040765	FBtr0333066	protein_coding	0	6	0	970	43	2	12	0	0	0	0	54	0	0	776	0	0	0	0	0	0	0	0	0	0	4	85
CG32982	FBgn0052982	FBtr0301040	protein_coding	0	27	3	969	8	0	7	0	1	0	0	129	0	0	707	2	0	0	0	0	2	0	0	0	0	25	120
klar	FBgn0001316	FBtr0112808	protein_coding	0	24	11	964	1	2	6	0	0	0	0	42	0	0	893	11	0	0	0	0	1	0	0	0	0	21	23
Dys	FBgn0260003	FBtr0334562	protein_coding	0	60	7	951	4	3	17	0	0	1	0	55	0	0	862	6	0	0	0	0	7	0	0	0	0	51	19
shakB	FBgn0085387	FBtr0309369	protein_coding	0	2	0	950	27	1	4	0	0	0	0	11	0	0	828	0	0	0	0	0	0	0	0	0	0	1	80
sick	FBgn0263873	FBtr0329842	protein_coding	0	22	5	946	1	0	2	1	0	0	0	24	0	0	865	4	0	0	0	0	1	0	0	0	0	21	55
sick	FBgn0263873	FBtr0332237	protein_coding	0	22	5	946	1	0	2	1	0	0	0	24	0	0	865	4	0	0	0	0	1	0	0	0	0	21	55
Dys	FBgn0260003	FBtr0110917	protein_coding	0	68	6	944	4	3	17	0	0	1	0	55	0	0	855	5	0	0	0	0	7	0	0	0	0	59	19
dpr6	FBgn0040823	FBtr0076353	protein_coding	0	6	1	940	1	2	14	0	0	0	0	49	0	0	814	1	0	0	0	0	0	0	0	0	0	4	62
shakB	FBgn0085387	FBtr0309370	protein_coding	0	2	0	930	38	1	8	0	0	0	0	7	0	0	799	0	0	0	0	0	0	0	0	0	0	1	78
nAChRalpha6	FBgn0032151	FBtr0079912	protein_coding	0	4	0	929	19	1	10	0	0	0	0	8	0	0	840	0	0	0	0	0	1	0	0	0	0	2	53
nAChRalpha6	FBgn0032151	FBtr0079913	protein_coding	0	4	0	929	19	1	23	0	0	0	0	8	0	0	827	0	0	0	0	0	1	0	0	0	0	2	53
nAChRalpha6	FBgn0032151	FBtr0079914	protein_coding	0	4	0	929	19	1	12	0	0	0	0	8	0	0	838	0	0	0	0	0	1	0	0	0	0	2	53
nAChRalpha6	FBgn0032151	FBtr0303898	protein_coding	0	4	0	929	19	1	21	0	0	0	0	8	0	0	829	0	0	0	0	0	1	0	0	0	0	2	53
bru1	FBgn0000114	FBtr0331648	protein_coding	0	5	1	923	0	0	1	0	0	0	0	9	0	0	878	1	0	0	0	0	1	0	0	0	0	4	36
CG33158	FBgn0053158	FBtr0075390	protein_coding	0	18	1	922	1	0	1	0	0	0	0	28	0	0	840	1	0	0	0	0	0	0	0	0	0	18	52
nAChRalpha6	FBgn0032151	FBtr0079915	protein_coding	0	4	0	922	1	1	23	0	0	0	0	19	0	0	827	0	0	0	0	0	1	0	0	0	0	2	53
nAChRalpha6	FBgn0032151	FBtr0079916	protein_coding	0	4	0	922	1	1	12	0	0	0	0	19	0	0	838	0	0	0	0	0	1	0	0	0	0	2	53
nAChRalpha6	FBgn0032151	FBtr0331284	protein_coding	0	4	0	922	1	1	21	0	0	0	0	19	0	0	829	0	0	0	0	0	1	0	0	0	0	2	53
luna	FBgn0040765	FBtr0088210	protein_coding	0	6	0	921	2	2	12	0	0	0	0	46	0	0	776	0	0	0	0	0	0	0	0	0	0	4	85
Dys	FBgn0260003	FBtr0083765	protein_coding	0	56	6	919	0	1	2	0	0	1	0	38	0	0	843	5	0	0	0	0	7	0	0	0	0	49	42
Dys	FBgn0260003	FBtr0334564	protein_coding	0	56	6	919	0	1	2	0	0	1	0	38	0	0	843	5	0	0	0	0	7	0	0	0	0	49	42
CG32264	FBgn0052264	FBtr0073187	protein_coding	0	12	3	918	2	0	9	0	0	0	1	42	0	0	758	2	0	0	0	0	0	0	0	0	0	12	107
CG32264	FBgn0052264	FBtr0113430	protein_coding	0	12	3	918	2	0	9	0	0	0	1	42	0	0	758	2	0	0	0	0	0	0	0	0	0	12	107
Ten-a	FBgn0267001	FBtr0346129	protein_coding	0	23	6	917	23	1	8	0	0	0	0	45	0	0	791	6	0	0	0	0	1	0	0	0	0	21	51
SNF4Agamma	FBgn0264357	FBtr0084018	protein_coding	0	13	1	916	2	0	3	0	0	0	0	55	0	0	796	1	0	0	0	0	4	0	0	0	0	9	64
Dys	FBgn0260003	FBtr0083764	protein_coding	0	64	6	911	0	1	2	0	0	1	0	38	0	0	835	5	0	0	0	0	7	0	0	0	0	57	42
sm	FBgn0003435	FBtr0304656	protein_coding	0	6	0	911	45	0	1	0	0	0	0	60	0	0	767	0	0	0	0	0	1	0	0	0	0	5	39
sm	FBgn0003435	FBtr0308791	protein_coding	0	6	0	911	45	0	1	0	0	0	0	60	0	0	767	0	0	0	0	0	1	0	0	0	0	5	39
sm	FBgn0003435	FBtr0308797	protein_coding	0	6	0	911	45	0	1	0	0	0	0	60	0	0	767	0	0	0	0	0	1	0	0	0	0	5	39
Dys	FBgn0260003	FBtr0110919	protein_coding	0	64	7	910	0	1	2	0	0	1	0	38	0	0	834	6	0	0	0	0	7	0	0	0	0	57	42
shakB	FBgn0085387	FBtr0342859	protein_coding	0	2	0	909	38	1	9	0	0	0	0	7	0	0	797	0	0	0	0	0	0	0	0	0	0	1	58
bru1	FBgn0000114	FBtr0080344	protein_coding	0	5	1	905	0	0	1	0	0	0	0	25	0	0	872	1	0	0	0	0	1	0	0	0	0	4	8
sm	FBgn0003435	FBtr0310331	protein_coding	0	5	1	903	45	0	1	0	0	0	0	60	0	0	767	1	0	0	0	0	1	0	0	0	0	4	31
CG42784	FBgn0263354	FBtr0308949	protein_coding	0	12	2	901	4	1	17	0	0	0	0	9	0	0	811	2	0	0	0	0	0	0	0	0	0	11	60
bru1	FBgn0000114	FBtr0331646	protein_coding	0	5	1	899	1	0	1	0	0	0	0	19	0	0	871	1	0	0	0	0	1	0	0	0	0	4	8
cv-c	FBgn0086901	FBtr0112630	protein_coding	0	51	11	896	7	0	0	0	0	0	4	77	0	0	810	7	0	0	0	0	4	0	0	0	0	48	5
cv-c	FBgn0086901	FBtr0112632	protein_coding	0	51	11	896	7	0	0	0	0	0	4	77	0	0	810	7	0	0	0	0	4	0	0	0	0	48	5
mbl	FBgn0265487	FBtr0086994	protein_coding	0	4	0	896	9	1	11	0	0	0	0	26	0	0	732	0	0	0	0	0	0	0	0	0	0	3	118
mbl	FBgn0265487	FBtr0310058	protein_coding	0	5	0	895	8	1	11	0	0	0	0	26	0	0	732	0	0	0	0	0	0	0	0	0	0	4	118
mbl	FBgn0265487	FBtr0310059	protein_coding	0	5	0	895	8	1	11	0	0	0	0	26	0	0	732	0	0	0	0	0	0	0	0	0	0	4	118
Pde1c	FBgn0264815	FBtr0344148	protein_coding	0	13	1	890	6	0	2	0	0	0	0	23	0	0	773	1	0	0	0	0	2	0	0	0	0	11	87
fas	FBgn0000633	FBtr0339940	protein_coding	0	23	2	887	10	0	1	0	0	0	0	42	0	0	799	2	0	0	0	0	1	0	0	0	0	22	36
fas	FBgn0000633	FBtr0087625	protein_coding	0	24	2	886	10	0	2	0	0	0	0	42	0	0	798	2	0	0	0	0	2	0	0	0	0	22	36
Fur1	FBgn0004509	FBtr0089982	protein_coding	0	6	1	885	0	0	1	0	0	0	0	31	0	0	849	1	0	0	0	0	0	0	0	0	0	6	4
Fur1	FBgn0004509	FBtr0336806	protein_coding	0	7	1	884	0	0	1	0	0	0	0	31	0	0	848	1	0	0	0	0	0	0	0	0	0	7	4
Fili	FBgn0085397	FBtr0112593	protein_coding	0	21	1	882	9	3	21	0	0	0	0	75	0	0	701	1	0	0	0	0	0	0	0	0	0	18	76
shot	FBgn0013733	FBtr0273224	protein_coding	0	162	10	878	4	0	1	0	0	0	0	63	0	0	779	10	0	0	0	0	3	0	0	0	0	160	33
shot	FBgn0013733	FBtr0087617	protein_coding	0	163	10	877	4	0	1	0	0	0	0	63	0	0	778	10	0	0	0	0	3	0	0	0	0	161	33
shot	FBgn0013733	FBtr0273222	protein_coding	0	163	10	877	4	0	1	0	0	0	0	63	0	0	778	10	0	0	0	0	3	0	0	0	0	161	33
Ten-a	FBgn0267001	FBtr0299860	protein_coding	0	23	5	877	6	1	11	0	0	0	0	21	0	0	789	5	0	0	0	0	1	0	0	0	0	21	51
Ten-a	FBgn0267001	FBtr0300203	protein_coding	0	23	5	877	6	1	14	0	0	0	0	21	0	0	786	5	0	0	0	0	1	0	0	0	0	21	51
shot	FBgn0013733	FBtr0087616	protein_coding	0	164	10	876	4	0	1	0	0	0	0	63	0	0	777	10	0	0	0	0	3	0	0	0	0	162	33
shot	FBgn0013733	FBtr0273223	protein_coding	0	164	10	876	4	0	1	0	0	0	0	63	0	0	777	10	0	0	0	0	3	0	0	0	0	162	33
shot	FBgn0013733	FBtr0301591	protein_coding	0	164	10	876	4	0	1	0	0	0	0	63	0	0	777	10	0	0	0	0	3	0	0	0	0	162	33
shot	FBgn0013733	FBtr0304849	protein_coding	0	164	10	876	4	0	1	0	0	0	0	63	0	0	777	10	0	0	0	0	3	0	0	0	0	162	33
shot	FBgn0013733	FBtr0304850	protein_coding	0	164	10	876	4	0	1	0	0	0	0	63	0	0	777	10	0	0	0	0	3	0	0	0	0	162	33
Ten-a	FBgn0267001	FBtr0299859	protein_coding	0	23	6	876	6	1	8	0	0	0	0	21	0	0	791	6	0	0	0	0	1	0	0	0	0	21	51
bun	FBgn0259176	FBtr0300523	protein_coding	0	8	3	876	6	1	3	0	1	1	0	35	0	0	758	1	0	0	0	0	1	0	0	0	0	6	75
ttv	FBgn0265974	FBtr0333164	protein_coding	0	9	0	874	37	1	11	0	0	0	0	42	0	0	745	0	0	0	0	0	1	0	0	0	0	7	40
bun	FBgn0259176	FBtr0299658	protein_coding	0	8	3	874	4	0	1	0	1	1	0	36	0	0	759	1	0	0	0	0	1	0	0	0	0	7	75
bun	FBgn0259176	FBtr0300521	protein_coding	0	7	3	874	3	0	6	0	1	1	0	36	0	0	755	1	0	0	0	0	1	0	0	0	0	6	75
pum	FBgn0003165	FBtr0333667	protein_coding	0	11	2	866	7	1	2	0	0	0	0	3	0	0	845	2	0	0	0	0	2	0	0	0	0	8	11
iab-8	FBgn0264857	FBtr0336893	lincRNA	0	1	0	866	0	0	0	0	0	0	0	8	0	0	832	0	7	0	0	0	1	0	0	0	0	0	20
pum	FBgn0003165	FBtr0081990	protein_coding	0	11	2	864	0	1	2	0	0	0	0	7	0	0	846	2	0	0	0	0	2	0	0	0	0	8	11
pum	FBgn0003165	FBtr0081991	protein_coding	0	11	2	864	0	1	2	0	0	0	0	7	0	0	846	2	0	0	0	0	2	0	0	0	0	8	11
Eip63E	FBgn0005640	FBtr0302598	protein_coding	0	7	0	864	7	1	1	0	0	0	0	53	0	0	773	0	0	0	0	0	0	0	0	0	0	6	30
Fur1	FBgn0004509	FBtr0336805	protein_coding	0	3	0	864	19	0	1	0	0	0	0	13	0	0	827	0	0	0	0	0	0	0	0	0	0	3	4
pum	FBgn0003165	FBtr0081992	protein_coding	0	11	2	863	0	1	2	0	0	0	0	7	0	0	845	2	0	0	0	0	2	0	0	0	0	8	11
Fur1	FBgn0004509	FBtr0089984	protein_coding	0	3	0	860	2	0	1	0	0	0	0	26	0	0	827	0	0	0	0	0	0	0	0	0	0	3	4
Fur1	FBgn0004509	FBtr0089985	protein_coding	0	3	0	860	2	0	1	0	0	0	0	26	0	0	827	0	0	0	0	0	0	0	0	0	0	3	4
Fur1	FBgn0004509	FBtr0089987	protein_coding	0	3	0	860	2	0	1	0	0	0	0	26	0	0	827	0	0	0	0	0	0	0	0	0	0	3	4
rols	FBgn0041096	FBtr0076054	protein_coding	0	24	7	859	2	2	15	0	1	0	1	31	0	0	699	5	0	0	0	0	0	0	0	0	0	22	112
Fur1	FBgn0004509	FBtr0089983	protein_coding	0	4	0	859	2	0	1	0	0	0	0	26	0	0	826	0	0	0	0	0	0	0	0	0	0	4	4
rols	FBgn0041096	FBtr0076055	protein_coding	0	24	7	858	2	1	5	0	1	0	1	31	0	0	708	5	0	0	0	0	0	0	0	0	0	23	112
rols	FBgn0041096	FBtr0310009	protein_coding	0	24	7	858	2	1	5	0	1	0	1	31	0	0	708	5	0	0	0	0	0	0	0	0	0	23	112
rg	FBgn0266098	FBtr0344648	protein_coding	0	8	1	858	12	0	2	0	0	0	0	15	0	0	801	1	0	0	0	0	3	0	0	0	0	5	31
shep	FBgn0052423	FBtr0308859	protein_coding	0	1	0	857	9	0	0	0	0	0	0	31	0	0	754	0	0	0	0	0	1	0	0	0	0	0	64
rdgA	FBgn0261549	FBtr0302663	protein_coding	0	14	1	854	3	0	0	0	0	0	1	20	0	0	794	0	0	0	0	0	1	0	0	0	0	13	38
rdgA	FBgn0261549	FBtr0302664	protein_coding	0	14	1	854	3	0	0	0	0	0	1	20	0	0	794	0	0	0	0	0	1	0	0	0	0	13	38
rg	FBgn0266098	FBtr0344651	protein_coding	0	12	2	854	12	1	23	0	0	0	0	15	0	0	776	2	0	0	0	0	3	0	0	0	0	8	31
Fur1	FBgn0004509	FBtr0336804	protein_coding	0	3	0	854	0	0	1	0	0	0	0	34	0	0	815	0	0	0	0	0	0	0	0	0	0	3	4
rg	FBgn0266098	FBtr0344649	protein_coding	0	11	3	853	12	0	2	0	0	0	0	15	0	0	796	3	0	0	0	0	3	0	0	0	0	8	31
hdc	FBgn0010113	FBtr0330311	protein_coding	0	10	6	853	87	0	9	0	0	1	1	21	0	0	717	4	0	0	0	0	2	0	0	0	0	8	21
rg	FBgn0266098	FBtr0344647	protein_coding	0	11	4	852	12	0	2	0	0	0	1	15	0	0	795	3	0	0	0	0	3	0	0	0	0	8	31
rg	FBgn0266098	FBtr0344652	protein_coding	0	11	5	851	12	0	2	0	0	0	1	15	0	0	794	4	0	0	0	0	3	0	0	0	0	8	31
CG15465	FBgn0029746	FBtr0344669	protein_coding	0	11	6	850	23	0	8	0	1	0	2	15	0	0	776	3	0	0	0	0	3	0	0	0	0	8	31
fz2	FBgn0016797	FBtr0330194	protein_coding	0	6	3	850	0	1	9	0	0	0	0	51	0	0	724	3	0	0	0	0	1	0	0	0	0	4	66
mbl	FBgn0265487	FBtr0306603	protein_coding	0	4	0	850	8	1	11	0	0	0	0	8	0	0	705	0	0	0	0	0	0	0	0	0	0	3	118
mbl	FBgn0265487	FBtr0306604	protein_coding	0	4	0	850	8	1	11	0	0	0	0	8	0	0	705	0	0	0	0	0	0	0	0	0	0	3	118
mbl	FBgn0265487	FBtr0336940	protein_coding	0	4	0	850	8	1	11	0	0	0	0	8	0	0	705	0	0	0	0	0	0	0	0	0	0	3	118
mbl	FBgn0265487	FBtr0336941	protein_coding	0	4	0	850	8	1	11	0	0	0	0	8	0	0	705	0	0	0	0	0	0	0	0	0	0	3	118
mbl	FBgn0265487	FBtr0336942	protein_coding	0	4	0	850	8	1	11	0	0	0	0	8	0	0	705	0	0	0	0	0	0	0	0	0	0	3	118
mbl	FBgn0265487	FBtr0306601	protein_coding	0	4	1	849	8	1	10	1	0	0	0	8	0	0	705	0	0	0	0	0	0	0	0	0	0	3	118
mbl	FBgn0265487	FBtr0306606	protein_coding	0	4	1	849	8	1	10	1	0	0	0	8	0	0	705	0	0	0	0	0	0	0	0	0	0	3	118
Eip63E	FBgn0005640	FBtr0073131	protein_coding	0	7	0	847	1	1	3	0	0	0	0	42	0	0	771	0	0	0	0	0	0	0	0	0	0	6	30
Eip63E	FBgn0005640	FBtr0073132	protein_coding	0	7	0	847	1	1	1	0	0	0	0	42	0	0	773	0	0	0	0	0	0	0	0	0	0	6	30
Eip63E	FBgn0005640	FBtr0110920	protein_coding	0	7	0	847	1	1	3	0	0	0	0	42	0	0	771	0	0	0	0	0	0	0	0	0	0	6	30
Eip63E	FBgn0005640	FBtr0330068	protein_coding	0	7	0	847	1	1	3	0	0	0	0	42	0	0	771	0	0	0	0	0	0	0	0	0	0	6	30
Hs6st	FBgn0038755	FBtr0335240	protein_coding	0	21	0	846	4	3	10	0	0	0	0	29	0	0	775	0	0	0	0	0	0	0	0	0	0	18	28
Hs6st	FBgn0038755	FBtr0083846	protein_coding	0	21	0	845	3	3	10	0	0	0	0	29	0	0	775	0	0	0	0	0	0	0	0	0	0	18	28
rdgA	FBgn0261549	FBtr0302662	protein_coding	0	16	2	843	0	0	8	0	0	0	1	17	0	0	781	1	0	0	0	0	1	0	0	0	1	14	38
mam	FBgn0002643	FBtr0087596	protein_coding	0	13	12	842	0	0	7	0	1	3	4	15	0	0	792	4	0	0	0	0	0	0	0	0	0	13	28
SNF4Agamma	FBgn0264357	FBtr0084019	protein_coding	0	13	1	842	0	0	5	0	0	0	0	57	0	0	725	1	0	0	0	0	4	0	0	0	0	9	59
ttv	FBgn0265974	FBtr0087495	protein_coding	0	8	0	842	12	0	2	0	0	0	0	41	0	0	745	0	0	0	0	0	1	0	0	0	0	7	43
sm	FBgn0003435	FBtr0308785	protein_coding	0	5	0	840	10	0	1	0	0	0	0	35	0	0	768	0	0	0	0	0	1	0	0	0	0	4	27
rg	FBgn0266098	FBtr0344650	protein_coding	0	11	2	839	3	0	2	0	0	0	0	9	0	0	797	2	0	0	0	0	3	0	0	0	0	8	31
pum	FBgn0003165	FBtr0081993	protein_coding	0	7	1	839	4	0	1	0	0	0	0	5	0	0	806	1	0	0	0	0	1	0	0	0	0	6	24
dpr8	FBgn0052600	FBtr0073913	protein_coding	0	0	0	839	5	0	4	0	0	0	0	13	0	0	813	0	0	0	0	0	0	0	0	0	0	0	4
dpr8	FBgn0052600	FBtr0343518	protein_coding	0	0	0	839	5	0	3	0	0	0	0	13	0	0	814	0	0	0	0	0	0	0	0	0	0	0	4
shep	FBgn0052423	FBtr0077172	protein_coding	0	1	0	832	0	0	0	0	0	0	0	15	0	0	754	0	0	0	0	0	1	0	0	0	0	0	64
Lar	FBgn0000464	FBtr0331242	protein_coding	0	14	1	831	4	1	4	0	0	0	0	4	0	0	813	1	0	0	0	0	0	0	0	0	0	13	6
bab1	FBgn0004870	FBtr0072642	protein_coding	0	27	6	829	22	0	2	0	0	0	1	70	0	0	678	5	0	0	0	0	0	0	0	0	0	27	57
bab1	FBgn0004870	FBtr0333268	protein_coding	0	27	6	829	22	0	2	0	0	0	1	70	0	0	679	5	0	0	0	0	1	0	0	0	0	26	57
bab1	FBgn0004870	FBtr0333269	protein_coding	0	27	6	829	22	0	2	0	0	0	1	70	0	0	679	5	0	0	0	0	1	0	0	0	0	26	57
bab1	FBgn0004870	FBtr0333270	protein_coding	0	27	6	829	22	0	2	0	0	0	1	70	0	0	678	5	0	0	0	0	0	0	0	0	0	27	57
Lar	FBgn0000464	FBtr0331241	protein_coding	0	14	1	829	4	1	4	0	0	0	0	4	0	0	810	1	0	0	0	0	0	0	0	0	0	13	7
Dys	FBgn0260003	FBtr0110918	protein_coding	0	63	6	825	0	0	3	0	0	1	0	38	0	0	748	5	0	0	0	0	7	0	0	0	0	57	42
Pde1c	FBgn0264815	FBtr0334142	protein_coding	0	18	0	824	6	0	7	0	0	0	0	23	0	0	720	0	0	0	0	0	2	0	0	0	0	17	69
Pvf3	FBgn0085407	FBtr0342658	protein_coding	0	22	5	823	28	1	5	0	0	0	0	116	0	0	586	5	0	0	0	0	0	0	0	0	0	21	88
Pde1c	FBgn0264815	FBtr0334138	protein_coding	0	20	1	821	6	0	7	0	0	0	0	23	0	0	717	1	0	0	0	0	2	0	0	0	0	19	69
msi	FBgn0011666	FBtr0333664	protein_coding	0	8	1	821	43	0	1	0	0	0	0	50	0	0	680	1	0	0	0	0	3	0	0	0	0	5	49
SNF4Agamma	FBgn0264357	FBtr0301588	protein_coding	0	24	5	819	30	0	1	0	1	0	0	43	0	0	669	4	0	0	0	0	5	0	0	0	0	19	81
sm	FBgn0003435	FBtr0086492	protein_coding	0	5	0	816	2	0	1	0	0	0	0	7	0	0	768	0	0	0	0	0	1	0	0	0	0	4	39
sm	FBgn0003435	FBtr0301609	protein_coding	0	5	0	816	2	0	1	0	0	0	0	7	0	0	768	0	0	0	0	0	1	0	0	0	0	4	39
sm	FBgn0003435	FBtr0308786	protein_coding	0	5	0	816	2	0	1	0	0	0	0	7	0	0	768	0	0	0	0	0	1	0	0	0	0	4	39
mbl	FBgn0265487	FBtr0086991	protein_coding	0	4	0	816	1	1	11	0	0	0	0	8	0	0	678	0	0	0	0	0	0	0	0	0	0	3	118
sm	FBgn0003435	FBtr0304655	protein_coding	0	6	0	815	2	0	1	0	0	0	0	7	0	0	767	0	0	0	0	0	1	0	0	0	0	5	39
sm	FBgn0003435	FBtr0304654	protein_coding	0	5	1	815	2	0	1	0	0	0	0	7	0	0	767	1	0	0	0	0	1	0	0	0	0	4	39
sm	FBgn0003435	FBtr0308792	protein_coding	0	5	1	815	2	0	1	0	0	0	0	7	0	0	767	1	0	0	0	0	1	0	0	0	0	4	39
fz	FBgn0001085	FBtr0075743	protein_coding	0	5	0	815	5	0	1	0	0	0	0	38	0	0	725	0	0	0	0	0	0	0	0	0	0	5	46
fz	FBgn0001085	FBtr0330102	protein_coding	0	5	0	815	5	0	1	0	0	0	0	38	0	0	725	0	0	0	0	0	0	0	0	0	0	5	46
rdgA	FBgn0261549	FBtr0302661	protein_coding	0	16	1	814	3	0	0	0	0	0	1	20	0	0	784	0	0	0	0	0	1	0	0	0	0	15	8
sm	FBgn0003435	FBtr0308790	protein_coding	0	6	1	814	2	0	1	0	0	0	0	7	0	0	766	1	0	0	0	0	1	0	0	0	0	5	39
Con	FBgn0005775	FBtr0309972	protein_coding	0	15	0	809	24	0	2	0	0	0	0	43	0	0	709	0	0	0	0	0	1	0	0	0	0	14	32
Rbp6	FBgn0260943	FBtr0333861	protein_coding	0	2	0	805	28	1	1	0	0	0	0	10	0	0	762	0	0	0	0	0	0	0	0	0	0	1	4
sm	FBgn0003435	FBtr0100232	protein_coding	0	5	0	804	1	0	1	0	0	0	0	8	0	0	768	0	0	0	0	0	1	0	0	0	0	4	27
sm	FBgn0003435	FBtr0308796	protein_coding	0	5	0	804	1	0	1	0	0	0	0	8	0	0	768	0	0	0	0	0	1	0	0	0	0	4	27
SNF4Agamma	FBgn0264357	FBtr0084020	protein_coding	0	24	5	803	2	0	1	0	1	0	0	55	0	0	669	4	0	0	0	0	5	0	0	0	0	19	81
SNF4Agamma	FBgn0264357	FBtr0301589	protein_coding	0	24	5	803	2	0	1	0	1	0	0	55	0	0	669	4	0	0	0	0	5	0	0	0	0	19	81
mspo	FBgn0020269	FBtr0345427	protein_coding	0	9	7	802	8	0	3	0	0	1	0	59	0	0	653	6	0	0	0	0	1	0	0	0	0	8	80
hdc	FBgn0010113	FBtr0085619	protein_coding	0	10	6	798	14	0	9	0	0	1	1	39	0	0	717	4	0	0	0	0	2	0	0	0	0	8	21
CG45186	FBgn0266696	FBtr0345102	protein_coding	0	38	12	796	2	0	3	0	1	1	0	57	0	0	691	10	0	0	0	0	1	0	0	0	0	37	44
mspo	FBgn0020269	FBtr0087477	protein_coding	0	9	7	796	4	0	3	0	0	1	0	57	0	0	653	6	0	0	0	0	1	0	0	0	0	8	80
fru	FBgn0004652	FBtr0083648	protein_coding	0	4	0	796	0	0	1	0	0	0	0	0	0	0	723	0	0	0	0	0	1	0	0	0	0	3	73
bbg	FBgn0087007	FBtr0273427	protein_coding	0	28	10	795	2	0	0	0	2	0	0	51	0	0	694	8	0	0	0	0	2	0	0	0	0	26	50
sick	FBgn0263873	FBtr0336736	protein_coding	0	21	5	795	1	0	0	1	0	0	0	24	0	0	734	4	0	0	0	0	1	0	0	0	0	20	37
Rbp6	FBgn0260943	FBtr0075285	protein_coding	0	2	0	787	1	1	1	0	0	0	0	23	0	0	758	0	0	0	0	0	0	0	0	0	0	1	4
hdc	FBgn0010113	FBtr0085621	protein_coding	0	17	11	786	2	0	9	0	0	2	2	39	0	0	717	7	0	0	0	0	2	0	0	0	0	15	21
CG7991	FBgn0035260	FBtr0303102	protein_coding	0	26	5	785	7	0	0	0	0	0	0	51	0	0	650	5	0	0	0	0	1	0	0	0	0	25	78
CG45186	FBgn0266696	FBtr0345104	protein_coding	0	88	21	784	0	1	7	0	1	1	0	59	0	0	641	19	0	0	0	0	9	0	0	0	0	79	85
fru	FBgn0004652	FBtr0083649	protein_coding	0	4	0	781	0	0	0	0	0	0	0	0	0	0	681	0	0	0	0	0	1	0	0	0	0	3	101
Ggamma30A	FBgn0267252	FBtr0079797	protein_coding	0	2	0	781	88	0	2	0	0	0	0	93	0	0	538	0	0	0	0	0	1	0	0	0	0	1	61
iab-8	FBgn0264857	FBtr0336887	lincRNA	0	1	0	779	0	0	0	0	0	0	0	15	0	0	731	0	15	0	0	0	1	0	0	0	0	0	19
Dys	FBgn0260003	FBtr0334565	protein_coding	0	19	2	778	0	0	0	0	0	0	0	38	0	0	702	2	0	0	0	0	4	0	0	0	0	16	41
bru1	FBgn0000114	FBtr0331647	protein_coding	0	5	1	778	0	0	0	0	0	0	0	33	0	0	741	1	0	0	0	0	1	0	0	0	0	4	5
rdgA	FBgn0261549	FBtr0333602	protein_coding	0	20	1	776	14	0	7	0	0	0	1	52	0	0	700	0	0	0	0	0	1	0	0	0	1	18	4
Pvf3	FBgn0085407	FBtr0112611	protein_coding	0	23	5	772	11	1	5	0	0	0	0	83	0	0	585	5	0	0	0	0	0	0	0	0	0	22	88
shep	FBgn0052423	FBtr0077173	protein_coding	0	1	0	770	1	0	7	0	0	0	0	15	0	0	732	0	0	0	0	0	1	0	0	0	0	0	16
CR43836	FBgn0264384	FBtr0332279	lincRNA	0	0	0	765	0	0	0	0	0	0	0	28	0	0	701	0	9	0	0	0	0	0	0	0	0	0	27
CR43836	FBgn0264384	FBtr0332280	lincRNA	0	0	0	765	0	0	0	0	0	0	0	28	0	0	701	0	9	0	0	0	0	0	0	0	0	0	27
CG42732	FBgn0261698	FBtr0303080	protein_coding	0	27	2	764	5	1	3	0	0	1	0	35	0	0	662	1	0	0	0	0	2	0	0	0	0	24	61
CG42732	FBgn0261698	FBtr0303081	protein_coding	0	27	2	764	5	1	3	0	0	1	0	35	0	0	662	1	0	0	0	0	2	0	0	0	0	24	61
bru1	FBgn0000114	FBtr0331645	protein_coding	0	5	1	764	1	0	0	0	0	0	0	19	0	0	740	1	0	0	0	0	1	0	0	0	0	4	5
CG46244	FBgn0267964	FBtr0347542	protein_coding	0	0	0	762	19	0	2	0	0	0	0	4	0	0	693	0	0	0	0	0	0	0	0	0	0	0	44
CG31145	FBgn0051145	FBtr0336459	protein_coding	0	5	0	760	13	1	8	0	0	0	0	86	0	0	590	0	0	0	0	0	1	0	0	0	0	3	63
iab-8	FBgn0264857	FBtr0306338	lincRNA	0	1	0	760	0	0	0	0	0	0	0	15	0	0	713	0	15	0	0	0	1	0	0	0	0	0	18
iab-8	FBgn0264857	FBtr0306339	lincRNA	0	1	0	760	0	0	0	0	0	0	0	15	0	0	713	0	15	0	0	0	1	0	0	0	0	0	18
msi	FBgn0011666	FBtr0305219	protein_coding	0	6	1	758	1	0	1	0	0	0	0	28	0	0	680	1	0	0	0	0	1	0	0	0	0	5	49
msi	FBgn0011666	FBtr0305218	protein_coding	0	7	1	757	1	0	1	0	0	0	0	28	0	0	680	1	0	0	0	0	2	0	0	0	0	5	49
msi	FBgn0011666	FBtr0333663	protein_coding	0	7	1	757	1	0	1	0	0	0	0	28	0	0	680	1	0	0	0	0	2	0	0	0	0	5	49
Rbp6	FBgn0260943	FBtr0113427	protein_coding	0	1	0	757	3	1	1	0	0	0	0	19	0	0	730	0	0	0	0	0	0	0	0	0	0	0	4
Btk29A	FBgn0003502	FBtr0112836	protein_coding	0	20	5	756	20	0	1	0	0	1	0	85	0	0	587	4	0	0	0	0	2	0	0	0	0	18	65
CG45186	FBgn0266696	FBtr0345110	protein_coding	0	69	12	754	2	1	4	0	1	1	0	57	0	0	660	10	0	0	0	0	1	0	0	0	0	67	32
CG31145	FBgn0051145	FBtr0290056	protein_coding	0	7	7	750	13	0	8	0	0	2	0	86	0	0	580	5	0	0	0	0	1	0	0	0	0	6	63
Lar	FBgn0000464	FBtr0112800	protein_coding	0	13	0	749	4	0	1	0	0	0	0	4	0	0	696	0	0	0	0	0	0	0	0	0	0	13	44
Lar	FBgn0000464	FBtr0331239	protein_coding	0	13	1	748	4	0	1	0	0	0	0	4	0	0	695	1	0	0	0	0	0	0	0	0	0	13	44
Lar	FBgn0000464	FBtr0331240	protein_coding	0	13	1	748	4	0	3	0	0	0	0	4	0	0	693	1	0	0	0	0	0	0	0	0	0	13	44
iab-8	FBgn0264857	FBtr0336888	lincRNA	0	1	0	747	0	0	0	0	0	0	0	15	0	0	706	0	18	0	0	0	1	0	0	0	0	0	9
rdgA	FBgn0261549	FBtr0333601	protein_coding	0	20	1	744	13	0	7	0	0	0	1	21	0	0	700	0	0	0	0	0	1	0	0	0	1	18	4
ths	FBgn0033652	FBtr0304622	protein_coding	0	14	8	744	12	5	24	0	0	0	0	111	0	0	549	8	0	0	0	0	0	0	0	0	0	9	48
iab-8	FBgn0264857	FBtr0336889	lincRNA	0	1	0	744	0	0	0	0	0	0	0	15	0	0	706	0	18	0	0	0	1	0	0	0	0	0	6
heph	FBgn0011224	FBtr0346192	protein_coding	0	4	0	740	3	0	11	0	0	0	0	29	0	0	690	0	0	0	0	0	0	0	0	0	0	4	7
CR43836	FBgn0264384	FBtr0332281	lincRNA	0	1	0	737	0	0	0	0	0	0	0	48	0	0	654	0	9	0	0	0	1	0	0	0	0	0	27
CG31145	FBgn0051145	FBtr0084479	protein_coding	0	5	0	734	2	0	6	0	0	0	0	70	0	0	592	0	0	1	0	0	2	0	0	0	0	3	63
CG31145	FBgn0051145	FBtr0084480	protein_coding	0	5	0	734	2	0	6	0	0	0	0	70	0	0	592	0	0	1	0	0	2	0	0	0	0	3	63
shot	FBgn0013733	FBtr0087618	protein_coding	0	158	10	732	4	0	2	0	1	0	0	63	0	0	608	9	0	0	0	0	3	0	0	0	0	156	57
CG42389	FBgn0259735	FBtr0300003	protein_coding	0	27	9	732	6	3	11	0	0	1	0	58	0	0	645	8	0	0	0	0	0	0	0	0	0	24	12
msi	FBgn0011666	FBtr0084881	protein_coding	0	7	1	731	1	0	2	0	0	0	0	28	0	0	659	1	0	0	0	0	2	0	0	0	0	5	43
rdgA	FBgn0261549	FBtr0344165	protein_coding	0	18	1	729	2	0	7	0	0	0	1	17	0	0	700	0	0	0	0	0	1	0	0	0	0	17	4
rdgA	FBgn0261549	FBtr0344166	protein_coding	0	18	1	729	2	0	7	0	0	0	1	17	0	0	700	0	0	0	0	0	1	0	0	0	0	17	4
Btk29A	FBgn0003502	FBtr0079617	protein_coding	0	20	5	727	10	0	0	0	0	1	0	62	0	0	589	4	0	0	0	0	2	0	0	0	0	18	68
rdgA	FBgn0261549	FBtr0302660	protein_coding	0	20	1	727	0	0	7	0	0	0	1	17	0	0	700	0	0	0	0	0	1	0	0	0	1	18	4
rdgA	FBgn0261549	FBtr0302665	protein_coding	0	20	1	727	0	0	7	0	0	0	1	17	0	0	700	0	0	0	0	0	1	0	0	0	1	18	4
dally	FBgn0263930	FBtr0305901	protein_coding	0	19	0	725	10	1	3	0	0	0	0	76	0	0	591	0	0	0	0	0	3	0	0	0	0	15	48
shot	FBgn0013733	FBtr0273225	protein_coding	0	165	11	724	4	0	2	0	1	0	0	63	0	0	600	10	0	0	0	0	3	0	0	0	0	163	57
CG33144	FBgn0053144	FBtr0302517	protein_coding	0	12	4	724	2	2	7	0	0	0	1	29	0	0	650	3	0	0	0	0	0	0	0	0	0	10	36
shot	FBgn0013733	FBtr0087619	protein_coding	0	166	11	723	4	0	2	0	1	0	0	63	0	0	599	10	0	0	0	0	3	0	0	0	0	164	57
shot	FBgn0013733	FBtr0273226	protein_coding	0	166	11	723	4	0	2	0	1	0	0	63	0	0	599	10	0	0	0	0	3	0	0	0	0	164	57
shot	FBgn0013733	FBtr0301592	protein_coding	0	166	11	723	4	0	2	0	1	0	0	63	0	0	599	10	0	0	0	0	3	0	0	0	0	164	57
dally	FBgn0263930	FBtr0076583	protein_coding	0	19	0	723	3	1	3	0	0	0	0	81	0	0	591	0	0	0	0	0	3	0	0	0	0	15	48
jing	FBgn0086655	FBtr0114365	protein_coding	0	4	1	723	0	0	2	0	0	0	0	25	0	0	697	1	0	0	0	0	1	0	0	0	0	3	0
Ten-a	FBgn0267001	FBtr0310078	protein_coding	0	22	5	721	23	0	5	0	0	0	0	45	0	0	568	5	0	0	0	0	1	0	0	0	0	21	81
CG42613	FBgn0261262	FBtr0304685	protein_coding	0	25	7	719	11	0	4	1	0	0	0	52	0	0	635	6	0	0	0	0	3	0	0	0	0	22	20
Shawl	FBgn0085395	FBtr0332598	protein_coding	0	33	6	717	20	1	17	0	0	0	0	98	0	0	499	6	0	0	0	0	8	0	0	0	0	25	90
CG31145	FBgn0051145	FBtr0290057	protein_coding	0	7	7	717	0	0	8	0	0	2	0	67	0	0	579	5	0	0	0	0	1	0	0	0	0	6	63
Rbfox1	FBgn0052062	FBtr0332985	protein_coding	0	7	1	717	11	0	2	0	0	0	0	62	0	0	563	1	0	0	0	0	1	0	0	0	0	7	79
sbb	FBgn0010575	FBtr0301550	protein_coding	0	38	6	716	10	0	1	1	0	1	1	76	0	0	631	3	0	0	0	0	3	0	0	0	0	36	0
Btk29A	FBgn0003502	FBtr0079616	protein_coding	0	20	5	715	2	0	2	0	0	1	0	58	0	0	587	4	0	0	0	0	2	0	0	0	0	18	68
Fili	FBgn0085397	FBtr0330338	protein_coding	0	19	1	715	9	1	2	0	0	0	0	75	0	0	551	1	0	0	0	0	0	0	0	0	0	18	78
Elk	FBgn0011589	FBtr0340287	protein_coding	0	21	2	714	6	0	2	0	0	0	0	79	0	0	606	2	0	0	0	0	0	0	0	0	0	21	21
CG42613	FBgn0261262	FBtr0304687	protein_coding	0	25	7	712	6	0	4	1	0	0	0	51	0	0	635	6	0	0	0	0	4	0	0	0	0	21	20
CG42613	FBgn0261262	FBtr0304688	protein_coding	0	25	7	712	5	0	4	1	0	0	0	51	0	0	635	6	0	0	0	0	3	0	0	0	0	22	20
RYa-R	FBgn0004842	FBtr0085100	protein_coding	0	9	2	712	7	2	10	0	0	0	0	28	0	0	588	2	0	0	0	0	1	0	0	0	0	6	80
Rbfox1	FBgn0052062	FBtr0305095	protein_coding	0	13	3	709	11	0	2	0	0	1	0	62	0	0	555	2	0	0	0	0	1	0	0	0	0	13	79
RYa-R	FBgn0004842	FBtr0345267	protein_coding	0	10	4	709	5	2	10	0	0	0	0	28	0	0	587	4	0	0	0	0	1	0	0	0	0	7	80
RYa-R	FBgn0004842	FBtr0345268	protein_coding	0	7	4	709	2	2	10	0	0	0	0	39	0	0	578	4	0	0	0	0	0	0	0	0	0	5	80
dnc	FBgn0000479	FBtr0333316	protein_coding	0	6	0	709	13	0	3	0	0	0	0	35	0	0	628	0	0	0	0	0	1	0	0	0	0	5	31
dnc	FBgn0000479	FBtr0333317	protein_coding	0	6	0	709	13	0	9	0	0	0	0	35	0	0	622	0	0	0	0	0	1	0	0	0	0	5	31
Elk	FBgn0011589	FBtr0086802	protein_coding	0	21	2	708	5	0	2	0	0	0	0	74	0	0	606	2	0	0	0	0	0	0	0	0	0	21	21
dnc	FBgn0000479	FBtr0333315	protein_coding	0	7	2	706	13	0	6	0	0	1	0	35	0	0	622	1	0	0	0	0	1	0	0	0	0	6	31
Lar	FBgn0000464	FBtr0305950	protein_coding	0	13	0	705	4	0	1	0	0	0	0	4	0	0	670	0	0	0	0	0	0	0	0	0	0	13	26
sbb	FBgn0010575	FBtr0301547	protein_coding	0	38	6	704	3	0	6	1	0	1	1	71	0	0	626	3	0	0	0	0	3	0	0	0	0	36	0
Lar	FBgn0000464	FBtr0081260	protein_coding	0	13	1	704	4	0	0	0	0	0	0	4	0	0	670	1	0	0	0	0	0	0	0	0	0	13	26
nmo	FBgn0011817	FBtr0333223	protein_coding	0	7	0	703	20	0	2	0	0	0	0	37	0	0	639	0	0	0	0	0	2	0	0	0	0	5	7
sbb	FBgn0010575	FBtr0329997	protein_coding	0	38	6	702	2	0	3	1	0	1	1	70	0	0	629	3	0	0	0	0	3	0	0	0	0	36	0
Rbfox1	FBgn0052062	FBtr0305096	protein_coding	0	13	3	702	5	0	2	0	0	1	0	61	0	0	555	2	0	0	0	0	1	0	0	0	0	13	79
Sh	FBgn0003380	FBtr0089661	protein_coding	0	2	0	699	19	2	26	0	0	0	0	2	0	0	615	0	0	0	0	0	0	0	0	0	0	0	37
nmo	FBgn0011817	FBtr0076754	protein_coding	0	7	0	698	10	0	2	0	0	0	0	42	0	0	639	0	0	0	0	0	2	0	0	0	0	5	7
Sh	FBgn0003380	FBtr0302902	protein_coding	0	2	0	697	12	2	26	0	0	0	0	7	0	0	615	0	0	0	0	0	0	0	0	0	0	0	37
Sh	FBgn0003380	FBtr0302903	protein_coding	0	2	0	695	0	1	19	0	0	0	0	18	0	0	622	0	0	0	0	0	1	0	0	0	0	0	37
Sh	FBgn0003380	FBtr0308200	protein_coding	0	2	0	695	0	1	19	0	0	0	0	18	0	0	622	0	0	0	0	0	1	0	0	0	0	0	37
CG45186	FBgn0266696	FBtr0345109	protein_coding	0	74	19	694	2	0	3	0	1	1	0	57	0	0	605	17	0	0	0	0	1	0	0	0	0	73	28
Eip75B	FBgn0000568	FBtr0306814	protein_coding	0	14	9	691	11	0	4	0	1	0	2	26	0	0	606	6	0	0	0	0	1	0	0	0	0	13	45
CG34353	FBgn0085382	FBtr0305292	protein_coding	0	3	3	690	20	2	9	0	0	0	0	48	0	0	576	3	0	0	0	0	0	0	0	0	0	1	37
CG34353	FBgn0085382	FBtr0339321	protein_coding	0	3	3	690	20	2	9	0	0	0	0	48	0	0	576	3	0	0	0	0	0	0	0	0	0	1	37
sif	FBgn0085447	FBtr0330122	protein_coding	0	30	1	687	24	0	6	0	0	0	0	6	0	0	616	1	0	0	0	0	7	0	0	0	0	24	41
sif	FBgn0085447	FBtr0340654	protein_coding	0	30	1	687	24	0	6	0	0	0	0	6	0	0	616	1	0	0	0	0	7	0	0	0	0	24	41
Tet	FBgn0263392	FBtr0309117	protein_coding	0	16	6	687	18	0	7	0	0	0	0	31	0	0	575	6	0	0	0	0	1	0	0	0	0	15	57
Tet	FBgn0263392	FBtr0333880	protein_coding	0	16	6	687	18	0	7	0	0	0	0	31	0	0	575	6	0	0	0	0	1	0	0	0	0	15	57
Tet	FBgn0263392	FBtr0309118	protein_coding	0	17	6	686	17	0	7	0	0	0	0	32	0	0	575	6	0	0	0	0	2	0	0	0	0	15	57
Tet	FBgn0263392	FBtr0333881	protein_coding	0	17	6	686	17	0	7	0	0	0	0	32	0	0	575	6	0	0	0	0	2	0	0	0	0	15	57
Btk29A	FBgn0003502	FBtr0330693	protein_coding	0	14	0	686	10	4	26	0	0	0	0	62	0	0	536	0	0	0	0	0	2	0	0	0	0	8	54
nmo	FBgn0011817	FBtr0076755	protein_coding	0	7	0	682	0	0	3	0	0	0	0	36	0	0	638	0	0	0	0	0	2	0	0	0	0	5	7
nmo	FBgn0011817	FBtr0076756	protein_coding	0	7	0	682	0	0	2	0	0	0	0	36	0	0	639	0	0	0	0	0	2	0	0	0	0	5	7
nmo	FBgn0011817	FBtr0076757	protein_coding	0	7	0	682	0	0	2	0	0	0	0	36	0	0	639	0	0	0	0	0	2	0	0	0	0	5	7
nmo	FBgn0011817	FBtr0076758	protein_coding	0	7	0	682	0	0	3	0	0	0	0	36	0	0	638	0	0	0	0	0	2	0	0	0	0	5	7
nmo	FBgn0011817	FBtr0076759	protein_coding	0	7	0	682	0	0	2	0	0	0	0	36	0	0	639	0	0	0	0	0	2	0	0	0	0	5	7
CG45002	FBgn0266354	FBtr0344102	protein_coding	0	18	3	681	4	0	0	0	0	0	1	0	0	0	655	2	0	0	0	0	1	0	0	0	0	17	23
Ten-a	FBgn0267001	FBtr0308221	protein_coding	0	22	5	680	6	0	5	0	0	0	0	21	0	0	568	5	0	0	0	0	1	0	0	0	0	21	81
Ten-a	FBgn0267001	FBtr0308222	protein_coding	0	22	5	680	6	0	5	0	0	0	0	21	0	0	568	5	0	0	0	0	1	0	0	0	0	21	81
Ten-a	FBgn0267001	FBtr0308223	protein_coding	0	22	5	680	6	0	5	0	0	0	0	21	0	0	568	5	0	0	0	0	1	0	0	0	0	21	81
Sh	FBgn0003380	FBtr0332299	protein_coding	0	2	0	677	1	2	26	0	0	0	0	4	0	0	609	0	0	0	0	0	0	0	0	0	0	0	37
RapGAP1	FBgn0264895	FBtr0334849	protein_coding	0	7	0	676	2	0	0	0	0	0	0	39	0	0	581	0	0	0	0	0	1	0	0	0	0	6	55
CG34353	FBgn0085382	FBtr0112563	protein_coding	0	3	3	675	9	2	9	0	0	0	0	44	0	0	576	3	0	0	0	0	0	0	0	0	0	1	37
for	FBgn0000721	FBtr0089304	protein_coding	0	26	3	674	6	0	8	0	0	0	0	133	0	0	409	3	0	0	0	0	1	0	0	0	0	25	119
for	FBgn0000721	FBtr0089312	protein_coding	0	26	3	674	6	0	8	0	0	0	0	133	0	0	409	3	0	0	0	0	1	0	0	0	0	25	119
chinmo	FBgn0086758	FBtr0307047	protein_coding	0	12	0	673	55	0	8	0	0	0	0	54	0	0	538	0	0	0	0	0	1	0	0	0	0	11	19
dnc	FBgn0000479	FBtr0070509	protein_coding	0	8	2	672	1	0	0	0	0	1	0	13	0	0	628	1	0	0	0	0	2	0	0	0	0	6	31
Ggamma30A	FBgn0267252	FBtr0330019	protein_coding	0	2	0	672	20	0	0	0	0	0	0	52	0	0	540	0	0	0	0	0	1	0	0	0	0	1	61
Rbfox1	FBgn0052062	FBtr0305094	protein_coding	0	10	2	668	0	0	2	0	0	0	0	28	0	0	559	2	0	0	0	0	1	0	0	0	0	10	79
Rbfox1	FBgn0052062	FBtr0113419	protein_coding	0	13	3	667	1	0	2	0	0	1	0	30	0	0	555	2	0	0	0	0	1	0	0	0	0	12	79
mam	FBgn0002643	FBtr0087597	protein_coding	0	13	12	666	6	0	4	0	1	3	4	12	0	0	575	4	0	0	0	0	0	0	0	0	0	13	69
mam	FBgn0002643	FBtr0339956	protein_coding	0	13	12	666	6	0	4	0	1	3	4	12	0	0	575	4	0	0	0	0	0	0	0	0	0	13	69
Rbfox1	FBgn0052062	FBtr0113418	protein_coding	0	13	3	666	0	0	2	0	0	1	0	30	0	0	555	2	0	0	0	0	1	0	0	0	0	13	79
CR46006	FBgn0267668	FBtr0347136	lincRNA	0	1	0	665	0	0	0	0	0	0	0	79	0	0	414	0	147	0	0	0	1	0	0	0	0	0	26
CR46006	FBgn0267668	FBtr0347137	lincRNA	0	1	0	665	0	0	0	0	0	0	0	79	0	0	403	0	158	0	0	0	1	0	0	0	0	0	26
ed	FBgn0000547	FBtr0334265	protein_coding	0	40	2	664	3	0	4	0	0	0	0	2	0	0	584	2	0	0	0	0	2	0	0	0	0	38	73
CG34370	FBgn0085399	FBtr0332252	protein_coding	0	31	0	664	10	3	7	0	0	0	0	66	0	0	513	0	0	0	0	0	3	0	0	0	0	25	70
Ggamma30A	FBgn0267252	FBtr0079795	protein_coding	0	2	0	664	12	0	2	0	0	0	0	52	0	0	538	0	0	0	0	0	1	0	0	0	0	1	61
ed	FBgn0000547	FBtr0077465	protein_coding	0	40	2	663	2	0	4	0	0	0	0	2	0	0	584	2	0	0	0	0	2	0	0	0	0	38	73
ed	FBgn0000547	FBtr0334266	protein_coding	0	40	2	663	2	0	4	0	0	0	0	2	0	0	584	2	0	0	0	0	2	0	0	0	0	38	73
CG34370	FBgn0085399	FBtr0299544	protein_coding	0	30	0	663	10	2	5	0	0	0	0	66	0	0	516	0	0	0	0	0	3	0	0	0	0	25	69
CG34354	FBgn0085383	FBtr0304916	protein_coding	0	3	0	663	4	0	1	0	0	0	0	10	0	0	581	0	0	0	0	0	1	0	0	0	0	2	68
sano	FBgn0034408	FBtr0086566	protein_coding	0	12	2	662	12	0	2	0	0	0	0	66	0	0	530	2	0	0	0	0	1	0	0	0	0	11	52
sano	FBgn0034408	FBtr0086567	protein_coding	0	12	2	662	12	0	2	0	0	0	0	66	0	0	530	2	0	0	0	0	1	0	0	0	0	11	52
sano	FBgn0034408	FBtr0290300	protein_coding	0	12	2	662	12	0	2	0	0	0	0	66	0	0	530	2	0	0	0	0	1	0	0	0	0	11	52
CG34354	FBgn0085383	FBtr0304917	protein_coding	0	4	0	662	1	1	1	0	0	0	0	12	0	0	581	0	0	0	0	0	1	0	0	0	0	2	68
CG34354	FBgn0085383	FBtr0344296	protein_coding	0	4	0	662	1	1	2	0	0	0	0	12	0	0	580	0	0	0	0	0	1	0	0	0	0	2	68
CG34354	FBgn0085383	FBtr0346762	protein_coding	0	4	0	662	1	1	2	0	0	0	0	12	0	0	580	0	0	0	0	0	1	0	0	0	0	2	68
px	FBgn0003175	FBtr0331942	protein_coding	0	62	7	660	16	1	8	0	0	0	0	40	0	0	517	7	0	0	0	0	4	0	0	0	0	58	82
Ggamma30A	FBgn0267252	FBtr0346282	protein_coding	0	5	1	660	8	0	2	0	0	0	0	52	0	0	538	1	0	0	0	0	1	0	0	0	0	4	61
sbb	FBgn0010575	FBtr0301548	protein_coding	0	14	1	659	0	0	3	0	0	0	0	44	0	0	613	1	0	0	0	0	1	0	0	0	0	13	0
sbb	FBgn0010575	FBtr0301549	protein_coding	0	14	1	659	0	0	3	0	0	0	0	44	0	0	613	1	0	0	0	0	1	0	0	0	0	13	0
axo	FBgn0262870	FBtr0333594	protein_coding	0	43	7	657	9	0	3	0	0	0	0	38	0	0	541	7	0	0	0	0	1	0	0	0	0	42	67
Mp	FBgn0260660	FBtr0339904	protein_coding	0	14	4	656	9	0	3	0	0	0	0	91	0	0	477	4	0	0	0	0	2	0	0	0	0	12	78
Mp	FBgn0260660	FBtr0339905	protein_coding	0	14	4	656	9	0	3	0	0	0	0	91	0	0	477	4	0	0	0	0	2	0	0	0	0	12	78
Shawl	FBgn0085395	FBtr0308029	protein_coding	0	33	6	655	0	1	17	0	0	0	0	56	0	0	499	6	0	0	0	0	8	0	0	0	0	25	90
Prosap	FBgn0040752	FBtr0339764	protein_coding	0	12	5	655	6	1	5	0	0	0	0	22	0	0	576	5	0	0	0	0	0	0	0	0	0	11	46
CG45186	FBgn0266696	FBtr0345111	protein_coding	0	74	18	653	2	0	3	0	1	1	0	57	0	0	545	16	0	0	0	0	1	0	0	0	0	73	47
axo	FBgn0262870	FBtr0333592	protein_coding	0	45	9	653	5	0	3	0	0	0	0	38	0	0	542	9	0	0	0	0	2	0	0	0	0	43	67
NK7.1	FBgn0024321	FBtr0082941	protein_coding	0	10	6	653	0	0	5	2	0	1	0	48	0	0	542	3	0	0	0	0	1	0	0	0	0	9	59
Eip75B	FBgn0000568	FBtr0306813	protein_coding	0	14	9	652	0	0	3	0	1	0	2	28	0	0	575	6	0	0	0	0	1	0	0	0	0	13	47
CR46006	FBgn0267668	FBtr0347138	lincRNA	0	1	0	652	0	0	0	0	0	0	0	79	0	0	376	0	151	0	0	0	1	0	0	0	0	0	47
RapGAP1	FBgn0264895	FBtr0334846	protein_coding	0	7	0	651	2	0	0	0	0	0	0	39	0	0	563	0	0	0	0	0	1	0	0	0	0	6	48
sima	FBgn0266411	FBtr0344375	protein_coding	0	9	2	650	28	0	0	0	0	0	0	96	0	0	501	2	0	0	0	0	2	0	0	0	0	7	27
Mp	FBgn0260660	FBtr0301111	protein_coding	0	10	3	649	2	0	4	0	0	0	0	86	0	0	481	3	0	0	0	0	2	0	0	0	0	8	78
Trim9	FBgn0051721	FBtr0080096	protein_coding	0	9	0	649	1	0	2	0	0	0	0	55	0	0	532	0	0	0	0	0	1	0	0	0	0	8	60
Trim9	FBgn0051721	FBtr0304114	protein_coding	0	9	0	649	5	0	2	0	0	0	0	51	0	0	532	0	0	0	0	0	1	0	0	0	0	8	60
px	FBgn0003175	FBtr0071838	protein_coding	0	62	8	646	0	1	8	0	0	0	0	45	0	0	513	8	0	0	0	0	4	0	0	0	0	58	82
Prosap	FBgn0040752	FBtr0339765	protein_coding	0	9	5	646	0	1	5	0	0	0	0	16	0	0	579	5	0	0	0	0	0	0	0	0	0	8	46
RapGAP1	FBgn0264895	FBtr0334850	protein_coding	0	7	0	645	2	0	0	0	0	0	0	39	0	0	563	0	0	0	0	0	1	0	0	0	0	6	42
heph	FBgn0011224	FBtr0085878	protein_coding	0	4	0	645	3	0	0	0	0	0	0	29	0	0	571	0	0	0	0	0	0	0	0	0	0	4	42
Mp	FBgn0260660	FBtr0301105	protein_coding	0	14	4	644	2	0	3	0	0	0	0	86	0	0	477	4	0	0	0	0	2	0	0	0	0	12	78
Mp	FBgn0260660	FBtr0301108	protein_coding	0	14	4	644	2	0	3	0	0	0	0	86	0	0	477	4	0	0	0	0	2	0	0	0	0	12	78
Mp	FBgn0260660	FBtr0301113	protein_coding	0	14	4	644	2	0	3	0	0	0	0	86	0	0	477	4	0	0	0	0	2	0	0	0	0	12	78
Mp	FBgn0260660	FBtr0301114	protein_coding	0	14	4	644	2	0	3	0	0	0	0	86	0	0	477	4	0	0	0	0	2	0	0	0	0	12	78
Mp	FBgn0260660	FBtr0306638	protein_coding	0	14	4	644	2	0	3	0	0	0	0	86	0	0	477	4	0	0	0	0	2	0	0	0	0	12	78
Mp	FBgn0260660	FBtr0309957	protein_coding	0	14	4	644	2	0	3	0	0	0	0	86	0	0	477	4	0	0	0	0	2	0	0	0	0	12	78
Prosap	FBgn0040752	FBtr0339763	protein_coding	0	11	5	644	0	1	5	0	0	0	0	16	0	0	577	5	0	0	0	0	0	0	0	0	0	10	46
cpo	FBgn0263995	FBtr0330276	protein_coding	0	8	6	643	2	0	0	1	0	0	1	17	0	0	625	4	0	0	0	0	1	0	0	0	0	7	0
cpo	FBgn0263995	FBtr0330278	protein_coding	0	8	6	643	2	0	0	1	0	0	1	17	0	0	625	4	0	0	0	0	1	0	0	0	0	7	0
Dys	FBgn0260003	FBtr0083766	protein_coding	0	18	1	641	0	0	0	0	0	0	0	38	0	0	559	1	0	0	0	0	4	0	0	0	0	15	47
Prosap	FBgn0040752	FBtr0087601	protein_coding	0	14	5	641	0	1	5	0	0	0	0	16	0	0	574	5	0	0	0	0	0	0	0	0	0	13	46
cpo	FBgn0263995	FBtr0330270	protein_coding	0	8	6	640	10	0	2	1	0	0	1	28	0	0	573	4	0	0	0	0	1	0	0	0	0	7	28
NK7.1	FBgn0024321	FBtr0306742	protein_coding	0	11	6	639	6	1	7	2	0	1	0	51	0	0	505	3	0	0	0	0	1	0	0	0	0	9	71
cpo	FBgn0263995	FBtr0330274	protein_coding	0	9	6	639	10	0	4	1	0	0	1	28	0	0	571	4	0	0	0	0	2	0	0	0	0	7	28
Ggamma30A	FBgn0267252	FBtr0079796	protein_coding	0	2	0	639	4	0	0	0	0	0	0	35	0	0	540	0	0	0	0	0	1	0	0	0	0	1	61
Ggamma30A	FBgn0267252	FBtr0303895	protein_coding	0	2	0	639	4	0	2	0	0	0	0	35	0	0	538	0	0	0	0	0	1	0	0	0	0	1	61
hth	FBgn0001235	FBtr0082255	protein_coding	0	1	0	639	14	0	2	0	0	0	0	38	0	0	552	0	0	0	0	0	0	0	0	0	0	1	33
Eip75B	FBgn0000568	FBtr0075148	protein_coding	0	13	9	638	0	0	0	0	1	0	2	28	0	0	573	6	0	0	0	0	0	0	0	0	0	13	37
CR44999	FBgn0266350	FBtr0344076	lincRNA	0	0	0	638	0	0	0	0	0	0	0	29	0	0	565	0	8	0	0	0	0	0	0	0	0	0	36
sif	FBgn0085447	FBtr0340655	protein_coding	0	29	1	636	24	0	7	0	0	0	0	6	0	0	554	1	0	0	0	0	6	0	0	0	0	24	50
tmod	FBgn0082582	FBtr0085658	protein_coding	0	10	0	634	5	0	1	0	0	0	0	58	0	0	497	0	0	0	0	0	1	0	0	0	0	9	74
tmod	FBgn0082582	FBtr0085659	protein_coding	0	10	0	634	5	0	2	0	0	0	0	58	0	0	495	0	0	0	0	0	1	0	0	0	0	9	75
tmod	FBgn0082582	FBtr0085660	protein_coding	0	10	0	634	5	0	1	0	0	0	0	58	0	0	496	0	0	0	0	0	1	0	0	0	0	9	75
tmod	FBgn0082582	FBtr0302111	protein_coding	0	10	0	634	5	0	2	0	0	0	0	58	0	0	496	0	0	0	0	0	1	0	0	0	0	9	74
tmod	FBgn0082582	FBtr0302601	protein_coding	0	10	0	634	5	0	1	0	0	0	0	58	0	0	497	0	0	0	0	0	1	0	0	0	0	9	74
CR44894	FBgn0266199	FBtr0343796	lincRNA	0	0	0	634	0	0	0	0	0	0	0	28	0	0	557	0	7	0	0	0	0	0	0	0	0	0	42
sif	FBgn0085447	FBtr0330125	protein_coding	0	29	1	633	24	0	17	0	0	0	0	6	0	0	541	1	0	0	0	0	6	0	0	0	0	24	50
tmod	FBgn0082582	FBtr0306685	protein_coding	0	11	0	633	1	0	1	0	0	0	0	58	0	0	500	0	0	0	0	0	1	0	0	0	0	10	74
tmod	FBgn0082582	FBtr0306686	protein_coding	0	10	1	633	1	0	1	0	0	0	0	58	0	0	499	1	0	0	0	0	1	0	0	0	0	9	75
tmod	FBgn0082582	FBtr0336447	protein_coding	0	10	0	632	8	0	1	0	0	0	0	58	0	0	492	0	0	0	0	0	1	0	0	0	0	9	74
NK7.1	FBgn0024321	FBtr0347151	protein_coding	0	11	6	630	0	1	6	2	0	1	0	48	0	0	506	3	0	0	0	0	1	0	0	0	0	9	71
CR44997	FBgn0266348	FBtr0344073	lincRNA	0	0	0	629	0	0	0	0	0	0	0	12	0	0	586	0	2	0	0	0	0	0	0	0	0	0	29
Spn	FBgn0010905	FBtr0304614	protein_coding	0	51	9	628	30	1	5	0	0	0	0	42	0	0	511	9	0	0	0	0	5	0	0	0	0	45	45
sif	FBgn0085447	FBtr0112708	protein_coding	0	29	1	627	24	0	1	0	0	0	0	6	0	0	512	1	0	0	0	0	6	0	0	0	0	24	89
beat-IIIc	FBgn0032629	FBtr0080972	protein_coding	0	2	6	627	2	0	3	0	0	0	0	43	0	0	544	6	0	0	0	0	0	0	0	0	0	2	35
sima	FBgn0266411	FBtr0344374	protein_coding	0	24	11	626	15	0	0	1	0	1	1	96	0	0	490	8	0	0	0	0	2	0	0	0	0	22	27
NK7.1	FBgn0024321	FBtr0082942	protein_coding	0	11	6	626	0	1	7	2	0	1	0	48	0	0	505	3	0	0	0	0	1	0	0	0	0	9	67
cpo	FBgn0263995	FBtr0330271	protein_coding	0	8	6	626	3	0	4	1	0	0	1	21	0	0	571	4	0	0	0	0	1	0	0	0	0	7	28
Fur1	FBgn0004509	FBtr0310618	protein_coding	0	2	0	626	0	0	1	0	0	0	0	19	0	0	602	0	0	0	0	0	0	0	0	0	0	2	4
cpo	FBgn0263995	FBtr0330279	protein_coding	0	9	6	625	3	0	4	1	0	0	1	21	0	0	571	4	0	0	0	0	2	0	0	0	0	7	28
CG42747	FBgn0261801	FBtr0303270	protein_coding	0	8	1	625	5	2	9	0	0	0	0	60	0	0	498	1	0	0	0	0	0	0	0	0	0	6	53
Ccn	FBgn0052183	FBtr0075186	protein_coding	0	3	0	624	4	0	1	0	0	0	0	42	0	0	539	0	0	0	0	0	1	0	0	0	0	2	39
tmod	FBgn0082582	FBtr0336446	protein_coding	0	10	0	623	37	0	1	0	0	0	0	64	0	0	448	0	0	0	0	0	1	0	0	0	0	9	74
hth	FBgn0001235	FBtr0082256	protein_coding	0	1	0	623	1	0	2	0	0	0	0	35	0	0	552	0	0	0	0	0	0	0	0	0	0	1	33
mamo	FBgn0267033	FBtr0346001	protein_coding	0	3	2	622	26	0	2	0	0	0	0	28	0	0	555	2	0	0	0	0	0	0	0	0	0	3	11
bru3	FBgn0264001	FBtr0330351	protein_coding	0	0	0	620	5	0	3	0	0	0	0	1	0	0	597	0	0	0	0	0	0	0	0	0	0	0	14
app	FBgn0260941	FBtr0304661	protein_coding	0	4	0	617	13	2	11	0	0	0	0	36	0	0	488	0	0	0	0	0	0	0	0	0	0	2	69
bru3	FBgn0264001	FBtr0330345	protein_coding	0	0	0	617	2	0	3	0	0	0	0	2	0	0	596	0	0	0	0	0	0	0	0	0	0	0	14
bru3	FBgn0264001	FBtr0330352	protein_coding	0	0	0	617	3	0	3	0	0	0	0	1	0	0	596	0	0	0	0	0	0	0	0	0	0	0	14
bru3	FBgn0264001	FBtr0330353	protein_coding	0	0	0	617	3	0	3	0	0	0	0	1	0	0	596	0	0	0	0	0	0	0	0	0	0	0	14
bru3	FBgn0264001	FBtr0330355	protein_coding	0	0	0	617	3	0	3	0	0	0	0	1	0	0	596	0	0	0	0	0	0	0	0	0	0	0	14
bru3	FBgn0264001	FBtr0330343	protein_coding	0	0	0	616	0	0	3	0	0	0	0	3	0	0	596	0	0	0	0	0	0	0	0	0	0	0	14
bru3	FBgn0264001	FBtr0330344	protein_coding	0	0	0	616	0	0	3	0	0	0	0	3	0	0	596	0	0	0	0	0	0	0	0	0	0	0	14
bru3	FBgn0264001	FBtr0330346	protein_coding	0	0	0	616	0	0	3	0	0	0	0	3	0	0	596	0	0	0	0	0	0	0	0	0	0	0	14
bru3	FBgn0264001	FBtr0330347	protein_coding	0	0	0	616	0	0	3	0	0	0	0	3	0	0	596	0	0	0	0	0	0	0	0	0	0	0	14
bru3	FBgn0264001	FBtr0330348	protein_coding	0	0	0	616	0	0	3	0	0	0	0	3	0	0	596	0	0	0	0	0	0	0	0	0	0	0	14
bru3	FBgn0264001	FBtr0330349	protein_coding	0	0	0	616	0	0	3	0	0	0	0	3	0	0	596	0	0	0	0	0	0	0	0	0	0	0	14
bru3	FBgn0264001	FBtr0330350	protein_coding	0	0	0	616	0	0	3	0	0	0	0	3	0	0	596	0	0	0	0	0	0	0	0	0	0	0	14
bru3	FBgn0264001	FBtr0330354	protein_coding	0	0	0	616	3	0	3	0	0	0	0	3	0	0	593	0	0	0	0	0	0	0	0	0	0	0	14
sif	FBgn0085447	FBtr0346962	protein_coding	0	43	3	615	35	0	7	0	0	0	0	25	0	0	503	3	0	0	0	0	6	0	0	0	0	38	50
beat-IIIc	FBgn0032629	FBtr0080971	protein_coding	0	2	6	615	0	0	3	0	0	0	0	33	0	0	544	6	0	0	0	0	0	0	0	0	0	2	35
kirre	FBgn0028369	FBtr0332492	protein_coding	0	12	1	614	1	0	12	0	0	0	0	48	0	0	537	1	0	0	0	0	0	0	0	0	0	12	16
sif	FBgn0085447	FBtr0340656	protein_coding	0	43	3	613	35	1	21	0	0	0	0	25	0	0	487	3	0	0	0	0	6	0	0	0	0	37	50
Gfrl	FBgn0262869	FBtr0346115	protein_coding	0	10	0	613	20	3	12	0	0	0	0	47	0	0	521	0	0	0	0	0	1	0	0	0	0	6	13
sif	FBgn0085447	FBtr0112712	protein_coding	0	43	3	612	35	0	17	0	0	0	0	25	0	0	490	3	0	0	0	0	6	0	0	0	0	38	50
chinmo	FBgn0086758	FBtr0077877	protein_coding	0	12	0	612	15	0	7	0	0	0	0	33	0	0	539	0	0	0	0	0	1	0	0	0	0	11	19
app	FBgn0260941	FBtr0301054	protein_coding	0	8	1	612	11	2	11	0	0	0	0	56	0	0	465	1	0	0	0	0	0	0	0	0	0	6	69
app	FBgn0260941	FBtr0301055	protein_coding	0	8	1	612	11	2	11	0	0	0	0	56	0	0	465	1	0	0	0	0	0	0	0	0	0	6	69
heph	FBgn0011224	FBtr0112866	protein_coding	0	6	0	612	23	2	4	0	0	0	0	38	0	0	527	0	0	0	0	0	0	0	0	0	0	4	20
chinmo	FBgn0086758	FBtr0303935	protein_coding	0	14	0	611	15	1	9	0	0	0	0	33	0	0	537	0	0	0	0	0	2	0	0	0	0	11	19
CG43759	FBgn0264090	FBtr0332994	protein_coding	0	8	1	611	1	2	2	0	0	1	0	16	0	0	578	0	0	0	0	0	1	0	0	0	0	5	15
CG18769	FBgn0042185	FBtr0076970	protein_coding	0	5	0	611	24	0	1	0	0	0	0	38	0	0	494	0	0	0	0	0	1	0	0	0	0	4	55
dpr2	FBgn0261871	FBtr0340553	protein_coding	0	6	2	610	1	1	8	0	0	0	0	41	0	0	499	2	0	0	0	0	0	0	0	0	0	5	61
Gfrl	FBgn0262869	FBtr0306200	protein_coding	0	10	0	609	20	3	12	0	0	0	0	43	0	0	521	0	0	0	0	0	1	0	0	0	0	6	13
Gfrl	FBgn0262869	FBtr0306201	protein_coding	0	10	0	609	20	3	12	0	0	0	0	43	0	0	521	0	0	0	0	0	1	0	0	0	0	6	13
Gfrl	FBgn0262869	FBtr0306202	protein_coding	0	10	0	609	20	3	12	0	0	0	0	43	0	0	521	0	0	0	0	0	1	0	0	0	0	6	13
Gfrl	FBgn0262869	FBtr0330033	protein_coding	0	10	0	609	20	3	12	0	0	0	0	43	0	0	521	0	0	0	0	0	1	0	0	0	0	6	13
Gfrl	FBgn0262869	FBtr0306204	protein_coding	0	8	0	609	20	1	3	0	0	0	0	43	0	0	530	0	0	0	0	0	1	0	0	0	0	6	13
shep	FBgn0052423	FBtr0077174	protein_coding	0	2	0	609	15	0	0	0	0	0	0	43	0	0	497	0	0	0	0	0	2	0	0	0	0	0	55
sif	FBgn0085447	FBtr0330123	protein_coding	0	47	3	608	31	0	17	0	0	0	0	25	0	0	490	3	0	0	0	0	6	0	0	0	0	42	50
Spn	FBgn0010905	FBtr0304620	protein_coding	0	51	9	606	11	1	5	0	0	0	0	39	0	0	511	9	0	0	0	0	5	0	0	0	0	45	45
axo	FBgn0262870	FBtr0333591	protein_coding	0	46	8	606	4	0	3	0	0	0	0	89	0	0	444	8	0	0	0	0	2	0	0	0	0	44	67
app	FBgn0260941	FBtr0301056	protein_coding	0	14	1	606	5	2	11	0	0	0	0	36	0	0	485	1	0	0	0	0	0	0	0	0	0	12	69
app	FBgn0260941	FBtr0301057	protein_coding	0	14	1	606	5	2	11	0	0	0	0	36	0	0	485	1	0	0	0	0	0	0	0	0	0	12	69
klar	FBgn0001316	FBtr0333851	protein_coding	0	27	11	604	10	3	9	0	0	0	0	54	0	0	467	11	0	0	0	0	1	0	0	0	0	23	65
fred	FBgn0051774	FBtr0308125	protein_coding	0	25	0	604	2	0	1	0	0	0	0	16	0	0	537	0	0	0	0	0	0	0	0	0	0	25	48
CG42324	FBgn0259224	FBtr0334635	protein_coding	0	18	10	604	15	0	0	0	0	0	0	30	0	0	508	10	0	0	0	0	1	0	0	0	0	17	52
CG42324	FBgn0259224	FBtr0334636	protein_coding	0	18	10	604	15	0	0	0	0	0	0	30	0	0	508	10	0	0	0	0	1	0	0	0	0	17	52
chinmo	FBgn0086758	FBtr0303933	protein_coding	0	18	2	604	7	0	8	0	0	0	1	33	0	0	538	1	0	0	0	0	1	0	0	0	0	17	19
sima	FBgn0266411	FBtr0344376	protein_coding	0	26	10	602	15	0	0	1	0	1	1	96	0	0	475	7	0	0	0	0	2	0	0	0	0	24	18
Spn	FBgn0010905	FBtr0304616	protein_coding	0	44	8	600	1	1	5	0	0	0	0	35	0	0	519	8	0	0	0	0	5	0	0	0	0	38	45
Spn	FBgn0010905	FBtr0304617	protein_coding	0	44	8	600	1	1	5	0	0	0	0	35	0	0	519	8	0	0	0	0	5	0	0	0	0	38	45
Spn	FBgn0010905	FBtr0345047	protein_coding	0	44	8	600	1	1	5	0	0	0	0	35	0	0	519	8	0	0	0	0	5	0	0	0	0	38	45
CG43759	FBgn0264090	FBtr0331156	protein_coding	0	8	1	600	1	2	2	0	0	1	0	5	0	0	578	0	0	0	0	0	1	0	0	0	0	5	15
CG43759	FBgn0264090	FBtr0331157	protein_coding	0	8	1	600	1	2	2	0	0	1	0	5	0	0	578	0	0	0	0	0	1	0	0	0	0	5	15
CG43759	FBgn0264090	FBtr0343982	protein_coding	0	8	1	600	1	2	2	0	0	1	0	5	0	0	578	0	0	0	0	0	1	0	0	0	0	5	15
mamo	FBgn0267033	FBtr0346002	protein_coding	0	3	2	600	5	0	4	0	0	0	0	26	0	0	558	2	0	0	0	0	0	0	0	0	0	3	7
CR44894	FBgn0266199	FBtr0343795	lincRNA	0	0	0	600	0	0	0	0	0	0	0	67	0	0	476	0	15	0	0	0	0	0	0	0	0	0	42
CG18769	FBgn0042185	FBtr0076972	protein_coding	0	7	0	598	4	2	11	0	0	0	0	45	0	0	484	0	0	0	0	0	1	0	0	0	0	4	55
CG18769	FBgn0042185	FBtr0076971	protein_coding	0	5	0	598	4	0	2	0	0	0	0	45	0	0	493	0	0	0	0	0	1	0	0	0	0	4	55
CG18769	FBgn0042185	FBtr0076973	protein_coding	0	5	0	598	4	0	2	0	0	0	0	45	0	0	493	0	0	0	0	0	1	0	0	0	0	4	55
CG18769	FBgn0042185	FBtr0076974	protein_coding	0	5	0	598	4	0	1	0	0	0	0	45	0	0	494	0	0	0	0	0	1	0	0	0	0	4	55
CG18769	FBgn0042185	FBtr0344294	protein_coding	0	5	0	598	4	0	2	0	0	0	0	45	0	0	493	0	0	0	0	0	1	0	0	0	0	4	55
CR46006	FBgn0267668	FBtr0347139	lincRNA	0	1	0	598	0	0	0	0	0	0	0	79	0	0	345	0	142	0	0	0	1	0	0	0	0	0	33
CG42324	FBgn0259224	FBtr0330142	protein_coding	0	3	2	597	0	0	0	0	0	0	0	58	0	0	487	2	0	0	0	0	0	0	0	0	0	3	52
pnt	FBgn0003118	FBtr0089717	protein_coding	0	13	3	596	2	0	6	0	0	0	0	37	0	0	525	3	0	0	0	0	1	0	0	0	0	12	27
CG18769	FBgn0042185	FBtr0307510	protein_coding	0	6	1	596	4	0	1	0	0	0	0	45	0	0	492	1	0	0	0	0	1	0	0	0	0	5	55
fred	FBgn0051774	FBtr0308126	protein_coding	0	24	0	595	1	0	1	0	0	0	0	8	0	0	537	0	0	0	0	0	0	0	0	0	0	24	48
app	FBgn0260941	FBtr0339925	protein_coding	0	15	1	595	5	3	11	0	0	0	0	36	0	0	475	1	0	0	0	0	0	0	0	0	0	12	68
CG18769	FBgn0042185	FBtr0307511	protein_coding	0	6	2	595	4	0	1	0	0	0	0	45	0	0	491	2	0	0	0	0	1	0	0	0	0	5	55
fred	FBgn0051774	FBtr0308127	protein_coding	0	25	0	594	0	0	1	0	0	0	0	8	0	0	537	0	0	0	0	0	0	0	0	0	0	25	48
dpr2	FBgn0261871	FBtr0340554	protein_coding	0	6	2	594	0	1	3	0	0	0	0	26	0	0	504	2	0	0	0	0	0	0	0	0	0	5	61
Spn	FBgn0010905	FBtr0304613	protein_coding	0	51	9	592	1	1	5	0	0	0	0	35	0	0	511	9	0	0	0	0	5	0	0	0	0	45	45
Spn	FBgn0010905	FBtr0304615	protein_coding	0	51	9	592	1	1	5	0	0	0	0	35	0	0	511	9	0	0	0	0	5	0	0	0	0	45	45
Spn	FBgn0010905	FBtr0304618	protein_coding	0	51	9	592	1	1	5	0	0	0	0	35	0	0	511	9	0	0	0	0	5	0	0	0	0	45	45
Spn	FBgn0010905	FBtr0304621	protein_coding	0	51	9	592	1	1	5	0	0	0	0	35	0	0	511	9	0	0	0	0	5	0	0	0	0	45	45
Spn	FBgn0010905	FBtr0345046	protein_coding	0	51	9	592	1	1	5	0	0	0	0	35	0	0	511	9	0	0	0	0	5	0	0	0	0	45	45
tutl	FBgn0010473	FBtr0333485	protein_coding	0	21	2	592	14	0	0	0	0	0	0	85	0	0	391	2	0	0	0	0	2	0	0	0	0	19	104
CadN	FBgn0015609	FBtr0081015	protein_coding	0	3	0	592	4	0	1	0	0	0	0	48	0	0	480	0	0	0	0	0	0	0	0	0	0	3	59
CG43373	FBgn0263131	FBtr0307367	protein_coding	0	24	7	590	32	0	4	0	0	0	0	49	0	0	429	7	0	0	0	0	7	0	0	0	0	18	80
Eip63E	FBgn0005640	FBtr0110924	protein_coding	0	5	0	589	7	0	0	0	0	0	0	53	0	0	524	0	0	0	0	0	0	0	0	0	0	5	5
Ubx	FBgn0003944	FBtr0083347	protein_coding	0	4	0	589	0	0	6	0	0	0	0	10	0	0	514	0	0	0	0	0	0	0	0	0	0	4	59
Ubx	FBgn0003944	FBtr0083349	protein_coding	0	4	0	589	0	0	6	0	0	0	0	10	0	0	514	0	0	0	0	0	0	0	0	0	0	4	59
Ubx	FBgn0003944	FBtr0083352	protein_coding	0	4	0	589	0	0	6	0	0	0	0	10	0	0	514	0	0	0	0	0	0	0	0	0	0	4	59
klg	FBgn0017590	FBtr0084337	protein_coding	0	2	2	589	6	0	10	0	0	1	0	36	0	0	460	1	0	0	0	0	0	0	0	0	0	2	77
CG32206	FBgn0052206	FBtr0089796	protein_coding	0	12	3	588	37	0	4	0	0	0	0	46	0	0	454	3	0	0	0	0	1	0	0	0	0	11	48
CG32206	FBgn0052206	FBtr0331182	protein_coding	0	12	3	588	37	0	4	0	0	0	0	46	0	0	454	3	0	0	0	0	1	0	0	0	0	11	48
Ubx	FBgn0003944	FBtr0083348	protein_coding	0	4	0	588	0	0	6	0	0	0	0	9	0	0	514	0	0	0	0	0	0	0	0	0	0	4	59
Ubx	FBgn0003944	FBtr0083350	protein_coding	0	4	0	588	0	0	6	0	0	0	0	9	0	0	514	0	0	0	0	0	0	0	0	0	0	4	59
Ubx	FBgn0003944	FBtr0083351	protein_coding	0	4	0	588	0	0	6	0	0	0	0	9	0	0	514	0	0	0	0	0	0	0	0	0	0	4	59
ush	FBgn0003963	FBtr0333013	protein_coding	0	21	7	587	7	2	5	0	0	0	0	37	0	0	522	7	0	0	0	0	4	0	0	0	0	16	19
ush	FBgn0003963	FBtr0333012	protein_coding	0	19	7	587	7	0	0	0	0	0	0	37	0	0	527	7	0	0	0	0	4	0	0	0	0	16	19
tutl	FBgn0010473	FBtr0333484	protein_coding	0	25	2	586	7	0	0	0	0	0	0	85	0	0	391	2	0	1	0	0	3	0	0	0	0	22	104
heph	FBgn0011224	FBtr0112864	protein_coding	0	4	1	586	8	0	1	0	0	0	0	28	0	0	529	1	0	0	0	0	0	0	0	0	0	4	20
heph	FBgn0011224	FBtr0085879	protein_coding	0	6	0	585	3	2	4	0	0	0	0	31	0	0	527	0	0	0	0	0	0	0	0	0	0	4	20
heph	FBgn0011224	FBtr0085883	protein_coding	0	6	0	585	3	2	6	0	0	0	0	31	0	0	525	0	0	0	0	0	0	0	0	0	0	4	20
heph	FBgn0011224	FBtr0085882	protein_coding	0	4	0	585	3	0	0	0	0	0	0	31	0	0	531	0	0	0	0	0	0	0	0	0	0	4	20
heph	FBgn0011224	FBtr0085884	protein_coding	0	4	0	585	3	0	1	0	0	0	0	31	0	0	530	0	0	0	0	0	0	0	0	0	0	4	20
heph	FBgn0011224	FBtr0085885	protein_coding	0	4	0	585	3	0	1	0	0	0	0	31	0	0	530	0	0	0	0	0	0	0	0	0	0	4	20
heph	FBgn0011224	FBtr0085886	protein_coding	0	4	0	585	3	0	0	0	0	0	0	31	0	0	531	0	0	0	0	0	0	0	0	0	0	4	20
heph	FBgn0011224	FBtr0085881	protein_coding	0	4	1	584	3	0	0	0	0	0	0	31	0	0	530	1	0	0	0	0	0	0	0	0	0	4	20
heph	FBgn0011224	FBtr0300263	protein_coding	0	4	1	584	3	0	0	0	0	0	0	31	0	0	530	1	0	0	0	0	0	0	0	0	0	4	20
CG30015	FBgn0050015	FBtr0088243	protein_coding	0	50	18	583	9	3	8	0	1	1	0	75	0	0	455	16	0	0	0	0	1	0	0	0	0	46	37
CG30015	FBgn0050015	FBtr0088242	protein_coding	0	48	18	583	9	1	4	0	1	1	0	75	0	0	459	16	0	0	0	0	1	0	0	0	0	46	37
heph	FBgn0011224	FBtr0112865	protein_coding	0	6	0	583	3	2	6	0	0	0	0	29	0	0	525	0	0	0	0	0	0	0	0	0	0	4	20
heph	FBgn0011224	FBtr0306692	protein_coding	0	4	2	583	3	0	1	0	0	0	0	31	0	0	528	2	0	0	0	0	0	0	0	0	0	4	20
heph	FBgn0011224	FBtr0300264	protein_coding	0	4	0	583	3	0	1	0	0	0	0	29	0	0	530	0	0	0	0	0	0	0	0	0	0	4	20
heph	FBgn0011224	FBtr0300270	protein_coding	0	4	0	583	3	0	3	0	0	0	0	29	0	0	528	0	0	0	0	0	0	0	0	0	0	4	20
CG30015	FBgn0050015	FBtr0113356	protein_coding	0	50	19	582	9	3	8	0	1	1	0	75	0	0	454	17	0	0	0	0	1	0	0	0	0	46	37
CG30015	FBgn0050015	FBtr0306393	protein_coding	0	49	19	582	9	2	7	0	1	1	0	75	0	0	455	17	0	0	0	0	1	0	0	0	0	46	37
CG42663	FBgn0261545	FBtr0302644	protein_coding	0	13	3	582	5	2	11	0	0	1	0	35	0	0	453	2	0	0	0	0	1	0	0	0	0	10	79
CG42663	FBgn0261545	FBtr0302645	protein_coding	0	13	3	582	5	2	11	0	0	1	0	35	0	0	453	2	0	0	0	0	1	0	0	0	0	10	79
CG42663	FBgn0261545	FBtr0310576	protein_coding	0	13	3	582	5	2	11	0	0	1	0	35	0	0	453	2	0	0	0	0	1	0	0	0	0	10	79
Pde9	FBgn0259171	FBtr0333525	protein_coding	0	4	1	582	26	0	3	0	0	0	0	35	0	0	488	1	0	0	0	0	0	0	0	0	0	4	30
bru2	FBgn0262475	FBtr0304862	protein_coding	0	4	0	582	2	0	4	0	0	0	0	30	0	0	504	0	0	0	0	0	0	0	0	0	0	4	42
Ca-beta	FBgn0259822	FBtr0310280	protein_coding	0	16	2	581	28	3	8	0	0	0	0	50	0	0	479	2	0	0	0	0	4	0	0	0	0	9	18
bru2	FBgn0262475	FBtr0304856	protein_coding	0	5	0	581	1	0	4	0	0	0	0	30	0	0	504	0	0	0	0	0	0	0	0	0	0	5	42
bru2	FBgn0262475	FBtr0304859	protein_coding	0	5	0	581	1	0	4	0	0	0	0	30	0	0	504	0	0	0	0	0	0	0	0	0	0	5	42
CG40006	FBgn0058006	FBtr0111230	protein_coding	0	2	0	581	0	0	1	0	0	0	0	0	0	0	564	0	0	0	0	0	1	0	0	0	0	1	17
twi	FBgn0003900	FBtr0345653	protein_coding	0	6	0	580	2	1	2	0	0	0	0	64	0	0	467	0	0	0	0	0	0	0	0	0	0	5	45
Dys	FBgn0260003	FBtr0110915	protein_coding	0	29	6	579	0	1	1	0	0	0	0	38	0	0	516	6	0	0	0	0	4	0	0	0	0	25	27
caps	FBgn0023095	FBtr0075832	protein_coding	0	19	2	578	28	0	3	1	0	0	0	37	0	0	469	1	0	0	0	0	1	0	0	0	0	18	42
caps	FBgn0023095	FBtr0075833	protein_coding	0	19	2	578	28	0	2	1	0	0	0	37	0	0	470	1	0	0	0	0	1	0	0	0	0	18	42
Eip63E	FBgn0005640	FBtr0073133	protein_coding	0	5	0	576	1	0	0	0	0	0	0	42	0	0	529	0	0	0	0	0	0	0	0	0	0	5	4
Eip63E	FBgn0005640	FBtr0073134	protein_coding	0	5	0	576	1	0	0	0	0	0	0	42	0	0	529	0	0	0	0	0	0	0	0	0	0	5	4
Eip63E	FBgn0005640	FBtr0110921	protein_coding	0	5	0	576	1	0	0	0	0	0	0	42	0	0	529	0	0	0	0	0	0	0	0	0	0	5	4
Eip63E	FBgn0005640	FBtr0110922	protein_coding	0	5	0	576	1	0	0	0	0	0	0	42	0	0	529	0	0	0	0	0	0	0	0	0	0	5	4
Eip63E	FBgn0005640	FBtr0110923	protein_coding	0	5	0	576	1	0	0	0	0	0	0	42	0	0	529	0	0	0	0	0	0	0	0	0	0	5	4
dpr10	FBgn0052057	FBtr0076309	protein_coding	0	1	2	576	8	0	2	0	0	0	0	68	0	0	399	2	0	0	0	0	0	0	0	0	0	1	99
dpr10	FBgn0052057	FBtr0076310	protein_coding	0	1	2	576	8	0	4	0	0	0	0	68	0	0	397	2	0	0	0	0	0	0	0	0	0	1	99
caps	FBgn0023095	FBtr0305480	protein_coding	0	22	2	575	25	0	3	1	0	0	0	37	0	0	469	1	0	0	0	0	1	0	0	0	0	21	42
caps	FBgn0023095	FBtr0346864	protein_coding	0	22	2	575	25	0	3	1	0	0	0	37	0	0	469	1	0	0	0	0	1	0	0	0	0	21	42
dpr10	FBgn0052057	FBtr0076308	protein_coding	0	2	2	575	8	0	2	0	0	0	0	68	0	0	399	2	0	0	0	0	1	0	0	0	0	1	99
dpr10	FBgn0052057	FBtr0331552	protein_coding	0	2	2	575	8	0	2	0	0	0	0	68	0	0	399	2	0	0	0	0	1	0	0	0	0	1	99
CG45186	FBgn0266696	FBtr0345088	protein_coding	0	39	12	574	2	1	5	0	1	1	0	57	0	0	440	10	0	0	0	0	1	0	0	0	0	37	71
sr	FBgn0003499	FBtr0083542	protein_coding	0	20	16	574	12	2	9	1	0	3	2	31	0	0	478	10	0	0	0	0	2	0	0	0	0	16	46
scrib	FBgn0263289	FBtr0308634	protein_coding	0	18	7	573	2	0	0	1	1	0	0	41	0	0	486	5	0	0	0	0	1	0	0	0	0	17	45
jvl	FBgn0263929	FBtr0305690	protein_coding	0	7	3	573	17	0	8	0	0	1	0	57	0	0	460	2	0	0	0	0	1	0	0	0	0	6	32
numb	FBgn0002973	FBtr0079821	protein_coding	0	14	3	572	4	1	7	0	0	0	0	67	0	0	448	3	0	0	0	0	1	0	0	0	0	12	47
jvl	FBgn0263929	FBtr0305692	protein_coding	0	7	4	572	5	0	8	0	0	1	0	57	0	0	471	3	0	0	0	0	1	0	0	0	0	6	32
Eip63E	FBgn0005640	FBtr0073135	protein_coding	0	5	0	572	1	0	0	0	0	0	0	42	0	0	524	0	0	0	0	0	0	0	0	0	0	5	5
Eip63E	FBgn0005640	FBtr0110925	protein_coding	0	5	0	572	1	0	0	0	0	0	0	42	0	0	524	0	0	0	0	0	0	0	0	0	0	5	5
Eip63E	FBgn0005640	FBtr0301948	protein_coding	0	5	0	572	1	0	0	0	0	0	0	42	0	0	524	0	0	0	0	0	0	0	0	0	0	5	5
Drgx	FBgn0085369	FBtr0339572	protein_coding	0	26	0	571	6	0	5	0	0	0	0	87	0	0	395	0	0	0	0	0	1	0	0	0	0	25	79
CG45186	FBgn0266696	FBtr0345105	protein_coding	0	51	12	570	0	1	5	0	0	0	0	59	0	0	496	12	0	0	0	0	8	0	0	0	0	43	17
CG45186	FBgn0266696	FBtr0345086	protein_coding	0	42	10	570	6	0	4	0	1	1	0	65	0	0	427	8	0	0	0	0	1	0	0	0	0	41	69
sr	FBgn0003499	FBtr0330050	protein_coding	0	21	19	570	8	2	9	1	0	3	4	31	0	0	478	11	0	0	0	0	2	0	0	0	0	17	46
CG34398	FBgn0085427	FBtr0340259	protein_coding	0	33	16	569	1	0	2	0	0	1	0	55	0	0	423	15	0	0	0	0	2	0	0	0	0	31	90
app	FBgn0260941	FBtr0301052	protein_coding	0	4	0	568	3	2	11	0	0	0	0	26	0	0	459	0	0	0	0	0	0	0	0	0	0	2	69
app	FBgn0260941	FBtr0301053	protein_coding	0	4	0	568	3	2	11	0	0	0	0	26	0	0	459	0	0	0	0	0	0	0	0	0	0	2	69
heph	FBgn0011224	FBtr0085887	protein_coding	0	4	0	568	3	0	0	0	0	0	0	31	0	0	518	0	0	0	0	0	0	0	0	0	0	4	16
axo	FBgn0262870	FBtr0306206	protein_coding	0	47	9	567	5	1	8	0	0	0	0	38	0	0	484	9	0	0	0	0	3	0	0	0	0	43	34
CG5888	FBgn0028523	FBtr0080880	protein_coding	0	6	0	566	0	0	1	0	0	0	0	57	0	0	464	0	0	0	0	0	0	0	0	0	0	6	44
nAChRalpha1	FBgn0000036	FBtr0334916	protein_coding	0	5	0	566	63	0	14	0	0	0	0	17	0	0	422	0	0	0	0	0	0	0	0	0	0	5	50
scrib	FBgn0263289	FBtr0308627	protein_coding	0	29	6	565	8	2	3	0	0	1	0	41	0	0	469	5	0	0	0	0	1	0	0	0	0	26	45
heph	FBgn0011224	FBtr0300266	protein_coding	0	4	1	564	3	0	0	0	0	0	0	31	0	0	517	1	0	0	0	0	0	0	0	0	0	4	13
heph	FBgn0011224	FBtr0085888	protein_coding	0	4	0	564	3	0	2	0	0	0	0	31	0	0	516	0	0	0	0	0	0	0	0	0	0	4	12
scrib	FBgn0263289	FBtr0308626	protein_coding	0	30	6	563	8	1	2	0	0	1	0	41	0	0	468	5	0	0	0	0	1	0	0	0	0	28	45
sick	FBgn0263873	FBtr0329840	protein_coding	0	21	5	563	1	0	1	1	0	0	0	24	0	0	477	4	0	0	0	0	1	0	0	0	0	20	61
sick	FBgn0263873	FBtr0329843	protein_coding	0	21	5	563	1	0	1	1	0	0	0	24	0	0	477	4	0	0	0	0	1	0	0	0	0	20	61
heph	FBgn0011224	FBtr0306693	protein_coding	0	4	2	563	3	0	0	0	0	0	0	31	0	0	516	2	0	0	0	0	0	0	0	0	0	4	13
CG34356	FBgn0085385	FBtr0331579	protein_coding	0	22	1	562	20	1	5	0	0	0	0	65	0	0	446	1	0	0	0	0	4	0	0	0	0	17	30
CG34398	FBgn0085427	FBtr0303894	protein_coding	0	40	17	561	5	0	1	0	0	1	0	55	0	0	412	16	0	0	0	0	2	0	0	0	0	38	90
Drgx	FBgn0085369	FBtr0302391	protein_coding	0	27	0	561	6	0	5	0	0	0	0	77	0	0	395	0	0	0	0	0	2	0	0	0	0	25	79
CG42750	FBgn0261804	FBtr0303280	protein_coding	0	9	5	561	0	0	4	0	0	2	0	6	0	0	500	3	0	0	0	0	0	0	0	0	0	9	51
CG42750	FBgn0261804	FBtr0343817	protein_coding	0	9	5	561	1	0	4	0	0	2	0	5	0	0	500	3	0	0	0	0	0	0	0	0	0	9	51
CG34398	FBgn0085427	FBtr0303889	protein_coding	0	43	21	560	2	1	12	0	0	1	0	59	0	0	399	20	0	0	0	0	2	0	0	0	0	40	90
CG34398	FBgn0085427	FBtr0112649	protein_coding	0	42	21	560	2	0	1	0	0	1	0	59	0	0	410	20	0	0	0	0	2	0	0	0	0	40	90
toc	FBgn0015600	FBtr0077662	protein_coding	0	29	9	560	3	0	0	0	1	0	2	23	0	0	518	6	0	0	0	0	1	0	0	0	0	28	17
CG34398	FBgn0085427	FBtr0303891	protein_coding	0	40	19	559	1	0	1	0	0	1	0	55	0	0	414	18	0	0	0	0	2	0	0	0	0	38	90
scrib	FBgn0263289	FBtr0308629	protein_coding	0	32	9	559	8	2	3	1	1	1	0	41	0	0	463	6	0	0	0	0	1	0	0	0	0	29	45
scrib	FBgn0263289	FBtr0308631	protein_coding	0	31	9	559	4	1	2	1	1	1	0	41	0	0	468	6	0	0	0	0	1	0	0	0	0	29	45
CG7991	FBgn0035260	FBtr0303103	protein_coding	0	20	1	559	7	2	26	0	0	0	0	51	0	0	380	1	0	0	0	0	1	0	0	0	0	17	96
scrib	FBgn0263289	FBtr0308633	protein_coding	0	33	9	558	8	2	3	1	1	1	0	41	0	0	462	6	0	0	0	0	1	0	0	0	0	30	45
scrib	FBgn0263289	FBtr0308628	protein_coding	0	34	9	557	8	2	3	1	1	1	0	41	0	0	461	6	0	0	0	0	1	0	0	0	0	31	45
CG45186	FBgn0266696	FBtr0345094	protein_coding	0	32	9	557	2	0	4	0	0	0	0	57	0	0	426	9	0	0	0	0	1	0	0	0	0	31	69
shot	FBgn0013733	FBtr0301964	protein_coding	0	158	9	556	4	0	5	0	0	0	0	63	0	0	430	9	0	0	0	0	3	0	0	0	0	156	56
Pura	FBgn0035802	FBtr0089850	protein_coding	0	42	16	556	2	1	6	0	0	2	0	98	0	0	420	14	0	0	0	0	4	0	0	0	0	37	34
tutl	FBgn0010473	FBtr0301863	protein_coding	0	21	2	556	3	0	0	0	0	0	0	60	0	0	391	2	0	0	0	0	2	0	0	0	0	19	104
tutl	FBgn0010473	FBtr0347159	protein_coding	0	21	2	556	3	0	0	0	0	0	0	60	0	0	391	2	0	0	0	0	2	0	0	0	0	19	104
mamo	FBgn0267033	FBtr0346006	protein_coding	0	0	0	556	16	0	2	0	0	0	0	9	0	0	524	0	0	0	0	0	0	0	0	0	0	0	5
shot	FBgn0013733	FBtr0087620	protein_coding	0	159	9	555	4	0	5	0	0	0	0	63	0	0	429	9	0	0	0	0	3	0	0	0	0	157	56
CG34398	FBgn0085427	FBtr0303890	protein_coding	0	42	21	555	1	0	2	0	0	1	0	55	0	0	409	20	0	0	0	0	2	0	0	0	0	40	90
trio	FBgn0024277	FBtr0072644	protein_coding	0	47	1	554	16	1	9	0	0	0	0	60	0	0	415	1	0	0	0	0	6	0	0	0	0	40	60
trio	FBgn0024277	FBtr0072645	protein_coding	0	47	1	554	16	1	11	0	0	0	0	60	0	0	413	1	0	0	0	0	6	0	0	0	0	40	60
CG34398	FBgn0085427	FBtr0340260	protein_coding	0	44	21	553	6	0	1	0	0	1	0	55	0	0	403	20	0	0	0	0	2	0	0	0	0	42	90
sfl	FBgn0020251	FBtr0301562	protein_coding	0	27	1	553	21	0	3	0	0	0	0	34	0	0	437	1	0	0	0	0	0	0	0	0	0	27	58
tutl	FBgn0010473	FBtr0089270	protein_coding	0	24	2	553	0	0	0	0	0	0	0	60	0	0	391	2	0	0	0	0	2	0	0	0	0	22	104
tutl	FBgn0010473	FBtr0347158	protein_coding	0	24	2	553	0	0	0	0	0	0	0	60	0	0	391	2	0	0	0	0	2	0	0	0	0	22	104
sfl	FBgn0020251	FBtr0076968	protein_coding	0	28	1	552	21	0	3	0	0	0	0	34	0	0	437	1	0	0	0	0	1	0	0	0	0	27	58
Kank	FBgn0027596	FBtr0303757	protein_coding	0	24	7	552	1	0	11	0	0	0	0	59	0	0	434	7	0	0	0	0	3	0	0	0	0	21	50
Pvf3	FBgn0085407	FBtr0112612	protein_coding	0	12	5	552	28	1	7	0	0	0	0	116	0	0	366	5	0	0	0	0	0	0	0	0	0	11	35
bru2	FBgn0262475	FBtr0304860	protein_coding	0	0	0	550	6	0	1	0	0	0	0	30	0	0	491	0	0	0	0	0	0	0	0	0	0	0	22
CG34398	FBgn0085427	FBtr0303893	protein_coding	0	40	22	549	9	0	3	0	0	1	0	50	0	0	399	21	0	0	0	0	2	0	0	0	0	38	90
CG45186	FBgn0266696	FBtr0345087	protein_coding	0	38	12	548	2	0	4	0	1	1	0	57	0	0	417	10	0	0	0	0	1	0	0	0	0	37	69
CG45186	FBgn0266696	FBtr0345093	protein_coding	0	37	11	548	0	0	4	0	1	1	0	57	0	0	419	9	0	0	0	0	1	0	0	0	0	36	69
mamo	FBgn0267033	FBtr0346004	protein_coding	0	0	0	548	2	0	2	0	0	0	0	17	0	0	516	0	0	0	0	0	0	0	0	0	0	0	11
jvl	FBgn0263929	FBtr0305694	protein_coding	0	7	3	547	21	0	8	0	0	1	0	42	0	0	445	2	0	0	0	0	1	0	0	0	0	6	32
shot	FBgn0013733	FBtr0301593	protein_coding	0	167	10	546	4	0	5	0	0	0	0	63	0	0	420	10	0	0	0	0	3	0	0	0	0	165	56
shot	FBgn0013733	FBtr0304847	protein_coding	0	167	10	546	4	0	5	0	0	0	0	63	0	0	420	10	0	0	0	0	3	0	0	0	0	165	56
shot	FBgn0013733	FBtr0304848	protein_coding	0	167	10	546	4	0	5	0	0	0	0	63	0	0	420	10	0	0	0	0	3	0	0	0	0	165	56
shot	FBgn0013733	FBtr0304852	protein_coding	0	167	10	546	4	0	5	0	0	0	0	63	0	0	420	10	0	0	0	0	3	0	0	0	0	165	56
tmod	FBgn0082582	FBtr0302110	protein_coding	0	8	0	546	5	1	3	0	0	0	0	58	0	0	407	0	0	0	0	0	1	0	0	0	0	6	74
bru2	FBgn0262475	FBtr0332234	protein_coding	0	4	0	546	2	0	1	0	0	0	0	30	0	0	491	0	0	0	0	0	0	0	0	0	0	4	22
bru2	FBgn0262475	FBtr0332232	protein_coding	0	5	0	545	1	0	2	0	0	0	0	30	0	0	491	0	0	0	0	0	0	0	0	0	0	5	21
bru2	FBgn0262475	FBtr0332233	protein_coding	0	5	0	545	1	0	1	0	0	0	0	30	0	0	491	0	0	0	0	0	0	0	0	0	0	5	22
Pde9	FBgn0259171	FBtr0299635	protein_coding	0	4	1	545	2	0	3	0	0	0	0	22	0	0	488	1	0	0	0	0	0	0	0	0	0	4	30
CG32085	FBgn0052085	FBtr0076133	protein_coding	0	14	0	543	5	0	4	0	0	0	0	43	0	0	427	0	0	0	0	0	0	0	0	0	0	14	64
Pde9	FBgn0259171	FBtr0330395	protein_coding	0	5	2	543	0	0	3	0	0	0	0	22	0	0	488	2	0	0	0	0	0	0	0	0	0	5	30
CG34398	FBgn0085427	FBtr0112648	protein_coding	0	46	23	542	9	0	3	0	0	1	0	50	0	0	392	22	0	0	0	0	2	0	0	0	0	44	90
CG34398	FBgn0085427	FBtr0303892	protein_coding	0	46	23	542	9	0	2	0	0	1	0	50	0	0	393	22	0	0	0	0	2	0	0	0	0	44	90
CG34356	FBgn0085385	FBtr0331577	protein_coding	0	22	1	542	5	1	5	0	0	0	0	60	0	0	446	1	0	0	0	0	4	0	0	0	0	17	30
CG45186	FBgn0266696	FBtr0345106	protein_coding	0	42	10	541	0	1	10	0	0	0	0	59	0	0	431	10	0	0	0	0	9	0	0	0	0	33	49
shot	FBgn0013733	FBtr0304853	protein_coding	0	167	10	540	3	0	5	0	0	0	0	58	0	0	420	10	0	0	0	0	3	0	0	0	0	165	56
rad	FBgn0265597	FBtr0340353	protein_coding	0	21	0	540	22	0	1	0	0	0	0	10	0	0	449	0	0	0	0	0	2	0	0	0	0	21	58
CG13954	FBgn0033405	FBtr0332996	protein_coding	0	7	2	540	18	1	8	0	0	0	0	40	0	0	454	2	0	0	0	0	1	0	0	0	0	5	21
CG17684	FBgn0263780	FBtr0300103	protein_coding	0	0	0	540	0	0	1	0	0	0	0	9	0	0	523	0	0	0	0	0	0	0	0	0	0	0	7
Sytbeta	FBgn0261090	FBtr0299848	protein_coding	0	10	0	539	20	0	2	0	0	0	0	47	0	0	421	0	0	0	0	0	5	0	0	0	0	6	53
rad	FBgn0265597	FBtr0340351	protein_coding	0	23	0	538	22	0	1	0	0	0	0	10	0	0	447	0	0	0	0	0	2	0	0	0	0	23	58
fru	FBgn0004652	FBtr0083650	protein_coding	0	4	0	535	10	0	1	0	0	0	0	17	0	0	471	0	0	0	0	0	1	0	0	0	0	3	37
haf	FBgn0261509	FBtr0344146	protein_coding	0	26	2	534	31	0	5	0	0	0	0	94	0	0	309	2	0	0	0	0	2	0	0	0	0	24	97
dpr1	FBgn0040726	FBtr0086238	protein_coding	0	3	5	534	25	1	5	0	0	0	1	73	0	0	363	4	0	0	0	0	0	0	0	0	0	2	68
sda	FBgn0015541	FBtr0085066	protein_coding	0	22	4	533	6	1	8	0	0	0	0	53	0	0	392	4	0	0	0	0	1	0	0	0	0	20	75
klar	FBgn0001316	FBtr0343526	protein_coding	0	21	9	533	1	3	9	0	0	0	0	42	0	0	417	9	0	0	0	0	1	0	0	0	0	17	65
Glut1	FBgn0264574	FBtr0333500	protein_coding	0	15	1	533	3	0	1	0	0	0	0	45	0	0	440	1	0	0	0	0	1	0	0	0	0	14	45
Cip4	FBgn0035533	FBtr0306534	protein_coding	0	11	0	533	6	0	1	0	0	0	0	67	0	0	400	0	0	0	0	0	1	0	0	0	0	10	60
Cip4	FBgn0035533	FBtr0308201	protein_coding	0	11	0	533	2	0	1	0	0	0	0	71	0	0	400	0	0	0	0	0	1	0	0	0	0	10	60
Cip4	FBgn0035533	FBtr0308202	protein_coding	0	11	0	533	2	0	1	0	0	0	0	71	0	0	400	0	0	0	0	0	1	0	0	0	0	10	60
Cip4	FBgn0035533	FBtr0333570	protein_coding	0	11	0	533	6	0	1	0	0	0	0	67	0	0	400	0	0	0	0	0	1	0	0	0	0	10	60
Cip4	FBgn0035533	FBtr0333571	protein_coding	0	11	0	533	6	0	1	0	0	0	0	67	0	0	400	0	0	0	0	0	1	0	0	0	0	10	60
sda	FBgn0015541	FBtr0305065	protein_coding	0	23	4	532	6	1	8	0	0	0	0	53	0	0	392	4	0	0	0	0	2	0	0	0	0	20	75
CG34383	FBgn0085412	FBtr0334567	protein_coding	0	19	9	531	34	0	10	1	0	2	1	59	0	0	380	5	0	0	0	0	1	0	0	0	0	18	49
Shroom	FBgn0085408	FBtr0112614	protein_coding	0	32	8	530	0	0	0	0	0	0	1	37	0	0	441	7	0	0	0	0	1	0	0	0	0	31	53
pigs	FBgn0029881	FBtr0343375	protein_coding	0	30	5	530	28	1	4	0	0	0	1	44	0	0	405	4	0	0	0	0	1	0	0	0	0	28	50
Glut1	FBgn0264574	FBtr0333503	protein_coding	0	18	1	530	3	0	1	0	0	0	0	45	0	0	438	1	0	0	0	0	2	0	0	0	0	16	45
dpr1	FBgn0040726	FBtr0344877	protein_coding	0	3	5	530	9	1	5	0	0	0	1	85	0	0	363	4	0	0	0	0	0	0	0	0	0	2	68
CG32066	FBgn0052066	FBtr0076277	protein_coding	0	8	0	529	5	0	3	0	0	0	0	102	0	0	359	0	0	0	0	0	3	0	0	0	0	5	63
CG32066	FBgn0052066	FBtr0076278	protein_coding	0	8	0	529	7	0	4	0	0	0	0	100	0	0	346	0	0	0	0	0	3	0	0	0	0	5	75
CG13954	FBgn0033405	FBtr0332997	protein_coding	0	6	2	529	18	0	3	0	0	0	0	40	0	0	454	2	0	0	0	0	1	0	0	0	0	5	15
heph	FBgn0011224	FBtr0300269	protein_coding	0	5	0	529	23	0	4	0	0	0	0	38	0	0	455	0	0	0	0	0	1	0	0	0	0	4	10
for	FBgn0000721	FBtr0089310	protein_coding	0	26	3	528	6	0	4	0	0	0	0	133	0	0	338	3	0	0	0	0	1	0	0	0	0	25	48
ASPP	FBgn0034606	FBtr0330232	protein_coding	0	17	6	528	3	0	4	0	0	0	2	103	0	0	322	4	0	0	0	0	0	0	0	0	0	17	96
nAChRalpha1	FBgn0000036	FBtr0084619	protein_coding	0	5	0	528	1	0	14	0	0	0	0	41	0	0	422	0	0	0	0	0	0	0	0	0	0	5	50
nAChRalpha1	FBgn0000036	FBtr0330310	protein_coding	0	5	0	528	1	0	14	0	0	0	0	41	0	0	422	0	0	0	0	0	0	0	0	0	0	5	50
CG32264	FBgn0052264	FBtr0308638	protein_coding	0	3	1	528	2	1	14	0	0	0	0	42	0	0	390	1	0	0	0	0	0	0	0	0	0	2	80
MESR3	FBgn0032694	FBtr0081073	protein_coding	0	2	0	528	8	2	9	0	0	0	0	43	0	0	401	0	0	0	0	0	0	0	0	0	0	0	67
MESR3	FBgn0032694	FBtr0329971	protein_coding	0	2	0	528	8	2	9	0	0	0	0	43	0	0	401	0	0	0	0	0	0	0	0	0	0	0	67
MESR3	FBgn0032694	FBtr0329972	protein_coding	0	2	0	528	8	2	8	0	0	0	0	43	0	0	402	0	0	0	0	0	0	0	0	0	0	0	67
MESR3	FBgn0032694	FBtr0343808	protein_coding	0	2	0	528	8	2	7	0	0	0	0	43	0	0	403	0	0	0	0	0	0	0	0	0	0	0	67
haf	FBgn0261509	FBtr0310020	protein_coding	0	36	2	527	31	3	19	0	0	0	0	94	0	0	288	2	0	0	0	0	2	0	0	0	0	31	97
haf	FBgn0261509	FBtr0310017	protein_coding	0	33	2	527	31	0	2	0	0	0	0	94	0	0	305	2	0	0	0	0	2	0	0	0	0	31	97
haf	FBgn0261509	FBtr0310018	protein_coding	0	33	2	527	31	0	5	0	0	0	0	94	0	0	302	2	0	0	0	0	2	0	0	0	0	31	97
haf	FBgn0261509	FBtr0310019	protein_coding	0	33	2	527	31	0	2	0	0	0	0	94	0	0	305	2	0	0	0	0	2	0	0	0	0	31	97
ASPP	FBgn0034606	FBtr0071622	protein_coding	0	17	6	527	3	0	2	0	0	0	2	103	0	0	322	4	0	0	0	0	0	0	0	0	0	17	97
Pura	FBgn0035802	FBtr0334064	protein_coding	0	40	16	526	2	0	0	0	0	2	0	98	0	0	381	14	0	0	0	0	4	0	0	0	0	36	49
tutl	FBgn0010473	FBtr0301864	protein_coding	0	24	2	525	0	0	0	0	0	0	0	60	0	0	369	2	0	0	0	0	2	0	0	0	0	22	98
bun	FBgn0259176	FBtr0339528	protein_coding	0	3	1	525	6	1	7	0	1	0	0	35	0	0	450	0	0	0	0	0	1	0	0	0	0	1	28
bun	FBgn0259176	FBtr0300522	protein_coding	0	3	1	524	4	1	7	0	1	0	0	36	0	0	450	0	0	0	0	0	1	0	0	0	0	1	28
pigs	FBgn0029881	FBtr0070948	protein_coding	0	30	5	523	23	1	4	0	0	0	1	42	0	0	405	4	0	0	0	0	1	0	0	0	0	28	50
sif	FBgn0085447	FBtr0330124	protein_coding	0	15	0	523	24	1	3	0	0	0	0	6	0	0	434	0	0	0	0	0	3	0	0	0	0	11	59
CG42342	FBgn0259244	FBtr0305006	protein_coding	0	2	2	523	2	1	6	0	0	0	0	7	0	0	443	2	0	0	0	0	0	0	0	0	0	1	65
CG42342	FBgn0259244	FBtr0336778	protein_coding	0	2	2	523	0	1	6	0	0	0	0	7	0	0	445	2	0	0	0	0	0	0	0	0	0	1	65
CG42342	FBgn0259244	FBtr0336779	protein_coding	0	2	2	523	2	1	6	0	0	0	0	7	0	0	443	2	0	0	0	0	0	0	0	0	0	1	65
CG42342	FBgn0259244	FBtr0336782	protein_coding	0	2	2	523	2	1	6	0	0	0	0	7	0	0	443	2	0	0	0	0	0	0	0	0	0	1	65
CG42342	FBgn0259244	FBtr0299894	protein_coding	0	2	3	522	2	1	6	0	0	0	0	7	0	0	442	3	0	0	0	0	0	0	0	0	0	1	65
CG42342	FBgn0259244	FBtr0303650	protein_coding	0	2	3	522	2	1	6	0	0	0	0	7	0	0	442	3	0	0	0	0	0	0	0	0	0	1	65
CG42342	FBgn0259244	FBtr0305005	protein_coding	0	2	3	522	2	1	6	0	0	0	0	7	0	0	442	3	0	0	0	0	0	0	0	0	0	1	65
CG42342	FBgn0259244	FBtr0336777	protein_coding	0	2	3	522	0	1	6	0	0	0	0	7	0	0	444	3	0	0	0	0	0	0	0	0	0	1	65
CG42342	FBgn0259244	FBtr0336780	protein_coding	0	2	3	522	2	1	6	0	0	0	0	7	0	0	442	3	0	0	0	0	0	0	0	0	0	1	65
CG42342	FBgn0259244	FBtr0336781	protein_coding	0	2	3	522	2	1	6	0	0	0	0	7	0	0	442	3	0	0	0	0	0	0	0	0	0	1	65
axo	FBgn0262870	FBtr0302646	protein_coding	0	48	8	520	4	1	8	0	0	0	0	89	0	0	386	8	0	0	0	0	3	0	0	0	0	44	34
CG42342	FBgn0259244	FBtr0336775	protein_coding	0	2	2	520	2	1	6	0	0	0	0	7	0	0	440	2	0	0	0	0	0	0	0	0	0	1	65
CG34383	FBgn0085412	FBtr0329898	protein_coding	0	30	10	519	16	0	10	1	0	2	1	59	0	0	386	6	0	0	0	0	1	0	0	0	0	29	49
Cip4	FBgn0035533	FBtr0073339	protein_coding	0	11	0	519	2	0	1	0	0	0	0	57	0	0	400	0	0	0	0	0	1	0	0	0	0	10	60
Cip4	FBgn0035533	FBtr0306094	protein_coding	0	11	0	519	2	0	1	0	0	0	0	57	0	0	400	0	0	0	0	0	1	0	0	0	0	10	60
Cip4	FBgn0035533	FBtr0306096	protein_coding	0	11	0	519	2	0	1	0	0	0	0	57	0	0	400	0	0	0	0	0	1	0	0	0	0	10	60
eag	FBgn0000535	FBtr0073955	protein_coding	0	5	0	519	30	0	5	0	0	0	0	59	0	0	426	0	0	0	0	0	1	0	0	0	0	4	0
eag	FBgn0000535	FBtr0111009	protein_coding	0	5	0	519	30	0	5	0	0	0	0	59	0	0	426	0	0	0	0	0	1	0	0	0	0	4	0
eag	FBgn0000535	FBtr0303286	protein_coding	0	5	0	519	30	0	5	0	0	0	0	59	0	0	426	0	0	0	0	0	1	0	0	0	0	4	0
eag	FBgn0000535	FBtr0310016	protein_coding	0	5	0	519	30	0	5	0	0	0	0	59	0	0	426	0	0	0	0	0	1	0	0	0	0	4	0
CG42342	FBgn0259244	FBtr0336776	protein_coding	0	2	3	519	2	1	6	0	0	0	0	7	0	0	439	3	0	0	0	0	0	0	0	0	0	1	65
CG34383	FBgn0085412	FBtr0334568	protein_coding	0	30	11	518	16	0	10	1	0	2	1	59	0	0	385	7	0	0	0	0	1	0	0	0	0	29	49
beat-VI	FBgn0039584	FBtr0333336	protein_coding	0	7	0	518	5	0	4	0	0	0	0	9	0	0	480	0	0	0	0	0	3	0	0	0	0	4	23
Glut1	FBgn0264574	FBtr0333505	protein_coding	0	6	0	518	18	3	6	0	0	0	0	47	0	0	404	0	0	0	0	0	2	0	0	0	0	1	45
CG34383	FBgn0085412	FBtr0112624	protein_coding	0	31	11	517	11	0	10	1	0	2	1	59	0	0	389	7	0	0	0	0	1	0	0	0	0	30	49
pigs	FBgn0029881	FBtr0308653	protein_coding	0	29	5	517	28	0	2	0	0	0	1	44	0	0	388	4	0	0	0	0	1	0	0	0	0	28	56
axo	FBgn0262870	FBtr0333593	protein_coding	0	45	7	516	13	0	3	0	0	0	0	68	0	0	366	7	0	0	0	0	1	0	0	0	0	44	67
scrib	FBgn0263289	FBtr0308621	protein_coding	0	17	4	516	7	2	3	0	0	0	0	20	0	0	442	4	0	0	0	0	1	0	0	0	0	14	45
scrib	FBgn0263289	FBtr0335522	protein_coding	0	17	4	516	7	2	3	0	0	0	0	20	0	0	442	4	0	0	0	0	1	0	0	0	0	14	45
scrib	FBgn0263289	FBtr0308620	protein_coding	0	15	4	516	7	0	1	0	0	0	0	20	0	0	444	4	0	0	0	0	1	0	0	0	0	14	45
CG12484	FBgn0086604	FBtr0342690	protein_coding	0	13	2	516	1	1	13	1	0	0	0	52	0	0	427	1	0	0	0	0	3	0	0	0	0	10	25
kuz	FBgn0259984	FBtr0100660	protein_coding	0	13	2	516	11	0	0	0	1	0	0	36	0	0	462	1	0	0	0	0	0	0	0	0	0	13	7
Cip4	FBgn0035533	FBtr0113138	protein_coding	0	12	2	516	2	0	1	0	0	0	0	57	0	0	396	2	0	0	0	0	1	0	0	0	0	11	61
Cip4	FBgn0035533	FBtr0306095	protein_coding	0	12	2	516	2	0	1	0	0	0	0	57	0	0	396	2	0	0	0	0	1	0	0	0	0	11	61
beat-VI	FBgn0039584	FBtr0085289	protein_coding	0	7	0	515	1	0	4	0	0	0	0	10	0	0	480	0	0	0	0	0	3	0	0	0	0	4	23
CG45186	FBgn0266696	FBtr0345101	protein_coding	0	45	11	514	6	2	12	0	1	1	0	65	0	0	363	9	0	0	0	0	1	0	0	0	0	42	69
scrib	FBgn0263289	FBtr0308625	protein_coding	0	19	4	514	7	2	3	0	0	0	0	20	0	0	440	4	0	0	0	0	1	0	0	0	0	16	45
CG12484	FBgn0086604	FBtr0112775	protein_coding	0	15	2	514	1	1	13	1	0	0	0	52	0	0	425	1	0	0	0	0	3	0	0	0	0	12	25
CG12484	FBgn0086604	FBtr0273284	protein_coding	0	15	2	514	1	1	13	1	0	0	0	52	0	0	425	1	0	0	0	0	3	0	0	0	0	12	25
kuz	FBgn0259984	FBtr0080510	protein_coding	0	14	3	514	11	0	0	0	1	0	0	36	0	0	460	2	0	0	0	0	0	0	0	0	0	14	7
shn	FBgn0003396	FBtr0330619	protein_coding	0	24	12	510	11	0	1	0	0	1	1	61	0	0	408	10	0	0	0	0	1	0	0	0	0	23	30
mamo	FBgn0267033	FBtr0346007	protein_coding	0	0	0	509	0	0	4	0	0	0	0	15	0	0	483	0	0	0	0	0	0	0	0	0	0	0	7
CG42313	FBgn0259213	FBtr0345431	protein_coding	0	8	1	508	10	0	1	0	0	0	0	70	0	0	381	1	0	0	0	0	0	0	0	0	0	8	46
flam	FBgn0267704	FBtr0347227	lincRNA	0	0	0	508	0	0	0	0	0	0	0	6	0	0	473	0	0	0	0	0	0	0	0	0	0	0	29
fry	FBgn0016081	FBtr0076417	protein_coding	0	74	5	507	2	0	0	0	0	0	0	10	0	0	466	5	0	0	0	0	5	0	0	0	0	69	34
fry	FBgn0016081	FBtr0333860	protein_coding	0	74	5	507	2	0	0	0	0	0	0	10	0	0	466	5	0	0	0	0	5	0	0	0	0	69	34
CG45186	FBgn0266696	FBtr0345103	protein_coding	0	33	6	507	2	2	12	0	1	1	0	57	0	0	367	4	0	0	0	0	0	0	0	0	0	31	69
tutl	FBgn0010473	FBtr0089271	protein_coding	0	21	2	507	2	0	0	0	0	0	0	26	0	0	377	2	0	0	0	0	2	0	0	0	0	19	104
fry	FBgn0016081	FBtr0306241	protein_coding	0	75	5	506	2	0	0	0	0	0	0	10	0	0	466	5	0	0	0	0	6	0	0	0	0	69	34
fry	FBgn0016081	FBtr0301435	protein_coding	0	76	5	505	2	0	0	0	0	0	0	10	0	0	464	5	0	0	0	0	5	0	0	0	0	71	34
otk	FBgn0004839	FBtr0344879	protein_coding	0	64	11	505	10	2	16	0	0	0	0	99	0	0	267	11	0	0	0	0	4	0	0	0	0	58	117
CG43729	FBgn0263980	FBtr0330011	protein_coding	0	7	7	505	21	0	12	0	0	0	2	28	0	0	410	5	0	0	0	0	0	0	0	0	0	7	34
fry	FBgn0016081	FBtr0306242	protein_coding	0	77	5	504	2	0	0	0	0	0	0	10	0	0	464	5	0	0	0	0	6	0	0	0	0	71	34
fry	FBgn0016081	FBtr0333859	protein_coding	0	77	5	504	2	0	0	0	0	0	0	10	0	0	464	5	0	0	0	0	6	0	0	0	0	71	34
otk	FBgn0004839	FBtr0088028	protein_coding	0	66	10	504	5	2	16	0	0	0	0	99	0	0	271	10	0	0	0	0	5	0	0	0	0	60	117
scrib	FBgn0263289	FBtr0308622	protein_coding	0	18	5	504	6	0	0	0	0	0	0	13	0	0	441	5	0	0	0	0	1	0	0	0	0	17	45
CG42313	FBgn0259213	FBtr0299711	protein_coding	0	8	1	504	10	0	1	0	0	0	0	66	0	0	381	1	0	0	0	0	0	0	0	0	0	8	46
Pvf3	FBgn0085407	FBtr0301525	protein_coding	0	11	5	503	11	1	8	0	0	0	0	83	0	0	367	5	0	0	0	0	0	0	0	0	0	10	34
Lmpt	FBgn0261565	FBtr0302779	protein_coding	0	10	0	503	9	0	3	0	0	0	0	47	0	0	433	0	0	0	0	0	2	0	0	0	0	9	11
Lmpt	FBgn0261565	FBtr0302781	protein_coding	0	10	0	503	9	0	1	0	0	0	0	47	0	0	435	0	0	0	0	0	2	0	0	0	0	9	11
Lmpt	FBgn0261565	FBtr0306704	protein_coding	0	10	0	503	9	0	1	0	0	0	0	47	0	0	435	0	0	0	0	0	2	0	0	0	0	9	11
CG43729	FBgn0263980	FBtr0344201	protein_coding	0	7	7	503	14	0	12	0	0	0	2	33	0	0	410	5	0	0	0	0	0	0	0	0	0	7	34
CG43729	FBgn0263980	FBtr0344207	protein_coding	0	7	7	503	14	0	12	0	0	0	2	33	0	0	410	5	0	0	0	0	0	0	0	0	0	7	34
heph	FBgn0011224	FBtr0300268	protein_coding	0	4	0	503	3	0	2	0	0	0	0	31	0	0	457	0	0	0	0	0	0	0	0	0	0	4	10
kuz	FBgn0259984	FBtr0080509	protein_coding	0	15	3	502	7	0	0	0	1	0	0	28	0	0	460	2	0	0	0	0	1	0	0	0	0	14	7
jvl	FBgn0263929	FBtr0305693	protein_coding	0	7	2	502	12	1	4	0	0	1	0	57	0	0	337	1	0	0	0	0	1	0	0	0	0	5	93
heph	FBgn0011224	FBtr0300267	protein_coding	0	5	0	502	3	0	3	0	0	0	0	31	0	0	456	0	0	0	0	0	1	0	0	0	0	4	10
Glut1	FBgn0264574	FBtr0333504	protein_coding	0	16	4	501	1	0	1	0	0	0	0	47	0	0	409	4	0	0	0	0	2	0	0	0	0	14	45
kuz	FBgn0259984	FBtr0301412	protein_coding	0	16	3	501	4	0	0	0	1	0	1	28	0	0	462	1	0	0	0	0	1	0	0	0	0	15	7
CG43729	FBgn0263980	FBtr0344208	protein_coding	0	8	8	501	14	0	12	0	0	0	2	33	0	0	408	6	0	0	0	0	0	0	0	0	0	8	34
jvl	FBgn0263929	FBtr0305695	protein_coding	0	7	3	501	5	1	4	0	0	1	0	57	0	0	343	2	0	0	0	0	1	0	0	0	0	5	93
Glut1	FBgn0264574	FBtr0333506	protein_coding	0	3	0	501	4	0	1	0	0	0	0	54	0	0	398	0	0	0	0	0	1	0	0	0	0	2	45
CG34383	FBgn0085412	FBtr0112622	protein_coding	0	30	10	500	8	0	10	1	0	2	1	52	0	0	382	6	0	0	0	0	1	0	0	0	0	29	49
ush	FBgn0003963	FBtr0310027	protein_coding	0	20	7	498	7	1	2	0	0	0	0	37	0	0	412	7	0	0	0	0	4	0	0	0	0	16	43
CG43729	FBgn0263980	FBtr0330012	protein_coding	0	12	8	497	8	0	12	0	0	0	2	33	0	0	410	6	0	0	0	0	0	0	0	0	0	12	34
CG43729	FBgn0263980	FBtr0330013	protein_coding	0	12	8	497	8	0	12	0	0	0	2	33	0	0	410	6	0	0	0	0	0	0	0	0	0	12	34
heph	FBgn0011224	FBtr0085880	protein_coding	0	4	0	497	3	0	1	0	0	0	0	31	0	0	450	0	0	0	0	0	0	0	0	0	0	4	12
CG45186	FBgn0266696	FBtr0345100	protein_coding	0	39	11	496	2	2	12	0	1	1	0	57	0	0	357	9	0	0	0	0	1	0	0	0	0	36	69
Nlg4	FBgn0083975	FBtr0346343	protein_coding	0	26	5	496	10	1	10	0	0	0	0	25	0	0	415	5	0	0	0	0	3	0	0	0	0	22	39
tutl	FBgn0010473	FBtr0089269	protein_coding	0	21	2	496	12	0	0	0	0	0	0	31	0	0	351	2	0	0	0	0	2	0	0	0	0	19	104
heph	FBgn0011224	FBtr0300265	protein_coding	0	3	0	496	3	0	2	0	0	0	0	29	0	0	450	0	0	0	0	0	0	0	0	0	0	3	12
Ten-a	FBgn0267001	FBtr0300201	protein_coding	0	22	5	495	6	0	1	0	0	0	0	21	0	0	461	5	0	0	0	0	1	0	0	0	0	21	7
nAChRalpha5	FBgn0028875	FBtr0300594	protein_coding	0	5	5	495	55	0	9	0	0	0	2	60	0	0	334	3	0	0	0	0	1	0	0	0	0	4	38
CG45186	FBgn0266696	FBtr0345099	protein_coding	0	40	12	494	2	2	12	0	1	1	0	57	0	0	355	10	0	0	0	0	1	0	0	0	0	37	69
Hs3st-A	FBgn0053147	FBtr0345672	protein_coding	0	14	3	494	18	2	8	0	0	0	0	103	0	0	304	3	0	0	0	0	0	0	0	0	0	12	61
kuz	FBgn0259984	FBtr0342903	protein_coding	0	13	3	494	3	0	0	0	1	0	0	32	0	0	452	2	0	0	0	0	0	0	0	0	0	13	7
Ten-a	FBgn0267001	FBtr0299858	protein_coding	0	22	5	493	6	0	0	0	0	0	0	21	0	0	461	5	0	0	0	0	1	0	0	0	0	21	6
CG33144	FBgn0053144	FBtr0088254	protein_coding	0	10	4	492	1	0	2	0	0	0	1	26	0	0	416	3	0	0	0	0	0	0	0	0	0	10	47
Sdc	FBgn0010415	FBtr0305897	protein_coding	0	1	0	491	16	0	3	0	0	0	0	82	0	0	318	0	0	0	0	0	1	0	0	0	0	0	72
CG34383	FBgn0085412	FBtr0112623	protein_coding	0	30	11	490	4	0	10	1	0	2	1	47	0	0	381	7	0	0	0	0	1	0	0	0	0	29	49
CG34383	FBgn0085412	FBtr0290011	protein_coding	0	30	11	490	4	0	10	1	0	2	1	47	0	0	381	7	0	0	0	0	1	0	0	0	0	29	49
Hs3st-A	FBgn0053147	FBtr0086608	protein_coding	0	14	3	490	16	2	8	0	0	0	0	101	0	0	304	3	0	0	0	0	0	0	0	0	0	12	61
nAChRalpha5	FBgn0028875	FBtr0309867	protein_coding	0	5	5	490	39	0	9	0	0	0	2	75	0	0	330	3	0	0	0	0	1	0	0	0	0	4	38
CG44422	FBgn0265595	FBtr0340340	protein_coding	0	3	3	489	3	0	0	0	1	0	1	22	0	0	406	1	0	0	0	0	0	0	0	0	0	3	58
CG32373	FBgn0052373	FBtr0076805	protein_coding	0	2	6	489	0	0	4	0	0	0	0	47	0	0	384	6	0	0	0	0	1	0	0	0	0	2	54
CG32373	FBgn0052373	FBtr0076806	protein_coding	0	2	6	489	0	0	4	0	0	0	0	47	0	0	384	6	0	0	0	0	1	0	0	0	0	2	54
Gfrl	FBgn0262869	FBtr0306205	protein_coding	0	5	0	487	2	3	12	0	0	0	0	2	0	0	458	0	0	0	0	0	1	0	0	0	0	1	13
hppy	FBgn0263395	FBtr0086503	protein_coding	0	10	0	486	5	0	6	0	0	0	0	34	0	0	394	0	0	0	0	0	1	0	0	0	0	9	48
hppy	FBgn0263395	FBtr0086504	protein_coding	0	10	0	486	5	0	6	0	0	0	0	34	0	0	394	0	0	0	0	0	1	0	0	0	0	9	48
hppy	FBgn0263395	FBtr0340454	protein_coding	0	10	0	486	5	0	6	0	0	0	0	34	0	0	394	0	0	0	0	0	1	0	0	0	0	9	48
hppy	FBgn0263395	FBtr0340455	protein_coding	0	10	0	486	5	0	6	0	0	0	0	34	0	0	394	0	0	0	0	0	1	0	0	0	0	9	48
hppy	FBgn0263395	FBtr0340456	protein_coding	0	10	0	486	5	0	6	0	0	0	0	34	0	0	394	0	0	0	0	0	1	0	0	0	0	9	48
Nlg4	FBgn0083975	FBtr0301074	protein_coding	0	26	5	485	8	1	10	0	0	0	0	16	0	0	415	5	0	0	0	0	3	0	0	0	0	22	39
Nlg4	FBgn0083975	FBtr0301075	protein_coding	0	26	5	485	8	1	10	0	0	0	0	16	0	0	415	5	0	0	0	0	3	0	0	0	0	22	39
Nlg4	FBgn0083975	FBtr0301680	protein_coding	0	26	5	485	8	1	10	0	0	0	0	16	0	0	415	5	0	0	0	0	3	0	0	0	0	22	39
CG32521	FBgn0052521	FBtr0331813	protein_coding	0	2	0	485	4	0	3	0	0	0	0	40	0	0	413	0	0	0	0	0	1	0	0	0	0	1	25
CG45002	FBgn0266354	FBtr0344096	protein_coding	0	19	3	484	4	0	2	0	0	0	1	0	0	0	424	2	0	0	0	0	0	0	0	0	0	19	54
CG32521	FBgn0052521	FBtr0077235	protein_coding	0	3	0	484	4	0	3	0	0	0	0	40	0	0	412	0	0	0	0	0	1	0	0	0	0	2	25
CG32521	FBgn0052521	FBtr0077234	protein_coding	0	2	0	484	4	0	1	0	0	0	0	40	0	0	414	0	0	0	0	0	0	0	0	0	0	2	25
CG32521	FBgn0052521	FBtr0310652	protein_coding	0	2	0	484	4	0	1	0	0	0	0	40	0	0	414	0	0	0	0	0	0	0	0	0	0	2	25
CG32521	FBgn0052521	FBtr0331815	protein_coding	0	2	0	484	4	0	1	0	0	0	0	40	0	0	414	0	0	0	0	0	0	0	0	0	0	2	25
GEFmeso	FBgn0050115	FBtr0310055	protein_coding	0	13	0	482	33	1	6	0	0	0	0	31	0	0	399	0	0	0	0	0	0	0	0	0	0	12	13
unc-13-4A	FBgn0035756	FBtr0333368	protein_coding	0	34	0	481	20	0	9	0	0	0	0	74	0	0	326	0	0	0	0	0	5	0	0	0	0	29	57
Samuel	FBgn0032330	FBtr0080161	protein_coding	0	12	6	481	6	1	6	0	0	0	0	15	0	0	399	6	0	0	0	0	1	0	0	0	0	10	56
Pdp1	FBgn0016694	FBtr0076775	protein_coding	0	3	0	481	7	0	0	0	0	0	0	27	0	0	417	0	0	0	0	0	1	0	0	0	0	2	31
Pdp1	FBgn0016694	FBtr0332083	protein_coding	0	3	0	481	7	0	0	0	0	0	0	27	0	0	417	0	0	0	0	0	1	0	0	0	0	2	31
CG44422	FBgn0265595	FBtr0340339	protein_coding	0	0	2	481	3	0	0	0	1	0	1	14	0	0	406	0	0	0	0	0	0	0	0	0	0	0	58
CG32982	FBgn0052982	FBtr0110960	protein_coding	0	22	2	480	8	0	3	0	0	0	0	129	0	0	246	2	0	0	0	0	1	0	0	0	0	21	95
KCNQ	FBgn0033494	FBtr0299833	protein_coding	0	5	0	480	1	0	4	0	0	0	0	57	0	0	356	0	0	0	0	0	1	0	0	0	0	5	62
pHCl	FBgn0264908	FBtr0334981	protein_coding	0	13	8	479	17	2	3	0	0	0	0	54	0	0	356	8	0	0	0	0	4	0	0	0	0	8	51
ome	FBgn0259175	FBtr0299649	protein_coding	0	5	3	477	1	0	2	0	0	0	0	5	0	0	429	3	0	0	0	0	1	0	0	0	0	4	40
CG32521	FBgn0052521	FBtr0310653	protein_coding	0	0	0	477	0	0	1	0	0	0	0	42	0	0	409	0	0	0	0	0	0	0	0	0	0	0	25
for	FBgn0000721	FBtr0446099	protein_coding	0	23	0	476	6	1	4	0	0	0	0	133	0	0	279	0	0	0	0	0	0	0	0	0	0	22	54
lilli	FBgn0041111	FBtr0077633	protein_coding	0	20	6	476	5	0	3	0	0	0	0	0	0	0	434	6	0	0	0	0	1	0	0	0	0	19	35
lilli	FBgn0041111	FBtr0290040	protein_coding	0	20	6	476	1	0	0	0	0	0	0	4	0	0	437	6	0	0	0	0	1	0	0	0	0	19	35
lilli	FBgn0041111	FBtr0332458	protein_coding	0	20	6	476	1	0	2	0	0	0	0	4	0	0	435	6	0	0	0	0	1	0	0	0	0	19	35
CG42260	FBgn0259145	FBtr0299573	protein_coding	0	12	0	476	5	0	5	0	0	0	0	3	0	0	447	0	0	0	0	0	3	0	0	0	0	9	19
jvl	FBgn0263929	FBtr0305691	protein_coding	0	7	2	476	4	1	4	0	0	1	0	44	0	0	332	1	0	0	0	0	1	0	0	0	0	5	93
Ir41a	FBgn0040849	FBtr0336974	protein_coding	0	6	4	476	4	0	0	0	0	0	0	29	0	0	427	4	0	0	0	0	2	0	0	0	0	5	17
Eip63F-1	FBgn0004910	FBtr0303421	protein_coding	0	5	1	476	3	0	3	0	0	0	0	71	0	0	318	1	0	0	0	0	4	0	0	0	0	1	84
CG32521	FBgn0052521	FBtr0310654	protein_coding	0	2	0	476	0	0	3	0	0	0	0	42	0	0	406	0	0	0	0	0	1	0	0	0	0	1	25
CG32521	FBgn0052521	FBtr0077236	protein_coding	0	1	0	476	0	0	1	0	0	0	0	42	0	0	408	0	0	0	0	0	0	0	0	0	0	1	25
CG32521	FBgn0052521	FBtr0331814	protein_coding	0	1	0	476	0	0	1	0	0	0	0	42	0	0	408	0	0	0	0	0	0	0	0	0	0	1	25
fry	FBgn0016081	FBtr0333858	protein_coding	0	74	5	475	2	0	0	0	0	0	0	10	0	0	454	5	0	0	0	0	5	0	0	0	0	69	14
Pde11	FBgn0085370	FBtr0343831	protein_coding	0	21	2	475	5	0	0	0	0	1	0	12	0	0	457	1	0	0	0	0	4	0	0	0	0	18	4
CG34362	FBgn0085391	FBtr0344217	protein_coding	0	11	6	475	3	0	3	0	0	0	0	21	0	0	413	6	0	0	0	0	2	0	0	0	0	9	36
4EHP	FBgn0053100	FBtr0084587	protein_coding	0	4	0	475	8	0	3	0	0	0	0	56	0	0	350	0	0	0	0	0	1	0	0	0	0	3	59
bru2	FBgn0262475	FBtr0304861	protein_coding	0	7	1	473	1	1	1	0	0	1	0	30	0	0	357	0	0	0	0	0	0	0	0	0	0	6	84
CG43729	FBgn0263980	FBtr0344200	protein_coding	0	2	0	473	1	0	12	0	0	0	0	27	0	0	399	0	0	0	0	0	0	0	0	0	0	2	34
fry	FBgn0016081	FBtr0306240	protein_coding	0	77	5	472	2	0	0	0	0	0	0	10	0	0	452	5	0	0	0	0	6	0	0	0	0	71	14
SNF4Agamma	FBgn0264357	FBtr0112916	protein_coding	0	4	1	472	2	2	8	0	0	0	0	55	0	0	304	1	0	0	0	0	1	0	0	0	0	1	104
SNF4Agamma	FBgn0264357	FBtr0112915	protein_coding	0	2	1	472	0	0	2	0	0	0	0	57	0	0	310	1	0	0	0	0	1	0	0	0	0	1	104
SNF4Agamma	FBgn0264357	FBtr0301585	protein_coding	0	2	1	471	0	0	2	0	0	0	0	57	0	0	310	1	0	0	0	0	1	0	0	0	0	1	103
osp	FBgn0003016	FBtr0301496	protein_coding	0	0	1	471	1	0	3	0	0	0	0	9	0	0	397	1	0	0	0	0	0	0	0	0	0	0	61
Oaz	FBgn0261613	FBtr0302927	protein_coding	0	25	7	470	14	0	1	0	0	0	0	37	0	0	291	7	0	0	0	0	2	0	0	0	0	24	128
CG42260	FBgn0259145	FBtr0299572	protein_coding	0	14	5	470	5	0	5	0	0	0	0	3	0	0	441	5	0	0	0	0	4	0	0	0	0	10	19
CG42260	FBgn0259145	FBtr0330241	protein_coding	0	13	5	470	5	0	5	0	0	0	0	3	0	0	441	5	0	0	0	0	3	0	0	0	0	10	19
4EHP	FBgn0053100	FBtr0303160	protein_coding	0	4	0	470	5	0	3	0	0	0	0	58	0	0	345	0	0	0	0	0	1	0	0	0	0	3	59
CG34383	FBgn0085412	FBtr0329899	protein_coding	0	46	16	469	4	0	10	1	0	2	2	47	0	0	360	11	0	0	0	0	1	0	0	0	0	45	49
Sdc	FBgn0010415	FBtr0342892	protein_coding	0	4	2	469	8	0	2	1	0	0	1	72	0	0	315	0	0	0	0	0	2	0	0	0	0	2	72
CG14431	FBgn0029922	FBtr0345906	protein_coding	0	3	3	469	15	1	3	0	0	1	1	31	0	0	366	1	0	0	0	0	1	0	0	0	0	1	54
CG43729	FBgn0263980	FBtr0330007	protein_coding	0	3	3	469	1	0	12	0	0	0	0	27	0	0	395	3	0	0	0	0	0	0	0	0	0	3	34
CG43729	FBgn0263980	FBtr0344206	protein_coding	0	3	3	469	1	0	12	0	0	0	0	27	0	0	395	3	0	0	0	0	0	0	0	0	0	3	34
T48	FBgn0004359	FBtr0085065	protein_coding	0	9	3	468	3	0	3	0	0	0	0	79	0	0	309	3	0	0	0	0	0	0	0	0	0	9	74
T48	FBgn0004359	FBtr0336724	protein_coding	0	9	3	468	3	0	3	0	0	0	0	79	0	0	309	3	0	0	0	0	0	0	0	0	0	9	74
CG43729	FBgn0263980	FBtr0344202	protein_coding	0	4	4	467	1	0	12	0	0	0	0	27	0	0	393	4	0	0	0	0	0	0	0	0	0	4	34
osp	FBgn0003016	FBtr0114465	protein_coding	0	0	1	467	1	0	3	0	0	0	0	5	0	0	397	1	0	0	0	0	0	0	0	0	0	0	61
osp	FBgn0003016	FBtr0301494	protein_coding	0	0	1	467	1	0	3	0	0	0	0	5	0	0	397	1	0	0	0	0	0	0	0	0	0	0	61
osp	FBgn0003016	FBtr0301495	protein_coding	0	0	1	467	1	0	3	0	0	0	0	5	0	0	397	1	0	0	0	0	0	0	0	0	0	0	61
CadN2	FBgn0262018	FBtr0308770	protein_coding	0	25	6	466	7	0	2	0	0	0	0	45	0	0	382	6	0	0	0	0	0	0	0	0	0	25	30
CAP	FBgn0033504	FBtr0088338	protein_coding	0	6	2	466	3	0	1	0	0	0	0	22	0	0	371	2	0	0	0	0	3	0	0	0	0	3	72
zormin	FBgn0052311	FBtr0332120	protein_coding	0	62	11	465	0	1	6	0	0	2	0	68	0	0	316	9	0	0	0	0	4	0	0	0	0	57	79
Slob	FBgn0264087	FBtr0335491	protein_coding	0	14	5	465	6	0	14	0	0	0	0	73	0	0	336	5	0	0	0	0	1	0	0	0	0	13	37
kek2	FBgn0015400	FBtr0080252	protein_coding	0	0	1	464	2	0	7	0	0	0	0	29	0	0	351	1	0	0	0	0	0	0	0	0	0	0	75
Glut4EF	FBgn0267336	FBtr0333686	protein_coding	0	1	2	462	14	0	3	0	0	1	0	19	0	0	405	1	0	0	0	0	0	0	0	0	0	1	21
CG43373	FBgn0263131	FBtr0307368	protein_coding	0	39	7	461	0	0	4	0	0	0	0	24	0	0	357	7	0	0	0	0	6	0	0	0	0	35	80
CG43729	FBgn0263980	FBtr0344203	protein_coding	0	7	7	461	1	0	12	0	0	0	2	27	0	0	387	5	0	0	0	0	0	0	0	0	0	7	34
CG43729	FBgn0263980	FBtr0344205	protein_coding	0	7	7	461	1	0	12	0	0	0	2	27	0	0	387	5	0	0	0	0	0	0	0	0	0	7	34
Slob	FBgn0264087	FBtr0330706	protein_coding	0	18	6	460	6	0	14	0	0	0	0	73	0	0	331	6	0	0	0	0	1	0	0	0	0	17	37
psq	FBgn0263102	FBtr0346958	protein_coding	0	12	2	459	12	0	5	0	0	0	1	60	0	0	295	1	0	0	0	0	1	0	0	0	0	11	88
CG43729	FBgn0263980	FBtr0344204	protein_coding	0	8	8	459	1	0	12	0	0	0	2	27	0	0	385	6	0	0	0	0	0	0	0	0	0	8	34
psq	FBgn0263102	FBtr0330607	protein_coding	0	13	2	458	11	0	5	0	0	0	1	60	0	0	295	1	0	0	0	0	1	0	0	0	0	12	88
spri	FBgn0085443	FBtr0112688	protein_coding	0	12	5	457	0	0	0	0	0	0	0	40	0	0	393	5	0	0	0	0	0	0	0	0	0	12	24
spri	FBgn0085443	FBtr0310295	protein_coding	0	12	5	457	1	0	0	0	0	0	0	39	0	0	393	5	0	0	0	0	0	0	0	0	0	12	24
spri	FBgn0085443	FBtr0310296	protein_coding	0	12	5	457	1	0	0	0	0	0	0	39	0	0	393	5	0	0	0	0	0	0	0	0	0	12	24
pHCl	FBgn0264908	FBtr0334970	protein_coding	0	11	4	457	1	2	2	0	0	0	0	41	0	0	362	4	0	0	0	0	3	0	0	0	0	7	52
pHCl	FBgn0264908	FBtr0334971	protein_coding	0	11	4	457	1	2	2	0	0	0	0	41	0	0	362	4	0	0	0	0	3	0	0	0	0	7	52
pHCl	FBgn0264908	FBtr0334978	protein_coding	0	11	4	457	1	2	2	0	0	0	0	41	0	0	362	4	0	0	0	0	3	0	0	0	0	7	52
pHCl	FBgn0264908	FBtr0343800	protein_coding	0	11	4	457	1	2	2	0	0	0	0	41	0	0	362	4	0	0	0	0	3	0	0	0	0	7	52
pHCl	FBgn0264908	FBtr0343801	protein_coding	0	11	4	457	1	2	2	0	0	0	0	41	0	0	362	4	0	0	0	0	3	0	0	0	0	7	52
CG12484	FBgn0086604	FBtr0112774	protein_coding	0	11	0	457	9	1	13	0	0	0	0	52	0	0	360	0	0	0	0	0	3	0	0	0	0	8	25
pHCl	FBgn0264908	FBtr0334976	protein_coding	0	10	4	457	4	2	3	0	0	0	0	41	0	0	359	4	0	0	0	0	3	0	0	0	0	6	51
scrib	FBgn0263289	FBtr0335521	protein_coding	0	30	12	456	16	2	3	0	0	0	0	51	0	0	342	12	0	0	0	0	1	0	0	0	0	27	45
raw	FBgn0003209	FBtr0079745	protein_coding	0	21	2	456	7	0	5	0	0	0	0	62	0	0	274	2	0	0	0	0	2	0	0	0	0	19	110
raw	FBgn0003209	FBtr0303868	protein_coding	0	21	2	456	7	0	5	0	0	0	0	62	0	0	274	2	0	0	0	0	2	0	0	0	0	19	110
lilli	FBgn0041111	FBtr0077634	protein_coding	0	20	6	456	1	0	2	0	0	0	0	4	0	0	432	6	0	0	0	0	1	0	0	0	0	19	18
lilli	FBgn0041111	FBtr0290039	protein_coding	0	20	6	456	1	0	1	0	0	0	0	4	0	0	433	6	0	0	0	0	1	0	0	0	0	19	18
CG42324	FBgn0259224	FBtr0334632	protein_coding	0	15	8	456	15	0	5	0	0	0	0	30	0	0	326	8	0	0	0	0	1	0	0	0	0	14	81
CG42324	FBgn0259224	FBtr0334634	protein_coding	0	15	8	456	15	0	5	0	0	0	0	30	0	0	326	8	0	0	0	0	1	0	0	0	0	14	81
spri	FBgn0085443	FBtr0310439	protein_coding	0	13	5	456	0	0	0	0	0	0	0	40	0	0	392	5	0	0	0	0	0	0	0	0	0	13	24
pHCl	FBgn0264908	FBtr0334973	protein_coding	0	11	4	456	1	2	3	0	0	0	0	41	0	0	361	4	0	0	0	0	3	0	0	0	0	7	51
pHCl	FBgn0264908	FBtr0334974	protein_coding	0	11	4	456	1	2	3	0	0	0	0	41	0	0	361	4	0	0	0	0	3	0	0	0	0	7	51
pHCl	FBgn0264908	FBtr0334975	protein_coding	0	11	4	456	1	2	3	0	0	0	0	41	0	0	361	4	0	0	0	0	3	0	0	0	0	7	51
pHCl	FBgn0264908	FBtr0334983	protein_coding	0	11	4	456	1	2	3	0	0	0	0	41	0	0	361	4	0	0	0	0	3	0	0	0	0	7	51
scrib	FBgn0263289	FBtr0308630	protein_coding	0	30	12	454	16	0	0	0	0	0	0	51	0	0	343	12	0	0	0	0	1	0	0	0	0	29	45
slo	FBgn0003429	FBtr0301582	protein_coding	0	16	1	454	24	1	9	0	0	0	0	39	0	0	344	1	0	0	0	0	1	0	0	0	0	14	39
slo	FBgn0003429	FBtr0330286	protein_coding	0	16	1	454	19	1	6	0	0	0	0	44	0	0	347	1	0	0	0	0	1	0	0	0	0	14	39
4EHP	FBgn0053100	FBtr0303159	protein_coding	0	3	0	452	8	0	3	0	0	0	0	49	0	0	333	0	0	0	0	0	0	0	0	0	0	3	59
ru	FBgn0003295	FBtr0072681	protein_coding	0	8	1	451	1	1	5	0	0	0	0	88	0	0	257	1	0	0	0	0	1	0	0	0	0	6	101
CG30116	FBgn0028496	FBtr0086719	protein_coding	0	46	5	450	4	0	1	0	0	0	0	52	0	0	349	5	0	0	0	0	5	0	0	0	0	42	48
GEFmeso	FBgn0050115	FBtr0300421	protein_coding	0	40	5	450	0	1	6	0	1	0	0	31	0	0	400	4	0	0	0	0	0	0	0	0	0	39	13
unc-13-4A	FBgn0035756	FBtr0290001	protein_coding	0	34	0	450	4	0	9	0	0	0	0	59	0	0	326	0	0	0	0	0	5	0	0	0	0	29	57
pHCl	FBgn0264908	FBtr0334980	protein_coding	0	13	8	450	1	2	3	0	0	0	0	41	0	0	356	8	0	0	0	0	4	0	0	0	0	8	51
pHCl	FBgn0264908	FBtr0334982	protein_coding	0	13	8	450	1	2	3	0	0	0	0	41	0	0	356	8	0	0	0	0	4	0	0	0	0	8	51
CG43732	FBgn0263983	FBtr0330024	protein_coding	0	4	0	450	42	1	3	0	0	0	0	53	0	0	262	0	0	0	0	0	3	0	0	0	0	0	93
CG45782	FBgn0267429	FBtr0346768	protein_coding	0	0	0	450	0	0	0	0	0	0	0	10	0	0	437	0	0	0	0	0	0	0	0	0	0	0	3
CG30116	FBgn0028496	FBtr0086721	protein_coding	0	46	5	449	3	0	4	0	0	0	0	52	0	0	346	5	0	0	0	0	5	0	0	0	0	42	48
CG42324	FBgn0259224	FBtr0334633	protein_coding	0	0	0	449	0	0	5	0	0	0	0	58	0	0	305	0	0	0	0	0	0	0	0	0	0	0	81
Fife	FBgn0264606	FBtr0333629	protein_coding	0	16	8	448	18	0	1	0	2	0	0	35	0	0	344	6	0	0	0	0	2	0	0	0	0	14	52
ftz-f1	FBgn0001078	FBtr0075086	protein_coding	0	12	4	447	4	0	4	0	0	1	1	49	0	0	357	2	0	0	0	0	1	0	0	0	0	11	34
lola	FBgn0283521	FBtr0089357	protein_coding	0	7	1	447	3	0	0	0	0	0	0	33	0	0	396	1	0	0	0	0	1	0	0	0	0	6	16
CG15630	FBgn0031627	FBtr0077418	protein_coding	0	5	1	447	3	0	1	0	0	0	0	48	0	0	353	1	0	0	0	0	1	0	0	0	0	4	43
Eip63F-1	FBgn0004910	FBtr0073174	protein_coding	0	4	1	447	3	0	1	0	0	0	0	71	0	0	303	1	0	0	0	0	3	0	0	0	0	1	72
pyd	FBgn0262614	FBtr0305301	protein_coding	0	12	2	446	1	1	5	0	0	0	0	10	0	0	412	2	0	0	0	0	1	0	0	0	0	10	19
lola	FBgn0283521	FBtr0089347	protein_coding	0	7	1	446	4	0	2	0	0	0	0	34	0	0	387	1	0	0	0	0	1	0	0	0	0	6	20
5-HT7	FBgn0004573	FBtr0334508	protein_coding	0	21	2	445	12	0	3	0	0	0	0	53	0	0	333	2	0	0	0	0	1	0	0	0	0	20	44
CG42673	FBgn0261555	FBtr0302711	protein_coding	0	4	0	445	6	0	4	0	0	0	0	50	0	0	367	0	0	0	0	0	0	0	0	0	0	4	18
CG14431	FBgn0029922	FBtr0304108	protein_coding	0	3	3	445	1	1	3	0	0	1	1	21	0	0	366	1	0	0	0	0	1	0	0	0	0	1	54
Pura	FBgn0035802	FBtr0089849	protein_coding	0	38	11	443	2	0	1	0	0	2	0	98	0	0	304	9	0	0	0	0	4	0	0	0	0	34	42
Sema-5c	FBgn0250876	FBtr0076052	protein_coding	0	37	7	443	12	0	0	0	0	0	0	154	0	0	218	7	0	0	0	0	1	0	0	0	0	36	60
Sema-5c	FBgn0250876	FBtr0300339	protein_coding	0	37	7	442	11	0	0	0	0	0	0	154	0	0	218	7	0	0	0	0	1	0	0	0	0	36	60
lilli	FBgn0041111	FBtr0290041	protein_coding	0	21	6	442	1	1	6	0	0	0	0	4	0	0	428	6	0	0	0	0	1	0	0	0	0	19	4
psq	FBgn0263102	FBtr0088275	protein_coding	0	12	2	442	7	0	5	0	0	0	1	48	0	0	295	1	0	0	0	0	1	0	0	0	0	11	88
psq	FBgn0263102	FBtr0088276	protein_coding	0	12	2	442	7	0	5	0	0	0	1	48	0	0	295	1	0	0	0	0	1	0	0	0	0	11	88
psq	FBgn0263102	FBtr0088282	protein_coding	0	12	2	442	7	0	5	0	0	0	1	48	0	0	295	1	0	0	0	0	1	0	0	0	0	11	88
Mp	FBgn0260660	FBtr0301958	protein_coding	0	10	3	442	9	0	10	0	0	0	0	91	0	0	272	3	0	0	0	0	2	0	0	0	0	8	62
Mp	FBgn0260660	FBtr0339903	protein_coding	0	10	3	442	9	0	10	0	0	0	0	91	0	0	272	3	0	0	0	0	2	0	0	0	0	8	62
5-HT1A	FBgn0004168	FBtr0086577	protein_coding	0	6	2	442	4	0	10	0	0	0	0	57	0	0	342	2	0	0	0	0	1	0	0	0	0	5	30
bbg	FBgn0087007	FBtr0273423	protein_coding	0	21	3	441	2	0	1	0	0	0	0	51	0	0	346	3	0	0	0	0	2	0	0	0	0	19	43
CG40470	FBgn0058470	FBtr0111152	protein_coding	0	3	2	441	0	0	0	0	0	0	0	4	0	0	430	2	0	0	0	0	1	0	0	0	0	2	8
CG30116	FBgn0028496	FBtr0086718	protein_coding	0	47	5	440	4	0	1	0	0	0	0	49	0	0	342	5	0	0	0	0	6	0	0	0	0	42	48
Fife	FBgn0264606	FBtr0333632	protein_coding	0	20	12	440	8	0	1	0	2	0	0	35	0	0	346	10	0	0	0	0	2	0	0	0	0	18	52
Glut4EF	FBgn0267336	FBtr0112576	protein_coding	0	1	2	440	1	0	3	0	0	1	0	10	0	0	405	1	0	0	0	0	0	0	0	0	0	1	21
beat-Ic	FBgn0028644	FBtr0343726	protein_coding	0	0	1	440	17	0	3	0	0	0	0	51	0	0	333	1	0	0	0	0	0	0	0	0	0	0	36
CG17018	FBgn0039972	FBtr0306235	protein_coding	0	2	1	439	1	0	3	0	0	0	0	27	0	0	359	1	0	0	0	0	0	0	0	0	0	2	49
bnl	FBgn0014135	FBtr0083795	protein_coding	0	2	1	439	3	1	6	0	0	0	0	49	0	0	349	1	0	0	0	0	1	0	0	0	0	0	33
bnl	FBgn0014135	FBtr0344549	protein_coding	0	2	1	439	3	1	6	0	0	0	0	49	0	0	349	1	0	0	0	0	1	0	0	0	0	0	33
Glut4EF	FBgn0267336	FBtr0333685	protein_coding	0	1	3	439	0	0	3	0	0	1	0	10	0	0	405	2	0	0	0	0	0	0	0	0	0	1	21
beat-Ic	FBgn0028644	FBtr0343727	protein_coding	0	0	1	439	17	0	3	0	0	0	0	51	0	0	333	1	0	0	0	0	0	0	0	0	0	0	35
CG42732	FBgn0261698	FBtr0329938	protein_coding	0	25	2	438	8	1	3	0	0	1	0	35	0	0	353	1	0	0	0	0	2	0	0	0	0	22	41
Eip93F	FBgn0264490	FBtr0112874	protein_coding	0	6	5	438	1	0	1	0	0	0	1	28	0	0	351	4	0	0	0	0	0	0	0	0	0	6	57
bnl	FBgn0014135	FBtr0300123	protein_coding	0	2	1	438	0	1	6	0	0	0	0	52	0	0	348	1	0	0	0	0	1	0	0	0	0	0	33
olf413	FBgn0037153	FBtr0333219	protein_coding	0	1	2	438	8	0	2	0	0	0	0	21	0	0	379	2	0	0	0	0	0	0	0	0	0	1	28
5-HT7	FBgn0004573	FBtr0085746	protein_coding	0	20	2	437	6	0	3	0	0	0	0	51	0	0	333	2	0	0	0	0	0	0	0	0	0	20	44
CG4374	FBgn0039078	FBtr0303342	protein_coding	0	8	5	437	9	0	5	0	0	0	2	22	0	0	356	3	0	0	0	0	1	0	0	0	0	7	46
CG13917	FBgn0035237	FBtr0072747	protein_coding	0	72	12	436	7	1	17	0	0	0	0	71	0	0	295	12	0	0	0	0	1	0	0	0	0	70	47
Shab	FBgn0262593	FBtr0333898	protein_coding	0	21	2	436	10	0	4	0	0	0	0	55	0	0	311	2	0	0	0	0	2	0	0	0	0	19	57
Shab	FBgn0262593	FBtr0333899	protein_coding	0	21	2	436	10	0	3	0	0	0	0	55	0	0	313	2	0	0	0	0	2	0	0	0	0	19	56
CG13917	FBgn0035237	FBtr0333359	protein_coding	0	75	12	435	7	2	22	0	0	0	0	71	0	0	290	12	0	0	0	0	3	0	0	0	0	70	47
CG42732	FBgn0261698	FBtr0303082	protein_coding	0	25	2	435	5	1	3	0	0	1	0	35	0	0	353	1	0	0	0	0	2	0	0	0	0	22	41
nAChRalpha5	FBgn0028875	FBtr0080594	protein_coding	0	5	5	435	1	0	9	0	0	0	2	58	0	0	330	3	0	0	0	0	1	0	0	0	0	4	38
CG43795	FBgn0264339	FBtr0331989	protein_coding	0	19	4	434	3	1	10	0	0	1	0	30	0	0	350	3	0	0	0	0	1	0	0	0	0	18	41
Dscam1	FBgn0033159	FBtr0111057	protein_coding	0	17	0	434	7	0	2	0	0	0	0	20	0	0	392	0	0	0	0	0	0	0	0	0	0	17	13
Dscam1	FBgn0033159	FBtr0111067	protein_coding	0	17	0	434	7	0	2	0	0	0	0	20	0	0	392	0	0	0	0	0	0	0	0	0	0	17	13
Dscam1	FBgn0033159	FBtr0111082	protein_coding	0	17	0	434	7	0	2	0	0	0	0	20	0	0	392	0	0	0	0	0	0	0	0	0	0	17	13
ab	FBgn0264442	FBtr0332561	protein_coding	0	8	1	434	3	0	7	0	0	0	0	13	0	0	383	1	0	0	0	0	1	0	0	0	0	7	29
tutl	FBgn0010473	FBtr0089268	protein_coding	0	7	2	434	1	0	0	0	0	0	0	67	0	0	262	2	0	0	0	0	0	0	0	0	0	7	104
Snap25	FBgn0011288	FBtr0111143	protein_coding	0	0	0	434	0	0	0	0	0	0	0	8	0	0	409	0	0	0	0	0	0	0	0	0	0	0	17
Snap25	FBgn0011288	FBtr0304625	protein_coding	0	0	0	434	0	0	0	0	0	0	0	8	0	0	409	0	0	0	0	0	0	0	0	0	0	0	17
LRP1	FBgn0053087	FBtr0344894	protein_coding	0	36	13	433	5	0	2	0	0	0	0	39	0	0	372	13	0	0	0	0	3	0	0	0	0	33	18
Shab	FBgn0262593	FBtr0305205	protein_coding	0	20	1	433	12	0	2	0	0	0	0	55	0	0	309	1	0	0	0	0	2	0	0	0	0	18	56
Dscam1	FBgn0033159	FBtr0089016	protein_coding	0	18	0	433	7	0	2	0	0	0	0	20	0	0	391	0	0	0	0	0	0	0	0	0	0	18	13
Dscam1	FBgn0033159	FBtr0089019	protein_coding	0	18	0	433	7	0	2	0	0	0	0	20	0	0	391	0	0	0	0	0	0	0	0	0	0	18	13
Dscam1	FBgn0033159	FBtr0111052	protein_coding	0	18	0	433	7	0	2	0	0	0	0	20	0	0	392	0	0	0	0	0	1	0	0	0	0	17	13
Dscam1	FBgn0033159	FBtr0111058	protein_coding	0	18	0	433	7	0	2	0	0	0	0	20	0	0	391	0	0	0	0	0	0	0	0	0	0	18	13
Dscam1	FBgn0033159	FBtr0111061	protein_coding	0	18	0	433	7	0	2	0	0	0	0	20	0	0	391	0	0	0	0	0	0	0	0	0	0	18	13
Dscam1	FBgn0033159	FBtr0111064	protein_coding	0	18	0	433	7	0	2	0	0	0	0	20	0	0	392	0	0	0	0	0	1	0	0	0	0	17	13
Dscam1	FBgn0033159	FBtr0111065	protein_coding	0	18	0	433	7	0	2	0	0	0	0	20	0	0	391	0	0	0	0	0	0	0	0	0	0	18	13
Dscam1	FBgn0033159	FBtr0111070	protein_coding	0	18	0	433	7	0	2	0	0	0	0	20	0	0	391	0	0	0	0	0	0	0	0	0	0	18	13
Dscam1	FBgn0033159	FBtr0111072	protein_coding	0	18	0	433	7	0	2	0	0	0	0	20	0	0	392	0	0	0	0	0	1	0	0	0	0	17	13
Dscam1	FBgn0033159	FBtr0111073	protein_coding	0	18	0	433	7	0	2	0	0	0	0	20	0	0	392	0	0	0	0	0	1	0	0	0	0	17	13
Dscam1	FBgn0033159	FBtr0111078	protein_coding	0	18	0	433	7	0	2	0	0	0	0	20	0	0	391	0	0	0	0	0	0	0	0	0	0	18	13
Dscam1	FBgn0033159	FBtr0111079	protein_coding	0	18	0	433	7	0	2	0	0	0	0	20	0	0	391	0	0	0	0	0	1	0	0	0	0	18	13
Dscam1	FBgn0033159	FBtr0111083	protein_coding	0	18	0	433	7	0	2	0	0	0	0	20	0	0	391	0	0	0	0	0	0	0	0	0	0	18	13
Dscam1	FBgn0033159	FBtr0111053	protein_coding	0	17	1	433	7	0	2	0	0	0	0	20	0	0	391	1	0	0	0	0	0	0	0	0	0	17	13
Ndae1	FBgn0259111	FBtr0331659	protein_coding	0	14	1	433	6	0	10	0	0	0	0	50	0	0	289	1	0	0	0	0	1	0	0	0	0	13	79
ab	FBgn0264442	FBtr0332557	protein_coding	0	12	2	433	2	0	7	0	1	0	0	7	0	0	396	1	0	0	0	0	1	0	0	0	0	11	22
ab	FBgn0264442	FBtr0332558	protein_coding	0	12	2	433	2	0	7	0	1	0	0	7	0	0	396	1	0	0	0	0	1	0	0	0	0	11	22
ab	FBgn0264442	FBtr0332560	protein_coding	0	12	2	433	2	0	7	0	1	0	0	7	0	0	396	1	0	0	0	0	1	0	0	0	0	11	22
Dscam1	FBgn0033159	FBtr0306776	protein_coding	0	11	7	433	7	0	2	0	0	0	0	20	0	0	391	7	0	0	0	0	0	0	0	0	1	10	13
LRP1	FBgn0053087	FBtr0344893	protein_coding	0	36	14	432	5	0	2	0	0	0	0	39	0	0	371	14	0	0	0	0	3	0	0	0	0	33	18
Dscam1	FBgn0033159	FBtr0111051	protein_coding	0	19	0	432	7	0	2	0	0	0	0	20	0	0	390	0	0	0	0	0	0	0	0	0	0	19	13
Dscam1	FBgn0033159	FBtr0111069	protein_coding	0	19	0	432	7	0	2	0	0	0	0	20	0	0	390	0	0	0	0	0	0	0	0	0	0	19	13
Dscam1	FBgn0033159	FBtr0111085	protein_coding	0	19	0	432	7	0	2	0	0	0	0	20	0	0	390	0	0	0	0	0	0	0	0	0	0	19	13
Dscam1	FBgn0033159	FBtr0111092	protein_coding	0	19	0	432	7	0	2	0	0	0	0	20	0	0	392	0	0	0	0	0	2	0	0	0	0	17	13
Dscam1	FBgn0033159	FBtr0111096	protein_coding	0	19	0	432	7	0	2	0	0	0	0	20	0	0	390	0	0	0	0	0	0	0	0	0	0	19	13
Dscam1	FBgn0033159	FBtr0111098	protein_coding	0	19	0	432	7	0	2	0	0	0	0	20	0	0	391	0	0	0	0	0	1	0	0	0	0	18	13
Dscam1	FBgn0033159	FBtr0111101	protein_coding	0	19	0	432	7	0	2	0	0	0	0	20	0	0	390	0	0	0	0	0	0	0	0	0	0	19	13
Dscam1	FBgn0033159	FBtr0111102	protein_coding	0	19	0	432	7	0	2	0	0	0	0	20	0	0	390	0	0	0	0	0	0	0	0	0	0	19	13
Dscam1	FBgn0033159	FBtr0334801	protein_coding	0	18	3	432	14	0	2	0	0	0	0	14	0	0	388	3	0	0	0	0	0	0	0	0	0	18	14
Dscam1	FBgn0033159	FBtr0089018	protein_coding	0	18	1	432	7	0	2	0	0	0	0	20	0	0	390	1	0	0	0	0	0	0	0	0	0	18	13
Dscam1	FBgn0033159	FBtr0111059	protein_coding	0	18	1	432	7	0	2	0	0	0	0	20	0	0	390	1	0	0	0	0	0	0	0	0	0	18	13
Dscam1	FBgn0033159	FBtr0111076	protein_coding	0	18	1	432	7	0	2	0	0	0	0	20	0	0	390	1	0	0	0	0	0	0	0	0	0	18	13
Dscam1	FBgn0033159	FBtr0111063	protein_coding	0	17	2	432	7	0	2	0	0	0	0	20	0	0	390	2	0	0	0	0	0	0	0	0	0	17	13
Dscam1	FBgn0033159	FBtr0306777	protein_coding	0	11	8	432	7	0	2	0	0	0	0	20	0	0	390	8	0	0	0	0	0	0	0	0	1	10	13
Dscam1	FBgn0033159	FBtr0306773	protein_coding	0	10	9	432	7	0	2	0	0	0	0	20	0	0	390	9	0	0	0	0	0	0	0	0	1	9	13
Sema-2a	FBgn0011260	FBtr0087088	protein_coding	0	9	1	432	10	0	2	0	0	0	0	78	0	0	292	1	0	0	0	0	1	0	0	0	0	8	51
Mp	FBgn0260660	FBtr0301110	protein_coding	0	8	3	432	2	0	10	0	0	0	0	86	0	0	274	3	0	0	0	0	2	0	0	0	0	6	62
Shab	FBgn0262593	FBtr0305206	protein_coding	0	21	2	431	10	0	2	0	0	0	0	55	0	0	309	2	0	0	0	0	2	0	0	0	0	19	56
Dscam1	FBgn0033159	FBtr0111056	protein_coding	0	20	0	431	7	0	2	0	0	0	0	20	0	0	389	0	0	0	0	0	0	0	0	0	0	20	13
Dscam1	FBgn0033159	FBtr0111066	protein_coding	0	19	1	431	7	0	2	0	0	0	0	20	0	0	390	1	0	0	0	0	1	0	0	0	0	18	13
Dscam1	FBgn0033159	FBtr0111074	protein_coding	0	19	1	431	7	0	2	0	0	0	0	20	0	0	389	1	0	0	0	0	0	0	0	0	0	19	13
Dscam1	FBgn0033159	FBtr0111084	protein_coding	0	19	1	431	7	0	2	0	0	0	0	20	0	0	389	1	0	0	0	0	0	0	0	0	0	19	13
Dscam1	FBgn0033159	FBtr0111097	protein_coding	0	19	1	431	7	0	2	0	0	0	0	20	0	0	389	1	0	0	0	0	0	0	0	0	0	19	13
Dscam1	FBgn0033159	FBtr0111062	protein_coding	0	18	2	431	7	0	2	0	0	0	0	20	0	0	389	2	0	0	0	0	0	0	0	0	0	18	13
Dscam1	FBgn0033159	FBtr0111071	protein_coding	0	18	2	431	7	0	2	0	0	0	0	20	0	0	389	2	0	0	0	0	0	0	0	0	0	18	13
Dscam1	FBgn0033159	FBtr0111075	protein_coding	0	18	2	431	7	0	2	0	0	0	0	20	0	0	389	2	0	0	0	0	0	0	0	0	0	18	13
Dscam1	FBgn0033159	FBtr0111100	protein_coding	0	18	2	431	7	0	2	0	0	0	0	20	0	0	389	2	0	0	0	0	0	0	0	0	0	18	13
Dscam1	FBgn0033159	FBtr0306774	protein_coding	0	12	8	431	7	0	2	0	0	0	0	20	0	0	389	8	0	0	0	0	0	0	0	0	1	11	13
Dscam1	FBgn0033159	FBtr0306778	protein_coding	0	12	8	431	7	0	2	0	0	0	0	20	0	0	389	8	0	0	0	0	0	0	0	0	1	11	13
Dscam1	FBgn0033159	FBtr0306780	protein_coding	0	12	8	431	7	0	2	0	0	0	0	20	0	0	389	8	0	0	0	0	0	0	0	0	1	11	13
Dscam1	FBgn0033159	FBtr0306781	protein_coding	0	12	8	431	7	0	2	0	0	0	0	20	0	0	389	8	0	0	0	0	0	0	0	0	1	11	13
CG42458	FBgn0259935	FBtr0300248	protein_coding	0	11	5	431	14	1	3	0	0	1	1	43	0	0	296	3	0	1	0	0	3	0	0	0	0	7	77
CAP	FBgn0033504	FBtr0088347	protein_coding	0	5	0	431	3	1	4	0	0	0	0	22	0	0	336	0	0	0	0	0	3	0	0	0	0	1	69
CAP	FBgn0033504	FBtr0088339	protein_coding	0	4	0	431	3	0	2	0	0	0	0	22	0	0	338	0	0	0	0	0	3	0	0	0	0	1	69
eag	FBgn0000535	FBtr0303285	protein_coding	0	2	0	431	0	0	5	0	0	0	0	39	0	0	388	0	0	0	0	0	1	0	0	0	0	1	0
eag	FBgn0000535	FBtr0310014	protein_coding	0	2	0	431	0	0	5	0	0	0	0	39	0	0	388	0	0	0	0	0	1	0	0	0	0	1	0
eag	FBgn0000535	FBtr0310015	protein_coding	0	2	0	431	0	0	5	0	0	0	0	39	0	0	388	0	0	0	0	0	1	0	0	0	0	1	0
CG42340	FBgn0259242	FBtr0332386	protein_coding	0	0	0	431	8	0	0	0	0	0	0	43	0	0	369	0	0	0	0	0	0	0	0	0	0	0	11
shot	FBgn0013733	FBtr0304851	protein_coding	0	148	8	430	4	0	0	0	0	0	0	63	0	0	300	8	0	0	0	0	1	0	0	0	0	147	64
axo	FBgn0262870	FBtr0306207	protein_coding	0	47	7	430	13	1	8	0	0	0	0	68	0	0	308	7	0	0	0	0	2	0	0	0	0	44	34
CG42613	FBgn0261262	FBtr0304686	protein_coding	0	25	1	430	6	3	19	0	0	0	0	53	0	0	262	1	0	0	0	0	3	0	0	0	0	19	93
Dscam1	FBgn0033159	FBtr0111055	protein_coding	0	21	0	430	7	0	2	0	0	0	0	20	0	0	389	0	0	0	0	0	2	0	0	0	0	20	13
Dscam1	FBgn0033159	FBtr0111050	protein_coding	0	20	1	430	7	0	2	0	0	0	0	20	0	0	388	1	0	0	0	0	0	0	0	0	0	20	13
Dscam1	FBgn0033159	FBtr0111077	protein_coding	0	19	2	430	7	0	2	0	0	0	0	20	0	0	388	2	0	0	0	0	1	0	0	0	0	19	13
Dscam1	FBgn0033159	FBtr0111080	protein_coding	0	19	2	430	7	0	2	0	0	0	0	20	0	0	388	2	0	0	0	0	0	0	0	0	0	19	13
Dscam1	FBgn0033159	FBtr0111099	protein_coding	0	19	2	430	7	0	2	0	0	0	0	20	0	0	388	2	0	0	0	0	0	0	0	0	0	19	13
Dscam1	FBgn0033159	FBtr0111088	protein_coding	0	18	3	430	7	0	2	0	0	0	0	20	0	0	388	3	0	0	0	0	0	0	0	0	0	18	13
Dscam1	FBgn0033159	FBtr0111089	protein_coding	0	18	3	430	7	0	2	0	0	0	0	20	0	0	388	3	0	0	0	0	0	0	0	0	0	18	13
CG17839	FBgn0036454	FBtr0075695	protein_coding	0	17	1	430	1	0	1	0	0	1	0	7	0	0	420	0	0	0	0	0	2	0	0	0	0	16	2
cnc	FBgn0262975	FBtr0306752	protein_coding	0	15	1	430	13	0	2	0	0	0	0	63	0	0	310	1	0	0	0	0	0	0	0	0	0	15	42
cnc	FBgn0262975	FBtr0308226	protein_coding	0	15	1	430	13	0	2	0	0	0	0	63	0	0	310	1	0	0	0	0	0	0	0	0	0	15	42
cnc	FBgn0262975	FBtr0308227	protein_coding	0	15	1	430	13	0	2	0	0	0	0	63	0	0	310	1	0	0	0	0	0	0	0	0	0	15	42
Dscam1	FBgn0033159	FBtr0306779	protein_coding	0	13	8	430	7	0	2	0	0	0	0	20	0	0	388	8	0	0	0	0	1	0	0	0	1	12	13
Dscam1	FBgn0033159	FBtr0306784	protein_coding	0	13	8	430	7	0	2	0	0	0	0	20	0	0	388	8	0	0	0	0	0	0	0	0	1	12	13
Dscam1	FBgn0033159	FBtr0306785	protein_coding	0	13	8	430	7	0	2	0	0	0	0	20	0	0	388	8	0	0	0	0	0	0	0	0	1	12	13
Dscam1	FBgn0033159	FBtr0306775	protein_coding	0	12	9	430	7	0	2	0	0	0	0	20	0	0	388	9	0	0	0	0	0	0	0	0	1	11	13
Dscam1	FBgn0033159	FBtr0306787	protein_coding	0	11	10	430	7	0	2	0	0	0	0	20	0	0	388	10	0	0	0	0	0	0	0	0	1	10	13
Mp	FBgn0260660	FBtr0301106	protein_coding	0	10	3	430	2	0	10	0	0	0	0	86	0	0	272	3	0	0	0	0	2	0	0	0	0	8	62
Mp	FBgn0260660	FBtr0301107	protein_coding	0	10	3	430	2	0	10	0	0	0	0	86	0	0	272	3	0	0	0	0	2	0	0	0	0	8	62
Mp	FBgn0260660	FBtr0301109	protein_coding	0	10	3	430	2	0	10	0	0	0	0	86	0	0	272	3	0	0	0	0	2	0	0	0	0	8	62
CAP	FBgn0033504	FBtr0299825	protein_coding	0	4	1	430	3	0	3	0	0	0	0	22	0	0	336	1	0	0	0	0	3	0	0	0	0	1	69
CAP	FBgn0033504	FBtr0299829	protein_coding	0	4	1	430	3	0	2	0	0	0	0	22	0	0	337	1	0	0	0	0	3	0	0	0	0	1	69
Dscam1	FBgn0033159	FBtr0111081	protein_coding	0	21	1	429	7	0	2	0	0	0	0	20	0	0	387	1	0	0	0	0	0	0	0	0	0	21	13
Dscam1	FBgn0033159	FBtr0111094	protein_coding	0	21	1	429	7	0	2	0	0	0	0	20	0	0	387	1	0	0	0	0	0	0	0	0	0	21	13
Dscam1	FBgn0033159	FBtr0306786	protein_coding	0	13	9	429	7	0	2	0	0	0	0	20	0	0	387	9	0	0	0	0	0	0	0	0	1	12	13
uif	FBgn0031879	FBtr0307072	protein_coding	0	136	4	428	5	0	3	0	0	0	0	48	0	0	256	4	0	0	0	0	6	0	0	0	0	130	122
uif	FBgn0031879	FBtr0339664	protein_coding	0	136	4	428	5	0	3	0	0	0	0	48	0	0	256	4	0	0	0	0	6	0	0	0	0	130	122
Dscam1	FBgn0033159	FBtr0111060	protein_coding	0	21	2	428	7	0	2	0	0	0	0	20	0	0	386	2	0	0	0	0	0	0	0	0	0	21	13
Dscam1	FBgn0033159	FBtr0089020	protein_coding	0	19	4	428	7	0	2	0	0	0	0	20	0	0	386	4	0	0	0	0	1	0	0	0	0	19	13
Dscam1	FBgn0033159	FBtr0111087	protein_coding	0	19	4	428	7	0	2	0	0	0	0	20	0	0	386	4	0	0	0	0	0	0	0	0	0	19	13
scrib	FBgn0263289	FBtr0308632	protein_coding	0	16	4	428	9	0	0	0	0	0	0	43	0	0	332	4	0	0	0	0	1	0	0	0	0	15	45
Dscam1	FBgn0033159	FBtr0306782	protein_coding	0	15	8	428	7	0	2	0	0	0	0	20	0	0	386	8	0	0	0	0	0	0	0	0	1	14	13
CG32264	FBgn0052264	FBtr0303097	protein_coding	0	2	0	428	2	0	13	0	0	0	0	42	0	0	299	0	0	0	0	0	0	0	0	0	0	2	72
CG45781	FBgn0267428	FBtr0346766	protein_coding	0	0	0	428	1	0	0	0	0	0	0	8	0	0	408	0	0	0	0	0	0	0	0	0	0	0	11
uif	FBgn0031879	FBtr0307074	protein_coding	0	138	4	427	5	1	7	0	0	0	0	48	0	0	252	4	0	0	0	0	7	0	0	0	0	130	122
Dscam1	FBgn0033159	FBtr0111054	protein_coding	0	23	1	427	7	0	2	0	0	0	0	20	0	0	386	1	0	0	0	0	1	0	0	0	0	22	13
Syp	FBgn0038826	FBtr0334713	protein_coding	0	6	2	427	8	0	1	0	0	0	0	12	0	0	367	2	0	0	0	0	4	0	0	0	0	2	43
CAP	FBgn0033504	FBtr0306688	protein_coding	0	5	0	427	0	1	4	0	0	0	0	21	0	0	336	0	0	0	0	0	3	0	0	0	0	1	69
CG18170	FBgn0035239	FBtr0100190	protein_coding	0	12	13	425	75	0	0	0	0	0	0	92	0	0	206	13	0	0	0	0	6	0	0	0	0	6	55
CG18170	FBgn0035239	FBtr0100191	protein_coding	0	12	13	425	69	0	0	0	0	0	0	92	0	0	212	13	0	0	0	0	6	0	0	0	0	6	55
Nos	FBgn0011676	FBtr0100489	protein_coding	0	12	4	425	6	2	3	0	0	1	0	32	0	0	352	3	0	0	0	0	3	0	0	0	0	8	34
tmod	FBgn0082582	FBtr0302112	protein_coding	0	9	1	425	5	0	2	0	0	0	0	58	0	0	310	1	0	0	0	0	1	0	0	0	0	8	51
4EHP	FBgn0053100	FBtr0300475	protein_coding	0	3	0	425	6	0	3	0	0	0	0	24	0	0	333	0	0	0	0	0	0	0	0	0	0	3	59
ds	FBgn0000497	FBtr0078045	protein_coding	0	55	11	424	9	0	4	0	0	0	0	50	0	0	296	11	0	0	0	0	1	0	0	0	0	54	66
dpy	FBgn0053196	FBtr0305142	protein_coding	0	93	32	423	9	1	4	0	0	0	1	26	0	0	367	31	0	0	0	0	6	0	0	0	0	86	22
CG13917	FBgn0035237	FBtr0303993	protein_coding	0	75	12	423	4	2	22	0	0	0	0	62	0	0	290	12	0	0	0	0	3	0	0	0	0	70	47
CG30015	FBgn0050015	FBtr0331938	protein_coding	0	47	18	423	9	0	2	0	1	1	0	75	0	0	279	16	0	0	0	0	1	0	0	0	0	46	59
Ggamma30A	FBgn0267252	FBtr0336620	protein_coding	0	2	0	423	4	0	0	0	0	0	0	35	0	0	302	0	0	0	0	0	1	0	0	0	0	1	83
ds	FBgn0000497	FBtr0343249	protein_coding	0	55	11	422	8	0	4	0	0	0	0	49	0	0	296	11	0	0	0	0	1	0	0	0	0	54	66
CG30116	FBgn0028496	FBtr0086720	protein_coding	0	47	6	422	0	0	4	0	0	0	0	51	0	0	323	6	0	0	0	0	5	0	0	0	0	43	48
btsz	FBgn0266756	FBtr0334293	protein_coding	0	46	8	422	14	0	1	0	0	1	2	71	0	0	329	5	0	0	0	0	7	0	0	0	0	42	11
px	FBgn0003175	FBtr0112820	protein_coding	0	35	3	422	0	0	0	0	0	0	0	45	0	0	360	3	0	0	0	0	3	0	0	0	0	33	19
CG43658	FBgn0263706	FBtr0310335	protein_coding	0	19	1	422	2	0	1	0	0	0	0	42	0	0	375	1	0	0	0	0	1	0	0	0	0	18	3
slo	FBgn0003429	FBtr0301581	protein_coding	0	16	1	422	8	1	6	0	0	0	0	23	0	0	347	1	0	0	0	0	1	0	0	0	0	14	39
btsz	FBgn0266756	FBtr0334290	protein_coding	0	46	8	421	14	0	0	0	0	1	2	71	0	0	322	5	0	0	0	0	7	0	0	0	0	42	18
jv	FBgn0263973	FBtr0307513	protein_coding	0	31	19	421	0	1	3	0	1	0	0	21	0	0	338	18	0	0	0	0	3	0	0	0	0	28	61
jv	FBgn0263973	FBtr0307512	protein_coding	0	30	19	421	0	0	1	0	1	0	0	21	0	0	340	18	0	0	0	0	3	0	0	0	0	28	61
slo	FBgn0003429	FBtr0084683	protein_coding	0	16	1	421	4	1	6	0	0	0	0	26	0	0	347	1	0	0	0	0	1	0	0	0	0	14	39
slo	FBgn0003429	FBtr0084685	protein_coding	0	16	1	421	4	1	6	0	0	0	0	26	0	0	347	1	0	0	0	0	1	0	0	0	0	14	39
slo	FBgn0003429	FBtr0334294	protein_coding	0	16	1	421	4	1	6	0	0	0	0	26	0	0	347	1	0	0	0	0	1	0	0	0	0	14	39
slo	FBgn0003429	FBtr0334295	protein_coding	0	16	1	421	4	1	6	0	0	0	0	26	0	0	347	1	0	0	0	0	1	0	0	0	0	14	39
slo	FBgn0003429	FBtr0334296	protein_coding	0	16	1	421	4	1	6	0	0	0	0	26	0	0	347	1	0	0	0	0	1	0	0	0	0	14	39
CG34356	FBgn0085385	FBtr0331578	protein_coding	0	22	1	420	5	1	5	0	0	0	0	60	0	0	307	1	0	0	0	0	4	0	0	0	0	17	47
Nos	FBgn0011676	FBtr0080188	protein_coding	0	15	7	419	0	2	3	0	0	1	0	32	0	0	352	6	0	0	0	0	3	0	0	0	0	11	34
dysc	FBgn0264006	FBtr0330414	protein_coding	0	12	0	419	17	0	19	0	0	0	0	33	0	0	300	0	0	0	0	0	1	0	0	0	0	11	51
dysc	FBgn0264006	FBtr0330417	protein_coding	0	12	0	419	17	0	19	0	0	0	0	33	0	0	300	0	0	0	0	0	1	0	0	0	0	11	51
dysc	FBgn0264006	FBtr0330419	protein_coding	0	12	0	419	17	0	19	0	0	0	0	33	0	0	300	0	0	0	0	0	1	0	0	0	0	11	51
dysc	FBgn0264006	FBtr0330420	protein_coding	0	12	0	419	17	0	19	0	0	0	0	33	0	0	300	0	0	0	0	0	1	0	0	0	0	11	51
dysc	FBgn0264006	FBtr0333021	protein_coding	0	12	0	419	17	0	19	0	0	0	0	33	0	0	300	0	0	0	0	0	1	0	0	0	0	11	51
CG31814	FBgn0051814	FBtr0080580	protein_coding	0	1	3	419	1	0	3	0	0	1	0	35	0	0	341	2	0	0	0	0	0	0	0	0	0	1	39
beat-Ic	FBgn0028644	FBtr0080801	protein_coding	0	0	1	419	12	0	3	0	0	0	0	36	0	0	333	1	0	0	0	0	0	0	0	0	0	0	35
Spn	FBgn0010905	FBtr0304619	protein_coding	0	50	9	418	30	0	0	0	0	0	0	42	0	0	298	9	0	0	0	0	5	0	0	0	0	45	53
cic	FBgn0262582	FBtr0334305	protein_coding	0	12	10	418	0	1	8	0	0	3	3	70	0	0	276	4	0	0	0	0	0	0	0	0	0	11	64
CG42673	FBgn0261555	FBtr0302709	protein_coding	0	6	0	418	4	0	4	0	0	0	0	36	0	0	356	0	0	0	0	0	0	0	0	0	0	6	18
Syp	FBgn0038826	FBtr0083958	protein_coding	0	5	0	418	0	0	1	0	0	0	0	8	0	0	370	0	0	0	0	0	4	0	0	0	0	1	43
Syp	FBgn0038826	FBtr0113256	protein_coding	0	5	0	418	0	0	1	0	0	0	0	8	0	0	370	0	0	0	0	0	4	0	0	0	0	1	43
bun	FBgn0259176	FBtr0299652	protein_coding	0	3	1	418	6	1	6	0	1	0	0	35	0	0	341	0	0	0	0	0	1	0	0	0	0	1	31
olf413	FBgn0037153	FBtr0301492	protein_coding	0	1	2	418	0	0	2	0	0	0	0	9	0	0	379	2	0	0	0	0	0	0	0	0	0	1	28
robo2	FBgn0002543	FBtr0077941	protein_coding	0	31	2	417	16	0	0	0	0	1	0	40	0	0	334	1	0	0	0	0	1	0	0	0	0	30	28
robo2	FBgn0002543	FBtr0329985	protein_coding	0	31	2	417	16	0	0	0	0	1	0	40	0	0	334	1	0	0	0	0	1	0	0	0	0	30	28
dysc	FBgn0264006	FBtr0330418	protein_coding	0	14	0	417	15	0	19	0	0	0	0	33	0	0	300	0	0	0	0	0	1	0	0	0	0	13	51
chinmo	FBgn0086758	FBtr0077878	protein_coding	0	12	0	417	12	0	3	0	0	0	0	29	0	0	308	0	0	0	0	0	1	0	0	0	0	11	66
bun	FBgn0259176	FBtr0300524	protein_coding	0	2	1	417	4	0	0	0	1	0	0	36	0	0	350	0	0	0	0	0	1	0	0	0	0	1	28
uif	FBgn0031879	FBtr0290119	protein_coding	0	138	4	416	5	1	5	0	0	0	0	48	0	0	246	4	0	0	0	0	7	0	0	0	0	130	119
uif	FBgn0031879	FBtr0302162	protein_coding	0	138	4	416	5	1	5	0	0	0	0	48	0	0	246	4	0	0	0	0	7	0	0	0	0	130	119
uif	FBgn0031879	FBtr0307073	protein_coding	0	138	4	416	5	1	5	0	0	0	0	48	0	0	246	4	0	0	0	0	7	0	0	0	0	130	119
shakB	FBgn0085387	FBtr0112570	protein_coding	0	2	0	416	21	0	4	0	0	0	0	16	0	0	346	0	0	0	0	0	1	0	0	0	0	1	30
chinmo	FBgn0086758	FBtr0303934	protein_coding	0	20	2	415	7	1	6	0	0	0	1	33	0	0	305	1	0	0	0	0	2	0	0	0	0	17	66
Syp	FBgn0038826	FBtr0334711	protein_coding	0	6	2	415	10	0	1	0	0	0	0	12	0	0	353	2	0	0	0	0	4	0	0	0	0	2	43
Syp	FBgn0038826	FBtr0334715	protein_coding	0	5	3	415	10	0	1	0	0	0	0	12	0	0	353	3	0	0	0	0	4	0	0	0	0	1	43
Fas2	FBgn0000635	FBtr0336884	protein_coding	0	4	0	415	0	0	0	0	0	0	0	18	0	0	324	0	0	0	0	0	0	0	0	0	0	4	73
lola	FBgn0283521	FBtr0089365	protein_coding	0	3	1	415	2	0	2	0	0	0	0	61	0	0	331	1	0	0	0	0	1	0	0	0	0	2	20
Egfr	FBgn0003731	FBtr0071653	protein_coding	0	43	1	414	5	0	6	0	0	0	0	38	0	0	304	1	0	0	0	0	0	0	0	0	0	43	61
stumps	FBgn0020299	FBtr0112893	protein_coding	0	38	4	414	3	0	3	0	0	0	0	89	0	0	291	4	0	0	0	0	2	0	0	0	0	36	30
CG4341	FBgn0028481	FBtr0077949	protein_coding	0	23	5	414	0	0	3	0	0	0	0	46	0	0	298	5	0	0	0	0	2	0	0	0	0	22	68
CG4341	FBgn0028481	FBtr0305064	protein_coding	0	23	5	414	0	0	1	0	0	0	0	46	0	0	300	5	0	0	0	0	2	0	0	0	0	22	68
Ets65A	FBgn0005658	FBtr0077054	protein_coding	0	15	1	414	6	0	4	0	0	0	0	50	0	0	285	1	0	0	0	0	1	0	0	0	0	14	70
Ets65A	FBgn0005658	FBtr0273355	protein_coding	0	15	1	414	6	0	4	0	0	0	0	50	0	0	285	1	0	0	0	0	1	0	0	0	0	14	70
Ets65A	FBgn0005658	FBtr0347000	protein_coding	0	15	1	414	6	0	4	0	0	0	0	50	0	0	285	1	0	0	0	0	1	0	0	0	0	14	70
CG32082	FBgn0052082	FBtr0344833	protein_coding	0	8	4	414	2	0	1	0	0	1	0	33	0	0	347	3	0	0	0	0	6	0	0	0	0	2	37
EcR	FBgn0000546	FBtr0086008	protein_coding	0	1	0	414	1	0	3	0	0	0	0	4	0	0	362	0	0	0	0	0	0	0	0	0	0	1	44
CG44422	FBgn0265595	FBtr0340338	protein_coding	0	0	0	414	17	0	4	0	0	0	0	18	0	0	355	0	0	0	0	0	0	0	0	0	0	0	20
Ptp99A	FBgn0004369	FBtr0085422	protein_coding	0	32	8	413	23	0	4	0	0	0	1	32	0	0	343	7	0	0	0	0	4	0	0	0	0	28	15
CG15431	FBgn0031602	FBtr0077459	protein_coding	0	20	11	413	14	0	4	0	0	0	0	68	0	0	314	11	0	0	0	0	1	0	0	0	0	19	14
CG32082	FBgn0052082	FBtr0334096	protein_coding	0	9	4	413	3	0	1	0	0	1	0	33	0	0	345	3	0	0	0	0	7	0	0	0	0	3	37
CG32082	FBgn0052082	FBtr0113422	protein_coding	0	8	5	413	3	0	1	0	0	1	0	33	0	0	345	4	0	0	0	0	6	0	0	0	0	2	37
Zasp52	FBgn0265991	FBtr0087315	protein_coding	0	7	1	413	0	0	0	0	0	0	0	24	0	0	349	1	0	0	0	0	2	0	0	0	0	5	42
cdi	FBgn0004876	FBtr0305321	protein_coding	0	6	2	413	4	1	11	0	0	0	1	24	0	0	362	1	0	0	0	0	1	0	0	0	0	4	13
bru2	FBgn0262475	FBtr0304863	protein_coding	0	5	0	413	1	0	2	0	0	0	0	30	0	0	322	0	0	0	0	0	0	0	0	0	0	5	58
Ptp99A	FBgn0004369	FBtr0085424	protein_coding	0	32	9	412	23	0	4	0	0	0	1	32	0	0	342	8	0	0	0	0	4	0	0	0	0	28	15
Ets65A	FBgn0005658	FBtr0347001	protein_coding	0	17	1	412	4	0	4	0	0	0	0	50	0	0	285	1	0	0	0	0	1	0	0	0	0	16	70
tfc	FBgn0035199	FBtr0072659	protein_coding	0	9	1	412	2	0	1	0	0	1	0	105	0	0	249	0	0	0	0	0	0	0	0	0	0	9	55
para	FBgn0264255	FBtr0303687	protein_coding	0	3	0	412	30	0	6	0	0	0	0	20	0	0	273	0	0	0	0	0	1	0	0	0	0	2	84
CG44422	FBgn0265595	FBtr0340336	protein_coding	0	1	0	412	6	0	4	0	0	0	0	18	0	0	365	0	0	0	0	0	1	0	0	0	0	0	20
CadN2	FBgn0262018	FBtr0303836	protein_coding	0	25	6	411	7	0	1	0	0	0	0	45	0	0	333	6	0	0	0	0	0	0	0	0	0	25	25
bru2	FBgn0262475	FBtr0304864	protein_coding	0	7	1	411	1	1	3	0	0	1	0	30	0	0	319	0	0	0	0	0	0	0	0	0	0	6	58
nAChRalpha3	FBgn0015519	FBtr0339652	protein_coding	0	6	0	411	60	0	3	0	0	0	0	15	0	0	314	0	0	0	0	0	0	0	0	0	0	6	19
Pde9	FBgn0259171	FBtr0333524	protein_coding	0	4	1	411	2	0	4	0	0	0	0	22	0	0	360	1	0	0	0	0	0	0	0	0	0	4	23
GlcAT-P	FBgn0036144	FBtr0076190	protein_coding	0	4	0	411	11	1	7	0	0	0	0	33	0	0	256	0	0	0	0	0	0	0	0	0	0	3	104
GlcAT-P	FBgn0036144	FBtr0100422	protein_coding	0	4	0	411	11	1	6	0	0	0	0	33	0	0	257	0	0	0	0	0	0	0	0	0	0	3	104
GlcAT-P	FBgn0036144	FBtr0306255	protein_coding	0	3	0	411	11	0	4	0	0	0	0	33	0	0	259	0	0	0	0	0	0	0	0	0	0	3	104
GluRIB	FBgn0264000	FBtr0334765	protein_coding	0	15	2	410	37	0	4	0	0	0	0	49	0	0	289	2	0	0	0	0	1	0	0	0	0	14	32
sowah	FBgn0036302	FBtr0300887	protein_coding	0	7	1	410	6	0	0	0	0	0	0	45	0	0	315	1	0	0	0	0	5	0	0	0	0	2	49
CG17018	FBgn0039972	FBtr0085956	protein_coding	0	2	1	410	1	0	1	0	0	0	0	27	0	0	334	1	0	0	0	0	0	0	0	0	0	2	47
CG17018	FBgn0039972	FBtr0085957	protein_coding	0	2	1	410	1	0	1	0	0	0	0	27	0	0	334	1	0	0	0	0	0	0	0	0	0	2	47
CG17018	FBgn0039972	FBtr0085958	protein_coding	0	2	1	410	1	0	1	0	0	0	0	27	0	0	334	1	0	0	0	0	0	0	0	0	0	2	47
CG32333	FBgn0052333	FBtr0331863	protein_coding	0	55	14	409	27	2	6	0	0	1	1	79	0	0	236	12	0	0	0	0	2	0	0	0	0	51	63
Meltrin	FBgn0265140	FBtr0301498	protein_coding	0	27	3	409	1	1	6	0	0	0	0	9	0	0	348	3	0	0	0	0	4	0	0	0	0	24	47
cdi	FBgn0004876	FBtr0083716	protein_coding	0	9	2	409	0	1	11	0	0	0	1	24	0	0	362	1	0	0	0	0	1	0	0	0	0	7	13
lola	FBgn0283521	FBtr0089366	protein_coding	0	3	0	409	0	0	2	0	0	0	0	62	0	0	326	0	0	0	0	0	1	0	0	0	0	2	20
CG15431	FBgn0031602	FBtr0331436	protein_coding	0	20	11	408	14	0	11	0	0	0	0	68	0	0	299	11	0	0	0	0	1	0	0	0	0	19	17
Gycbeta100B	FBgn0013973	FBtr0085753	protein_coding	0	13	0	408	3	1	2	0	0	0	0	30	0	0	346	0	0	0	0	0	2	0	0	0	0	10	29
Btk29A	FBgn0003502	FBtr0079618	protein_coding	0	12	1	408	15	0	1	0	0	0	0	79	0	0	270	1	0	0	0	0	1	0	0	0	0	11	44
Gfrl	FBgn0262869	FBtr0306199	protein_coding	0	6	0	408	20	0	1	0	0	0	0	43	0	0	306	0	0	0	0	0	0	0	0	0	0	6	38
Gfrl	FBgn0262869	FBtr0306203	protein_coding	0	6	0	408	20	0	1	0	0	0	0	43	0	0	306	0	0	0	0	0	0	0	0	0	0	6	38
Gfrl	FBgn0262869	FBtr0340192	protein_coding	0	6	0	408	20	0	1	0	0	0	0	43	0	0	306	0	0	0	0	0	0	0	0	0	0	6	38
Mob2	FBgn0259481	FBtr0089330	protein_coding	0	2	0	408	1	0	1	0	0	0	0	62	0	0	319	0	0	0	0	0	0	0	0	0	0	2	25
CG11319	FBgn0031835	FBtr0089641	protein_coding	0	22	4	407	4	0	11	0	0	0	0	22	0	0	294	4	0	0	0	0	0	0	0	0	0	22	76
CG11319	FBgn0031835	FBtr0343160	protein_coding	0	22	4	407	38	0	11	0	0	0	0	22	0	0	260	4	0	0	0	0	0	0	0	0	0	22	76
trio	FBgn0024277	FBtr0072646	protein_coding	0	19	1	407	16	0	7	0	0	0	0	60	0	0	289	1	0	0	0	0	4	0	0	0	0	15	39
IA-2	FBgn0031294	FBtr0301417	protein_coding	0	18	4	407	29	0	0	0	0	0	0	23	0	0	320	4	0	0	0	0	1	0	0	0	0	18	35
scrib	FBgn0263289	FBtr0308623	protein_coding	0	18	4	407	2	2	3	0	0	0	0	38	0	0	320	4	0	0	0	0	1	0	0	0	0	15	45
CG7029	FBgn0039026	FBtr0310038	protein_coding	0	17	7	407	8	0	1	0	0	1	3	73	0	0	277	3	0	0	0	0	0	0	0	0	0	17	48
CG32082	FBgn0052082	FBtr0076216	protein_coding	0	13	6	407	14	0	1	1	0	1	1	33	0	0	328	3	0	0	0	0	6	0	0	0	0	7	37
GlcAT-P	FBgn0036144	FBtr0076189	protein_coding	0	5	3	407	11	1	6	0	0	0	0	33	0	0	253	3	0	0	0	0	0	0	0	0	0	4	104
apt	FBgn0015903	FBtr0072066	protein_coding	0	4	0	407	4	0	2	0	0	0	0	85	0	0	255	0	0	0	0	0	0	0	0	0	0	4	61
apt	FBgn0015903	FBtr0072067	protein_coding	0	4	0	407	4	0	2	0	0	0	0	85	0	0	255	0	0	0	0	0	0	0	0	0	0	4	61
apt	FBgn0015903	FBtr0072068	protein_coding	0	4	0	407	4	0	2	0	0	0	0	85	0	0	255	0	0	0	0	0	0	0	0	0	0	4	61
CG13229	FBgn0033579	FBtr0330603	protein_coding	0	19	3	406	0	1	9	0	0	0	0	92	0	0	277	3	0	0	0	0	3	0	0	0	0	15	31
CG7029	FBgn0039026	FBtr0113270	protein_coding	0	18	7	406	8	0	1	0	0	1	3	73	0	0	276	3	0	0	0	0	0	0	0	0	0	18	48
CG7029	FBgn0039026	FBtr0344297	protein_coding	0	18	7	406	8	0	1	0	0	1	3	73	0	0	276	3	0	0	0	0	0	0	0	0	0	18	48
CG9171	FBgn0031738	FBtr0301235	protein_coding	0	12	3	406	20	0	0	0	0	0	0	62	0	0	271	3	0	0	0	0	0	0	0	0	0	12	53
sowah	FBgn0036302	FBtr0300889	protein_coding	0	10	2	406	2	0	0	0	0	0	0	45	0	0	315	2	0	0	0	0	5	0	0	0	0	5	49
GlcAT-P	FBgn0036144	FBtr0306254	protein_coding	0	5	3	406	11	0	4	0	0	0	0	33	0	0	255	3	0	0	0	0	1	0	0	0	0	4	104
Awh	FBgn0013751	FBtr0073155	protein_coding	0	7	0	405	11	2	7	0	0	0	0	64	0	0	225	0	0	0	0	0	1	0	0	0	0	4	99
Awh	FBgn0013751	FBtr0073156	protein_coding	0	7	0	405	11	2	7	0	0	0	0	64	0	0	225	0	0	0	0	0	1	0	0	0	0	4	99
Awh	FBgn0013751	FBtr0330070	protein_coding	0	7	0	405	11	2	7	0	0	0	0	64	0	0	225	0	0	0	0	0	1	0	0	0	0	4	99
Awh	FBgn0013751	FBtr0330071	protein_coding	0	7	0	405	11	2	7	0	0	0	0	64	0	0	225	0	0	0	0	0	1	0	0	0	0	4	99
Fas2	FBgn0000635	FBtr0336882	protein_coding	0	4	0	405	0	0	0	0	0	0	0	8	0	0	324	0	0	0	0	0	0	0	0	0	0	4	73
CG31814	FBgn0051814	FBtr0343665	protein_coding	0	1	3	405	0	0	3	0	0	1	0	22	0	0	341	2	0	0	0	0	0	0	0	0	0	1	39
dpy	FBgn0053196	FBtr0305145	protein_coding	0	47	12	404	0	0	0	0	0	0	0	18	0	0	359	12	0	0	0	0	2	0	0	0	0	45	29
Meltrin	FBgn0265140	FBtr0301499	protein_coding	0	20	7	404	11	1	6	0	0	0	0	10	0	0	332	7	0	0	0	0	4	0	0	0	0	17	47
dnc	FBgn0000479	FBtr0333312	protein_coding	0	6	0	404	13	0	10	0	0	0	0	35	0	0	332	0	0	0	0	0	1	0	0	0	0	5	15
Fas2	FBgn0000635	FBtr0070665	protein_coding	0	5	0	404	0	0	0	0	0	0	0	8	0	0	323	0	0	0	0	0	0	0	0	0	0	5	73
Fas2	FBgn0000635	FBtr0343523	protein_coding	0	5	0	404	0	0	0	0	0	0	0	8	0	0	323	0	0	0	0	0	0	0	0	0	0	5	73
CG18208	FBgn0038653	FBtr0083677	protein_coding	0	4	0	404	84	0	0	0	0	0	0	0	0	0	313	0	0	0	0	0	0	0	0	0	0	4	7
CG18208	FBgn0038653	FBtr0330029	protein_coding	0	4	0	404	84	0	0	0	0	0	0	0	0	0	313	0	0	0	0	0	0	0	0	0	0	4	7
CG18208	FBgn0038653	FBtr0332809	protein_coding	0	4	0	404	84	0	0	0	0	0	0	0	0	0	313	0	0	0	0	0	0	0	0	0	0	4	7
CG44422	FBgn0265595	FBtr0340335	protein_coding	0	3	1	404	3	0	4	0	0	0	0	22	0	0	355	1	0	0	0	0	0	0	0	0	0	3	20
CG8888	FBgn0033679	FBtr0088022	protein_coding	0	16	2	403	5	0	6	0	0	0	0	93	0	0	230	2	0	0	0	0	1	0	0	0	0	15	70
sowah	FBgn0036302	FBtr0300888	protein_coding	0	13	2	403	2	0	0	0	0	0	0	45	0	0	312	2	0	0	0	0	6	0	0	0	0	8	49
shakB	FBgn0085387	FBtr0112569	protein_coding	0	3	0	403	3	0	0	0	0	0	0	21	0	0	350	0	0	0	0	0	2	0	0	0	0	1	30
Mob2	FBgn0259481	FBtr0089331	protein_coding	0	2	0	403	1	0	0	0	0	0	0	62	0	0	260	0	0	0	0	0	0	0	0	0	0	2	80
Slob	FBgn0264087	FBtr0330698	protein_coding	0	7	2	402	0	0	14	0	0	0	0	32	0	0	320	2	0	0	0	0	1	0	0	0	0	6	37
Slob	FBgn0264087	FBtr0330702	protein_coding	0	7	2	402	0	0	11	0	0	0	0	32	0	0	323	2	0	0	0	0	1	0	0	0	0	6	37
rdo	FBgn0243486	FBtr0081029	protein_coding	0	5	2	402	2	1	2	0	0	0	0	38	0	0	343	2	0	0	0	0	0	0	0	0	0	4	17
CG42700	FBgn0261611	FBtr0345483	protein_coding	0	4	0	402	59	0	2	0	0	0	0	70	0	0	216	0	0	0	0	0	0	0	0	0	0	4	55
Fas2	FBgn0000635	FBtr0343524	protein_coding	0	4	0	402	0	0	0	0	0	0	0	6	0	0	323	0	0	0	0	0	0	0	0	0	0	4	73
rdx	FBgn0264493	FBtr0301633	protein_coding	0	3	0	402	4	0	2	0	0	0	0	19	0	0	364	0	0	0	0	0	1	0	0	0	0	2	14
sif	FBgn0085447	FBtr0112709	protein_coding	0	23	2	400	24	0	0	0	0	0	0	6	0	0	346	2	0	0	0	0	3	0	0	0	0	20	27
sif	FBgn0085447	FBtr0112710	protein_coding	0	23	2	400	24	0	0	0	0	0	0	6	0	0	346	2	0	0	0	0	3	0	0	0	0	20	27
Samuel	FBgn0032330	FBtr0343624	protein_coding	0	13	6	400	1	1	6	0	0	0	0	23	0	0	315	6	0	0	0	0	2	0	0	0	0	10	56
sowah	FBgn0036302	FBtr0332042	protein_coding	0	10	0	400	1	0	0	0	0	0	0	51	0	0	304	0	0	0	0	0	5	0	0	0	0	5	49
CG45263	FBgn0266801	FBtr0345458	protein_coding	0	6	1	400	3	1	1	0	0	0	0	4	0	0	369	1	0	0	0	0	1	0	0	0	0	4	24
Eip75B	FBgn0000568	FBtr0347013	protein_coding	0	6	0	400	0	1	9	0	0	0	0	28	0	0	293	0	0	0	0	0	0	0	0	0	0	5	70
enc	FBgn0004875	FBtr0073153	protein_coding	0	30	10	399	21	1	6	0	0	1	0	104	0	0	207	9	0	0	0	0	1	0	0	0	0	28	62
spri	FBgn0085443	FBtr0336904	protein_coding	0	12	5	399	1	0	1	0	0	0	0	39	0	0	357	5	0	0	0	0	0	0	0	0	0	12	1
RhoU	FBgn0083940	FBtr0110783	protein_coding	0	10	4	399	0	0	2	0	0	0	0	19	0	0	334	4	0	0	0	0	1	0	0	0	0	9	45
RhoU	FBgn0083940	FBtr0343017	protein_coding	0	10	4	399	0	0	2	0	0	0	0	19	0	0	334	4	0	0	0	0	1	0	0	0	0	9	45
CG45263	FBgn0266801	FBtr0346728	protein_coding	0	6	0	399	8	1	1	0	0	0	0	8	0	0	359	0	0	0	0	0	1	0	0	0	0	4	24
zormin	FBgn0052311	FBtr0332115	protein_coding	0	62	10	398	1	1	6	0	0	2	0	49	0	0	267	8	0	0	0	0	4	0	0	0	0	57	79
wake	FBgn0266418	FBtr0344409	protein_coding	0	25	3	398	2	0	11	0	0	1	0	34	0	0	294	2	0	0	0	0	3	0	0	0	0	22	60
spri	FBgn0085443	FBtr0310438	protein_coding	0	12	5	398	1	0	0	0	0	0	0	39	0	0	357	5	0	0	0	0	0	0	0	0	0	12	1
CG9171	FBgn0031738	FBtr0301234	protein_coding	0	12	3	398	9	0	1	0	0	0	0	63	0	0	271	3	0	0	0	0	0	0	0	0	0	12	54
sgg	FBgn0003371	FBtr0070467	protein_coding	0	4	0	398	2	0	1	0	0	0	0	45	0	0	326	0	0	0	0	0	2	0	0	0	0	2	26
sgg	FBgn0003371	FBtr0070474	protein_coding	0	4	0	398	2	0	5	0	0	0	0	45	0	0	322	0	0	0	0	0	2	0	0	0	0	2	26
igl	FBgn0013467	FBtr0332267	protein_coding	0	0	0	398	13	0	3	0	0	0	0	46	0	0	273	0	0	0	0	0	0	0	0	0	0	0	63
GluRIB	FBgn0264000	FBtr0330340	protein_coding	0	15	2	397	22	0	4	0	0	0	0	51	0	0	289	2	0	0	0	0	1	0	0	0	0	14	32
GluRIB	FBgn0264000	FBtr0330341	protein_coding	0	15	2	397	22	0	4	0	0	0	0	51	0	0	289	2	0	0	0	0	1	0	0	0	0	14	32
GluRIB	FBgn0264000	FBtr0346866	protein_coding	0	15	2	397	22	0	4	0	0	0	0	51	0	0	289	2	0	0	0	0	1	0	0	0	0	14	32
[truncated: 32,018 more rows]
