# Supplementary material for: Whole-Genome and Poly(A)+Transcriptome Analysis of the Drosophila Mutant agnts3 with Cognitive Dysfunctions
Source: Int J Mol Sci. 2024 Sep 13;25(18):9891. doi: 10.3390/ijms25189891 (PMC11432035; doi:10.3390/ijms25189891)
Supplement: Supplementary file 1 [file ijms-25-09891-s001.zip › Supplementary materials/Archive_S1_genome_sequences_annotation/CS-specific.csv]

# The following table is formatted as tab separated values.
#GeneName	GeneId	TranscriptId	BioType	variants_impact_HIGH	variants_impact_LOW	variants_impact_MODERATE	variants_impact_MODIFIER	variants_effect_3_prime_UTR_variant	variants_effect_5_prime_UTR_premature_start_codon_gain_variant	variants_effect_5_prime_UTR_variant	variants_effect_conservative_inframe_deletion	variants_effect_conservative_inframe_insertion	variants_effect_disruptive_inframe_deletion	variants_effect_disruptive_inframe_insertion	variants_effect_downstream_gene_variant	variants_effect_frameshift_variant	variants_effect_initiator_codon_variant	variants_effect_intron_variant	variants_effect_missense_variant	variants_effect_non_coding_transcript_exon_variant	variants_effect_non_coding_transcript_variant	variants_effect_splice_acceptor_variant	variants_effect_splice_donor_variant	variants_effect_splice_region_variant	variants_effect_start_lost	variants_effect_stop_gained	variants_effect_stop_lost	variants_effect_stop_retained_variant	variants_effect_synonymous_variant	variants_effect_upstream_gene_variant
128up	FBgn0010339	FBtr0087976	protein_coding	0	14	0	91	1	0	0	0	0	0	0	36	0	0	11	0	0	0	0	0	4	0	0	0	0	10	47
14-3-3epsilon	FBgn0020238	FBtr0083565	protein_coding	0	1	0	20	1	0	0	0	0	0	0	4	0	0	0	0	0	0	0	0	1	0	0	0	0	0	15
14-3-3epsilon	FBgn0020238	FBtr0083566	protein_coding	0	0	0	25	3	0	0	0	0	0	0	2	0	0	0	0	0	0	0	0	0	0	0	0	0	0	20
14-3-3epsilon	FBgn0020238	FBtr0083567	protein_coding	0	1	0	20	1	0	0	0	0	0	0	4	0	0	0	0	0	0	0	0	1	0	0	0	0	0	15
14-3-3epsilon	FBgn0020238	FBtr0083568	protein_coding	0	0	0	25	3	0	0	0	0	0	0	2	0	0	0	0	0	0	0	0	0	0	0	0	0	0	20
14-3-3zeta	FBgn0004907	FBtr0088412	protein_coding	0	0	0	1	0	0	0	0	0	0	0	0	0	0	1	0	0	0	0	0	0	0	0	0	0	0	0
14-3-3zeta	FBgn0004907	FBtr0088413	protein_coding	0	0	0	1	0	0	0	0	0	0	0	0	0	0	1	0	0	0	0	0	0	0	0	0	0	0	0
14-3-3zeta	FBgn0004907	FBtr0088414	protein_coding	0	0	0	1	0	0	0	0	0	0	0	0	0	0	1	0	0	0	0	0	0	0	0	0	0	0	0
14-3-3zeta	FBgn0004907	FBtr0088415	protein_coding	0	0	0	1	0	0	0	0	0	0	0	0	0	0	1	0	0	0	0	0	0	0	0	0	0	0	0
14-3-3zeta	FBgn0004907	FBtr0088416	protein_coding	0	0	0	1	0	0	0	0	0	0	0	0	0	0	1	0	0	0	0	0	0	0	0	0	0	0	0
14-3-3zeta	FBgn0004907	FBtr0088417	protein_coding	0	0	0	1	0	0	0	0	0	0	0	0	0	0	1	0	0	0	0	0	0	0	0	0	0	0	0
14-3-3zeta	FBgn0004907	FBtr0088418	protein_coding	0	0	0	1	0	0	0	0	0	0	0	0	0	0	1	0	0	0	0	0	0	0	0	0	0	0	0
14-3-3zeta	FBgn0004907	FBtr0088419	protein_coding	0	0	0	1	0	0	0	0	0	0	0	0	0	0	1	0	0	0	0	0	0	0	0	0	0	0	0
14-3-3zeta	FBgn0004907	FBtr0100182	protein_coding	0	0	0	1	0	0	0	0	0	0	0	0	0	0	1	0	0	0	0	0	0	0	0	0	0	0	0
14-3-3zeta	FBgn0004907	FBtr0100183	protein_coding	0	0	0	1	0	0	0	0	0	0	0	0	0	0	1	0	0	0	0	0	0	0	0	0	0	0	0
14-3-3zeta	FBgn0004907	FBtr0332916	protein_coding	0	0	0	1	0	0	0	0	0	0	0	0	0	0	1	0	0	0	0	0	0	0	0	0	0	0	0
14-3-3zeta	FBgn0004907	FBtr0332917	protein_coding	0	0	0	1	0	0	0	0	0	0	0	0	0	0	0	0	0	0	0	0	0	0	0	0	0	0	1
26-29-p	FBgn0250848	FBtr0075766	protein_coding	0	0	0	18	0	0	0	0	0	0	0	8	0	0	3	0	0	0	0	0	0	0	0	0	0	0	7
28SrRNA-Psi:CR40596	FBgn0085753	FBtr0346871	pseudogene	0	0	0	14	0	0	0	0	0	0	0	0	0	0	7	0	1	0	0	0	0	0	0	0	0	0	6
28SrRNA-Psi:CR45851	FBgn0267511	FBtr0346872	pseudogene	0	0	0	4	0	0	0	0	0	0	0	1	0	0	2	0	1	0	0	0	0	0	0	0	0	0	0
2mit	FBgn0260793	FBtr0301436	protein_coding	0	0	2	35	5	0	0	0	0	0	0	2	0	0	24	2	0	0	0	0	0	0	0	0	0	0	4
2mit	FBgn0260793	FBtr0330143	protein_coding	0	0	2	35	5	0	0	0	0	0	0	2	0	0	24	2	0	0	0	0	0	0	0	0	0	0	4
2mit	FBgn0260793	FBtr0344729	protein_coding	0	0	2	11	0	0	0	0	0	0	0	6	0	0	2	2	0	0	0	0	0	0	0	0	0	0	3
2mit	FBgn0260793	FBtr0344730	protein_coding	0	1	2	11	4	0	0	0	0	0	0	2	0	0	2	2	0	0	0	0	1	0	0	0	0	0	3
312	FBgn0029514	FBtr0072680	protein_coding	0	0	0	30	1	0	0	0	0	0	0	25	0	0	0	0	0	0	0	0	0	0	0	0	0	0	4
312	FBgn0029514	FBtr0310160	protein_coding	0	0	0	25	0	0	0	0	0	0	0	21	0	0	0	0	0	0	0	0	0	0	0	0	0	0	4
4EHP	FBgn0053100	FBtr0084587	protein_coding	0	3	0	363	0	0	3	0	0	0	0	20	0	0	281	0	0	0	0	0	0	0	0	0	0	3	59
4EHP	FBgn0053100	FBtr0300475	protein_coding	0	3	0	343	0	0	3	0	0	0	0	2	0	0	279	0	0	0	0	0	0	0	0	0	0	3	59
4EHP	FBgn0053100	FBtr0303159	protein_coding	0	3	0	344	2	0	3	0	0	0	0	1	0	0	279	0	0	0	0	0	0	0	0	0	0	3	59
4EHP	FBgn0053100	FBtr0303160	protein_coding	0	3	0	359	0	0	3	0	0	0	0	16	0	0	281	0	0	0	0	0	0	0	0	0	0	3	59
5-HT1A	FBgn0004168	FBtr0086577	protein_coding	0	4	0	260	4	0	3	0	0	0	0	36	0	0	194	0	0	0	0	0	0	0	0	0	0	4	23
5-HT1B	FBgn0263116	FBtr0086599	protein_coding	0	8	0	89	2	0	2	0	0	0	0	20	0	0	33	0	0	0	0	0	3	0	0	0	0	5	35
5-HT1B	FBgn0263116	FBtr0330055	protein_coding	0	5	0	92	3	0	2	0	0	0	0	19	0	0	36	0	0	0	0	0	3	0	0	0	0	2	35
5-HT1B	FBgn0263116	FBtr0330056	protein_coding	0	8	0	89	3	0	2	0	0	0	0	19	0	0	33	0	0	0	0	0	3	0	0	0	0	5	35
5-HT2A	FBgn0087012	FBtr0078854	protein_coding	0	0	1	25	0	0	0	0	0	1	0	6	0	0	13	0	0	0	0	0	0	0	0	0	0	0	6
5-HT2A	FBgn0087012	FBtr0078855	protein_coding	0	0	1	25	0	0	0	0	0	1	0	6	0	0	13	0	0	0	0	0	0	0	0	0	0	0	6
5-HT2A	FBgn0087012	FBtr0300474	protein_coding	0	0	1	20	1	0	0	0	0	1	0	4	0	0	9	0	0	0	0	0	0	0	0	0	0	0	6
5-HT2A	FBgn0087012	FBtr0339395	protein_coding	0	0	1	18	0	0	0	0	0	1	0	6	0	0	6	0	0	0	0	0	0	0	0	0	0	0	6
5-HT2A	FBgn0087012	FBtr0339397	protein_coding	0	0	1	25	0	0	0	0	0	1	0	6	0	0	13	0	0	0	0	0	0	0	0	0	0	0	6
5-HT2B	FBgn0261929	FBtr0303603	protein_coding	0	3	1	148	1	0	0	0	0	0	0	10	0	0	124	1	0	0	0	0	0	0	0	0	0	3	13
5-HT2B	FBgn0261929	FBtr0330144	protein_coding	0	3	1	148	1	0	0	0	0	0	0	10	0	0	124	1	0	0	0	0	0	0	0	0	0	3	13
5-HT2B	FBgn0261929	FBtr0339322	protein_coding	0	3	1	154	5	0	0	0	0	0	0	12	0	0	124	1	0	0	0	0	0	0	0	0	0	3	13
5-HT7	FBgn0004573	FBtr0085746	protein_coding	0	3	0	175	1	0	0	0	0	0	0	9	0	0	155	0	0	0	0	0	0	0	0	0	0	3	10
5-HT7	FBgn0004573	FBtr0334508	protein_coding	0	3	0	175	2	0	0	0	0	0	0	8	0	0	155	0	0	0	0	0	0	0	0	0	0	3	10
5PtaseI	FBgn0259178	FBtr0299660	protein_coding	0	0	0	38	0	0	0	0	0	0	0	24	0	0	8	0	0	0	0	0	0	0	0	0	0	0	6
5PtaseI	FBgn0259178	FBtr0299661	protein_coding	0	0	1	37	0	0	0	0	0	0	0	24	0	0	7	1	0	0	0	0	0	0	0	0	0	0	6
5PtaseI	FBgn0259178	FBtr0299662	protein_coding	0	0	1	37	0	0	0	0	0	0	0	24	0	0	7	1	0	0	0	0	0	0	0	0	0	0	6
7B2	FBgn0041707	FBtr0078789	protein_coding	0	0	0	4	0	0	0	0	0	0	0	3	0	0	0	0	0	0	0	0	0	0	0	0	0	0	1
7B2	FBgn0041707	FBtr0301640	protein_coding	0	0	0	4	0	0	0	0	0	0	0	3	0	0	0	0	0	0	0	0	0	0	0	0	0	0	1
825-Oak	FBgn0052208	FBtr0273406	protein_coding	0	0	1	41	0	0	0	0	0	0	0	27	0	0	0	1	0	0	0	0	0	0	0	0	0	0	14
A16	FBgn0028965	FBtr0080427	protein_coding	0	0	1	30	0	0	0	0	0	0	0	9	0	0	1	1	0	0	0	0	0	0	0	0	0	0	20
ABCB7	FBgn0035244	FBtr0072754	protein_coding	0	14	3	51	2	1	1	0	1	0	0	9	0	0	10	2	0	0	0	0	0	0	0	0	0	13	29
ABCB7	FBgn0035244	FBtr0072755	protein_coding	0	14	2	50	0	1	1	0	0	0	0	9	0	0	11	2	0	0	0	0	0	0	0	0	0	13	29
ACC	FBgn0033246	FBtr0088871	protein_coding	0	19	2	58	0	0	0	0	0	0	0	19	0	0	32	2	0	0	0	0	0	0	0	0	0	19	7
ACC	FBgn0033246	FBtr0088872	protein_coding	0	19	1	59	0	0	0	0	0	0	0	19	0	0	33	1	0	0	0	0	0	0	0	0	0	19	7
ACC	FBgn0033246	FBtr0113053	protein_coding	1	19	1	58	0	0	1	0	0	0	0	19	0	0	32	1	0	0	0	1	0	0	0	0	0	19	7
ACC	FBgn0033246	FBtr0339123	protein_coding	0	20	0	54	0	0	2	0	0	0	0	19	0	0	14	0	0	0	0	0	0	0	0	0	0	20	19
ACC	FBgn0033246	FBtr0339124	protein_coding	0	19	1	62	0	0	0	0	0	0	0	19	0	0	36	1	0	0	0	0	0	0	0	0	0	19	7
ACC	FBgn0033246	FBtr0339125	protein_coding	0	19	1	63	0	0	0	0	0	0	0	19	0	0	39	1	0	0	0	0	0	0	0	0	0	19	5
ACXA	FBgn0040510	FBtr0080415	protein_coding	0	9	0	58	2	0	1	0	0	0	0	31	0	0	16	0	0	0	0	0	1	0	0	0	1	7	9
ACXA	FBgn0040510	FBtr0305490	protein_coding	0	9	0	58	2	0	1	0	0	0	0	31	0	0	16	0	0	0	0	0	1	0	0	0	1	7	9
ACXA	FBgn0040510	FBtr0305491	protein_coding	0	4	0	63	7	0	1	0	0	0	0	31	0	0	16	0	0	0	0	0	1	0	0	0	0	3	9
ACXA	FBgn0040510	FBtr0333225	protein_coding	0	6	0	61	5	0	1	0	0	0	0	31	0	0	16	0	0	0	0	0	1	0	0	0	0	5	9
ACXA	FBgn0040510	FBtr0344132	protein_coding	0	4	0	63	7	0	1	0	0	0	0	31	0	0	16	0	0	0	0	0	1	0	0	0	0	3	9
ACXB	FBgn0040509	FBtr0080414	protein_coding	0	4	1	38	0	0	0	0	0	0	0	33	0	0	5	1	0	0	0	0	2	0	0	0	0	3	1
ACXC	FBgn0040508	FBtr0080413	protein_coding	0	0	0	36	0	0	0	0	0	0	0	20	0	0	1	0	0	0	0	0	0	0	0	0	0	0	15
ACXC	FBgn0040508	FBtr0100494	protein_coding	0	0	0	36	0	0	0	0	0	0	0	20	0	0	1	0	0	0	0	0	0	0	0	0	0	0	15
ACXD	FBgn0040507	FBtr0072874	protein_coding	0	3	1	9	0	0	0	0	0	0	0	2	0	0	1	1	0	0	0	0	0	0	0	0	0	3	6
ACXD	FBgn0040507	FBtr0332662	protein_coding	0	0	1	12	3	0	0	0	0	0	0	2	0	0	1	1	0	0	0	0	0	0	0	0	0	0	6
ACXE	FBgn0040506	FBtr0310556	protein_coding	0	15	1	49	0	0	0	0	0	0	0	10	0	0	7	1	0	0	0	0	1	0	0	0	0	15	32
ADD1	FBgn0026573	FBtr0088041	protein_coding	0	7	1	34	0	0	0	0	0	0	0	22	0	0	2	1	0	0	0	0	0	0	0	0	0	7	10
ADD1	FBgn0026573	FBtr0088042	protein_coding	0	6	4	46	9	0	0	0	0	0	0	22	0	0	5	4	0	0	0	0	1	0	0	0	0	5	10
ADD1	FBgn0026573	FBtr0346629	protein_coding	0	7	1	34	0	0	0	0	0	0	0	22	0	0	2	1	0	0	0	0	0	0	0	0	0	7	10
ADPS	FBgn0033983	FBtr0087428	protein_coding	0	2	0	121	0	0	0	0	0	0	0	65	0	0	9	0	0	0	0	0	0	0	0	0	0	2	47
ADPS	FBgn0033983	FBtr0303760	protein_coding	0	2	0	123	0	0	0	0	0	0	0	67	0	0	9	0	0	0	0	0	0	0	0	0	0	2	47
ADPS	FBgn0033983	FBtr0303761	protein_coding	0	2	0	134	0	0	0	0	0	0	0	65	0	0	30	0	0	0	0	0	0	0	0	0	0	2	39
ADPS	FBgn0033983	FBtr0303762	protein_coding	0	2	0	134	0	0	0	0	0	0	0	65	0	0	30	0	0	0	0	0	0	0	0	0	0	2	39
AGBE	FBgn0053138	FBtr0087732	protein_coding	0	0	0	1	0	0	0	0	0	0	0	1	0	0	0	0	0	0	0	0	0	0	0	0	0	0	0
AGO1	FBgn0262739	FBtr0087612	protein_coding	0	6	1	91	10	0	1	0	0	0	0	22	0	0	35	1	0	0	0	0	0	0	0	0	0	6	23
AGO1	FBgn0262739	FBtr0087613	protein_coding	0	6	1	70	1	0	0	0	0	0	0	18	0	0	30	1	0	0	0	0	0	0	0	0	0	6	21
AGO1	FBgn0262739	FBtr0087614	protein_coding	0	5	1	66	4	0	1	0	0	0	0	22	0	0	22	1	0	0	0	0	0	0	0	0	0	5	17
AGO1	FBgn0262739	FBtr0305592	protein_coding	0	6	1	106	12	0	1	0	0	0	0	35	0	0	35	1	0	0	0	0	0	0	0	0	0	6	23
AGO2	FBgn0087035	FBtr0075559	protein_coding	0	0	4	13	0	0	0	0	0	1	0	8	0	0	1	3	0	0	0	0	1	0	0	0	0	0	4
AGO2	FBgn0087035	FBtr0075560	protein_coding	0	0	4	13	0	0	0	0	0	1	0	8	0	0	1	3	0	0	0	0	1	0	0	0	0	0	4
AGO2	FBgn0087035	FBtr0331933	protein_coding	0	0	2	12	0	0	1	0	0	0	0	8	0	0	1	2	0	0	0	0	0	0	0	0	0	0	2
AGO3	FBgn0250816	FBtr0299880	protein_coding	0	0	0	71	0	0	0	0	0	0	0	2	0	0	64	0	0	0	0	0	0	0	0	0	0	0	5
AGO3	FBgn0250816	FBtr0299881	protein_coding	0	0	0	72	0	0	0	0	0	0	0	2	0	0	67	0	0	0	0	0	0	0	0	0	0	0	3
AGO3	FBgn0250816	FBtr0299882	protein_coding	0	0	0	72	0	0	0	0	0	0	0	2	0	0	67	0	0	0	0	0	0	0	0	0	0	0	3
AGO3	FBgn0250816	FBtr0301725	protein_coding	0	0	0	61	0	0	0	0	0	0	0	3	0	0	53	0	0	0	0	0	0	0	0	0	0	0	5
AIF	FBgn0031392	FBtr0077830	protein_coding	0	0	0	7	3	0	0	0	0	0	0	0	0	0	0	0	0	0	0	0	0	0	0	0	0	0	4
AIF	FBgn0031392	FBtr0077831	protein_coding	0	0	0	7	2	0	0	0	0	0	0	1	0	0	0	0	0	0	0	0	0	0	0	0	0	0	4
AIF	FBgn0031392	FBtr0330657	protein_coding	0	0	0	7	3	0	0	0	0	0	0	0	0	0	0	0	0	0	0	0	0	0	0	0	0	0	4
AIMP1	FBgn0033351	FBtr0088676	protein_coding	0	1	0	4	0	0	0	0	0	0	0	2	0	0	0	0	0	0	0	0	0	0	0	0	0	1	2
AIMP2	FBgn0036515	FBtr0075565	protein_coding	0	0	0	20	0	0	1	0	0	0	0	4	0	0	0	0	0	0	0	0	0	0	0	0	0	0	15
AIMP2	FBgn0036515	FBtr0075566	protein_coding	0	0	0	20	0	0	1	0	0	0	0	4	0	0	0	0	0	0	0	0	0	0	0	0	0	0	15
AIMP3	FBgn0050185	FBtr0072060	protein_coding	0	3	1	52	0	0	0	0	0	0	0	35	0	0	0	1	0	0	0	0	0	0	0	0	0	3	17
ALiX	FBgn0086346	FBtr0085241	protein_coding	0	3	0	32	0	0	0	0	0	0	0	27	0	0	4	0	0	0	0	0	0	0	0	0	0	3	1
AMPKalpha	FBgn0023169	FBtr0070216	protein_coding	0	0	0	3	0	0	0	0	0	0	0	0	0	0	2	0	0	0	0	0	0	0	0	0	0	0	1
AMPKalpha	FBgn0023169	FBtr0070217	protein_coding	0	0	0	3	0	0	0	0	0	0	0	0	0	0	2	0	0	0	0	0	0	0	0	0	0	0	1
AMPKalpha	FBgn0023169	FBtr0070218	protein_coding	0	0	0	3	0	0	0	0	0	0	0	0	0	0	2	0	0	0	0	0	0	0	0	0	0	0	1
AMPdeam	FBgn0052626	FBtr0073833	protein_coding	0	0	0	12	0	0	0	0	0	0	0	7	0	0	0	0	0	0	0	0	0	0	0	0	0	0	5
AMPdeam	FBgn0052626	FBtr0301044	protein_coding	0	0	0	40	0	0	0	0	0	0	0	7	0	0	15	0	0	0	0	0	0	0	0	0	0	0	18
AMPdeam	FBgn0052626	FBtr0301045	protein_coding	1	1	0	21	0	0	1	0	0	0	0	7	0	0	2	0	0	1	0	1	2	0	0	0	0	0	12
AMPdeam	FBgn0052626	FBtr0301046	protein_coding	0	0	0	20	0	0	0	0	0	0	0	7	0	0	1	0	0	0	0	0	0	0	0	0	0	0	12
AMPdeam	FBgn0052626	FBtr0303292	protein_coding	0	0	0	20	0	0	0	0	0	0	0	7	0	0	1	0	0	0	0	0	0	0	0	0	0	0	12
AMPdeam	FBgn0052626	FBtr0309245	protein_coding	0	0	0	40	0	0	0	0	0	0	0	7	0	0	15	0	0	0	0	0	0	0	0	0	0	0	18
AMPdeam	FBgn0052626	FBtr0309246	protein_coding	0	0	0	20	0	0	0	0	0	0	0	7	0	0	1	0	0	0	0	0	0	0	0	0	0	0	12
AMPdeam	FBgn0052626	FBtr0340444	protein_coding	1	0	0	20	0	0	0	0	0	0	0	7	1	0	2	0	0	0	0	1	1	0	0	0	0	0	12
AMPdeam	FBgn0052626	FBtr0340445	protein_coding	0	0	0	20	0	0	0	0	0	0	0	7	0	0	1	0	0	0	0	0	0	0	0	0	0	0	12
AOX1	FBgn0267408	FBtr0083154	protein_coding	0	0	1	28	0	0	1	0	0	0	0	22	0	0	1	1	0	0	0	0	0	0	0	0	0	0	4
AOX2	FBgn0038348	FBtr0345258	protein_coding	0	0	3	7	0	0	0	0	0	0	0	3	0	0	1	3	0	0	0	0	0	0	0	0	0	0	3
AOX3	FBgn0038349	FBtr0083151	protein_coding	0	1	0	8	0	0	0	0	0	0	0	4	0	0	2	0	0	0	0	0	0	0	0	0	0	1	2
AOX3	FBgn0038349	FBtr0433535	protein_coding	0	1	0	9	0	0	0	0	0	0	0	4	0	0	2	0	0	0	0	0	0	0	0	0	0	1	3
AOX4	FBgn0038350	FBtr0083150	protein_coding	0	0	1	8	0	0	0	0	0	0	0	4	0	0	0	1	0	0	0	0	0	0	0	0	0	0	4
AP-1-2beta	FBgn0010380	FBtr0074789	protein_coding	0	0	1	22	0	0	0	0	0	0	0	18	0	0	1	1	0	0	0	0	0	0	0	0	0	0	3
AP-1gamma	FBgn0030089	FBtr0071294	protein_coding	0	3	0	42	1	0	0	0	0	0	0	6	0	0	26	0	0	0	0	0	0	0	0	0	0	3	9
AP-1gamma	FBgn0030089	FBtr0071295	protein_coding	0	3	0	35	1	0	0	0	0	0	0	6	0	0	26	0	0	0	0	0	0	0	0	0	0	3	2
AP-1gamma	FBgn0030089	FBtr0071296	protein_coding	0	3	0	42	1	0	0	0	0	0	0	6	0	0	26	0	0	0	0	0	0	0	0	0	0	3	9
AP-1gamma	FBgn0030089	FBtr0071297	protein_coding	0	3	0	35	1	0	0	0	0	0	0	6	0	0	26	0	0	0	0	0	0	0	0	0	0	3	2
AP-1gamma	FBgn0030089	FBtr0071298	protein_coding	0	3	0	35	1	0	0	0	0	0	0	6	0	0	26	0	0	0	0	0	0	0	0	0	0	3	2
AP-1gamma	FBgn0030089	FBtr0112965	protein_coding	0	3	0	35	1	0	0	0	0	0	0	6	0	0	26	0	0	0	0	0	0	0	0	0	0	3	2
AP-1gamma	FBgn0030089	FBtr0309254	protein_coding	0	3	0	35	1	0	0	0	0	0	0	6	0	0	25	0	0	0	0	0	0	0	0	0	0	3	3
AP-1gamma	FBgn0030089	FBtr0309255	protein_coding	0	3	0	35	1	0	0	0	0	0	0	6	0	0	26	0	0	0	0	0	0	0	0	0	0	3	2
AP-1gamma	FBgn0030089	FBtr0333808	protein_coding	0	3	0	35	1	0	0	0	0	0	0	6	0	0	26	0	0	0	0	0	0	0	0	0	0	3	2
AP-1mu	FBgn0024833	FBtr0082114	protein_coding	0	0	0	22	0	0	2	0	0	0	0	3	0	0	0	0	0	0	0	0	0	0	0	0	0	0	17
AP-1sigma	FBgn0039132	FBtr0084496	protein_coding	0	1	0	15	1	0	0	0	0	0	0	9	0	0	2	0	0	0	0	0	1	0	0	0	0	0	3
AP-1sigma	FBgn0039132	FBtr0305039	protein_coding	0	0	0	6	1	0	0	0	0	0	0	2	0	0	0	0	0	0	0	0	0	0	0	0	0	0	3
AP-1sigma	FBgn0039132	FBtr0305040	protein_coding	0	0	0	6	0	0	0	0	0	0	0	3	0	0	0	0	0	0	0	0	0	0	0	0	0	0	3
AP-1sigma	FBgn0039132	FBtr0335244	protein_coding	0	0	0	6	0	0	0	0	0	0	0	3	0	0	0	0	0	0	0	0	0	0	0	0	0	0	3
AP-2alpha	FBgn0264855	FBtr0089488	protein_coding	0	3	0	42	7	0	1	0	0	0	0	23	0	0	4	0	0	0	0	0	0	0	0	0	0	3	7
AP-2alpha	FBgn0264855	FBtr0089489	protein_coding	0	3	0	34	4	0	0	0	0	0	0	23	0	0	1	0	0	0	0	0	0	0	0	0	0	3	6
AP-2mu	FBgn0263351	FBtr0084252	protein_coding	0	0	0	17	0	0	0	0	0	0	0	5	0	0	0	0	0	0	0	0	0	0	0	0	0	0	12
AP-2mu	FBgn0263351	FBtr0084253	protein_coding	0	0	0	17	0	0	0	0	0	0	0	5	0	0	0	0	0	0	0	0	0	0	0	0	0	0	12
AP-2mu	FBgn0263351	FBtr0301866	protein_coding	0	0	0	17	0	0	0	0	0	0	0	5	0	0	0	0	0	0	0	0	0	0	0	0	0	0	12
AP-2sigma	FBgn0043012	FBtr0084103	protein_coding	0	0	0	8	0	0	0	0	0	0	0	5	0	0	0	0	0	0	0	0	0	0	0	0	0	0	3
APC4	FBgn0052707	FBtr0071285	protein_coding	0	2	0	23	0	0	0	0	0	0	0	0	0	0	0	0	0	0	0	0	0	0	0	0	0	2	23
APC4	FBgn0052707	FBtr0309872	protein_coding	0	2	0	23	0	0	0	0	0	0	0	0	0	0	0	0	0	0	0	0	0	0	0	0	0	2	23
APC7	FBgn0029879	FBtr0070946	protein_coding	0	5	2	36	1	0	0	0	0	0	0	21	0	0	7	2	0	0	0	0	0	0	0	0	0	5	7
APC7	FBgn0029879	FBtr0070947	protein_coding	0	4	2	37	1	0	3	0	0	0	0	21	0	0	5	2	0	0	0	0	0	0	0	0	0	4	7
APP-BP1	FBgn0261112	FBtr0076208	protein_coding	0	5	0	19	0	0	0	0	0	0	0	9	0	0	3	0	0	0	0	0	0	0	0	0	0	5	7
APP-BP1	FBgn0261112	FBtr0331179	protein_coding	0	5	0	19	0	0	0	0	0	0	0	9	0	0	3	0	0	0	0	0	0	0	0	0	0	5	7
AQP	FBgn0033807	FBtr0087766	protein_coding	0	0	0	5	0	0	0	0	0	0	0	1	0	0	0	0	0	0	0	0	0	0	0	0	0	0	4
AQP	FBgn0033807	FBtr0300286	protein_coding	0	0	0	5	0	0	0	0	0	0	0	1	0	0	0	0	0	0	0	0	0	0	0	0	0	0	4
ARY	FBgn0058064	FBtr0301807	protein_coding	0	0	0	4	0	0	0	0	0	0	0	0	0	0	0	0	0	0	0	0	0	0	0	0	0	0	4
ARY	FBgn0058064	FBtr0301808	protein_coding	0	0	0	4	0	0	0	0	0	0	0	0	0	0	0	0	0	0	0	0	0	0	0	0	0	0	4
ASPP	FBgn0034606	FBtr0071622	protein_coding	0	11	2	317	2	0	2	0	0	0	2	57	0	0	197	0	0	0	0	0	0	0	0	0	0	11	59
ASPP	FBgn0034606	FBtr0071623	protein_coding	0	11	3	113	2	0	1	0	0	0	2	57	0	0	17	1	0	0	0	0	0	0	0	0	0	11	36
ASPP	FBgn0034606	FBtr0330232	protein_coding	0	11	2	318	2	0	3	0	0	0	2	57	0	0	197	0	0	0	0	0	0	0	0	0	0	11	59
ATP7	FBgn0030343	FBtr0273257	protein_coding	0	3	0	39	0	0	0	0	0	0	0	15	0	0	0	0	0	0	0	0	0	0	0	0	0	3	24
ATP7	FBgn0030343	FBtr0334454	protein_coding	0	3	0	40	8	0	0	0	0	0	0	8	0	0	0	0	0	0	0	0	0	0	0	0	0	3	24
ATP8B	FBgn0037989	FBtr0300351	protein_coding	0	12	3	79	6	0	0	0	0	0	0	37	0	0	27	3	0	0	0	0	4	0	0	0	0	8	13
ATP8B	FBgn0037989	FBtr0307015	protein_coding	0	11	2	127	6	0	0	0	0	0	0	37	0	0	67	2	0	0	0	0	4	0	0	0	0	7	21
ATP8B	FBgn0037989	FBtr0307016	protein_coding	0	12	1	81	6	0	0	0	0	0	0	37	0	0	29	1	0	0	0	0	4	0	0	0	0	8	13
ATP8B	FBgn0037989	FBtr0339643	protein_coding	0	11	0	129	6	0	0	0	0	0	0	37	0	0	69	0	0	0	0	0	4	0	0	0	0	7	21
ATP8B	FBgn0037989	FBtr0339644	protein_coding	0	11	2	127	6	0	0	0	0	0	0	37	0	0	67	2	0	0	0	0	4	0	0	0	0	7	21
ATP8B	FBgn0037989	FBtr0339645	protein_coding	0	11	2	127	6	0	0	0	0	0	0	37	0	0	67	2	0	0	0	0	4	0	0	0	0	7	21
ATP8B	FBgn0037989	FBtr0339646	protein_coding	0	11	2	127	6	0	0	0	0	0	0	37	0	0	67	2	0	0	0	0	4	0	0	0	0	7	21
ATPCL	FBgn0020236	FBtr0300596	protein_coding	0	9	0	58	0	0	1	0	0	0	0	19	0	0	11	0	0	0	0	0	1	0	0	0	0	8	28
ATPCL	FBgn0020236	FBtr0300597	protein_coding	0	9	0	58	0	0	1	0	0	0	0	19	0	0	11	0	0	0	0	0	1	0	0	0	0	8	28
ATPCL	FBgn0020236	FBtr0300598	protein_coding	0	8	0	51	0	0	0	0	0	0	0	19	0	0	6	0	0	0	0	0	0	0	0	0	0	8	26
ATPCL	FBgn0020236	FBtr0340016	protein_coding	0	8	0	51	0	0	0	0	0	0	0	19	0	0	6	0	0	0	0	0	0	0	0	0	0	8	26
ATPsynB	FBgn0019644	FBtr0076405	protein_coding	0	1	0	15	0	0	0	0	0	0	0	8	0	0	1	0	0	0	0	0	1	0	0	0	0	0	7
ATPsynC	FBgn0039830	FBtr0085772	protein_coding	0	0	0	17	1	0	0	0	0	0	0	3	0	0	6	0	0	0	0	0	0	0	0	0	0	0	7
ATPsynC	FBgn0039830	FBtr0085773	protein_coding	0	1	0	17	1	1	1	0	0	0	0	3	0	0	5	0	0	0	0	0	0	0	0	0	0	0	7
ATPsynC	FBgn0039830	FBtr0085774	protein_coding	0	0	0	15	1	0	0	0	0	0	0	3	0	0	5	0	0	0	0	0	0	0	0	0	0	0	6
ATPsynC	FBgn0039830	FBtr0305121	protein_coding	0	0	0	17	1	0	0	0	0	0	0	3	0	0	6	0	0	0	0	0	0	0	0	0	0	0	7
ATPsynC	FBgn0039830	FBtr0305122	protein_coding	0	0	0	15	1	0	0	0	0	0	0	3	0	0	5	0	0	0	0	0	0	0	0	0	0	0	6
ATPsynC	FBgn0039830	FBtr0306237	protein_coding	0	0	0	15	1	0	0	0	0	0	0	3	0	0	5	0	0	0	0	0	0	0	0	0	0	0	6
ATPsynCF6	FBgn0016119	FBtr0084432	protein_coding	0	2	0	156	0	0	1	0	0	0	0	55	0	0	4	0	0	0	0	0	0	0	0	0	0	2	96
ATPsynCF6	FBgn0016119	FBtr0305982	protein_coding	0	2	0	155	0	0	2	0	0	0	0	55	0	0	2	0	0	0	0	0	0	0	0	0	0	2	96
ATPsynCF6	FBgn0016119	FBtr0333777	protein_coding	0	2	0	156	0	0	1	0	0	0	0	55	0	0	4	0	0	0	0	0	0	0	0	0	0	2	96
ATPsynCF6L	FBgn0035585	FBtr0073372	protein_coding	0	0	0	23	0	0	0	0	0	0	0	4	0	0	0	0	0	0	0	0	0	0	0	0	0	0	19
ATPsynD	FBgn0016120	FBtr0083727	protein_coding	0	0	0	3	0	0	0	0	0	0	0	2	0	0	0	0	0	0	0	0	0	0	0	0	0	0	1
ATPsynD	FBgn0016120	FBtr0083728	protein_coding	0	0	0	3	0	0	0	0	0	0	0	2	0	0	0	0	0	0	0	0	0	0	0	0	0	0	1
ATPsynD	FBgn0016120	FBtr0346155	protein_coding	0	0	0	3	0	0	0	0	0	0	0	2	0	0	0	0	0	0	0	0	0	0	0	0	0	0	1
ATPsynE	FBgn0038224	FBtr0082931	protein_coding	0	0	0	65	0	0	0	0	0	0	0	37	0	0	0	0	0	0	0	0	0	0	0	0	0	0	28
ATPsynE	FBgn0038224	FBtr0082932	protein_coding	0	0	0	65	0	0	0	0	0	0	0	37	0	0	0	0	0	0	0	0	0	0	0	0	0	0	28
ATPsynE	FBgn0038224	FBtr0303795	protein_coding	0	0	0	65	0	0	0	0	0	0	0	37	0	0	0	0	0	0	0	0	0	0	0	0	0	0	28
ATPsynG	FBgn0010612	FBtr0080167	protein_coding	0	1	0	60	0	0	1	0	0	0	0	35	0	0	0	0	0	0	0	0	0	0	0	0	0	1	24
ATPsynG	FBgn0010612	FBtr0110872	protein_coding	0	1	0	60	0	0	0	0	0	0	0	35	0	0	1	0	0	0	0	0	0	0	0	0	0	1	24
ATPsynG	FBgn0010612	FBtr0305994	protein_coding	0	1	0	60	7	0	0	0	0	0	0	28	0	0	1	0	0	0	0	0	0	0	0	0	0	1	24
ATPsynGL	FBgn0031941	FBtr0079481	protein_coding	0	0	0	79	0	0	0	0	0	0	0	77	0	0	0	0	0	0	0	0	0	0	0	0	0	0	2
ATPsynO	FBgn0016691	FBtr0083063	protein_coding	0	0	0	3	0	0	0	0	0	0	0	3	0	0	0	0	0	0	0	0	0	0	0	0	0	0	0
ATPsynbeta	FBgn0010217	FBtr0089186	protein_coding	0	0	0	11	0	0	0	0	0	0	0	3	0	0	1	0	0	0	0	0	0	0	0	0	0	0	7
ATPsynbeta	FBgn0010217	FBtr0333672	protein_coding	0	0	0	12	0	0	0	0	0	0	0	3	0	0	1	0	0	0	0	0	0	0	0	0	0	0	8
ATPsynbeta	FBgn0010217	FBtr0344754	protein_coding	0	0	0	11	0	0	0	0	0	0	0	3	0	0	1	0	0	0	0	0	0	0	0	0	0	0	7
ATPsynbetaL	FBgn0036568	FBtr0075446	protein_coding	0	1	0	0	0	0	0	0	0	0	0	0	0	0	0	0	0	0	0	0	0	0	0	0	0	1	0
ATPsyndelta	FBgn0028342	FBtr0071438	protein_coding	0	0	0	56	1	0	0	0	0	0	0	39	0	0	6	0	0	0	0	0	0	0	0	0	0	0	10
ATPsyndelta	FBgn0028342	FBtr0332896	protein_coding	0	0	0	61	1	0	0	0	0	0	0	44	0	0	6	0	0	0	0	0	0	0	0	0	0	0	10
ATPsyndelta	FBgn0028342	FBtr0343981	protein_coding	0	0	0	65	9	0	0	0	0	0	0	40	0	0	6	0	0	0	0	0	0	0	0	0	0	0	10
ATPsynepsilonL	FBgn0051477	FBtr0082180	protein_coding	0	0	0	49	1	0	2	0	0	0	0	25	0	0	0	0	0	0	0	0	0	0	0	0	0	0	21
ATPsynepsilonL	FBgn0051477	FBtr0113408	protein_coding	0	0	0	49	1	0	2	0	0	0	0	25	0	0	0	0	0	0	0	0	0	0	0	0	0	0	21
ATPsynepsilonL	FBgn0051477	FBtr0333823	protein_coding	0	1	0	48	1	0	0	0	0	0	0	25	0	0	2	0	0	0	0	0	1	0	0	0	0	0	21
ATPsyngamma	FBgn0020235	FBtr0085539	protein_coding	0	5	0	92	1	0	0	0	0	0	0	61	0	0	0	0	0	0	0	0	0	0	0	0	0	5	30
ATPsyngamma	FBgn0020235	FBtr0085540	protein_coding	0	7	0	94	1	2	6	0	0	0	0	61	0	0	0	0	0	0	0	0	0	0	0	0	0	5	26
ATbp	FBgn0039946	FBtr0301978	protein_coding	0	0	0	2	1	0	0	0	0	0	0	1	0	0	0	0	0	0	0	0	0	0	0	0	0	0	0
Aac11	FBgn0027885	FBtr0081001	protein_coding	0	5	3	13	7	0	0	0	0	0	1	3	0	0	4	2	0	0	0	0	1	0	0	0	0	4	0
Aatf	FBgn0031851	FBtr0079299	protein_coding	0	6	6	59	2	0	0	1	0	0	0	11	0	0	0	5	0	0	0	0	0	0	0	0	0	6	46
Abd-B	FBgn0000015	FBtr0083381	protein_coding	0	6	0	147	1	0	2	0	0	0	0	18	0	0	81	0	0	0	0	0	1	0	0	0	0	5	46
Abd-B	FBgn0000015	FBtr0083382	protein_coding	0	6	0	119	1	0	0	0	0	0	0	18	0	0	78	0	0	0	0	0	1	0	0	0	0	5	23
Abd-B	FBgn0000015	FBtr0083383	protein_coding	0	6	0	66	1	0	0	0	0	0	0	18	0	0	46	0	0	0	0	0	1	0	0	0	0	5	2
Abd-B	FBgn0000015	FBtr0083384	protein_coding	0	5	0	57	1	0	2	0	0	0	0	18	0	0	11	0	0	0	0	0	0	0	0	0	0	5	25
Abd-B	FBgn0000015	FBtr0083385	protein_coding	0	7	0	194	5	1	2	0	0	0	0	15	0	0	144	0	0	0	0	0	1	0	0	0	0	5	29
Abd-B	FBgn0000015	FBtr0330709	protein_coding	0	6	0	66	1	0	0	0	0	0	0	18	0	0	46	0	0	0	0	0	1	0	0	0	0	5	2
Abd-B	FBgn0000015	FBtr0346764	protein_coding	0	6	0	66	1	0	0	0	0	0	0	18	0	0	46	0	0	0	0	0	1	0	0	0	0	5	2
Abd-B	FBgn0000015	FBtr0415463	protein_coding	0	5	0	58	5	0	2	0	0	0	0	15	0	0	11	0	0	0	0	0	0	0	0	0	0	5	25
Abd-B	FBgn0000015	FBtr0415464	protein_coding	0	6	0	67	5	0	0	0	0	0	0	15	0	0	46	0	0	0	0	0	1	0	0	0	0	5	2
Abd-B	FBgn0000015	FBtr0415465	protein_coding	0	17	0	177	1	11	48	0	0	0	0	18	0	0	81	0	0	0	0	0	1	0	0	0	0	5	30
Abi	FBgn0020510	FBtr0082910	protein_coding	0	0	0	1	0	0	0	0	0	0	0	1	0	0	0	0	0	0	0	0	0	0	0	0	0	0	0
Abi	FBgn0020510	FBtr0112896	protein_coding	0	0	0	1	0	0	0	0	0	0	0	1	0	0	0	0	0	0	0	0	0	0	0	0	0	0	0
Abi	FBgn0020510	FBtr0307076	protein_coding	0	0	0	1	0	0	0	0	0	0	0	1	0	0	0	0	0	0	0	0	0	0	0	0	0	0	0
Abi	FBgn0020510	FBtr0307077	protein_coding	0	0	0	1	0	0	0	0	0	0	0	1	0	0	0	0	0	0	0	0	0	0	0	0	0	0	0
Abi	FBgn0020510	FBtr0337096	protein_coding	0	0	0	1	0	0	0	0	0	0	0	1	0	0	0	0	0	0	0	0	0	0	0	0	0	0	0
Abi	FBgn0020510	FBtr0337097	protein_coding	0	0	0	1	0	0	0	0	0	0	0	1	0	0	0	0	0	0	0	0	0	0	0	0	0	0	0
Abl	FBgn0000017	FBtr0075357	protein_coding	0	4	3	78	0	0	1	1	0	0	0	0	0	0	68	2	0	0	0	0	0	0	0	0	0	4	9
Abl	FBgn0000017	FBtr0112790	protein_coding	0	4	3	80	0	0	1	1	0	0	0	2	0	0	68	2	0	0	0	0	0	0	0	0	0	4	9
Abl	FBgn0000017	FBtr0330130	protein_coding	0	4	3	78	0	0	1	1	0	0	0	0	0	0	68	2	0	0	0	0	0	0	0	0	0	4	9
Abl	FBgn0000017	FBtr0330131	protein_coding	0	3	2	80	0	0	1	1	0	0	0	0	0	0	70	1	0	0	0	0	0	0	0	0	0	3	9
Abl	FBgn0000017	FBtr0330132	protein_coding	0	3	2	80	0	0	1	1	0	0	0	0	0	0	70	1	0	0	0	0	0	0	0	0	0	3	9
Abl	FBgn0000017	FBtr0330133	protein_coding	0	4	3	78	0	0	1	1	0	0	0	0	0	0	68	2	0	0	0	0	0	0	0	0	0	4	9
Abl	FBgn0000017	FBtr0330134	protein_coding	0	3	2	80	0	0	1	1	0	0	0	0	0	0	70	1	0	0	0	0	0	0	0	0	0	3	9
Abl	FBgn0000017	FBtr0330135	protein_coding	0	3	2	80	0	0	1	1	0	0	0	0	0	0	70	1	0	0	0	0	0	0	0	0	0	3	9
Abl	FBgn0000017	FBtr0330136	protein_coding	0	4	3	78	0	0	1	1	0	0	0	0	0	0	68	2	0	0	0	0	0	0	0	0	0	4	9
Abl	FBgn0000017	FBtr0345369	protein_coding	0	4	3	80	0	0	1	1	0	0	0	2	0	0	68	2	0	0	0	0	0	0	0	0	0	4	9
Abp1	FBgn0036372	FBtr0075819	protein_coding	0	0	0	2	0	0	0	0	0	0	0	0	0	0	0	0	0	0	0	0	0	0	0	0	0	0	2
Ac13E	FBgn0022710	FBtr0074073	protein_coding	0	10	5	91	5	1	1	0	0	0	0	23	0	0	32	5	0	0	0	0	1	0	0	0	0	8	30
Ac13E	FBgn0022710	FBtr0100142	protein_coding	0	10	5	92	5	1	1	0	0	0	0	24	0	0	32	5	0	0	0	0	1	0	0	0	0	8	30
Ac13E	FBgn0022710	FBtr0332497	protein_coding	0	9	5	178	5	0	3	0	0	0	0	24	0	0	143	5	0	0	0	0	1	0	0	0	0	8	3
Ac3	FBgn0023416	FBtr0085897	protein_coding	0	2	0	72	4	0	1	0	0	0	0	18	0	0	39	0	0	0	0	0	1	0	0	0	0	1	11
Ac3	FBgn0023416	FBtr0100324	protein_coding	0	1	0	45	0	0	1	0	0	0	0	13	0	0	20	0	0	0	0	0	0	0	0	0	0	1	11
Ac76E	FBgn0004852	FBtr0074897	protein_coding	0	5	1	149	0	1	2	0	0	1	0	5	0	0	127	0	0	0	0	0	3	0	0	0	0	1	18
Ac76E	FBgn0004852	FBtr0304746	protein_coding	0	5	1	149	0	1	2	0	0	1	0	5	0	0	127	0	0	0	0	0	3	0	0	0	0	1	18
Ac78C	FBgn0024150	FBtr0301701	protein_coding	0	6	4	211	1	0	2	0	0	0	0	29	0	0	160	4	0	0	0	0	0	0	0	0	0	6	19
Ac78C	FBgn0024150	FBtr0305501	protein_coding	0	3	3	95	1	0	0	0	0	0	0	29	0	0	29	3	0	0	0	0	0	0	0	0	0	3	36
Ac78C	FBgn0024150	FBtr0330066	protein_coding	0	6	4	95	1	0	2	0	0	0	0	29	0	0	57	4	0	0	0	0	0	0	0	0	0	6	6
Ac78C	FBgn0024150	FBtr0330067	protein_coding	0	6	4	211	1	0	2	0	0	0	0	29	0	0	160	4	0	0	0	0	0	0	0	0	0	6	19
Ac78C	FBgn0024150	FBtr0333358	protein_coding	0	6	4	211	1	0	2	0	0	0	0	29	0	0	160	4	0	0	0	0	0	0	0	0	0	6	19
AcCoAS	FBgn0012034	FBtr0078413	protein_coding	0	2	0	76	2	0	1	0	0	0	0	20	0	0	30	0	0	0	0	0	1	0	0	0	0	1	23
AcCoAS	FBgn0012034	FBtr0078414	protein_coding	0	1	0	55	1	0	0	0	0	0	0	20	0	0	16	0	0	0	0	0	0	0	0	0	0	1	18
AcCoAS	FBgn0012034	FBtr0333126	protein_coding	0	1	0	73	1	0	0	0	0	0	0	20	0	0	30	0	0	0	0	0	0	0	0	0	0	1	22
Ace	FBgn0000024	FBtr0082780	protein_coding	0	3	0	112	0	0	2	0	0	0	0	12	0	0	79	0	0	0	0	0	1	0	0	0	0	2	19
Ace	FBgn0000024	FBtr0300486	protein_coding	0	3	0	102	0	0	2	0	0	0	0	2	0	0	85	0	0	0	0	0	1	0	0	0	0	2	13
Ace	FBgn0000024	FBtr0335223	protein_coding	0	3	0	112	0	0	2	0	0	0	0	10	0	0	81	0	0	0	0	0	1	0	0	0	0	2	19
Acer	FBgn0016122	FBtr0079685	protein_coding	0	0	0	8	0	0	0	0	0	0	0	7	0	0	0	0	0	0	0	0	0	0	0	0	0	0	1
Acer	FBgn0016122	FBtr0333416	protein_coding	0	0	0	9	1	0	0	0	0	0	0	7	0	0	0	0	0	0	0	0	0	0	0	0	0	0	1
Acf	FBgn0027620	FBtr0085845	protein_coding	0	2	2	15	0	0	0	0	0	0	0	7	0	0	0	2	0	0	0	0	0	0	0	0	0	2	8
Ack	FBgn0028484	FBtr0073211	protein_coding	0	11	0	53	1	0	0	0	0	0	0	11	0	0	5	0	0	0	0	0	1	0	0	0	0	10	37
Acn	FBgn0263198	FBtr0081144	protein_coding	0	1	1	16	1	0	0	0	0	0	0	9	0	0	0	1	0	0	0	0	0	0	0	0	0	1	6
Acn	FBgn0263198	FBtr0081145	protein_coding	0	1	1	17	1	0	0	0	0	0	0	10	0	0	0	1	0	0	0	0	0	0	0	0	0	1	6
Acn	FBgn0263198	FBtr0336842	protein_coding	0	1	1	17	1	0	0	0	0	0	0	10	0	0	0	1	0	0	0	0	0	0	0	0	0	1	6
Acon	FBgn0010100	FBtr0081473	protein_coding	0	0	0	3	0	0	0	0	0	0	0	1	0	0	0	0	0	0	0	0	0	0	0	0	0	0	2
Acon	FBgn0010100	FBtr0300425	protein_coding	0	0	0	3	0	0	0	0	0	0	0	1	0	0	0	0	0	0	0	0	0	0	0	0	0	0	2
Acon	FBgn0010100	FBtr0343871	protein_coding	0	0	0	3	1	0	0	0	0	0	0	0	0	0	0	0	0	0	0	0	0	0	0	0	0	0	2
Acon	FBgn0010100	FBtr0346587	protein_coding	0	0	0	3	1	0	0	0	0	0	0	0	0	0	0	0	0	0	0	0	0	0	0	0	0	0	2
Acox57D-d	FBgn0034629	FBtr0071607	protein_coding	0	17	2	84	0	0	0	0	0	0	0	23	0	0	30	2	0	0	0	0	2	0	0	0	0	15	33
Acox57D-p	FBgn0034628	FBtr0071606	protein_coding	0	6	2	92	1	0	0	0	0	0	0	55	0	0	6	2	0	0	0	0	0	0	0	0	0	6	30
Acox57D-p	FBgn0034628	FBtr0342891	protein_coding	0	6	2	92	1	0	0	0	0	0	0	55	0	0	6	2	0	0	0	0	0	0	0	0	0	6	30
Acp1	FBgn0014454	FBtr0079500	protein_coding	0	0	0	5	0	0	0	0	0	0	0	0	0	0	2	0	0	0	0	0	0	0	0	0	0	0	3
Acp24A4	FBgn0051779	FBtr0110767	protein_coding	0	0	0	56	0	0	0	0	0	0	0	20	0	0	0	0	0	0	0	0	0	0	0	0	0	0	36
Acp24A4	FBgn0051779	FBtr0305673	protein_coding	0	0	0	57	0	0	0	0	0	0	0	20	0	0	0	0	0	0	0	0	0	0	0	0	0	0	37
Acp26Aa	FBgn0002855	FBtr0079155	protein_coding	0	3	3	63	0	0	0	0	0	0	0	45	0	0	0	3	0	0	0	0	0	0	0	0	0	3	18
Acp26Ab	FBgn0002856	FBtr0079156	protein_coding	0	1	1	74	0	0	0	0	0	0	0	48	0	0	2	1	0	0	0	0	0	0	0	0	0	1	24
Acp26Ab	FBgn0002856	FBtr0079157	protein_coding	0	1	1	74	0	0	0	0	0	0	0	48	0	0	2	1	0	0	0	0	0	0	0	0	0	1	24
Acp26Ab	FBgn0002856	FBtr0342618	protein_coding	0	1	1	74	0	0	0	0	0	0	0	48	0	0	2	1	0	0	0	0	0	0	0	0	0	1	24
Acp32CD	FBgn0023415	FBtr0080158	protein_coding	0	2	1	44	0	0	0	0	0	0	0	28	0	0	0	1	0	0	0	0	0	0	0	0	0	2	16
Acp32CD	FBgn0023415	FBtr0344020	protein_coding	0	2	1	44	0	0	0	0	0	0	0	28	0	0	0	1	0	0	0	0	0	0	0	0	0	2	16
Acp36DE	FBgn0011559	FBtr0081054	protein_coding	0	0	1	22	1	0	0	0	0	0	0	13	0	0	0	1	0	0	0	0	0	0	0	0	0	0	8
Acp36DE	FBgn0011559	FBtr0340581	protein_coding	0	0	1	22	1	0	0	0	0	0	0	13	0	0	0	1	0	0	0	0	0	0	0	0	0	0	8
Acp63F	FBgn0015585	FBtr0073182	protein_coding	0	0	0	61	0	0	0	0	0	0	0	14	0	0	3	0	0	0	0	0	0	0	0	0	0	0	44
Acp63F	FBgn0015585	FBtr0346805	protein_coding	0	0	0	60	0	0	0	0	0	0	0	13	0	0	3	0	0	0	0	0	0	0	0	0	0	0	44
Acp65Aa	FBgn0020765	FBtr0077021	protein_coding	0	1	0	25	0	0	0	0	0	0	0	4	0	0	0	0	0	0	0	0	0	0	0	0	0	1	21
Acp76A	FBgn0015586	FBtr0075038	protein_coding	0	3	3	45	1	0	0	0	0	0	0	17	0	0	2	3	0	0	0	0	1	0	0	0	0	2	25
Acp76A	FBgn0015586	FBtr0308781	protein_coding	0	3	3	45	1	0	0	0	0	0	0	17	0	0	2	3	0	0	0	0	1	0	0	0	0	2	25
Acph-1	FBgn0000032	FBtr0085609	protein_coding	0	1	0	0	0	0	0	0	0	0	0	0	0	0	0	0	0	0	0	0	0	0	0	0	0	1	0
Acph-1	FBgn0000032	FBtr0085610	protein_coding	0	1	0	0	0	0	0	0	0	0	0	0	0	0	0	0	0	0	0	0	0	0	0	0	0	1	0
Acsl	FBgn0263120	FBtr0088699	protein_coding	0	1	0	22	0	0	1	0	0	0	0	0	0	0	8	0	0	0	0	0	0	0	0	0	0	1	13
Acsl	FBgn0263120	FBtr0088700	protein_coding	0	1	0	22	0	0	1	0	0	0	0	0	0	0	8	0	0	0	0	0	0	0	0	0	0	1	13
Acsl	FBgn0263120	FBtr0088701	protein_coding	0	1	0	7	0	0	0	0	0	0	0	0	0	0	2	0	0	0	0	0	0	0	0	0	0	1	5
Acsl	FBgn0263120	FBtr0100426	protein_coding	0	1	0	22	0	0	0	0	0	0	0	0	0	0	9	0	0	0	0	0	0	0	0	0	0	1	13
Acsl	FBgn0263120	FBtr0100427	protein_coding	0	1	0	23	0	0	1	0	0	0	0	0	0	0	8	0	0	0	0	0	0	0	0	0	0	1	14
Acsl	FBgn0263120	FBtr0100428	protein_coding	0	1	0	9	0	0	0	0	0	0	0	0	0	0	7	0	0	0	0	0	0	0	0	0	0	1	2
Acsl	FBgn0263120	FBtr0100429	protein_coding	0	1	0	9	0	0	1	0	0	0	0	0	0	0	6	0	0	0	0	0	0	0	0	0	0	1	2
Acsl	FBgn0263120	FBtr0100430	protein_coding	0	1	0	9	0	0	2	0	0	0	0	0	0	0	5	0	0	0	0	0	0	0	0	0	0	1	2
Acsl	FBgn0263120	FBtr0100431	protein_coding	0	1	0	7	0	0	0	0	0	0	0	0	0	0	2	0	0	0	0	0	0	0	0	0	0	1	5
Acsl	FBgn0263120	FBtr0333001	protein_coding	0	1	0	7	0	0	0	0	0	0	0	0	0	0	2	0	0	0	0	0	0	0	0	0	0	1	5
Act42A	FBgn0000043	FBtr0086029	protein_coding	0	0	0	16	1	0	0	0	0	0	0	7	0	0	0	0	0	0	0	0	0	0	0	0	0	0	8
Act57B	FBgn0000044	FBtr0071519	protein_coding	0	0	0	43	1	0	0	0	0	0	0	20	0	0	7	0	0	0	0	0	0	0	0	0	0	0	15
Act5C	FBgn0000042	FBtr0070822	protein_coding	0	0	0	34	0	0	0	0	0	0	0	29	0	0	2	0	0	0	0	0	0	0	0	0	0	0	3
Act5C	FBgn0000042	FBtr0070823	protein_coding	0	0	0	35	0	0	0	0	0	0	0	31	0	0	2	0	0	0	0	0	0	0	0	0	0	0	2
Act5C	FBgn0000042	FBtr0100662	protein_coding	0	0	0	36	0	0	0	0	0	0	0	31	0	0	2	0	0	0	0	0	0	0	0	0	0	0	3
Act5C	FBgn0000042	FBtr0100663	protein_coding	0	0	0	34	0	0	0	0	0	0	0	29	0	0	2	0	0	0	0	0	0	0	0	0	0	0	3
Act5C	FBgn0000042	FBtr0345894	protein_coding	0	0	0	38	0	0	0	0	0	0	0	33	0	0	2	0	0	0	0	0	0	0	0	0	0	0	3
Act79B	FBgn0000045	FBtr0078478	protein_coding	0	0	0	9	1	0	0	0	0	0	0	0	0	0	0	0	0	0	0	0	0	0	0	0	0	0	8
Act79B	FBgn0000045	FBtr0334090	protein_coding	0	0	0	9	1	0	0	0	0	0	0	0	0	0	0	0	0	0	0	0	0	0	0	0	0	0	8
Act87E	FBgn0000046	FBtr0082785	protein_coding	0	2	0	58	0	0	0	0	0	0	0	31	0	0	9	0	0	0	0	0	0	0	0	0	0	2	18
Act87E	FBgn0000046	FBtr0346242	protein_coding	0	2	0	58	0	0	0	0	0	0	0	31	0	0	9	0	0	0	0	0	0	0	0	0	0	2	18
Act88F	FBgn0000047	FBtr0083143	protein_coding	0	0	0	8	1	0	0	0	0	0	0	4	0	0	1	0	0	0	0	0	0	0	0	0	0	0	2
Actbeta	FBgn0024913	FBtr0089209	protein_coding	0	0	0	4	0	0	0	0	0	0	0	1	0	0	2	0	0	0	0	0	0	0	0	0	0	0	1
Actn	FBgn0000667	FBtr0070343	protein_coding	0	4	0	65	0	0	1	0	0	0	0	6	0	0	43	0	0	0	0	0	0	0	0	0	0	4	15
Actn	FBgn0000667	FBtr0070344	protein_coding	0	4	0	65	0	0	1	0	0	0	0	6	0	0	43	0	0	0	0	0	0	0	0	0	0	4	15
Actn	FBgn0000667	FBtr0070345	protein_coding	0	4	0	65	0	0	1	0	0	0	0	6	0	0	43	0	0	0	0	0	0	0	0	0	0	4	15
Actn	FBgn0000667	FBtr0303048	protein_coding	0	4	0	43	0	0	1	0	0	0	0	6	0	0	30	0	0	0	0	0	0	0	0	0	0	4	6
Actn	FBgn0000667	FBtr0310657	protein_coding	0	4	0	65	0	0	1	0	0	0	0	6	0	0	43	0	0	0	0	0	0	0	0	0	0	4	15
Actn	FBgn0000667	FBtr0310658	protein_coding	0	4	0	43	0	0	1	0	0	0	0	6	0	0	30	0	0	0	0	0	0	0	0	0	0	4	6
Actn	FBgn0000667	FBtr0310659	protein_coding	0	4	0	44	0	0	1	0	0	0	0	6	0	0	30	0	0	0	0	0	0	0	0	0	0	4	7
Actn	FBgn0000667	FBtr0333801	protein_coding	0	4	0	43	0	0	1	0	0	0	0	6	0	0	30	0	0	0	0	0	0	0	0	0	0	4	6
Actn	FBgn0000667	FBtr0333802	protein_coding	0	4	0	43	0	0	1	0	0	0	0	6	0	0	30	0	0	0	0	0	0	0	0	0	0	4	6
Actn3	FBgn0015008	FBtr0083380	protein_coding	0	0	1	47	0	0	0	0	0	0	0	38	0	0	0	1	0	0	0	0	0	0	0	0	0	0	9
Acyp2	FBgn0038363	FBtr0083174	protein_coding	0	0	0	21	1	0	0	0	0	0	0	2	0	0	0	0	0	0	0	0	0	0	0	0	0	0	18
Acyp2	FBgn0038363	FBtr0334591	protein_coding	0	0	0	21	1	0	0	0	0	0	0	2	0	0	0	0	0	0	0	0	0	0	0	0	0	0	18
AdSS	FBgn0027493	FBtr0083991	protein_coding	0	3	0	51	0	0	0	0	0	0	0	26	0	0	19	0	0	0	0	0	0	0	0	0	0	3	6
Ada2a	FBgn0263738	FBtr0310380	protein_coding	0	0	0	5	0	0	0	0	0	0	0	5	0	0	0	0	0	0	0	0	0	0	0	0	0	0	0
Ada2a	FBgn0263738	FBtr0310381	protein_coding	0	0	0	5	0	0	0	0	0	0	0	5	0	0	0	0	0	0	0	0	0	0	0	0	0	0	0
Ada2a	FBgn0263738	FBtr0310382	protein_coding	0	0	0	5	0	0	0	0	0	0	0	5	0	0	0	0	0	0	0	0	0	0	0	0	0	0	0
Ada2a	FBgn0263738	FBtr0310383	protein_coding	0	0	0	5	0	0	0	0	0	0	0	5	0	0	0	0	0	0	0	0	0	0	0	0	0	0	0
Ada2a	FBgn0263738	FBtr0310384	protein_coding	0	0	0	5	0	0	0	0	0	0	0	5	0	0	0	0	0	0	0	0	0	0	0	0	0	0	0
Ada2b	FBgn0037555	FBtr0081807	protein_coding	0	0	0	7	1	0	0	0	0	0	0	3	0	0	1	0	0	0	0	0	0	0	0	0	0	0	2
Ada2b	FBgn0037555	FBtr0100368	protein_coding	0	1	0	6	0	0	0	0	0	0	0	3	0	0	1	0	0	0	0	0	0	0	0	0	0	1	2
Ada2b	FBgn0037555	FBtr0334315	protein_coding	0	0	0	7	1	0	0	0	0	0	0	3	0	0	1	0	0	0	0	0	0	0	0	0	0	0	2
Adam	FBgn0027619	FBtr0088387	protein_coding	0	0	0	1	0	0	0	0	0	0	0	0	0	0	0	0	0	0	0	0	0	0	0	0	0	0	1
Adam	FBgn0027619	FBtr0339425	protein_coding	0	0	0	1	0	0	0	0	0	0	0	0	0	0	0	0	0	0	0	0	0	0	0	0	0	0	1
AdamTS-A	FBgn0038341	FBtr0083160	protein_coding	0	4	1	108	0	0	0	0	0	0	0	2	0	0	88	1	0	0	0	0	0	0	0	0	0	4	18
AdamTS-A	FBgn0038341	FBtr0334629	protein_coding	0	5	0	65	0	1	6	0	0	0	0	2	0	0	21	0	0	0	0	0	0	0	0	0	0	4	36
AdamTS-A	FBgn0038341	FBtr0339398	protein_coding	0	4	0	39	0	0	0	0	0	0	0	2	0	0	15	0	0	0	0	0	0	0	0	0	0	4	22
Adar	FBgn0026086	FBtr0070299	protein_coding	0	3	0	120	1	0	1	0	0	0	0	30	0	0	53	0	0	0	0	0	1	0	0	0	0	2	36
Adar	FBgn0026086	FBtr0070300	protein_coding	0	3	0	139	23	0	1	0	0	0	0	27	0	0	53	0	0	0	0	0	1	0	0	0	0	2	36
Adar	FBgn0026086	FBtr0100557	protein_coding	0	1	0	122	13	0	1	0	0	0	0	30	0	0	43	0	0	0	0	0	1	0	0	0	0	0	36
Adar	FBgn0026086	FBtr0305497	protein_coding	0	1	0	106	1	0	1	0	0	0	0	28	0	0	41	0	0	0	0	0	1	0	0	0	0	0	36
Adar	FBgn0026086	FBtr0305498	protein_coding	0	3	0	120	1	0	1	0	0	0	0	30	0	0	53	0	0	0	0	0	1	0	0	0	0	2	36
Adar	FBgn0026086	FBtr0305499	protein_coding	0	3	0	139	23	0	1	0	0	0	0	27	0	0	53	0	0	0	0	0	1	0	0	0	0	2	36
Adar	FBgn0026086	FBtr0307895	protein_coding	0	3	0	120	1	0	1	0	0	0	0	30	0	0	53	0	0	0	0	0	1	0	0	0	0	2	36
Adar	FBgn0026086	FBtr0309961	protein_coding	0	3	0	118	1	0	5	0	0	0	0	30	0	0	47	0	0	0	0	0	1	0	0	0	0	2	36
Adar	FBgn0026086	FBtr0309962	protein_coding	0	1	0	106	1	0	1	0	0	0	0	28	0	0	41	0	0	0	0	0	1	0	0	0	0	0	36
Adar	FBgn0026086	FBtr0309963	protein_coding	0	1	0	106	1	0	1	0	0	0	0	28	0	0	41	0	0	0	0	0	1	0	0	0	0	0	36
Adar	FBgn0026086	FBtr0309965	protein_coding	0	1	0	106	11	0	1	0	0	0	0	28	0	0	31	0	0	0	0	0	1	0	0	0	0	0	36
Adar	FBgn0026086	FBtr0339272	protein_coding	0	3	0	139	23	0	1	0	0	0	0	27	0	0	53	0	0	0	0	0	1	0	0	0	0	2	36
Adar	FBgn0026086	FBtr0339273	protein_coding	0	1	0	106	1	0	1	0	0	0	0	28	0	0	41	0	0	0	0	0	1	0	0	0	0	0	36
Adar	FBgn0026086	FBtr0339274	protein_coding	0	1	0	106	1	0	1	0	0	0	0	28	0	0	41	0	0	0	0	0	1	0	0	0	0	0	36
Adat1	FBgn0028658	FBtr0080573	protein_coding	0	0	0	55	1	0	0	0	0	0	0	29	0	0	0	0	0	0	0	0	0	0	0	0	0	0	25
Adat1	FBgn0028658	FBtr0331627	protein_coding	0	0	0	41	0	0	0	0	0	0	0	16	0	0	0	0	0	0	0	0	0	0	0	0	0	0	25
Adck	FBgn0035039	FBtr0072320	protein_coding	0	1	0	0	0	0	0	0	0	0	0	0	0	0	1	0	0	0	0	0	1	0	0	0	0	0	0
Adck	FBgn0035039	FBtr0343487	protein_coding	0	1	0	0	0	0	0	0	0	0	0	0	0	0	1	0	0	0	0	0	1	0	0	0	0	0	0
AdenoK	FBgn0036337	FBtr0075895	protein_coding	0	1	0	8	0	0	0	0	0	0	0	0	0	0	0	0	0	0	0	0	0	0	0	0	0	1	8
AdenoK	FBgn0036337	FBtr0075896	protein_coding	0	1	0	4	0	0	0	0	0	0	0	0	0	0	0	0	0	0	0	0	0	0	0	0	0	1	4
AdenoK	FBgn0036337	FBtr0346531	protein_coding	0	1	0	8	0	0	0	0	0	0	0	0	0	0	0	0	0	0	0	0	0	0	0	0	0	1	8
Adf1	FBgn0000054	FBtr0086111	protein_coding	0	1	0	19	0	0	0	0	0	0	0	7	0	0	1	0	0	0	0	0	0	0	0	0	0	1	11
Adf1	FBgn0000054	FBtr0086112	protein_coding	0	1	0	19	0	0	0	0	0	0	0	7	0	0	1	0	0	0	0	0	0	0	0	0	0	1	11
Adf1	FBgn0000054	FBtr0086113	protein_coding	0	1	0	19	0	0	0	0	0	0	0	7	0	0	1	0	0	0	0	0	0	0	0	0	0	1	11
Adf1	FBgn0000054	FBtr0330252	protein_coding	0	1	0	19	0	0	0	0	0	0	0	7	0	0	1	0	0	0	0	0	0	0	0	0	0	1	11
Adgf-A	FBgn0036752	FBtr0075190	protein_coding	0	2	1	89	1	0	1	0	0	0	0	10	0	0	55	1	0	0	0	0	0	0	0	0	0	2	22
Adgf-A	FBgn0036752	FBtr0075191	protein_coding	0	2	1	89	1	0	1	0	0	0	0	10	0	0	55	1	0	0	0	0	0	0	0	0	0	2	22
Adgf-A2	FBgn0043025	FBtr0075192	protein_coding	0	6	5	47	0	2	2	0	0	0	0	16	0	0	8	5	0	0	0	0	0	0	0	0	0	4	21
Adgf-A2	FBgn0043025	FBtr0110846	protein_coding	0	4	5	80	0	0	1	0	0	0	0	16	0	0	41	5	0	0	0	0	0	0	0	0	0	4	22
Adgf-A2	FBgn0043025	FBtr0110847	protein_coding	0	4	5	80	0	0	1	0	0	0	0	16	0	0	41	5	0	0	0	0	0	0	0	0	0	4	22
Adgf-B	FBgn0036751	FBtr0075193	protein_coding	0	0	0	19	0	0	0	0	0	0	0	3	0	0	0	0	0	0	0	0	0	0	0	0	0	0	16
Adgf-C	FBgn0038173	FBtr0082821	protein_coding	0	0	0	1	0	0	0	0	0	0	0	0	0	0	1	0	0	0	0	0	0	0	0	0	0	0	0
Adgf-D	FBgn0038172	FBtr0082845	protein_coding	0	0	0	1	0	0	0	0	0	0	0	0	0	0	0	0	0	0	0	0	0	0	0	0	0	0	1
Adgf-E	FBgn0033952	FBtr0087482	protein_coding	0	9	5	81	0	0	0	0	0	0	0	45	0	0	2	5	0	0	0	0	0	0	0	0	0	9	34
Adh	FBgn0000055	FBtr0100589	protein_coding	0	0	0	1	0	0	0	0	0	0	0	0	0	0	1	0	0	0	0	0	0	0	0	0	0	0	0
Adh	FBgn0000055	FBtr0100590	protein_coding	0	0	0	1	0	0	0	0	0	0	0	0	0	0	0	0	0	0	0	0	0	0	0	0	0	0	1
Adh	FBgn0000055	FBtr0100591	protein_coding	0	0	0	2	0	0	0	0	0	0	0	1	0	0	1	0	0	0	0	0	0	0	0	0	0	0	0
Adh	FBgn0000055	FBtr0100593	protein_coding	0	0	0	2	0	0	0	0	0	0	0	1	0	0	0	0	0	0	0	0	0	0	0	0	0	0	1
Adh	FBgn0000055	FBtr0100594	protein_coding	0	0	0	1	0	0	0	0	0	0	0	0	0	0	1	0	0	0	0	0	0	0	0	0	0	0	0
Adhr	FBgn0000056	FBtr0006151	protein_coding	0	0	0	2	0	0	0	0	0	0	0	1	0	0	1	0	0	0	0	0	0	0	0	0	0	0	0
Adhr	FBgn0000056	FBtr0100187	protein_coding	0	0	0	2	0	0	0	0	0	0	0	1	0	0	0	0	0	0	0	0	0	0	0	0	0	0	1
Adhr	FBgn0000056	FBtr0343699	protein_coding	0	0	0	2	0	0	0	0	0	0	0	1	0	0	0	0	0	0	0	0	0	0	0	0	0	0	1
Adi1	FBgn0052068	FBtr0113421	protein_coding	1	0	1	46	0	0	2	0	0	0	0	13	0	0	4	1	0	0	0	0	0	1	0	0	0	0	27
AdipoR	FBgn0038984	FBtr0084282	protein_coding	0	2	0	37	1	0	0	0	0	0	0	11	0	0	12	0	0	0	0	0	1	0	0	0	0	1	14
AdipoR	FBgn0038984	FBtr0084283	protein_coding	0	2	0	36	1	0	0	0	0	0	0	11	0	0	10	0	0	0	0	0	1	0	0	0	0	1	15
AdipoR	FBgn0038984	FBtr0084284	protein_coding	0	2	0	31	0	0	0	0	0	0	0	9	0	0	8	0	0	0	0	0	1	0	0	0	0	1	15
AdipoR	FBgn0038984	FBtr0308848	protein_coding	0	2	0	34	0	0	0	0	0	0	0	9	0	0	12	0	0	0	0	0	1	0	0	0	0	1	14
AdipoR	FBgn0038984	FBtr0334561	protein_coding	0	2	0	33	0	0	0	0	0	0	0	9	0	0	11	0	0	0	0	0	1	0	0	0	0	1	14
Adk1	FBgn0022709	FBtr0076017	protein_coding	0	1	0	48	0	0	0	0	0	0	0	18	0	0	3	0	0	0	0	0	0	0	0	0	0	1	27
Adk1	FBgn0022709	FBtr0076018	protein_coding	0	1	0	50	1	0	0	0	0	0	0	19	0	0	3	0	0	0	0	0	0	0	0	0	0	1	27
Adk3	FBgn0042094	FBtr0082330	protein_coding	0	0	0	3	0	0	0	0	0	0	0	1	0	0	0	0	0	0	0	0	0	0	0	0	0	0	2
Adk3	FBgn0042094	FBtr0082331	protein_coding	0	0	0	3	0	0	0	0	0	0	0	1	0	0	0	0	0	0	0	0	0	0	0	0	0	0	2
Adk3	FBgn0042094	FBtr0339378	protein_coding	0	0	0	3	0	0	0	0	0	0	0	1	0	0	0	0	0	0	0	0	0	0	0	0	0	0	2
Adk3	FBgn0042094	FBtr0339379	protein_coding	0	0	0	3	0	0	0	0	0	0	0	1	0	0	0	0	0	0	0	0	0	0	0	0	0	0	2
AdoR	FBgn0039747	FBtr0085581	protein_coding	0	4	0	152	3	0	5	0	0	0	0	20	0	0	90	0	0	0	0	0	1	0	0	0	0	3	35
AdoR	FBgn0039747	FBtr0334658	protein_coding	0	4	0	152	3	0	5	0	0	0	0	20	0	0	90	0	0	0	0	0	1	0	0	0	0	3	35
Ady43A	FBgn0026602	FBtr0089050	protein_coding	0	3	1	28	5	0	1	0	0	0	0	7	0	0	3	1	0	0	0	0	0	0	0	0	0	3	12
Aef1	FBgn0005694	FBtr0078348	protein_coding	0	0	0	7	0	0	0	0	0	0	0	3	0	0	1	0	0	0	0	0	0	0	0	0	0	0	3
Aef1	FBgn0005694	FBtr0078349	protein_coding	0	0	0	7	0	0	0	0	0	0	0	3	0	0	1	0	0	0	0	0	0	0	0	0	0	0	3
Aef1	FBgn0005694	FBtr0078350	protein_coding	0	0	0	7	0	0	1	0	0	0	0	3	0	0	0	0	0	0	0	0	0	0	0	0	0	0	3
Aef1	FBgn0005694	FBtr0330156	protein_coding	0	0	0	7	0	0	0	0	0	0	0	3	0	0	1	0	0	0	0	0	0	0	0	0	0	0	3
Afti	FBgn0038223	FBtr0273391	protein_coding	0	14	8	70	2	0	0	0	0	0	0	33	0	0	8	8	0	0	0	0	1	0	0	0	0	13	28
Afti	FBgn0038223	FBtr0310000	protein_coding	0	14	8	73	15	0	0	0	0	0	0	23	0	0	8	8	0	0	0	0	1	0	0	0	0	13	28
Afti	FBgn0038223	FBtr0310001	protein_coding	0	14	8	87	17	0	0	0	0	0	0	35	0	0	8	8	0	0	0	0	1	0	0	0	0	13	28
Ag5r	FBgn0015010	FBtr0073937	protein_coding	0	2	0	28	0	0	0	0	0	0	0	10	0	0	0	0	0	0	0	0	0	0	0	0	0	2	18
Ag5r	FBgn0015010	FBtr0305582	protein_coding	0	2	0	28	4	0	0	0	0	0	0	6	0	0	0	0	0	0	0	0	0	0	0	0	0	2	18
Ag5r	FBgn0015010	FBtr0333658	protein_coding	0	2	0	28	4	0	2	0	0	0	0	6	0	0	0	0	0	0	0	0	0	0	0	0	0	2	16
Ag5r2	FBgn0020508	FBtr0073938	protein_coding	0	0	0	25	0	0	0	0	0	0	0	0	0	0	0	0	0	0	0	0	0	0	0	0	0	0	25
Ahcy13	FBgn0014455	FBtr0074030	protein_coding	0	0	0	5	0	0	0	0	0	0	0	0	0	0	0	0	0	0	0	0	0	0	0	0	0	0	5
Ahcy13	FBgn0014455	FBtr0332590	protein_coding	0	0	0	5	0	0	0	0	0	0	0	0	0	0	0	0	0	0	0	0	0	0	0	0	0	0	5
Ahcy13	FBgn0014455	FBtr0346181	protein_coding	0	0	0	5	0	0	0	0	0	0	0	0	0	0	0	0	0	0	0	0	0	0	0	0	0	0	5
Ahcy89E	FBgn0015011	FBtr0083378	protein_coding	0	2	1	45	0	0	0	0	0	0	0	17	0	0	1	1	0	0	0	0	0	0	0	0	0	2	27
Ahcy89E	FBgn0015011	FBtr0083379	protein_coding	0	2	1	45	0	0	0	0	0	0	0	17	0	0	1	1	0	0	0	0	0	0	0	0	0	2	27
Ak6	FBgn0033754	FBtr0087891	protein_coding	0	0	0	27	0	0	0	0	0	0	0	22	0	0	0	0	0	0	0	0	0	0	0	0	0	0	5
Akap200	FBgn0027932	FBtr0079664	protein_coding	0	0	3	77	0	0	1	0	0	0	0	16	0	0	20	3	0	0	0	0	0	0	0	0	0	0	40
Akap200	FBgn0027932	FBtr0079665	protein_coding	0	0	3	44	3	0	0	0	0	0	0	13	0	0	14	3	0	0	0	0	0	0	0	0	0	0	14
Akap200	FBgn0027932	FBtr0079666	protein_coding	0	0	3	28	3	0	1	0	0	0	0	13	0	0	3	3	0	0	0	0	0	0	0	0	0	0	8
Akap200	FBgn0027932	FBtr0079667	protein_coding	0	0	4	76	3	0	2	0	0	0	0	13	0	0	19	4	0	0	0	0	0	0	0	0	0	0	39
Akap200	FBgn0027932	FBtr0340239	protein_coding	0	0	3	77	3	0	1	0	0	0	0	13	0	0	20	3	0	0	0	0	0	0	0	0	0	0	40
Akap200	FBgn0027932	FBtr0340240	protein_coding	0	0	3	82	5	0	1	0	0	0	0	16	0	0	20	3	0	0	0	0	0	0	0	0	0	0	40
Akap200	FBgn0027932	FBtr0340241	protein_coding	0	0	4	43	3	0	0	0	0	0	0	13	0	0	13	4	0	0	0	0	0	0	0	0	0	0	14
Akh	FBgn0004552	FBtr0073213	protein_coding	0	0	0	29	0	0	0	0	0	0	0	27	0	0	0	0	0	0	0	0	0	0	0	0	0	0	2
AkhR	FBgn0025595	FBtr0079308	protein_coding	0	6	0	107	2	0	2	0	0	0	0	42	0	0	16	0	0	0	0	0	2	0	0	0	0	4	47
AkhR	FBgn0025595	FBtr0079309	protein_coding	0	6	0	107	9	0	2	0	0	0	0	42	0	0	9	0	0	0	0	0	2	0	0	0	0	4	47
AkhR	FBgn0025595	FBtr0079310	protein_coding	0	6	0	107	2	0	2	0	0	0	0	42	0	0	16	0	0	0	0	0	2	0	0	0	0	4	47
AkhR	FBgn0025595	FBtr0332331	protein_coding	0	6	0	107	2	0	2	0	0	0	0	42	0	0	16	0	0	0	0	0	2	0	0	0	0	4	47
Akt1	FBgn0010379	FBtr0083226	protein_coding	0	0	1	34	1	0	2	0	0	0	0	14	0	0	5	1	0	0	0	0	0	0	0	0	0	0	12
Akt1	FBgn0010379	FBtr0083227	protein_coding	0	0	1	34	1	0	4	0	0	0	0	14	0	0	3	1	0	0	0	0	0	0	0	0	0	0	12
Akt1	FBgn0010379	FBtr0083228	protein_coding	0	0	1	34	1	0	2	0	0	0	0	14	0	0	5	1	0	0	0	0	0	0	0	0	0	0	12
Akt1	FBgn0010379	FBtr0344470	protein_coding	0	0	1	24	1	0	0	0	0	0	0	14	0	0	0	1	0	0	0	0	0	0	0	0	0	0	9
Akt1	FBgn0010379	FBtr0344717	protein_coding	0	0	1	34	8	0	4	0	0	0	0	7	0	0	3	1	0	0	0	0	0	0	0	0	0	0	12
AlaRS	FBgn0027094	FBtr0079721	protein_coding	0	17	3	118	0	0	0	0	0	0	0	49	0	0	5	3	0	0	0	0	1	0	0	0	0	16	65
AlaRS	FBgn0027094	FBtr0079722	protein_coding	0	18	3	118	0	1	3	0	0	0	0	49	0	0	2	3	0	0	0	0	1	0	0	0	0	16	65
AlaRS-m	FBgn0028962	FBtr0077168	protein_coding	0	7	2	45	0	1	1	0	0	0	0	14	0	0	10	2	0	0	0	0	2	0	0	0	0	4	22
Ald	FBgn0000064	FBtr0084994	protein_coding	0	1	0	55	3	0	0	0	0	0	0	12	0	0	5	0	0	0	0	0	1	0	0	0	0	0	36
Ald	FBgn0000064	FBtr0084995	protein_coding	0	1	0	53	0	0	0	0	0	0	0	14	0	0	1	0	0	0	0	0	1	0	0	0	0	0	39
Ald	FBgn0000064	FBtr0084999	protein_coding	0	1	0	46	0	0	0	0	0	0	0	14	0	0	1	0	0	0	0	0	1	0	0	0	0	0	32
Ald	FBgn0000064	FBtr0085000	protein_coding	0	0	0	45	0	0	0	0	0	0	0	13	0	0	0	0	0	0	0	0	0	0	0	0	0	0	32
Ald	FBgn0000064	FBtr0085001	protein_coding	0	0	0	53	0	0	2	0	0	0	0	13	0	0	2	0	0	0	0	0	0	0	0	0	0	0	36
Ald	FBgn0000064	FBtr0114544	protein_coding	0	0	0	52	0	0	0	0	0	0	0	13	0	0	0	0	0	0	0	0	0	0	0	0	0	0	39
Ald	FBgn0000064	FBtr0306657	protein_coding	0	0	0	53	0	0	2	0	0	0	0	13	0	0	2	0	0	0	0	0	0	0	0	0	0	0	36
Ald	FBgn0000064	FBtr0310660	protein_coding	0	1	0	53	0	0	0	0	0	0	0	14	0	0	1	0	0	0	0	0	1	0	0	0	0	0	39
Ald	FBgn0000064	FBtr0310661	protein_coding	0	0	0	53	0	0	0	0	0	0	0	13	0	0	4	0	0	0	0	0	0	0	0	0	0	0	36
Ald	FBgn0000064	FBtr0339614	protein_coding	0	1	0	54	1	0	0	0	0	0	0	13	0	0	5	0	0	0	0	0	1	0	0	0	0	0	36
Aldh	FBgn0012036	FBtr0079806	protein_coding	0	6	0	64	4	0	0	0	0	0	0	20	0	0	28	0	0	0	0	0	0	0	0	0	0	6	12
Aldh	FBgn0012036	FBtr0332597	protein_coding	0	6	0	64	4	0	0	0	0	0	0	20	0	0	28	0	0	0	0	0	0	0	0	0	0	6	12
Aldh-III	FBgn0010548	FBtr0088993	protein_coding	0	0	0	19	0	0	0	0	0	0	0	1	0	0	12	0	0	0	0	0	0	0	0	0	0	0	6
Aldh-III	FBgn0010548	FBtr0088996	protein_coding	0	1	0	19	0	0	0	0	0	0	0	1	0	0	12	0	0	0	0	0	1	0	0	0	0	0	7
Aldh-III	FBgn0010548	FBtr0300477	protein_coding	0	0	0	19	0	0	0	0	0	0	0	1	0	0	12	0	0	0	0	0	0	0	0	0	0	0	6
Aldh-III	FBgn0010548	FBtr0300478	protein_coding	0	0	0	19	0	0	0	0	0	0	0	1	0	0	12	0	0	0	0	0	0	0	0	0	0	0	6
Aldh-III	FBgn0010548	FBtr0300479	protein_coding	0	0	0	20	0	0	0	0	0	0	0	1	0	0	12	0	0	0	0	0	0	0	0	0	0	0	7
Aldh-III	FBgn0010548	FBtr0300480	protein_coding	0	0	0	28	0	0	0	0	0	0	0	1	0	0	14	0	0	0	0	0	0	0	0	0	0	0	13
Aldh-III	FBgn0010548	FBtr0300481	protein_coding	0	1	0	28	0	0	0	0	0	0	0	1	0	0	14	0	0	0	0	0	1	0	0	0	0	0	14
Aldh-III	FBgn0010548	FBtr0308198	protein_coding	0	1	0	28	0	0	0	0	0	0	0	1	0	0	14	0	0	0	0	0	1	0	0	0	0	0	14
Aldh-III	FBgn0010548	FBtr0310674	protein_coding	0	0	0	28	0	0	0	0	0	0	0	1	0	0	14	0	0	0	0	0	0	0	0	0	0	0	13
Aldh-III	FBgn0010548	FBtr0310675	protein_coding	0	0	0	20	0	0	0	0	0	0	0	1	0	0	12	0	0	0	0	0	0	0	0	0	0	0	7
Aldh-III	FBgn0010548	FBtr0310676	protein_coding	0	1	0	18	0	0	0	0	0	0	0	1	0	0	12	0	0	0	0	0	1	0	0	0	0	0	6
Aldh-III	FBgn0010548	FBtr0336912	protein_coding	0	1	0	19	0	0	0	0	0	0	0	1	0	0	12	0	0	0	0	0	1	0	0	0	0	0	7
Alg-2	FBgn0086378	FBtr0301810	protein_coding	0	0	0	13	1	0	0	0	0	0	0	6	0	0	4	0	0	0	0	0	0	0	0	0	0	0	2
Alg10	FBgn0052076	FBtr0076217	protein_coding	0	1	0	44	0	0	0	0	0	0	0	15	0	0	0	0	0	0	0	0	0	0	0	0	0	1	29
Alh	FBgn0261238	FBtr0081612	protein_coding	0	0	1	23	0	0	0	1	0	0	0	3	0	0	19	0	0	0	0	0	0	0	0	0	0	0	1
Alh	FBgn0261238	FBtr0081613	protein_coding	0	0	1	23	0	0	0	1	0	0	0	3	0	0	19	0	0	0	0	0	0	0	0	0	0	0	1
Alh	FBgn0261238	FBtr0081614	protein_coding	0	1	0	16	0	0	0	0	0	0	0	3	0	0	4	0	0	0	0	0	0	0	0	0	0	1	9
Alh	FBgn0261238	FBtr0113200	protein_coding	0	1	0	16	0	0	0	0	0	0	0	3	0	0	4	0	0	0	0	0	0	0	0	0	0	1	9
Alh	FBgn0261238	FBtr0300494	protein_coding	0	1	1	19	0	0	0	0	0	0	0	6	0	0	4	1	0	0	0	0	0	0	0	0	0	1	9
Alh	FBgn0261238	FBtr0300495	protein_coding	0	1	1	19	0	0	0	0	0	0	0	6	0	0	4	1	0	0	0	0	0	0	0	0	0	1	9
Alh	FBgn0261238	FBtr0330367	protein_coding	0	1	1	19	0	0	0	0	0	0	0	6	0	0	4	1	0	0	0	0	0	0	0	0	0	1	9
Alh	FBgn0261238	FBtr0334672	protein_coding	0	0	1	23	0	0	0	1	0	0	0	3	0	0	19	0	0	0	0	0	0	0	0	0	0	0	1
Alh	FBgn0261238	FBtr0334673	protein_coding	0	0	1	23	0	0	0	1	0	0	0	3	0	0	19	0	0	0	0	0	0	0	0	0	0	0	1
Alh	FBgn0261238	FBtr0334674	protein_coding	0	1	1	19	0	0	0	0	0	0	0	6	0	0	4	1	0	0	0	0	0	0	0	0	0	1	9
Alh	FBgn0261238	FBtr0334675	protein_coding	0	1	1	19	0	0	0	0	0	0	0	6	0	0	4	1	0	0	0	0	0	0	0	0	0	1	9
Alh	FBgn0261238	FBtr0334676	protein_coding	0	1	1	19	0	0	0	0	0	0	0	6	0	0	4	1	0	0	0	0	0	0	0	0	0	1	9
Alh	FBgn0261238	FBtr0334677	protein_coding	0	0	1	23	0	0	0	1	0	0	0	3	0	0	19	0	0	0	0	0	0	0	0	0	0	0	1
Alk	FBgn0040505	FBtr0087118	protein_coding	0	0	0	3	0	0	0	0	0	0	0	1	0	0	1	0	0	0	0	0	0	0	0	0	0	0	1
Alk	FBgn0040505	FBtr0331926	protein_coding	0	0	0	6	0	0	0	0	0	0	0	3	0	0	2	0	0	0	0	0	0	0	0	0	0	0	1
AlkB	FBgn0065035	FBtr0074168	protein_coding	0	1	3	20	1	0	1	0	0	0	0	7	0	0	1	3	0	0	0	0	0	0	0	0	0	1	10
AlkB	FBgn0065035	FBtr0445838	protein_coding	0	1	3	20	1	0	4	0	0	0	0	7	0	0	1	3	0	0	0	0	0	0	0	0	0	1	7
Alp1	FBgn0283479	FBtr0078396	protein_coding	0	0	0	14	0	0	0	0	0	0	0	3	0	0	0	0	0	0	0	0	0	0	0	0	0	0	11
Alp1	FBgn0283479	FBtr0331821	protein_coding	0	0	0	14	0	0	0	0	0	0	0	3	0	0	0	0	0	0	0	0	0	0	0	0	0	0	11
Alp2	FBgn0283480	FBtr0071782	protein_coding	0	5	0	20	0	0	0	0	0	0	0	5	0	0	3	0	0	0	0	0	0	0	0	0	0	5	12
Alp4	FBgn0016123	FBtr0085733	protein_coding	0	7	2	80	4	0	0	0	0	0	0	22	0	0	30	2	0	0	0	0	0	0	0	0	0	7	24
Alp4	FBgn0016123	FBtr0085734	protein_coding	0	6	2	76	4	2	8	0	0	0	0	22	0	0	17	2	0	0	0	0	0	0	0	0	0	4	25
Alr	FBgn0031068	FBtr0074794	protein_coding	0	1	0	14	1	0	0	0	0	0	0	12	0	0	0	0	0	0	0	0	0	0	0	0	0	1	1
Alr	FBgn0031068	FBtr0331763	protein_coding	0	1	0	14	1	0	0	0	0	0	0	12	0	0	1	0	0	0	0	0	0	0	0	0	0	1	0
Als2	FBgn0037116	FBtr0078462	protein_coding	0	2	3	9	0	0	0	0	0	0	0	8	0	0	0	3	0	0	0	0	0	0	0	0	0	2	1
Ama	FBgn0000071	FBtr0081618	protein_coding	0	0	0	37	1	0	2	0	0	0	0	5	0	0	4	0	0	0	0	0	0	0	0	0	0	0	25
Ama	FBgn0000071	FBtr0081619	protein_coding	0	0	0	37	1	0	0	0	0	0	0	5	0	0	2	0	0	0	0	0	0	0	0	0	0	0	29
Ama	FBgn0000071	FBtr0081620	protein_coding	0	0	0	37	1	0	0	0	0	0	0	5	0	0	2	0	0	0	0	0	0	0	0	0	0	0	29
Amph	FBgn0027356	FBtr0087828	protein_coding	0	4	1	92	3	0	0	0	0	0	0	32	0	0	53	1	0	0	0	0	0	0	0	0	0	4	4
Amph	FBgn0027356	FBtr0333099	protein_coding	0	4	1	92	3	0	0	0	0	0	0	32	0	0	53	1	0	0	0	0	0	0	0	0	0	4	4
Amph	FBgn0027356	FBtr0333100	protein_coding	0	2	0	95	3	0	0	0	0	0	0	32	0	0	56	0	0	0	0	0	0	0	0	0	0	2	4
Amt	FBgn0038309	FBtr0113238	protein_coding	0	5	0	9	0	0	0	0	0	0	0	7	0	0	0	0	0	0	0	0	0	0	0	0	0	5	2
Amun	FBgn0030328	FBtr0073615	protein_coding	0	0	0	28	0	0	1	0	0	0	0	15	0	0	0	0	0	0	0	0	0	0	0	0	0	0	12
Amun	FBgn0030328	FBtr0073616	protein_coding	0	0	0	27	0	0	1	0	0	0	0	14	0	0	0	0	0	0	0	0	0	0	0	0	0	0	12
Amun	FBgn0030328	FBtr0073617	protein_coding	0	0	0	27	0	0	1	0	0	0	0	14	0	0	0	0	0	0	0	0	0	0	0	0	0	0	12
Amun	FBgn0030328	FBtr0073618	protein_coding	0	0	0	27	0	0	1	0	0	0	0	14	0	0	0	0	0	0	0	0	0	0	0	0	0	0	12
Amun	FBgn0030328	FBtr0073619	protein_coding	0	0	0	24	0	0	1	0	0	0	0	15	0	0	0	0	0	0	0	0	0	0	0	0	0	0	8
Amun	FBgn0030328	FBtr0303336	protein_coding	0	0	0	23	0	0	1	0	0	0	0	14	0	0	0	0	0	0	0	0	0	0	0	0	0	0	8
Amun	FBgn0030328	FBtr0303337	protein_coding	0	0	0	27	0	0	1	0	0	0	0	14	0	0	0	0	0	0	0	0	0	0	0	0	0	0	12
Amun	FBgn0030328	FBtr0303338	protein_coding	0	0	0	27	0	0	1	0	0	0	0	14	0	0	0	0	0	0	0	0	0	0	0	0	0	0	12
Amun	FBgn0030328	FBtr0303339	protein_coding	0	0	0	27	0	0	1	0	0	0	0	14	0	0	0	0	0	0	0	0	0	0	0	0	0	0	12
Amun	FBgn0030328	FBtr0333796	protein_coding	0	0	0	25	0	0	1	0	0	0	0	14	0	0	0	0	0	0	0	0	0	0	0	0	0	0	10
Amun	FBgn0030328	FBtr0333797	protein_coding	0	0	0	31	0	0	1	0	0	0	0	14	0	0	0	0	0	0	0	0	0	0	0	0	0	0	16
Amun	FBgn0030328	FBtr0345164	protein_coding	0	0	0	19	0	0	1	0	0	0	0	14	0	0	0	0	0	0	0	0	0	0	0	0	0	0	4
Amyrel	FBgn0020506	FBtr0087117	protein_coding	0	0	0	2	0	0	0	0	0	0	0	1	0	0	0	0	0	0	0	0	0	0	0	0	0	0	1
Ance	FBgn0012037	FBtr0080552	protein_coding	0	0	0	27	1	0	0	0	0	0	0	14	0	0	6	0	0	0	0	0	0	0	0	0	0	0	6
Ance	FBgn0012037	FBtr0080553	protein_coding	0	0	0	26	1	0	1	0	0	0	0	14	0	0	3	0	0	0	0	0	0	0	0	0	0	0	7
Ance	FBgn0012037	FBtr0343667	protein_coding	0	0	0	26	3	0	0	0	0	0	0	12	0	0	4	0	0	0	0	0	0	0	0	0	0	0	7
Ance-2	FBgn0032535	FBtr0080554	protein_coding	0	5	1	31	0	0	1	0	0	0	0	17	0	0	0	1	0	0	0	0	0	0	0	0	0	5	13
Ance-3	FBgn0032536	FBtr0100327	protein_coding	0	12	1	127	0	0	0	0	0	0	0	33	0	0	83	1	0	0	0	0	2	0	0	0	0	10	13
Ance-3	FBgn0032536	FBtr0343641	protein_coding	0	12	1	129	0	0	0	0	0	0	0	35	0	0	83	1	0	0	0	0	2	0	0	0	0	10	13
Ance-4	FBgn0033366	FBtr0088664	protein_coding	0	0	0	36	0	0	0	0	0	0	0	24	0	0	0	0	0	0	0	0	0	0	0	0	0	0	12
Ance-4	FBgn0033366	FBtr0339288	protein_coding	0	0	0	36	0	0	0	0	0	0	0	24	0	0	0	0	0	0	0	0	0	0	0	0	0	0	12
Ance-5	FBgn0035076	FBtr0072420	protein_coding	0	0	0	2	0	0	0	0	0	0	0	2	0	0	0	0	0	0	0	0	0	0	0	0	0	0	0
Ank	FBgn0011747	FBtr0089171	protein_coding	0	0	0	1	0	0	0	0	0	0	0	0	0	0	0	0	0	0	0	0	0	0	0	0	0	0	1
Ank	FBgn0011747	FBtr0089172	protein_coding	0	0	0	1	0	0	0	0	0	0	0	0	0	0	0	0	0	0	0	0	0	0	0	0	0	0	1
Ank	FBgn0011747	FBtr0089173	protein_coding	0	0	0	1	0	0	0	0	0	0	0	0	0	0	0	0	0	0	0	0	0	0	0	0	0	0	1
Ank	FBgn0011747	FBtr0300497	protein_coding	0	0	0	1	0	0	0	0	0	0	0	0	0	0	0	0	0	0	0	0	0	0	0	0	0	0	1
Ank2	FBgn0261788	FBtr0303111	protein_coding	0	15	7	98	1	0	0	0	0	0	0	8	0	0	87	7	0	0	0	0	0	0	0	0	0	15	2
Ank2	FBgn0261788	FBtr0303112	protein_coding	0	17	8	95	1	0	0	0	0	0	0	8	0	0	84	8	0	0	0	0	0	0	0	0	0	17	2
Ank2	FBgn0261788	FBtr0303113	protein_coding	0	16	8	95	1	0	0	0	0	0	0	8	0	0	80	8	0	0	0	0	0	0	0	0	0	16	6
Ank2	FBgn0261788	FBtr0303114	protein_coding	0	15	7	97	1	0	0	0	0	0	0	8	0	0	82	7	0	0	0	0	0	0	0	0	0	15	6
Ank2	FBgn0261788	FBtr0303115	protein_coding	0	17	8	95	1	0	0	0	0	0	0	8	0	0	85	8	0	0	0	0	0	0	0	0	0	17	1
Ank2	FBgn0261788	FBtr0303117	protein_coding	0	13	7	99	1	0	0	0	0	0	0	8	0	0	84	7	0	0	0	0	0	0	0	0	0	13	6
Ank2	FBgn0261788	FBtr0303118	protein_coding	0	12	7	31	1	0	0	0	0	0	0	1	0	0	23	7	0	0	0	0	0	0	0	0	0	12	6
Ank2	FBgn0261788	FBtr0303119	protein_coding	0	4	2	24	0	0	0	0	0	0	0	7	0	0	11	2	0	0	0	0	0	0	0	0	0	4	6
Ank2	FBgn0261788	FBtr0303120	protein_coding	0	0	0	27	0	0	0	0	0	0	0	14	0	0	12	0	0	0	0	0	0	0	0	0	0	0	1
Ank2	FBgn0261788	FBtr0303121	protein_coding	0	14	7	98	1	0	0	0	0	0	0	8	0	0	83	7	0	0	0	0	0	0	0	0	0	14	6
Ank2	FBgn0261788	FBtr0303122	protein_coding	0	13	8	98	1	0	0	0	0	0	0	8	0	0	83	8	0	0	0	0	0	0	0	0	0	13	6
Ank2	FBgn0261788	FBtr0303123	protein_coding	0	14	8	97	1	0	0	0	0	0	0	8	0	0	82	8	0	0	0	0	0	0	0	0	0	14	6
Ank2	FBgn0261788	FBtr0303124	protein_coding	0	14	7	99	1	0	0	0	0	0	0	8	0	0	89	7	0	0	0	0	0	0	0	0	0	14	1
Ank2	FBgn0261788	FBtr0303125	protein_coding	0	28	39	52	1	0	0	0	0	1	0	8	0	0	37	38	0	0	0	0	0	0	0	0	0	28	6
Ank2	FBgn0261788	FBtr0334060	protein_coding	0	15	7	98	1	0	0	0	0	0	0	8	0	0	88	7	0	0	0	0	0	0	0	0	0	15	1
Ank2	FBgn0261788	FBtr0334061	protein_coding	0	4	2	25	0	0	0	0	0	0	0	7	0	0	17	2	0	0	0	0	0	0	0	0	0	4	1
Ank2	FBgn0261788	FBtr0334062	protein_coding	0	0	0	26	0	0	0	0	0	0	0	14	0	0	6	0	0	0	0	0	0	0	0	0	0	0	6
Ank2	FBgn0261788	FBtr0344222	protein_coding	0	14	7	98	1	0	0	0	0	0	0	8	0	0	83	7	0	0	0	0	0	0	0	0	0	14	6
Ank2	FBgn0261788	FBtr0344223	protein_coding	0	13	7	100	1	0	0	0	0	0	0	8	0	0	90	7	0	0	0	0	0	0	0	0	0	13	1
Ank2	FBgn0261788	FBtr0344224	protein_coding	0	24	38	57	11	0	0	0	0	1	0	8	0	0	32	37	0	0	0	0	0	0	0	0	0	24	6
Ankle2	FBgn0028343	FBtr0301413	protein_coding	0	1	0	11	0	0	0	0	0	0	0	3	0	0	2	0	0	0	0	0	0	0	0	0	0	1	6
Ankle2	FBgn0028343	FBtr0301414	protein_coding	0	1	0	9	0	0	0	0	0	0	0	3	0	0	2	0	0	0	0	0	0	0	0	0	0	1	4
Ankle2	FBgn0028343	FBtr0301415	protein_coding	0	1	0	7	0	0	0	0	0	0	0	3	0	0	1	0	0	0	0	0	0	0	0	0	0	1	3
Ankle2	FBgn0028343	FBtr0340625	protein_coding	0	1	0	11	0	0	0	0	0	0	0	3	0	0	2	0	0	0	0	0	0	0	0	0	0	1	6
Anp	FBgn0000094	FBtr0085611	protein_coding	0	0	0	109	1	0	1	0	0	0	0	84	0	0	0	0	0	0	0	0	0	0	0	0	0	0	23
Anp	FBgn0000094	FBtr0346141	protein_coding	0	0	0	110	3	0	1	0	0	0	0	83	0	0	0	0	0	0	0	0	0	0	0	0	0	0	23
Ant2	FBgn0025111	FBtr0073425	protein_coding	0	2	0	6	0	0	0	0	0	0	0	0	0	0	4	0	0	0	0	0	1	0	0	0	0	1	3
Ant2	FBgn0025111	FBtr0073426	protein_coding	0	2	0	23	0	0	0	0	0	0	0	0	0	0	13	0	0	0	0	0	1	0	0	0	0	1	11
Ant2	FBgn0025111	FBtr0333963	protein_coding	0	2	0	6	0	0	0	0	0	0	0	0	0	0	4	0	0	0	0	0	1	0	0	0	0	1	3
Antp	FBgn0260642	FBtr0081646	protein_coding	0	0	0	30	1	0	1	0	0	0	0	2	0	0	23	0	0	0	0	0	0	0	0	0	0	0	3
Antp	FBgn0260642	FBtr0081647	protein_coding	0	0	0	204	1	0	6	0	0	0	0	7	0	0	168	0	0	0	0	0	0	0	0	0	0	0	22
Antp	FBgn0260642	FBtr0081648	protein_coding	0	0	0	44	1	0	1	0	0	0	0	7	0	0	32	0	0	0	0	0	0	0	0	0	0	0	3
Antp	FBgn0260642	FBtr0081649	protein_coding	0	0	0	204	1	0	6	0	0	0	0	7	0	0	168	0	0	0	0	0	0	0	0	0	0	0	22
Antp	FBgn0260642	FBtr0081650	protein_coding	0	0	0	204	1	0	6	0	0	0	0	7	0	0	168	0	0	0	0	0	0	0	0	0	0	0	22
Antp	FBgn0260642	FBtr0081651	protein_coding	0	0	0	204	1	0	6	0	0	0	0	7	0	0	168	0	0	0	0	0	0	0	0	0	0	0	22
Antp	FBgn0260642	FBtr0081652	protein_coding	0	0	0	44	1	0	1	0	0	0	0	7	0	0	32	0	0	0	0	0	0	0	0	0	0	0	3
Antp	FBgn0260642	FBtr0081653	protein_coding	0	0	0	44	1	0	1	0	0	0	0	7	0	0	32	0	0	0	0	0	0	0	0	0	0	0	3
Antp	FBgn0260642	FBtr0081654	protein_coding	0	0	0	199	0	0	6	0	0	0	0	3	0	0	168	0	0	0	0	0	0	0	0	0	0	0	22
Antp	FBgn0260642	FBtr0081655	protein_coding	0	0	0	39	0	0	1	0	0	0	0	3	0	0	32	0	0	0	0	0	0	0	0	0	0	0	3
Antp	FBgn0260642	FBtr0081656	protein_coding	0	0	0	44	1	0	1	0	0	0	0	7	0	0	32	0	0	0	0	0	0	0	0	0	0	0	3
AnxB10	FBgn0000084	FBtr0070025	protein_coding	0	0	0	10	0	0	0	0	0	0	0	8	0	0	1	0	0	0	0	0	0	0	0	0	0	0	1
AnxB10	FBgn0000084	FBtr0301931	protein_coding	0	0	0	10	0	0	0	0	0	0	0	8	0	0	1	0	0	0	0	0	0	0	0	0	0	0	1
AnxB11	FBgn0030749	FBtr0074302	protein_coding	0	1	0	36	0	0	0	0	0	0	0	22	0	0	11	0	0	0	0	0	1	0	0	0	0	0	4
AnxB11	FBgn0030749	FBtr0074303	protein_coding	0	1	1	33	0	0	0	0	0	1	0	22	0	0	10	0	0	0	0	0	1	0	0	0	0	0	2
AnxB11	FBgn0030749	FBtr0334038	protein_coding	0	1	0	36	1	0	0	0	0	0	0	21	0	0	11	0	0	0	0	0	1	0	0	0	0	0	4
AnxB11	FBgn0030749	FBtr0334039	protein_coding	0	1	0	37	3	0	0	0	0	0	0	20	0	0	11	0	0	0	0	0	1	0	0	0	0	0	4
AnxB11	FBgn0030749	FBtr0334040	protein_coding	0	1	1	34	3	0	0	0	0	1	0	20	0	0	10	0	0	0	0	0	1	0	0	0	0	0	2
AnxB11	FBgn0030749	FBtr0334041	protein_coding	0	1	0	36	1	0	0	0	0	0	0	21	0	0	11	0	0	0	0	0	1	0	0	0	0	0	4
AnxB11	FBgn0030749	FBtr0334042	protein_coding	0	1	1	36	3	0	0	0	0	1	0	20	0	0	10	0	0	0	0	0	1	0	0	0	0	0	4
AnxB9	FBgn0000083	FBtr0089517	protein_coding	0	4	0	49	1	0	0	0	0	0	0	22	0	0	23	0	0	0	0	0	1	0	0	0	0	3	4
AnxB9	FBgn0000083	FBtr0089518	protein_coding	0	5	0	51	1	0	0	0	0	0	0	23	0	0	24	0	0	0	0	0	1	0	0	0	0	4	4
AnxB9	FBgn0000083	FBtr0089519	protein_coding	0	4	0	45	1	0	0	0	0	0	0	25	0	0	16	0	0	0	0	0	1	0	0	0	0	3	4
AnxB9	FBgn0000083	FBtr0089520	protein_coding	0	5	0	51	1	0	0	0	0	0	0	23	0	0	24	0	0	0	0	0	1	0	0	0	0	4	4
AnxB9	FBgn0000083	FBtr0336797	protein_coding	0	4	0	45	1	0	0	0	0	0	0	25	0	0	16	0	0	0	0	0	1	0	0	0	0	3	4
AnxB9	FBgn0000083	FBtr0336798	protein_coding	0	4	0	45	1	0	0	0	0	0	0	25	0	0	16	0	0	0	0	0	1	0	0	0	0	3	4
Aos1	FBgn0029512	FBtr0082593	protein_coding	0	0	0	1	0	0	0	0	0	0	0	1	0	0	0	0	0	0	0	0	0	0	0	0	0	0	0
Apc	FBgn0015589	FBtr0085351	protein_coding	0	13	1	38	0	0	2	0	0	0	0	12	0	0	13	1	0	0	0	0	0	0	0	0	0	13	11
Apc	FBgn0015589	FBtr0336767	protein_coding	0	13	1	34	0	0	2	0	0	0	0	12	0	0	9	1	0	0	0	0	0	0	0	0	0	13	11
Apc	FBgn0015589	FBtr0445314	protein_coding	0	10	1	41	3	0	2	0	0	0	0	12	0	0	13	1	0	0	0	0	0	0	0	0	0	10	11
Apc2	FBgn0026598	FBtr0084552	protein_coding	0	3	1	48	0	0	0	0	0	0	0	8	0	0	0	1	0	0	0	0	0	0	0	0	0	3	40
Apc2	FBgn0026598	FBtr0445404	protein_coding	0	3	1	51	0	0	0	0	0	0	0	11	0	0	0	1	0	0	0	0	0	0	0	0	0	3	40
Apc2	FBgn0026598	FBtr0445405	protein_coding	0	3	1	51	0	0	0	0	0	0	0	11	0	0	0	1	0	0	0	0	0	0	0	0	0	3	40
ApepP	FBgn0026150	FBtr0080956	protein_coding	0	14	1	75	0	0	1	0	0	0	0	13	0	0	1	1	0	0	0	0	0	0	0	0	0	14	60
Apf	FBgn0051713	FBtr0079895	protein_coding	0	0	0	3	0	0	0	0	0	0	0	3	0	0	0	0	0	0	0	0	0	0	0	0	0	0	0
Aplip1	FBgn0040281	FBtr0072626	protein_coding	0	3	0	86	7	0	1	0	0	0	0	10	0	0	15	0	0	0	0	0	0	0	0	0	0	3	53
Aplip1	FBgn0040281	FBtr0072627	protein_coding	0	4	0	85	7	0	1	0	0	0	0	10	0	0	14	0	0	0	0	0	0	0	0	0	0	4	53
Apoltp	FBgn0032136	FBtr0303874	protein_coding	0	0	0	3	0	0	0	0	0	0	0	1	0	0	2	0	0	0	0	0	0	0	0	0	0	0	0
Appl	FBgn0000108	FBtr0070109	protein_coding	0	0	0	4	0	0	0	0	0	0	0	2	0	0	2	0	0	0	0	0	0	0	0	0	0	0	0
Appl	FBgn0000108	FBtr0307291	protein_coding	0	0	0	7	1	0	0	0	0	0	0	4	0	0	2	0	0	0	0	0	0	0	0	0	0	0	0
Appl	FBgn0000108	FBtr0307292	protein_coding	0	0	0	4	0	0	0	0	0	0	0	2	0	0	2	0	0	0	0	0	0	0	0	0	0	0	0
Appl	FBgn0000108	FBtr0307293	protein_coding	0	0	0	4	0	0	0	0	0	0	0	2	0	0	2	0	0	0	0	0	0	0	0	0	0	0	0
Appl	FBgn0000108	FBtr0307294	protein_coding	0	0	0	7	1	0	0	0	0	0	0	4	0	0	2	0	0	0	0	0	0	0	0	0	0	0	0
Appl	FBgn0000108	FBtr0307295	protein_coding	0	0	0	4	0	0	0	0	0	0	0	2	0	0	2	0	0	0	0	0	0	0	0	0	0	0	0
Aprt	FBgn0000109	FBtr0089420	protein_coding	0	0	1	129	1	0	0	0	0	0	0	55	0	0	1	1	0	0	0	0	0	0	0	0	0	0	72
Aprt	FBgn0000109	FBtr0346440	protein_coding	0	0	1	129	1	0	0	0	0	0	0	55	0	0	1	1	0	0	0	0	0	0	0	0	0	0	72
Aprt	FBgn0000109	FBtr0346441	protein_coding	0	0	1	129	1	0	2	0	0	0	0	55	0	0	1	1	0	0	0	0	0	0	0	0	0	0	70
Aps	FBgn0036111	FBtr0076250	protein_coding	0	0	0	108	1	0	2	0	0	0	0	61	0	0	1	0	0	0	0	0	0	0	0	0	0	0	43
Aps	FBgn0036111	FBtr0076251	protein_coding	0	0	0	99	0	0	2	0	0	0	0	47	0	0	1	0	0	0	0	0	0	0	0	0	0	0	49
Aps	FBgn0036111	FBtr0076252	protein_coding	0	0	0	114	1	0	2	0	0	0	0	61	0	0	1	0	0	0	0	0	0	0	0	0	0	0	49
Arc42	FBgn0038742	FBtr0083817	protein_coding	0	5	0	46	0	0	1	0	0	0	0	20	0	0	5	0	0	0	0	0	1	0	0	0	0	4	21
Archease	FBgn0038893	FBtr0084116	protein_coding	0	0	0	16	0	0	0	0	0	0	0	16	0	0	0	0	0	0	0	0	0	0	0	0	0	0	0
Arf102F	FBgn0013749	FBtr0089192	protein_coding	0	0	0	2	0	0	0	0	0	0	0	1	0	0	0	0	0	0	0	0	0	0	0	0	0	0	1
Arf102F	FBgn0013749	FBtr0333699	protein_coding	0	0	0	2	0	0	0	0	0	0	0	1	0	0	0	0	0	0	0	0	0	0	0	0	0	0	1
Arf51F	FBgn0013750	FBtr0087375	protein_coding	0	0	0	66	12	0	0	0	0	0	0	41	0	0	2	0	0	0	0	0	0	0	0	0	0	0	11
Arf51F	FBgn0013750	FBtr0087376	protein_coding	0	0	0	58	0	0	0	0	0	0	0	45	0	0	2	0	0	0	0	0	0	0	0	0	0	0	11
Arf51F	FBgn0013750	FBtr0087377	protein_coding	0	0	0	58	0	0	0	0	0	0	0	45	0	0	2	0	0	0	0	0	0	0	0	0	0	0	11
Arf51F	FBgn0013750	FBtr0087378	protein_coding	0	0	0	58	0	0	0	0	0	0	0	45	0	0	2	0	0	0	0	0	0	0	0	0	0	0	11
Arf51F	FBgn0013750	FBtr0087379	protein_coding	0	0	0	58	0	0	0	0	0	0	0	45	0	0	2	0	0	0	0	0	0	0	0	0	0	0	11
Arf79F	FBgn0010348	FBtr0078571	protein_coding	0	0	0	5	2	0	0	0	0	0	0	2	0	0	1	0	0	0	0	0	0	0	0	0	0	0	0
Arf79F	FBgn0010348	FBtr0078573	protein_coding	0	0	0	5	2	0	0	0	0	0	0	2	0	0	1	0	0	0	0	0	0	0	0	0	0	0	0
Arf79F	FBgn0010348	FBtr0078574	protein_coding	0	0	0	5	2	0	0	0	0	0	0	2	0	0	1	0	0	0	0	0	0	0	0	0	0	0	0
Arf79F	FBgn0010348	FBtr0078575	protein_coding	0	0	0	5	2	0	0	0	0	0	0	2	0	0	1	0	0	0	0	0	0	0	0	0	0	0	0
Arf79F	FBgn0010348	FBtr0112858	protein_coding	1	1	0	5	2	0	1	0	0	0	0	2	0	0	1	0	0	1	1	0	2	0	0	0	0	0	0
Arf79F	FBgn0010348	FBtr0299906	protein_coding	0	0	0	5	2	0	0	0	0	0	0	2	0	0	1	0	0	0	0	0	0	0	0	0	0	0	0
Arf79F	FBgn0010348	FBtr0299907	protein_coding	0	0	0	5	2	0	0	0	0	0	0	2	0	0	1	0	0	0	0	0	0	0	0	0	0	0	0
Arf79F	FBgn0010348	FBtr0332054	protein_coding	0	0	0	5	2	0	0	0	0	0	0	2	0	0	1	0	0	0	0	0	0	0	0	0	0	0	0
ArfGAP1	FBgn0020655	FBtr0075981	protein_coding	0	1	1	67	1	0	2	0	0	1	0	29	0	0	0	0	0	0	0	0	0	0	0	0	0	1	35
ArfGAP1	FBgn0020655	FBtr0332088	protein_coding	0	1	1	67	1	0	2	0	0	1	0	29	0	0	0	0	0	0	0	0	0	0	0	0	0	1	35
ArfGAP3	FBgn0037182	FBtr0078539	protein_coding	0	1	0	4	0	0	0	0	0	0	0	1	0	0	1	0	0	0	0	0	0	0	0	0	0	1	2
ArfGAP3	FBgn0037182	FBtr0078540	protein_coding	0	1	0	4	0	0	0	0	0	0	0	1	0	0	1	0	0	0	0	0	0	0	0	0	0	1	2
ArfGAP3	FBgn0037182	FBtr0113186	protein_coding	0	1	0	4	0	0	0	0	0	0	0	1	0	0	1	0	0	0	0	0	0	0	0	0	0	1	2
ArfGAP3	FBgn0037182	FBtr0330173	protein_coding	0	1	0	4	0	0	0	0	0	0	0	1	0	0	1	0	0	0	0	0	0	0	0	0	0	1	2
ArfGAP3	FBgn0037182	FBtr0330174	protein_coding	0	1	0	4	0	0	0	0	0	0	0	1	0	0	1	0	0	0	0	0	0	0	0	0	0	1	2
ArfGAP3	FBgn0037182	FBtr0330175	protein_coding	0	1	0	4	0	0	0	0	0	0	0	1	0	0	1	0	0	0	0	0	0	0	0	0	0	1	2
ArfGAP3	FBgn0037182	FBtr0331775	protein_coding	0	1	0	4	0	0	0	0	0	0	0	1	0	0	1	0	0	0	0	0	0	0	0	0	0	1	2
Arfip	FBgn0037884	FBtr0082364	protein_coding	0	0	0	12	0	0	0	0	0	0	0	4	0	0	2	0	0	0	0	0	0	0	0	0	0	0	6
Arfrp1	FBgn0030088	FBtr0071293	protein_coding	0	0	0	19	0	0	0	0	0	0	0	10	0	0	0	0	0	0	0	0	0	0	0	0	0	0	9
ArgRS	FBgn0027093	FBtr0074178	protein_coding	0	9	6	44	0	0	0	0	0	0	0	9	0	0	4	6	0	0	0	0	0	0	0	0	0	9	31
ArgRS-m	FBgn0037526	FBtr0081752	protein_coding	0	1	1	11	0	0	0	0	0	0	0	7	0	0	1	1	0	0	0	0	0	0	0	0	0	1	3
ArgRS-m	FBgn0037526	FBtr0333826	protein_coding	0	1	1	13	0	0	0	0	0	0	0	9	0	0	1	1	0	0	0	0	0	0	0	0	0	1	3
Argk	FBgn0000116	FBtr0076543	protein_coding	0	2	0	130	1	0	1	0	0	0	0	11	0	0	96	0	0	0	0	0	0	0	0	0	0	2	21
Argk	FBgn0000116	FBtr0076544	protein_coding	0	2	0	120	1	0	0	0	0	0	0	11	0	0	89	0	0	0	0	0	0	0	0	0	0	2	19
Argk	FBgn0000116	FBtr0076545	protein_coding	0	1	0	97	1	0	0	0	0	0	0	11	0	0	47	0	0	0	0	0	0	0	0	0	0	1	38
Argk	FBgn0000116	FBtr0076546	protein_coding	0	1	0	42	1	0	1	0	0	0	0	11	0	0	3	0	0	0	0	0	0	0	0	0	0	1	26
Argk	FBgn0000116	FBtr0112791	protein_coding	0	1	0	131	1	0	1	0	0	0	0	11	0	0	97	0	0	0	0	0	0	0	0	0	0	1	21
Argk	FBgn0000116	FBtr0331550	protein_coding	0	1	0	73	1	0	1	0	0	0	0	11	0	0	6	0	0	0	0	0	0	0	0	0	0	1	54
Arl1	FBgn0000115	FBtr0075517	protein_coding	0	1	0	43	0	0	0	0	0	0	0	11	0	0	1	0	0	0	0	0	0	0	0	0	0	1	31
Arl2	FBgn0004908	FBtr0081838	protein_coding	0	1	1	34	0	0	2	0	0	0	0	12	0	0	1	1	0	0	0	0	0	0	0	0	0	1	19
Arl4	FBgn0039889	FBtr0089153	protein_coding	0	0	0	1	0	0	0	0	0	0	0	0	0	0	0	0	0	0	0	0	0	0	0	0	0	0	1
Arl4	FBgn0039889	FBtr0308248	protein_coding	0	0	0	1	0	0	0	0	0	0	0	0	0	0	0	0	0	0	0	0	0	0	0	0	0	0	1
Arl4	FBgn0039889	FBtr0333677	protein_coding	0	0	0	1	0	0	0	0	0	0	0	0	0	0	0	0	0	0	0	0	0	0	0	0	0	0	1
Arl6	FBgn0034446	FBtr0086534	protein_coding	0	0	0	33	0	0	0	0	0	0	0	1	0	0	0	0	0	0	0	0	0	0	0	0	0	0	32
Arl6	FBgn0034446	FBtr0340534	protein_coding	0	0	0	33	0	0	0	0	0	0	0	1	0	0	0	0	0	0	0	0	0	0	0	0	0	0	32
Arp1	FBgn0011745	FBtr0082652	protein_coding	0	0	0	14	0	0	0	0	0	0	0	3	0	0	0	0	0	0	0	0	0	0	0	0	0	0	11
Arp10	FBgn0031050	FBtr0074760	protein_coding	0	0	0	19	0	0	0	0	0	0	0	13	0	0	0	0	0	0	0	0	0	0	0	0	0	0	6
Arp10	FBgn0031050	FBtr0345991	protein_coding	0	0	0	19	0	0	0	0	0	0	0	13	0	0	0	0	0	0	0	0	0	0	0	0	0	0	6
Arp2	FBgn0011742	FBtr0074295	protein_coding	0	0	0	27	0	0	3	0	0	0	0	3	0	0	2	0	0	0	0	0	0	0	0	0	0	0	19
Arp2	FBgn0011742	FBtr0112868	protein_coding	0	0	0	28	0	0	2	0	0	0	0	4	0	0	3	0	0	0	0	0	0	0	0	0	0	0	19
Arp2	FBgn0011742	FBtr0310673	protein_coding	0	0	0	27	0	0	3	0	0	0	0	3	0	0	2	0	0	0	0	0	0	0	0	0	0	0	19
Arp3	FBgn0262716	FBtr0076737	protein_coding	0	0	0	10	0	0	0	0	0	0	0	0	0	0	0	0	0	0	0	0	0	0	0	0	0	0	10
Arp3	FBgn0262716	FBtr0334087	protein_coding	0	0	0	10	0	0	0	0	0	0	0	0	0	0	0	0	0	0	0	0	0	0	0	0	0	0	10
Arp5	FBgn0038576	FBtr0083557	protein_coding	0	1	0	43	0	0	3	0	0	0	0	11	0	0	0	0	0	0	0	0	0	0	0	0	0	1	29
Arp5	FBgn0038576	FBtr0336468	protein_coding	0	1	0	41	0	0	0	0	0	0	0	11	0	0	0	0	0	0	0	0	0	0	0	0	0	1	30
Arp53D	FBgn0011743	FBtr0340069	protein_coding	0	0	0	1	0	0	0	0	0	0	0	0	0	0	0	0	0	0	0	0	0	0	0	0	0	0	1
Arp8	FBgn0030877	FBtr0074544	protein_coding	0	1	0	2	0	0	0	0	0	0	0	0	0	0	1	0	0	0	0	0	1	0	0	0	0	0	2
Arpc1	FBgn0001961	FBtr0080569	protein_coding	0	0	0	29	2	0	0	0	0	0	0	26	0	0	0	0	0	0	0	0	0	0	0	0	0	0	1
Arpc1	FBgn0001961	FBtr0080570	protein_coding	0	0	0	29	2	0	0	0	0	0	0	26	0	0	0	0	0	0	0	0	0	0	0	0	0	0	1
Arpc2	FBgn0032859	FBtr0081358	protein_coding	0	2	0	51	1	0	1	0	0	0	0	13	0	0	19	0	0	0	0	0	1	0	0	0	0	1	18
Arpc2	FBgn0032859	FBtr0346418	protein_coding	0	3	0	51	1	1	2	0	0	0	0	13	0	0	19	0	0	0	0	0	1	0	0	0	0	1	17
Arpc3A	FBgn0038369	FBtr0300570	protein_coding	0	0	1	7	1	0	0	0	0	0	0	1	0	0	0	1	0	0	0	0	0	0	0	0	0	0	5
Arpc3A	FBgn0038369	FBtr0334594	protein_coding	0	0	1	7	1	0	0	0	0	0	0	1	0	0	0	1	0	0	0	0	0	0	0	0	0	0	5
Arpc3B	FBgn0065032	FBtr0074410	protein_coding	0	2	0	38	0	0	0	0	0	0	0	27	0	0	1	0	0	0	0	0	0	0	0	0	1	1	10
Arpc3B	FBgn0065032	FBtr0113478	protein_coding	0	2	0	38	0	0	0	0	0	0	0	27	0	0	1	0	0	0	0	0	0	0	0	0	1	1	10
Arpc3B	FBgn0065032	FBtr0334462	protein_coding	0	2	0	38	0	0	0	0	0	0	0	27	0	0	1	0	0	0	0	0	0	0	0	0	1	1	10
Arpc4	FBgn0031781	FBtr0079200	protein_coding	0	0	0	70	0	0	0	0	0	0	0	24	0	0	0	0	0	0	0	0	0	0	0	0	0	0	46
Arpc5	FBgn0031437	FBtr0077694	protein_coding	0	0	0	67	0	0	0	0	0	0	0	51	0	0	0	0	0	0	0	0	0	0	0	0	0	0	16
Arpc5	FBgn0031437	FBtr0335170	protein_coding	0	0	0	70	0	0	0	0	0	0	0	54	0	0	0	0	0	0	0	0	0	0	0	0	0	0	16
Arr1	FBgn0000120	FBtr0081030	protein_coding	0	2	0	37	0	0	0	0	0	0	0	7	0	0	2	0	0	0	0	0	0	0	0	0	0	2	28
Arr1	FBgn0000120	FBtr0307350	protein_coding	0	2	0	37	1	0	0	0	0	0	0	6	0	0	2	0	0	0	0	0	0	0	0	0	0	2	28
Arr1	FBgn0000120	FBtr0340229	protein_coding	0	2	0	34	0	0	0	0	0	0	0	7	0	0	0	0	0	0	0	0	0	0	0	0	0	2	27
Arr2	FBgn0000121	FBtr0076599	protein_coding	0	4	2	44	0	0	0	0	0	0	0	22	0	0	3	2	0	0	0	0	0	0	0	0	0	4	19
Ars2	FBgn0033062	FBtr0086018	protein_coding	0	2	1	5	0	0	0	0	0	0	0	1	0	0	0	1	0	0	0	0	0	0	0	0	0	2	4
Ars2	FBgn0033062	FBtr0086020	protein_coding	0	2	1	5	0	0	0	0	0	0	0	1	0	0	0	1	0	0	0	0	0	0	0	0	0	2	4
Ars2	FBgn0033062	FBtr0086021	protein_coding	0	2	1	5	0	0	0	0	0	0	0	1	0	0	0	1	0	0	0	0	0	0	0	0	0	2	4
Ars2	FBgn0033062	FBtr0310665	protein_coding	0	2	1	5	0	0	0	0	0	0	0	1	0	0	0	1	0	0	0	0	0	0	0	0	0	2	4
Ars2	FBgn0033062	FBtr0310666	protein_coding	0	0	0	8	3	0	0	0	0	0	0	1	0	0	0	0	0	0	0	0	0	0	0	0	0	0	4
Ars2	FBgn0033062	FBtr0310667	protein_coding	0	2	1	5	0	0	0	0	0	0	0	1	0	0	0	1	0	0	0	0	0	0	0	0	0	2	4
Art1	FBgn0037834	FBtr0082304	protein_coding	0	0	0	8	0	0	0	0	0	0	0	4	0	0	0	0	0	0	0	0	0	0	0	0	0	0	4
Art2	FBgn0031592	FBtr0077476	protein_coding	0	8	7	95	1	0	1	0	0	0	0	37	0	0	8	7	0	0	0	0	0	0	0	0	0	8	48
Art2	FBgn0031592	FBtr0345748	protein_coding	0	8	7	104	1	0	3	0	0	0	0	37	0	0	31	7	0	0	0	0	0	0	0	0	0	8	32
Art3	FBgn0038306	FBtr0083134	protein_coding	0	0	0	10	0	0	0	0	0	0	0	6	0	0	0	0	0	0	0	0	0	0	0	0	0	0	4
Art4	FBgn0037770	FBtr0082150	protein_coding	0	0	0	2	0	0	0	0	0	0	0	2	0	0	0	0	0	0	0	0	0	0	0	0	0	0	0
Art4	FBgn0037770	FBtr0333687	protein_coding	0	0	0	2	1	0	0	0	0	0	0	1	0	0	0	0	0	0	0	0	0	0	0	0	0	0	0
Art6	FBgn0038189	FBtr0082878	protein_coding	0	0	0	3	0	0	0	0	0	0	0	0	0	0	0	0	0	0	0	0	0	0	0	0	0	0	3
Art7	FBgn0034817	FBtr0114564	protein_coding	0	9	2	23	1	0	1	0	0	0	0	7	0	0	0	2	0	0	0	0	0	0	0	0	0	9	14
Art8	FBgn0032329	FBtr0080162	protein_coding	0	1	0	29	0	0	0	0	0	0	0	12	0	0	0	0	0	0	0	0	0	0	0	0	0	1	17
Art9	FBgn0038188	FBtr0082879	protein_coding	0	0	0	4	0	0	0	0	0	0	0	1	0	0	0	0	0	0	0	0	0	0	0	0	0	0	3
Asap	FBgn0050372	FBtr0100140	protein_coding	0	0	1	15	0	0	0	0	0	0	0	2	0	0	8	1	0	0	0	0	0	0	0	0	0	0	5
Asap	FBgn0050372	FBtr0300954	protein_coding	0	0	1	15	2	0	0	0	0	0	0	0	0	0	8	1	0	0	0	0	0	0	0	0	0	0	5
Asap	FBgn0050372	FBtr0339300	protein_coding	0	0	1	15	2	0	0	0	0	0	0	0	0	0	8	1	0	0	0	0	0	0	0	0	0	0	5
Asator	FBgn0039908	FBtr0300342	protein_coding	0	0	0	2	0	0	0	0	0	0	0	2	0	0	0	0	0	0	0	0	0	0	0	0	0	0	0
Asator	FBgn0039908	FBtr0300343	protein_coding	0	0	0	2	0	0	0	0	0	0	0	2	0	0	0	0	0	0	0	0	0	0	0	0	0	0	0
Asator	FBgn0039908	FBtr0300344	protein_coding	0	0	0	3	0	0	0	0	0	0	0	2	0	0	0	0	0	0	0	0	0	0	0	0	0	0	1
Asator	FBgn0039908	FBtr0332904	protein_coding	0	0	0	2	0	0	0	0	0	0	0	2	0	0	0	0	0	0	0	0	0	0	0	0	0	0	0
Asator	FBgn0039908	FBtr0332905	protein_coding	0	0	0	2	0	0	0	0	0	0	0	2	0	0	0	0	0	0	0	0	0	0	0	0	0	0	0
Asator	FBgn0039908	FBtr0332906	protein_coding	0	0	0	3	2	0	0	0	0	0	0	0	0	0	0	0	0	0	0	0	0	0	0	0	0	0	1
Asator	FBgn0039908	FBtr0332907	protein_coding	0	0	0	3	0	0	0	0	0	0	0	2	0	0	0	0	0	0	0	0	0	0	0	0	0	0	1
Asator	FBgn0039908	FBtr0332908	protein_coding	0	0	0	3	0	0	0	0	0	0	0	2	0	0	0	0	0	0	0	0	0	0	0	0	0	0	1
Asator	FBgn0039908	FBtr0344869	protein_coding	0	0	0	3	0	0	0	0	0	0	0	2	0	0	1	0	0	0	0	0	0	0	0	0	0	0	0
Asciz	FBgn0035407	FBtr0329990	protein_coding	0	2	0	23	2	0	0	0	0	0	0	18	0	0	1	0	0	0	0	0	0	0	0	0	0	2	2
Ask1	FBgn0014006	FBtr0083819	protein_coding	0	13	1	61	2	0	2	0	0	0	0	30	0	0	7	1	0	0	0	0	1	0	0	0	0	12	21
Ask1	FBgn0014006	FBtr0300256	protein_coding	0	13	1	61	2	0	1	0	0	0	0	30	0	0	8	1	0	0	0	0	1	0	0	0	0	12	21
AsnRS	FBgn0086443	FBtr0081162	protein_coding	0	6	0	40	0	0	1	0	0	0	0	29	0	0	0	0	0	0	0	0	0	0	0	0	0	6	10
AsnRS	FBgn0086443	FBtr0332578	protein_coding	0	6	0	40	2	0	1	0	0	0	0	27	0	0	0	0	0	0	0	0	0	0	0	0	0	6	10
AspRS	FBgn0002069	FBtr0087784	protein_coding	0	1	0	29	0	0	0	0	0	0	0	25	0	0	1	0	0	0	0	0	0	0	0	0	0	1	3
AspRS	FBgn0002069	FBtr0332882	protein_coding	0	1	0	33	0	0	0	0	0	0	0	25	0	0	4	0	0	0	0	0	0	0	0	0	0	1	4
AspRS	FBgn0002069	FBtr0339391	protein_coding	0	1	0	29	0	0	0	0	0	0	0	25	0	0	1	0	0	0	0	0	0	0	0	0	0	1	3
AspRS-m	FBgn0051739	FBtr0080919	protein_coding	0	0	0	16	0	0	0	0	0	0	0	15	0	0	1	0	0	0	0	0	0	0	0	0	0	0	0
AspRS-m	FBgn0051739	FBtr0331622	protein_coding	0	0	0	16	0	0	0	0	0	0	0	15	0	0	1	0	0	0	0	0	0	0	0	0	0	0	0
AspRS-m	FBgn0051739	FBtr0331623	protein_coding	0	0	0	16	0	0	0	0	0	0	0	15	0	0	1	0	0	0	0	0	0	0	0	0	0	0	0
Asph	FBgn0034075	FBtr0087219	protein_coding	0	2	5	65	12	0	0	0	0	0	1	31	0	0	15	4	0	0	0	0	0	0	0	0	0	2	7
Asph	FBgn0034075	FBtr0087220	protein_coding	0	8	7	57	1	0	0	0	0	0	1	31	0	0	18	6	0	0	0	0	0	0	0	0	0	8	7
Asph	FBgn0034075	FBtr0300575	protein_coding	0	1	5	66	13	0	0	0	0	0	1	31	0	0	15	4	0	0	0	0	0	0	0	0	0	1	7
Asph	FBgn0034075	FBtr0305090	protein_coding	0	8	7	57	1	0	0	0	0	0	1	31	0	0	18	6	0	0	0	0	0	0	0	0	0	8	7
Asph	FBgn0034075	FBtr0305091	protein_coding	0	1	5	66	13	0	0	0	0	0	1	31	0	0	15	4	0	0	0	0	0	0	0	0	0	1	7
Asph	FBgn0034075	FBtr0305092	protein_coding	0	2	5	65	12	0	0	0	0	0	1	31	0	0	15	4	0	0	0	0	0	0	0	0	0	2	7
Asph	FBgn0034075	FBtr0310447	protein_coding	0	1	5	66	13	0	0	0	0	0	1	31	0	0	15	4	0	0	0	0	0	0	0	0	0	1	7
Asph	FBgn0034075	FBtr0336734	protein_coding	0	8	7	58	1	0	0	0	0	0	1	31	0	0	18	6	0	0	0	0	0	0	0	0	0	8	8
AstA	FBgn0015591	FBtr0084744	protein_coding	0	0	0	1	0	0	0	0	0	0	0	0	0	0	0	0	0	0	0	0	0	0	0	0	0	0	1
AstA	FBgn0015591	FBtr0346367	protein_coding	0	0	0	1	0	0	0	0	0	0	0	0	0	0	0	0	0	0	0	0	0	0	0	0	0	0	1
AstA-R1	FBgn0266429	FBtr0070575	protein_coding	0	1	0	205	5	0	1	0	0	0	0	9	0	0	166	0	0	0	0	0	0	0	0	0	0	1	24
AstA-R1	FBgn0266429	FBtr0333798	protein_coding	0	1	0	205	5	0	1	0	0	0	0	9	0	0	166	0	0	0	0	0	0	0	0	0	0	1	24
AstA-R2	FBgn0039595	FBtr0085316	protein_coding	0	3	0	89	8	1	6	0	0	0	0	19	0	0	27	0	0	0	0	0	1	0	0	0	0	1	30
AstA-R2	FBgn0039595	FBtr0308641	protein_coding	0	3	0	88	2	1	6	0	0	0	0	24	0	0	27	0	0	0	0	0	1	0	0	0	0	1	30
AstA-R2	FBgn0039595	FBtr0336790	protein_coding	0	3	0	88	2	1	6	0	0	0	0	24	0	0	27	0	0	0	0	0	1	0	0	0	0	1	30
AstC	FBgn0032336	FBtr0080234	protein_coding	0	2	0	79	0	0	4	0	0	0	0	21	0	0	28	0	0	0	0	0	1	0	0	0	0	1	27
AstC	FBgn0032336	FBtr0301761	protein_coding	0	2	0	79	0	0	4	0	0	0	0	21	0	0	28	0	0	0	0	0	1	0	0	0	0	1	27
AstC-R1	FBgn0036790	FBtr0089578	protein_coding	0	0	0	32	0	0	0	0	0	0	0	3	0	0	27	0	0	0	0	0	0	0	0	0	0	0	2
AstC-R2	FBgn0036789	FBtr0089387	protein_coding	0	11	2	126	0	0	0	1	0	0	0	33	0	0	79	1	0	0	0	0	0	0	0	0	0	11	14
AstC-R2	FBgn0036789	FBtr0330088	protein_coding	0	11	2	126	0	0	0	1	0	0	0	33	0	0	79	1	0	0	0	0	0	0	0	0	0	11	14
AstC-R2	FBgn0036789	FBtr0332867	protein_coding	0	11	2	133	3	0	0	1	0	0	0	37	0	0	79	1	0	0	0	0	0	0	0	0	0	11	14
AstC-R2	FBgn0036789	FBtr0346968	protein_coding	0	11	2	133	3	0	0	1	0	0	0	37	0	0	79	1	0	0	0	0	0	0	0	0	0	11	14
AstCC	FBgn0032337	FBtr0114455	protein_coding	0	4	3	57	2	0	0	0	0	0	0	30	0	0	1	3	0	0	0	0	0	0	0	0	0	4	24
AstCC	FBgn0032337	FBtr0343623	protein_coding	0	4	3	57	2	0	0	0	0	0	0	30	0	0	1	3	0	0	0	0	0	0	0	0	0	4	24
Asx	FBgn0261823	FBtr0087493	protein_coding	0	3	3	34	0	0	2	0	0	1	1	13	0	0	9	1	0	0	0	0	0	0	0	0	0	3	10
Asx	FBgn0261823	FBtr0100154	protein_coding	0	3	3	21	0	0	1	0	0	1	1	5	0	0	1	1	0	0	0	0	0	0	0	0	0	3	14
Asx	FBgn0261823	FBtr0332929	protein_coding	0	3	3	32	0	0	0	0	0	1	1	13	0	0	9	1	0	0	0	0	0	0	0	0	0	3	10
Asx	FBgn0261823	FBtr0332930	protein_coding	0	2	3	35	0	0	2	0	0	1	1	13	0	0	10	1	0	0	0	0	0	0	0	0	0	2	10
Atac2	FBgn0032691	FBtr0081079	protein_coding	0	0	0	40	0	0	0	0	0	0	0	2	0	0	0	0	0	0	0	0	0	0	0	0	0	0	38
Atac3	FBgn0052343	FBtr0299831	protein_coding	0	3	2	77	1	1	2	0	0	0	0	27	0	0	5	2	0	0	0	0	1	0	0	0	0	1	42
Atac3	FBgn0052343	FBtr0299838	protein_coding	0	3	2	73	1	1	1	0	0	0	0	27	0	0	5	2	0	0	0	0	1	0	0	0	0	1	39
Atac3	FBgn0052343	FBtr0309236	protein_coding	0	2	3	76	1	0	1	0	0	0	0	27	0	0	5	3	0	0	0	0	1	0	0	0	0	1	42
Atac3	FBgn0052343	FBtr0332840	protein_coding	0	3	3	72	1	1	1	0	0	0	0	27	0	0	4	3	0	0	0	0	1	0	0	0	0	1	39
Ate1	FBgn0025720	FBtr0086317	protein_coding	0	6	0	43	0	0	3	0	0	0	0	22	0	0	3	0	0	0	0	0	2	0	0	0	0	4	17
Ate1	FBgn0025720	FBtr0086318	protein_coding	0	6	0	43	0	0	3	0	0	0	0	22	0	0	3	0	0	0	0	0	2	0	0	0	0	4	17
Ate1	FBgn0025720	FBtr0086319	protein_coding	0	6	0	43	0	0	3	0	0	0	0	22	0	0	3	0	0	0	0	0	2	0	0	0	0	4	17
Ate1	FBgn0025720	FBtr0336634	protein_coding	0	6	0	43	0	0	3	0	0	0	0	22	0	0	3	0	0	0	0	0	2	0	0	0	0	4	17
Atet	FBgn0020762	FBtr0077426	protein_coding	0	5	1	62	2	0	0	0	0	0	0	16	0	0	34	1	0	0	0	0	0	0	0	0	0	5	10
Atet	FBgn0020762	FBtr0077427	protein_coding	0	5	1	62	2	0	0	0	0	0	0	16	0	0	34	1	0	0	0	0	0	0	0	0	0	5	10
Atet	FBgn0020762	FBtr0112898	protein_coding	0	5	0	57	4	0	3	0	0	0	0	18	0	0	5	0	0	0	0	0	0	0	0	0	0	5	27
Atet	FBgn0020762	FBtr0112899	protein_coding	0	5	1	66	4	0	0	0	0	0	0	18	0	0	34	1	0	0	0	0	0	0	0	0	0	5	10
Atf3	FBgn0028550	FBtr0070244	protein_coding	0	0	0	72	0	0	1	0	0	0	0	0	0	0	68	0	0	0	0	0	0	0	0	0	0	0	3
Atf3	FBgn0028550	FBtr0330391	protein_coding	0	0	0	72	0	0	1	0	0	0	0	0	0	0	68	0	0	0	0	0	0	0	0	0	0	0	3
Atf3	FBgn0028550	FBtr0345507	protein_coding	0	0	0	72	0	0	1	0	0	0	0	0	0	0	68	0	0	0	0	0	0	0	0	0	0	0	3
Atf6	FBgn0033010	FBtr0086079	protein_coding	0	2	4	86	1	0	1	0	0	0	0	15	0	0	34	4	0	0	0	0	0	0	0	0	0	2	35
Atf6	FBgn0033010	FBtr0086080	protein_coding	0	3	4	57	1	1	8	0	0	0	0	15	0	0	14	4	0	0	0	0	0	0	0	0	0	2	19
Atf6	FBgn0033010	FBtr0086081	protein_coding	0	2	4	85	0	0	1	0	0	0	0	15	0	0	34	4	0	0	0	0	0	0	0	0	0	2	35
Atg1	FBgn0260945	FBtr0075945	protein_coding	0	8	0	139	1	1	1	0	0	0	0	40	0	0	80	0	0	0	0	0	3	0	0	0	0	4	20
Atg1	FBgn0260945	FBtr0300561	protein_coding	0	8	0	129	0	1	1	0	0	0	0	31	0	0	80	0	0	0	0	0	3	0	0	0	0	4	20
Atg10	FBgn0040780	FBtr0113331	protein_coding	0	1	0	9	0	0	0	0	0	0	0	8	0	0	1	0	0	0	0	0	0	0	0	0	0	1	0
Atg10	FBgn0040780	FBtr0340658	protein_coding	0	1	0	9	2	0	0	0	0	0	0	7	0	0	0	0	0	0	0	0	0	0	0	0	0	1	0
Atg12	FBgn0036255	FBtr0300011	protein_coding	0	0	0	46	3	0	0	0	0	0	0	20	0	0	0	0	0	0	0	0	0	0	0	0	0	0	23
Atg14	FBgn0039636	FBtr0085370	protein_coding	0	1	1	27	1	0	0	0	0	0	0	16	0	0	1	1	0	0	0	0	0	0	0	0	0	1	9
Atg16	FBgn0039705	FBtr0085528	protein_coding	0	0	0	20	0	0	0	0	0	0	0	9	0	0	7	0	0	0	0	0	0	0	0	0	0	0	4
Atg16	FBgn0039705	FBtr0085529	protein_coding	0	0	0	20	0	0	0	0	0	0	0	9	0	0	6	0	0	0	0	0	0	0	0	0	0	0	5
Atg16	FBgn0039705	FBtr0085530	protein_coding	0	0	0	20	0	0	0	0	0	0	0	9	0	0	6	0	0	0	0	0	0	0	0	0	0	0	5
Atg16	FBgn0039705	FBtr0339144	protein_coding	0	0	0	20	0	0	0	0	0	0	0	9	0	0	7	0	0	0	0	0	0	0	0	0	0	0	4
Atg17	FBgn0037363	FBtr0078716	protein_coding	0	0	0	5	0	0	0	0	0	0	0	3	0	0	2	0	0	0	0	0	0	0	0	0	0	0	0
Atg17	FBgn0037363	FBtr0334946	protein_coding	0	0	0	5	0	0	0	0	0	0	0	3	0	0	2	0	0	0	0	0	0	0	0	0	0	0	0
Atg18b	FBgn0032935	FBtr0081487	protein_coding	0	0	0	2	0	0	0	0	0	0	0	0	0	0	1	0	0	0	0	0	0	0	0	0	0	0	1
Atg18b	FBgn0032935	FBtr0331678	protein_coding	0	0	0	2	0	0	0	0	0	0	0	0	0	0	1	0	0	0	0	0	0	0	0	0	0	0	1
Atg2	FBgn0044452	FBtr0072970	protein_coding	0	6	1	19	0	0	0	0	0	0	0	18	0	0	0	1	0	0	0	0	0	0	0	0	0	6	1
Atg2	FBgn0044452	FBtr0333441	protein_coding	0	6	1	19	0	0	0	0	0	0	0	18	0	0	0	1	0	0	0	0	0	0	0	0	0	6	1
Atg3	FBgn0036813	FBtr0075055	protein_coding	0	1	0	37	1	0	0	0	0	0	0	14	0	0	0	0	0	0	0	0	0	0	0	0	0	1	22
Atg4b	FBgn0038325	FBtr0083115	protein_coding	0	1	1	18	0	0	0	0	0	0	0	8	0	0	1	1	0	0	0	0	0	0	0	0	0	1	9
Atg5	FBgn0029943	FBtr0071065	protein_coding	0	0	0	4	0	0	0	0	0	0	0	0	0	0	3	0	0	0	0	0	0	0	0	0	0	0	1
Atg6	FBgn0264325	FBtr0084590	protein_coding	0	3	0	47	0	0	0	0	0	0	0	20	0	0	3	0	0	0	0	0	0	0	0	0	0	3	24
Atg7	FBgn0034366	FBtr0086711	protein_coding	0	1	0	56	0	0	0	0	0	0	0	25	0	0	2	0	0	0	0	0	1	0	0	0	0	0	30
Atg7	FBgn0034366	FBtr0086712	protein_coding	0	1	0	56	0	0	0	0	0	0	0	25	0	0	2	0	0	0	0	0	1	0	0	0	0	0	30
Atg8a	FBgn0052672	FBtr0071498	protein_coding	0	0	0	8	0	0	0	0	0	0	0	0	0	0	0	0	0	0	0	0	0	0	0	0	0	0	8
Atg8a	FBgn0052672	FBtr0346375	protein_coding	0	0	0	5	0	0	0	0	0	0	0	0	0	0	0	0	0	0	0	0	0	0	0	0	0	0	5
Atg8a	FBgn0052672	FBtr0346376	protein_coding	0	0	0	2	0	0	0	0	0	0	0	0	0	0	0	0	0	0	0	0	0	0	0	0	0	0	2
Atox1	FBgn0052446	FBtr0078426	protein_coding	0	0	0	47	1	0	3	0	0	0	0	21	0	0	4	0	0	0	0	0	0	0	0	0	0	0	18
Atox1	FBgn0052446	FBtr0330117	protein_coding	0	0	0	47	1	0	3	0	0	0	0	21	0	0	4	0	0	0	0	0	0	0	0	0	0	0	18
Atpalpha	FBgn0002921	FBtr0089509	protein_coding	0	1	0	45	0	0	0	0	0	0	0	10	0	0	33	0	0	0	0	0	0	0	0	0	0	1	2
Atpalpha	FBgn0002921	FBtr0089510	protein_coding	0	1	0	44	0	0	0	0	0	0	0	9	0	0	33	0	0	0	0	0	0	0	0	0	0	1	2
Atpalpha	FBgn0002921	FBtr0089511	protein_coding	0	1	0	36	0	0	0	0	0	0	0	9	0	0	17	0	0	0	0	0	0	0	0	0	0	1	10
Atpalpha	FBgn0002921	FBtr0089512	protein_coding	0	1	0	37	0	0	0	0	0	0	0	10	0	0	17	0	0	0	0	0	0	0	0	0	0	1	10
Atpalpha	FBgn0002921	FBtr0089513	protein_coding	0	1	0	37	0	0	0	0	0	0	0	10	0	0	17	0	0	0	0	0	0	0	0	0	0	1	10
Atpalpha	FBgn0002921	FBtr0089514	protein_coding	0	1	0	45	0	0	0	0	0	0	0	10	0	0	33	0	0	0	0	0	0	0	0	0	0	1	2
Atpalpha	FBgn0002921	FBtr0089515	protein_coding	0	1	0	45	0	0	0	0	0	0	0	10	0	0	33	0	0	0	0	0	0	0	0	0	0	1	2
Atpalpha	FBgn0002921	FBtr0089516	protein_coding	0	1	0	37	0	0	0	0	0	0	0	10	0	0	17	0	0	0	0	0	0	0	0	0	0	1	10
Atpalpha	FBgn0002921	FBtr0300191	protein_coding	0	1	0	45	0	0	0	0	0	0	0	10	0	0	33	0	0	0	0	0	0	0	0	0	0	1	2
Atpalpha	FBgn0002921	FBtr0333324	protein_coding	0	1	0	45	1	0	0	0	0	0	0	9	0	0	33	0	0	0	0	0	0	0	0	0	0	1	2
Atpalpha	FBgn0002921	FBtr0333325	protein_coding	0	1	0	44	0	0	0	0	0	0	0	9	0	0	33	0	0	0	0	0	0	0	0	0	0	1	2
AttA	FBgn0012042	FBtr0087437	protein_coding	0	1	1	25	0	0	0	0	0	0	0	1	0	0	0	1	0	0	0	0	0	0	0	0	0	1	24
AttB	FBgn0041581	FBtr0087438	protein_coding	0	0	0	14	0	0	0	0	0	0	0	0	0	0	1	0	0	0	0	0	0	0	0	0	0	0	13
AttB	FBgn0041581	FBtr0300942	protein_coding	0	0	0	15	0	0	0	0	0	0	0	1	0	0	1	0	0	0	0	0	0	0	0	0	0	0	13
AttD	FBgn0038530	FBtr0083470	protein_coding	0	0	1	17	0	0	0	0	0	0	0	12	0	0	0	1	0	0	0	0	0	0	0	0	0	0	5
Atu	FBgn0019637	FBtr0078704	protein_coding	0	0	0	4	0	0	0	0	0	0	0	2	0	0	0	0	0	0	0	0	0	0	0	0	0	0	2
Atx-1	FBgn0029907	FBtr0299814	protein_coding	0	0	0	22	0	0	0	0	0	0	0	12	0	0	0	0	0	0	0	0	0	0	0	0	0	0	10
Atx2	FBgn0041188	FBtr0083099	protein_coding	0	2	2	82	0	0	1	0	0	1	1	30	0	0	28	0	0	0	0	0	0	0	0	0	0	2	23
Atx2	FBgn0041188	FBtr0083100	protein_coding	0	2	2	76	3	0	2	0	0	1	1	28	0	0	25	0	0	0	0	0	0	0	0	0	0	2	18
Atx2	FBgn0041188	FBtr0083101	protein_coding	0	2	2	74	0	0	2	0	0	1	1	29	0	0	25	0	0	0	0	0	0	0	0	0	0	2	18
Atx2	FBgn0041188	FBtr0344377	protein_coding	0	2	2	67	3	0	0	0	0	1	1	28	0	0	20	0	0	0	0	0	0	0	0	0	0	2	16
Atxn7	FBgn0031420	FBtr0077765	protein_coding	0	3	0	1	0	0	0	0	0	0	0	0	0	0	0	0	0	0	0	0	0	0	0	0	0	3	1
Atxn7	FBgn0031420	FBtr0077766	protein_coding	0	3	0	1	0	0	0	0	0	0	0	0	0	0	0	0	0	0	0	0	0	0	0	0	0	3	1
Atxn7	FBgn0031420	FBtr0331437	protein_coding	0	3	0	1	0	0	0	0	0	0	0	0	0	0	0	0	0	0	0	0	0	0	0	0	0	3	1
Atxn7	FBgn0031420	FBtr0331438	protein_coding	0	3	0	1	0	0	0	0	0	0	0	0	0	0	0	0	0	0	0	0	0	0	0	0	0	3	1
Aven	FBgn0030410	FBtr0073709	protein_coding	0	1	0	17	0	0	1	0	0	0	0	8	0	0	1	0	0	0	0	0	0	0	0	0	0	1	7
Aven	FBgn0030410	FBtr0346122	protein_coding	0	1	0	17	0	0	1	0	0	0	0	8	0	0	1	0	0	0	0	0	0	0	0	0	0	1	7
Awh	FBgn0013751	FBtr0073155	protein_coding	0	5	0	230	5	1	3	0	0	0	0	45	0	0	116	0	0	0	0	0	1	0	0	0	0	3	62
Awh	FBgn0013751	FBtr0073156	protein_coding	0	5	0	230	5	1	3	0	0	0	0	45	0	0	116	0	0	0	0	0	1	0	0	0	0	3	62
Awh	FBgn0013751	FBtr0330070	protein_coding	0	5	0	230	5	1	3	0	0	0	0	45	0	0	116	0	0	0	0	0	1	0	0	0	0	3	62
Awh	FBgn0013751	FBtr0330071	protein_coding	0	5	0	230	5	1	3	0	0	0	0	45	0	0	116	0	0	0	0	0	1	0	0	0	0	3	62
Axn	FBgn0026597	FBtr0085553	protein_coding	0	0	0	40	0	0	0	0	0	0	0	0	0	0	17	0	0	0	0	0	0	0	0	0	0	0	23
Axn	FBgn0026597	FBtr0085554	protein_coding	0	0	0	40	0	0	0	0	0	0	0	0	0	0	17	0	0	0	0	0	0	0	0	0	0	0	23
Axn	FBgn0026597	FBtr0085555	protein_coding	0	0	0	17	0	0	0	0	0	0	0	0	0	0	12	0	0	0	0	0	0	0	0	0	0	0	5
Axn	FBgn0026597	FBtr0290030	protein_coding	0	0	0	40	0	0	0	0	0	0	0	0	0	0	17	0	0	0	0	0	0	0	0	0	0	0	23
Axn	FBgn0026597	FBtr0300600	protein_coding	0	0	0	17	0	0	0	0	0	0	0	0	0	0	12	0	0	0	0	0	0	0	0	0	0	0	5
Axn	FBgn0026597	FBtr0334702	protein_coding	0	0	0	40	0	0	0	0	0	0	0	0	0	0	17	0	0	0	0	0	0	0	0	0	0	0	23
Axn	FBgn0026597	FBtr0334703	protein_coding	0	0	0	17	0	0	0	0	0	0	0	0	0	0	12	0	0	0	0	0	0	0	0	0	0	0	5
Axs	FBgn0000152	FBtr0074372	protein_coding	0	4	0	42	0	0	0	0	0	0	0	2	0	0	2	0	0	0	0	0	0	0	0	0	0	4	38
Axud1	FBgn0261647	FBtr0077762	protein_coding	0	0	0	1	0	0	0	0	0	0	0	1	0	0	0	0	0	0	0	0	0	0	0	0	0	0	0
Axud1	FBgn0261647	FBtr0077763	protein_coding	0	0	0	1	0	0	0	0	0	0	0	1	0	0	0	0	0	0	0	0	0	0	0	0	0	0	0
Axud1	FBgn0261647	FBtr0330665	protein_coding	0	0	0	1	0	0	0	0	0	0	0	1	0	0	0	0	0	0	0	0	0	0	0	0	0	0	0
Axud1	FBgn0261647	FBtr0330666	protein_coding	0	0	0	1	0	0	0	0	0	0	0	1	0	0	0	0	0	0	0	0	0	0	0	0	0	0	0
B-H1	FBgn0011758	FBtr0074430	protein_coding	0	0	0	12	6	0	0	0	0	0	0	2	0	0	1	0	0	0	0	0	0	0	0	0	0	0	3
B-H1	FBgn0011758	FBtr0334459	protein_coding	0	0	0	12	6	0	0	0	0	0	0	2	0	0	1	0	0	0	0	0	0	0	0	0	0	0	3
B-H2	FBgn0004854	FBtr0074429	protein_coding	0	7	3	64	1	0	0	0	0	2	0	1	0	0	15	1	0	0	0	0	0	0	0	0	0	7	47
B-H2	FBgn0004854	FBtr0334458	protein_coding	0	2	0	72	1	0	8	0	0	0	0	1	0	0	15	0	0	0	0	0	0	0	0	0	0	2	47
B4	FBgn0023407	FBtr0080513	protein_coding	0	1	4	84	0	0	1	0	0	0	0	2	0	0	75	4	0	0	0	0	0	0	0	0	0	1	6
B4	FBgn0023407	FBtr0080514	protein_coding	0	1	4	83	0	0	1	0	0	0	0	2	0	0	75	4	0	0	0	0	0	0	0	0	0	1	5
B4	FBgn0023407	FBtr0332509	protein_coding	0	1	4	92	2	0	1	0	0	0	0	8	0	0	75	4	0	0	0	0	0	0	0	0	0	1	6
B52	FBgn0004587	FBtr0082801	protein_coding	0	0	0	11	0	0	0	0	0	0	0	4	0	0	2	0	0	0	0	0	0	0	0	0	0	0	5
B52	FBgn0004587	FBtr0082802	protein_coding	0	0	0	11	0	0	0	0	0	0	0	4	0	0	2	0	0	0	0	0	0	0	0	0	0	0	5
B52	FBgn0004587	FBtr0082803	protein_coding	0	0	0	11	0	0	0	0	0	0	0	4	0	0	2	0	0	0	0	0	0	0	0	0	0	0	5
B52	FBgn0004587	FBtr0082804	protein_coding	0	0	0	11	0	0	0	0	0	0	0	4	0	0	2	0	0	0	0	0	0	0	0	0	0	0	5
B52	FBgn0004587	FBtr0082806	protein_coding	0	0	0	11	0	0	0	0	0	0	0	4	0	0	2	0	0	0	0	0	0	0	0	0	0	0	5
B52	FBgn0004587	FBtr0300586	protein_coding	0	0	0	11	0	0	0	0	0	0	0	4	0	0	2	0	0	0	0	0	0	0	0	0	0	0	5
B52	FBgn0004587	FBtr0300588	protein_coding	0	0	0	11	0	0	0	0	0	0	0	4	0	0	2	0	0	0	0	0	0	0	0	0	0	0	5
B52	FBgn0004587	FBtr0308195	protein_coding	0	0	0	11	0	0	0	0	0	0	0	4	0	0	2	0	0	0	0	0	0	0	0	0	0	0	5
B52	FBgn0004587	FBtr0308196	protein_coding	0	0	0	11	0	0	0	0	0	0	0	4	0	0	2	0	0	0	0	0	0	0	0	0	0	0	5
B52	FBgn0004587	FBtr0308197	protein_coding	0	0	0	11	0	0	0	0	0	0	0	4	0	0	2	0	0	0	0	0	0	0	0	0	0	0	5
B9d1	FBgn0038342	FBtr0083145	protein_coding	0	4	1	19	0	0	1	0	0	0	0	3	0	0	1	1	0	0	0	0	0	0	0	0	0	4	14
B9d2	FBgn0261683	FBtr0303078	protein_coding	0	6	0	67	14	0	1	0	0	0	0	33	0	0	2	0	0	0	0	0	1	0	0	0	0	5	18
BBS1	FBgn0035741	FBtr0076912	protein_coding	0	2	0	5	0	0	0	0	0	0	0	3	0	0	0	0	0	0	0	0	0	0	0	0	0	2	2
BBS4	FBgn0033578	FBtr0088202	protein_coding	0	0	1	15	0	0	0	0	0	0	0	6	0	0	0	1	0	0	0	0	0	0	0	0	0	0	9
BBS4	FBgn0033578	FBtr0339487	protein_coding	0	0	1	15	0	0	0	0	0	0	0	6	0	0	0	1	0	0	0	0	0	0	0	0	0	0	9
BBS8	FBgn0031255	FBtr0078058	protein_coding	0	12	0	26	0	0	4	0	0	0	0	8	0	0	1	0	0	0	0	0	0	0	0	0	0	12	13
BCL7-like	FBgn0026149	FBtr0071358	protein_coding	0	0	0	17	1	0	0	0	0	0	0	5	0	0	0	0	0	0	0	0	0	0	0	0	0	0	11
BEAF-32	FBgn0015602	FBtr0087441	protein_coding	0	3	1	25	1	0	1	0	0	0	0	7	0	0	12	1	0	0	0	0	0	0	0	0	0	3	4
BEAF-32	FBgn0015602	FBtr0087442	protein_coding	0	3	1	26	1	1	4	0	0	0	0	7	0	0	0	1	0	0	0	0	0	0	0	0	0	2	14
BEAF-32	FBgn0015602	FBtr0305588	protein_coding	0	6	1	26	1	4	12	0	0	0	0	7	0	0	0	1	0	0	0	0	0	0	0	0	0	2	6
BG642163	FBgn0083938	FBtr0110769	protein_coding	0	0	0	22	0	0	0	0	0	0	0	8	0	0	0	0	0	0	0	0	0	0	0	0	0	0	14
BG642163	FBgn0083938	FBtr0346457	protein_coding	0	0	0	22	0	0	0	0	0	0	0	8	0	0	0	0	0	0	0	0	0	0	0	0	0	0	14
BG642167	FBgn0250831	FBtr0110770	protein_coding	0	0	1	47	0	0	2	0	0	0	0	26	0	0	1	1	0	0	0	0	0	0	0	0	0	0	18
BG642312	FBgn0047334	FBtr0091954	protein_coding	0	0	0	11	0	0	1	0	0	0	0	2	0	0	0	0	0	0	0	0	0	0	0	0	0	0	8
BG642312	FBgn0047334	FBtr0302931	protein_coding	0	0	0	11	0	0	1	0	0	0	0	2	0	0	0	0	0	0	0	0	0	0	0	0	0	0	8
BHD	FBgn0261111	FBtr0076834	protein_coding	0	0	0	11	0	0	0	0	0	0	0	7	0	0	0	0	0	0	0	0	0	0	0	0	0	0	4
BOD1	FBgn0039560	FBtr0085252	protein_coding	0	0	0	2	0	0	0	0	0	0	0	2	0	0	0	0	0	0	0	0	0	0	0	0	0	0	0
BOD1	FBgn0039560	FBtr0085253	protein_coding	0	0	0	2	0	0	0	0	0	0	0	2	0	0	0	0	0	0	0	0	0	0	0	0	0	0	0
BOD1	FBgn0039560	FBtr0301143	protein_coding	0	0	0	2	0	0	0	0	0	0	0	2	0	0	0	0	0	0	0	0	0	0	0	0	0	0	0
BOD1	FBgn0039560	FBtr0335012	protein_coding	0	0	0	2	0	0	0	0	0	0	0	2	0	0	0	0	0	0	0	0	0	0	0	0	0	0	0
BOD1	FBgn0039560	FBtr0335013	protein_coding	0	0	0	2	0	0	0	0	0	0	0	2	0	0	0	0	0	0	0	0	0	0	0	0	0	0	0
BRWD3	FBgn0011785	FBtr0084604	protein_coding	0	13	1	8	0	0	0	0	0	0	0	3	0	0	7	1	0	0	0	0	2	0	0	0	0	11	0
BTBD9	FBgn0030228	FBtr0071497	protein_coding	0	0	0	8	0	0	0	0	0	0	0	6	0	0	0	0	0	0	0	0	0	0	0	0	0	0	2
BTBD9	FBgn0030228	FBtr0334456	protein_coding	0	0	0	8	2	0	0	0	0	0	0	4	0	0	0	0	0	0	0	0	0	0	0	0	0	0	2
Bacc	FBgn0031453	FBtr0077713	protein_coding	0	0	0	55	1	0	0	0	0	0	0	21	0	0	7	0	0	0	0	0	0	0	0	0	0	0	26
Bacc	FBgn0031453	FBtr0077714	protein_coding	0	0	0	55	1	0	0	0	0	0	0	21	0	0	7	0	0	0	0	0	0	0	0	0	0	0	26
Bacc	FBgn0031453	FBtr0307080	protein_coding	0	0	0	60	9	0	0	0	0	0	0	18	0	0	7	0	0	0	0	0	0	0	0	0	0	0	26
Bacc	FBgn0031453	FBtr0335125	protein_coding	0	1	0	61	9	1	2	0	0	0	0	18	0	0	7	0	0	0	0	0	0	0	0	0	0	0	25
Baldspot	FBgn0260960	FBtr0075355	protein_coding	0	0	0	100	5	0	0	0	0	0	0	3	0	0	54	0	0	0	0	0	0	0	0	0	0	0	38
Baldspot	FBgn0260960	FBtr0075356	protein_coding	0	0	0	99	3	0	0	0	0	0	0	4	0	0	54	0	0	0	0	0	0	0	0	0	0	0	38
Bap170	FBgn0042085	FBtr0086107	protein_coding	0	2	2	28	0	0	1	0	0	0	0	12	0	0	0	2	0	0	0	0	0	0	0	0	0	2	15
Bap60	FBgn0025463	FBtr0073741	protein_coding	0	0	0	5	1	0	0	0	0	0	0	0	0	0	0	0	0	0	0	0	0	0	0	0	0	0	4
Bem46	FBgn0025109	FBtr0077643	protein_coding	0	0	0	2	0	0	0	0	0	0	0	1	0	0	0	0	0	0	0	0	0	0	0	0	0	0	1
Best1	FBgn0040238	FBtr0082183	protein_coding	0	0	0	13	0	0	0	0	0	0	0	0	0	0	13	0	0	0	0	0	0	0	0	0	0	0	0
Best1	FBgn0040238	FBtr0114590	protein_coding	0	0	0	13	0	0	0	0	0	0	0	0	0	0	13	0	0	0	0	0	0	0	0	0	0	0	0
Best1	FBgn0040238	FBtr0306023	protein_coding	0	0	0	13	0	0	0	0	0	0	0	0	0	0	13	0	0	0	0	0	0	0	0	0	0	0	0
Best1	FBgn0040238	FBtr0337020	protein_coding	0	0	0	13	0	0	0	0	0	0	0	0	0	0	13	0	0	0	0	0	0	0	0	0	0	0	0
Best2	FBgn0035696	FBtr0077010	protein_coding	0	2	1	90	4	0	2	0	0	0	0	1	0	0	24	1	0	0	0	0	1	0	0	0	0	1	60
Best3	FBgn0036492	FBtr0075618	protein_coding	0	0	0	1	0	0	0	0	0	0	0	1	0	0	0	0	0	0	0	0	0	0	0	0	0	0	0
Best4	FBgn0036491	FBtr0113172	protein_coding	0	1	0	2	0	0	0	0	0	0	0	0	0	0	0	0	0	0	0	0	0	0	0	0	0	1	2
Bet1	FBgn0260857	FBtr0074989	protein_coding	0	3	0	41	0	0	0	0	0	0	0	20	0	0	0	0	0	0	0	0	0	0	0	0	0	3	21
Bet1	FBgn0260857	FBtr0074990	protein_coding	0	3	0	42	2	0	0	0	0	0	0	19	0	0	0	0	0	0	0	0	0	0	0	0	0	3	21
Bet3	FBgn0260859	FBtr0089879	protein_coding	0	0	0	30	1	0	0	0	0	0	0	8	0	0	2	0	0	0	0	0	0	0	0	0	0	0	19
Bet5	FBgn0260860	FBtr0085570	protein_coding	0	2	0	49	5	0	1	0	0	0	0	17	0	0	0	0	0	0	0	0	1	0	0	0	0	1	26
BicC	FBgn0000182	FBtr0080803	protein_coding	0	7	1	28	1	0	1	0	0	0	0	12	0	0	10	1	0	0	0	0	0	0	0	0	0	7	4
BicC	FBgn0000182	FBtr0080804	protein_coding	0	7	1	26	1	0	1	0	0	0	0	12	0	0	10	1	0	0	0	0	0	0	0	0	0	7	2
BicC	FBgn0000182	FBtr0080805	protein_coding	0	7	1	26	1	0	0	0	0	0	0	12	0	0	1	1	0	0	0	0	0	0	0	0	0	7	12
BicD	FBgn0000183	FBtr0081002	protein_coding	0	2	0	41	0	0	0	0	0	0	0	2	0	0	22	0	0	0	0	0	1	0	0	0	0	1	18
BicD	FBgn0000183	FBtr0305688	protein_coding	0	2	0	41	0	0	0	0	0	0	0	2	0	0	22	0	0	0	0	0	1	0	0	0	0	1	18
BicD	FBgn0000183	FBtr0330225	protein_coding	0	2	0	42	0	0	0	0	0	0	0	3	0	0	22	0	0	0	0	0	1	0	0	0	0	1	18
BicD	FBgn0000183	FBtr0330226	protein_coding	0	2	0	41	0	0	0	0	0	0	0	2	0	0	22	0	0	0	0	0	1	0	0	0	0	1	18
BigH1	FBgn0038252	FBtr0082969	protein_coding	0	0	0	24	0	0	1	0	0	0	0	15	0	0	0	0	0	0	0	0	0	0	0	0	0	0	8
Bili	FBgn0039282	FBtr0301670	protein_coding	0	3	0	35	0	0	0	0	0	0	0	6	0	0	18	0	0	0	0	0	3	0	0	0	0	0	14
Bili	FBgn0039282	FBtr0302168	protein_coding	0	3	0	35	0	0	0	0	0	0	0	6	0	0	18	0	0	0	0	0	3	0	0	0	0	0	14
Bili	FBgn0039282	FBtr0302169	protein_coding	0	3	0	35	0	0	0	0	0	0	0	6	0	0	18	0	0	0	0	0	3	0	0	0	0	0	14
Bili	FBgn0039282	FBtr0302170	protein_coding	0	3	0	35	0	0	0	0	0	0	0	6	0	0	18	0	0	0	0	0	3	0	0	0	0	0	14
Bili	FBgn0039282	FBtr0302171	protein_coding	0	3	0	35	0	0	0	0	0	0	0	6	0	0	18	0	0	0	0	0	3	0	0	0	0	0	14
Bili	FBgn0039282	FBtr0302172	protein_coding	0	3	0	35	0	0	0	0	0	0	0	6	0	0	18	0	0	0	0	0	3	0	0	0	0	0	14
Bili	FBgn0039282	FBtr0345299	protein_coding	0	3	0	35	0	0	0	0	0	0	0	6	0	0	18	0	0	0	0	0	3	0	0	0	0	0	14
Bin1	FBgn0024491	FBtr0083279	protein_coding	0	0	0	30	0	0	0	0	0	0	0	11	0	0	0	0	0	0	0	0	0	0	0	0	0	0	19
Bin1	FBgn0024491	FBtr0347200	protein_coding	0	0	0	43	0	0	2	0	0	0	0	11	0	0	0	0	0	0	0	0	0	0	0	0	0	0	30
Bin1	FBgn0024491	FBtr0347201	protein_coding	0	0	0	43	0	0	0	0	0	0	0	11	0	0	2	0	0	0	0	0	0	0	0	0	0	0	30
Bka	FBgn0010520	FBtr0079874	protein_coding	0	0	0	2	0	0	0	0	0	0	0	1	0	0	0	0	0	0	0	0	0	0	0	0	0	0	1
Blimp-1	FBgn0035625	FBtr0077089	protein_coding	0	0	0	8	0	0	0	0	0	0	0	0	0	0	5	0	0	0	0	0	0	0	0	0	0	0	3
Blimp-1	FBgn0035625	FBtr0331806	protein_coding	0	0	0	8	0	0	0	0	0	0	0	0	0	0	5	0	0	0	0	0	0	0	0	0	0	0	3
Blimp-1	FBgn0035625	FBtr0331807	protein_coding	0	0	0	5	0	0	0	0	0	0	0	0	0	0	5	0	0	0	0	0	0	0	0	0	0	0	0
Blimp-1	FBgn0035625	FBtr0331808	protein_coding	0	0	0	5	0	0	0	0	0	0	0	0	0	0	0	0	0	0	0	0	0	0	0	0	0	0	5
Blimp-1	FBgn0035625	FBtr0331809	protein_coding	0	0	0	2	0	0	0	0	0	0	0	0	0	0	0	0	0	0	0	0	0	0	0	0	0	0	2
Blimp-1	FBgn0035625	FBtr0345593	protein_coding	0	0	0	9	0	0	0	0	0	0	0	1	0	0	5	0	0	0	0	0	0	0	0	0	0	0	3
Blm	FBgn0002906	FBtr0082434	protein_coding	0	0	0	6	3	0	0	0	0	0	0	1	0	0	0	0	0	0	0	0	0	0	0	0	0	0	2
Blos1	FBgn0050077	FBtr0301734	protein_coding	0	0	0	66	1	0	0	0	0	0	0	32	0	0	0	0	0	0	0	0	0	0	0	0	0	0	33
Blos3	FBgn0085284	FBtr0112449	protein_coding	0	0	0	60	0	0	2	0	0	0	0	13	0	0	0	0	0	0	0	0	0	0	0	0	0	0	45
Blos4	FBgn0036105	FBtr0076269	protein_coding	0	10	1	69	7	0	0	0	0	0	0	36	0	0	2	1	0	0	0	0	0	0	0	0	0	10	24
Blos4	FBgn0036105	FBtr0333403	protein_coding	0	10	1	62	4	0	0	0	0	0	0	32	0	0	2	1	0	0	0	0	0	0	0	0	0	10	24
Br140	FBgn0033155	FBtr0089021	protein_coding	0	2	0	10	3	0	0	0	0	0	0	5	0	0	0	0	0	0	0	0	0	0	0	0	0	2	2
Br140	FBgn0033155	FBtr0345370	protein_coding	0	2	0	10	6	0	0	0	0	0	0	2	0	0	0	0	0	0	0	0	0	0	0	0	0	2	2
Bre1	FBgn0086694	FBtr0077116	protein_coding	0	6	0	55	0	0	0	0	0	0	0	35	0	0	0	0	0	0	0	0	0	0	0	0	0	6	20
Bre1	FBgn0086694	FBtr0344538	protein_coding	0	6	0	60	0	0	0	0	0	0	0	40	0	0	0	0	0	0	0	0	0	0	0	0	0	6	20
Brf	FBgn0038499	FBtr0083452	protein_coding	0	0	0	3	0	0	0	0	0	0	0	0	0	0	3	0	0	0	0	0	0	0	0	0	0	0	0
Brf	FBgn0038499	FBtr0302317	protein_coding	0	0	0	3	0	0	0	0	0	0	0	0	0	0	3	0	0	0	0	0	0	0	0	0	0	0	0
Brms1	FBgn0030434	FBtr0073693	protein_coding	0	0	0	45	1	0	1	0	0	0	0	8	0	0	1	0	0	0	0	0	0	0	0	0	0	0	34
Bruce	FBgn0266717	FBtr0082239	protein_coding	0	0	1	12	0	0	0	0	0	0	0	8	0	0	2	1	0	0	0	0	0	0	0	0	0	0	2
Bruce	FBgn0266717	FBtr0331681	protein_coding	0	0	1	12	0	0	0	0	0	0	0	8	0	0	2	1	0	0	0	0	0	0	0	0	0	0	2
Bruce	FBgn0266717	FBtr0331682	protein_coding	0	0	1	12	0	0	0	0	0	0	0	8	0	0	2	1	0	0	0	0	0	0	0	0	0	0	2
Bruce	FBgn0266717	FBtr0331683	protein_coding	0	0	1	12	0	0	0	0	0	0	0	8	0	0	2	1	0	0	0	0	0	0	0	0	0	0	2
Bruce	FBgn0266717	FBtr0331684	protein_coding	0	0	1	12	0	0	0	0	0	0	0	8	0	0	2	1	0	0	0	0	0	0	0	0	0	0	2
Bsg	FBgn0261822	FBtr0079566	protein_coding	0	0	0	119	3	0	0	0	0	0	0	11	0	0	41	0	0	0	0	0	0	0	0	0	0	0	64
Bsg	FBgn0261822	FBtr0079567	protein_coding	0	0	0	119	3	0	2	0	0	0	0	11	0	0	39	0	0	0	0	0	0	0	0	0	0	0	64
Bsg	FBgn0261822	FBtr0079568	protein_coding	0	0	0	119	14	0	0	0	0	0	0	0	0	0	41	0	0	0	0	0	0	0	0	0	0	0	64
Bsg	FBgn0261822	FBtr0079569	protein_coding	0	0	0	119	3	0	2	0	0	0	0	11	0	0	39	0	0	0	0	0	0	0	0	0	0	0	64
Bsg	FBgn0261822	FBtr0079570	protein_coding	0	0	0	60	3	0	0	0	0	0	0	11	0	0	29	0	0	0	0	0	0	0	0	0	0	0	17
Bsg	FBgn0261822	FBtr0079571	protein_coding	0	0	0	60	14	0	0	0	0	0	0	0	0	0	29	0	0	0	0	0	0	0	0	0	0	0	17
Bsg	FBgn0261822	FBtr0079572	protein_coding	0	0	0	60	3	0	0	0	0	0	0	11	0	0	29	0	0	0	0	0	0	0	0	0	0	0	17
Bsg	FBgn0261822	FBtr0079573	protein_coding	0	0	0	52	3	0	0	0	0	0	0	11	0	0	28	0	0	0	0	0	0	0	0	0	0	0	10
Bsg	FBgn0261822	FBtr0079574	protein_coding	0	0	0	60	9	0	0	0	0	0	0	0	0	0	34	0	0	0	0	0	0	0	0	0	0	0	17
Bsg	FBgn0261822	FBtr0332498	protein_coding	0	0	0	60	12	0	0	0	0	0	0	0	0	0	31	0	0	0	0	0	0	0	0	0	0	0	17
Bsg25A	FBgn0000227	FBtr0077423	protein_coding	0	10	2	41	7	0	2	0	0	0	0	24	0	0	2	2	0	0	0	0	0	0	0	0	0	10	6
BtbVII	FBgn0263108	FBtr0307301	protein_coding	0	1	1	39	2	0	0	0	0	0	0	15	0	0	1	1	0	0	0	0	0	0	0	0	0	1	21
BtbVII	FBgn0263108	FBtr0307302	protein_coding	0	1	1	52	5	0	0	0	0	0	0	25	0	0	1	1	0	0	0	0	0	0	0	0	0	1	21
BtbVII	FBgn0263108	FBtr0307304	protein_coding	0	1	1	53	8	0	0	0	0	0	0	23	0	0	1	1	0	0	0	0	0	0	0	0	0	1	21
BtbVII	FBgn0263108	FBtr0307305	protein_coding	0	1	1	51	5	0	0	0	0	0	0	25	0	0	1	1	0	0	0	0	0	0	0	0	0	1	20
BtbVII	FBgn0263108	FBtr0307306	protein_coding	0	2	1	56	3	0	0	0	0	0	0	21	0	0	11	1	0	0	0	0	0	0	0	0	0	2	21
BtbVII	FBgn0263108	FBtr0330148	protein_coding	0	1	1	39	2	0	0	0	0	0	0	15	0	0	1	1	0	0	0	0	0	0	0	0	0	1	21
BtbVII	FBgn0263108	FBtr0330149	protein_coding	0	1	1	39	2	0	0	0	0	0	0	15	0	0	1	1	0	0	0	0	0	0	0	0	0	1	21
BtbVII	FBgn0263108	FBtr0332096	protein_coding	0	1	1	52	5	0	0	0	0	0	0	25	0	0	1	1	0	0	0	0	0	0	0	0	0	1	21
BthD	FBgn0030501	FBtr0073806	protein_coding	0	1	3	16	0	0	0	0	0	0	0	3	0	0	0	3	0	0	0	0	0	0	0	0	0	1	13
Btk29A	FBgn0003502	FBtr0079615	protein_coding	0	5	0	134	3	0	0	0	0	0	0	34	0	0	89	0	0	0	0	0	0	0	0	0	0	5	8
Btk29A	FBgn0003502	FBtr0079616	protein_coding	0	6	3	259	1	0	0	0	0	0	0	28	0	0	198	3	0	0	0	0	0	0	0	0	0	6	32
Btk29A	FBgn0003502	FBtr0079617	protein_coding	0	6	3	267	3	0	0	0	0	0	0	34	0	0	198	3	0	0	0	0	0	0	0	0	0	6	32
Btk29A	FBgn0003502	FBtr0079618	protein_coding	0	5	0	143	6	0	0	0	0	0	0	40	0	0	89	0	0	0	0	0	0	0	0	0	0	5	8
Btk29A	FBgn0003502	FBtr0112835	protein_coding	0	7	0	128	3	2	21	0	0	0	0	34	0	0	60	0	0	0	0	0	0	0	0	0	0	5	10
Btk29A	FBgn0003502	FBtr0112836	protein_coding	0	6	3	278	11	0	0	0	0	0	0	39	0	0	198	3	0	0	0	0	0	0	0	0	0	6	30
Btk29A	FBgn0003502	FBtr0330692	protein_coding	0	5	0	93	3	0	2	0	0	0	0	34	0	0	7	0	0	0	0	0	0	0	0	0	0	5	47
Btk29A	FBgn0003502	FBtr0330693	protein_coding	0	6	0	244	3	2	13	0	0	0	0	34	0	0	187	0	0	0	0	0	0	0	0	0	0	4	7
BuGZ	FBgn0032600	FBtr0080893	protein_coding	0	0	0	7	0	0	0	0	0	0	0	3	0	0	1	0	0	0	0	0	0	0	0	0	0	0	3
BuGZ	FBgn0032600	FBtr0113041	protein_coding	0	0	0	12	0	0	0	0	0	0	0	5	0	0	4	0	0	0	0	0	0	0	0	0	0	0	3
BuGZ	FBgn0032600	FBtr0308802	protein_coding	0	0	0	32	0	0	0	0	0	0	0	25	0	0	4	0	0	0	0	0	0	0	0	0	0	0	3
BuGZ	FBgn0032600	FBtr0308803	protein_coding	0	0	0	43	0	0	0	0	0	0	0	36	0	0	4	0	0	0	0	0	0	0	0	0	0	0	3
BuGZ	FBgn0032600	FBtr0329944	protein_coding	0	0	0	43	0	0	0	0	0	0	0	36	0	0	4	0	0	0	0	0	0	0	0	0	0	0	3
BuGZ	FBgn0032600	FBtr0329945	protein_coding	0	0	0	43	0	0	0	0	0	0	0	36	0	0	4	0	0	0	0	0	0	0	0	0	0	0	3
BuGZ	FBgn0032600	FBtr0343767	protein_coding	0	0	0	7	1	0	0	0	0	0	0	0	0	0	3	0	0	0	0	0	0	0	0	0	0	0	3
Bub3	FBgn0025457	FBtr0085465	protein_coding	0	2	0	77	0	0	0	0	0	0	0	52	0	0	1	0	0	0	0	0	0	0	0	0	0	2	24
Bub3	FBgn0025457	FBtr0339148	protein_coding	0	2	0	78	0	0	0	0	0	0	0	53	0	0	1	0	0	0	0	0	0	0	0	0	0	2	24
BubR1	FBgn0263855	FBtr0086032	protein_coding	0	6	3	24	0	0	0	0	0	0	0	7	0	0	7	3	0	0	0	0	0	0	0	0	0	6	10
Buffy	FBgn0040491	FBtr0088077	protein_coding	0	0	0	85	0	0	3	0	0	0	0	6	0	0	34	0	0	0	0	0	0	0	0	0	0	0	42
Bug22	FBgn0032248	FBtr0080044	protein_coding	0	3	0	59	1	0	0	0	0	0	0	40	0	0	1	0	0	0	0	0	0	0	0	0	0	3	17
Bx	FBgn0265598	FBtr0340363	protein_coding	0	4	0	293	1	0	1	0	0	0	0	36	0	0	236	0	0	0	0	0	0	0	0	0	0	4	19
Bx	FBgn0265598	FBtr0340364	protein_coding	0	2	0	192	1	0	1	0	0	0	0	36	0	0	136	0	0	0	0	0	0	0	0	0	0	2	18
Bx	FBgn0265598	FBtr0340365	protein_coding	0	2	0	66	1	0	1	0	0	0	0	36	0	0	2	0	0	0	0	0	0	0	0	0	0	2	26
Bx	FBgn0265598	FBtr0340366	protein_coding	0	2	0	202	8	0	1	0	0	0	0	39	0	0	136	0	0	0	0	0	0	0	0	0	0	2	18
Bx	FBgn0265598	FBtr0340367	protein_coding	0	2	1	191	0	0	1	0	0	1	0	36	0	0	136	0	0	0	0	0	0	0	0	0	0	2	18
Bx42	FBgn0004856	FBtr0071350	protein_coding	0	0	0	15	0	0	1	0	0	0	0	10	0	0	0	0	0	0	0	0	0	0	0	0	0	0	4
Bx42	FBgn0004856	FBtr0333809	protein_coding	0	0	0	16	1	0	1	0	0	0	0	10	0	0	0	0	0	0	0	0	0	0	0	0	0	0	4
C15	FBgn0004863	FBtr0084111	protein_coding	0	9	0	109	3	0	0	0	0	0	0	25	0	0	70	0	0	0	0	0	2	0	0	0	0	7	13
C1GalTA	FBgn0032078	FBtr0079788	protein_coding	0	1	0	76	0	0	3	0	0	0	0	8	0	0	26	0	0	0	0	0	0	0	0	0	0	1	39
C1GalTA	FBgn0032078	FBtr0079789	protein_coding	0	1	0	76	0	0	0	0	0	0	0	8	0	0	29	0	0	0	0	0	0	0	0	0	0	1	39
C1GalTA	FBgn0032078	FBtr0079790	protein_coding	0	1	0	40	0	0	0	0	0	0	0	8	0	0	1	0	0	0	0	0	0	0	0	0	0	1	31
C3G	FBgn0259228	FBtr0299791	protein_coding	0	11	8	81	3	1	7	0	2	1	0	9	0	0	57	5	0	0	0	0	0	0	0	0	0	10	5
C3G	FBgn0259228	FBtr0299792	protein_coding	0	9	7	69	1	0	1	0	2	1	0	10	0	0	36	4	0	0	0	0	0	0	0	0	0	9	21
C3G	FBgn0259228	FBtr0299793	protein_coding	0	10	7	79	1	0	2	0	2	1	0	10	0	0	55	4	0	0	0	0	0	0	0	0	0	10	11
C3G	FBgn0259228	FBtr0299794	protein_coding	0	10	7	79	1	0	2	0	2	1	0	10	0	0	55	4	0	0	0	0	0	0	0	0	0	10	11
C3G	FBgn0259228	FBtr0299795	protein_coding	0	9	7	69	1	0	1	0	2	1	0	10	0	0	36	4	0	0	0	0	0	0	0	0	0	9	21
C3G	FBgn0259228	FBtr0300526	protein_coding	0	11	8	46	1	1	7	0	2	1	0	10	0	0	17	5	0	0	0	0	0	0	0	0	0	10	11
C3G	FBgn0259228	FBtr0334967	protein_coding	0	10	7	81	1	0	0	0	2	1	0	10	0	0	65	4	0	0	0	0	0	0	0	0	0	10	5
C3G	FBgn0259228	FBtr0334968	protein_coding	0	9	7	68	1	0	1	0	2	1	0	10	0	0	36	4	0	0	0	0	0	0	0	0	0	9	20
C3G	FBgn0259228	FBtr0334969	protein_coding	0	10	7	79	1	0	2	0	2	1	0	10	0	0	55	4	0	0	0	0	0	0	0	0	0	10	11
C3G	FBgn0259228	FBtr0340087	protein_coding	0	10	7	82	3	0	0	0	2	1	0	9	0	0	65	4	0	0	0	0	0	0	0	0	0	10	5
C901	FBgn0021742	FBtr0073400	protein_coding	0	4	2	39	3	0	0	0	0	0	0	17	0	0	11	2	0	0	0	0	1	0	0	0	0	3	9
CAH1	FBgn0027844	FBtr0080539	protein_coding	0	0	0	74	1	0	1	0	0	0	0	25	0	0	23	0	0	0	0	0	0	0	0	0	0	0	24
CAH2	FBgn0027843	FBtr0076001	protein_coding	0	1	0	24	0	0	0	0	0	0	0	11	0	0	2	0	0	0	0	0	0	0	0	0	0	1	11
CAH2	FBgn0027843	FBtr0333381	protein_coding	0	1	0	27	0	1	1	0	0	0	0	11	0	0	7	0	0	0	0	0	0	0	0	0	0	0	8
CAP	FBgn0033504	FBtr0088338	protein_coding	0	0	0	18	0	0	0	0	0	0	0	0	0	0	17	0	0	0	0	0	0	0	0	0	0	0	1
CAP	FBgn0033504	FBtr0088339	protein_coding	0	0	0	17	0	0	0	0	0	0	0	0	0	0	16	0	0	0	0	0	0	0	0	0	0	0	1
CAP	FBgn0033504	FBtr0088340	protein_coding	0	0	0	17	0	0	0	0	0	0	0	0	0	0	12	0	0	0	0	0	0	0	0	0	0	0	5
CAP	FBgn0033504	FBtr0088341	protein_coding	0	0	1	13	0	0	3	0	0	0	0	0	0	0	8	1	0	0	0	0	0	0	0	0	0	0	2
CAP	FBgn0033504	FBtr0088342	protein_coding	0	0	0	9	0	0	0	0	0	0	0	0	0	0	4	0	0	0	0	0	0	0	0	0	0	0	5
CAP	FBgn0033504	FBtr0088343	protein_coding	0	0	0	9	0	0	0	0	0	0	0	0	0	0	4	0	0	0	0	0	0	0	0	0	0	0	5
CAP	FBgn0033504	FBtr0088344	protein_coding	0	0	0	8	0	0	0	0	0	0	0	0	0	0	4	0	0	0	0	0	0	0	0	0	0	0	4
CAP	FBgn0033504	FBtr0088345	protein_coding	0	0	0	2	0	0	0	0	0	0	0	0	0	0	2	0	0	0	0	0	0	0	0	0	0	0	0
CAP	FBgn0033504	FBtr0088346	protein_coding	0	0	0	2	0	0	0	0	0	0	0	0	0	0	0	0	0	0	0	0	0	0	0	0	0	0	2
CAP	FBgn0033504	FBtr0088347	protein_coding	0	0	0	17	0	0	0	0	0	0	0	0	0	0	16	0	0	0	0	0	0	0	0	0	0	0	1
CAP	FBgn0033504	FBtr0299825	protein_coding	0	0	0	17	0	0	0	0	0	0	0	0	0	0	16	0	0	0	0	0	0	0	0	0	0	0	1
CAP	FBgn0033504	FBtr0299826	protein_coding	0	0	1	13	0	0	3	0	0	0	0	0	0	0	8	1	0	0	0	0	0	0	0	0	0	0	2
CAP	FBgn0033504	FBtr0299828	protein_coding	0	0	0	2	0	0	0	0	0	0	0	0	0	0	0	0	0	0	0	0	0	0	0	0	0	0	2
CAP	FBgn0033504	FBtr0299829	protein_coding	0	0	0	17	0	0	0	0	0	0	0	0	0	0	16	0	0	0	0	0	0	0	0	0	0	0	1
CAP	FBgn0033504	FBtr0299830	protein_coding	0	0	1	9	0	0	3	0	0	0	0	4	0	0	0	1	0	0	0	0	0	0	0	0	0	0	2
CAP	FBgn0033504	FBtr0301131	protein_coding	0	0	1	13	0	0	3	0	0	0	0	0	0	0	8	1	0	0	0	0	0	0	0	0	0	0	2
CAP	FBgn0033504	FBtr0301965	protein_coding	0	0	0	8	0	0	0	0	0	0	0	0	0	0	4	0	0	0	0	0	0	0	0	0	0	0	4
CAP	FBgn0033504	FBtr0306688	protein_coding	0	0	0	17	0	0	0	0	0	0	0	0	0	0	16	0	0	0	0	0	0	0	0	0	0	0	1
CAP	FBgn0033504	FBtr0306690	protein_coding	0	0	0	9	0	0	0	0	0	0	0	0	0	0	4	0	0	0	0	0	0	0	0	0	0	0	5
CAP	FBgn0033504	FBtr0306691	protein_coding	0	0	1	13	0	0	3	0	0	0	0	0	0	0	8	1	0	0	0	0	0	0	0	0	0	0	2
CAP	FBgn0033504	FBtr0336694	protein_coding	0	0	1	11	0	0	0	0	0	0	0	0	0	0	8	1	0	0	0	0	0	0	0	0	0	0	3
CAP	FBgn0033504	FBtr0336695	protein_coding	0	0	1	13	0	0	3	0	0	0	0	0	0	0	8	1	0	0	0	0	0	0	0	0	0	0	2
CAP	FBgn0033504	FBtr0336696	protein_coding	0	0	1	13	0	0	3	0	0	0	0	0	0	0	8	1	0	0	0	0	0	0	0	0	0	0	2
CBP	FBgn0026144	FBtr0071052	protein_coding	0	0	0	1	0	0	0	0	0	0	0	1	0	0	0	0	0	0	0	0	0	0	0	0	0	0	0
CBP	FBgn0026144	FBtr0071053	protein_coding	0	0	0	1	0	0	0	0	0	0	0	1	0	0	0	0	0	0	0	0	0	0	0	0	0	0	0
CBP	FBgn0026144	FBtr0329894	protein_coding	0	0	0	1	0	0	0	0	0	0	0	1	0	0	0	0	0	0	0	0	0	0	0	0	0	0	0
CCAP	FBgn0039007	FBtr0084333	protein_coding	0	4	0	55	1	0	2	0	0	0	0	29	0	0	5	0	0	0	0	0	0	0	0	0	0	4	18
CCAP	FBgn0039007	FBtr0335007	protein_coding	0	4	0	55	1	0	0	0	0	0	0	29	0	0	5	0	0	0	0	0	0	0	0	0	0	4	20
CCAP-R	FBgn0039396	FBtr0304043	protein_coding	0	2	0	128	1	0	3	0	0	0	0	58	0	0	61	0	0	0	0	0	1	0	0	0	0	1	6
CCDC151	FBgn0036219	FBtr0076037	protein_coding	0	3	0	73	0	0	0	0	0	0	0	25	0	0	1	0	0	0	0	0	0	0	0	0	0	3	47
CCDC53	FBgn0031979	FBtr0079540	protein_coding	0	6	3	90	0	0	0	0	0	0	0	51	0	0	2	3	0	0	0	0	1	0	0	0	0	5	38
CCHa1	FBgn0038199	FBtr0113232	protein_coding	0	0	0	1	0	0	0	0	0	0	0	0	0	0	1	0	0	0	0	0	0	0	0	0	0	0	0
CCHa1-R	FBgn0050106	FBtr0086893	protein_coding	0	3	0	52	1	0	0	0	0	0	0	15	0	0	37	0	0	0	0	0	1	0	0	0	0	2	0
CCHa2	FBgn0038147	FBtr0082762	protein_coding	0	0	0	55	1	0	1	0	0	0	0	7	0	0	10	0	0	0	0	0	0	0	0	0	0	0	36
CCHa2	FBgn0038147	FBtr0303262	protein_coding	0	0	0	36	1	0	0	0	0	0	0	7	0	0	5	0	0	0	0	0	0	0	0	0	0	0	23
CCHa2	FBgn0038147	FBtr0303263	protein_coding	0	0	0	36	1	0	0	0	0	0	0	7	0	0	5	0	0	0	0	0	0	0	0	0	0	0	23
CCHa2-R	FBgn0033058	FBtr0085975	protein_coding	0	0	0	89	1	0	2	0	0	0	0	10	0	0	54	0	0	0	0	0	0	0	0	0	0	0	22
CCHa2-R	FBgn0033058	FBtr0301687	protein_coding	0	0	0	89	2	0	2	0	0	0	0	12	0	0	51	0	0	0	0	0	0	0	0	0	0	0	22
CCKLR-17D1	FBgn0259231	FBtr0299681	protein_coding	0	3	1	67	0	0	0	0	0	0	0	6	0	0	31	1	0	0	0	0	0	0	0	0	0	3	30
CCKLR-17D3	FBgn0030954	FBtr0113003	protein_coding	0	1	0	25	0	0	0	0	0	0	0	11	0	0	8	0	0	0	0	0	0	0	0	0	0	1	6
CCY	FBgn0267592	FBtr0347413	protein_coding	0	0	0	16	0	0	0	0	0	0	0	1	0	0	14	0	0	0	0	0	0	0	0	0	0	0	1
CD98hc	FBgn0037533	FBtr0081824	protein_coding	0	1	1	17	0	0	1	0	0	0	0	4	0	0	4	1	0	0	0	0	1	0	0	0	0	0	9
CD98hc	FBgn0037533	FBtr0331342	protein_coding	0	1	1	17	0	0	1	0	0	0	0	4	0	0	4	1	0	0	0	0	1	0	0	0	0	0	9
CD98hc	FBgn0037533	FBtr0331344	protein_coding	0	1	1	17	0	0	1	0	0	0	0	4	0	0	4	1	0	0	0	0	1	0	0	0	0	0	9
CD98hc	FBgn0037533	FBtr0332157	protein_coding	0	1	1	17	0	0	1	0	0	0	0	4	0	0	4	1	0	0	0	0	1	0	0	0	0	0	9
CDC45L	FBgn0026143	FBtr0070182	protein_coding	0	1	0	8	0	0	0	0	0	0	0	6	0	0	0	0	0	0	0	0	0	0	0	0	0	1	2
CDS_2R_10406975_10407445	GENE_CDS_2R_10406975_10407445	FBtr0088321	protein_coding	0	1	0	42	0	0	0	0	0	0	0	23	0	0	0	0	0	0	0	0	0	0	0	0	0	1	19
CDS_2R_10409155_10409751	GENE_CDS_2R_10409155_10409751	FBtr0088320	protein_coding	0	1	1	39	0	0	0	0	0	0	0	23	0	0	0	1	0	0	0	0	0	0	0	0	0	1	16
CDS_2R_10410770_10411213	GENE_CDS_2R_10410770_10411213	FBtr0088318	protein_coding	0	0	1	48	0	0	0	0	0	0	0	23	0	0	0	1	0	0	0	0	0	0	0	0	0	0	25
CDS_2R_11700647_11702449	GENE_CDS_2R_11700647_11702449	FBtr0088080	protein_coding	0	1	0	11	0	0	0	0	0	0	0	5	0	0	0	0	0	0	0	0	0	0	0	0	0	1	6
CDS_2R_11787808_11789493	GENE_CDS_2R_11787808_11789493	FBtr0088065	protein_coding	1	2	5	56	0	0	0	0	0	0	0	41	0	0	0	5	0	0	0	0	0	0	1	0	0	2	15
CDS_2R_15207993_15209786	GENE_CDS_2R_15207993_15209786	FBtr0087365	protein_coding	0	0	0	16	0	0	0	0	0	0	0	1	0	0	0	0	0	0	0	0	0	0	0	0	0	0	15
CDS_2R_15499632_15501431	GENE_CDS_2R_15499632_15501431	FBtr0273302	protein_coding	0	2	2	37	0	0	0	0	0	0	0	34	0	0	0	2	0	0	0	0	0	0	0	0	0	2	3
CDS_2R_15501820_15503610	GENE_CDS_2R_15501820_15503610	FBtr0273350	protein_coding	0	7	3	30	0	0	0	0	0	0	0	23	0	0	0	3	0	0	0	0	0	0	0	0	0	7	7
CDS_2R_15504201_15506000	GENE_CDS_2R_15504201_15506000	FBtr0087329	protein_coding	0	12	3	24	0	0	0	0	0	0	0	1	0	0	0	3	0	0	0	0	0	0	0	0	0	12	23
CDS_2R_15506582_15508366	GENE_CDS_2R_15506582_15508366	FBtr0273344	protein_coding	0	0	0	76	0	0	0	0	0	0	0	42	0	0	0	0	0	0	0	0	0	0	0	0	0	0	34
CDS_2R_16234358_16234936	GENE_CDS_2R_16234358_16234936	FBtr0087190	protein_coding	0	4	0	55	0	0	0	0	0	0	0	38	0	0	0	0	0	0	0	0	0	0	0	0	0	4	17
CDS_2R_17895078_17895578	GENE_CDS_2R_17895078_17895578	FBtr0086803	protein_coding	0	5	2	96	0	0	0	0	0	0	0	53	0	0	0	2	0	0	0	0	0	0	0	0	0	5	43
CDS_2R_18311822_18311998	GENE_CDS_2R_18311822_18311998	FBtr0086763	protein_coding	0	0	0	5	0	0	0	0	0	0	0	2	0	0	0	0	0	0	0	0	0	0	0	0	0	0	3
CDS_2R_19284551_19285219	GENE_CDS_2R_19284551_19285219	FBtr0086562	protein_coding	1	3	1	23	0	0	0	0	0	0	0	5	1	0	0	1	0	0	0	0	0	0	0	0	0	3	18
CDS_2R_19509768_19511471	GENE_CDS_2R_19509768_19511471	FBtr0086466	protein_coding	0	3	3	75	0	0	0	0	0	0	0	38	0	0	0	3	0	0	0	0	0	0	0	0	0	3	37
CDS_2R_19511673_19513571	GENE_CDS_2R_19511673_19513571	FBtr0086497	protein_coding	0	21	1	38	0	0	0	0	0	0	0	20	0	0	0	1	0	0	0	0	0	0	0	0	0	21	18
CDS_2R_20776727_20777749	GENE_CDS_2R_20776727_20777749	FBtr0321316	protein_coding	0	1	0	8	0	0	0	0	0	0	0	1	0	0	0	0	0	0	0	0	0	0	0	0	0	1	7
CDS_2R_20778249_20779487	GENE_CDS_2R_20778249_20779487	FBtr0321315	protein_coding	0	2	1	6	0	0	0	0	0	0	0	2	0	0	0	1	0	0	0	0	0	0	0	0	0	2	4
CDS_2R_21837605_21838798	GENE_CDS_2R_21837605_21838798	FBtr0071738	protein_coding	0	5	1	68	0	0	0	0	0	0	0	43	0	0	0	1	0	0	0	0	0	0	0	0	0	5	25
CDS_2R_22056467_22057681	GENE_CDS_2R_22056467_22057681	FBtr0071805	protein_coding	0	10	1	48	0	0	0	0	0	0	0	29	0	0	0	1	0	0	0	0	0	0	0	0	0	10	19
CDS_3L_10432384_10434105	GENE_CDS_3L_10432384_10434105	FBtr0076293	protein_coding	0	1	0	49	0	0	0	0	0	0	0	34	0	0	0	0	0	0	0	0	0	0	0	0	0	1	15
CDS_3L_11103421_11103873	GENE_CDS_3L_11103421_11103873	FBtr0076231	protein_coding	0	0	0	24	0	0	0	0	0	0	0	17	0	0	0	0	0	0	0	0	0	0	0	0	0	0	7
CDS_3L_11397542_11397865	GENE_CDS_3L_11397542_11397865	FBtr0339928	protein_coding	2	3	4	102	0	0	0	0	0	0	0	74	2	0	0	4	0	0	0	0	0	0	0	0	0	3	28
CDS_3L_11508637_11508903	GENE_CDS_3L_11508637_11508903	FBtr0076094	protein_coding	0	1	0	7	0	0	0	0	0	0	0	7	0	0	0	0	0	0	0	0	0	0	0	0	0	1	0
CDS_3L_11510323_11510589	GENE_CDS_3L_11510323_11510589	FBtr0076159	protein_coding	0	0	0	16	0	0	0	0	0	0	0	1	0	0	0	0	0	0	0	0	0	0	0	0	0	0	15
CDS_3L_11589695_11589979	GENE_CDS_3L_11589695_11589979	FBtr0076100	protein_coding	0	0	0	11	0	0	0	0	0	0	0	11	0	0	0	0	0	0	0	0	0	0	0	0	0	0	0
CDS_3L_11599636_11599947	GENE_CDS_3L_11599636_11599947	FBtr0076144	protein_coding	0	0	0	3	0	0	0	0	0	0	0	0	0	0	0	0	0	0	0	0	0	0	0	0	0	0	3
CDS_3L_11751305_11752474	GENE_CDS_3L_11751305_11752474	FBtr0076118	protein_coding	0	0	0	4	0	0	0	0	0	0	0	2	0	0	0	0	0	0	0	0	0	0	0	0	0	0	2
CDS_3L_12125487_12127394	GENE_CDS_3L_12125487_12127394	FBtr0076026	protein_coding	0	7	6	63	0	0	0	0	0	0	0	17	0	0	0	6	0	0	0	0	0	0	0	0	0	7	46
CDS_3L_1529439_1531259	GENE_CDS_3L_1529439_1531259	FBtr0100014	protein_coding	0	12	6	39	0	0	0	0	0	0	0	22	0	0	0	6	0	0	0	0	0	0	0	0	0	12	17
CDS_3L_17322841_17324493	GENE_CDS_3L_17322841_17324493	FBtr0075214	protein_coding	0	6	2	26	0	0	0	0	0	0	0	22	0	0	0	2	0	0	0	0	0	0	0	0	0	6	4
CDS_3L_1870119_1871564	GENE_CDS_3L_1870119_1871564	FBtr0300120	protein_coding	0	18	3	85	0	0	0	0	0	0	0	41	0	0	0	3	0	0	0	0	0	0	0	0	0	18	44
CDS_3L_19269772_19270642	GENE_CDS_3L_19269772_19270642	FBtr0309116	protein_coding	0	1	4	30	0	0	0	0	0	0	0	10	0	0	0	4	0	0	0	0	0	0	0	0	0	1	20
CDS_3L_20504186_20505700	GENE_CDS_3L_20504186_20505700	FBtr0078207	protein_coding	0	6	0	38	0	0	0	0	0	0	0	15	0	0	0	0	0	0	0	0	0	0	0	0	0	6	23
CDS_3L_20506032_20507375	GENE_CDS_3L_20506032_20507375	FBtr0078208	protein_coding	0	1	3	35	0	0	0	0	0	0	0	11	0	0	0	3	0	0	0	0	0	0	0	0	0	1	24
CDS_3L_22454373_22455989	GENE_CDS_3L_22454373_22455989	FBtr0078503	protein_coding	0	1	4	33	0	0	0	0	0	0	0	20	0	0	0	4	0	0	0	0	0	0	0	0	0	1	13
CDS_3L_3203675_3204448	GENE_CDS_3L_3203675_3204448	FBtr0073104	protein_coding	0	1	2	40	0	0	0	0	0	0	0	15	0	0	0	2	0	0	0	0	0	0	0	0	0	1	25
CDS_3L_3335579_3335788	GENE_CDS_3L_3335579_3335788	FBtr0073081	protein_coding	0	0	1	64	0	0	0	0	0	0	0	38	0	0	0	1	0	0	0	0	0	0	0	0	0	0	26
CDS_3L_4634436_4634789	GENE_CDS_3L_4634436_4634789	FBtr0073319	protein_coding	0	3	2	66	0	0	0	0	0	0	0	16	0	0	0	2	0	0	0	0	0	0	0	0	0	3	50
CDS_3L_4993950_4996877	GENE_CDS_3L_4993950_4996877	FBtr0073373	protein_coding	0	2	6	76	0	0	0	0	0	0	0	47	0	0	0	6	0	0	0	0	0	0	0	0	0	2	29
CDS_3L_5129674_5130240	GENE_CDS_3L_5129674_5130240	FBtr0077162	protein_coding	0	3	3	73	0	0	0	0	0	0	0	56	0	0	0	3	0	0	0	0	0	0	0	0	0	3	17
CDS_3L_7244388_7245383	GENE_CDS_3L_7244388_7245383	FBtr0076836	protein_coding	0	2	6	17	0	0	0	0	0	1	0	17	0	0	0	5	0	0	0	0	0	0	0	0	0	2	0
CDS_3L_7539060_7539836	GENE_CDS_3L_7539060_7539836	FBtr0076829	protein_coding	0	1	1	8	0	0	0	0	0	0	0	6	0	0	0	1	0	0	0	0	0	0	0	0	0	1	2
CDS_3L_7540269_7541168	GENE_CDS_3L_7540269_7541168	FBtr0076828	protein_coding	0	0	0	10	0	0	0	0	0	0	0	8	0	0	0	0	0	0	0	0	0	0	0	0	0	0	2
CDS_3L_7541582_7542457	GENE_CDS_3L_7541582_7542457	FBtr0076827	protein_coding	0	0	0	24	0	0	0	0	0	0	0	7	0	0	0	0	0	0	0	0	0	0	0	0	0	0	17
CDS_3L_9542245_9543999	GENE_CDS_3L_9542245_9543999	FBtr0336953	protein_coding	2	3	1	19	0	0	0	0	0	0	0	9	0	0	0	1	0	0	0	0	1	0	0	2	0	3	10
CDS_3R_12311353_12313119	GENE_CDS_3R_12311353_12313119	FBtr0082566	protein_coding	0	0	1	14	0	0	0	0	0	0	0	5	0	0	0	1	0	0	0	0	0	0	0	0	0	0	9
CDS_3R_13522951_13523535	GENE_CDS_3R_13522951_13523535	FBtr0082791	protein_coding	2	0	1	21	0	0	0	0	0	0	0	9	2	0	0	1	0	0	0	0	0	0	1	0	0	0	12
CDS_3R_15078530_15079285	GENE_CDS_3R_15078530_15079285	FBtr0083042	protein_coding	0	2	0	42	0	0	0	0	0	0	0	27	0	0	0	0	0	0	0	0	0	0	0	0	0	2	15
CDS_3R_22113427_22115214	GENE_CDS_3R_22113427_22115214	FBtr0084193	protein_coding	0	8	9	38	0	0	0	0	1	0	0	34	0	0	0	8	0	0	0	0	0	0	0	0	0	8	4
CDS_3R_22115471_22117249	GENE_CDS_3R_22115471_22117249	FBtr0336966	protein_coding	0	8	8	55	0	0	0	0	0	0	0	24	0	0	0	8	0	0	0	0	0	0	0	0	0	8	31
CDS_3R_22117640_22119454	GENE_CDS_3R_22117640_22119454	FBtr0336965	protein_coding	0	0	1	77	0	0	0	0	0	0	0	39	0	0	0	1	0	0	0	0	0	0	0	0	0	0	38
CDS_3R_22586149_22586625	GENE_CDS_3R_22586149_22586625	FBtr0084278	protein_coding	0	3	2	57	0	0	0	0	0	0	0	19	0	0	0	2	0	0	0	0	0	0	0	0	0	3	38
CDS_3R_23043990_23044661	GENE_CDS_3R_23043990_23044661	FBtr0084345	protein_coding	0	9	2	72	0	0	0	0	0	0	0	29	0	0	0	2	0	0	0	0	0	0	0	0	0	9	43
CDS_3R_23051689_23052903	GENE_CDS_3R_23051689_23052903	FBtr0084346	protein_coding	0	6	3	36	0	0	0	0	0	0	0	12	0	0	0	3	0	0	0	0	0	0	0	0	0	6	24
CDS_3R_23481865_23483541	GENE_CDS_3R_23481865_23483541	FBtr0290293	protein_coding	0	21	10	119	0	0	0	0	0	0	0	50	0	0	0	10	0	0	0	0	0	0	0	0	0	21	69
CDS_3R_23483863_23485500	GENE_CDS_3R_23483863_23485500	FBtr0273202	protein_coding	1	16	5	127	0	0	0	0	0	0	0	44	1	0	0	5	0	0	0	0	0	0	0	0	0	16	83
CDS_3R_23487501_23489180	GENE_CDS_3R_23487501_23489180	FBtr0273205	protein_coding	0	3	2	111	0	0	0	0	0	0	0	51	0	0	0	2	0	0	0	0	0	0	0	0	0	3	60
CDS_3R_26456877_26457242	GENE_CDS_3R_26456877_26457242	FBtr0330153	protein_coding	0	0	0	35	0	0	0	0	0	0	0	21	0	0	0	0	0	0	0	0	0	0	0	0	0	0	14
CDS_3R_27515911_27517257	GENE_CDS_3R_27515911_27517257	FBtr0085212	protein_coding	0	8	4	44	0	0	0	0	0	0	0	29	0	0	0	4	0	0	0	0	0	0	0	0	0	8	15
CDS_3R_28789617_28790483	GENE_CDS_3R_28789617_28790483	FBtr0112491	protein_coding	0	3	3	35	0	0	0	0	0	0	0	19	0	0	0	3	0	0	0	0	0	0	0	0	0	3	16
CDS_3R_29608477_29608854	GENE_CDS_3R_29608477_29608854	FBtr0306279	protein_coding	0	1	2	33	0	0	0	0	0	0	0	12	0	0	0	2	0	0	0	0	0	0	0	0	0	1	21
CDS_3R_31800963_31802774	GENE_CDS_3R_31800963_31802774	FBtr0085846	protein_coding	0	0	4	8	0	0	0	0	0	0	0	5	0	0	0	4	0	0	0	0	0	0	0	0	0	0	3
CDS_3R_5627852_5632033	GENE_CDS_3R_5627852_5632033	FBtr0078706	protein_coding	0	1	4	2	0	0	0	0	0	0	0	2	0	0	0	4	0	0	0	0	0	0	0	0	0	1	0
CDS_3R_7304592_7304954	GENE_CDS_3R_7304592_7304954	FBtr0301214	protein_coding	0	0	0	8	0	0	0	0	0	0	0	6	0	0	0	0	0	0	0	0	0	0	0	0	0	0	2
CDS_X_10432465_10432812	GENE_CDS_X_10432465_10432812	FBtr0071464	protein_coding	0	0	0	28	0	0	0	0	0	0	0	17	0	0	0	0	0	0	0	0	0	0	0	0	0	0	11
CDS_X_14836725_14837330	GENE_CDS_X_14836725_14837330	FBtr0073948	protein_coding	0	0	0	2	0	0	0	0	0	0	0	1	0	0	0	0	0	0	0	0	0	0	0	0	0	0	1
CDS_X_15662585_15663319	GENE_CDS_X_15662585_15663319	FBtr0074051	protein_coding	0	0	0	51	0	0	0	0	0	0	0	31	0	0	0	0	0	0	0	0	0	0	0	0	0	0	20
CDS_X_21477254_21478945	GENE_CDS_X_21477254_21478945	FBtr0077213	protein_coding	0	0	1	13	0	0	0	0	0	0	0	13	0	0	0	1	0	0	0	0	0	0	0	0	0	0	0
CDS_X_6633959_6636169	GENE_CDS_X_6633959_6636169	FBtr0308654	protein_coding	0	1	2	60	0	0	0	0	0	0	0	26	0	0	0	2	0	0	0	0	0	0	0	0	0	1	34
CDS_X_7764982_7766826	GENE_CDS_X_7764982_7766826	FBtr0071075	protein_coding	0	0	0	14	0	0	0	0	0	0	0	1	0	0	0	0	0	0	0	0	0	0	0	0	0	0	13
CDS_Y_3215547_3215855	GENE_CDS_Y_3215547_3215855	FBtr0347450	protein_coding	0	0	0	6	0	0	0	0	0	0	0	0	0	0	0	0	0	0	0	0	0	0	0	0	0	0	6
CDS_Y_3252956_3253357	GENE_CDS_Y_3252956_3253357	FBtr0347429	protein_coding	0	0	0	4	0	0	0	0	0	0	0	3	0	0	0	0	0	0	0	0	0	0	0	0	0	0	1
CDS_Y_3263180_3263488	GENE_CDS_Y_3263180_3263488	FBtr0347428	protein_coding	0	0	1	13	0	0	0	0	0	0	0	8	0	0	0	1	0	0	0	0	0	0	0	0	0	0	5
CDS_Y_9833_10786	GENE_CDS_Y_9833_10786	FBtr0346674	protein_coding	0	0	0	1	0	0	0	0	0	0	0	0	0	0	0	0	0	0	0	0	0	0	0	0	0	0	1
CDS_mitochondrion_genome_10499_11638	GENE_CDS_mitochondrion_genome_10499_11638	FBtr0433502	protein_coding	0	0	1	19	0	0	0	0	0	0	0	16	0	0	0	1	0	0	0	0	0	0	0	0	0	0	3
CDS_mitochondrion_genome_11721_12659	GENE_CDS_mitochondrion_genome_11721_12659	FBtr0433499	protein_coding	0	0	0	25	0	0	0	0	0	0	0	2	0	0	0	0	0	0	0	0	0	0	0	0	0	0	23
CDS_mitochondrion_genome_1474_3012	GENE_CDS_mitochondrion_genome_1474_3012	FBtr0100861	protein_coding	0	1	0	3	0	0	0	0	0	0	0	3	0	0	0	0	0	0	0	0	0	0	0	0	0	1	0
CDS_mitochondrion_genome_240_1268	GENE_CDS_mitochondrion_genome_240_1268	FBtr0100857	protein_coding	0	0	0	4	0	0	0	0	0	0	0	4	0	0	0	0	0	0	0	0	0	0	0	0	0	0	0
CDS_mitochondrion_genome_3083_3770	GENE_CDS_mitochondrion_genome_3083_3770	FBtr0100863	protein_coding	0	0	0	4	0	0	0	0	0	0	0	3	0	0	0	0	0	0	0	0	0	0	0	0	0	0	1
CDS_mitochondrion_genome_3907_4071	GENE_CDS_mitochondrion_genome_3907_4071	FBtr0100866	protein_coding	0	0	0	4	0	0	0	0	0	0	0	3	0	0	0	0	0	0	0	0	0	0	0	0	0	0	1
CDS_mitochondrion_genome_4062_4739	GENE_CDS_mitochondrion_genome_4062_4739	FBtr0433498	protein_coding	0	0	1	3	0	0	0	0	0	0	0	2	0	0	0	1	0	0	0	0	0	0	0	0	0	0	1
CDS_mitochondrion_genome_4736_5527	GENE_CDS_mitochondrion_genome_4736_5527	FBtr0100868	protein_coding	0	1	0	4	0	0	0	0	0	0	0	2	0	0	0	0	0	0	0	0	0	0	0	0	1	0	2
CDS_mitochondrion_genome_5608_5964	GENE_CDS_mitochondrion_genome_5608_5964	FBtr0100870	protein_coding	0	0	0	6	0	0	0	0	0	0	0	3	0	0	0	0	0	0	0	0	0	0	0	0	0	0	3
CDS_mitochondrion_genome_6409_8125	GENE_CDS_mitochondrion_genome_6409_8125	FBtr0433501	protein_coding	0	0	0	7	0	0	0	0	0	0	0	4	0	0	0	0	0	0	0	0	0	0	0	0	0	0	3
CDS_mitochondrion_genome_8204_9544	GENE_CDS_mitochondrion_genome_8204_9544	FBtr0433500	protein_coding	0	0	0	6	0	0	0	0	0	0	0	3	0	0	0	0	0	0	0	0	0	0	0	0	0	0	3
CDS_mitochondrion_genome_9545_9835	GENE_CDS_mitochondrion_genome_9545_9835	FBtr0100880	protein_coding	0	1	0	4	0	0	0	0	0	0	0	2	0	0	0	0	0	0	0	0	0	0	0	0	0	1	2
CDS_mitochondrion_genome_9971_10498	GENE_CDS_mitochondrion_genome_9971_10498	FBtr0100883	protein_coding	0	0	0	8	0	0	0	0	0	0	0	5	0	0	0	0	0	0	0	0	0	0	0	0	0	0	3
CDase	FBgn0039774	FBtr0085645	protein_coding	0	18	3	180	4	1	2	0	0	0	0	76	0	0	50	3	0	0	0	0	1	0	0	0	0	16	49
CDase	FBgn0039774	FBtr0085646	protein_coding	0	16	3	175	4	0	5	0	0	0	0	76	0	0	39	3	0	0	0	0	0	0	0	0	0	16	51
CDase	FBgn0039774	FBtr0085647	protein_coding	0	16	3	175	4	0	6	0	0	0	0	76	0	0	38	3	0	0	0	0	0	0	0	0	0	16	51
CDase	FBgn0039774	FBtr0085648	protein_coding	0	16	3	175	4	0	6	0	0	0	0	76	0	0	38	3	0	0	0	0	0	0	0	0	0	16	51
CDase	FBgn0039774	FBtr0085649	protein_coding	0	16	3	175	4	0	8	0	0	0	0	76	0	0	36	3	0	0	0	0	0	0	0	0	0	16	51
CDase	FBgn0039774	FBtr0331357	protein_coding	0	16	3	181	4	0	0	0	0	0	0	76	0	0	55	3	0	0	0	0	0	0	0	0	0	16	46
CG10000	FBgn0039596	FBtr0085315	protein_coding	0	9	4	60	1	0	1	0	0	0	0	28	0	0	2	4	0	0	0	0	1	0	0	0	0	8	29
CG10005	FBgn0037972	FBtr0082507	protein_coding	0	0	0	9	0	0	0	0	0	0	0	7	0	0	0	0	0	0	0	0	0	0	0	0	0	0	2
CG10005	FBgn0037972	FBtr0335438	protein_coding	0	0	0	9	0	0	0	0	0	0	0	7	0	0	0	0	0	0	0	0	0	0	0	0	0	0	2
CG10011	FBgn0039590	FBtr0085319	protein_coding	0	30	4	98	3	0	2	0	0	0	0	17	0	0	60	4	0	0	0	0	0	0	0	0	0	30	16
CG10014	FBgn0038000	FBtr0082559	protein_coding	0	0	0	18	0	0	0	0	0	0	0	5	0	0	0	0	0	0	0	0	0	0	0	0	0	0	13
CG10019	FBgn0031568	FBtr0273188	protein_coding	1	6	3	79	11	0	0	0	0	0	0	18	0	0	22	3	0	0	1	0	0	0	0	0	0	6	29
CG10019	FBgn0031568	FBtr0321291	protein_coding	1	6	3	117	9	0	1	0	0	0	0	20	0	0	77	3	0	0	1	0	0	0	0	0	0	6	11
CG10026	FBgn0032785	FBtr0081236	protein_coding	0	2	0	16	0	0	0	0	0	0	0	14	0	0	1	0	0	0	0	0	0	0	0	0	0	2	1
CG10026	FBgn0032785	FBtr0081237	protein_coding	0	2	0	16	0	0	0	0	0	0	0	14	0	0	1	0	0	0	0	0	0	0	0	0	0	2	1
CG10026	FBgn0032785	FBtr0081238	protein_coding	0	2	0	16	0	0	0	0	0	0	0	14	0	0	1	0	0	0	0	0	0	0	0	0	0	2	1
CG10026	FBgn0032785	FBtr0332317	protein_coding	0	2	0	16	0	0	0	0	0	0	0	14	0	0	1	0	0	0	0	0	0	0	0	0	0	2	1
CG10029	FBgn0037498	FBtr0081591	protein_coding	0	2	1	25	1	0	1	0	0	0	0	7	0	0	0	1	0	0	0	0	0	0	0	0	0	2	16
CG10031	FBgn0031563	FBtr0077544	protein_coding	0	3	3	40	1	0	0	0	0	1	0	31	0	0	2	2	0	0	0	0	0	0	0	0	0	3	6
CG10035	FBgn0038028	FBtr0082606	protein_coding	0	0	0	16	0	0	0	0	0	0	0	14	0	0	0	0	0	0	0	0	0	0	0	0	0	0	2
CG10035	FBgn0038028	FBtr0344387	protein_coding	0	0	0	17	1	0	0	0	0	0	0	14	0	0	0	0	0	0	0	0	0	0	0	0	0	0	2
CG10038	FBgn0038013	FBtr0082614	protein_coding	0	0	0	6	0	0	0	0	0	0	0	6	0	0	0	0	0	0	0	0	0	0	0	0	0	0	0
CG10038	FBgn0038013	FBtr0082615	protein_coding	0	0	0	6	0	0	0	0	0	0	0	6	0	0	0	0	0	0	0	0	0	0	0	0	0	0	0
CG10041	FBgn0038014	FBtr0082613	protein_coding	0	0	0	3	0	0	0	0	0	0	0	1	0	0	0	0	0	0	0	0	0	0	0	0	0	0	2
CG10050	FBgn0037492	FBtr0081577	protein_coding	0	1	0	6	0	0	1	0	0	0	0	4	0	0	0	0	0	0	0	0	0	0	0	0	0	1	1
CG10051	FBgn0034437	FBtr0086521	protein_coding	0	4	0	27	0	0	0	0	0	0	0	6	0	0	11	0	0	0	0	0	0	0	0	0	0	4	10
CG10053	FBgn0037490	FBtr0081576	protein_coding	0	0	0	5	0	0	0	0	0	0	0	3	0	0	0	0	0	0	0	0	0	0	0	0	0	0	2
CG10053	FBgn0037490	FBtr0339734	protein_coding	0	0	0	5	0	0	0	0	0	0	0	3	0	0	0	0	0	0	0	0	0	0	0	0	0	0	2
CG10055	FBgn0037482	FBtr0081605	protein_coding	0	0	0	1	0	0	0	0	0	0	0	1	0	0	0	0	0	0	0	0	0	0	0	0	0	0	0
CG10062	FBgn0034439	FBtr0086522	protein_coding	0	17	3	85	1	0	0	0	0	0	0	48	0	0	19	3	0	0	0	0	2	0	0	0	0	15	19
CG10062	FBgn0034439	FBtr0334005	protein_coding	0	17	3	85	1	0	0	0	0	0	0	48	0	0	19	3	0	0	0	0	2	0	0	0	0	15	19
CG10062	FBgn0034439	FBtr0334006	protein_coding	0	16	3	83	1	1	3	0	0	0	0	48	0	0	7	3	0	0	0	0	2	0	0	0	0	13	26
CG10063	FBgn0035727	FBtr0076935	protein_coding	0	2	1	51	0	0	0	0	0	0	0	40	0	0	1	1	0	0	0	0	0	0	0	0	0	2	10
CG10064	FBgn0035724	FBtr0076937	protein_coding	0	10	1	45	0	0	0	0	0	0	0	5	0	0	1	1	0	0	0	0	1	0	0	0	0	9	40
CG10068	FBgn0037473	FBtr0081611	protein_coding	0	0	0	5	0	0	0	0	0	0	0	3	0	0	0	0	0	0	0	0	0	0	0	0	0	0	2
CG10073	FBgn0034440	FBtr0086523	protein_coding	0	9	1	74	0	0	0	0	0	0	0	10	0	0	9	1	0	0	0	0	2	0	0	0	0	7	57
CG10073	FBgn0034440	FBtr0310321	protein_coding	0	8	1	86	0	0	0	0	0	0	0	10	0	0	36	1	0	0	0	0	1	0	0	0	0	7	41
CG10075	FBgn0035722	FBtr0076939	protein_coding	0	0	1	8	0	0	0	0	0	0	0	3	0	0	0	1	0	0	0	0	0	0	0	0	0	0	5
CG10077	FBgn0035720	FBtr0076940	protein_coding	0	3	1	10	0	0	0	0	0	0	1	6	0	0	3	0	0	0	0	0	0	0	0	0	0	3	1
CG10077	FBgn0035720	FBtr0300937	protein_coding	0	0	0	9	3	0	0	0	0	0	0	5	0	0	0	0	0	0	0	0	0	0	0	0	0	0	1
CG10077	FBgn0035720	FBtr0333083	protein_coding	0	3	1	10	0	0	0	0	0	0	1	6	0	0	3	0	0	0	0	0	0	0	0	0	0	3	1
CG10081	FBgn0034441	FBtr0086524	protein_coding	1	7	0	84	0	0	0	0	0	0	0	40	1	0	0	0	0	0	0	0	0	0	0	0	0	7	44
CG10081	FBgn0034441	FBtr0334007	protein_coding	1	7	0	84	0	0	0	0	0	0	0	40	1	0	0	0	0	0	0	0	0	0	0	0	0	7	44
CG10082	FBgn0034644	FBtr0071661	protein_coding	0	2	0	39	1	0	0	0	0	0	0	2	0	0	12	0	0	0	0	0	0	0	0	0	0	2	24
CG10082	FBgn0034644	FBtr0071662	protein_coding	0	2	0	9	0	0	0	0	0	0	0	3	0	0	3	0	0	0	0	0	0	0	0	0	0	2	3
CG10086	FBgn0037517	FBtr0081744	protein_coding	0	1	1	36	1	0	0	0	0	0	0	18	0	0	7	1	0	0	0	0	0	0	0	0	0	1	10
CG10089	FBgn0036369	FBtr0075820	protein_coding	0	0	0	1	0	0	0	0	0	0	0	0	0	0	1	0	0	0	0	0	0	0	0	0	0	0	0
CG10089	FBgn0036369	FBtr0075821	protein_coding	0	0	0	1	0	0	0	0	0	0	0	0	0	0	1	0	0	0	0	0	0	0	0	0	0	0	0
CG10089	FBgn0036369	FBtr0075822	protein_coding	0	0	0	1	0	0	0	0	0	0	0	0	0	0	1	0	0	0	0	0	0	0	0	0	0	0	0
CG10089	FBgn0036369	FBtr0075823	protein_coding	0	0	0	1	0	0	0	0	0	0	0	0	0	0	0	0	0	0	0	0	0	0	0	0	0	0	1
CG10089	FBgn0036369	FBtr0331535	protein_coding	0	0	0	1	0	0	0	0	0	0	0	0	0	0	1	0	0	0	0	0	0	0	0	0	0	0	0
CG10089	FBgn0036369	FBtr0345364	protein_coding	0	0	0	1	0	0	0	0	0	0	0	0	0	0	1	0	0	0	0	0	0	0	0	0	0	0	0
CG10096	FBgn0038032	FBtr0082603	protein_coding	0	1	0	9	1	0	1	0	0	0	0	3	0	0	0	0	0	0	0	0	0	0	0	0	0	1	4
CG10096	FBgn0038032	FBtr0082604	protein_coding	0	1	0	7	1	0	0	0	0	0	0	3	0	0	0	0	0	0	0	0	0	0	0	0	0	1	3
CG10096	FBgn0038032	FBtr0347002	protein_coding	0	1	0	9	1	0	1	0	0	0	0	3	0	0	0	0	0	0	0	0	0	0	0	0	0	1	4
CG10096	FBgn0038032	FBtr0347003	protein_coding	0	1	0	7	1	0	0	0	0	0	0	3	0	0	0	0	0	0	0	0	0	0	0	0	0	1	3
CG10097	FBgn0038033	FBtr0100525	protein_coding	0	0	0	8	1	0	0	0	0	0	0	3	0	0	0	0	0	0	0	0	0	0	0	0	0	0	4
CG10097	FBgn0038033	FBtr0344386	protein_coding	0	0	0	10	3	0	0	0	0	0	0	3	0	0	0	0	0	0	0	0	0	0	0	0	0	0	4
CG10097	FBgn0038033	FBtr0347004	protein_coding	0	0	0	10	3	0	0	0	0	0	0	3	0	0	0	0	0	0	0	0	0	0	0	0	0	0	4
CG10098	FBgn0037472	FBtr0081563	protein_coding	0	0	0	5	0	0	0	0	0	0	0	1	0	0	1	0	0	0	0	0	0	0	0	0	0	0	3
CG10103	FBgn0035715	FBtr0076949	protein_coding	0	0	0	27	0	0	0	0	0	0	0	12	0	0	1	0	0	0	0	0	0	0	0	0	0	0	14
CG10103	FBgn0035715	FBtr0330061	protein_coding	0	0	0	27	0	0	0	0	0	0	0	12	0	0	1	0	0	0	0	0	0	0	0	0	0	0	14
CG10103	FBgn0035715	FBtr0330062	protein_coding	0	0	0	27	0	0	0	0	0	0	0	12	0	0	1	0	0	0	0	0	0	0	0	0	0	0	14
CG10103	FBgn0035715	FBtr0330063	protein_coding	0	0	0	27	0	0	0	0	0	0	0	12	0	0	1	0	0	0	0	0	0	0	0	0	0	0	14
CG10103	FBgn0035715	FBtr0330064	protein_coding	0	0	0	27	0	0	0	0	0	0	0	12	0	0	1	0	0	0	0	0	0	0	0	0	0	0	14
CG10103	FBgn0035715	FBtr0330065	protein_coding	0	0	0	23	0	0	0	0	0	0	0	8	0	0	1	0	0	0	0	0	0	0	0	0	0	0	14
CG10126	FBgn0038088	FBtr0082686	protein_coding	0	0	0	5	0	0	0	0	0	0	0	3	0	0	0	0	0	0	0	0	0	0	0	0	0	0	2
CG10126	FBgn0038088	FBtr0082687	protein_coding	0	0	0	6	0	0	0	0	0	0	0	3	0	0	1	0	0	0	0	0	0	0	0	0	0	0	2
CG10131	FBgn0033949	FBtr0087499	protein_coding	0	7	1	75	0	0	0	0	0	0	0	24	0	0	0	1	0	0	0	0	0	0	0	0	0	7	51
CG10132	FBgn0032798	FBtr0081247	protein_coding	0	0	0	4	0	0	1	0	0	0	0	2	0	0	0	0	0	0	0	0	0	0	0	0	0	0	1
CG10132	FBgn0032798	FBtr0343771	protein_coding	0	0	0	6	0	0	1	0	0	0	0	2	0	0	0	0	0	1	0	0	0	0	0	0	0	0	2
CG10137	FBgn0032800	FBtr0081248	protein_coding	0	0	1	2	0	0	0	0	0	0	0	1	0	0	0	1	0	0	0	0	0	0	0	0	0	0	1
CG10139	FBgn0033951	FBtr0087433	protein_coding	0	1	1	75	0	0	0	0	0	0	0	19	0	0	1	1	0	0	0	0	0	0	0	0	0	1	55
CG10139	FBgn0033951	FBtr0339980	protein_coding	0	1	1	76	0	0	0	0	0	0	0	20	0	0	1	1	0	0	0	0	0	0	0	0	0	1	55
CG10140	FBgn0036363	FBtr0075853	protein_coding	0	0	0	5	0	0	0	0	0	0	0	1	0	0	0	0	0	0	0	0	0	0	0	0	0	0	4
CG10147	FBgn0035702	FBtr0076987	protein_coding	0	8	3	104	1	0	0	0	0	0	0	36	0	0	1	3	0	0	0	0	0	0	0	0	0	8	66
CG10147	FBgn0035702	FBtr0333060	protein_coding	0	8	3	105	7	0	0	0	0	0	0	31	0	0	1	3	0	0	0	0	0	0	0	0	0	8	66
CG10151	FBgn0033960	FBtr0087471	protein_coding	0	1	0	5	0	0	0	0	0	0	0	1	0	0	0	0	0	0	0	0	0	0	0	0	0	1	4
CG10151	FBgn0033960	FBtr0087472	protein_coding	0	1	0	5	0	0	0	0	0	0	0	1	0	0	0	0	0	0	0	0	0	0	0	0	0	1	4
CG10151	FBgn0033960	FBtr0087473	protein_coding	0	1	0	5	0	0	0	0	0	0	0	1	0	0	0	0	0	0	0	0	0	0	0	0	0	1	4
CG10151	FBgn0033960	FBtr0289934	protein_coding	0	1	0	5	0	0	0	0	0	0	0	1	0	0	0	0	0	0	0	0	0	0	0	0	0	1	4
CG10154	FBgn0036361	FBtr0075854	protein_coding	0	0	0	2	0	0	0	0	0	0	0	2	0	0	0	0	0	0	0	0	0	0	0	0	0	0	0
CG10154	FBgn0036361	FBtr0303093	protein_coding	0	0	0	2	0	0	0	0	0	0	0	2	0	0	0	0	0	0	0	0	0	0	0	0	0	0	0
CG10163	FBgn0035697	FBtr0077009	protein_coding	0	13	4	55	3	0	0	0	0	0	0	36	0	0	0	4	0	0	0	0	1	0	0	0	0	12	16
CG10164	FBgn0039088	FBtr0084417	protein_coding	0	1	5	53	0	0	6	0	0	0	0	20	0	0	1	5	0	0	0	0	0	0	0	0	0	1	26
CG10164	FBgn0039088	FBtr0300585	protein_coding	0	3	5	55	2	2	10	0	0	0	0	19	0	0	1	5	0	0	0	0	0	0	0	0	0	1	23
CG10165	FBgn0032801	FBtr0081277	protein_coding	0	0	0	3	0	0	0	0	0	0	0	1	0	0	1	0	0	0	0	0	0	0	0	0	0	0	1
CG10165	FBgn0032801	FBtr0081278	protein_coding	0	0	0	3	0	0	0	0	0	0	0	1	0	0	1	0	0	0	0	0	0	0	0	0	0	0	1
CG10165	FBgn0032801	FBtr0303779	protein_coding	0	0	0	3	0	0	0	0	0	0	0	1	0	0	1	0	0	0	0	0	0	0	0	0	0	0	1
CG10165	FBgn0032801	FBtr0303780	protein_coding	0	1	0	3	0	0	1	0	0	0	0	1	0	0	0	0	0	0	0	0	1	0	0	0	0	0	1
CG10165	FBgn0032801	FBtr0344843	protein_coding	0	0	0	2	0	0	0	0	0	0	0	1	0	0	0	0	0	0	0	0	0	0	0	0	0	0	1
CG10166	FBgn0032799	FBtr0081279	protein_coding	0	0	1	1	0	0	0	0	0	0	0	0	0	0	0	1	0	0	0	0	0	0	0	0	0	0	1
CG10168	FBgn0039087	FBtr0084418	protein_coding	0	10	3	207	0	0	2	0	0	0	0	151	0	0	0	3	0	0	0	0	0	0	0	0	0	10	54
CG10170	FBgn0039085	FBtr0084420	protein_coding	0	38	42	179	6	1	2	0	0	0	0	88	0	0	10	42	0	0	0	0	2	0	0	0	0	35	75
CG10171	FBgn0036353	FBtr0075864	protein_coding	0	0	0	1	0	0	0	0	0	0	0	0	0	0	0	0	0	0	0	0	0	0	0	0	0	0	1
CG10171	FBgn0036353	FBtr0075865	protein_coding	0	0	0	1	0	0	0	0	0	0	0	0	0	0	0	0	0	0	0	0	0	0	0	0	0	0	1
CG10175	FBgn0039084	FBtr0084421	protein_coding	0	20	2	257	2	0	1	0	0	0	0	41	0	0	46	2	0	0	0	0	0	0	0	0	0	20	167
CG10175	FBgn0039084	FBtr0084422	protein_coding	0	18	1	260	2	0	5	0	0	0	0	41	0	0	45	1	0	0	0	0	0	0	0	0	0	18	167
CG10175	FBgn0039084	FBtr0084423	protein_coding	0	20	2	184	2	0	0	0	0	0	0	41	0	0	21	2	0	0	0	0	0	0	0	0	0	20	120
CG10175	FBgn0039084	FBtr0339621	protein_coding	0	21	2	119	2	0	0	0	0	0	1	41	0	0	6	1	0	0	0	0	0	0	0	0	0	21	70
CG10175	FBgn0039084	FBtr0344701	protein_coding	0	20	2	262	5	0	1	0	0	0	0	43	0	0	46	2	0	0	0	0	0	0	0	0	0	20	167
CG10178	FBgn0032684	FBtr0081068	protein_coding	0	1	0	29	0	0	0	0	0	0	0	3	0	0	2	0	0	0	0	0	0	0	0	0	0	1	24
CG10178	FBgn0032684	FBtr0305619	protein_coding	0	1	0	29	0	0	0	0	0	0	0	3	0	0	2	0	0	0	0	0	0	0	0	0	0	1	24
CG10182	FBgn0039091	FBtr0084486	protein_coding	0	5	4	67	4	0	0	0	0	0	0	33	0	0	2	4	0	0	0	0	1	0	0	0	0	4	28
CG10183	FBgn0039093	FBtr0273191	protein_coding	2	15	17	116	0	0	0	0	1	0	0	29	0	1	4	16	0	0	1	0	0	0	1	0	0	14	84
CG10184	FBgn0039094	FBtr0084481	protein_coding	0	7	2	149	2	0	1	0	0	0	0	70	0	0	31	2	0	0	0	0	0	0	0	0	0	7	45
CG10185	FBgn0038397	FBtr0083235	protein_coding	0	4	1	15	0	0	0	0	0	0	0	5	0	0	8	1	0	0	0	0	1	0	0	0	0	3	3
CG10188	FBgn0032796	FBtr0081282	protein_coding	0	5	0	26	0	0	3	0	0	0	0	1	0	0	12	0	0	0	0	0	0	0	0	0	0	5	10
CG10188	FBgn0032796	FBtr0081283	protein_coding	0	5	0	26	0	0	3	0	0	0	0	1	0	0	12	0	0	0	0	0	0	0	0	0	0	5	10
CG10188	FBgn0032796	FBtr0329963	protein_coding	0	5	0	26	0	0	3	0	0	0	0	1	0	0	12	0	0	0	0	0	0	0	0	0	0	5	10
CG10189	FBgn0032793	FBtr0331327	protein_coding	0	0	0	9	0	0	0	0	0	0	0	8	0	0	0	0	0	0	0	0	0	0	0	0	0	0	1
CG10194	FBgn0032790	FBtr0081285	protein_coding	0	1	0	8	2	0	0	0	0	0	0	4	0	0	2	0	0	0	0	0	1	0	0	0	0	0	0
CG10195	FBgn0032787	FBtr0302930	protein_coding	0	0	0	26	0	0	0	0	0	0	0	18	0	0	0	0	0	0	0	0	0	0	0	0	0	0	8
CG10195	FBgn0032787	FBtr0332318	protein_coding	0	0	0	27	0	0	0	0	0	0	0	19	0	0	0	0	0	0	0	0	0	0	0	0	0	0	8
CG10202	FBgn0033969	FBtr0087464	protein_coding	0	5	0	51	0	0	0	0	0	0	0	19	0	0	2	0	0	0	0	0	0	0	0	0	0	5	30
CG10205	FBgn0033970	FBtr0087446	protein_coding	0	1	0	47	2	0	0	0	0	0	0	26	0	0	6	0	0	0	0	0	0	0	0	0	0	1	13
CG10205	FBgn0033970	FBtr0087447	protein_coding	0	4	0	44	0	0	0	0	0	0	0	26	0	0	5	0	0	0	0	0	0	0	0	0	0	4	13
CG10208	FBgn0039118	FBtr0084461	protein_coding	0	6	2	36	2	0	0	0	0	0	0	13	0	0	1	2	0	0	0	0	1	0	0	0	0	5	21
CG10209	FBgn0033971	FBtr0087462	protein_coding	0	0	0	16	0	0	0	0	0	0	0	9	0	0	0	0	0	0	0	0	0	0	0	0	0	0	7
CG10209	FBgn0033971	FBtr0329883	protein_coding	0	0	0	16	0	0	0	0	0	0	0	9	0	0	0	0	0	0	0	0	0	0	0	0	0	0	7
CG10211	FBgn0032685	FBtr0081069	protein_coding	0	4	2	21	0	0	0	0	0	0	0	3	0	0	17	2	0	0	0	0	2	0	0	0	0	2	3
CG10211	FBgn0032685	FBtr0343824	protein_coding	0	4	2	21	0	0	0	0	0	0	0	3	0	0	17	2	0	0	0	0	2	0	0	0	0	2	3
CG10217	FBgn0039113	FBtr0084464	protein_coding	0	1	1	41	0	0	0	0	0	0	0	22	0	0	0	1	0	0	0	0	0	0	0	0	0	1	19
CG10217	FBgn0039113	FBtr0084465	protein_coding	0	1	1	41	0	0	0	0	0	0	0	22	0	0	0	1	0	0	0	0	0	0	0	0	0	1	19
CG10226	FBgn0035695	FBtr0077012	protein_coding	0	8	1	12	0	0	0	0	0	0	0	4	0	0	5	1	0	0	0	0	0	0	0	0	0	8	3
CG10226	FBgn0035695	FBtr0332068	protein_coding	0	8	1	12	0	0	1	0	0	0	0	4	0	0	3	1	0	0	0	0	0	0	0	0	0	8	4
CG10232	FBgn0039108	FBtr0345300	protein_coding	0	2	3	56	1	0	1	0	0	0	0	28	0	0	1	3	0	0	0	0	0	0	0	0	0	2	25
CG10237	FBgn0032783	FBtr0081207	protein_coding	0	1	0	21	0	0	2	0	0	0	0	1	0	0	14	0	0	0	0	0	0	0	0	0	0	1	4
CG10237	FBgn0032783	FBtr0081208	protein_coding	0	1	0	21	0	0	0	0	0	0	0	1	0	0	13	0	0	0	0	0	0	0	0	0	0	1	7
CG10237	FBgn0032783	FBtr0081209	protein_coding	0	1	0	20	0	0	0	0	0	0	0	1	0	0	0	0	0	0	0	0	0	0	0	0	0	1	19
CG10237	FBgn0032783	FBtr0308679	protein_coding	0	1	0	23	0	0	2	0	0	0	0	1	0	0	15	0	0	0	0	0	0	0	0	0	0	1	5
CG10237	FBgn0032783	FBtr0334176	protein_coding	0	1	0	20	0	0	0	0	0	0	0	1	0	0	0	0	0	0	0	0	0	0	0	0	0	1	19
CG1024	FBgn0027514	FBtr0290212	protein_coding	0	0	0	9	0	0	0	0	0	0	0	7	0	0	0	0	0	0	0	0	0	0	0	0	0	0	2
CG1024	FBgn0027514	FBtr0332175	protein_coding	0	0	0	10	1	0	0	0	0	0	0	7	0	0	0	0	0	0	0	0	0	0	0	0	0	0	2
CG1024	FBgn0027514	FBtr0332176	protein_coding	0	0	0	10	1	0	0	0	0	0	0	7	0	0	0	0	0	0	0	0	0	0	0	0	0	0	2
CG10252	FBgn0039104	FBtr0084475	protein_coding	0	1	0	45	0	0	0	0	0	0	0	15	0	0	2	0	0	0	0	0	1	0	0	0	0	0	29
CG10254	FBgn0027512	FBtr0084476	protein_coding	0	3	11	52	3	0	0	0	0	0	1	30	0	0	2	10	0	0	0	0	0	0	0	0	0	3	17
CG10254	FBgn0027512	FBtr0084477	protein_coding	0	3	11	48	3	0	0	0	0	0	1	30	0	0	0	10	0	0	0	0	0	0	0	0	0	3	15
CG10254	FBgn0027512	FBtr0334770	protein_coding	0	3	11	48	3	0	0	0	0	0	1	30	0	0	0	10	0	0	0	0	0	0	0	0	0	3	15
CG10257	FBgn0033985	FBtr0087408	protein_coding	0	10	1	75	0	1	4	0	0	0	0	29	0	0	12	1	0	0	0	0	2	0	0	0	0	7	32
CG10262	FBgn0032813	FBtr0081262	protein_coding	0	0	1	10	0	0	0	0	0	0	0	5	0	0	0	1	0	0	0	0	0	0	0	0	0	0	5
CG10264	FBgn0038394	FBtr0083222	protein_coding	0	5	3	38	0	0	0	0	0	0	0	10	0	0	5	3	0	0	0	0	1	0	0	0	0	5	23
CG10265	FBgn0033990	FBtr0087421	protein_coding	0	0	0	33	0	0	0	0	0	0	0	17	0	0	0	0	0	0	0	0	0	0	0	0	0	0	16
CG10265	FBgn0033990	FBtr0332259	protein_coding	0	0	0	35	0	0	0	0	0	0	0	19	0	0	0	0	0	0	0	0	0	0	0	0	0	0	16
CG10268	FBgn0032811	FBtr0081266	protein_coding	0	0	0	7	1	0	1	0	0	0	0	2	0	0	0	0	0	0	0	0	0	0	0	0	0	0	3
CG10274	FBgn0035690	FBtr0113149	protein_coding	0	18	3	64	5	0	0	0	0	0	0	31	0	0	1	3	0	0	0	0	0	0	0	0	0	18	27
CG10280	FBgn0037395	FBtr0078648	protein_coding	0	0	0	3	0	0	0	0	0	0	0	0	0	0	0	0	0	0	0	0	0	0	0	0	0	0	3
CG10280	FBgn0037395	FBtr0309318	protein_coding	0	0	0	3	0	0	0	0	0	0	0	0	0	0	0	0	0	0	0	0	0	0	0	0	0	0	3
CG10283	FBgn0032681	FBtr0081085	protein_coding	0	3	3	36	2	0	0	0	0	2	0	8	0	0	22	1	0	0	0	0	0	0	0	0	0	3	4
CG10283	FBgn0032681	FBtr0081086	protein_coding	0	3	3	36	2	0	0	0	0	2	0	8	0	0	22	1	0	0	0	0	0	0	0	0	0	3	4
CG10283	FBgn0032681	FBtr0300675	protein_coding	0	3	3	36	2	0	0	0	0	2	0	8	0	0	22	1	0	0	0	0	0	0	0	0	0	3	4
CG10283	FBgn0032681	FBtr0300676	protein_coding	0	3	3	36	2	0	0	0	0	2	0	8	0	0	22	1	0	0	0	0	0	0	0	0	0	3	4
CG10289	FBgn0035688	FBtr0077019	protein_coding	0	0	1	54	10	0	1	0	0	1	0	9	0	0	2	0	0	0	0	0	0	0	0	0	0	0	32
CG10289	FBgn0035688	FBtr0331789	protein_coding	0	0	1	52	2	0	1	0	0	1	0	15	0	0	2	0	0	0	0	0	0	0	0	0	0	0	32
CG10289	FBgn0035688	FBtr0331790	protein_coding	0	0	1	63	17	0	1	0	0	1	0	11	0	0	2	0	0	0	0	0	0	0	0	0	0	0	32
CG10289	FBgn0035688	FBtr0331791	protein_coding	0	0	1	52	2	0	1	0	0	1	0	15	0	0	2	0	0	0	0	0	0	0	0	0	0	0	32
CG10298	FBgn0037432	FBtr0081710	protein_coding	0	1	0	2	0	0	0	0	0	0	0	2	0	0	0	0	0	0	0	0	0	0	0	0	0	1	0
CG10300	FBgn0039107	FBtr0084445	protein_coding	0	1	2	65	4	0	0	0	0	0	0	29	0	0	0	2	0	0	0	0	0	0	0	0	0	1	32
CG10301	FBgn0039106	FBtr0114504	protein_coding	0	2	2	55	4	0	0	0	0	0	0	15	0	0	2	2	0	0	0	0	1	0	0	0	0	1	35
CG10306	FBgn0034654	FBtr0071670	protein_coding	0	0	0	25	0	0	0	0	0	0	0	16	0	0	0	0	0	0	0	0	0	0	0	0	0	0	9
CG10307	FBgn0034655	FBtr0071671	protein_coding	0	4	1	34	0	0	2	0	0	0	0	17	0	0	1	1	0	0	0	0	0	0	0	0	0	4	14
CG10307	FBgn0034655	FBtr0345486	protein_coding	0	4	1	34	0	0	1	0	0	0	0	17	0	0	1	1	0	0	0	0	0	0	0	0	0	4	15
CG10311	FBgn0038420	FBtr0083324	protein_coding	0	1	0	30	1	0	1	0	0	0	0	6	0	0	21	0	0	0	0	0	1	0	0	0	0	0	1
CG10311	FBgn0038420	FBtr0345202	protein_coding	0	1	0	30	1	0	1	0	0	0	0	6	0	0	21	0	0	0	0	0	1	0	0	0	0	0	1
CG10317	FBgn0038423	FBtr0300677	protein_coding	1	5	3	94	0	0	4	0	0	0	0	59	1	0	2	3	0	0	0	0	0	0	0	0	0	5	29
CG10317	FBgn0038423	FBtr0300678	protein_coding	1	5	3	98	4	0	4	0	0	0	0	59	1	0	2	3	0	0	0	0	0	0	0	0	0	5	29
CG10321	FBgn0034643	FBtr0071660	protein_coding	0	2	0	47	6	0	0	0	0	0	0	41	0	0	0	0	0	0	0	0	0	0	0	0	0	2	0
CG10321	FBgn0034643	FBtr0330228	protein_coding	0	3	0	46	5	0	0	0	0	0	0	41	0	0	0	0	0	0	0	0	0	0	0	0	0	3	0
CG10324	FBgn0038454	FBtr0083356	protein_coding	0	1	0	7	0	0	0	0	0	0	0	3	0	0	1	0	0	0	0	0	0	0	0	0	0	1	3
CG10326	FBgn0038453	FBtr0083336	protein_coding	0	0	0	8	0	0	0	0	0	0	0	5	0	0	2	0	0	0	0	0	0	0	0	0	0	0	1
CG10326	FBgn0038453	FBtr0333728	protein_coding	0	0	0	8	0	0	0	0	0	0	0	5	0	0	2	0	0	0	0	0	0	0	0	0	0	0	1
CG10332	FBgn0260455	FBtr0072109	protein_coding	0	3	0	56	2	0	0	0	0	0	0	11	0	0	3	0	0	0	0	0	1	0	0	0	0	2	41
CG10333	FBgn0032690	FBtr0081072	protein_coding	0	1	0	17	0	0	0	0	0	0	0	16	0	0	0	0	0	0	0	0	0	0	0	0	0	1	1
CG10336	FBgn0032698	FBtr0273194	protein_coding	0	4	3	78	0	0	1	0	0	0	0	41	0	0	0	3	0	0	0	0	0	0	0	0	0	4	36
CG10337	FBgn0032805	FBtr0081276	protein_coding	0	0	0	10	1	0	0	0	0	0	0	4	0	0	0	0	0	0	0	0	0	0	0	0	0	0	5
CG10338	FBgn0032700	FBtr0081096	protein_coding	0	2	0	64	1	1	3	0	0	0	0	19	0	0	2	0	0	0	0	0	1	0	0	0	0	0	40
CG10338	FBgn0032700	FBtr0343108	protein_coding	0	2	0	65	1	1	4	0	0	0	0	19	0	0	2	0	0	0	0	0	1	0	0	0	0	0	40
CG10339	FBgn0034972	FBtr0072288	protein_coding	0	0	0	20	0	0	0	0	0	0	0	11	0	0	0	0	0	0	0	0	0	0	0	0	0	0	9
CG10340	FBgn0022344	FBtr0083358	protein_coding	0	0	0	3	0	0	0	0	0	0	0	3	0	0	0	0	0	0	0	0	0	0	0	0	0	0	0
CG10341	FBgn0032701	FBtr0081097	protein_coding	0	3	7	37	0	0	3	0	0	0	1	3	0	0	2	6	0	0	0	0	0	0	0	0	0	3	29
CG10341	FBgn0032701	FBtr0343109	protein_coding	0	3	7	37	0	0	3	0	0	0	1	3	0	0	2	6	0	0	0	0	0	0	0	0	0	3	29
CG10343	FBgn0032703	FBtr0081098	protein_coding	0	0	0	22	0	0	1	0	0	0	0	3	0	0	0	0	0	0	0	0	0	0	0	0	0	0	18
CG10344	FBgn0034729	FBtr0071840	protein_coding	0	0	0	47	0	0	0	0	0	0	0	23	0	0	0	0	0	0	0	0	0	0	0	0	0	0	24
CG10344	FBgn0034729	FBtr0071841	protein_coding	0	0	0	47	0	0	0	0	0	0	0	23	0	0	0	0	0	0	0	0	0	0	0	0	0	0	24
CG10345	FBgn0027562	FBtr0083360	protein_coding	0	5	0	69	2	0	0	0	0	0	0	27	0	0	28	0	0	0	0	0	1	0	0	0	0	4	13
CG10347	FBgn0030342	FBtr0073602	protein_coding	0	4	3	25	3	0	1	0	0	0	0	14	0	0	3	3	0	0	0	0	0	0	0	0	0	4	4
CG10347	FBgn0030342	FBtr0073603	protein_coding	0	4	3	25	2	0	2	0	0	0	0	15	0	0	2	3	0	0	0	0	0	0	0	0	0	4	4
CG10348	FBgn0032707	FBtr0301647	protein_coding	0	0	0	76	0	0	3	0	0	0	0	2	0	0	65	0	0	0	0	0	0	0	0	0	0	0	6
CG10348	FBgn0032707	FBtr0343112	protein_coding	0	0	0	76	0	0	3	0	0	0	0	2	0	0	65	0	0	0	0	0	0	0	0	0	0	0	6
CG10352	FBgn0030348	FBtr0331589	protein_coding	0	3	1	16	0	0	0	0	0	0	0	14	0	0	0	1	0	0	0	0	0	0	0	0	0	3	2
CG10353	FBgn0030349	FBtr0114451	protein_coding	0	1	0	20	0	0	0	0	0	0	0	6	0	0	4	0	0	0	0	0	0	0	0	0	0	1	10
CG10353	FBgn0030349	FBtr0114452	protein_coding	0	1	0	20	0	0	1	0	0	0	0	6	0	0	3	0	0	0	0	0	0	0	0	0	0	1	10
CG10353	FBgn0030349	FBtr0308070	protein_coding	0	1	0	11	0	0	1	0	0	0	0	6	0	0	2	0	0	0	0	0	0	0	0	0	0	1	2
CG10353	FBgn0030349	FBtr0331591	protein_coding	0	1	0	20	0	0	0	0	0	0	0	6	0	0	4	0	0	0	0	0	0	0	0	0	0	1	10
CG10353	FBgn0030349	FBtr0331594	protein_coding	0	1	0	20	0	0	0	0	0	0	0	6	0	0	4	0	0	0	0	0	0	0	0	0	0	1	10
CG10353	FBgn0030349	FBtr0344702	protein_coding	0	1	0	11	0	0	1	0	0	0	0	6	0	0	2	0	0	0	0	0	0	0	0	0	0	1	2
CG10353	FBgn0030349	FBtr0344703	protein_coding	0	1	0	20	0	0	0	0	0	0	0	6	0	0	4	0	0	0	0	0	0	0	0	0	0	1	10
CG10357	FBgn0035453	FBtr0300062	protein_coding	0	7	2	91	2	0	0	0	0	0	0	47	0	0	4	2	0	0	0	0	1	0	0	0	0	7	38
CG10359	FBgn0035452	FBtr0273204	protein_coding	0	4	5	98	2	0	0	0	0	0	0	57	0	0	11	5	0	0	0	0	1	0	0	0	0	3	29
CG10359	FBgn0035452	FBtr0290290	protein_coding	0	4	4	99	2	0	0	0	0	0	0	57	0	0	12	4	0	0	0	0	1	0	0	0	0	3	29
CG10361	FBgn0036208	FBtr0076084	protein_coding	0	0	0	7	0	0	0	0	0	0	0	0	0	0	2	0	0	0	0	0	0	0	0	0	0	0	5
CG10362	FBgn0030358	FBtr0073590	protein_coding	0	20	3	46	1	0	0	0	0	1	0	34	0	0	11	2	0	0	0	0	1	0	0	0	0	19	1
CG10365	FBgn0039109	FBtr0084446	protein_coding	0	2	1	63	0	0	0	0	0	0	0	21	0	0	20	1	0	0	0	0	0	0	0	0	0	2	22
CG10365	FBgn0039109	FBtr0084447	protein_coding	0	2	1	41	0	0	0	0	0	0	0	21	0	0	2	1	0	0	0	0	0	0	0	0	0	2	18
CG10365	FBgn0039109	FBtr0084448	protein_coding	0	2	1	41	0	0	0	0	0	0	0	21	0	0	2	1	0	0	0	0	0	0	0	0	0	2	18
CG10365	FBgn0039109	FBtr0084449	protein_coding	0	2	1	63	0	0	0	0	0	0	0	21	0	0	20	1	0	0	0	0	0	0	0	0	0	2	22
CG10366	FBgn0032814	FBtr0081259	protein_coding	0	0	0	10	0	0	0	0	0	0	0	6	0	0	0	0	0	0	0	0	0	0	0	0	0	0	4
CG10375	FBgn0039116	FBtr0084458	protein_coding	0	0	0	42	0	0	0	0	0	0	0	23	0	0	1	0	0	0	0	0	0	0	0	0	0	0	18
CG10375	FBgn0039116	FBtr0300681	protein_coding	0	0	0	42	0	0	0	0	0	0	0	23	0	0	1	0	0	0	0	0	0	0	0	0	0	0	18
CG10383	FBgn0032699	FBtr0089628	protein_coding	0	12	4	87	0	1	3	0	0	0	0	40	0	0	18	4	0	0	0	0	1	0	0	0	0	10	27
CG10383	FBgn0032699	FBtr0343117	protein_coding	0	12	4	87	0	1	7	0	0	0	0	40	0	0	18	4	0	0	0	0	1	0	0	0	0	10	23
CG10384	FBgn0034731	FBtr0342991	protein_coding	0	10	0	90	0	2	5	0	0	0	0	32	0	0	39	0	0	0	0	0	2	0	0	0	0	6	16
CG10384	FBgn0034731	FBtr0342992	protein_coding	0	10	0	102	4	2	5	0	0	0	0	40	0	0	39	0	0	0	0	0	2	0	0	0	0	6	16
CG10395	FBgn0033019	FBtr0347209	protein_coding	0	1	0	18	0	1	1	0	0	0	0	12	0	0	0	0	0	0	0	0	0	0	0	0	0	0	5
CG10395	FBgn0033019	FBtr0347210	protein_coding	0	1	0	18	0	1	1	0	0	0	0	12	0	0	0	0	0	0	0	0	0	0	0	0	0	0	5
CG10399	FBgn0031877	FBtr0079351	protein_coding	0	0	0	49	0	0	0	0	0	0	0	25	0	0	0	0	0	0	0	0	0	0	0	0	0	0	24
CG10399	FBgn0031877	FBtr0343774	protein_coding	0	0	0	50	0	0	0	0	0	0	0	26	0	0	0	0	0	0	0	0	0	0	0	0	0	0	24
CG10405	FBgn0038431	FBtr0110773	protein_coding	0	1	0	26	0	0	0	0	0	0	0	9	0	0	6	0	0	0	0	0	0	0	0	0	0	1	11
CG10407	FBgn0038395	FBtr0083237	protein_coding	0	1	0	42	0	0	0	0	0	0	0	32	0	0	0	0	0	0	0	0	0	0	0	0	0	1	10
CG10407	FBgn0038395	FBtr0336487	protein_coding	0	1	0	42	0	0	0	0	0	0	0	32	0	0	0	0	0	0	0	0	0	0	0	0	0	1	10
CG10407	FBgn0038395	FBtr0347558	protein_coding	0	1	0	42	0	0	0	0	0	0	0	32	0	0	0	0	0	0	0	0	0	0	0	0	0	1	10
CG10413	FBgn0032689	FBtr0081080	protein_coding	0	1	1	10	0	0	0	0	0	0	0	8	0	0	0	1	0	0	0	0	0	0	0	0	0	1	2
CG10413	FBgn0032689	FBtr0343829	protein_coding	0	1	1	10	0	0	0	0	0	0	0	8	0	0	0	1	0	0	0	0	0	0	0	0	0	1	2
CG10417	FBgn0033021	FBtr0086091	protein_coding	0	1	2	50	1	0	1	0	0	0	0	22	0	0	0	2	0	0	0	0	0	0	0	0	0	1	26
CG10417	FBgn0033021	FBtr0086092	protein_coding	0	1	2	50	1	0	0	0	0	0	0	22	0	0	1	2	0	0	0	0	0	0	0	0	0	1	26
CG10418	FBgn0036277	FBtr0075954	protein_coding	0	0	0	25	0	0	0	0	0	0	0	9	0	0	1	0	0	0	0	0	0	0	0	0	0	0	15
CG10420	FBgn0039296	FBtr0084870	protein_coding	0	0	0	21	0	0	0	0	0	0	0	3	0	0	0	0	0	0	0	0	0	0	0	0	0	0	18
CG10424	FBgn0036848	FBtr0075033	protein_coding	0	2	1	58	0	0	0	0	0	0	0	15	0	0	0	1	0	0	0	0	0	0	0	0	0	2	43
CG10425	FBgn0039304	FBtr0084867	protein_coding	0	0	0	2	0	0	0	0	0	0	0	0	0	0	0	0	0	0	0	0	0	0	0	0	0	0	2
CG10428	FBgn0032724	FBtr0081132	protein_coding	0	0	1	22	0	0	0	0	0	0	0	6	0	0	0	1	0	0	0	0	1	0	0	0	0	0	16
CG10431	FBgn0032730	FBtr0081134	protein_coding	0	7	0	55	2	1	3	0	0	0	0	18	0	0	0	0	0	0	0	0	0	0	0	0	0	6	32
CG10431	FBgn0032730	FBtr0340317	protein_coding	0	7	0	51	0	1	3	0	0	0	0	16	0	0	0	0	0	0	0	0	0	0	0	0	0	6	32
CG10433	FBgn0034638	FBtr0071690	protein_coding	0	0	0	38	0	0	0	0	0	0	0	23	0	0	0	0	0	0	0	0	0	0	0	0	0	0	15
CG10433	FBgn0034638	FBtr0071691	protein_coding	0	0	0	38	0	0	0	0	0	0	0	23	0	0	0	0	0	0	0	0	0	0	0	0	0	0	15
CG10433	FBgn0034638	FBtr0344882	protein_coding	0	0	0	38	0	0	0	0	0	0	0	23	0	0	0	0	0	0	0	0	0	0	0	0	0	0	15
CG10435	FBgn0037539	FBtr0081820	protein_coding	0	0	1	10	0	0	1	0	0	0	0	3	0	0	0	1	0	0	0	0	0	0	0	0	0	0	6
CG10444	FBgn0034494	FBtr0086305	protein_coding	0	17	2	84	1	1	4	0	0	0	0	26	0	0	3	2	0	0	0	0	1	0	0	0	0	15	51
CG10445	FBgn0037531	FBtr0300685	protein_coding	0	0	2	12	0	0	0	0	0	0	0	11	0	0	0	2	0	0	0	0	0	0	0	0	0	0	1
CG10445	FBgn0037531	FBtr0304704	protein_coding	0	0	2	12	0	0	0	0	0	0	0	11	0	0	0	2	0	0	0	0	0	0	0	0	0	0	1
CG10445	FBgn0037531	FBtr0339711	protein_coding	0	0	2	12	0	0	0	0	0	0	0	11	0	0	0	2	0	0	0	0	0	0	0	0	0	0	1
CG10462	FBgn0032815	FBtr0081325	protein_coding	0	0	0	10	0	0	0	0	0	0	0	7	0	0	1	0	0	0	0	0	0	0	0	0	0	0	2
CG10462	FBgn0032815	FBtr0100351	protein_coding	0	0	0	10	0	0	0	0	0	0	0	7	0	0	1	0	0	0	0	0	0	0	0	0	0	0	2
CG10462	FBgn0032815	FBtr0100352	protein_coding	0	0	0	10	0	0	0	0	0	0	0	7	0	0	1	0	0	0	0	0	0	0	0	0	0	0	2
CG10462	FBgn0032815	FBtr0305952	protein_coding	0	0	0	10	0	0	0	0	0	0	0	7	0	0	1	0	0	0	0	0	0	0	0	0	0	0	2
CG10462	FBgn0032815	FBtr0331243	protein_coding	0	0	0	10	0	0	0	0	0	0	0	7	0	0	1	0	0	0	0	0	0	0	0	0	0	0	2
CG10462	FBgn0032815	FBtr0331244	protein_coding	0	0	0	10	0	0	0	0	0	0	0	7	0	0	1	0	0	0	0	0	0	0	0	0	0	0	2
CG10463	FBgn0032819	FBtr0081290	protein_coding	0	0	0	27	0	0	0	0	0	0	0	18	0	0	4	0	0	0	0	0	0	0	0	0	0	0	5
CG10465	FBgn0033017	FBtr0086094	protein_coding	0	0	0	12	0	0	1	0	0	0	0	7	0	0	0	0	0	0	0	0	0	0	0	0	0	0	4
CG10466	FBgn0032822	FBtr0081291	protein_coding	0	1	0	46	0	0	0	0	0	0	0	29	0	0	3	0	0	0	0	0	1	0	0	0	0	0	15
CG10466	FBgn0032822	FBtr0332178	protein_coding	0	1	0	46	0	0	2	0	0	0	0	29	0	0	3	0	0	0	0	0	1	0	0	0	0	0	13
CG10469	FBgn0035678	FBtr0077064	protein_coding	0	13	4	81	0	0	2	0	0	0	0	23	0	0	2	4	0	0	0	0	0	0	0	0	0	13	54
CG10470	FBgn0032746	FBtr0081146	protein_coding	0	1	0	15	0	0	0	0	0	0	0	8	0	0	1	0	0	0	0	0	0	0	0	0	0	1	6
CG10472	FBgn0035670	FBtr0077066	protein_coding	0	0	1	44	0	0	0	0	0	0	0	28	0	0	1	1	0	0	0	0	0	0	0	0	0	0	15
CG10474	FBgn0034427	FBtr0086561	protein_coding	0	1	2	23	0	0	0	0	0	0	0	7	0	0	1	2	0	0	0	0	0	0	0	0	0	1	15
CG10477	FBgn0035661	FBtr0077068	protein_coding	0	5	0	33	1	0	0	0	0	0	0	15	0	0	0	0	0	0	0	0	0	0	0	0	0	5	17
CG10477	FBgn0035661	FBtr0346804	protein_coding	0	5	0	33	0	0	0	0	0	0	0	16	0	0	0	0	0	0	0	0	0	0	0	0	0	5	17
CG10479	FBgn0035656	FBtr0077070	protein_coding	0	1	0	74	0	1	1	0	0	0	0	18	0	0	20	0	0	0	0	0	0	0	0	0	0	0	35
CG10479	FBgn0035656	FBtr0332041	protein_coding	0	1	0	74	0	1	1	0	0	0	0	18	0	0	20	0	0	0	0	0	0	0	0	0	0	0	35
CG10481	FBgn0032827	FBtr0081312	protein_coding	0	0	0	3	0	0	0	0	0	0	0	0	0	0	0	0	0	0	0	0	0	0	0	0	0	0	3
CG10483	FBgn0035649	FBtr0077077	protein_coding	0	2	0	48	0	0	0	0	0	0	0	20	0	0	5	0	0	0	0	0	1	0	0	0	0	2	23
CG10486	FBgn0035647	FBtr0114644	protein_coding	0	11	0	60	0	0	0	0	0	0	0	34	0	0	0	0	0	0	0	0	0	0	0	0	0	11	26
CG10486	FBgn0035647	FBtr0305273	protein_coding	0	1	0	70	10	0	0	0	0	0	0	34	0	0	0	0	0	0	0	0	0	0	0	0	0	1	26
CG10492	FBgn0032748	FBtr0081148	protein_coding	0	0	0	11	0	0	1	0	0	0	0	1	0	0	0	0	0	0	0	0	0	0	0	0	0	0	9
CG10492	FBgn0032748	FBtr0113043	protein_coding	0	0	0	11	0	0	1	0	0	0	0	1	0	0	0	0	0	0	0	0	0	0	0	0	0	0	9
CG10494	FBgn0034634	FBtr0071699	protein_coding	0	7	2	22	0	0	3	0	0	0	0	12	0	0	0	2	0	0	0	0	0	0	0	0	0	7	7
CG10494	FBgn0034634	FBtr0071700	protein_coding	0	8	3	18	0	0	1	0	0	0	0	10	0	0	0	3	0	0	0	0	0	0	0	0	0	8	7
CG10495	FBgn0032750	FBtr0081150	protein_coding	0	0	0	2	0	0	0	0	0	0	0	1	0	0	0	0	0	0	0	0	0	0	0	0	0	0	1
CG10505	FBgn0034612	FBtr0071619	protein_coding	0	26	3	77	0	0	0	0	0	0	0	14	0	0	1	3	0	0	0	0	0	0	0	0	0	26	62
CG10508	FBgn0037060	FBtr0307385	protein_coding	0	2	0	44	2	0	1	0	0	0	0	22	0	0	0	0	0	0	0	0	0	0	0	0	0	2	19
CG10508	FBgn0037060	FBtr0307386	protein_coding	0	3	6	62	2	0	0	0	0	0	0	21	0	0	17	6	0	0	0	0	2	0	0	0	0	2	22
CG10508	FBgn0037060	FBtr0307387	protein_coding	0	3	6	62	2	0	0	0	0	0	0	21	0	0	17	6	0	0	0	0	2	0	0	0	0	2	22
CG10508	FBgn0037060	FBtr0331854	protein_coding	0	2	6	63	2	0	0	0	0	0	0	21	0	0	18	6	0	0	0	0	2	0	0	0	0	1	22
CG10510	FBgn0037059	FBtr0078310	protein_coding	0	7	0	45	1	0	1	0	0	0	0	25	0	0	1	0	0	0	0	0	0	0	0	0	0	7	17
CG10512	FBgn0037057	FBtr0078297	protein_coding	0	4	0	66	3	0	3	0	0	0	0	22	0	0	18	0	0	0	0	0	0	0	0	0	0	4	20
CG10512	FBgn0037057	FBtr0078298	protein_coding	0	4	0	56	3	0	0	0	0	0	0	22	0	0	5	0	0	0	0	0	0	0	0	0	0	4	26
CG10512	FBgn0037057	FBtr0078299	protein_coding	0	4	0	56	3	0	0	0	0	0	0	22	0	0	5	0	0	0	0	0	0	0	0	0	0	4	26
CG10512	FBgn0037057	FBtr0078300	protein_coding	0	5	0	58	3	0	1	0	0	0	0	22	0	0	6	0	0	0	0	0	1	0	0	0	0	4	26
CG10513	FBgn0039311	FBtr0114505	protein_coding	0	0	0	61	0	0	0	0	0	0	0	6	0	0	0	0	0	0	0	0	0	0	0	0	0	0	55
CG10514	FBgn0039312	FBtr0084864	protein_coding	0	2	0	60	3	0	0	0	0	0	0	23	0	0	0	0	0	0	0	0	0	0	0	0	0	2	34
CG10516	FBgn0036549	FBtr0075512	protein_coding	0	1	1	21	0	0	0	0	0	0	0	7	0	0	1	1	0	0	0	0	0	0	0	0	0	1	13
CG10527	FBgn0034583	FBtr0071541	protein_coding	0	10	0	73	0	0	0	0	0	0	0	39	0	0	8	0	0	0	0	0	0	0	0	0	0	10	26
CG10543	FBgn0034570	FBtr0071524	protein_coding	0	7	3	93	2	1	6	0	0	0	0	1	0	0	23	3	0	0	0	0	1	0	0	0	0	5	62
CG10543	FBgn0034570	FBtr0303195	protein_coding	0	6	3	33	1	0	2	0	0	0	0	2	0	0	3	3	0	0	0	0	1	0	0	0	0	5	26
CG10543	FBgn0034570	FBtr0332593	protein_coding	0	6	3	93	1	0	0	0	0	0	0	2	0	0	23	3	0	0	0	0	1	0	0	0	0	5	68
CG10543	FBgn0034570	FBtr0332594	protein_coding	0	7	3	93	2	1	6	0	0	0	0	1	0	0	23	3	0	0	0	0	1	0	0	0	0	5	62
CG10550	FBgn0039321	FBtr0084857	protein_coding	0	1	0	44	2	0	0	0	0	0	0	14	0	0	2	0	0	0	0	0	1	0	0	0	0	0	26
CG10550	FBgn0039321	FBtr0084858	protein_coding	0	2	0	44	2	1	1	0	0	0	0	14	0	0	1	0	0	0	0	0	1	0	0	0	0	0	26
CG10550	FBgn0039321	FBtr0305953	protein_coding	0	1	0	44	2	0	0	0	0	0	0	14	0	0	2	0	0	0	0	0	1	0	0	0	0	0	26
CG10553	FBgn0039324	FBtr0084853	protein_coding	1	6	1	38	1	0	0	0	0	0	0	29	1	0	6	1	0	0	0	0	2	0	0	0	0	4	4
CG10559	FBgn0039323	FBtr0289942	protein_coding	1	3	2	47	1	0	0	0	0	0	0	28	1	0	0	2	0	0	0	0	0	0	0	0	0	3	18
CG10560	FBgn0039325	FBtr0084852	protein_coding	0	1	1	26	0	0	0	0	0	0	0	24	0	0	1	1	0	0	0	0	0	0	0	0	0	1	1
CG10561	FBgn0002036	FBtr0081155	protein_coding	0	4	1	19	1	0	0	0	0	0	0	12	0	0	0	1	0	0	0	0	0	0	0	0	0	4	6
CG10562	FBgn0039326	FBtr0084851	protein_coding	0	0	0	19	0	0	0	0	0	0	0	18	0	0	0	0	0	0	0	0	0	0	0	0	0	0	1
CG10565	FBgn0037051	FBtr0078323	protein_coding	0	3	2	68	1	0	0	0	0	0	0	46	0	0	6	2	0	0	0	0	1	0	0	0	0	2	16
CG10565	FBgn0037051	FBtr0305502	protein_coding	0	5	2	68	1	2	4	0	0	0	0	46	0	0	6	2	0	0	0	0	1	0	0	0	0	2	12
CG10570	FBgn0040992	FBtr0081122	protein_coding	0	0	0	19	0	0	0	0	0	0	0	2	0	0	0	0	0	0	0	0	0	0	0	0	0	0	17
CG10570	FBgn0040992	FBtr0343834	protein_coding	0	0	0	22	0	0	2	0	0	0	0	2	0	0	0	0	0	0	0	0	0	0	0	0	0	0	18
CG10570	FBgn0040992	FBtr0345442	protein_coding	0	0	0	20	1	0	0	0	0	0	0	2	0	0	0	0	0	0	0	0	0	0	0	0	0	0	17
CG10576	FBgn0035630	FBtr0077121	protein_coding	0	1	0	20	0	0	0	0	0	0	0	0	0	0	6	0	0	0	0	0	0	0	0	0	0	1	14
CG10576	FBgn0035630	FBtr0345606	protein_coding	0	1	0	21	0	0	1	0	0	0	0	0	0	0	6	0	0	0	0	0	0	0	0	0	0	1	14
CG10576	FBgn0035630	FBtr0345901	protein_coding	0	2	0	21	0	1	3	0	0	0	0	0	0	0	6	0	0	0	0	0	0	0	0	0	0	1	12
CG10581	FBgn0037046	FBtr0078326	protein_coding	0	0	0	12	0	0	0	0	0	0	0	4	0	0	0	0	0	0	0	0	0	0	0	0	0	0	8
CG10585	FBgn0037044	FBtr0078287	protein_coding	0	2	1	8	0	0	2	0	0	0	0	0	0	0	2	1	0	0	0	0	1	0	0	0	0	1	5
CG10585	FBgn0037044	FBtr0345136	protein_coding	0	2	1	8	0	0	0	0	0	0	0	0	0	0	2	1	0	0	0	0	1	0	0	0	0	1	7
CG10587	FBgn0037039	FBtr0078333	protein_coding	0	3	0	22	0	0	0	0	0	0	0	13	0	0	0	0	0	0	0	0	0	0	0	0	0	3	9
CG10587	FBgn0037039	FBtr0333286	protein_coding	0	3	0	22	0	0	0	0	0	0	0	13	0	0	0	0	0	0	0	0	0	0	0	0	0	3	9
CG10587	FBgn0037039	FBtr0339891	protein_coding	0	2	0	23	1	0	0	0	0	0	0	13	0	0	0	0	0	0	0	0	0	0	0	0	0	2	9
CG10597	FBgn0030832	FBtr0273221	protein_coding	0	3	1	73	0	0	0	0	0	0	1	30	0	0	1	0	0	0	0	0	0	0	0	0	0	3	42
CG10600	FBgn0032717	FBtr0081120	protein_coding	0	1	1	23	1	0	1	0	0	0	0	7	0	0	1	1	0	0	0	0	1	0	0	0	0	0	14
CG10600	FBgn0032717	FBtr0273228	protein_coding	0	1	1	23	1	0	1	0	0	0	0	7	0	0	1	1	0	0	0	0	1	0	0	0	0	0	14
CG10600	FBgn0032717	FBtr0331194	protein_coding	0	1	1	23	1	0	1	0	0	0	0	7	0	0	1	1	0	0	0	0	1	0	0	0	0	0	14
CG10602	FBgn0032721	FBtr0089314	protein_coding	0	0	0	21	2	0	0	0	0	0	0	14	0	0	0	0	0	0	0	0	0	0	0	0	0	0	5
CG10602	FBgn0032721	FBtr0089315	protein_coding	0	0	0	21	2	0	0	0	0	0	0	14	0	0	0	0	0	0	0	0	0	0	0	0	0	0	5
CG10602	FBgn0032721	FBtr0347402	protein_coding	0	0	0	24	2	0	0	0	0	0	0	14	0	0	1	0	0	0	0	0	0	0	0	0	0	0	7
CG10616	FBgn0036286	FBtr0075956	protein_coding	0	9	1	22	0	0	0	0	0	0	0	21	0	0	0	1	0	0	0	0	0	0	0	0	0	9	1
CG10616	FBgn0036286	FBtr0308896	protein_coding	0	9	1	22	0	0	0	0	0	0	0	21	0	0	0	1	0	0	0	0	0	0	0	0	0	9	1
CG10616	FBgn0036286	FBtr0346569	protein_coding	0	9	1	22	0	0	0	0	0	0	0	21	0	0	0	1	0	0	0	0	0	0	0	0	0	9	1
CG10621	FBgn0032726	FBtr0081191	protein_coding	0	2	0	10	0	0	0	0	0	0	0	3	0	0	4	0	0	0	0	0	0	0	0	0	0	2	3
CG10621	FBgn0032726	FBtr0342926	protein_coding	0	2	0	10	0	0	0	0	0	0	0	3	0	0	4	0	0	0	0	0	0	0	0	0	0	2	3
CG10621	FBgn0032726	FBtr0342927	protein_coding	0	2	0	10	0	0	0	0	0	0	0	3	0	0	4	0	0	0	0	0	0	0	0	0	0	2	3
CG10623	FBgn0032727	FBtr0081190	protein_coding	0	0	0	14	0	0	0	0	0	0	0	6	0	0	0	0	0	0	0	0	0	0	0	0	0	0	8
CG10623	FBgn0032727	FBtr0344844	protein_coding	0	0	0	14	0	0	0	0	0	0	0	6	0	0	0	0	0	0	0	0	0	0	0	0	0	0	8
CG10623	FBgn0032727	FBtr0344845	protein_coding	0	0	0	14	0	0	0	0	0	0	0	6	0	0	0	0	0	0	0	0	0	0	0	0	0	0	8
CG10628	FBgn0032818	FBtr0081323	protein_coding	0	0	0	11	0	0	0	0	0	0	0	5	0	0	0	0	0	0	0	0	0	0	0	0	0	0	6
CG10631	FBgn0032817	FBtr0081324	protein_coding	0	10	3	8	0	0	0	0	0	0	1	1	0	0	1	2	0	0	0	0	0	0	0	0	0	10	6
CG10635	FBgn0035603	FBtr0077154	protein_coding	0	0	0	76	0	0	0	0	0	0	0	28	0	0	0	0	0	0	0	0	0	0	0	0	0	0	48
CG10638	FBgn0036290	FBtr0089321	protein_coding	0	12	0	38	0	0	0	0	0	0	0	20	0	0	8	0	0	0	0	0	1	0	0	0	0	11	11
CG10638	FBgn0036290	FBtr0089322	protein_coding	0	1	1	33	5	0	0	0	0	0	0	17	0	0	0	1	0	0	0	0	0	0	0	0	0	1	11
CG10638	FBgn0036290	FBtr0345350	protein_coding	0	12	0	39	0	0	0	0	0	0	0	21	0	0	8	0	0	0	0	0	1	0	0	0	0	11	11
CG10639	FBgn0032729	FBtr0081186	protein_coding	0	5	1	53	2	0	2	0	0	0	0	20	0	0	4	1	0	0	0	0	2	0	0	0	0	4	26
CG10639	FBgn0032729	FBtr0340323	protein_coding	0	5	1	50	2	0	1	0	0	0	0	20	0	0	4	1	0	0	0	0	2	0	0	0	0	4	24
CG10639	FBgn0032729	FBtr0340324	protein_coding	0	5	1	53	2	0	1	0	0	0	0	20	0	0	4	1	0	0	0	0	2	0	0	0	0	4	27
CG10646	FBgn0036292	FBtr0075972	protein_coding	0	0	0	50	0	0	0	0	0	0	0	24	0	0	0	0	0	0	0	0	0	0	0	0	0	0	26
CG10650	FBgn0046302	FBtr0081183	protein_coding	0	1	1	9	0	0	0	0	0	0	0	6	0	0	0	1	0	0	0	0	0	0	0	0	0	1	3
CG10650	FBgn0046302	FBtr0340320	protein_coding	0	1	1	10	0	0	0	0	0	0	0	7	0	0	0	1	0	0	0	0	0	0	0	0	0	1	3
CG10651	FBgn0032853	FBtr0081378	protein_coding	0	0	1	33	0	0	0	0	0	0	0	12	0	0	0	1	0	0	0	0	0	0	0	0	0	0	21
CG10651	FBgn0032853	FBtr0345683	protein_coding	0	0	1	34	0	0	0	0	0	0	0	13	0	0	0	1	0	0	0	0	0	0	0	0	0	0	21
CG10654	FBgn0036294	FBtr0075971	protein_coding	0	1	2	55	0	0	2	0	0	0	0	10	0	0	8	2	0	0	0	0	0	0	0	0	0	1	35
CG10654	FBgn0036294	FBtr0332644	protein_coding	1	1	2	54	1	0	2	0	0	0	0	9	1	0	7	2	0	0	0	0	0	0	0	0	0	1	35
CG10657	FBgn0036289	FBtr0075975	protein_coding	0	6	0	109	3	0	0	0	0	0	0	63	0	0	23	0	0	0	0	0	1	0	0	0	0	5	21
CG10660	FBgn0036288	FBtr0075976	protein_coding	0	6	1	130	0	0	0	0	0	0	0	47	0	0	18	1	0	0	0	0	0	0	0	0	0	6	65
CG10660	FBgn0036288	FBtr0332645	protein_coding	0	6	1	130	0	0	0	0	0	0	0	47	0	0	18	1	0	0	0	0	0	0	0	0	0	6	65
CG10660	FBgn0036288	FBtr0332646	protein_coding	0	6	1	131	0	0	7	0	0	0	0	47	0	0	18	1	0	0	0	0	0	0	0	0	0	6	59
CG10660	FBgn0036288	FBtr0332647	protein_coding	0	6	1	131	0	0	7	0	0	0	0	47	0	0	18	1	0	0	0	0	0	0	0	0	0	6	59
CG10663	FBgn0036287	FBtr0113167	protein_coding	0	10	0	100	1	0	4	0	0	0	0	11	0	0	49	0	0	0	0	0	0	0	0	0	0	10	35
CG10663	FBgn0036287	FBtr0346570	protein_coding	0	10	0	100	1	0	4	0	0	0	0	11	0	0	49	0	0	0	0	0	0	0	0	0	0	10	35
CG10671	FBgn0035586	FBtr0077177	protein_coding	1	0	3	60	0	0	7	0	0	0	0	29	1	0	0	3	0	0	0	0	0	0	0	0	0	0	24
CG10671	FBgn0035586	FBtr0077178	protein_coding	0	1	1	62	0	0	8	0	0	0	0	29	0	0	2	1	0	0	0	0	1	0	0	0	0	0	24
CG10672	FBgn0035588	FBtr0077179	protein_coding	0	1	0	68	0	0	0	0	0	0	0	40	0	0	0	0	0	0	0	0	0	0	0	0	0	1	28
CG10674	FBgn0035592	FBtr0077181	protein_coding	0	1	0	92	5	0	0	0	0	0	0	52	0	0	0	0	0	0	0	0	0	0	0	0	0	1	35
CG10680	FBgn0032836	FBtr0081303	protein_coding	0	0	0	7	0	0	0	0	0	0	0	4	0	0	0	0	0	0	0	0	0	0	0	0	0	0	3
CG10680	FBgn0032836	FBtr0332182	protein_coding	0	0	0	7	0	0	0	0	0	0	0	4	0	0	0	0	0	0	0	0	0	0	0	0	0	0	3
CG10681	FBgn0036291	FBtr0075957	protein_coding	0	3	1	36	0	0	0	0	0	0	0	16	0	0	0	1	0	0	0	0	0	0	0	0	0	3	20
CG10681	FBgn0036291	FBtr0332634	protein_coding	0	3	1	36	0	0	0	0	0	0	0	16	0	0	0	1	0	0	0	0	0	0	0	0	0	3	20
CG10702	FBgn0032752	FBtr0081174	protein_coding	0	1	0	5	0	1	1	0	0	0	0	1	0	0	0	0	0	0	0	0	0	0	0	0	0	0	3
CG10702	FBgn0032752	FBtr0081175	protein_coding	0	1	0	5	0	1	1	0	0	0	0	1	0	0	0	0	0	0	0	0	0	0	0	0	0	0	3
CG10702	FBgn0032752	FBtr0081176	protein_coding	0	1	0	5	0	1	1	0	0	0	0	1	0	0	0	0	0	0	0	0	0	0	0	0	0	0	3
CG10702	FBgn0032752	FBtr0303241	protein_coding	0	0	0	5	0	0	0	0	0	0	0	1	0	0	1	0	0	0	0	0	0	0	0	0	0	0	3
CG10713	FBgn0036360	FBtr0075855	protein_coding	0	0	0	2	0	0	1	0	0	0	0	0	0	0	0	0	0	0	0	0	0	0	0	0	0	0	1
CG10721	FBgn0032846	FBtr0331615	protein_coding	0	3	2	38	0	0	0	0	0	0	0	18	0	0	2	2	0	0	0	0	0	0	0	0	0	3	18
CG10725	FBgn0036362	FBtr0089323	protein_coding	0	0	0	3	0	0	0	0	0	0	0	2	0	0	0	0	0	0	0	0	0	0	0	0	0	0	1
CG10730	FBgn0032843	FBtr0343848	protein_coding	0	6	2	48	1	0	0	0	0	0	0	28	0	0	0	2	0	0	0	0	0	0	0	0	0	6	19
CG10734	FBgn0034082	FBtr0087250	protein_coding	0	3	5	35	0	0	1	0	0	0	0	26	0	0	0	5	0	0	0	0	0	0	0	0	0	3	8
CG10737	FBgn0034420	FBtr0086585	protein_coding	0	5	2	112	0	0	1	0	0	0	0	31	0	0	40	2	0	0	0	0	0	0	0	0	0	5	40
CG10737	FBgn0034420	FBtr0086586	protein_coding	0	5	2	112	0	0	1	0	0	0	0	31	0	0	40	2	0	0	0	0	0	0	0	0	0	5	40
CG10737	FBgn0034420	FBtr0086588	protein_coding	0	6	2	69	0	0	1	0	0	0	0	31	0	0	18	2	0	0	0	0	1	0	0	0	0	5	20
CG10737	FBgn0034420	FBtr0100282	protein_coding	0	5	2	128	1	0	0	0	0	0	0	46	0	0	41	2	0	0	0	0	0	0	0	0	0	5	40
CG10737	FBgn0034420	FBtr0290311	protein_coding	0	4	1	72	0	0	1	0	0	0	0	31	0	0	21	1	0	0	0	0	1	0	0	0	0	3	20
CG10737	FBgn0034420	FBtr0290312	protein_coding	0	5	2	112	0	0	1	0	0	0	0	31	0	0	40	2	0	0	0	0	0	0	0	0	0	5	40
CG10737	FBgn0034420	FBtr0290313	protein_coding	0	5	2	128	1	0	1	0	0	0	0	46	0	0	40	2	0	0	0	0	0	0	0	0	0	5	40
CG10737	FBgn0034420	FBtr0290314	protein_coding	0	5	2	114	0	0	0	0	0	0	0	33	0	0	41	2	0	0	0	0	0	0	0	0	0	5	40
CG10737	FBgn0034420	FBtr0290316	protein_coding	0	5	2	112	0	0	0	0	0	0	0	31	0	0	41	2	0	0	0	0	0	0	0	0	0	5	40
CG10737	FBgn0034420	FBtr0290317	protein_coding	0	6	2	85	1	0	1	0	0	0	0	46	0	0	18	2	0	0	0	0	1	0	0	0	0	5	20
CG10737	FBgn0034420	FBtr0290318	protein_coding	0	6	2	69	0	0	1	0	0	0	0	31	0	0	18	2	0	0	0	0	1	0	0	0	0	5	20
CG10737	FBgn0034420	FBtr0340451	protein_coding	0	6	2	85	1	0	1	0	0	0	0	46	0	0	18	2	0	0	0	0	1	0	0	0	0	5	20
CG10737	FBgn0034420	FBtr0340452	protein_coding	0	4	1	88	1	0	1	0	0	0	0	46	0	0	21	1	0	0	0	0	1	0	0	0	0	3	20
CG10737	FBgn0034420	FBtr0340453	protein_coding	0	6	2	85	1	0	1	0	0	0	0	46	0	0	18	2	0	0	0	0	1	0	0	0	0	5	20
CG1074	FBgn0037250	FBtr0078925	protein_coding	0	0	0	2	0	0	0	0	0	0	0	1	0	0	0	0	0	0	0	0	0	0	0	0	0	0	1
CG10747	FBgn0032845	FBtr0081341	protein_coding	0	0	0	54	1	0	0	0	0	0	0	29	0	0	2	0	0	0	0	0	0	0	0	0	0	0	22
CG10747	FBgn0032845	FBtr0331618	protein_coding	0	0	0	54	1	0	1	0	0	0	0	29	0	0	2	0	0	0	0	0	0	0	0	0	0	0	21
CG10750	FBgn0032769	FBtr0081196	protein_coding	0	0	0	32	1	0	0	0	0	0	0	10	0	0	0	0	0	0	0	0	0	0	0	0	0	0	21
CG10750	FBgn0032769	FBtr0343804	protein_coding	0	0	0	32	1	0	0	0	0	0	0	10	0	0	0	0	0	0	0	0	0	0	0	0	0	0	21
CG10752	FBgn0036325	FBtr0075903	protein_coding	0	0	0	33	0	0	0	0	0	0	0	28	0	0	0	0	0	0	0	0	0	0	0	0	0	0	5
CG1077	FBgn0037405	FBtr0078587	protein_coding	0	3	0	11	0	0	0	0	0	0	0	7	0	0	2	0	0	0	0	0	0	0	0	0	0	3	2
CG10778	FBgn0029980	FBtr0071131	protein_coding	0	0	0	3	0	0	0	0	0	0	0	2	0	0	0	0	0	0	0	0	0	0	0	0	0	0	1
CG10778	FBgn0029980	FBtr0331433	protein_coding	0	0	0	3	0	0	0	0	0	0	0	2	0	0	0	0	0	0	0	0	0	0	0	0	0	0	1
CG10795	FBgn0034626	FBtr0071609	protein_coding	0	0	0	53	0	0	1	0	0	0	0	19	0	0	0	0	0	0	0	0	0	0	0	0	0	0	33
CG10801	FBgn0029660	FBtr0070526	protein_coding	0	2	7	21	0	0	0	0	0	0	0	12	0	0	0	7	0	0	0	0	0	0	0	0	0	2	9
CG10801	FBgn0029660	FBtr0331606	protein_coding	0	2	7	21	0	0	0	0	0	0	0	12	0	0	0	7	0	0	0	0	0	0	0	0	0	2	9
CG10804	FBgn0029663	FBtr0070591	protein_coding	0	0	0	4	0	0	0	0	0	0	0	4	0	0	0	0	0	0	0	0	0	0	0	0	0	0	0
CG10804	FBgn0029663	FBtr0070592	protein_coding	0	0	0	4	0	0	0	0	0	0	0	4	0	0	0	0	0	0	0	0	0	0	0	0	0	0	0
CG10804	FBgn0029663	FBtr0114487	protein_coding	0	0	0	4	0	0	0	0	0	0	0	4	0	0	0	0	0	0	0	0	0	0	0	0	0	0	0
CG10804	FBgn0029663	FBtr0344077	protein_coding	0	0	0	5	0	0	0	0	0	0	0	5	0	0	0	0	0	0	0	0	0	0	0	0	0	0	0
CG10809	FBgn0036052	FBtr0076366	protein_coding	0	1	0	46	2	0	0	0	0	0	0	31	0	0	0	0	0	0	0	0	0	0	0	0	0	1	13
CG10809	FBgn0036052	FBtr0300688	protein_coding	0	1	0	46	3	0	0	0	0	0	0	30	0	0	0	0	0	0	0	0	0	0	0	0	0	1	13
CG10814	FBgn0033830	FBtr0087720	protein_coding	1	0	0	17	0	0	0	0	0	0	0	14	1	0	0	0	0	0	0	0	0	0	0	1	0	0	3
CG10822	FBgn0034478	FBtr0086339	protein_coding	0	1	0	30	0	0	1	0	0	0	0	7	0	0	0	0	0	0	0	0	0	0	0	0	0	1	22
CG10827	FBgn0038845	FBtr0084048	protein_coding	0	4	1	48	0	0	0	0	0	0	0	30	0	0	3	1	0	0	0	0	0	0	0	0	0	4	15
CG10839	FBgn0028858	FBtr0305563	protein_coding	0	0	0	10	2	0	1	0	0	0	0	3	0	0	0	0	0	0	0	0	0	0	0	0	0	0	4
CG10841	FBgn0038163	FBtr0082795	protein_coding	0	0	0	1	0	0	0	0	0	0	0	0	0	0	0	0	0	0	0	0	0	0	0	0	0	0	1
CG10841	FBgn0038163	FBtr0309093	protein_coding	0	0	0	1	0	0	0	0	0	0	0	0	0	0	0	0	0	0	0	0	0	0	0	0	0	0	1
CG10853	FBgn0035478	FBtr0073164	protein_coding	0	2	0	114	1	0	1	0	0	0	0	38	0	0	3	0	0	0	0	0	1	0	0	0	0	1	72
CG10859	FBgn0032520	FBtr0080522	protein_coding	0	0	1	13	0	0	1	0	0	0	0	9	0	0	0	1	0	0	0	0	0	0	0	0	0	0	3
CG10859	FBgn0032520	FBtr0342635	protein_coding	0	0	1	13	0	0	1	0	0	0	0	9	0	0	0	1	0	0	0	0	0	0	0	0	0	0	3
CG10862	FBgn0035455	FBtr0073139	protein_coding	0	0	0	10	0	0	0	0	0	0	0	0	0	0	1	0	0	0	0	0	0	0	0	0	0	0	9
CG10863	FBgn0027552	FBtr0073171	protein_coding	0	3	0	140	1	0	0	0	0	0	0	73	0	0	0	0	0	0	0	0	0	0	0	0	0	3	66
CG10866	FBgn0035475	FBtr0073173	protein_coding	0	4	0	108	2	0	2	0	0	0	0	43	0	0	1	0	0	0	0	0	0	0	0	0	0	4	60
CG10866	FBgn0035475	FBtr0345342	protein_coding	0	4	0	113	6	0	2	0	0	0	0	44	0	0	1	0	0	0	0	0	0	0	0	0	0	4	60
CG10869	FBgn0031347	FBtr0077917	protein_coding	0	7	0	27	4	0	0	0	0	0	0	18	0	0	0	0	0	0	0	0	0	0	0	0	0	7	5
CG10874	FBgn0031395	FBtr0077848	protein_coding	0	0	0	1	0	0	0	0	0	0	0	1	0	0	0	0	0	0	0	0	0	0	0	0	0	0	0
CG10874	FBgn0031395	FBtr0077849	protein_coding	0	0	0	1	0	0	0	0	0	0	0	1	0	0	0	0	0	0	0	0	0	0	0	0	0	0	0
CG10874	FBgn0031395	FBtr0308189	protein_coding	0	0	0	1	0	0	0	0	0	0	0	1	0	0	0	0	0	0	0	0	0	0	0	0	0	0	0
CG10874	FBgn0031395	FBtr0330664	protein_coding	0	0	0	1	0	0	0	0	0	0	0	1	0	0	0	0	0	0	0	0	0	0	0	0	0	0	0
CG10880	FBgn0031398	FBtr0077843	protein_coding	0	0	0	2	0	0	0	0	0	0	0	2	0	0	0	0	0	0	0	0	0	0	0	0	0	0	0
CG10880	FBgn0031398	FBtr0330675	protein_coding	0	0	0	2	0	0	0	0	0	0	0	2	0	0	0	0	0	0	0	0	0	0	0	0	0	0	0
CG10887	FBgn0038773	FBtr0083864	protein_coding	0	0	1	61	1	0	1	0	0	0	0	58	0	0	1	1	0	0	0	0	0	0	0	0	0	0	0
CG10898	FBgn0037911	FBtr0082410	protein_coding	0	0	0	9	1	0	0	0	0	0	0	1	0	0	0	0	0	0	0	0	0	0	0	0	0	0	7
CG1090	FBgn0037238	FBtr0332449	protein_coding	0	0	0	7	2	0	0	0	0	0	0	0	0	0	0	0	0	0	0	0	0	0	0	0	0	0	5
CG1090	FBgn0037238	FBtr0335201	protein_coding	0	2	0	5	0	0	0	0	0	0	0	0	0	0	0	0	0	0	0	0	0	0	0	0	0	2	5
CG1090	FBgn0037238	FBtr0335202	protein_coding	0	2	0	5	0	0	0	0	0	0	0	0	0	0	0	0	0	0	0	0	0	0	0	0	0	2	5
CG1090	FBgn0037238	FBtr0335203	protein_coding	0	2	0	5	0	0	0	0	0	0	0	0	0	0	0	0	0	0	0	0	0	0	0	0	0	2	5
CG10903	FBgn0037543	FBtr0081787	protein_coding	0	0	0	18	2	0	0	0	0	0	0	8	0	0	2	0	0	0	0	0	0	0	0	0	0	0	6
CG10903	FBgn0037543	FBtr0310411	protein_coding	0	0	0	19	2	0	0	0	0	0	0	8	0	0	2	0	0	0	0	0	0	0	0	0	0	0	7
CG10910	FBgn0034289	FBtr0089630	protein_coding	0	3	1	16	1	0	0	0	0	0	0	10	0	0	0	1	0	0	0	0	0	0	0	0	0	3	5
CG10911	FBgn0034295	FBtr0086808	protein_coding	0	0	0	67	0	0	0	0	0	0	0	39	0	0	0	0	0	0	0	0	0	0	0	0	0	0	28
CG10912	FBgn0034296	FBtr0086807	protein_coding	0	0	2	38	0	0	0	0	0	0	0	15	0	0	0	2	0	0	0	0	0	0	0	0	0	0	23
CG10915	FBgn0034308	FBtr0086746	protein_coding	0	1	0	5	0	0	0	0	0	0	0	0	0	0	2	0	0	0	0	0	0	0	0	0	0	1	3
CG10915	FBgn0034308	FBtr0345416	protein_coding	0	1	0	5	0	0	0	0	0	0	0	0	0	0	2	0	0	0	0	0	0	0	0	0	0	1	3
CG10919	FBgn0037514	FBtr0081739	protein_coding	0	0	0	16	0	0	0	0	0	0	0	9	0	0	0	0	0	0	0	0	0	0	0	0	0	0	7
CG10924	FBgn0034356	FBtr0086699	protein_coding	0	0	1	52	1	0	0	0	0	0	0	41	0	0	3	1	0	0	0	0	0	0	0	0	0	0	7
CG10924	FBgn0034356	FBtr0113093	protein_coding	0	0	1	34	0	0	0	0	0	0	0	31	0	0	0	1	0	0	0	0	0	0	0	0	0	0	3
CG10936	FBgn0034253	FBtr0086895	protein_coding	0	0	0	3	0	0	1	0	0	0	0	0	0	0	2	0	0	0	0	0	0	0	0	0	0	0	0
CG10939	FBgn0010620	FBtr0086909	protein_coding	0	0	0	1	0	0	0	0	0	0	0	0	0	0	1	0	0	0	0	0	0	0	0	0	0	0	0
CG10943	FBgn0036320	FBtr0075936	protein_coding	0	0	0	62	0	0	0	0	0	0	0	26	0	0	0	0	0	0	0	0	0	0	0	0	0	0	36
CG10947	FBgn0032857	FBtr0081369	protein_coding	0	1	0	71	1	0	0	0	0	0	0	12	0	0	45	0	0	0	0	0	0	0	0	0	0	1	13
CG10947	FBgn0032857	FBtr0081370	protein_coding	0	1	0	69	0	0	0	0	0	0	0	11	0	0	45	0	0	0	0	0	0	0	0	0	0	1	13
CG10947	FBgn0032857	FBtr0336750	protein_coding	0	1	0	118	1	0	0	0	0	0	0	12	0	0	75	0	0	0	0	0	0	0	0	0	0	1	30
CG10948	FBgn0036317	FBtr0075938	protein_coding	0	2	0	73	0	0	0	0	0	0	0	33	0	0	9	0	0	0	0	0	0	0	0	0	0	2	31
CG10948	FBgn0036317	FBtr0075939	protein_coding	0	2	0	73	0	0	0	0	0	0	0	33	0	0	9	0	0	0	0	0	0	0	0	0	0	2	31
CG10948	FBgn0036317	FBtr0273237	protein_coding	0	2	0	73	0	0	0	0	0	0	0	33	0	0	9	0	0	0	0	0	0	0	0	0	0	2	31
CG10949	FBgn0032858	FBtr0081367	protein_coding	0	8	3	26	1	0	0	0	0	0	0	5	0	0	0	3	0	0	0	0	0	0	0	0	0	8	20
CG10949	FBgn0032858	FBtr0346417	protein_coding	0	8	3	26	1	0	0	0	0	0	0	5	0	0	0	3	0	0	0	0	0	0	0	0	0	8	20
CG10950	FBgn0034205	FBtr0086990	protein_coding	0	0	0	8	0	0	0	0	0	0	0	0	0	0	0	0	0	0	0	0	0	0	0	0	0	0	8
CG10953	FBgn0034204	FBtr0086997	protein_coding	0	2	2	65	0	0	0	0	0	1	0	30	0	0	0	1	0	0	0	0	0	0	0	0	0	2	35
CG10953	FBgn0034204	FBtr0329878	protein_coding	0	2	2	65	2	0	0	0	0	1	0	28	0	0	0	1	0	0	0	0	0	0	0	0	0	2	35
CG10959	FBgn0030010	FBtr0071157	protein_coding	0	3	2	12	1	0	0	0	0	0	0	8	0	0	0	2	0	0	0	0	0	0	0	0	0	3	3
CG10959	FBgn0030010	FBtr0331614	protein_coding	0	3	2	12	1	0	0	0	0	0	0	8	0	0	0	2	0	0	0	0	0	0	0	0	0	3	3
CG10960	FBgn0036316	FBtr0075941	protein_coding	0	0	0	104	1	0	3	0	0	0	0	26	0	0	64	0	0	0	0	0	0	0	0	0	0	0	10
CG10960	FBgn0036316	FBtr0075942	protein_coding	0	0	0	59	1	0	0	0	0	0	0	26	0	0	29	0	0	0	0	0	0	0	0	0	0	0	3
CG10960	FBgn0036316	FBtr0075943	protein_coding	0	0	0	56	1	0	0	0	0	0	0	26	0	0	1	0	0	0	0	0	0	0	0	0	0	0	28
CG10962	FBgn0030073	FBtr0071263	protein_coding	0	7	1	57	1	0	1	0	0	0	0	21	0	0	12	1	0	0	0	0	0	0	0	0	0	7	22
CG10973	FBgn0036306	FBtr0100354	protein_coding	0	0	0	11	0	0	0	0	0	0	0	2	0	0	0	0	0	0	0	0	0	0	0	0	0	0	9
CG10979	FBgn0037379	FBtr0078631	protein_coding	0	0	0	2	0	0	0	0	0	0	0	2	0	0	0	0	0	0	0	0	0	0	0	0	0	0	0
CG10979	FBgn0037379	FBtr0335518	protein_coding	0	0	0	2	0	0	0	0	0	0	0	2	0	0	0	0	0	0	0	0	0	0	0	0	0	0	0
CG10984	FBgn0036305	FBtr0075919	protein_coding	0	0	0	22	0	0	0	0	0	0	0	9	0	0	0	0	0	0	0	0	0	0	0	0	0	0	13
CG10984	FBgn0036305	FBtr0075920	protein_coding	0	0	0	21	0	0	0	0	0	0	0	9	0	0	0	0	0	0	0	0	0	0	0	0	0	0	12
CG10984	FBgn0036305	FBtr0075921	protein_coding	0	0	0	21	0	0	0	0	0	0	0	9	0	0	0	0	0	0	0	0	0	0	0	0	0	0	12
CG10984	FBgn0036305	FBtr0331554	protein_coding	0	0	0	22	0	0	0	0	0	0	0	9	0	0	0	0	0	0	0	0	0	0	0	0	0	0	13
CG10993	FBgn0030524	FBtr0073837	protein_coding	0	1	0	27	0	0	0	0	0	0	0	11	0	0	0	0	0	0	0	0	0	0	0	0	0	1	16
CG11000	FBgn0263353	FBtr0113195	protein_coding	0	0	0	11	0	0	0	0	0	0	0	6	0	0	3	0	0	0	0	0	0	0	0	0	0	0	2
CG11000	FBgn0263353	FBtr0308953	protein_coding	0	0	0	14	5	0	0	0	0	0	0	4	0	0	3	0	0	0	0	0	0	0	0	0	0	0	2
CG11018	FBgn0034464	FBtr0086472	protein_coding	0	8	4	39	2	0	5	0	0	0	0	15	0	0	1	4	0	0	0	0	0	0	0	0	0	8	16
CG11023	FBgn0031208	FBtr0300689	protein_coding	0	0	0	5	1	0	0	0	0	0	0	0	0	0	0	0	0	0	0	0	0	0	0	0	0	0	4
CG11023	FBgn0031208	FBtr0300690	protein_coding	0	1	0	4	0	0	0	0	0	0	0	0	0	0	0	0	0	0	0	0	0	0	0	0	0	1	4
CG11023	FBgn0031208	FBtr0330654	protein_coding	0	0	0	5	1	0	0	0	0	0	0	0	0	0	0	0	0	0	0	0	0	0	0	0	0	0	4
CG1103	FBgn0037235	FBtr0078909	protein_coding	0	0	0	4	0	0	0	0	0	0	0	1	0	0	0	0	0	0	0	0	0	0	0	0	0	0	3
CG1103	FBgn0037235	FBtr0111220	protein_coding	0	0	0	4	0	0	0	0	0	0	0	1	0	0	0	0	0	0	0	0	0	0	0	0	0	0	3
CG11030	FBgn0031736	FBtr0079135	protein_coding	0	1	0	113	0	0	1	0	0	0	0	6	0	0	79	0	0	0	0	0	0	0	0	0	0	1	27
CG11030	FBgn0031736	FBtr0332554	protein_coding	0	1	0	123	0	0	1	0	0	0	0	16	0	0	79	0	0	0	0	0	0	0	0	0	0	1	27
CG11034	FBgn0031741	FBtr0306841	protein_coding	0	4	1	60	0	0	0	0	0	0	0	27	0	0	3	1	0	0	0	0	0	0	0	0	0	4	30
CG11034	FBgn0031741	FBtr0342609	protein_coding	0	4	1	61	0	0	0	0	0	0	0	28	0	0	3	1	0	0	0	0	0	0	0	0	0	4	30
CG11034	FBgn0031741	FBtr0344769	protein_coding	0	0	1	64	4	0	0	0	0	0	0	27	0	0	3	1	0	0	0	0	0	0	0	0	0	0	30
CG11037	FBgn0037038	FBtr0078334	protein_coding	0	2	1	18	0	0	0	0	0	0	0	10	0	0	0	1	0	0	0	0	0	0	0	0	0	2	8
CG1104	FBgn0037467	FBtr0081643	protein_coding	0	0	0	2	0	0	0	0	0	0	0	1	0	0	0	0	0	0	0	0	0	0	0	0	0	0	1
CG1104	FBgn0037467	FBtr0305316	protein_coding	0	0	0	2	0	0	0	0	0	0	0	1	0	0	0	0	0	0	0	0	0	0	0	0	0	0	1
CG11041	FBgn0034481	FBtr0300692	protein_coding	0	2	0	41	0	0	0	0	0	0	0	18	0	0	2	0	0	0	0	0	0	0	0	0	0	2	21
CG11044	FBgn0034484	FBtr0086313	protein_coding	0	11	0	76	1	0	0	0	0	0	0	39	0	0	32	0	0	0	0	0	8	0	0	0	0	4	11
CG1105	FBgn0037465	FBtr0081645	protein_coding	0	0	0	9	0	0	0	0	0	0	0	8	0	0	0	0	0	0	0	0	0	0	0	0	0	0	1
CG11050	FBgn0031836	FBtr0079291	protein_coding	0	1	0	34	0	0	0	0	0	0	0	22	0	0	3	0	0	0	0	0	0	0	0	0	0	1	9
CG11050	FBgn0031836	FBtr0079292	protein_coding	0	1	0	34	0	0	0	0	0	0	0	22	0	0	3	0	0	0	0	0	0	0	0	0	0	1	9
CG11050	FBgn0031836	FBtr0079293	protein_coding	0	1	0	32	0	0	0	0	0	0	0	22	0	0	3	0	0	0	0	0	0	0	0	0	0	1	7
CG11052	FBgn0040524	FBtr0081821	protein_coding	0	0	0	8	0	0	0	0	0	0	0	1	0	0	0	0	0	0	0	0	0	0	0	0	0	0	7
CG11052	FBgn0040524	FBtr0308077	protein_coding	0	0	0	8	0	0	0	0	0	0	0	1	0	0	0	0	0	0	0	0	0	0	0	0	0	0	7
CG11052	FBgn0040524	FBtr0308078	protein_coding	0	0	0	8	0	0	0	0	0	0	0	1	0	0	0	0	0	0	0	0	0	0	0	0	0	0	7
CG11052	FBgn0040524	FBtr0335231	protein_coding	0	0	0	8	0	0	0	0	0	0	0	1	0	0	0	0	0	0	0	0	0	0	0	0	0	0	7
CG11060	FBgn0033149	FBtr0089045	protein_coding	0	3	0	22	2	0	0	0	0	0	0	18	0	0	0	0	0	0	0	0	0	0	0	0	0	3	2
CG11068	FBgn0030536	FBtr0073854	protein_coding	0	0	0	32	0	0	0	0	0	0	0	9	0	0	0	0	0	0	0	0	0	0	0	0	0	0	23
CG11070	FBgn0028467	FBtr0079297	protein_coding	0	2	1	19	0	0	0	0	0	0	0	14	0	0	0	1	0	0	0	0	0	0	0	0	0	2	5
CG11073	FBgn0034693	FBtr0071797	protein_coding	0	6	8	69	1	0	3	0	0	0	0	9	0	0	13	8	0	0	0	0	0	0	0	0	0	6	43
CG11073	FBgn0034693	FBtr0300693	protein_coding	0	1	0	82	1	0	3	0	0	0	0	9	0	0	27	0	0	0	0	0	1	0	0	0	0	0	43
CG11073	FBgn0034693	FBtr0336636	protein_coding	0	6	7	70	1	0	3	0	0	0	0	9	0	0	14	7	0	0	0	0	0	0	0	0	0	6	43
CG11073	FBgn0034693	FBtr0336637	protein_coding	0	6	7	70	1	0	3	0	0	0	0	9	0	0	14	7	0	0	0	0	0	0	0	0	0	6	43
CG11073	FBgn0034693	FBtr0336638	protein_coding	0	0	0	83	1	0	3	0	0	0	0	9	0	0	27	0	0	0	0	0	0	0	0	0	0	0	43
CG11076	FBgn0039929	FBtr0344705	protein_coding	0	0	0	9	0	0	0	0	0	0	0	8	0	0	0	0	0	0	0	0	0	0	0	0	0	0	1
CG11076	FBgn0039929	FBtr0344706	protein_coding	0	0	0	9	0	0	0	0	0	0	0	8	0	0	0	0	0	0	0	0	0	0	0	0	0	0	1
CG11085	FBgn0030408	FBtr0073656	protein_coding	0	5	0	77	0	1	1	0	0	0	0	12	0	0	21	0	0	0	0	0	1	0	0	0	0	3	44
CG1109	FBgn0046222	FBtr0078713	protein_coding	0	1	1	2	0	0	1	0	0	0	0	0	0	0	0	1	0	0	0	0	0	0	0	0	0	1	1
CG1109	FBgn0046222	FBtr0078714	protein_coding	0	1	1	2	0	0	1	0	0	0	0	0	0	0	0	1	0	0	0	0	0	0	0	0	0	1	1
CG11095	FBgn0030528	FBtr0073827	protein_coding	0	2	0	16	0	0	1	0	0	0	0	13	0	0	0	0	0	0	0	0	0	0	0	0	0	2	2
CG11099	FBgn0034485	FBtr0086315	protein_coding	0	4	0	77	11	0	0	0	0	0	0	4	0	0	10	0	0	0	0	0	1	0	0	0	0	3	52
CG11099	FBgn0034485	FBtr0342673	protein_coding	0	4	0	77	11	0	0	0	0	0	0	4	0	0	10	0	0	0	0	0	1	0	0	0	0	3	52
CG11109	FBgn0037200	FBtr0078552	protein_coding	0	0	0	3	0	0	0	0	0	0	0	0	0	0	0	0	0	0	0	0	0	0	0	0	0	0	3
CG11110	FBgn0034535	FBtr0086231	protein_coding	0	0	0	30	0	0	0	0	0	0	0	3	0	0	0	0	0	0	0	0	0	0	0	0	0	0	27
CG11112	FBgn0033164	FBtr0113047	protein_coding	0	1	1	9	0	0	0	0	0	0	0	4	0	0	0	1	0	0	0	0	0	0	0	0	0	1	5
CG11113	FBgn0033165	FBtr0113048	protein_coding	0	0	0	13	0	0	0	0	0	0	0	6	0	0	0	0	0	0	0	0	0	0	0	0	0	0	7
CG11122	FBgn0030266	FBtr0073481	protein_coding	0	1	3	19	0	0	0	0	0	1	0	19	0	0	0	2	0	0	0	0	0	0	0	0	0	1	0
CG11125	FBgn0033174	FBtr0336911	protein_coding	0	0	0	2	0	0	0	0	0	0	0	2	0	0	0	0	0	0	0	0	0	0	0	0	0	0	0
CG1113	FBgn0037304	FBtr0078779	protein_coding	0	1	1	8	0	0	0	0	0	0	0	2	0	0	0	1	0	0	0	0	0	0	0	0	0	1	6
CG1113	FBgn0037304	FBtr0332428	protein_coding	0	1	1	8	0	0	0	0	0	0	0	2	0	0	0	1	0	0	0	0	0	0	0	0	0	1	6
CG11131	FBgn0037204	FBtr0078558	protein_coding	0	0	0	17	0	0	0	0	0	0	0	2	0	0	1	0	0	0	0	0	0	0	0	0	0	0	14
CG11131	FBgn0037204	FBtr0332052	protein_coding	0	0	0	18	0	0	1	0	0	0	0	2	0	0	1	0	0	0	0	0	0	0	0	0	0	0	14
CG11134	FBgn0030518	FBtr0073818	protein_coding	0	0	0	31	0	0	1	0	0	0	0	5	0	0	0	0	0	0	0	0	0	0	0	0	0	0	25
CG11134	FBgn0030518	FBtr0331708	protein_coding	0	0	0	34	0	0	1	0	0	0	0	5	0	0	0	0	0	0	0	0	0	0	0	0	0	0	28
CG11137	FBgn0037199	FBtr0078577	protein_coding	0	0	0	6	0	0	0	0	0	0	0	3	0	0	0	0	0	0	0	0	0	0	0	0	0	0	3
CG11137	FBgn0037199	FBtr0347060	protein_coding	0	0	0	6	0	0	0	0	0	0	0	3	0	0	0	0	0	0	0	0	0	0	0	0	0	0	3
CG11138	FBgn0030400	FBtr0073662	protein_coding	0	0	0	46	1	0	0	0	0	0	0	15	0	0	1	0	0	0	0	0	0	0	0	0	0	0	29
CG11138	FBgn0030400	FBtr0273245	protein_coding	0	0	0	32	0	0	0	0	0	0	0	2	0	0	1	0	0	0	0	0	0	0	0	0	0	0	29
CG11138	FBgn0030400	FBtr0331718	protein_coding	0	0	0	46	1	0	0	0	0	0	0	15	0	0	1	0	0	0	0	0	0	0	0	0	0	0	29
CG11141	FBgn0033177	FBtr0088998	protein_coding	0	0	0	1	0	0	0	0	0	0	0	0	0	0	0	0	0	0	0	0	0	0	0	0	0	0	1
CG11141	FBgn0033177	FBtr0088999	protein_coding	0	0	0	1	0	0	0	0	0	0	0	0	0	0	0	0	0	0	0	0	0	0	0	0	0	0	1
CG11141	FBgn0033177	FBtr0345799	protein_coding	0	0	0	1	0	0	0	0	0	0	0	0	0	0	0	0	0	0	0	0	0	0	0	0	0	0	1
CG11145	FBgn0033168	FBtr0089004	protein_coding	0	0	1	23	0	0	0	0	0	0	0	8	0	0	0	1	0	0	0	0	0	0	0	0	0	0	15
CG11147	FBgn0031734	FBtr0079165	protein_coding	0	5	2	30	0	0	0	0	0	0	0	18	0	0	8	2	0	0	0	0	0	0	0	0	0	5	4
CG11147	FBgn0031734	FBtr0079166	protein_coding	0	5	2	30	0	0	0	0	0	0	0	18	0	0	8	2	0	0	0	0	0	0	0	0	0	5	4
CG11149	FBgn0031732	FBtr0079168	protein_coding	1	0	0	49	3	0	0	0	0	0	0	14	0	0	0	0	0	0	0	0	0	0	1	0	0	0	32
CG11149	FBgn0031732	FBtr0079169	protein_coding	1	0	0	47	3	0	0	0	0	0	0	14	0	0	0	0	0	0	0	0	0	0	1	0	0	0	30
CG11149	FBgn0031732	FBtr0300695	protein_coding	0	0	0	48	3	0	0	0	0	0	0	14	0	0	1	0	0	0	0	0	0	0	0	0	0	0	30
CG11149	FBgn0031732	FBtr0300696	protein_coding	0	0	0	50	3	0	0	0	0	0	0	14	0	0	1	0	0	0	0	0	0	0	0	0	0	0	32
CG11149	FBgn0031732	FBtr0332556	protein_coding	0	0	0	48	3	0	0	0	0	0	0	14	0	0	1	0	0	0	0	0	0	0	0	0	0	0	30
CG11151	FBgn0030519	FBtr0073819	protein_coding	0	0	0	39	0	0	0	0	0	0	0	15	0	0	5	0	0	0	0	0	0	0	0	0	0	0	19
CG11151	FBgn0030519	FBtr0331719	protein_coding	0	0	0	41	0	0	0	0	0	0	0	17	0	0	5	0	0	0	0	0	0	0	0	0	0	0	19
CG11155	FBgn0039927	FBtr0089194	protein_coding	0	0	0	3	0	0	0	0	0	0	0	1	0	0	1	0	0	0	0	0	0	0	0	0	0	0	1
CG11155	FBgn0039927	FBtr0089195	protein_coding	0	0	0	3	0	0	0	0	0	0	0	1	0	0	1	0	0	0	0	0	0	0	0	0	0	0	1
CG11155	FBgn0039927	FBtr0333701	protein_coding	0	0	0	3	0	0	0	0	0	0	0	1	0	0	1	0	0	0	0	0	0	0	0	0	0	0	1
CG11158	FBgn0030511	FBtr0073812	protein_coding	0	1	1	76	1	0	1	0	0	0	0	6	0	0	0	1	0	0	0	0	0	0	0	0	0	1	68
CG11159	FBgn0034539	FBtr0086248	protein_coding	0	0	0	35	0	0	0	0	0	0	0	4	0	0	0	0	0	0	0	0	0	0	0	0	0	0	31
CG1116	FBgn0037297	FBtr0078774	protein_coding	0	0	0	5	0	0	0	0	0	0	0	3	0	0	0	0	0	0	0	0	0	0	0	0	0	0	2
CG1116	FBgn0037297	FBtr0078775	protein_coding	0	0	0	5	0	0	0	0	0	0	0	3	0	0	0	0	0	0	0	0	0	0	0	0	0	0	2
CG1116	FBgn0037297	FBtr0334907	protein_coding	0	0	0	5	0	0	0	0	0	0	0	3	0	0	0	0	0	0	0	0	0	0	0	0	0	0	2
CG11162	FBgn0030509	FBtr0073811	protein_coding	0	2	0	79	0	0	0	0	0	0	0	69	0	0	0	0	0	0	0	0	0	0	0	0	0	2	10
CG11164	FBgn0030507	FBtr0073809	protein_coding	0	0	0	11	0	0	0	0	0	0	0	10	0	0	0	0	0	0	0	0	0	0	0	0	0	0	1
CG11164	FBgn0030507	FBtr0340397	protein_coding	0	0	0	11	0	0	0	0	0	0	0	10	0	0	0	0	0	0	0	0	0	0	0	0	0	0	1
CG11170	FBgn0034705	FBtr0071786	protein_coding	0	6	2	66	0	0	1	0	0	0	0	9	0	0	31	2	0	0	0	0	0	0	0	0	0	6	25
CG11170	FBgn0034705	FBtr0342982	protein_coding	0	6	2	66	0	0	1	0	0	0	0	9	0	0	31	2	0	0	0	0	0	0	0	0	0	6	25
CG11170	FBgn0034705	FBtr0342983	protein_coding	0	6	2	55	0	0	0	0	0	0	0	9	0	0	1	2	0	0	0	0	0	0	0	0	0	6	45
CG11178	FBgn0030499	FBtr0073805	protein_coding	0	2	1	18	0	0	0	0	0	0	0	14	0	0	0	1	0	0	0	0	0	0	0	0	0	2	4
CG11178	FBgn0030499	FBtr0345128	protein_coding	0	2	1	22	0	0	1	0	0	0	0	14	0	0	1	1	0	0	0	0	0	0	0	0	0	2	6
CG11180	FBgn0034528	FBtr0086254	protein_coding	0	0	0	74	0	0	0	0	0	0	0	6	0	0	0	0	0	0	0	0	0	0	0	0	0	0	68
CG11180	FBgn0034528	FBtr0342722	protein_coding	0	0	0	74	0	0	0	0	0	0	0	6	0	0	0	0	0	0	0	0	0	0	0	0	0	0	68
CG11191	FBgn0033249	FBtr0088868	protein_coding	0	2	0	45	0	0	1	0	0	0	0	23	0	0	0	0	0	0	0	0	0	0	0	0	0	2	21
CG11191	FBgn0033249	FBtr0339282	protein_coding	0	2	0	45	1	0	1	0	0	0	0	22	0	0	0	0	0	0	0	0	0	0	0	0	0	2	21
CG11200	FBgn0034500	FBtr0086299	protein_coding	0	9	0	108	0	0	3	0	0	0	0	56	0	0	28	0	0	0	0	0	1	0	0	0	0	9	21
CG11200	FBgn0034500	FBtr0086300	protein_coding	0	9	0	107	0	0	2	0	0	0	0	56	0	0	28	0	0	0	0	0	1	0	0	0	0	9	21
CG11200	FBgn0034500	FBtr0344185	protein_coding	0	9	0	108	0	0	2	0	0	0	0	56	0	0	29	0	0	0	0	0	1	0	0	0	0	9	21
CG11208	FBgn0034488	FBtr0086322	protein_coding	0	0	1	27	0	0	0	0	0	0	0	18	0	0	3	1	0	0	0	0	0	0	0	0	0	0	6
CG11210	FBgn0033259	FBtr0088781	protein_coding	0	1	1	24	1	0	1	0	0	0	0	6	0	0	4	1	0	0	0	0	0	0	0	0	0	1	12
CG11211	FBgn0033067	FBtr0086005	protein_coding	0	0	0	9	0	0	0	0	0	0	0	7	0	0	0	0	0	0	0	0	0	0	0	0	0	0	2
CG11221	FBgn0031855	FBtr0079303	protein_coding	0	9	0	142	1	0	1	0	0	0	0	51	0	0	56	0	0	0	0	0	0	0	0	0	0	9	33
CG11221	FBgn0031855	FBtr0339237	protein_coding	0	9	0	150	6	0	1	0	0	0	0	54	0	0	56	0	0	0	0	0	0	0	0	0	0	9	33
CG11227	FBgn0031139	FBtr0077273	protein_coding	0	0	0	37	0	0	0	0	0	0	0	25	0	0	0	0	0	0	0	0	0	0	0	0	0	0	12
CG11227	FBgn0031139	FBtr0077274	protein_coding	0	0	0	37	0	0	0	0	0	0	0	25	0	0	0	0	0	0	0	0	0	0	0	0	0	0	12
CG11227	FBgn0031139	FBtr0077275	protein_coding	0	0	0	37	0	0	0	0	0	0	0	25	0	0	0	0	0	0	0	0	0	0	0	0	0	0	12
CG11236	FBgn0031860	FBtr0079339	protein_coding	0	4	1	30	0	0	0	0	0	0	0	16	0	0	0	1	0	0	0	0	0	0	0	0	0	4	14
CG11236	FBgn0031860	FBtr0309812	protein_coding	0	4	1	30	0	0	0	0	0	0	0	16	0	0	0	1	0	0	0	0	0	0	0	0	0	4	14
CG1124	FBgn0037290	FBtr0078841	protein_coding	0	0	0	17	0	0	0	0	0	0	0	6	0	0	4	0	0	0	0	0	0	0	0	0	0	0	7
CG11241	FBgn0037186	FBtr0078536	protein_coding	0	0	0	5	0	0	0	0	0	0	0	2	0	0	0	0	0	0	0	0	0	0	0	0	0	0	3
CG11241	FBgn0037186	FBtr0113188	protein_coding	0	0	0	5	0	0	0	0	0	0	0	2	0	0	0	0	0	0	0	0	0	0	0	0	0	0	3
CG11241	FBgn0037186	FBtr0347061	protein_coding	0	0	0	5	0	0	0	0	0	0	0	2	0	0	0	0	0	0	0	0	0	0	0	0	0	0	3
CG11247	FBgn0037120	FBtr0078458	protein_coding	0	0	0	25	1	0	0	0	0	0	0	10	0	0	3	0	0	0	0	0	0	0	0	0	0	0	11
CG11247	FBgn0037120	FBtr0078459	protein_coding	0	0	0	25	1	0	0	0	0	0	0	10	0	0	3	0	0	0	0	0	0	0	0	0	0	0	11
CG11247	FBgn0037120	FBtr0113184	protein_coding	0	0	0	25	1	0	0	0	0	0	0	10	0	0	3	0	0	0	0	0	0	0	0	0	0	0	11
CG11247	FBgn0037120	FBtr0332769	protein_coding	0	0	0	25	1	0	0	0	0	0	0	10	0	0	3	0	0	0	0	0	0	0	0	0	0	0	11
CG11248	FBgn0037117	FBtr0078430	protein_coding	0	0	1	14	0	0	0	0	0	0	0	9	0	0	0	1	0	0	0	0	0	0	0	0	0	0	5
CG11248	FBgn0037117	FBtr0078431	protein_coding	0	0	1	14	0	0	0	0	0	0	0	9	0	0	0	1	0	0	0	0	0	0	0	0	0	0	5
CG11248	FBgn0037117	FBtr0333967	protein_coding	0	0	1	14	0	0	0	0	0	0	0	9	0	0	0	1	0	0	0	0	0	0	0	0	0	0	5
CG11249	FBgn0037115	FBtr0078429	protein_coding	0	1	0	13	0	0	0	0	0	0	0	5	0	0	1	0	0	0	0	0	0	0	0	0	0	1	7
CG11257	FBgn0034442	FBtr0086525	protein_coding	1	16	12	31	0	0	0	0	0	0	0	22	0	0	0	12	0	0	0	0	0	0	1	0	0	16	9
CG1126	FBgn0037280	FBtr0078872	protein_coding	0	1	1	14	1	0	0	0	0	0	0	12	0	0	0	1	0	0	0	0	0	0	0	0	0	1	1
CG11261	FBgn0036332	FBtr0075899	protein_coding	1	0	0	10	1	0	0	0	0	0	0	3	1	0	0	0	0	0	0	0	0	0	0	0	0	0	6
CG11263	FBgn0036330	FBtr0300699	protein_coding	0	0	0	9	0	0	0	0	0	0	0	9	0	0	0	0	0	0	0	0	0	0	0	0	0	0	0
CG11267	FBgn0036334	FBtr0075875	protein_coding	0	0	0	7	0	0	0	0	0	0	0	1	0	0	0	0	0	0	0	0	0	0	0	0	0	0	6
CG11275	FBgn0034706	FBtr0071769	protein_coding	0	9	1	57	0	0	0	0	0	0	0	27	0	0	4	1	0	0	0	0	0	0	0	0	0	9	26
CG11279	FBgn0036342	FBtr0075887	protein_coding	0	0	0	45	0	0	0	0	0	0	0	24	0	0	0	0	0	0	0	0	0	0	0	0	0	0	21
CG11279	FBgn0036342	FBtr0332077	protein_coding	0	0	0	45	1	0	0	0	0	0	0	23	0	0	0	0	0	0	0	0	0	0	0	0	0	0	21
CG11279	FBgn0036342	FBtr0345366	protein_coding	0	0	0	54	5	0	0	0	0	0	0	28	0	0	0	0	0	0	0	0	0	0	0	0	0	0	21
CG11286	FBgn0037516	FBtr0081779	protein_coding	0	0	0	41	0	0	0	0	0	0	0	15	0	0	1	0	0	0	0	0	0	0	0	0	0	0	25
CG11286	FBgn0037516	FBtr0306042	protein_coding	0	0	0	41	1	0	0	0	0	0	0	15	0	0	0	0	0	0	0	0	0	0	0	0	0	0	25
CG11289	FBgn0031887	FBtr0289952	protein_coding	0	6	2	46	0	0	0	0	0	0	0	22	0	0	0	2	0	0	0	0	0	0	0	0	0	6	24
CG1129	FBgn0037279	FBtr0078870	protein_coding	0	1	0	9	0	0	0	0	0	0	0	9	0	0	0	0	0	0	0	0	0	0	0	0	0	1	0
CG1129	FBgn0037279	FBtr0078871	protein_coding	0	1	0	9	0	0	0	0	0	0	0	9	0	0	0	0	0	0	0	0	0	0	0	0	0	1	0
CG1129	FBgn0037279	FBtr0345174	protein_coding	0	1	0	9	0	0	0	0	0	0	0	9	0	0	0	0	0	0	0	0	0	0	0	0	0	1	0
CG1129	FBgn0037279	FBtr0345175	protein_coding	0	1	0	10	0	0	0	0	0	0	0	9	0	0	0	0	0	0	0	0	0	0	0	0	0	1	1
CG11291	FBgn0034713	FBtr0071773	protein_coding	0	0	0	23	0	0	0	0	0	0	0	4	0	0	0	0	0	0	0	0	0	0	0	0	0	0	19
CG11306	FBgn0037108	FBtr0078422	protein_coding	0	0	3	38	1	0	0	0	0	0	0	13	0	0	2	3	0	0	0	0	0	0	0	0	0	0	22
CG11306	FBgn0037108	FBtr0333392	protein_coding	0	0	3	44	2	0	0	0	0	0	0	14	0	0	4	3	0	0	0	0	0	0	0	0	0	0	24
CG11307	FBgn0037106	FBtr0301160	protein_coding	0	0	1	50	1	0	0	0	0	0	0	22	0	0	5	1	0	0	0	0	0	0	0	0	0	0	22
CG11307	FBgn0037106	FBtr0333391	protein_coding	0	0	1	50	1	0	0	0	0	0	0	22	0	0	5	1	0	0	0	0	0	0	0	0	0	0	22
CG11309	FBgn0037070	FBtr0078406	protein_coding	0	0	1	22	0	0	0	0	0	0	0	19	0	0	1	1	0	0	0	0	0	0	0	0	0	0	2
CG11309	FBgn0037070	FBtr0078407	protein_coding	0	0	1	22	0	0	0	0	0	0	0	19	0	0	1	1	0	0	0	0	0	0	0	0	0	0	2
CG11309	FBgn0037070	FBtr0321282	protein_coding	0	0	1	22	0	0	0	0	0	0	0	19	0	0	1	1	0	0	0	0	0	0	0	0	0	0	2
CG11309	FBgn0037070	FBtr0321283	protein_coding	0	0	1	22	0	0	0	0	0	0	0	19	0	0	1	1	0	0	0	0	0	0	0	0	0	0	2
CG11309	FBgn0037070	FBtr0331798	protein_coding	0	0	1	22	0	0	0	0	0	0	0	19	0	0	0	1	0	0	0	0	0	0	0	0	0	0	3
CG11309	FBgn0037070	FBtr0345883	protein_coding	0	0	1	22	0	0	0	0	0	0	0	19	0	0	1	1	0	0	0	0	0	0	0	0	0	0	2
CG11313	FBgn0039798	FBtr0335451	protein_coding	0	0	0	9	0	0	0	0	0	0	0	1	0	0	0	0	0	0	0	0	0	0	0	0	0	0	8
CG11313	FBgn0039798	FBtr0335452	protein_coding	0	0	0	9	0	0	0	0	0	0	0	1	0	0	0	0	0	0	0	0	0	0	0	0	0	0	8
CG11317	FBgn0039816	FBtr0085741	protein_coding	0	0	0	65	4	0	4	0	0	0	0	10	0	0	16	0	0	0	0	0	0	0	0	0	0	0	31
CG11317	FBgn0039816	FBtr0334547	protein_coding	0	0	0	65	4	0	4	0	0	0	0	10	0	0	16	0	0	0	0	0	0	0	0	0	0	0	31
CG11318	FBgn0039818	FBtr0085739	protein_coding	0	2	2	78	6	0	0	0	0	0	0	45	0	0	0	2	0	0	0	0	0	0	0	0	0	2	27
CG11319	FBgn0031835	FBtr0089641	protein_coding	0	11	2	221	1	0	6	0	0	0	0	12	0	0	172	2	0	0	0	0	0	0	0	0	0	11	30
CG11319	FBgn0031835	FBtr0343159	protein_coding	0	10	2	211	2	0	6	0	0	0	0	20	0	0	153	2	0	0	0	0	0	0	0	0	0	10	30
CG11319	FBgn0031835	FBtr0343160	protein_coding	0	11	2	221	20	0	6	0	0	0	0	12	0	0	153	2	0	0	0	0	0	0	0	0	0	11	30
CG11321	FBgn0031857	FBtr0290295	protein_coding	0	5	2	110	0	0	0	0	0	0	0	7	0	0	6	2	0	0	0	0	2	0	0	0	0	3	99
CG11321	FBgn0031857	FBtr0301972	protein_coding	0	4	2	108	0	0	0	0	0	0	0	5	0	0	6	2	0	0	0	0	2	0	0	0	0	2	99
CG11321	FBgn0031857	FBtr0331216	protein_coding	0	23	2	166	3	0	0	0	0	0	0	55	0	0	12	2	0	0	0	0	3	0	0	0	0	20	99
CG11321	FBgn0031857	FBtr0331217	protein_coding	0	5	2	122	0	0	0	0	0	0	0	7	0	0	45	2	0	0	0	0	2	0	0	0	0	3	72
CG11321	FBgn0031857	FBtr0331218	protein_coding	0	23	2	181	3	0	3	0	0	0	0	55	0	0	51	2	0	0	0	0	3	0	0	0	0	20	72
CG11321	FBgn0031857	FBtr0331219	protein_coding	0	5	2	124	0	0	0	0	0	0	0	7	0	0	45	2	0	0	0	0	2	0	0	0	0	3	74
CG11321	FBgn0031857	FBtr0331220	protein_coding	0	23	2	180	3	0	0	0	0	0	0	55	0	0	51	2	0	0	0	0	3	0	0	0	0	20	74
CG11321	FBgn0031857	FBtr0331221	protein_coding	0	23	2	166	3	0	0	0	0	0	0	55	0	0	12	2	0	0	0	0	3	0	0	0	0	20	99
CG11321	FBgn0031857	FBtr0331222	protein_coding	0	4	2	122	0	0	0	0	0	0	0	5	0	0	45	2	0	0	0	0	2	0	0	0	0	2	74
CG11327	FBgn0031849	FBtr0079315	protein_coding	0	0	5	53	0	0	0	0	0	0	0	23	0	0	0	5	0	0	0	0	0	0	0	0	0	0	30
CG11333	FBgn0039850	FBtr0085789	protein_coding	0	1	0	44	1	0	0	0	0	0	0	20	0	0	2	0	0	0	0	0	0	0	0	0	0	1	21
CG11334	FBgn0039849	FBtr0085808	protein_coding	0	2	0	47	1	0	0	0	0	0	0	18	0	0	8	0	0	0	0	0	0	0	0	0	0	2	20
CG11334	FBgn0039849	FBtr0085809	protein_coding	0	2	0	42	1	0	0	0	0	0	0	18	0	0	4	0	0	0	0	0	0	0	0	0	0	2	19
CG11334	FBgn0039849	FBtr0334556	protein_coding	0	2	0	43	1	0	2	0	0	0	0	18	0	0	4	0	0	0	0	0	0	0	0	0	0	2	18
CG11340	FBgn0039840	FBtr0085766	protein_coding	0	3	0	27	5	0	0	0	0	0	0	13	0	0	0	0	0	0	0	0	0	0	0	0	0	3	9
CG11340	FBgn0039840	FBtr0347502	protein_coding	0	3	0	33	10	0	0	0	0	0	0	14	0	0	0	0	0	0	0	0	0	0	0	0	0	3	9
CG11345	FBgn0035546	FBtr0073334	protein_coding	0	9	4	5	0	0	0	0	0	0	0	2	0	0	0	4	0	0	0	0	0	0	0	0	0	9	3
CG11349	FBgn0035550	FBtr0303005	protein_coding	0	1	0	7	0	0	0	0	0	0	0	2	0	0	0	0	0	0	0	0	0	0	0	0	0	1	5
CG11350	FBgn0035552	FBtr0331399	protein_coding	0	13	2	54	3	0	0	0	0	0	0	11	0	0	1	2	0	0	0	0	0	0	0	0	0	13	39
CG11353	FBgn0035557	FBtr0073308	protein_coding	0	2	1	99	0	0	3	0	0	0	0	33	0	0	25	1	0	0	0	0	0	0	0	0	0	2	38
CG11353	FBgn0035557	FBtr0073309	protein_coding	0	2	1	99	0	0	4	0	0	0	0	33	0	0	24	1	0	0	0	0	0	0	0	0	0	2	38
CG11356	FBgn0030375	FBtr0073635	protein_coding	0	0	0	21	0	0	0	0	0	0	0	7	0	0	0	0	0	0	0	0	0	0	0	0	0	0	14
CG11357	FBgn0035558	FBtr0073310	protein_coding	0	1	0	51	0	0	0	0	0	0	0	3	0	0	21	0	0	0	0	0	0	0	0	0	0	1	27
CG11357	FBgn0035558	FBtr0113142	protein_coding	0	1	0	12	0	0	0	0	0	0	0	3	0	0	0	0	0	0	0	0	0	0	0	0	0	1	9
CG11357	FBgn0035558	FBtr0113143	protein_coding	0	1	0	51	0	0	1	0	0	0	0	3	0	0	20	0	0	0	0	0	0	0	0	0	0	1	27
CG11357	FBgn0035558	FBtr0304987	protein_coding	0	1	0	51	0	0	0	0	0	0	0	3	0	0	21	0	0	0	0	0	0	0	0	0	0	1	27
CG1136	FBgn0035490	FBtr0073203	protein_coding	0	0	2	140	2	0	0	0	0	0	0	29	0	0	95	2	0	0	0	0	0	0	0	0	0	0	14
CG11360	FBgn0039920	FBtr0089091	protein_coding	0	0	0	2	0	0	0	0	0	0	0	1	0	0	1	0	0	0	0	0	0	0	0	0	0	0	0
CG11360	FBgn0039920	FBtr0310539	protein_coding	0	0	0	3	0	0	0	0	0	0	0	1	0	0	1	0	0	0	0	0	0	0	0	0	0	0	1
CG11360	FBgn0039920	FBtr0310540	protein_coding	0	0	0	2	0	0	0	0	0	0	0	1	0	0	1	0	0	0	0	0	0	0	0	0	0	0	0
CG11360	FBgn0039920	FBtr0310541	protein_coding	0	0	0	3	0	0	0	0	0	0	0	1	0	0	1	0	0	0	0	0	0	0	0	0	0	0	1
CG11362	FBgn0034737	FBtr0071836	protein_coding	0	2	2	83	0	0	1	0	0	0	0	38	0	0	2	2	0	0	0	0	1	0	0	0	0	1	43
CG11367	FBgn0037185	FBtr0078528	protein_coding	0	0	0	6	0	0	0	0	0	0	0	0	0	0	2	0	0	0	0	0	0	0	0	0	0	0	4
CG11368	FBgn0040923	FBtr0071058	protein_coding	0	0	0	1	0	0	0	0	0	0	0	0	0	0	0	0	0	0	0	0	0	0	0	0	0	0	1
CG1137	FBgn0037454	FBtr0081705	protein_coding	0	0	0	5	0	0	0	0	0	0	0	5	0	0	0	0	0	0	0	0	0	0	0	0	0	0	0
CG11370	FBgn0037181	FBtr0078522	protein_coding	0	0	1	3	0	0	0	0	0	0	0	2	0	0	0	1	0	0	0	0	0	0	0	0	0	0	1
CG11370	FBgn0037181	FBtr0330172	protein_coding	0	0	1	3	0	0	0	0	0	0	0	2	0	0	0	1	0	0	0	0	0	0	0	0	0	0	1
CG11373	FBgn0040679	FBtr0078657	protein_coding	0	0	0	19	0	0	0	0	0	0	0	17	0	0	0	0	0	0	0	0	0	0	0	0	0	0	2
CG11374	FBgn0031214	FBtr0306541	protein_coding	0	0	0	10	0	0	0	0	0	0	0	8	0	0	0	0	0	0	0	0	0	0	0	0	0	0	2
CG11377	FBgn0031217	FBtr0078104	protein_coding	0	0	1	8	0	0	0	0	0	0	0	6	0	0	0	1	0	0	0	0	0	0	0	0	0	0	2
CG11377	FBgn0031217	FBtr0330636	protein_coding	0	0	1	8	0	0	0	0	0	0	0	6	0	0	0	1	0	0	0	0	0	0	0	0	0	0	2
CG11378	FBgn0040364	FBtr0070197	protein_coding	0	2	2	76	2	0	1	0	0	0	0	42	0	0	0	2	0	0	0	0	0	0	0	0	0	2	31
CG11378	FBgn0040364	FBtr0310611	protein_coding	0	2	2	80	2	0	5	0	0	0	0	42	0	0	1	2	0	0	0	0	0	0	0	0	0	2	30
CG11378	FBgn0040364	FBtr0345513	protein_coding	0	2	2	80	8	0	1	0	0	0	0	40	0	0	0	2	0	0	0	0	0	0	0	0	0	2	31
CG11380	FBgn0040359	FBtr0070201	protein_coding	0	0	0	50	0	0	0	0	0	0	0	3	0	0	1	0	0	0	0	0	0	0	0	0	0	0	46
CG11380	FBgn0040359	FBtr0345506	protein_coding	0	0	0	50	0	0	0	0	0	0	0	3	0	0	1	0	0	0	0	0	0	0	0	0	0	0	46
CG11381	FBgn0029568	FBtr0070203	protein_coding	0	0	1	9	1	0	0	0	0	0	0	3	0	0	0	1	0	0	0	0	0	0	0	0	0	0	5
CG1139	FBgn0035300	FBtr0072845	protein_coding	0	1	0	67	0	0	0	0	0	0	0	49	0	0	3	0	0	0	0	0	0	0	0	0	0	1	15
CG11391	FBgn0038732	FBtr0083789	protein_coding	0	0	0	24	0	0	0	0	0	0	0	19	0	0	0	0	0	0	0	0	0	0	0	0	0	0	5
CG11396	FBgn0037022	FBtr0078276	protein_coding	0	3	1	24	1	0	0	0	0	0	0	6	0	0	0	1	0	0	0	0	0	0	0	0	0	3	17
CG11398	FBgn0040366	FBtr0070250	protein_coding	0	0	0	12	0	0	0	0	0	0	0	11	0	0	0	0	0	0	0	0	0	0	0	0	0	0	1
CG11398	FBgn0040366	FBtr0345522	protein_coding	0	0	0	15	1	0	0	0	0	0	0	13	0	0	0	0	0	0	0	0	0	0	0	0	0	0	1
CG11399	FBgn0037021	FBtr0078277	protein_coding	0	1	1	42	2	0	0	0	0	0	0	21	0	0	4	1	0	0	0	0	0	0	0	0	0	1	15
CG11403	FBgn0026876	FBtr0070245	protein_coding	0	0	0	2	0	0	0	0	0	0	0	2	0	0	0	0	0	0	0	0	0	0	0	0	0	0	0
CG11404	FBgn0037169	FBtr0078513	protein_coding	0	0	0	3	0	0	0	0	0	0	0	1	0	0	0	0	0	0	0	0	0	0	0	0	0	0	2
CG11404	FBgn0037169	FBtr0331778	protein_coding	0	0	0	3	0	0	0	0	0	0	0	1	0	0	0	0	0	0	0	0	0	0	0	0	0	0	2
CG11406	FBgn0034990	FBtr0072276	protein_coding	0	0	0	1	0	0	0	0	0	0	0	0	0	0	1	0	0	0	0	0	0	0	0	0	0	0	0
CG11406	FBgn0034990	FBtr0100169	protein_coding	0	0	0	1	0	0	0	0	0	0	0	0	0	0	1	0	0	0	0	0	0	0	0	0	0	0	0
CG11406	FBgn0034990	FBtr0300874	protein_coding	0	0	0	1	1	0	0	0	0	0	0	0	0	0	0	0	0	0	0	0	0	0	0	0	0	0	0
CG11406	FBgn0034990	FBtr0343437	protein_coding	0	0	0	1	1	0	0	0	0	0	0	0	0	0	0	0	0	0	0	0	0	0	0	0	0	0	0
CG11407	FBgn0038733	FBtr0083790	protein_coding	0	3	2	38	0	0	0	0	0	0	0	37	0	0	0	2	0	0	0	0	0	0	0	0	0	3	1
CG11409	FBgn0024366	FBtr0070238	protein_coding	0	2	0	6	0	0	0	0	0	0	0	1	0	0	1	0	0	0	0	0	0	0	0	0	0	2	4
CG11409	FBgn0024366	FBtr0342730	protein_coding	0	2	0	6	0	0	0	0	0	0	0	1	0	0	3	0	0	0	0	0	0	0	0	0	0	2	2
CG11412	FBgn0024362	FBtr0070209	protein_coding	0	0	1	5	0	0	0	0	0	0	0	1	0	0	0	1	0	0	0	0	0	0	0	0	0	0	4
CG11412	FBgn0024362	FBtr0310619	protein_coding	0	0	1	5	0	0	0	0	0	0	0	1	0	0	0	1	0	0	0	0	0	0	0	0	0	0	4
CG11414	FBgn0035024	FBtr0072307	protein_coding	0	0	0	1	0	0	0	0	0	0	0	1	0	0	0	0	0	0	0	0	0	0	0	0	0	0	0
CG11418	FBgn0024360	FBtr0070236	protein_coding	0	0	1	4	0	0	0	0	0	0	0	3	0	0	0	1	0	0	0	0	1	0	0	0	0	0	1
CG11418	FBgn0024360	FBtr0070237	protein_coding	0	0	0	5	0	0	0	0	0	0	0	3	0	0	0	0	0	0	0	0	0	0	0	0	0	0	2
CG11418	FBgn0024360	FBtr0332288	protein_coding	0	0	1	4	0	0	0	0	0	0	0	3	0	0	0	1	0	0	0	0	1	0	0	0	0	0	1
CG1142	FBgn0037504	FBtr0081559	protein_coding	0	1	0	24	0	0	0	0	0	0	0	11	0	0	1	0	0	0	0	0	0	0	0	0	0	1	12
CG11426	FBgn0037166	FBtr0078506	protein_coding	0	1	1	36	4	0	2	0	0	0	0	20	0	0	1	1	0	0	0	0	0	0	0	0	0	1	9
CG1143	FBgn0035359	FBtr0072937	protein_coding	0	10	4	93	3	0	0	0	0	1	0	19	0	0	6	3	0	0	0	0	0	0	0	0	0	10	65
CG1143	FBgn0035359	FBtr0333445	protein_coding	0	10	4	94	5	0	0	0	0	1	0	18	0	0	6	3	0	0	0	0	0	0	0	0	0	10	65
CG11448	FBgn0024985	FBtr0070225	protein_coding	0	0	0	7	1	0	0	0	0	0	0	4	0	0	0	0	0	0	0	0	0	0	0	0	0	0	2
CG11448	FBgn0024985	FBtr0332291	protein_coding	0	0	0	7	1	0	0	0	0	0	0	4	0	0	0	0	0	0	0	0	0	0	0	0	0	0	2
CG11448	FBgn0024985	FBtr0332292	protein_coding	0	0	0	7	1	0	0	0	0	0	0	4	0	0	0	0	0	0	0	0	0	0	0	0	0	0	2
CG11453	FBgn0038734	FBtr0083791	protein_coding	0	2	2	41	0	0	2	0	0	0	0	28	0	0	1	2	0	0	0	0	0	0	0	0	0	2	10
CG11456	FBgn0037031	FBtr0078264	protein_coding	0	2	0	36	1	0	0	0	0	0	0	10	0	0	1	0	0	0	0	0	1	0	0	0	0	1	24
CG11456	FBgn0037031	FBtr0300873	protein_coding	0	1	0	37	2	0	0	0	0	0	0	10	0	0	1	0	0	0	0	0	1	0	0	0	0	0	24
CG11456	FBgn0037031	FBtr0333371	protein_coding	0	1	0	33	0	0	0	0	0	0	0	9	0	0	0	0	0	0	0	0	0	0	0	0	0	1	24
CG1146	FBgn0035346	FBtr0072921	protein_coding	0	5	4	81	6	0	1	0	0	0	0	23	0	0	15	4	0	0	0	0	0	0	0	0	0	5	36
CG1146	FBgn0035346	FBtr0072922	protein_coding	0	5	4	81	6	0	1	0	0	0	0	23	0	0	15	4	0	0	0	0	0	0	0	0	0	5	36
CG1146	FBgn0035346	FBtr0072923	protein_coding	0	5	4	64	6	0	0	0	0	0	0	23	0	0	11	4	0	0	0	0	0	0	0	0	0	5	24
CG1146	FBgn0035346	FBtr0344219	protein_coding	0	6	4	64	6	1	5	0	0	0	0	23	0	0	2	4	0	0	0	0	0	0	0	0	0	5	28
CG11474	FBgn0034688	FBtr0071802	protein_coding	0	0	0	64	0	0	0	0	0	0	0	52	0	0	0	0	0	0	0	0	0	0	0	0	0	0	12
CG11474	FBgn0034688	FBtr0303766	protein_coding	0	0	0	66	0	0	0	0	0	0	0	54	0	0	0	0	0	0	0	0	0	0	0	0	0	0	12
CG11486	FBgn0035397	FBtr0072991	protein_coding	0	0	0	92	0	0	0	0	0	0	0	16	0	0	71	0	0	0	0	0	0	0	0	0	0	0	5
CG11486	FBgn0035397	FBtr0072992	protein_coding	0	1	0	91	0	0	0	0	0	0	0	16	0	0	69	0	0	0	0	0	1	0	0	0	0	0	7
CG11486	FBgn0035397	FBtr0072993	protein_coding	0	0	0	84	0	0	0	0	0	0	0	16	0	0	47	0	0	0	0	0	0	0	0	0	0	0	21
CG11486	FBgn0035397	FBtr0072994	protein_coding	0	0	0	85	2	0	0	0	0	0	0	15	0	0	47	0	0	0	0	0	0	0	0	0	0	0	21
CG11486	FBgn0035397	FBtr0072995	protein_coding	0	0	0	71	0	0	0	0	0	0	0	16	0	0	17	0	0	0	0	0	0	0	0	0	0	0	38
CG11486	FBgn0035397	FBtr0072996	protein_coding	0	0	0	68	0	0	0	0	0	0	0	16	0	0	16	0	0	0	0	0	0	0	0	0	0	0	36
CG11486	FBgn0035397	FBtr0072998	protein_coding	0	0	0	93	2	0	0	0	0	0	0	15	0	0	71	0	0	0	0	0	0	0	0	0	0	0	5
CG11486	FBgn0035397	FBtr0072999	protein_coding	0	0	0	92	0	0	0	0	0	0	0	16	0	0	71	0	0	0	0	0	0	0	0	0	0	0	5
CG11486	FBgn0035397	FBtr0073000	protein_coding	0	0	0	93	2	0	0	0	0	0	0	15	0	0	71	0	0	0	0	0	0	0	0	0	0	0	5
CG11486	FBgn0035397	FBtr0073001	protein_coding	0	0	0	92	0	0	1	0	0	0	0	16	0	0	68	0	0	0	0	0	0	0	0	0	0	0	7
CG11486	FBgn0035397	FBtr0073002	protein_coding	0	0	0	92	0	0	0	0	0	0	0	16	0	0	71	0	0	0	0	0	0	0	0	0	0	0	5
CG11486	FBgn0035397	FBtr0073003	protein_coding	0	0	0	92	0	0	0	0	0	0	0	16	0	0	71	0	0	0	0	0	0	0	0	0	0	0	5
CG11486	FBgn0035397	FBtr0113129	protein_coding	0	0	0	84	0	0	0	0	0	0	0	16	0	0	47	0	0	0	0	0	0	0	0	0	0	0	21
CG11486	FBgn0035397	FBtr0113130	protein_coding	0	0	0	92	0	0	0	0	0	0	0	16	0	0	71	0	0	0	0	0	0	0	0	0	0	0	5
CG11486	FBgn0035397	FBtr0113131	protein_coding	0	0	0	92	0	0	1	0	0	0	0	16	0	0	68	0	0	0	0	0	0	0	0	0	0	0	7
CG11486	FBgn0035397	FBtr0332113	protein_coding	0	0	0	93	2	0	0	0	0	0	0	15	0	0	68	0	0	0	0	0	0	0	0	0	0	0	8
CG11498	FBgn0039749	FBtr0302562	protein_coding	0	5	1	65	0	0	0	0	0	0	0	38	0	0	16	1	0	0	0	0	1	0	0	0	0	4	12
CG11498	FBgn0039749	FBtr0332535	protein_coding	0	5	1	65	0	0	0	0	0	0	0	38	0	0	16	1	0	0	0	0	1	0	0	0	0	4	12
CG11504	FBgn0039733	FBtr0085548	protein_coding	0	0	0	7	0	0	0	0	0	0	0	7	0	0	0	0	0	0	0	0	0	0	0	0	0	0	0
CG11504	FBgn0039733	FBtr0085549	protein_coding	0	0	0	7	0	0	0	0	0	0	0	7	0	0	0	0	0	0	0	0	0	0	0	0	0	0	0
CG11505	FBgn0035424	FBtr0073045	protein_coding	0	0	0	11	0	0	0	0	0	0	0	6	0	0	0	0	0	0	0	0	0	0	0	0	0	0	5
CG11505	FBgn0035424	FBtr0073046	protein_coding	0	0	0	15	6	0	0	0	0	0	0	7	0	0	0	0	0	0	0	0	0	0	0	0	0	0	2
CG11505	FBgn0035424	FBtr0308061	protein_coding	0	0	0	18	6	0	0	0	0	0	0	7	0	0	0	0	0	0	0	0	0	0	0	0	0	0	5
CG11534	FBgn0046296	FBtr0075995	protein_coding	0	7	2	59	1	1	3	0	0	0	0	13	0	0	1	2	0	0	0	0	0	0	0	0	0	6	41
CG11537	FBgn0035400	FBtr0073115	protein_coding	0	5	0	143	3	0	1	0	0	0	0	27	0	0	94	0	0	0	0	0	2	0	0	0	0	3	20
CG11537	FBgn0035400	FBtr0073116	protein_coding	0	8	0	138	5	1	2	0	0	0	0	37	0	0	64	0	0	0	0	0	2	0	0	0	0	5	32
CG11537	FBgn0035400	FBtr0073117	protein_coding	0	7	0	92	3	0	1	0	0	0	0	27	0	0	16	0	0	0	0	0	2	0	0	0	0	5	47
CG11537	FBgn0035400	FBtr0113132	protein_coding	0	8	0	138	5	1	2	0	0	0	0	37	0	0	64	0	0	0	0	0	2	0	0	0	0	5	32
CG11537	FBgn0035400	FBtr0113133	protein_coding	0	7	0	98	3	0	1	0	0	0	0	33	0	0	16	0	0	0	0	0	2	0	0	0	0	5	47
CG11537	FBgn0035400	FBtr0309235	protein_coding	0	7	1	89	0	0	1	0	0	0	0	28	0	0	15	1	0	0	0	0	2	0	0	0	0	5	47
CG11537	FBgn0035400	FBtr0333894	protein_coding	0	7	0	92	3	0	2	0	0	0	0	27	0	0	15	0	0	0	0	0	2	0	0	0	0	5	47
CG11539	FBgn0039859	FBtr0337033	protein_coding	1	2	1	24	0	0	0	0	0	0	0	9	0	0	1	1	0	0	0	1	0	0	0	0	0	2	15
CG11550	FBgn0039864	FBtr0085867	protein_coding	0	4	0	37	0	0	0	0	0	0	0	13	0	0	7	0	0	0	0	0	0	0	0	0	0	4	17
CG11560	FBgn0036249	FBtr0075993	protein_coding	0	0	0	46	0	0	0	0	0	0	0	18	0	0	0	0	0	0	0	0	0	0	0	0	0	0	28
CG11560	FBgn0036249	FBtr0347572	protein_coding	0	0	0	46	0	0	0	0	0	0	0	18	0	0	0	0	0	0	0	0	0	0	0	0	0	0	28
CG11562	FBgn0031247	FBtr0078130	protein_coding	0	0	1	9	0	0	0	0	0	0	0	6	0	0	0	1	0	0	0	0	0	0	0	0	0	0	3
CG11563	FBgn0039868	FBtr0085831	protein_coding	0	0	0	8	0	0	0	0	0	0	0	4	0	0	0	0	0	0	0	0	0	0	0	0	0	0	4
CG11566	FBgn0031159	FBtr0100609	protein_coding	0	1	0	50	1	1	7	0	0	0	0	1	0	0	27	0	0	0	0	0	0	0	0	0	0	0	14
CG11570	FBgn0036230	FBtr0076065	protein_coding	0	0	0	18	0	0	0	0	0	0	0	14	0	0	0	0	0	0	0	0	0	0	0	0	0	0	4
CG11570	FBgn0036230	FBtr0306793	protein_coding	0	0	0	18	0	0	0	0	0	0	0	14	0	0	0	0	0	0	0	0	0	0	0	0	0	0	4
CG11576	FBgn0039882	FBtr0085852	protein_coding	0	0	0	15	0	0	1	0	0	0	0	6	0	0	6	0	0	0	0	0	0	0	0	0	0	0	2
CG11583	FBgn0035524	FBtr0073242	protein_coding	0	0	0	14	0	0	0	0	0	0	0	9	0	0	0	0	0	0	0	0	0	0	0	0	0	0	5
CG11584	FBgn0030541	FBtr0073893	protein_coding	1	6	4	31	0	0	0	0	0	0	0	12	0	0	0	4	0	0	0	0	0	0	1	0	0	6	19
CG11585	FBgn0030543	FBtr0114508	protein_coding	0	4	2	26	0	0	0	1	0	0	0	13	0	0	0	1	0	0	0	0	0	0	0	0	0	4	13
CG11586	FBgn0035520	FBtr0073243	protein_coding	0	0	0	26	1	0	0	0	0	0	0	2	0	0	0	0	0	0	0	0	0	0	0	0	0	0	23
CG11586	FBgn0035520	FBtr0333568	protein_coding	0	0	0	26	0	0	0	0	0	0	0	3	0	0	0	0	0	0	0	0	0	0	0	0	0	0	23
CG11593	FBgn0035488	FBtr0114509	protein_coding	0	2	0	35	1	0	0	0	0	0	0	27	0	0	0	0	0	0	0	0	0	0	0	0	0	2	7
CG11593	FBgn0035488	FBtr0332982	protein_coding	0	2	0	34	1	0	0	0	0	0	0	27	0	0	0	0	0	0	0	0	0	0	0	0	0	2	6
CG11594	FBgn0035484	FBtr0073283	protein_coding	0	1	3	105	0	1	1	0	0	0	0	29	0	0	7	3	0	0	0	0	0	0	0	0	0	0	68
CG11594	FBgn0035484	FBtr0073284	protein_coding	0	1	3	105	0	1	7	0	0	0	0	29	0	0	1	3	0	0	0	0	0	0	0	0	0	0	68
CG11594	FBgn0035484	FBtr0309791	protein_coding	0	0	3	105	0	0	1	0	0	0	0	29	0	0	1	3	0	0	0	0	0	0	0	0	0	0	74
CG11594	FBgn0035484	FBtr0310046	protein_coding	0	1	3	105	0	1	5	0	0	0	0	29	0	0	3	3	0	0	0	0	0	0	0	0	0	0	68
CG11596	FBgn0023522	FBtr0070318	protein_coding	0	1	0	13	1	0	0	0	0	0	0	0	0	0	1	0	0	0	0	0	0	0	0	0	0	1	11
CG11596	FBgn0023522	FBtr0070319	protein_coding	0	1	0	13	1	0	0	0	0	0	0	0	0	0	1	0	0	0	0	0	0	0	0	0	0	1	11
CG11596	FBgn0023522	FBtr0070320	protein_coding	0	1	0	11	1	0	0	0	0	0	0	0	0	0	1	0	0	0	0	0	0	0	0	0	0	1	9
CG11596	FBgn0023522	FBtr0332587	protein_coding	0	1	0	11	1	0	0	0	0	0	0	0	0	0	1	0	0	0	0	0	0	0	0	0	0	1	9
CG11596	FBgn0023522	FBtr0332588	protein_coding	0	1	0	13	1	0	0	0	0	0	0	0	0	0	1	0	0	0	0	0	0	0	0	0	0	1	11
CG11597	FBgn0036212	FBtr0076080	protein_coding	0	0	0	15	0	0	1	0	0	0	0	4	0	0	0	0	0	0	0	0	0	0	0	0	0	0	10
CG11597	FBgn0036212	FBtr0110780	protein_coding	0	0	0	15	0	0	1	0	0	0	0	4	0	0	0	0	0	0	0	0	0	0	0	0	0	0	10
CG11597	FBgn0036212	FBtr0302137	protein_coding	0	0	0	15	0	0	1	0	0	0	0	4	0	0	0	0	0	0	0	0	0	0	0	0	0	0	10
CG11598	FBgn0038067	FBtr0110781	protein_coding	0	0	0	14	0	0	0	0	0	0	0	8	0	0	0	0	0	0	0	0	0	0	0	0	0	0	6
CG11600	FBgn0038068	FBtr0303840	protein_coding	0	0	0	13	0	0	0	0	0	0	0	13	0	0	0	0	0	0	0	0	0	0	0	0	0	0	0
CG11601	FBgn0031244	FBtr0078137	protein_coding	0	0	0	5	1	0	0	0	0	0	0	2	0	0	0	0	0	0	0	0	0	0	0	0	0	0	2
CG11601	FBgn0031244	FBtr0343779	protein_coding	0	0	0	5	1	0	0	0	0	0	0	2	0	0	0	0	0	0	0	0	0	0	0	0	0	0	2
CG11601	FBgn0031244	FBtr0343780	protein_coding	0	0	0	5	1	0	0	0	0	0	0	2	0	0	0	0	0	0	0	0	0	0	0	0	0	0	2
CG11608	FBgn0038069	FBtr0303841	protein_coding	0	0	3	21	1	0	0	0	0	0	0	17	0	0	0	3	0	0	0	0	0	0	0	0	0	0	3
CG1161	FBgn0037313	FBtr0078785	protein_coding	0	0	0	6	0	0	0	0	0	0	0	3	0	0	0	0	0	0	0	0	0	0	0	0	0	0	3
CG1161	FBgn0037313	FBtr0335000	protein_coding	0	0	0	6	0	0	0	0	0	0	0	3	0	0	0	0	0	0	0	0	0	0	0	0	0	0	3
CG11617	FBgn0031232	FBtr0078146	protein_coding	0	1	0	20	2	1	1	0	0	0	0	7	0	0	1	0	0	0	0	0	0	0	0	0	0	0	9
CG11617	FBgn0031232	FBtr0308246	protein_coding	0	0	0	20	2	0	0	0	0	0	0	7	0	0	1	0	0	0	0	0	0	0	0	0	0	0	10
CG11626	FBgn0038705	FBtr0113247	protein_coding	0	0	0	21	0	0	0	0	0	0	0	3	0	0	0	0	0	0	0	0	0	0	0	0	0	0	18
CG11634	FBgn0032968	FBtr0343880	protein_coding	0	1	2	29	2	0	0	0	0	0	0	6	0	0	3	2	0	0	0	0	0	0	0	0	0	1	18
CG11638	FBgn0040351	FBtr0070183	protein_coding	0	0	1	24	0	0	1	0	0	0	0	11	0	0	10	1	0	0	0	0	0	0	0	0	0	0	2
CG11655	FBgn0030638	FBtr0074031	protein_coding	0	0	0	4	0	0	0	0	0	0	0	0	0	0	0	0	0	0	0	0	0	0	0	0	0	0	4
CG11656	FBgn0038109	FBtr0082698	protein_coding	0	0	0	14	0	0	0	0	0	0	0	10	0	0	0	0	0	0	0	0	0	0	0	0	0	0	4
CG11658	FBgn0036196	FBtr0076124	protein_coding	0	0	0	5	0	0	0	0	0	0	0	0	0	0	5	0	0	0	0	0	0	0	0	0	0	0	0
CG11658	FBgn0036196	FBtr0076125	protein_coding	0	0	0	5	0	0	0	0	0	0	0	0	0	0	0	0	0	0	0	0	0	0	0	0	0	0	5
CG11658	FBgn0036196	FBtr0076126	protein_coding	0	0	0	5	0	0	0	0	0	0	0	0	0	0	5	0	0	0	0	0	0	0	0	0	0	0	0
CG11658	FBgn0036196	FBtr0076127	protein_coding	0	0	0	5	0	0	0	0	0	0	0	0	0	0	5	0	0	0	0	0	0	0	0	0	0	0	0
CG11658	FBgn0036196	FBtr0076128	protein_coding	0	0	0	5	0	0	0	0	0	0	0	0	0	0	5	0	0	0	0	0	0	0	0	0	0	0	0
CG11659	FBgn0038731	FBtr0083797	protein_coding	0	0	1	10	0	0	0	0	0	0	0	8	0	0	0	1	0	0	0	0	0	0	0	0	0	0	2
CG11663	FBgn0029539	FBtr0070164	protein_coding	0	0	1	6	0	0	0	1	0	0	0	4	0	0	0	0	0	0	0	0	0	0	0	0	0	0	2
CG11663	FBgn0029539	FBtr0310165	protein_coding	0	0	1	6	0	0	0	1	0	0	0	4	0	0	0	0	0	0	0	0	0	0	0	0	0	0	2
CG11665	FBgn0033028	FBtr0086072	protein_coding	0	0	0	51	0	0	1	0	0	0	0	11	0	0	33	0	0	0	0	0	0	0	0	0	0	0	6
CG11665	FBgn0033028	FBtr0345359	protein_coding	0	0	0	52	0	0	1	0	0	0	0	12	0	0	33	0	0	0	0	0	0	0	0	0	0	0	6
CG11668	FBgn0038113	FBtr0082705	protein_coding	0	3	0	28	0	0	0	0	0	0	0	17	0	0	3	0	0	0	0	0	2	0	0	0	0	1	10
CG11670	FBgn0038114	FBtr0300071	protein_coding	0	2	1	24	0	0	0	0	0	0	0	8	0	0	1	1	0	0	0	0	0	0	0	0	0	2	15
CG11671	FBgn0037562	FBtr0081829	protein_coding	0	0	0	7	0	0	0	0	0	0	0	2	0	0	0	0	0	0	0	0	0	0	0	0	0	0	5
CG11672	FBgn0037563	FBtr0081865	protein_coding	0	0	0	3	0	0	0	0	0	0	0	1	0	0	0	0	0	0	0	0	0	0	0	0	0	0	2
CG11672	FBgn0037563	FBtr0332542	protein_coding	0	0	0	3	0	0	0	0	0	0	0	1	0	0	0	0	0	0	0	0	0	0	0	0	0	0	2
CG11674	FBgn0030551	FBtr0073926	protein_coding	0	0	0	10	0	0	0	0	0	0	0	7	0	0	0	0	0	0	0	0	0	0	0	0	0	0	3
CG11686	FBgn0040551	FBtr0082735	protein_coding	0	0	0	34	0	0	0	0	0	0	0	6	0	0	5	0	0	0	0	0	0	0	0	0	0	0	23
CG11686	FBgn0040551	FBtr0335222	protein_coding	0	0	0	34	0	0	0	0	0	0	0	6	0	0	5	0	0	0	0	0	0	0	0	0	0	0	23
CG11693	FBgn0037570	FBtr0306794	protein_coding	0	0	0	24	1	0	0	0	0	0	0	11	0	0	0	0	0	0	0	0	0	0	0	0	0	0	12
CG11700	FBgn0029856	FBtr0333520	protein_coding	0	0	0	12	0	0	0	0	0	0	0	7	0	0	0	0	0	0	0	0	0	0	0	0	0	0	5
CG11710	FBgn0031115	FBtr0089642	protein_coding	0	0	0	4	0	0	0	0	0	0	0	2	0	0	0	0	0	0	0	0	0	0	0	0	0	0	2
CG11710	FBgn0031115	FBtr0089643	protein_coding	0	0	0	4	0	0	0	0	0	0	0	2	0	0	0	0	0	0	0	0	0	0	0	0	0	0	2
CG11710	FBgn0031115	FBtr0339682	protein_coding	0	0	0	5	0	0	0	0	0	0	0	3	0	0	0	0	0	0	0	0	0	0	0	0	0	0	2
CG11714	FBgn0036170	FBtr0076156	protein_coding	0	5	4	29	8	0	0	1	0	0	0	15	0	0	0	3	0	0	0	0	0	0	0	0	0	5	6
CG11714	FBgn0036170	FBtr0339510	protein_coding	0	5	4	29	8	0	0	1	0	0	0	15	0	0	0	3	0	0	0	0	0	0	0	0	0	5	6
CG11714	FBgn0036170	FBtr0346859	protein_coding	0	6	4	37	11	0	0	1	0	0	0	17	0	0	4	3	0	0	0	0	1	0	0	0	0	5	6
CG1172	FBgn0264712	FBtr0078792	protein_coding	0	0	0	12	1	0	1	0	0	0	0	5	0	0	0	0	0	0	0	0	0	0	0	0	0	0	5
CG1172	FBgn0264712	FBtr0309312	protein_coding	0	0	0	12	3	0	1	0	0	0	0	3	0	0	0	0	0	0	0	0	0	0	0	0	0	0	5
CG1172	FBgn0264712	FBtr0333810	protein_coding	0	0	0	15	5	0	1	0	0	0	0	4	0	0	0	0	0	0	0	0	0	0	0	0	0	0	5
CG11723	FBgn0031391	FBtr0077852	protein_coding	0	0	0	4	0	0	0	0	0	0	0	0	0	0	0	0	0	0	0	0	0	0	0	0	0	0	4
CG11723	FBgn0031391	FBtr0334813	protein_coding	0	0	0	4	0	0	0	0	0	0	0	0	0	0	0	0	0	0	0	0	0	0	0	0	0	0	4
CG11737	FBgn0037592	FBtr0081869	protein_coding	0	0	0	24	0	0	1	0	0	0	0	5	0	0	4	0	0	0	0	0	0	0	0	0	0	0	14
CG11737	FBgn0037592	FBtr0310047	protein_coding	0	0	0	19	0	0	0	0	0	0	0	5	0	0	1	0	0	0	0	0	0	0	0	0	0	0	13
CG11737	FBgn0037592	FBtr0310048	protein_coding	0	0	0	19	0	0	0	0	0	0	0	5	0	0	1	0	0	0	0	0	0	0	0	0	0	0	13
CG11739	FBgn0037239	FBtr0078913	protein_coding	0	0	0	5	0	0	0	0	0	0	0	1	0	0	1	0	0	0	0	0	0	0	0	0	0	0	3
CG11739	FBgn0037239	FBtr0078914	protein_coding	0	0	0	5	0	0	0	0	0	0	0	1	0	0	1	0	0	0	0	0	0	0	0	0	0	0	3
CG11739	FBgn0037239	FBtr0078915	protein_coding	0	0	0	5	0	0	0	0	0	0	0	1	0	0	1	0	0	0	0	0	0	0	0	0	0	0	3
CG11739	FBgn0037239	FBtr0078916	protein_coding	0	0	0	5	0	0	1	0	0	0	0	1	0	0	0	0	0	0	0	0	0	0	0	0	0	0	3
CG11753	FBgn0037603	FBtr0081879	protein_coding	0	0	0	4	0	0	0	0	0	0	0	2	0	0	0	0	0	0	0	0	0	0	0	0	0	0	2
CG11753	FBgn0037603	FBtr0310655	protein_coding	0	0	0	4	0	0	0	0	0	0	0	2	0	0	0	0	0	0	0	0	0	0	0	0	0	0	2
CG11753	FBgn0037603	FBtr0334317	protein_coding	0	0	0	4	0	0	0	0	0	0	0	2	0	0	0	0	0	0	0	0	0	0	0	0	0	0	2
CG11755	FBgn0037611	FBtr0337072	protein_coding	0	0	0	11	2	0	0	0	0	0	0	7	0	0	0	0	0	0	0	0	0	0	0	0	0	0	2
CG11760	FBgn0037615	FBtr0081907	protein_coding	0	1	1	52	3	0	1	0	0	0	0	24	0	0	4	1	0	0	0	0	1	0	0	0	0	0	21
CG11768	FBgn0037625	FBtr0081943	protein_coding	0	2	1	46	0	0	0	0	0	0	0	9	0	0	32	1	0	0	0	0	0	0	0	0	0	2	5
CG11768	FBgn0037625	FBtr0302489	protein_coding	0	2	1	46	0	0	0	0	0	0	0	9	0	0	32	1	0	0	0	0	0	0	0	0	0	2	5
CG11768	FBgn0037625	FBtr0308890	protein_coding	0	2	1	49	9	0	0	0	0	0	0	3	0	0	32	1	0	0	0	0	0	0	0	0	0	2	5
CG11777	FBgn0033527	FBtr0088273	protein_coding	0	0	0	44	0	0	0	0	0	0	0	31	0	0	0	0	0	0	0	0	0	0	0	0	0	0	13
CG11779	FBgn0038683	FBtr0083749	protein_coding	0	10	0	103	1	0	0	0	0	0	0	49	0	0	8	0	0	0	0	0	0	0	0	0	0	10	45
CG11779	FBgn0038683	FBtr0083750	protein_coding	0	10	0	67	3	0	0	0	0	0	0	48	0	0	0	0	0	0	0	0	0	0	0	0	0	10	16
CG11779	FBgn0038683	FBtr0335020	protein_coding	0	10	0	66	3	0	0	0	0	0	0	48	0	0	0	0	0	0	0	0	0	0	0	0	0	10	15
CG11781	FBgn0039259	FBtr0084797	protein_coding	0	0	0	25	0	0	0	0	0	0	0	6	0	0	0	0	0	0	0	0	0	0	0	0	0	0	19
CG11786	FBgn0039264	FBtr0113282	protein_coding	0	0	1	18	0	0	0	0	0	0	0	5	0	0	2	1	0	0	0	0	0	0	0	0	0	0	11
CG11788	FBgn0034495	FBtr0086277	protein_coding	0	21	6	77	1	0	1	0	0	0	0	34	0	0	2	6	0	0	0	0	0	0	0	0	0	21	39
CG11790	FBgn0039265	FBtr0084760	protein_coding	0	0	0	24	0	0	0	0	0	0	0	11	0	0	0	0	0	0	0	0	0	0	0	0	0	0	13
CG11790	FBgn0039265	FBtr0084761	protein_coding	0	0	0	24	0	0	0	0	0	0	0	11	0	0	0	0	0	0	0	0	0	0	0	0	0	0	13
CG11790	FBgn0039265	FBtr0334503	protein_coding	0	0	0	24	0	0	0	0	0	0	0	11	0	0	0	0	0	0	0	0	0	0	0	0	0	0	13
CG11791	FBgn0039266	FBtr0084762	protein_coding	0	0	0	28	2	0	0	0	0	0	0	14	0	0	5	0	0	0	0	0	0	0	0	0	0	0	7
CG11791	FBgn0039266	FBtr0084763	protein_coding	0	0	0	26	2	0	0	0	0	0	0	14	0	0	5	0	0	0	0	0	0	0	0	0	0	0	5
CG11791	FBgn0039266	FBtr0113283	protein_coding	0	0	0	26	2	0	0	0	0	0	0	14	0	0	5	0	0	0	0	0	0	0	0	0	0	0	5
CG11791	FBgn0039266	FBtr0334504	protein_coding	0	0	0	28	2	0	0	0	0	0	0	14	0	0	5	0	0	0	0	0	0	0	0	0	0	0	7
CG11796	FBgn0036992	FBtr0078225	protein_coding	0	1	0	30	1	0	0	0	0	0	0	6	0	0	0	0	0	0	0	0	0	0	0	0	0	1	23
CG11796	FBgn0036992	FBtr0078226	protein_coding	0	1	0	30	1	0	0	0	0	0	0	6	0	0	0	0	0	0	0	0	0	0	0	0	0	1	23
CG11807	FBgn0033996	FBtr0087363	protein_coding	0	11	0	32	0	0	0	0	0	0	0	6	0	0	6	0	0	0	0	0	1	0	0	0	0	11	20
CG11807	FBgn0033996	FBtr0310139	protein_coding	0	11	0	32	0	0	1	0	0	0	0	6	0	0	6	0	0	0	0	0	1	0	0	0	0	11	19
CG11807	FBgn0033996	FBtr0310140	protein_coding	1	12	0	32	0	0	1	0	0	0	0	6	0	0	7	0	0	1	0	1	2	0	0	0	0	11	19
CG11808	FBgn0034000	FBtr0087366	protein_coding	0	3	0	63	0	0	0	0	0	0	0	47	0	0	1	0	0	0	0	0	0	0	0	0	0	3	15
CG11816	FBgn0030495	FBtr0073785	protein_coding	0	0	0	36	2	0	0	0	0	0	0	21	0	0	3	0	0	0	0	0	0	0	0	0	0	0	10
CG11816	FBgn0030495	FBtr0331736	protein_coding	0	1	0	36	1	0	0	0	0	0	0	22	0	0	4	0	0	0	0	0	1	0	0	0	0	0	10
CG11816	FBgn0030495	FBtr0332297	protein_coding	0	1	0	37	2	1	5	0	0	0	0	21	0	0	4	0	0	0	0	0	0	0	0	0	0	0	5
CG11816	FBgn0030495	FBtr0332298	protein_coding	0	2	0	37	1	1	5	0	0	0	0	22	0	0	5	0	0	0	0	0	1	0	0	0	0	0	5
CG11825	FBgn0033519	FBtr0088316	protein_coding	0	0	0	42	0	0	0	0	0	0	0	9	0	0	0	0	0	0	0	0	0	0	0	0	0	0	33
CG11825	FBgn0033519	FBtr0329867	protein_coding	0	0	1	60	0	0	1	0	0	0	0	9	0	0	6	1	0	0	0	0	0	0	0	0	0	0	44
CG11825	FBgn0033519	FBtr0329868	protein_coding	0	0	0	57	0	0	1	0	0	0	0	9	0	0	1	0	0	0	0	0	0	0	0	0	0	0	46
CG11828	FBgn0039616	FBtr0308601	protein_coding	0	0	3	14	0	0	0	0	0	0	0	6	0	0	5	3	0	0	0	0	0	0	0	0	0	0	3
CG11835	FBgn0031264	FBtr0078076	protein_coding	0	4	4	9	0	0	0	0	0	0	1	7	0	0	0	3	0	0	0	0	0	0	0	0	0	4	2
CG11835	FBgn0031264	FBtr0332341	protein_coding	0	4	4	9	0	0	0	0	0	0	1	7	0	0	0	3	0	0	0	0	0	0	0	0	0	4	2
CG11835	FBgn0031264	FBtr0345577	protein_coding	0	4	4	9	0	0	0	0	0	0	1	7	0	0	0	3	0	0	0	0	0	0	0	0	0	4	2
CG11836	FBgn0039272	FBtr0084767	protein_coding	0	5	0	27	0	0	1	0	0	0	0	12	0	0	1	0	0	0	0	0	1	0	0	0	0	4	14
CG11836	FBgn0039272	FBtr0084768	protein_coding	0	5	0	27	0	0	1	0	0	0	0	12	0	0	1	0	0	0	0	0	1	0	0	0	0	4	14
CG11836	FBgn0039272	FBtr0113284	protein_coding	0	5	0	27	0	0	1	0	0	0	0	12	0	0	1	0	0	0	0	0	1	0	0	0	0	4	14
CG11836	FBgn0039272	FBtr0302404	protein_coding	0	5	0	27	0	0	1	0	0	0	0	12	0	0	1	0	0	0	0	0	1	0	0	0	0	4	14
CG11836	FBgn0039272	FBtr0302405	protein_coding	0	5	0	27	0	0	1	0	0	0	0	12	0	0	1	0	0	0	0	0	1	0	0	0	0	4	14
CG11836	FBgn0039272	FBtr0302406	protein_coding	0	5	0	27	0	0	1	0	0	0	0	12	0	0	1	0	0	0	0	0	1	0	0	0	0	4	14
CG11836	FBgn0039272	FBtr0309271	protein_coding	0	6	0	26	0	0	0	0	0	0	0	12	0	0	1	0	0	0	0	0	1	0	0	0	0	5	14
CG11837	FBgn0039627	FBtr0085360	protein_coding	0	1	0	67	0	1	2	0	0	0	0	45	0	0	0	0	0	0	0	0	0	0	0	0	0	0	20
CG11839	FBgn0039271	FBtr0304718	protein_coding	0	2	0	24	1	0	0	0	0	0	0	13	0	0	0	0	0	0	0	0	0	0	0	0	0	2	10
CG11841	FBgn0039628	FBtr0085361	protein_coding	0	2	1	61	0	0	0	0	0	0	0	41	0	0	2	1	0	0	0	0	0	0	0	0	0	2	18
CG11842	FBgn0039629	FBtr0085362	protein_coding	0	8	3	48	3	0	0	0	0	0	0	24	0	0	2	3	0	0	0	0	1	0	0	0	0	7	20
CG11843	FBgn0039630	FBtr0085363	protein_coding	0	2	2	50	0	0	0	0	0	0	0	7	0	0	4	2	0	0	0	0	1	0	0	0	0	1	40
CG11843	FBgn0039630	FBtr0346138	protein_coding	0	2	2	50	0	0	0	0	0	0	0	7	0	0	4	2	0	0	0	0	1	0	0	0	0	1	40
CG11851	FBgn0039293	FBtr0084808	protein_coding	0	0	0	25	0	0	0	0	0	0	0	17	0	0	0	0	0	0	0	0	0	0	0	0	0	0	8
CG11852	FBgn0039297	FBtr0084809	protein_coding	0	4	0	23	0	0	0	0	0	0	0	14	0	0	3	0	0	0	0	0	1	0	0	0	0	4	6
CG11854	FBgn0039299	FBtr0339259	protein_coding	0	0	1	27	0	0	0	0	0	0	0	1	0	0	1	1	0	0	0	0	0	0	0	0	0	0	25
CG11858	FBgn0039305	FBtr0084815	protein_coding	0	0	0	2	0	0	0	0	0	0	0	2	0	0	0	0	0	0	0	0	0	0	0	0	0	0	0
CG11865	FBgn0028947	FBtr0080753	protein_coding	0	0	0	2	1	0	0	0	0	0	0	0	0	0	0	0	0	0	0	0	0	0	0	0	0	0	1
CG11873	FBgn0039633	FBtr0085365	protein_coding	0	20	6	156	0	0	2	0	0	1	0	13	0	0	136	5	0	0	0	0	0	0	0	0	0	20	5
CG11873	FBgn0039633	FBtr0330299	protein_coding	0	20	6	161	8	0	2	0	0	1	0	10	0	0	136	5	0	0	0	0	0	0	0	0	0	20	5
CG11873	FBgn0039633	FBtr0330300	protein_coding	0	20	6	68	8	0	0	0	0	1	0	10	0	0	46	5	0	0	0	0	0	0	0	0	0	20	4
CG11873	FBgn0039633	FBtr0330301	protein_coding	0	20	6	160	8	0	2	0	0	1	0	10	0	0	136	5	0	0	0	0	0	0	0	0	0	20	4
CG11876	FBgn0039635	FBtr0085366	protein_coding	0	2	0	28	0	0	0	0	0	0	0	13	0	0	3	0	0	0	0	0	0	0	0	0	0	2	12
CG11876	FBgn0039635	FBtr0085367	protein_coding	0	1	0	25	0	0	0	0	0	0	0	10	0	0	3	0	0	0	0	0	0	0	0	0	0	1	12
CG11876	FBgn0039635	FBtr0085368	protein_coding	0	1	0	25	0	0	0	0	0	0	0	10	0	0	3	0	0	0	0	0	0	0	0	0	0	1	12
CG11876	FBgn0039635	FBtr0085369	protein_coding	0	2	0	28	0	0	0	0	0	0	0	13	0	0	3	0	0	0	0	0	0	0	0	0	0	2	12
CG11878	FBgn0039310	FBtr0084821	protein_coding	0	1	1	36	0	0	0	0	0	0	0	27	0	0	0	1	0	0	0	0	0	0	0	0	0	1	9
CG11880	FBgn0039637	FBtr0085371	protein_coding	0	31	7	71	5	0	1	0	0	0	0	41	0	0	9	7	0	0	0	0	1	0	0	0	0	30	16
CG11880	FBgn0039637	FBtr0085372	protein_coding	0	31	7	71	5	0	1	0	0	0	0	41	0	0	9	7	0	0	0	0	1	0	0	0	0	30	16
CG11880	FBgn0039637	FBtr0085373	protein_coding	0	31	7	71	5	0	1	0	0	0	0	41	0	0	9	7	0	0	0	0	1	0	0	0	0	30	16
CG11882	FBgn0039642	FBtr0085411	protein_coding	0	2	1	33	1	1	2	0	0	0	0	2	0	0	0	1	0	0	0	0	0	0	0	0	0	1	28
CG11882	FBgn0039642	FBtr0335407	protein_coding	0	1	1	33	1	0	1	0	0	0	0	2	0	0	0	1	0	0	0	0	0	0	0	0	0	1	29
CG11883	FBgn0033538	FBtr0088283	protein_coding	0	14	0	96	2	0	0	0	0	0	0	23	0	0	33	0	0	0	0	0	0	0	0	0	0	14	38
CG11883	FBgn0033538	FBtr0088284	protein_coding	0	15	0	95	1	0	0	0	0	0	0	23	0	0	34	0	0	0	0	0	1	0	0	0	0	14	38
CG11883	FBgn0033538	FBtr0113063	protein_coding	0	14	0	62	2	0	0	0	0	0	0	23	0	0	2	0	0	0	0	0	0	0	0	0	0	14	35
CG11883	FBgn0033538	FBtr0339461	protein_coding	0	14	0	111	2	0	0	0	0	0	0	38	0	0	33	0	0	0	0	0	0	0	0	0	0	14	38
CG11889	FBgn0039308	FBtr0100614	protein_coding	1	0	0	30	2	0	0	0	0	0	0	19	1	0	1	0	0	0	0	0	0	0	0	0	0	0	8
CG11889	FBgn0039308	FBtr0344492	protein_coding	1	0	0	14	0	0	0	0	0	0	0	5	1	0	1	0	0	0	0	0	0	0	0	0	0	0	8
[truncated: 30,857 more rows]
