# Supplementary material for: Whole-Genome and Poly(A)+Transcriptome Analysis of the Drosophila Mutant agnts3 with Cognitive Dysfunctions
Source: Int J Mol Sci. 2024 Sep 13;25(18):9891. doi: 10.3390/ijms25189891 (PMC11432035; doi:10.3390/ijms25189891)
Supplement: Supplementary file 1 [file ijms-25-09891-s001.zip › Supplementary materials/Archive_S1_genome_sequences_annotation/Description.txt]

The files in CSV format contain information about CS and agn(ts3) sequence variants relative to the reference Drosophila genome, as well as their predicted impacts.
Full - all changes.
Common - changes common for both strains.
Specific - strain-specific changes. 
