# Supplementary material for: Whole-Genome and Poly(A)+Transcriptome Analysis of the Drosophila Mutant agnts3 with Cognitive Dysfunctions
Source: Int J Mol Sci. 2024 Sep 13;25(18):9891. doi: 10.3390/ijms25189891 (PMC11432035; doi:10.3390/ijms25189891)
Supplement: Supplementary file 1 [file ijms-25-09891-s001.zip › Supplementary materials/Archive_S2_transcriptome_sequences_annotation/Description.txt]

The files in CSV format contain information about CS and agn(ts3) differentially expressed genes, as well as GO Processes and KEGG enrichment.
Genes - data for genes.
Isoforms - data for RNA isoforms.
DEGs - differentially expressed genes.
All_genes - data of expression analysis for all genes.
GO_processes - enrichment for GO processes (only for genes).
KEGG - enrichment for KEGG (only for genes).
N - norma, HMC - hypomagnetic conditions, HS - heat shock, noWald - Wald test is omitted.
In all cases, the first strain and condition in the name of the file is compared to the second strain and condition in the name of the file.
