# Supplementary material for: Whole-Genome and Poly(A)+Transcriptome Analysis of the Drosophila Mutant agnts3 with Cognitive Dysfunctions
Source: Int J Mol Sci. 2024 Sep 13;25(18):9891. doi: 10.3390/ijms25189891 (PMC11432035; doi:10.3390/ijms25189891)
Supplement: Supplementary file 1 [file ijms-25-09891-s001.zip › Supplementary materials/Archive_S2_transcriptome_sequences_annotation/Genes/All_genes/agn-HMC_agn-N_all.csv]

symbol	ensembl_ID	User_ID	AGN_HMC-AGNN_log2FC	AGNMF-AGNN_adjPval	Processed data:	AGNN_1	AGNN_2	AGNN_3	AGNHMC_1	AGNHMC_2	AGNHMC_3
MT:LRRNA	MT:LRRNA	MT:LRRNA	-0,238146148691975	1		18,5523198806723	18,5755707853577	18,1896264176295	18,4085704062023	18,1975927493924	17,9994048461744
MT:COI	MT:COI	MT:COI	-0,369638247803769	1		17,0505267465165	17,1030760928153	17,0815040831085	16,8786923139127	16,7809836254712	16,4294614998379
CYP4G1	CYP4G1	CYP4G1	-0,165625704461071	1		16,5313658737176	16,7785527150606	16,732965020104	16,5608862470812	16,5116677520816	16,4842485117148
EBP	EBP	EBP	0,094430535722443	1		14,4621098689093	14,5038756556183	15,1465349422771	14,6959917153212	14,619729547567	15,1318287864006
ACP36DE	ACP36DE	ACP36DE	0,093653693437765	1		14,0397251400885	14,289420259307	14,892973773265	14,482123721356	14,1306998235501	14,918965145643
CG17097	CG17097	CG17097	0,071502106331137	1		14,6327829487175	14,8238037639861	15,1424620212086	14,9458800412482	14,7500734815935	15,1378638474316
MT:COIII	MT:COIII	MT:COIII	-0,299908806535325	1		15,7690214749393	15,8077090699466	15,9957968712843	15,6962725339303	15,5756874902616	15,3955344630523
MT:CYT-B	MT:CYT-B	MT:CYT-B	-0,399175317781965	1		15,6048306482577	15,818841073379	15,7422355758012	15,3043404701152	15,5216733913264	15,1231089163318
CG34220	CG34220	CG34220	0,005856876414759	1		14,6240370738593	14,6755855348279	14,6838465318275	14,4637086019057	14,6651013824709	14,8474201192262
AMY-P	AMY-P	AMY-P	0,132700357126905	1		14,6109135749197	14,7932817404863	14,1671444175063	14,629678356674	15,1168237021031	14,1236824701733
ALPHATRY	ALPHATRY	ALPHATRY	0,062388180012388	1		14,3496692286479	14,7003519873298	14,6198275177312	14,882894859319	14,7386486466444	14,1627448483563
CG31872	CG31872	CG31872	0,07692345780886	1		13,4291596632454	13,7001435402612	14,1151739481482	13,7559595845981	13,6211570101934	14,1317690272403
SERCA	SERCA	SERCA	-0,048658028651554	1		14,8757235513303	14,8680543453227	15,0749000789364	15,0173795409339	14,8663020919036	14,7892968317049
BETATRY	BETATRY	BETATRY	0,200184885022409	1		13,9074224245574	14,1712970428185	13,734747375962	14,3768907909477	14,3578861544557	13,5790798209626
CG4836	CG4836	CG4836	0,008155010811479	1		14,6969497746232	14,4426659614054	14,3301198072928	14,5121920581683	14,509662086491	14,4970860284556
EEF1ALPHA1	EEF1ALPHA1	EEF1ALPHA1	-0,100837021069132	1		14,9181363525535	15,0108387412317	14,9329253117034	14,9443640871841	14,8977894824237	14,7085160863677
CG16826	CG16826	CG16826	-0,003110123486765	1		14,0156806540627	14,2202320073234	14,132058536922	14,2590954800507	13,979241344813	14,1138290877515
JON99CIII	JON99CIII	JON99CIII	-0,004922988333264	1		13,5622482905723	13,8667325766121	14,2251975487036	13,7494988920752	13,9381674750409	14,0153733146353
CG12374	CG12374	CG12374	-0,089314690213125	1		12,9014592634738	13,4895581196361	13,87775540725	13,5414007037595	13,0482177886343	13,5214835172941
MHC	MHC	MHC	-0,040664406269289	1		14,4792360285209	14,489614808248	14,6013121818816	14,5267206850611	14,4780465854311	14,4454572053096
SFP87B	SFP87B	SFP87B	0,05138830203124	1		12,9329796548345	13,0446503141129	13,5368839378596	13,335882885436	12,7891153018684	13,5207139312793
LNCRNA:CR42862	LNCRNA:CR42862	LNCRNA:CR42862	0,034137702860643	1		14,2325284533971	14,3866264614557	14,3909694672417	14,4179740408849	14,414425322833	14,2817603868402
ACT57B	ACT57B	ACT57B	0,174848019209191	1		12,9518079260587	12,9769385423414	13,6116541463358	13,4503456514897	13,2016961651937	13,4962594118401
NINAE	NINAE	NINAE	-0,357033777244482	1		14,4840424341628	14,5571453075911	14,4393236335241	14,3073865015742	14,1632367160744	13,9146913419065
AMY-D	AMY-D	AMY-D	0,084483495929934	1		13,807928392326	14,0043129219229	13,3630605025147	13,9282652931297	14,1528713899861	13,2876025832981
MST57DA	MST57DA	MST57DA	0,19303347147102	1		13,2737110302966	13,4704871516805	13,5742982821604	13,6235709558821	13,5858605888434	13,7013642539549
ARGK1	ARGK1	ARGK1	0,015843909141428	1		13,6912155969592	13,7502926652497	13,9904200313445	13,944260164966	13,7167974458054	13,8268307329483
CG18628	CG18628	CG18628	0,182626750569512	1		13,9960157615698	13,966804404929	14,0381575388572	14,2156001606828	14,3205090505716	13,9950156503097
LOOPIN-1	LOOPIN-1	LOOPIN-1	0,126682583588601	1		13,9556625097709	13,6966308915335	13,488294789731	13,8565383324163	13,8931370404011	13,8077936161586
EBPII	EBPII	EBPII	0,129745686900318	1		12,4852146934096	12,552985699242	13,3952188631395	13,0703829784028	12,7072305662357	13,1898116320457
UBI-P63E	UBI-P63E	UBI-P63E	0,054214083722409	1		13,9290391350781	13,8408322204336	13,7264621307919	13,8724823035615	13,8816285644862	13,9116124344821
S-LAP1	S-LAP1	S-LAP1	0,091686666427874	1		14,0514110496546	13,8383226945212	13,7426381797741	13,9556123326912	14,0344486701199	13,9329557563826
ADH	ADH	ADH	-0,114991991288628	1		13,4752269039384	13,4644910488454	14,1041370758782	13,6889364296057	13,5509369649424	13,551464202018
MT:COII	MT:COII	MT:COII	-0,375637495567054	1		14,1681972355956	14,2613782798542	14,1352355734121	13,9763691903376	13,8095297210986	13,6353537367113
EEF2	EEF2	EEF2	-0,142487187840882	1		14,2975201603381	14,3696151364957	14,3608277303056	14,3366036496519	14,2125623043965	14,0370631844246
YIP7	YIP7	YIP7	0,034353760290871	1		13,7110778197899	13,9570504839433	14,0911076488116	14,1089695493155	14,1092263241053	13,6159380926652
SESB	SESB	SESB	-0,089775516807377	1		13,5091103802534	13,5799193649813	13,9108824232919	13,6813809622461	13,5220057225304	13,5547572538151
ATPSYNC	ATPSYNC	ATPSYNC	-0,079617426003423	1		12,9580298043774	13,0764498973839	13,5364834909788	13,2085493284581	12,9547842228364	13,219756308638
JON65AIV	JON65AIV	JON65AIV	0,009937854078004	1		13,039594668855	13,3589529086672	13,7823584523971	13,5598197606433	13,524996225153	13,1957299666401
CG18180	CG18180	CG18180	0,016716012334341	1		13,0639916597289	13,2762219858643	13,4073878386471	13,2095047588373	13,2368622558108	13,3668182928042
MT:ND5	MT:ND5	MT:ND5	-0,673856245752735	1		12,8325648512597	13,267495327945	12,4984237932449	12,2107956300095	12,2926478084823	12,1766933308524
MT:ATPASE6	MT:ATPASE6	MT:ATPASE6	-0,285124600576775	1		13,5523333861434	13,9408559182234	13,9305214757261	13,4981561097392	13,6490985940452	13,4469822596202
APOLPP	APOLPP	APOLPP	-0,622226573137425	1		13,0675230680486	13,0461566820544	13,5890479912971	12,6419336761888	12,5489013619952	12,7090781209967
S-LAP7	S-LAP7	S-LAP7	0,049452692216187	1		13,6304362842765	13,4958186660574	13,1908874619436	13,5072867937919	13,5513560711426	13,439265178328
HSC70-4	HSC70-4	HSC70-4	-0,101231213886712	1		13,7602582478843	13,7599126611542	13,8196985210104	13,7330770674253	13,6376973959029	13,6644750147554
PEN	PEN	PEN	0,10229769213591	1		13,3501745417742	13,1350350754346	13,076366082672	13,208139664521	13,3086947508727	13,3617778752171
SFP60F	SFP60F	SFP60F	0,239866469217554	1		11,5243203935416	11,8237817442702	12,5493274007415	12,2159666196673	11,922412200236	12,5969060354079
CG34324	CG34324	CG34324	0,058298332386293	1		13,296540169202	13,4257972408659	13,3007605356839	13,3493202241714	13,4472579823246	13,4038095113137
FASN1	FASN1	FASN1	-0,038597092099797	1		12,5772706368064	12,6523788580218	13,3962491348734	13,1357444797848	12,9636281110464	12,4835889148106
S-LAP4	S-LAP4	S-LAP4	0,01293686252817	1		13,5107497101743	13,2478470184966	13,0996839395236	13,2757723451035	13,3256176850969	13,3254423392132
VHA16-1	VHA16-1	VHA16-1	0,016006509882417	1		12,9918764313973	13,1650774608939	13,4561921320975	13,2392146072883	13,2278012110531	13,2326201049926
DESAT1	DESAT1	DESAT1	-0,123385116331055	1		13,2157598641364	13,221423504509	13,5628085089563	13,5032853149311	13,1924108201124	12,8993123000507
BLW	BLW	BLW	-0,111050926738211	1		13,2292647196239	13,2430387971638	13,4927051712565	13,337257241959	13,0795502781992	13,2186890161953
MLC2	MLC2	MLC2	0,069815652289937	1		12,9540187620231	13,0639462448193	13,2035544105616	13,2358691375434	13,0688563135554	13,1317755054308
ACT5C	ACT5C	ACT5C	0,102616341530816	1		12,8987490449033	13,0002670712665	13,4180064863616	13,2464144544294	13,2786355733278	13,1506769087217
MT:ND4	MT:ND4	MT:ND4	-0,56228107407252	1		13,3538324844191	13,4825287373204	13,1469684473512	12,8050467406466	12,9216686458274	12,569260655336
EBPIII	EBPIII	EBPIII	0,053498317444947	1		13,2884396893575	13,2590042722763	12,8632073396426	13,4045958390878	13,3350604616945	12,7965598102072
ALD1	ALD1	ALD1	-0,03031638566144	1		13,2993883374398	13,3612406416564	13,6895990449081	13,5300823731214	13,4428975400389	13,3090442531528
ARC1	ARC1	ARC1	-0,124471247834401	1		13,3190136810019	13,4272109450133	12,7788233346167	13,1461895421407	13,3890487462429	12,5829652543848
ALPHATUB84B	ALPHATUB84B	ALPHATUB84B	-0,059445525498055	1		13,5450189032397	13,466492520056	13,3505101711489	13,4399160371001	13,3812117763927	13,3682093474263
MT:ND1	MT:ND1	MT:ND1	-0,577271815527795	1		13,1548590024947	13,4255400548484	13,3781867816074	12,7455017384305	12,9274921112902	12,5446759274303
CG33340	CG33340	CG33340	0,15823081084691	1		13,1581750944208	12,9865593689166	12,8816110978316	13,1964839137739	13,2216702297583	13,0933425715566
ACP53C14B	ACP53C14B	ACP53C14B	0,074094643401986	1		12,2636383227901	12,4528120914562	12,6331174474548	12,5518202077551	12,2906410183307	12,7196792881319
CG14995	CG14995	CG14995	0,085573939742466	1		12,8103288695461	12,6346879225846	12,7011548186045	12,602784218483	12,8093476693198	12,9720533336797
TSF1	TSF1	TSF1	-0,207277699376245	1		13,3853010091097	13,2850379409045	13,0065701741098	13,1255125213874	13,4395808046429	12,2871617521355
ACP53EA	ACP53EA	ACP53EA	0,165999483822043	1		11,7306543177962	11,7818017349568	12,2537294494287	12,0783942255167	11,7105971021482	12,4407003100521
SPN38F	SPN38F	SPN38F	0,067596676182723	1		11,9782396339695	12,1337885299347	12,4948555754617	12,3067740761238	11,9519175818958	12,5393663900009
ATPALPHA	ATPALPHA	ATPALPHA	-0,039478682333689	1		13,3402207849512	13,3926306113222	13,5836314163726	13,4604711082243	13,4266940192794	13,3188169145445
SCP1	SCP1	SCP1	-0,002314613491829	1		12,6932167231763	12,8396820852963	12,9119775739772	12,8254893113055	12,7011998974144	12,9113998082188
MF	MF	MF	0,032960879782135	1		12,5783133062472	12,5733268309816	13,0300862321136	12,8215667446869	12,6768219252504	12,8258266299914
ACP26AA	ACP26AA	ACP26AA	0,051931095938181	1		11,9726993558765	12,1661674777526	12,4854813737791	12,2880307275544	11,9565660680605	12,5252392451805
CG8701	CG8701	CG8701	0,12545193138725	1		12,8308160294181	12,6877664598949	12,5794439007259	12,9058284187582	12,7511881463152	12,8236442950357
MSOPA	MSOPA	MSOPA	0,083257439648162	1		10,9360054184169	11,2678160224491	12,1903170325326	11,6680773218717	11,0854126372387	12,0397051978859
CG18284	CG18284	CG18284	0,159950120247044	1		11,8848305760809	12,000625950169	12,2925058282909	12,2934476453296	11,9353148373861	12,4160807033109
MUC68D	MUC68D	MUC68D	-0,113158132193197	1		13,0035667222967	13,0578194940023	13,0776510665914	12,9336825842119	12,8593981104394	13,0035170765185
CG9029	CG9029	CG9029	0,129127513790566	1		12,7456702106354	12,8897617341518	12,8866469528495	12,9785698664331	13,0151772579373	12,9190129128832
MEN	MEN	MEN	-0,187173934104072	1		12,2988541366635	12,3608477305753	13,1364373160787	12,4737634639294	12,5039950577263	12,4144243612796
ATPSYNBETA	ATPSYNBETA	ATPSYNBETA	-0,120351421744358	1		13,0677086924105	13,1298350775873	13,2107669463849	13,2026663337967	12,9360764884246	12,8921894065938
SPN28F	SPN28F	SPN28F	-0,084746873888804	1		11,8254736513771	11,9766012427786	12,2495007086437	11,9434724092965	11,4646172172492	12,3004500579288
WHE	WHE	WHE	-0,19853332382911	1		12,4765726388416	12,4048254158307	11,4289667314344	12,353705613192	11,8852153385917	11,5886867812105
28SRRNA:CR45844	28SRRNA:CR45844	28SRRNA:CR45844	-0,146823014701463	1		11,5847147137387	12,0893459847552	10,4873925877084	11,9727075822097	11,2766639469255	10,5586727586606
BG642312	BG642312	BG642312	0,074208136038839	1		11,9738883507212	12,2399821196181	12,2498264368206	12,2113408183335	11,9977418878419	12,4558769094333
ACT79B	ACT79B	ACT79B	-0,033610660359916	1		12,5498933048037	12,5473235109187	12,8941679290539	12,590263399191	12,5658713595483	12,7546279071586
MST98CA	MST98CA	MST98CA	0,185738999504053	1		12,6013198983949	12,3667537358385	12,3537925636545	12,6576208402207	12,5962482273655	12,6374055097204
PABP	PABP	PABP	-0,112343203074591	1		13,0934631772739	13,1017807046602	13,0608563354126	12,972954365232	12,9452480782398	13,0006222020887
HSP83	HSP83	HSP83	0,000733312834794	1		12,8336567893738	12,8243518305378	12,9169087189147	12,7531976669241	12,8899859188778	12,9297781464624
BG642163	BG642163	BG642163	0,173595965637407	1		11,4992163257469	11,8645746664832	12,0656078361156	12,0414657249474	11,7030724443192	12,2138291297575
MSR-110	MSR-110	MSR-110	-0,00444452936152	1		13,2930514213644	13,3057274861861	13,0789349070159	13,2978865846769	13,3373305227066	13,0207653891442
RPL5	RPL5	RPL5	-0,117763716876368	1		12,8840673927023	13,0441478417405	12,6985322292977	12,9800103264821	12,811915182699	12,4542656577451
SKP2	SKP2	SKP2	-0,054244531663621	1		12,3067392503395	12,4224603433855	12,4008965134842	12,3442915261822	12,1040289711321	12,4938206939222
RPL3	RPL3	RPL3	-0,041409673569846	1		13,2472406701095	13,3016693004669	13,2542753537869	13,3526600938825	13,2937434476861	13,0112084629184
PPI1	PPI1	PPI1	0,148826914946585	1		12,6128142728433	12,4352910480766	12,3050986117473	12,6362605195517	12,5867387985742	12,5923351037601
EXU	EXU	EXU	0,026121007068192	1		12,7424180819993	12,5126334950411	12,359840799354	12,4989897295909	12,5542085348705	12,6608212452523
JON65AIII	JON65AIII	JON65AIII	-0,007762754821854	1		12,1188772470241	12,3723688213665	12,8893673859306	12,6723474938745	12,5331446288207	12,2259196127834
BETATUB85D	BETATUB85D	BETATUB85D	0,050212953797622	1		12,6908084664658	12,4490212285467	12,3413138414271	12,4787535586174	12,5317293730284	12,6386474378029
LK6	LK6	LK6	-0,235378234345993	1		13,0861515473948	13,1021025882906	12,7436374618895	12,9401107145386	12,828608823654	12,4392756476257
CG2127	CG2127	CG2127	0,101039623456711	1		12,8041032751641	12,6286679317418	12,5572446910078	12,7443720535702	12,8056049286511	12,7536457138554
MFAS	MFAS	MFAS	0,075604298383008	1		12,8246784045525	13,0177751412026	13,0129170794884	13,0262915262716	13,1509775425179	12,9033035271148
NPLP2	NPLP2	NPLP2	-0,592963545654765	1		11,7306543177962	11,6355950701373	12,6278641260812	11,6212542825922	11,344010350333	11,4577080920652
ENO	ENO	ENO	-0,024436909838383	1		12,5437679045357	12,591781536849	12,8508064332009	12,7462543705331	12,5514177197895	12,6274314086768
CG14645	CG14645	CG14645	0,019029899941312	1		12,1605477399077	12,324894779315	12,4276319455773	12,4492442543424	12,1210691367027	12,3904018762568
CG3213	CG3213	CG3213	0,095587598350707	1		12,7486834942267	12,5837366349646	12,3348802550577	12,6576208402207	12,7011998974144	12,6240316109884
MACON1	MACON1	MACON1	-0,055863070455536	1		12,8458303636895	12,9137977215232	13,0025166476993	13,0327835733359	12,8396315606546	12,7080644113864
S-LAP3	S-LAP3	S-LAP3	-0,029952189548805	1		12,9112154854387	12,663980760735	12,431370141739	12,6315836796995	12,6711768096568	12,6536432972405
CG3124	CG3124	CG3124	0,103754783661998	1		12,4548801995825	12,2797944430156	12,3175824276291	12,4341433585992	12,4023430241289	12,5288797055
CG31538	CG31538	CG31538	0,051022798563923	1		12,8332201132983	12,6309004879612	12,3929552762685	12,6763020004659	12,7254204107598	12,6407739732353
S-LAP8	S-LAP8	S-LAP8	0,018129901746022	1		12,948787679388	12,6683347039121	12,4513340656875	12,638897259756	12,8219082111751	12,6995890162526
S-LAP2	S-LAP2	S-LAP2	0,026592080684774	1		12,9429305460217	12,7250262574064	12,5713872351423	12,7513243931429	12,8410035000076	12,7493817988944
CG5089	CG5089	CG5089	0,057996636924842	1		12,897078683932	12,7710971826116	12,5543467270088	12,8229943668348	12,8755542774659	12,7143043036165
CG9133	CG9133	CG9133	0,045636416013919	1		12,8486417413936	12,5109375115815	12,4799385495768	12,6360574936367	12,7011998974144	12,6679636570183
PDI	PDI	PDI	0,071934254345539	1		12,3904481927234	12,4393728900038	12,5293419740035	12,5193863286994	12,4891963932001	12,5681437449068
ACP95EF	ACP95EF	ACP95EF	0,244446999172482	1		10,8488283240102	11,1538242252133	11,6922276036481	11,5046642950336	11,142902914173	11,8270882011165
TPS1	TPS1	TPS1	-0,283113569245329	1		12,4760133052535	12,3995973812964	12,8849702868741	12,5856450682041	12,1994591077015	12,1322923629289
SYP	SYP	SYP	-0,020801207335992	1		12,6370337431016	12,5191565329976	12,4929305657157	12,4974259449783	12,4830584269343	12,6065487783633
CG12860	CG12860	CG12860	0,14327042031507	1		12,5933479387362	12,4113339292341	12,3122899993102	12,5820662044101	12,6389390370198	12,5382260852402
ORB2	ORB2	ORB2	0,048531403150491	1		12,3625771015213	12,1109388987758	12,0890988120141	12,1297675945217	12,1865664371931	12,3935580214766
RPS25	RPS25	RPS25	0,077523637003795	1		12,3889633644306	12,5218056344515	12,1236333018175	12,5942400947329	12,4507730203801	12,2270995186111
CG8036	CG8036	CG8036	-0,014529190883077	1		11,8126834099366	11,9094047599899	12,5145080089277	12,0879259160251	12,0249561417267	12,1796216199796
ODA	ODA	ODA	-0,054740209362761	1		12,9122495092584	13,029668709987	12,8661847593889	13,0357108819301	12,9747114366232	12,6023721052397
HSP60C	HSP60C	HSP60C	0,03796414721534	1		12,7236925277462	12,4454740801967	12,0740940024838	12,4357772242476	12,5730442382076	12,4160807033109
SM	SM	SM	0,051742785032914	1		12,1560154775722	12,0700599842398	12,0132313911243	11,9365647723613	12,1104900447791	12,324020750322
COPIA{}837	COPIA{}837	COPIA{}837	0,052864234203843	1		12,3868820341062	12,738547244244	12,6296173595149	12,7445603958205	12,7448503068223	12,424128250327
JON99CII	JON99CII	JON99CII	-0,002158021932315	1		12,3659018971286	12,5846583260864	12,7413227191598	12,6291375574409	12,565594766131	12,5129086126031
CG9297	CG9297	CG9297	0,001679762432454	1		12,5610121494295	12,6326840487699	12,7851295800597	12,7286533054315	12,6564472385659	12,6052788965203
STA	STA	STA	0,086774026897107	1		12,7316806049992	12,8749571945767	12,6734983435516	12,8630988538993	13,0121357102233	12,6511840883541
ACP53C14A	ACP53C14A	ACP53C14A	-0,010114482059942	1		11,7451181494682	12,0723616792849	11,9282759319325	12,0675952563765	11,6122560752964	12,0114964812636
UP	UP	UP	0,020294131791173	1		12,3285910159205	12,4342687805345	12,1749623090995	12,5342788760032	12,2581468284582	12,1951395657146
CG13315	CG13315	CG13315	0,087489326503932	1		10,556750438143	10,5977825207809	12,0227929469359	11,5540710229444	11,1831237581116	11,1893647776538
ARR2	ARR2	ARR2	-0,076451765557961	1		12,7996399163934	12,8766514757869	12,8680955752194	12,9438882802449	12,7919555139317	12,5546729353583
EIF4A	EIF4A	EIF4A	-0,059181823673252	1		12,882590976446	12,7929944271902	12,868944015011	12,9532076625642	12,7857946386193	12,6094471749451
LCS	LCS	LCS	-0,12975735471504	1		12,554139165674	12,6617988517618	12,2595642412309	12,5209265025857	12,3480553701825	12,2327496726965
RPL7A	RPL7A	RPL7A	-0,004927408787142	1		12,9688042443473	12,9841165116458	12,9248860546667	13,0715845403272	13,0576891920518	12,7063733109098
GPDH1	GPDH1	GPDH1	-0,007241522656783	1		11,5393899707321	11,5097438913516	12,3311909975623	11,8460790110196	11,747642718624	11,9172746383354
VHA26	VHA26	VHA26	-0,000669293787351	1		12,0902910489188	12,1878621886699	12,4662679443994	12,2548305973761	12,1890823852201	12,3215925658668
CG10077	CG10077	CG10077	-0,072958785575953	1		12,6777339543434	12,6696383287087	12,4442357643302	12,561901577934	12,5163554863065	12,5061204534897
CG12699	CG12699	CG12699	0,168132750603972	1		12,1395097799868	11,8728984866996	11,6533600433813	12,0148542025572	12,0615077558952	12,1317884617247
JON99FII	JON99FII	JON99FII	0,336620255865723	1		10,7834256974089	11,171109030298	11,8633431592252	11,487211936533	11,7875606081058	11,7454515954598
SLS	SLS	SLS	-0,076646017251123	1		12,8176318535507	12,9476850191712	12,8417594542128	12,8679479828783	12,8439715671375	12,6606465975816
SALTO	SALTO	SALTO	-0,033638986772931	1		12,4241841423342	12,1189138778245	11,9935270870008	12,0123535740723	12,1600638569735	12,2846706771434
MAL-A1	MAL-A1	MAL-A1	0,294194671340779	1		11,8751058009578	12,1347327889641	12,2611808375698	12,3315595015386	12,7399560289001	12,0180553117573
RPL23A	RPL23A	RPL23A	-0,128685653942795	1		12,7514594117009	12,7874010910905	12,7585934353363	12,7883353760946	12,6065022708781	12,5026169236418
ACC	ACC	ACC	-0,030023072081208	1		11,8653150289215	11,8905219119617	12,4575518111987	12,2724407967772	11,9754281562893	11,9315312010611
RPS3A	RPS3A	RPS3A	-0,099257883088753	1		12,3230035246097	12,4391181129488	12,1239887208861	12,4336761997772	12,1278292446455	12,0112225485043
GSTS1	GSTS1	GSTS1	0,019062051706973	1		12,4081479458352	12,2429042841488	12,0070785705099	12,4032203597954	12,1844064126077	12,1415829287005
RPL15	RPL15	RPL15	-0,159916624747302	1		12,2594190792733	12,3257219212941	11,8271298770513	12,2792171272418	11,9700043923593	11,6690237844941
SFP24BB	SFP24BB	SFP24BB	0,213358824305533	1		10,9473485577476	10,9262554144134	11,6960573825047	11,4525833877736	11,1931852288166	11,6627589093843
BT	BT	BT	-0,098897567367499	1		12,6412805515166	12,8035228060195	12,8202072449195	12,7179502958818	12,6811689811103	12,5726062078163
OBP56G	OBP56G	OBP56G	-0,088083953798347	1		12,4440534282983	12,3273747839317	12,1639431075087	12,3177017784266	12,1142772034016	12,2449162856802
CG10472	CG10472	CG10472	0,17044519361999	1		11,3594330319895	11,6185960892504	12,1625597706511	11,6740225593445	12,1203160545396	11,9422037717886
RPL4	RPL4	RPL4	0,00080562339526	1		12,8440975580953	12,8274698752807	12,9132119412395	12,9373122296721	12,9473726754863	12,690208210886
JON25BIII	JON25BIII	JON25BIII	0,131961960439533	1		10,948155379489	11,2655188085493	11,8218815413537	11,4057151619766	11,413279825656	11,7258864190224
CG12861	CG12861	CG12861	0,069937491015117	1		12,3877744005157	12,2408593906207	12,2028207395136	12,3718638712363	12,3483769738172	12,327105267898
FER1HCH	FER1HCH	FER1HCH	-0,104292521979463	1		12,3057953090417	12,5220462208245	12,7364496369393	12,4301676785185	12,4582420397554	12,3948185488068
W-CUP	W-CUP	W-CUP	0,012705887016816	1		12,3356992402972	12,203546832535	12,139892625714	12,278176684288	12,1789921597923	12,2643558458398
BACE	BACE	BACE	0,213131591011932	1		11,0516314696946	11,143227942922	11,9747327464819	11,8991548387499	11,6939907415602	11,3517854560188
CG32436	CG32436	CG32436	-0,044124588169568	1		12,5416312196477	12,2329446809981	12,0938240325241	12,2224720151442	12,2653177346677	12,2844440023481
MSP300	MSP300	MSP300	-0,060783522242032	1		12,5793552226705	12,5466141722957	12,666439584395	12,4742178228011	12,5733194072294	12,5632937827048
ARR1	ARR1	ARR1	-0,013361522832975	1		12,409906036258	12,4686258292629	12,4967780200606	12,6285253782865	12,4387415721127	12,2442171477567
MET75CB	MET75CB	MET75CB	-0,252840213219131	1		11,6441764981503	11,4396475872893	11,0359368148074	11,7566502850991	10,7653049273137	10,6260560798571
SVIL	SVIL	SVIL	-0,034287039149253	1		12,5397590209545	12,4965630144362	12,3982542883392	12,3950850175256	12,478951893435	12,460298595288
CG10252	CG10252	CG10252	0,095199243649293	1		12,2030776305086	12,136305181916	11,753235859975	12,2431476420514	12,1497678874695	12,0161453977401
BOL	BOL	BOL	0,049174109826974	1		12,0521489490981	11,8894034218036	11,9751268029334	11,8527338999227	12,033381385336	12,1649203734157
GLYP	GLYP	GLYP	-0,06424906678135	1		11,5960842558929	11,7092825731441	12,3391724988425	11,8697561665069	11,8176037449206	11,8790541608945
RPL8	RPL8	RPL8	-0,003823640288602	1		12,6660118516002	12,7819869014414	12,7200861147295	12,7830272830677	12,8168041469624	12,5452436491854
GPDH3	GPDH3	GPDH3	-0,008610222262538	1		12,3586378934425	12,2752344306813	12,1129298091403	12,2415471563028	12,2242030938441	12,2655047440551
CG31198	CG31198	CG31198	0,235967832814909	1		11,1276719053631	11,4350555779572	12,0185936674594	11,7126583986275	11,945554502265	11,7650799445137
CG31988	CG31988	CG31988	0,090612389511516	1		12,095398428496	11,9617791872815	11,7578236575383	12,1432589660784	11,9578312418663	11,9982886827746
RPS4	RPS4	RPS4	-0,046971314397415	1		12,3928207439254	12,4335016042357	12,6764091371061	12,4931728224732	12,4715895978605	12,412558700624
PYK	PYK	PYK	-0,013459879370333	1		12,1260252944267	12,2086377390415	12,5104357699361	12,4094106965159	12,2557485838027	12,1572656256097
FEST	FEST	FEST	0,106091330973338	1		12,0670814129807	11,8751603092044	11,9786684759088	11,983599609688	12,0963904757932	12,159244935952
RPS8	RPS8	RPS8	0,043957490647936	1		12,5496275231481	12,4648763457851	12,4114172872596	12,6566203533242	12,5897342358718	12,2896485332472
CG6409	CG6409	CG6409	0,162966149783192	1		12,2437325592494	12,204146695966	12,1140037389461	12,4644174328384	12,4659690175781	12,0932264729271
SCPR-C	SCPR-C	SCPR-C	0,002804950878881	1		12,2215476193462	12,2860410186598	11,8577978329827	12,3090681288493	12,1786304861254	11,8919071548673
RPLP0	RPLP0	RPLP0	-0,027357406457332	1		12,5017956042986	12,569141786517	12,7617945284655	12,5879560817122	12,6590422752547	12,5132955443868
PIF1B	PIF1B	PIF1B	-0,055446545775453	1		12,5723076400324	12,5435363350282	12,5368356235391	12,5490192609968	12,4958890995147	12,4398863895131
GAPDH1	GAPDH1	GAPDH1	-0,037822162937134	1		11,906578344285	11,9642601290102	12,3736562615074	12,0615607161325	12,0249561417267	12,0895984204489
ZASP52	ZASP52	ZASP52	-0,009805206403568	1		11,9479048199048	12,1435161978431	12,2666637547523	12,1597358389386	12,0689424459981	12,1160795820371
CG2765	CG2765	CG2765	0,070715132379112	1		11,6481541253985	11,8092667125819	12,1773615812562	12,0266733535762	11,9336011384007	11,9361560587751
RPS6	RPS6	RPS6	-0,021800273634385	1		12,4746140218111	12,5534565466964	12,4967780200606	12,6172558107089	12,5370999749805	12,2869354684283
RACK1	RACK1	RACK1	0,030312999657879	1		12,1894948174306	12,2634831835186	12,4319443900965	12,3974825310569	12,3506261941348	12,2339240080399
EIF4G2	EIF4G2	EIF4G2	-0,070306666808585	1		12,2371458334238	12,0461697947384	12,0246976771694	11,912962362472	12,0329812970079	12,1505653336802
UBI-P5E	UBI-P5E	UBI-P5E	-0,035536805293783	1		12,5050890407621	12,6466530647864	12,7663552327186	12,5405836444665	12,7421605088941	12,53155628397
IDH	IDH	IDH	-0,097037010245186	1		12,3931170386734	12,5605008802002	12,5145080089277	12,427589329217	12,4223383015881	12,3310614105245
EFF	EFF	EFF	-0,041146747272478	1		12,0979453538842	12,1388174514676	12,2205447434338	12,0816778520988	12,0817649619324	12,1708188610946
FER2LCH	FER2LCH	FER2LCH	0,016831629892234	1		12,0814932540282	12,0374446257517	12,503896183991	12,2178670587504	12,3214368731042	12,1776700877828
CG33791	CG33791	CG33791	0,025628359060496	1		12,326420673325	12,0404708518137	11,9935270870008	12,154925874862	12,1659144450781	12,1390778589942
TM2	TM2	TM2	0,091089098865475	1		11,8953271601043	12,0680841758113	11,9735499309221	12,0774973923913	12,0937074190633	12,0442642400462
VHA55	VHA55	VHA55	0,081344181012223	1		11,8999215729346	11,9108753678874	12,1824894819036	12,0902990312754	12,0948579115718	12,0697424783819
OGDH	OGDH	OGDH	-0,145581024375667	1		12,4918699429277	12,5136017340486	12,5755511319671	12,5492349116088	12,3602261883391	12,2173956843332
GP93	GP93	GP93	0,111860202277954	1		11,5205282750997	11,5376175523779	11,7393842766343	11,5997610059165	11,6746284354167	11,8554431040383
RPL10	RPL10	RPL10	-0,129023840805181	1		12,3984399647648	12,3972385706204	12,2582696586409	12,4191187319312	12,196604010233	12,0297324928733
CALR	CALR	CALR	0,089287104381695	1		11,9011720594433	12,0239173955376	11,9476812081092	11,9877425726832	12,0914036779653	12,0626220848185
CG6770	CG6770	CG6770	-0,231117745307271	1		12,293150050315	12,5063240524364	12,2981861871181	12,2495318885746	12,1371660423203	12,0202349790639
BBD	BBD	BBD	-0,169316610790804	1		12,1142119519155	11,9035072917921	11,4145115479054	11,9219834854187	11,854751530379	11,0999666647095
RPL19	RPL19	RPL19	-0,00227637510313	1		12,646260844215	12,6431181711998	12,6657073928586	12,694939284594	12,7492410056557	12,4926438006923
CG31523	CG31523	CG31523	-0,083343192322253	1		11,7311231634962	11,8493162996048	12,1510963454519	11,7997029128742	11,7775647970827	11,9318206894283
HSC70-3	HSC70-3	HSC70-3	0,121237637976853	1		11,9639499892165	11,9846540132864	12,1759910572183	12,114109500824	12,2595154661561	12,1198958320695
CG31883	CG31883	CG31883	0,12259703725765	1		11,2247544379279	11,4365878723177	11,5343343980088	11,5964257415771	11,3349507727607	11,6292359184622
RPL13A	RPL13A	RPL13A	0,048248639152548	1		12,2195441640117	12,204146695966	12,3471100864578	12,3996368919681	12,3458021351382	12,1644277424693
RPS26	RPS26	RPS26	-0,050111312086278	1		12,5319767824401	12,6181283899139	12,6378540254293	12,6007049469245	12,6193514355859	12,4117287430548
CG31740	CG31740	CG31740	0,004239089523884	1		12,1345564630131	11,9381752838336	11,6154399664721	11,9871059676268	11,8997705797091	11,857882612012
CTRIP	CTRIP	CTRIP	0,004989910272646	1		12,0029109183951	11,825342225181	11,9282759319325	11,7502864868945	11,9695863339513	12,0410475888206
CG43897	CG43897	CG43897	-0,030961968081138	1		12,036301720137	12,1239948257101	12,2255216892118	12,1481079199261	12,0654255261634	12,0841391771586
ACT87E	ACT87E	ACT87E	0,051506683723229	1		12,1106129693501	12,1293737976318	12,2997601034862	12,2495318885746	12,2812389106952	12,1691009585976
UGT50B3	UGT50B3	UGT50B3	0,040009096743727	1		11,1467749065987	11,3557487207056	11,5733764753322	11,4461127835807	11,1686274036026	11,5802167849667
FASN3	FASN3	FASN3	0,174669241583745	1		10,8745207434756	10,9385640717049	11,3810018942981	11,1247016683358	11,1219878765925	11,4907003814404
MST98CB	MST98CB	MST98CB	0,214166190516737	1		11,7226605402807	11,4970718241456	11,36905719662	11,7902460777578	11,7510522628245	11,7104459775122
CPR	CPR	CPR	-0,142556631713817	1		12,2972719291337	12,4751019387969	12,3935450174511	12,3936445946288	12,2731309028346	12,058385949447
CG17376	CG17376	CG17376	0,210799433679049	1		11,4510776451298	11,2803857279557	11,3159152295003	11,5813208921425	11,4604577789499	11,6352922782451
OBP56D	OBP56D	OBP56D	-0,009669695209213	1		11,8437987035415	11,9568044679113	11,6602378978555	12,0460574085144	11,7674992459207	11,5985667818158
RPS10B	RPS10B	RPS10B	-0,090714133896309	1		11,8957454391261	12,0451657333548	11,9376068694791	12,0426916035312	11,7510522628245	11,7994344857755
RPL41	RPL41	RPL41	-0,06580957435713	1		11,729246865812	11,6554697818155	12,0082342249479	11,9005077464878	11,563225331059	11,7352046758591
OBP44A	OBP44A	OBP44A	0,126846241429946	1		11,8385866826154	11,7310906723323	11,6888681870677	12,0051400289328	11,8493081471914	11,7789844468485
CG13868	CG13868	CG13868	-0,202957505483763	1		11,9320870654032	12,0208562095682	11,6474385288919	11,9451122213893	11,6047376620588	11,4185828974184
CG16972	CG16972	CG16972	-0,041260823301853	1		12,2486529435443	12,0674249712282	11,9532922601141	12,0837635481072	12,0405640670032	12,0362091245874
18SRRNA:CR41548	18SRRNA:CR41548	18SRRNA:CR41548	-0,144056899393514	1		10,3092106032533	10,9593218245544	9,21803850359032	10,8935487506839	9,97264542544295	9,18806076574089
RPS3	RPS3	RPS3	-0,088061110008899	1		12,3698213479001	12,4477553907921	12,2762889484504	12,4259461590395	12,349662671921	12,0308139526237
EIF2A	EIF2A	EIF2A	0,020402103060855	1		12,1702614434624	12,0511796464952	11,8714097171951	12,103575554765	12,0798294669542	11,9838424506415
RPS23	RPS23	RPS23	-0,020560833386926	1		12,0755981095643	12,1701642245277	12,193368463579	12,2838898572545	12,1304496446773	11,9467945967807
ALDH	ALDH	ALDH	-0,133119158401437	1		12,4506161750562	12,4355465018209	12,492104774592	12,4238307579705	12,3194697586995	12,2301627652564
MUR18B	MUR18B	MUR18B	-0,205656240425144	1		12,4838243103686	12,4850087631496	12,3784307951351	12,1466834480331	12,3237284550846	12,2581359357639
14-3-3ZETA	14-3-3ZETA	14-3-3ZETA	-0,06644972649945	1		12,058887690778	12,1637024265111	12,1500496850238	12,1679042407263	12,0225398642783	11,9785277264018
UQCR-C1	UQCR-C1	UQCR-C1	-0,023529887978221	1		12,040469039284	12,0259545835817	12,1886190001164	12,1300559625293	12,0349806300455	12,0224113582304
CG9920	CG9920	CG9920	0,132008986437178	1		11,8201948833027	11,5895055628554	11,477614767545	11,8144907959597	11,7544537681894	11,7338771754992
SARM	SARM	SARM	-0,102047712675419	1		12,4779700248109	12,5227677393136	12,4049970470919	12,4669308534065	12,4250851643692	12,1968267585881
KDN	KDN	KDN	-0,041774069250726	1		11,8446655459894	11,8096609369701	12,2021476268943	11,9940932208107	11,8883151086781	11,8790541608945
ERP60	ERP60	ERP60	0,0822705831287	1		11,685404473243	11,6879977126906	11,8024726250642	11,7359591998795	11,8236305496178	11,8627492875561
CG4546	CG4546	CG4546	0,090201791177785	1		11,8969995490562	11,7753576663037	11,6835732479462	11,7869580615226	11,9421493494805	11,9011027448958
RPS15	RPS15	RPS15	-0,03237083163829	1		11,9919979558495	12,0667654652998	12,1997892564895	12,2289482081447	12,0548230321106	11,8627492875561
ACP32CD	ACP32CD	ACP32CD	0,191122335384276	1		11,5648628686949	11,6515166828266	11,5723350580831	11,7111172490285	11,879885902638	11,7683255289348
CG9674	CG9674	CG9674	0,017410050449097	1		11,9970749562395	12,1463281175111	11,9156031960396	12,1723912261215	12,1214455304206	11,8010200035011
CG4691	CG4691	CG4691	0,154246449513466	1		11,9434609332348	11,7644176030463	11,6508956987035	11,9322719823237	12,0481071904348	11,8499390819404
SFP26AD	SFP26AD	SFP26AD	0,149211317433361	1		10,8323165749759	11,0482020121387	11,3295394607074	11,3503594998111	11,0011990216956	11,321173363251
RPLP1	RPLP1	RPLP1	0,019637255227472	1		12,2074646523046	12,3473343884616	12,2874377758182	12,3979615560225	12,4420602352356	12,0318946023073
CG14718	CG14718	CG14718	0,044165304998745	1		11,8940715949191	11,6221915049746	11,4709243527735	11,6759988731883	11,7210661217429	11,7533350099611
CHB	CHB	CHB	0,003225313094457	1		11,9695239039435	11,6395919765175	11,7055875858236	11,6787611721732	11,8021908951392	11,8584918450098
CG9389	CG9389	CG9389	0,068650214684988	1		11,8272289572609	11,6905685386551	11,6419890397868	11,7325449529764	11,8059424917016	11,8314391917394
RPL13	RPL13	RPL13	0,039480345114556	1		12,027930794329	12,1541103709298	12,0740940024838	12,1667803104881	12,2026643529901	12,001326167504
RPL24	RPL24	RPL24	0,014509698915688	1		12,047638904062	12,1921017799353	12,2188819387931	12,2410132662467	12,2416210944833	12,0147796237552
CG7886	CG7886	CG7886	0,050580348796871	1		11,7250162526393	11,4798355804223	11,4127671525332	11,4166304667162	11,6414191180266	11,7134799647
RPS7	RPS7	RPS7	0,014083683295091	1		12,2568164751549	12,258582503103	12,4445203679541	12,3330632318747	12,4447698383398	12,2249749928399
CG16904	CG16904	CG16904	0,097653586668888	1		10,7725347867557	11,0568625584322	11,492555715899	11,2751720947317	11,0938767371338	11,3260270599372
CG45087	CG45087	CG45087	-0,939704478408286	1		10,5493254473328	10,6550654752371	11,2568565918412	9,41776233011777	9,56007659087928	10,5152882410494
PEPCK1	PEPCK1	PEPCK1	-0,939704478408286	1		10,5493254473328	10,6550654752371	11,2568565918412	9,41776233011777	9,56007659087928	10,5152882410494
CG17633	CG17633	CG17633	0,216633935744261	1		11,1965131407269	11,3454536915515	11,5878779292966	11,6688714371763	11,6271763693366	11,5055571208228
POF	POF	POF	0,05994953231018	1		11,6501388340769	11,404584919957	11,3344619995005	11,4014213738508	11,5261799014317	11,6490909579779
CRC	CRC	CRC	-0,166632572341853	1		12,1433897762392	12,2276439819871	12,2128799233312	12,1492464856414	11,9948687620655	11,9332672605822
RPL6	RPL6	RPL6	0,065074502974194	1		12,4331447922663	12,4139291353638	12,4146167248448	12,4810160901919	12,6752845375909	12,2742065984923
RPS2	RPS2	RPS2	-0,003600005650074	1		12,0198947996212	12,1796504826307	12,0409753729183	12,1763059232883	12,1508745482288	11,8925021907377
RPL27A	RPL27A	RPL27A	-0,01695253602402	1		12,1556662515461	12,1741499295626	12,0751972227454	12,2246339779024	12,1622606088413	11,9567863848121
TWIN	TWIN	TWIN	0,056555362313965	1		11,7858552851186	11,5309385698661	11,5051622726382	11,5787879700782	11,6863787393851	11,7381870930663
RPL12	RPL12	RPL12	0,115598542356636	1		11,768145601042	11,8890303989699	11,8535176459739	12,0600481288342	12,0445390477521	11,7338771754992
RPS5A	RPS5A	RPS5A	0,00538065876055	1		11,9011720594433	11,9870959613666	12,1356686974614	12,0786930460446	12,0453327313434	11,921653873773
PRM	PRM	PRM	-0,056606600543575	1		12,0910217825043	12,1334736395354	12,2341079309096	12,0908917006549	12,1345578240913	12,0668458181795
SAP-R	SAP-R	SAP-R	-0,153066824566599	1		12,6385340445411	12,6737587197548	12,5926012936638	12,5646776493546	12,58592078058	12,2776271444526
NOT1	NOT1	NOT1	-0,092652274660412	1		11,6892701904163	11,685422297436	11,9131374982532	11,650897255024	11,6052759928892	11,7601978363941
CG3662	CG3662	CG3662	0,000769637940651	1		12,0125853653957	12,0644548174733	11,8179327218506	12,0272927400338	12,028974299465	11,8462580333836
RPL7	RPL7	RPL7	-0,034158963830373	1		12,4328566060675	12,4596106437357	12,5900308527734	12,4929486262193	12,5768918366774	12,3026902323001
CG15109	CG15109	CG15109	-0,005537906621845	1		10,9879317785278	10,7252843729206	10,8839033341563	10,4276819857925	10,801458834756	11,2449402436692
CG31029	CG31029	CG31029	-0,052325407989367	1		11,9385973941658	11,6000276203337	11,4991467918616	11,451199270755	11,7255296925468	11,7248844553078
AWD	AWD	AWD	0,07984728152764	1		11,0901526144851	11,0955275920321	11,6617074675303	11,4442586965524	11,3232185198458	11,3931592196372
CG9130	CG9130	CG9130	0,013720202535658	1		11,874681494012	11,6663941168317	11,4335619677193	11,6597126135317	11,701059222915	11,6883423265733
EEF1GAMMA	EEF1GAMMA	EEF1GAMMA	-0,101904842985807	1		12,1695697722911	12,183914238396	12,2676291689959	12,2061531921132	12,1028857718753	12,0016019856253
GSTD1	GSTD1	GSTD1	-0,012959858306747	1		11,8835658384757	12,0171059176102	12,1388378024757	12,0548934373105	12,0441420421576	11,9090643281917
RPS19A	RPS19A	RPS19A	0,003983719875142	1		12,017974851916	12,0323867663806	12,2321310212874	12,1726711998938	12,1552927217907	11,9684037120629
JUPITER	JUPITER	JUPITER	0,020866946785198	1		11,3539639469257	11,2347302739016	11,3233625735228	11,0449766131208	11,3568547058187	11,5329123361688
HSP60B	HSP60B	HSP60B	0,021675011467867	1		11,8593227330576	11,6449040181458	11,3473043155828	11,6241233078958	11,6950026474126	11,6420311996113
PGI	PGI	PGI	-0,016952928084996	1		11,5758673760539	11,559816362232	11,9081934242455	11,6815181923458	11,6403689080927	11,6972244663317
ASRNA:CR44370	ASRNA:CR44370	ASRNA:CR44370	0,039129326381126	1		11,3435765422413	11,0581903477589	11,2114216693703	10,9831096308318	11,2521235676136	11,4673258199065
MPCP2	MPCP2	MPCP2	-0,124948213017776	1		12,2135170506582	12,1729247311606	12,1875992205286	12,2380733340721	12,0677710917225	11,8712266654475
CUL3	CUL3	CUL3	-0,007251240666005	1		11,8751058009578	11,6324786915116	11,4980503681826	11,6866244362601	11,6450888440163	11,6769895151693
FAS1	FAS1	FAS1	-0,016232652986268	1		11,6560766303845	11,823391360168	11,789536121896	11,7997029128742	11,7115974310983	11,7128062965092
RPS29	RPS29	RPS29	0,01038399997186	1		11,6083860500024	11,7447613747046	11,8790103382673	11,8732055575545	11,7334309904019	11,6613630126561
CG43147	CG43147	CG43147	-0,063818093354709	1		11,2866648064877	11,2574496312717	11,413348852043	11,5454487941695	10,9504105252726	11,2109940525925
TM1	TM1	TM1	-0,03250448999468	1		11,7339330425292	11,8759134627182	11,7183543044259	11,8425640687331	11,7170868764449	11,6714527966162
WUPA	WUPA	WUPA	0,035731318402361	1		11,8042416912238	11,9525267269019	11,8505139415079	11,9826418493835	11,9607790065062	11,7667036494099
DROJ2	DROJ2	DROJ2	-0,098734574594704	1		12,0195110144321	11,9518125352784	11,9818093471666	11,8144907959597	11,9098289944331	11,930952050004
EST-6	EST-6	EST-6	-0,046419290394921	1		11,9132045414972	11,9863986835797	12,180098729615	12,0867378929502	12,012428253229	11,8447214868112
RPL28	RPL28	RPL28	0,160481268257227	1		11,6032730442613	11,685422297436	11,6154399664721	11,8604014042286	11,8975746572233	11,6141632336472
RPL23	RPL23	RPL23	0,047053349492059	1		11,7885606593426	11,8912670906124	11,7787416237377	11,9851944652662	11,922844152446	11,6776801133318
ACBP2	ACBP2	ACBP2	-0,005690382526596	1		11,3175882600824	11,4160222390993	11,7678657499957	11,4613187591493	11,4980478096557	11,5623784516568
RPS24	RPS24	RPS24	0,106267026956332	1		11,5950543557119	11,687139751669	11,8319241363966	11,8513354194718	11,8834410465286	11,7023240124049
RPL22	RPL22	RPL22	0,048725657049905	1		12,0453785833898	11,9846540132864	11,8223196326365	12,1076812337888	12,1237018328627	11,7470975296837
BRU1	BRU1	BRU1	0,012926861143032	1		11,9103093242637	11,7459977662125	11,6335264041237	11,7370954889663	11,8268653539758	11,7770523100497
MLP84B	MLP84B	MLP84B	-0,020062880702547	1		11,7146222234274	11,721485416693	11,8886643322972	11,8954277873707	11,7105971021482	11,6540123137522
RPL32	RPL32	RPL32	-0,001712881941936	1		11,5237792722131	11,7118157817787	11,7998056077619	11,8184326224225	11,6565618716499	11,557133784425
RPS17	RPS17	RPS17	0,101299907210299	1		11,620583833549	11,6315870597801	11,7818983707447	11,912962362472	11,8287105623381	11,5824311477815
CG4847	CG4847	CG4847	-0,073207960738172	1		11,100350331464	11,2962267574858	11,2850998450011	11,2013489472229	10,9316456191325	11,3091900505848
TTLL4B	TTLL4B	TTLL4B	0,03977372397029	1		11,7268980569324	11,5733450291131	11,4329883629874	11,6660901191379	11,6074273097152	11,5927201376823
CG3906	CG3906	CG3906	0,010178348733538	1		10,928666021203	11,0994021988979	11,3071777921142	11,0734442301503	10,9872236216962	11,3082984255884
NIS	NIS	NIS	0,045320981113668	1		11,7745279647101	11,4926592771232	11,2200919862694	11,5345980342521	11,6165347850981	11,5237234154833
ACSL	ACSL	ACSL	-0,163001833444309	1		11,6119544026067	11,6986793959441	12,0681958706718	11,7367168253686	11,6143970164083	11,57577783684
MLC1	MLC1	MLC1	-0,087600264008155	1		11,6820134528038	11,7058980275946	11,8586523486767	11,7241648411462	11,588493615887	11,6735315569392
TER94	TER94	TER94	-0,035381521454465	1		11,9458865681635	11,853910778104	11,835834896524	11,8054918418561	11,8740900433597	11,8517760901145
JON99FI	JON99FI	JON99FI	0,444875943603407	1		7,21628524788267	8,90297115768448	10,4962054017774	9,63489053684197	9,57114125252529	10,2989490977157
RPL26	RPL26	RPL26	0,046152484172854	1		11,9849386363439	12,091292907596	12,0151487785941	12,1094372400364	12,210469548124	11,8960672613114
ALP4	ALP4	ALP4	0,31684927546821	1		10,7615610348087	10,8159846827702	11,0695390790467	11,3889448258087	11,1758937883961	11,027053155347
RPS15AA	RPS15AA	RPS15AA	-0,009393555084134	1		11,959555327076	12,0171059176102	12,049233012563	12,1574743239247	12,0998328043684	11,7019846028892
PS	PS	PS	-0,018006615011105	1		11,7136735878233	11,7468214389492	11,8586523486767	11,7603806248686	11,7573629746334	11,7513681912065
PGM2A	PGM2A	PGM2A	0,032323596333582	1		11,6820134528038	11,4828050282926	11,3881215295422	11,5796327716427	11,5250423272395	11,5597585012992
CAM	CAM	CAM	-0,049725794476986	1		11,9587548573518	12,0354236093511	12,2429706534409	12,0300766930511	12,1172997886557	11,9519418730921
PSA	PSA	PSA	-0,000349376154678	1		11,6863718740541	11,5107140709559	11,583749509168	11,568185997842	11,567099170152	11,6473292544864
RPLP2	RPLP2	RPLP2	-0,071666205849795	1		11,9337174039098	12,1067744217862	11,9347734021654	11,9594627600258	11,9973317914523	11,8051342132587
CG42481	CG42481	CG42481	0,082446391370979	1		10,8288162057486	11,0006530162644	11,0958685236492	11,0522985137403	10,8916030367627	11,2195557758214
RPS9	RPS9	RPS9	-0,046242529025762	1		11,8481277167329	11,9428551803139	11,697013240804	11,9408448269361	11,8619775728414	11,5260261383605
MST87F	MST87F	MST87F	0,127011496665849	1		11,3374311845127	10,9607424444263	10,7252288192622	11,3233781153474	11,0486778135532	11,0818199886416
ZASP66	ZASP66	ZASP66	0,051798943796307	1		11,4820485741519	11,6746416372016	11,8196890872419	11,8018764842456	11,7727804348922	11,5664859277278
GAMMATRY	GAMMATRY	GAMMATRY	-0,04831851966287	1		11,432170843777	11,6724758042062	11,7258667978574	11,8044081855545	11,6154662967183	11,2247630365987
MEN-B	MEN-B	MEN-B	0,062084507063154	1		10,7149167533751	10,8653630921431	11,1631264084416	10,9482112868721	10,8210566426184	11,171824805487
CG14355	CG14355	CG14355	0,00972840152272	1		11,8437987035415	11,5466327105169	11,4197321144851	11,5205889022319	11,7135960105903	11,6324453933589
CG5107	CG5107	CG5107	0,025226060352946	1		11,0334995300506	11,339459660036	10,5658813221377	11,2840103656716	11,1421611462708	10,6073298331781
HAD1	HAD1	HAD1	-0,060308697636801	1		10,3378137114574	10,4274098696611	11,2671909518979	10,4729441113463	10,6268801918241	10,9090945660432
CYP6G1	CYP6G1	CYP6G1	-0,55868473514382	1		11,3582194702057	11,4222227695837	10,7214758010567	10,6817011455091	10,7222782855389	10,5176044561295
RPL17	RPL17	RPL17	-0,026570296326123	1		12,3948935304104	12,4631232463819	12,5239654358062	12,4805638676483	12,6196179133605	12,1705735716579
GDH	GDH	GDH	-0,047863180424047	1		11,5041624851756	11,5499399351682	11,765589586353	11,5728604670621	11,5261799014317	11,589420957966
CG1648	CG1648	CG1648	-0,214644069824679	1		11,6311729451303	11,4482817052667	10,8559323778717	11,3183257104952	11,3562151967029	10,6131176870623
CG10407	CG10407	CG10407	-0,124638450314422	1		11,8320450654148	11,9870959613666	11,5780535723378	11,7982520438736	11,8984534273473	11,2871850187563
CG45050	CG45050	CG45050	-0,053285960459271	1		11,7098727953777	11,6589745772242	11,7477111753652	11,6533067906185	11,6223973676873	11,6811281541339
RPS13	RPS13	RPS13	0,062426700556645	1		11,6844364233049	11,7033543975312	11,7881912182802	11,8026002809306	11,848398916533	11,7117952040364
CG3609	CG3609	CG3609	-0,197129354342156	1		9,99311786354334	10,0542554663403	11,0584250580552	9,92544162041746	10,1079562229727	10,6452486726231
SMP-30	SMP-30	SMP-30	-0,00413541499019	1		10,4807227324709	10,7344492475566	11,2704053166917	10,6848451893832	10,8192016125585	11,0581480472715
CYT-C-P	CYT-C-P	CYT-C-P	-0,116762097710136	1		10,6823147150189	10,8017869750429	11,3780249785155	10,8962638186352	10,6573103676329	11,0313821590371
RPS12	RPS12	RPS12	0,159803606362863	1		11,3822988452646	11,281523016519	11,5909665099633	11,6561128386094	11,6414191180266	11,4443781454497
VIR-1	VIR-1	VIR-1	-0,134261998402023	1		11,6776418247353	11,593632033781	11,0107880185531	11,4700015569102	11,544821519246	10,8600450864699
SHOT	SHOT	SHOT	-0,142256209106634	1		12,0206620638521	12,115410317029	12,0788685426441	11,8659522863942	12,0087706541293	11,9128820694436
RPL40	RPL40	RPL40	-0,027835641009352	1		11,8511503155277	11,8800487935765	11,9327460843981	11,9665848524137	11,8803307750215	11,7252185205377
TOBI	TOBI	TOBI	0,215313148764618	1		11,2544118010734	11,5489957872042	11,3916682147102	11,567334464721	11,9829044790941	11,2023812160386
TCTP	TCTP	TCTP	-0,001048367571729	1		11,8648878322186	11,868742579756	11,7235233432157	11,9415021713141	11,8776594806648	11,6213603452916
CG9254	CG9254	CG9254	0,066572348926814	1		11,5270229599343	11,3091101574431	11,1898546874722	11,4118948260881	11,4003099795699	11,4329704926471
CG3164	CG3164	CG3164	-0,121516497741438	1		11,432170843777	11,5170043852872	11,90157485858	11,7149670405599	11,5113210089905	11,271259075989
CG10097	CG10097	CG10097	-0,193023800121205	1		11,6849205294693	11,9027684102997	11,6631755417833	11,6452593056364	11,5565601675835	11,4792585110936
RPS27A	RPS27A	RPS27A	-0,078101414142554	1		11,7441893622184	11,9068275835294	11,8773247684683	11,9163100998193	11,7904038795054	11,5731821290659
CG43755	CG43755	CG43755	0,049308709544138	1		11,6619900882447	11,3983079526683	11,3332329385239	11,5179469778714	11,5318543564002	11,5125414788801
GGAMMA30A	GGAMMA30A	GGAMMA30A	-0,072320391092732	1		11,7184105404239	11,8626761726202	11,8029166490026	11,8471318259497	11,7230516361089	11,5901547612944
DELTATRY	DELTATRY	DELTATRY	-0,260638840052614	1		10,094255824666	10,5371788267096	11,1450284275533	10,5696600846473	9,93887456687201	10,5912924564107
DIP1	DIP1	DIP1	0,095222238336717	1		11,2200857795122	11,4498000236351	11,4568855348551	11,2594418273216	11,646135624931	11,4946249069432
ATPSYNO	ATPSYNO	ATPSYNO	-0,192556360442652	1		10,8505554602321	10,9211564615639	11,1288272074173	10,9945573045423	10,3050691034902	10,938780662697
SCSBETAA	SCSBETAA	SCSBETAA	-0,147836827107914	1		11,6406870554376	11,7918133202467	11,7230541951475	11,7095744513459	11,5124694498178	11,4840040889761
RPL27	RPL27	RPL27	-0,131771795566739	1		11,838151496402	11,937814662216	11,7733139354246	11,8879446743051	11,745690783733	11,5004917504166
RPL10AB	RPL10AB	RPL10AB	-0,086026733349049	1		11,932902464955	11,882674209482	11,9061283823175	11,9928253256271	11,8250177825676	11,6235124960987
SPN77BB	SPN77BB	SPN77BB	0,152146037511053	1		10,9633998805179	10,8253727878123	11,1734652003407	11,421821779879	11,061288579532	10,9061510136975
MPCP1	MPCP1	MPCP1	0,00433143486914	1		10,8505554602321	10,9064879310112	11,3726510013808	11,1339332310808	10,9169764282249	11,1375985351808
EMP	EMP	EMP	0,047650438641318	1		11,6979303668064	11,6585369431432	11,6690329452459	11,8248597425115	11,752511032974	11,5813243912215
KRA	KRA	KRA	-0,058750347873437	1		11,5425987880938	11,574273380919	11,5257521320303	11,5232259974304	11,4285696137871	11,5125414788801
CG46385	CG46385	CG46385	-0,038935006510041	1		11,6752074063047	11,4798355804223	11,5764962241462	11,4654381780658	11,544821519246	11,6069300379908
MST77F	MST77F	MST77F	-0,078877843215125	1		11,8060230046862	11,4421924021068	11,2780906977471	11,5647768455562	11,4322151764852	11,3352481072062
CG17377	CG17377	CG17377	0,090910318744454	1		11,3624624778602	11,1513379750161	10,8771721283592	11,3304218877348	11,1816806598643	11,1864562178112
OCN	OCN	OCN	-0,015887560243926	1		11,5569507953011	11,4097949444067	11,0517153150014	11,4640663449497	11,3107300873804	11,2323038395359
RPS30	RPS30	RPS30	0,022044110217247	1		11,7320603980485	11,8159539206069	11,9468778448097	11,948386264561	11,9438529305084	11,6596162402948
CG14292	CG14292	CG14292	0,052478166797446	1		11,100350331464	11,1090434332152	11,3999100625396	11,1714010793537	11,2548709815701	11,353947378466
14-3-3EPSILON	14-3-3EPSILON	14-3-3EPSILON	-0,104722764198864	1		11,7795229460757	11,8183067305388	11,8949257893238	11,6732312751378	11,7607496508635	11,746110194503
CG10911	CG10911	CG10911	0,007760828677302	1		11,1319389299115	11,4319860982019	11,7665004827923	11,509105457817	11,5748157818911	11,329546792819
CYCG	CYCG	CYCG	-0,066541251177589	1		11,7250162526393	11,7476446416977	12,0124637220517	11,7898811124587	11,8045367859869	11,7077437331125
DPPIII	DPPIII	DPPIII	-0,019293775976615	1		11,6471607462365	11,4773563631524	11,297757155443	11,4899106948377	11,4479070238099	11,4472160200388
CG1288	CG1288	CG1288	0,137992193756388	1		11,2923945407607	11,1966540439824	11,1624345141562	11,2365917412601	11,4328218756605	11,391897241031
SSP5	SSP5	SSP5	0,056114489803788	1		11,4986657042542	11,3627505961977	11,0958685236492	11,3132555496163	11,447306636682	11,3910553082653
PORIN	PORIN	PORIN	-0,003722256244474	1		11,5638104292893	11,5390447489501	11,6395051781455	11,6940550479555	11,5425747164108	11,4883405315185
TRPRS-M	TRPRS-M	TRPRS-M	0,0290418345696	1		11,59299234707	11,3777171209388	11,3430362328928	11,4354190960891	11,4869901297889	11,4903073410825
ACP62F	ACP62F	ACP62F	-0,011371725443493	1		10,2023554188488	10,4325382598585	10,9154545528173	10,5499667963944	10,1949326142819	10,7985149847584
CG7131	CG7131	CG7131	0,092144019046284	1		11,3618570973834	11,2008679151122	11,1905335587105	11,3188317479466	11,3420737958221	11,373686515109
RPS16	RPS16	RPS16	-0,031304218621629	1		11,686855331309	11,7277569622946	11,5676393550775	11,7755749673896	11,6544826415694	11,4451895365416
RPL18A	RPL18A	RPL18A	-0,024577715108869	1		11,8670225518826	11,9182060051558	11,9790614589699	11,9451122213893	11,9653990734443	11,776085270424
CG10096	CG10096	CG10096	-0,051303681665625	1		11,3870668654428	11,4294232002771	11,4329883629874	11,4437948022451	11,2658086136947	11,37964086268
CG30460	CG30460	CG30460	0,041589375490515	1		11,0568773089152	10,9262554144134	10,8997651934854	10,8549913270687	10,9436151292485	11,1903329959856
GISH	GISH	GISH	-0,008184488489141	1		11,3846848251052	11,3102250348913	11,2444876086605	11,2881508905947	11,248681926181	11,3770920080277
MST57DB	MST57DB	MST57DB	0,055217816235787	1		9,84157011861895	9,42543405150372	10,5125857178715	10,0043207253684	9,45169814476164	10,5083172000817
SU(W[A])	SU(W[A])	SU(W[A])	0,175547340971602	1		11,0243473814363	11,1643432472237	11,1617422878896	11,25574662052	11,3433651209497	11,281290171841
FABP	FABP	FABP	0,155525875641353	1		10,8719719936036	10,8230314826731	11,2555595762042	11,225839212523	11,1068607194612	11,1194137175405
CG8997	CG8997	CG8997	0,149990920571744	1		9,52424663298797	10,0515914016315	10,9072182679401	9,78013713625217	10,8229092905268	10,4856230393684
CG7920	CG7920	CG7920	-0,071854917292632	1		12,2979050203862	12,2780861269803	12,2576219314567	12,2952487742152	12,332533473923	11,9644473288312
SDHA	SDHA	SDHA	-0,011472619316278	1		11,9833651966713	11,9453688507078	11,9440625451243	12,0054544124705	12,0269666195043	11,7965761554079
TOC	TOC	TOC	0,047464571249601	1		11,4550565219455	11,3102250348913	11,218095763793	11,3107137715802	11,4046462299633	11,4177563992309
EEF5	EEF5	EEF5	-0,266128879191926	1		11,5960842558929	11,7025055232664	11,5252140414672	11,5779426735318	11,3094092049177	11,1066491453466
CG30395	CG30395	CG30395	0,020320690295824	1		10,5137978088619	10,6374076558267	10,8352437496963	10,7493351176237	10,3545776314287	10,9032014432971
CG6262	CG6262	CG6262	0,084898083848265	1		11,62966496509	11,4533365647425	11,2372778478653	11,5258582810891	11,6372136834826	11,4321521982584
BETATUB56D	BETATUB56D	BETATUB56D	-0,076629379940091	1		11,4624168767225	11,5102290627067	11,5089772876319	11,4845081203691	11,3420737958221	11,4214719180405
MTNA	MTNA	MTNA	-0,391950362479485	1		11,4024549931549	11,5677623382084	11,1506212567054	11,1448195364849	10,9731115165261	10,844753103752
RPL35	RPL35	RPL35	-0,011461866275183	1		12,0256393597051	12,025615251946	11,9911911404972	12,0837635481072	12,1206926447594	11,7821989356705
ACCOAS	ACCOAS	ACCOAS	-0,14326325870419	1		11,1226777065688	11,2609133779297	11,6936649623731	11,4391476366479	11,2285568589545	11,0123461169784
PST	PST	PST	-0,183547035909054	1		11,5463334102113	11,7042027726166	12,0162979890979	11,6979505780135	11,653962365491	11,3868382585593
CG2233	CG2233	CG2233	-0,458735510346476	1		11,2485289011096	11,0246233980008	11,6936649623731	11,0096809243668	10,8540456670267	10,8023197249882
RPL11	RPL11	RPL11	-0,099994566711874	1		11,8281058099813	11,937814662216	11,8823755813486	11,9385417601016	11,8628782886189	11,5167931117648
RPL31	RPL31	RPL31	-0,031908987975736	1		11,4881637679521	11,6541532853198	11,5209020766416	11,6676801002423	11,544821519246	11,3435404770576
RPL37A	RPL37A	RPL37A	-0,026499624124858	1		11,3678995011628	11,2487537062148	10,8230369400888	11,3816974296673	11,1766184180111	10,7991498053462
COX5A	COX5A	COX5A	-0,033983647868644	1		11,3213296569077	11,4201588856887	11,5492316003766	11,4754586261625	11,348518894032	11,3702729644737
CG10254	CG10254	CG10254	-0,016298715019162	1		11,4459457688608	11,2253050129957	11,1102909934198	11,2139181274944	11,2229553528647	11,3131955578575
CG32473	CG32473	CG32473	0,205104719073278	1		10,7816162454717	11,0054790599515	11,0893310738005	11,2408704135854	11,1910350986591	11,0718725048887
JAR	JAR	JAR	-0,033543428694295	1		11,4674905983722	11,4051067698942	11,2920751037962	11,4161576015538	11,2981326063794	11,3522180997624
SPN77BC	SPN77BC	SPN77BC	0,069101102569643	1		10,9147000108207	10,9349547667	11,2819180898017	11,3744134422489	11,0659893417128	10,8853762501886
CG31948	CG31948	CG31948	0,020152317597784	1		11,4470877644266	11,0870967410296	10,9503443702172	11,1119110390227	11,2306518292991	11,2449402436692
MST57DC	MST57DC	MST57DC	0,218855118543718	1		10,3117204654176	10,4284370071406	10,7063653287918	10,7598086390095	10,5167344200394	10,8317813777446
ORB	ORB	ORB	-0,007787622759655	1		11,6614982248181	11,4548495753778	11,3146702592947	11,4535053952709	11,5199121139304	11,4548908012869
CG17472	CG17472	CG17472	0,064692298138729	1		10,1486160704989	10,5485605085848	10,8559323778717	10,6538945027738	10,3685975894403	10,7774076404359
UQCR-C2	UQCR-C2	UQCR-C2	-0,049584030248701	1		11,698409966845	11,7562600293214	11,5858151959691	11,6866244362601	11,6756540086681	11,5310027981408
GS2	GS2	GS2	-0,03242614058856	1		11,7899114463879	11,8300135661023	11,9472795823785	11,9451122213893	11,9045898760377	11,6025726492207
CPX	CPX	CPX	-0,068078508905335	1		11,2628671952272	11,4066711880833	11,4574497183515	11,4255855818215	11,2257588245065	11,2703436901863
XRP1	XRP1	XRP1	-0,145448487713051	1		11,5377828817032	11,7389774960514	11,8139730643102	11,608479565148	11,574265962036	11,4840040889761
ND-75	ND-75	ND-75	-0,074013524287577	1		11,4719856420971	11,5000060421901	11,5555693245972	11,5587913753783	11,3708526598367	11,3685631555788
ANK2	ANK2	ANK2	0,039687626506857	1		11,079145902217	11,2002666865502	11,1131582661509	11,191987790921	11,1167113949019	11,2033407409873
MCPH1	MCPH1	MCPH1	0,07707015972585	1		11,1780616673305	11,1006914255369	11,0532090681453	11,1212245459492	11,1888817592572	11,2519129360293
POE	POE	POE	-0,108283004866404	1		11,5909273870309	11,5068294318432	11,5660707182262	11,3932758520807	11,4388748760883	11,5055571208228
CAT	CAT	CAT	-0,084033043316437	1		11,8494238917219	11,9489522279914	11,9900217473656	11,8301938901656	11,9361709241291	11,7702693806459
CG8564	CG8564	CG8564	0,097631750557446	1		11,3300220339089	11,034101136294	10,7704280530298	11,1607142546753	11,1989032921025	11,1209379044727
CG3982	CG3982	CG3982	0,150147470739172	1		10,924572386808	10,6585712517886	10,6580984707356	10,848697339509	10,8302961825003	11,0183559826886
PECT	PECT	PECT	0,022833301666574	1		11,5484631474467	11,4573677389841	11,3934382929883	11,4926044141706	11,5221944612524	11,4569037130737
CG31468	CG31468	CG31468	0,150772351635566	1		11,0835586690116	10,9727615649516	10,5136711545274	11,1476707528418	11,0399435229094	10,8835815576182
CG30376	CG30376	CG30376	0,144214189202319	1		11,2641636378774	11,0068549695605	10,694927698965	11,1194828370432	11,2348326655546	11,096355543941
MIB2	MIB2	MIB2	0,028162754618394	1		11,2005816167745	11,1382143986315	11,0146267357998	11,0289838545872	11,1635190700722	11,2430751534361
CG16758	CG16758	CG16758	-0,023849201566179	1		11,1828680890253	10,9937305424293	11,3845661038007	11,0351559138461	11,1888817592572	11,2803811306623
CG31343	CG31343	CG31343	0,247019578652255	1		10,5246564480832	10,7778091534286	11,0732248074509	11,1350830340268	11,1302406964935	10,8901512108243
SEC61ALPHA	SEC61ALPHA	SEC61ALPHA	0,156793001203444	1		10,5061478379524	10,4828437811276	10,9559450940408	10,7731638273827	10,755638212915	10,9277924051816
CG7409	CG7409	CG7409	-0,112048714829735	1		11,5275628662251	11,5747373329005	11,6032551326648	11,6261691241307	11,4083526707047	11,3189617277472
PMCA	PMCA	PMCA	-0,054179950352553	1		11,2949338031755	11,3273963646172	11,6042744753709	11,4731873553126	11,3173164200387	11,2867324231445
RPL34B	RPL34B	RPL34B	0,086891359558408	1		11,2751366149502	11,403540653452	11,3021611089408	11,4768196743067	11,4705385461585	11,2912520025498
MAL-A6	MAL-A6	MAL-A6	0,040202693179491	1		11,1593711465968	11,5551217331556	11,1245707092045	11,3439099494028	11,6020429906667	10,9941648311764
CG18135	CG18135	CG18135	-0,114800792467368	1		11,5779539890444	11,5816787677869	11,8401677883401	11,5859530641423	11,5654402269248	11,5194921871857
CG8136	CG8136	CG8136	0,082858212128375	1		11,3006308552291	11,2516581757033	11,0658439103969	11,2860821135425	11,33235183823	11,2583905173049
P5CS	P5CS	P5CS	-0,164719008533417	1		11,3435765422413	11,5160384279811	11,7646781144237	11,5328543140769	11,394092639634	11,2186069785108
TPI	TPI	TPI	0,117369188343452	1		11,3799089128687	11,314120335215	11,3887132495595	11,4890116695524	11,5593410621514	11,3830323457532
PFK	PFK	PFK	-0,015471137519244	1		11,5521826391573	11,4897100634652	11,5084329027521	11,5354691046426	11,5078701910802	11,460519891967
SPASE22-23	SPASE22-23	SPASE22-23	0,242110721558404	1		9,89944763354748	10,1766690825896	10,4918057239518	10,3963789613607	10,2620181090362	10,6620970142275
NNA1	NNA1	NNA1	0,016928928935763	1		11,3618570973834	11,2152227415808	11,1038187182687	11,1527887852364	11,2894494576169	11,2966568745321
CG44435	CG44435	CG44435	0,026406759899795	1		11,2240884109984	11,2270769461683	10,9844103053796	11,2306877701606	11,143644300888	11,1520825297169
ATPSYNF	ATPSYNF	ATPSYNF	-0,120340706686922	1		10,8270628311582	10,8199038202001	11,2523119264673	10,8647277204822	10,7073118281937	10,9936102903209
UGP	UGP	UGP	-0,226514780039897	1		10,9392554260937	11,0109748425698	11,5095214671716	11,1177390228988	10,8485996148842	10,867328060114
COX4	COX4	COX4	-0,070038813383495	1		11,4281282569709	11,433521654408	11,5806454226655	11,4654381780658	11,3778010326816	11,3923180232338
REXO5	REXO5	REXO5	-0,007908359000575	1		11,4170980750006	11,1948443246281	11,0298802724521	11,2111949969953	11,2095639567447	11,2233447375234
RPL18	RPL18	RPL18	0,024338222377755	1		11,9206228156555	11,9094047599899	12,0484842680923	11,9867875597267	12,1453327358871	11,8051342132587
BEL	BEL	BEL	0,059930664416736	1		11,4344758176043	11,3202203509537	11,2774518107248	11,4009434964787	11,4521027522857	11,3625628161028
CG10513	CG10513	CG10513	0,081683610213135	1		10,6188728251891	10,6489097921553	11,2457946120168	10,8360263849742	11,0295525390118	10,9757514917073
BIC	BIC	BIC	0,04312005791051	1		11,3935972691115	11,4718870418549	11,5035241728935	11,5095488230831	11,5659934199837	11,4227083009146
ABCD3	ABCD3	ABCD3	-0,060435195987094	1		10,6627871521342	10,9783831598289	11,3678572695437	10,9178023551069	11,0036512766331	10,9919453876851
RPL35A	RPL35A	RPL35A	0,014042921394144	1		11,191752038747	11,3487126969995	11,3276891698264	11,448889454034	11,2968001342376	11,1555569879625
NAT1	NAT1	NAT1	-0,011418250398865	1		11,5313365633804	11,4936410101073	11,4341353444809	11,4645237676094	11,5147635924963	11,4472160200388
CLPX	CLPX	CLPX	-0,03885410081719	1		11,7055849006825	11,5663632834816	11,3821909427848	11,5652034304135	11,5759147933811	11,4098809606393
ATPSYNB	ATPSYNB	ATPSYNB	-0,07356736523617	1		11,3343486613172	11,4061499038211	11,1052595130192	11,3700253317315	11,1888817592572	11,0681902835113
RM62	RM62	RM62	-0,00654993379795	1		11,7571382843635	11,7688846848134	11,6350234220823	11,7978890985261	11,8282494814525	11,498538785618
GAPDH2	GAPDH2	GAPDH2	0,038305756609274	1		11,3630676044152	11,3670426127134	11,632027831165	11,571587113138	11,5587853119019	11,353947378466
UQCR-Q	UQCR-Q	UQCR-Q	0,048393261285433	1		10,7915402636159	10,8447372976841	11,1267005280961	11,0758412666692	10,8657753897759	10,9796770380066
LNCRNA:ROX1	LNCRNA:ROX1	LNCRNA:ROX1	-0,110900601330733	1		11,9028376905279	11,9660296218123	11,8418973079493	11,8858970709007	11,8944947396485	11,5809552836115
VRS	VRS	VRS	0,00015728897427	1		11,4736676792958	11,1275024140432	11,0298802724521	11,187561434502	11,2623995028862	11,2190814551639
CG9314	CG9314	CG9314	0,049487686682489	1		11,1951544284177	10,9657036266209	10,6824337425715	11,0443647740686	10,9896997266068	11,0019061048456
TTLL3B	TTLL3B	TTLL3B	0,067862756813434	1		11,1361933711917	10,9965035191622	10,7604038420841	11,0644197046471	11,012607383631	11,043220373014
MT:ND3	MT:ND3	MT:ND3	-0,678929042832679	1		10,8436344746352	10,9741690186042	10,3088282279032	10,2070814978633	10,177662230276	9,75474569373281
RPS28B	RPS28B	RPS28B	-0,13149349634917	1		11,5805580184653	11,5972901256264	11,8384361928739	11,6545100509754	11,5537739022946	11,4194089223886
TTLL4A	TTLL4A	TTLL4A	-0,013465672134821	1		11,1248201947868	10,9999622616923	11,0169250729538	11,004657312666	10,9605439791165	11,1315623618721
CG34168	CG34168	CG34168	0,057462234245349	1		11,0418382997749	10,8447372976841	10,4218370352901	10,9932898173266	10,7739499347456	10,7690070918587
IA-2	IA-2	IA-2	-0,041272278970672	1		11,4006877937104	11,4723851105634	11,3301556973672	11,451199270755	11,3594099112688	11,2675940427527
CG3330	CG3330	CG3330	0,064586987389176	1		11,1090342241542	10,9706478066071	10,8326366855286	10,9527830541018	11,0549969755212	11,1066491453466
MASK	MASK	MASK	-0,071920802919743	1		11,182182436957	11,0681100054806	11,2431794201564	10,9989847610229	11,061288579532	11,2129010535535
CG31709	CG31709	CG31709	0,047196038026626	1		10,9633998805179	10,7689164671609	10,6373347604047	10,77020667354	10,7796846269779	10,968997033043
RPS18	RPS18	RPS18	-0,102055951288046	1		11,6717923045072	11,6892836983117	11,6007036204721	11,7037742214214	11,5917570900834	11,3396184531745
RPL9	RPL9	RPL9	-0,122992993970928	1		11,7822402097426	11,9291325897647	11,835834896524	11,8148495891979	11,8328536724986	11,5152485127593
CG44774	CG44774	CG44774	0,109683011290499	1		10,7300076339059	10,7118488465277	10,6213117498468	10,7035669100594	10,7468824417351	10,9312714311839
CNBP	CNBP	CNBP	0,088092183975017	1		10,8888792198054	11,0825365620971	11,1541057967223	11,029602250093	11,2166275520629	11,1510882885182
VHA13	VHA13	VHA13	0,11141072458899	1		10,5039546606243	10,6655573506241	10,6853265817112	10,885372753945	10,5371914073896	10,7487753801221
AQRS	AQRS	AQRS	0,131592868445038	1		10,1345081436749	10,3920448260211	10,6639764816272	10,5508286394409	10,3673286628408	10,6931669310148
CG1324	CG1324	CG1324	0,10357557254073	1		10,8762174119496	10,9699425317174	10,351947044837	10,8507983877869	10,9135030688338	10,8174391324826
VHA68-2	VHA68-2	VHA68-2	0,023819173150201	1		11,3448024787802	11,428396764935	11,4765018508085	11,5393824260252	11,4852364067364	11,2889939826763
GGAMMA1	GGAMMA1	GGAMMA1	-0,058852856335453	1		11,340507135499	11,3670426127134	11,3999100625396	11,4213506134678	11,263081969815	11,2402729893631
EPSILONTRY	EPSILONTRY	EPSILONTRY	-0,053232952578678	1		10,7505031716437	11,0786163318955	10,4785256088449	10,931764254263	11,0247313410081	10,0834379852395
RPL36	RPL36	RPL36	-0,138198526702286	1		11,432170843777	11,5710215326928	11,2594471302082	11,4175757323286	11,3349507727607	11,0958389308941
CG8526	CG8526	CG8526	0,001752373055437	1		11,1397291801112	11,0864461687318	10,7512300849991	11,0686381759021	10,9597022379022	10,9819154209195
RIN	RIN	RIN	-0,012605309969018	1		11,2999989592747	11,1051946676774	11,08130041683	11,0021389317776	11,2152175970221	11,2304223307302
ACP76A	ACP76A	ACP76A	0,055860296233786	1		9,68775590272369	9,99586508714853	10,3373081705673	10,0719230358265	9,64001380639917	10,4350562006344
MP20	MP20	MP20	0,035445519060636	1		11,4112586650684	11,5705563840251	11,5198220687163	11,5480408778142	11,6576003640391	11,3973578601633
NPL4	NPL4	NPL4	-0,026925227465106	1		11,5367104935905	11,4558573683235	11,4529300606107	11,601841637386	11,4734901217725	11,2730881070058
CG43078	CG43078	CG43078	-0,118403537201631	1		11,6236172331348	11,7455857534308	11,7103291828792	11,6375723903895	11,6234607369773	11,4613222578316
REF(2)P	REF(2)P	REF(2)P	-0,107073212755609	1		11,1718583594506	11,3573675569445	11,4168341322833	11,2536308165679	11,1838447662829	11,1980554388344
CG14540	CG14540	CG14540	0,045615874811936	1		10,9910670148079	10,8136280797954	10,7839861444008	10,8002339239552	10,8968894428237	11,0265111153996
CG6230	CG6230	CG6230	-0,026909848799057	1		11,1565814710878	10,94790622303	10,9228272195845	10,9023541037627	10,9571740635551	11,0906626002136
LEVY	LEVY	LEVY	0,010622892378174	1		11,0089635854579	10,9079615136599	11,2607406571146	11,1362319213295	11,0207013319498	11,0718725048887
CYP312A1	CYP312A1	CYP312A1	0,057123987373283	1		10,6409970712407	10,523785706145	10,851646644618	10,6562990418381	10,6468895484125	10,88716871296
VSG	VSG	VSG	-0,109698500557442	1		11,4527842219247	11,5456863950008	11,7098557238326	11,4326163533009	11,5216242128339	11,4362390367313
CYT-B5	CYT-B5	CYT-B5	-0,15462475544501	1		11,4814913599719	11,6073023128451	11,4914542697378	11,4265250000458	11,3872224758656	11,305173391428
CG4669	CG4669	CG4669	0,018762632817556	1		11,2524534986313	10,9486223505738	10,7382880279775	11,0492522364831	11,0134188249481	10,9785565428583
ATPSYND	ATPSYND	ATPSYND	-0,007216054900079	1		10,8340635799157	10,7261199533344	11,1117253421025	10,9304403558283	10,7863464171343	10,9531125517869
HRB27C	HRB27C	HRB27C	-0,108203254342674	1		11,4686156729846	11,5058566355051	11,6184701626044	11,4123690902759	11,4491070490199	11,4115425241128
MDH2	MDH2	MDH2	-0,096088997922368	1		11,2399888031833	11,2170070935941	11,4585774238829	11,338929062423	11,1466060436987	11,1451084092888
CG2267	CG2267	CG2267	0,108367641813939	1		10,8702703220403	10,6568194284006	10,6010294461301	10,7066637122107	10,8238347230846	10,9266308629928
LOST	LOST	LOST	-0,019256109802799	1		11,0842928196866	11,0707437687482	11,0732248074509	11,0171836945537	11,0247313410081	11,1249945479838
KIS	KIS	KIS	0,022606927625764	1		10,8668609456407	10,9536253147801	11,1589700566316	10,9117770719485	11,0557849281603	11,089106072436
ARF1	ARF1	ARF1	0,003347361233234	1		10,7643123081197	10,860804998325	11,1217260508548	10,9104346959117	10,8800822684735	10,9869391206308
THOR	THOR	THOR	0,013666068426116	1		10,1901305119496	10,2701544929698	10,0462034484925	10,7258695594649	10,0379042923788	9,54821482766028
MUC	MUC	MUC	-0,022847949658278	1		11,1147945822154	11,0367976645542	11,2425248808019	11,1607142546753	11,0486778135532	11,1199219587925
CG1394	CG1394	CG1394	0,073439117834594	1		10,9457335593659	10,8998381194301	10,6862895738332	10,9111060400592	10,9004029825799	10,952542001504
MIL	MIL	MIL	0,01357523918739	1		10,9863616016429	10,6524305408158	10,8847425309394	10,6442360685616	10,910892550508	11,0041102891966
CG42688	CG42688	CG42688	0,199553962533165	1		10,5050516660454	10,4356065663069	10,693970457431	10,8067424479026	10,6728018078335	10,7592529764484
CG1979	CG1979	CG1979	-0,032615568719007	1		11,1677079527889	11,0082295682039	10,8177736664496	10,9547379566459	10,9410585810081	11,0194460008726
ATPSYNGAMMA	ATPSYNGAMMA	ATPSYNGAMMA	-0,031931270831735	1		11,0828241445558	11,1198928385914	11,3696567861115	11,2845285816202	11,1302406964935	11,070295560674
AKR1B	AKR1B	AKR1B	-0,075873825072366	1		9,98998708579666	10,0137685457301	10,7158279042378	10,0292714331994	10,0521894399397	10,4840446870333
USP47	USP47	USP47	-0,046897883466527	1		11,4937006310974	11,4155043232997	11,3792164820526	11,3656238335788	11,4249148157327	11,3595532617957
CG3085	CG3085	CG3085	0,10010589975234	1		11,0776719754432	10,968530946754	10,5522127437691	10,9090910696787	11,1068607194612	10,9272117509848
CNX99A	CNX99A	CNX99A	0,116319402616604	1		10,6618038011509	10,6249173171257	10,7631446325766	10,7097538811891	10,7834951300917	10,9002458301837
UFD4	UFD4	UFD4	-0,091562740308986	1		11,2955679210633	11,2481721099753	11,2857353548523	11,2349839619642	11,1317361502553	11,1859708872315
ACP33A	ACP33A	ACP33A	-0,099744780438488	1		10,6025666508937	10,6863149352904	10,4818571156106	10,8409672108802	10,1863232649185	10,3690347648496
HPRNA:CR18854	HPRNA:CR18854	HPRNA:CR18854	-0,158019009542943	1		11,2923945407607	11,3562885346419	11,3052985796096	11,1820093226634	11,1219878765925	11,1762298309286
BETA-SPEC	BETA-SPEC	BETA-SPEC	-0,079400817160921	1		11,7381376263596	11,7957985819039	11,7746727730759	11,7222534624543	11,7832851666892	11,5582592478527
SODH-1	SODH-1	SODH-1	-0,206097234611723	1		9,85711801835885	9,70005591023986	10,7214758010567	9,85740720097197	9,73359058506859	10,2412556878362
UNC-89	UNC-89	UNC-89	-0,009886218231493	1		11,2187490974402	11,3235367931371	11,3165373119557	11,3040841142233	11,3087483099013	11,2181323457595
CG3517	CG3517	CG3517	0,11887733927808	1		11,100350331464	10,910169069349	10,7594890869475	11,0071713051065	11,1257450118005	11,0112507192635
M-CUP	M-CUP	M-CUP	0,034812368465178	1		10,9105664984628	10,6480282608463	10,5752688895063	10,642620024335	10,7282216641909	10,8775830734719
HSC70-5	HSC70-5	HSC70-5	-0,068239143266326	1		11,4159320823175	11,300721001014	11,3720526552638	11,28763397438	11,3001290099228	11,2984540081701
ALPHA-SPEC	ALPHA-SPEC	ALPHA-SPEC	-0,026017933034788	1		11,3624624778602	11,4009266754554	11,5035241728935	11,442402223668	11,4364567225937	11,3109716491325
FASN2	FASN2	FASN2	-0,213162316126952	1		11,3484740502926	11,5058566355051	11,170715425533	11,2274572096176	11,1967616733486	10,9706886147018
NON1	NON1	NON1	-0,244644697069676	1		11,1262467546809	11,2002666865502	10,6561337997124	10,933747826791	10,9880494622844	10,2917495693592
LECTIN-30A	LECTIN-30A	LECTIN-30A	0,081477032224645	1		10,2593747660867	10,4609251462371	10,5866602433186	10,5991216440123	10,3169492731079	10,62962958069
CG7910	CG7910	CG7910	-0,018576825524204	1		10,9351917712388	11,171109030298	10,7884773406849	11,0522985137403	10,9706067520071	10,83611825854
CG30008	CG30008	CG30008	-0,049369557559474	1		10,8762174119496	11,1128819584791	11,1074180108004	11,2209743050639	10,9830873128095	10,714187930279
RTNL1	RTNL1	RTNL1	-0,028583168524861	1		11,1488819321455	11,110324076752	11,3582217543146	11,2963964602303	11,1525113507994	11,087028086306
SLMAP	SLMAP	SLMAP	-0,034124961415375	1		10,9327480728049	10,6515511588253	10,624329650978	10,6658773209253	10,6022810573949	10,844753103752
HSC70-2	HSC70-2	HSC70-2	0,066099201010116	1		11,2294080369702	10,9160394234208	10,7016106646015	10,9869356238835	11,1279946053117	10,9751898264149
GPO1	GPO1	GPO1	0,046584858450718	1		10,2710290867435	10,4098357088394	10,9228272195845	10,7900508279267	10,5029334779931	10,5145153422556
PCB	PCB	PCB	-0,260748836776135	1		11,3588263787002	11,4573677389841	11,6429813882816	11,2751720947317	11,2355282951884	11,1806214473016
KARYBETA3	KARYBETA3	KARYBETA3	-0,099884060863101	1		11,725486933878	11,6203949171527	11,4232020265158	11,5170652602111	11,5933860630248	11,3681353865457
CAPU	CAPU	CAPU	-0,004487338816965	1		11,1856074433221	11,046864993841	10,9575413153924	11,0492522364831	11,0589324422167	11,0771165714278
BB8	BB8	BB8	-0,015634137820466	1		11,0251122819409	11,073372732616	10,7317731999885	10,9767103413558	10,9247610465468	10,9049719090814
CHIC	CHIC	CHIC	-0,129826543967731	1		11,2936647306319	11,3723897393964	11,5754570572819	11,3264010869755	11,3014584124761	11,2384018516963
MTD	MTD	MTD	-0,080690917718145	1		11,2154019639403	11,3096677038608	11,2431794201564	11,2274572096176	11,1605918807274	11,1391036406393
UBA1	UBA1	UBA1	-0,041949071110617	1		11,0448586693822	11,0075424325967	11,0192197544823	10,931764254263	10,9529505693973	11,0570868920329
ACTN	ACTN	ACTN	0,046088265756504	1		11,1937944352837	11,1790642623168	11,2882745985181	11,2902167053363	11,3153436755179	11,1941993844802
CG5790	CG5790	CG5790	0,080185420447596	1		11,0621041426227	10,8827035813978	10,6968402787217	10,9501723899324	11,0036512766331	10,9508289955734
CLIP-190	CLIP-190	CLIP-190	-0,085835682949945	1		11,4781435478274	11,3793115068617	11,2780906977471	11,1758772190901	11,394092639634	11,3082984255884
JON65AI	JON65AI	JON65AI	0,054291460068083	1		8,91376164119154	9,14712342509256	10,1377519386129	9,28525116127993	9,19270106997354	10,0346758431377
YPS	YPS	YPS	-0,008152845730918	1		11,3294028836908	11,2300253404482	11,2047165561686	11,28763397438	11,2658086136947	11,1879112307113
MDH1	MDH1	MDH1	-0,065610780436243	1		10,922931675121	10,9342318208703	11,3521667129824	11,0794293704367	11,007729128036	10,9656079078573
PDHB	PDHB	PDHB	-0,016639595274023	1		11,1432563445249	11,0415044952697	11,1045392955061	11,1391001432009	11,0367542609412	11,0623848802197
VHAAC45	VHAAC45	VHAAC45	-0,017767058136775	1		11,0174449660147	11,0054790599515	11,2100831374438	11,1476707528418	11,0182779118774	11,0183559826886
HRB98DE	HRB98DE	HRB98DE	-0,050978135073657	1		11,1978705746216	11,010289013566	10,9088692908591	10,9010029271755	11,0215082348554	11,0523020107934
GPO3	GPO3	GPO3	0,046676479631355	1		11,1147945822154	10,8871931173519	10,6561337997124	11,0153116568044	10,9597022379022	10,8551692647822
CG2918	CG2918	CG2918	0,11533974715488	1		10,3353488742169	10,4508509707	10,6253342167623	10,5559889137495	10,5098504515748	10,6965781997717
CG30015	CG30015	CG30015	0,021988671631275	1		11,1319389299115	11,0313995585378	11,0791024571372	11,1527887852364	11,0931093221997	11,0623848802197
LAMP1	LAMP1	LAMP1	-0,162980335550134	1		11,3757169808492	11,4330099839172	11,367256931544	11,3248903929396	11,2145121024305	11,1441093485325
NRV3	NRV3	NRV3	-0,057323888333232	1		10,8288162057486	10,9635794943977	11,1281186625801	11,0455881928053	10,8458688599656	10,8636911690006
CG9485	CG9485	CG9485	-0,022706044987043	1		9,82409585028229	9,86542254447694	10,7512300849991	10,0683161911058	10,176213655872	10,3176786775762
CG30427	CG30427	CG30427	0,30292368686398	1		8,97204441844782	9,09114655576628	9,9660020660227	9,489638780756	9,48717945131258	10,0844799411513
TNA	TNA	TNA	0,087873319494927	1		10,8871973856273	10,742730729119	10,6172780362787	10,7500857530845	10,8854109804226	10,8835815576182
LASP	LASP	LASP	0,011139997955006	1		11,0112816385129	10,8774480703376	10,745697699337	10,816092113175	10,9143721929602	10,9462510109403
BALDSPOT	BALDSPOT	BALDSPOT	-0,163158297185454	1		11,0135959730057	11,0555335459442	11,2313520350655	11,078831972516	10,8302961825003	10,8990618874264
OBP99C	OBP99C	OBP99C	-0,33541485507829	1		10,7578844896626	10,7452059319592	11,3184019515075	10,4610735056672	10,7517533179568	10,6669742773901
GCS2ALPHA	GCS2ALPHA	GCS2ALPHA	-0,056904969585838	1		11,0930736107111	11,1312922030805	11,3289229607142	11,1113269436738	11,1539839084329	11,1285347780676
CG8565	CG8565	CG8565	-0,059941955464761	1		11,0478727288707	10,8431976660556	10,6717767600881	10,6578998442943	10,841306084015	10,8978769722725
CG5162	CG5162	CG5162	-0,105910941503313	1		11,6281554071809	11,5705563840251	11,55028982307	11,6464692938226	11,6058141229203	11,1270186002384
GRSM	GRSM	GRSM	0,091511416029853	1		10,7978201889668	10,7016894476483	10,6580984707356	10,7478326740162	10,8219832639591	10,8624768317184
GP150	GP150	GP150	-0,117032746777388	1		11,8210760203794	11,8672283677376	11,7773866148317	11,7971629337927	11,8610762943699	11,4227083009146
RPS11	RPS11	RPS11	-0,080421199095898	1		11,1711674536483	11,1960510563975	11,4914542697378	11,2106497535528	11,2596664021719	11,168880631847
BNB	BNB	BNB	0,200534514288094	1		10,6369996349563	10,7025388020823	10,8584977200404	10,9508254990012	11,0319571096387	10,8186919598537
HEPH	HEPH	HEPH	0,088975904855024	1		10,2489357382813	10,2353633180373	10,3531602725048	10,1828240366607	10,2957608581873	10,5927577888893
LECTIN-46CA	LECTIN-46CA	LECTIN-46CA	0,135872414394282	1		10,7281298839133	10,8261523792567	10,7956342996408	10,884689324766	10,9839155238582	10,8895552043073
CG10912	CG10912	CG10912	-0,002629349649285	1		9,43727352196566	9,81447563128658	10,6968402787217	9,99801503701923	10,1155338869871	10,1235267665884
NINAC	NINAC	NINAC	-0,125839790136854	1		11,0074161449785	11,0374710098457	11,0576810702262	11,1516530127514	10,8173441942134	10,7209040782518
CG14926	CG14926	CG14926	0,105919359040579	1		10,7449422934816	10,5729170363884	10,058155780845	10,6981314592815	10,587099691605	10,4856230393684
CG9512	CG9512	CG9512	-0,138847990772816	1		10,4180425506947	10,5034599739978	10,8482088677509	10,2501674249581	10,4367237407416	10,6711417052813
LQF	LQF	LQF	-0,029722298639933	1		11,0508805045516	11,0707437687482	10,9662891030731	11,1031246808651	10,9597022379022	10,9324292446587
CG9119	CG9119	CG9119	0,097912350954631	1		9,31999862425354	9,35803353360459	10,4447804489532	9,44397803970931	10,08189032354	10,0989888555626
MEFTS	MEFTS	MEFTS	0,109452911564655	1		10,8191461675776	10,5858637359367	10,3616244185046	10,6887656333568	10,7163103210095	10,724918810626
REGUCALCIN	REGUCALCIN	REGUCALCIN	-0,13210121345592	1		10,6289713797174	10,7583357674538	11,0306387321811	10,7783243060437	10,5405728803531	10,7202338686585
CG2955	CG2955	CG2955	-0,056974097006733	1		10,8565842060009	10,4956408847828	10,5574852259444	10,4361025999713	10,5495515844297	10,7586003512702
USP7	USP7	USP7	-0,050655838319652	1		10,9910670148079	10,9536253147801	10,8308960217486	10,8275168304737	10,8576649805584	10,9405080257047
RBP9	RBP9	RBP9	-0,159981070772285	1		11,2570187428913	11,3519643570405	11,1979801345127	11,2808971548792	11,1227400868027	10,9055615818487
CG4716	CG4716	CG4716	-0,365586871937533	1		11,475347757692	11,4528318750467	11,6340255827283	11,3264010869755	11,2362235895695	10,8745744526403
FAU	FAU	FAU	0,085606755407888	1		11,0327390646375	11,073372732616	11,2444876086605	11,297423850715	11,3094092049177	10,9886098072976
DBF	DBF	DBF	0,032306277542365	1		10,9270299610591	10,6897456808105	10,5405450071748	10,7112964871065	10,755638212915	10,8111586242668
RPS14A	RPS14A	RPS14A	-0,066491306986095	1		11,1985488129148	11,30464201214	11,1857747379224	11,3424174881046	11,2327437619002	10,8805854331293
RPL21	RPL21	RPL21	-0,076629268458273	1		11,4390747467165	11,4798355804223	11,6214940075355	11,5179469778714	11,5021004218433	11,2871850187563
RPS20	RPS20	RPS20	-0,091002741786911	1		11,2478737623048	11,2217546043345	11,186455531276	11,2392673981428	11,0977077005381	11,0400013909276
HIS4R	HIS4R	HIS4R	-0,156712663678682	1		10,8779120874155	11,030046870182	10,6233243852151	10,9357286758339	10,7173066977537	10,3885699336139
STT3B	STT3B	STT3B	0,101981185130473	1		10,1625873727009	10,1544937761813	10,4662438392058	10,4144847734471	10,1747636255284	10,4974059602913
CYT-C1	CYT-C1	CYT-C1	-0,188776620971599	1		10,8779120874155	10,9839829346374	10,9992101994072	11,0002472569626	10,6268801918241	10,6388794690346
CG8042	CG8042	CG8042	0,050870646796357	1		11,0561290701341	10,9057505748779	10,7044653430852	10,9363883549211	10,9987425913817	10,9043819951986
GLD2	GLD2	GLD2	-0,064978024471522	1		10,6469725343127	10,4659359761664	10,4785256088449	10,1861559871682	10,4843244236339	10,6883775631833
ACP24A4	ACP24A4	ACP24A4	0,144973758869556	1		9,69354118295982	9,65863986663181	10,3348538514905	10,081497434764	9,84353576272658	10,2644267566842
VHASFD	VHASFD	VHASFD	0,059021656193175	1		10,854003542052	10,8699068303272	10,8797000123399	11,0033986717352	10,9100213269735	10,8636911690006
AOX1	AOX1	AOX1	-0,113508925799424	1		11,2419640867753	11,4211911967038	11,4664467769545	11,2355200875046	11,3523721775162	11,2090845275592
CG12057	CG12057	CG12057	0,176868109595666	1		5,80519363801389	7,30362120703334	9,55605091321287	6,85776231383027	8,37911714694153	9,32660333885917
CG11037	CG11037	CG11037	0,012733725933071	1		10,2091025380722	10,5663998556126	10,2051452762015	10,4314305500407	10,1819992470138	10,421101963368
CG17575	CG17575	CG17575	0,111864852547303	1		10,5311326169749	10,7567010579613	10,7280371897531	10,8196720656574	10,8052123329826	10,7362335870582
JON25BI	JON25BI	JON25BI	0,004187858325267	1		7,50652972085965	7,50399470960267	9,86925484744179	8,00858658102749	8,58963097003834	9,36484094962558
BUN	BUN	BUN	-0,048750559567474	1		11,2313978505788	11,2323797251469	11,387529566732	11,2636533638965	11,2739577614409	11,171824805487
DUBA	DUBA	DUBA	0,035474424582068	1		10,8804503739503	10,7016894476483	10,7658802260658	10,8081848077246	10,7929775871388	10,8563897659457
CG15635	CG15635	CG15635	0,049254138469599	1		9,90942457339059	10,0975168136529	10,3664388708293	10,0683161911058	10,0331109699159	10,4194513794619
CG8834	CG8834	CG8834	0,300035755507372	1		9,85711801835885	10,1382636064398	10,6132330129913	10,6074298969236	10,755638212915	10,1908666080317
SCCPDH1	SCCPDH1	SCCPDH1	0,022483656819269	1		10,7300076339059	10,6559427183644	11,1748381248385	10,7627871610748	11,0319571096387	10,8775830734719
COX6B	COX6B	COX6B	-0,00017012934642	1		10,6987078248901	10,6991383799881	10,9260919053499	10,8260936787375	10,7083144368746	10,7966088452539
JON25BII	JON25BII	JON25BII	0,199212565737262	1		7,0092097360208	6,76743640004945	9,7619009615606	8,14724622534741	8,46704169489744	9,29993876739873
EIF1A	EIF1A	EIF1A	-0,038531432337074	1		11,1992267325052	11,135072062868	11,0517153150014	11,1640976014312	11,0961765356987	11,0107027083588
NUCB1	NUCB1	NUCB1	0,01543588933777	1		10,5332848957608	10,6276029366484	10,8291532552575	10,683274023917	10,6268801918241	10,7382211330646
UGT35B1	UGT35B1	UGT35B1	0,069734774814285	1		10,2774632590849	10,2758723181432	10,5458602244548	10,478390082536	10,2863921660214	10,5435982480899
GOT1	GOT1	GOT1	-0,073685643141429	1		11,2039632710524	11,1154353131365	11,2451412583479	11,1573229547841	11,1015285180556	11,0865081217759
PDK1	PDK1	PDK1	-0,062988991917407	1		11,2974686041302	11,1538242252133	11,2047165561686	11,1607142546753	11,1744434363613	11,1355892822261
ATG8A	ATG8A	ATG8A	-0,06362589794384	1		11,1773737266178	11,2723995056737	11,3270718784807	11,321359276169	11,2320467880165	11,022167448712
CYP1	CYP1	CYP1	-0,004934698348779	1		11,134776617658	11,1457281966594	11,1693385702283	11,1975017068512	11,1758937883961	11,0592084225651
LIG	LIG	LIG	-0,025257629997701	1		10,7888404762729	10,8136280797954	10,8754844082652	10,6546964611714	10,8431329264292	10,8949104196518
QSOX2	QSOX2	QSOX2	0,202641736948989	1		9,91273494637536	10,2423889971331	10,2784981616675	10,3663412087719	10,2756100583059	10,4202769074686
CG5614	CG5614	CG5614	0,054662944987977	1		10,7234247885219	10,5867840695569	10,3592111539983	10,6690560010654	10,5517875563603	10,6317694402082
CG44085	CG44085	CG44085	0,029646392101424	1		10,9618027608004	10,971352736885	11,0138598090391	11,148240320549	11,0207013319498	10,8533365748605
LNCRNA:CR32658	LNCRNA:CR32658	LNCRNA:CR32658	0,082951391814608	1		10,6107427756461	10,4609251462371	10,3336251244374	10,501754585166	10,5144434116769	10,6445423703264
SOD1	SOD1	SOD1	-0,018770595961402	1		10,7843295730468	10,8300440299351	10,9030824254018	10,8239563154039	10,7825434474402	10,8551692647822
YME1L	YME1L	YME1L	0,040993518369194	1		10,893912990565	10,732787231356	10,5887217696325	10,7672434458405	10,790139388483	10,7966088452539
OBP19D	OBP19D	OBP19D	0,281153647692324	1		10,6229207334683	10,6204301449368	10,5114994639536	10,8556889670569	11,0915732666083	10,617443390171
CDC14	CDC14	CDC14	-0,031626483816796	1		11,0531322282987	10,9678246360046	10,8989346923516	10,9304403558283	10,946167155134	10,952542001504
ALPHATUB84D	ALPHATUB84D	ALPHATUB84D	0,044882818083159	1		10,8358084719105	10,6023405769721	10,6610404697964	10,7508359981922	10,7103175663495	10,7799826145155
CG9016	CG9016	CG9016	0,196095790875308	1		10,3390445526885	10,444772525059	10,1793855214026	10,5815170024115	10,4948215361647	10,4848340790465
CG2852	CG2852	CG2852	-0,049769085842601	1		10,823549676125	10,8151995760839	11,0038524826285	10,8346116069163	10,790139388483	10,8739719748331
CP1	CP1	CP1	-0,236217151648854	1		11,353354989035	11,4170575132492	11,4489637117184	11,3258976980429	11,1917521648217	10,9757514917073
GW	GW	GW	-0,042068901689737	1		10,6958284253482	10,7236117588351	10,9252764262425	10,7650170240626	10,6717742043004	10,7883196807207
RPN6	RPN6	RPN6	-0,01080682815929	1		10,8040728967846	10,682876011967	10,6551504599761	10,645850304591	10,6707458683036	10,7915134596606
HSP60A	HSP60A	HSP60A	-0,034859013368314	1		11,1958339445246	11,1141592006897	11,2372778478653	11,1189017998284	11,1939012273559	11,1320663420404
CG3819	CG3819	CG3819	-0,14611380950529	1		10,2397392130918	10,3568704355107	9,44891491917814	10,2847694817209	10,0584932728192	9,22254443259786
CG4631	CG4631	CG4631	0,007734156355021	1		10,8226700490183	10,7025388020823	10,4436419027865	10,6957956968147	10,6363929099456	10,6842596979672
SGP	SGP	SGP	-0,09542512984375	1		10,5881459792544	10,6041597748704	10,9607284695898	10,5747535577725	10,5881893887419	10,7289224017977
CG45076	CG45076	CG45076	0,033809872790154	1		10,7271900916214	10,8812039593635	10,8788578764002	10,9264613555752	10,8657753897759	10,7997843467206
CNN	CNN	CNN	-0,007185748199165	1		10,6987078248901	10,65418769837	10,4276071861088	10,5177111652919	10,5662375098778	10,6835722429386
CG18449	CG18449	CG18449	0,088022711647351	1		10,9319325859626	10,7599686267625	10,3652367631375	10,7258695594649	10,9427634497767	10,6986210960548
TRXT	TRXT	TRXT	0,056935539500813	1		10,6910166184153	10,6213286965748	10,4172042406021	10,5238691507985	10,6748548216771	10,7087924094931
TRPL	TRPL	TRPL	-0,141498123315891	1		11,0058670429258	11,1906127969354	10,7803830935535	10,9157967220932	10,9427634497767	10,716206059589
SAP47	SAP47	SAP47	-0,050854501546382	1		10,7309455931972	10,914574072751	10,9269069237705	10,8805819369103	10,7643411653836	10,7806256405653
ANK	ANK	ANK	-0,082441698566462	1		10,6178590710004	10,6957299241837	10,8124911208832	10,7746401343789	10,4702083972411	10,6224737056146
SIP2	SIP2	SIP2	0,028038597922643	1		10,8296920945815	10,7410782314864	10,6393251818299	10,6738109280454	10,8023981252323	10,8199437002211
SFP33A3	SFP33A3	SFP33A3	0,053941815576528	1		9,81704644637356	9,98473611393957	10,2422878661607	10,0707217559055	9,81775429507723	10,302535433548
DIDUM	DIDUM	DIDUM	-0,099950038102954	1		11,2133899500292	11,0253024480551	10,8413086404993	10,8887850519788	10,9814294629874	10,9335861296926
SPIDEY	SPIDEY	SPIDEY	-0,057434265765787	1		10,7578844896626	10,8729280583137	10,8653164147602	10,8785238494556	10,6952258592869	10,7461440480725
CG9331	CG9331	CG9331	0,159953017115448	1		9,31500332135899	9,5850150222688	10,2370399695693	9,60200586277401	9,96595419891426	10,1536236553502
MAL-A7	MAL-A7	MAL-A7	0,538260656211879	1		9,19234031892482	9,16202029164691	9,99271538835938	10,1226540703601	10,0880659801642	9,89437747285808
CIRL	CIRL	CIRL	0,063876093391876	1		10,4940438934313	10,6427277314515	10,7092106239047	10,6140422212153	10,7002739898581	10,7289224017977
JAFRAC1	JAFRAC1	JAFRAC1	-0,045001919142386	1		10,2331341882503	10,4887642450942	10,8413086404993	10,4820093424372	10,46190981075	10,5473816681221
MILT	MILT	MILT	-0,028674799374822	1		10,7054041588894	10,6453804304468	10,7920602582118	10,6288100657188	10,6427000530292	10,7819108334904
CG10841	CG10841	CG10841	0,029258345784425	1		10,8548642763858	10,5922937760426	10,3274657425847	10,6538945027738	10,6342843865704	10,6217561620751
MLP60A	MLP60A	MLP60A	-0,104417065549035	1		10,5429306122974	10,8253727878123	10,5711041768184	10,6965747045639	10,4403487825941	10,49427324569
RPS27	RPS27	RPS27	-0,064563992847098	1		11,09889792056	11,1600211697342	11,1188757724185	11,2236790564774	11,0830956019477	10,8563897659457
OBP56A	OBP56A	OBP56A	0,421904607387935	1		9,51773940947109	9,76329262521969	9,14146148553735	10,2701910530818	10,0926804358185	9,16263309614344
CG11911	CG11911	CG11911	-0,110345684705884	1		8,20757191210092	8,73048646463101	10,1821188361726	8,75861174622317	9,26262071235181	9,44490904497747
ACT42A	ACT42A	ACT42A	-0,027066305394955	1		10,6429916434871	10,6086977587918	10,6824337425715	10,5026457070239	10,5979598010295	10,7415276370096
CG5214	CG5214	CG5214	-0,072667468719939	1		11,0403257404092	11,0687688971997	10,9228272195845	11,0084266604331	10,9307868420836	10,8769818510346
SHI	SHI	SHI	0,049322913799296	1		10,7588045046902	10,8323739914047	10,7539883423565	10,8640344387221	10,8431329264292	10,7870401868399
ATPCL	ATPCL	ATPCL	-0,104385029960581	1		10,9278482230488	11,0799242592563	11,2908093807896	11,036387163416	11,0391468681368	10,9318504540696
IDGF4	IDGF4	IDGF4	-0,106907963000667	1		11,7790695708106	11,6832726005099	11,6898288188701	11,7103460564179	11,7289918362398	11,3685631555788
ENDOS	ENDOS	ENDOS	0,127771045830887	1		10,5651896119786	10,4119144031067	10,3902730450464	10,4738532020324	10,6247577092465	10,6508866771482
TTLL6B	TTLL6B	TTLL6B	0,086042626753848	1		10,7205943481047	10,4548890864483	10,4137198554398	10,5369769844928	10,6510669129841	10,673913317642
MST84DA	MST84DA	MST84DA	0,103486814694698	1		10,7761742330133	10,5362262876349	10,3262307043225	10,8196720656574	10,6891446933855	10,452109504905
CAP	CAP	CAP	0,014127323817312	1		10,8600179261103	10,9811857641498	10,8964403165764	11,0388465146503	10,9537962579514	10,7799826145155
CG11892	CG11892	CG11892	0,090679629917961	1		10,5429306122974	10,6141245644803	10,9390772693303	10,7687258204814	10,8827490847007	10,7448265801237
RPL14	RPL14	RPL14	-0,06682031431553	1		11,4333237910187	11,4985396791358	11,6194788152884	11,4867616522576	11,5648868216658	11,2944073048006
IM33	IM33	IM33	-0,106488915787783	1		9,89275780218965	9,45395969079501	10,5212464306562	10,0156019734339	9,68348789207958	10,0249395825651
NRV1	NRV1	NRV1	-0,05357926034676	1		10,891398300628	11,0150829840404	11,1878161549618	11,0613989409926	11,0028343213751	10,8799854608411
RFESP	RFESP	RFESP	-0,038643827622121	1		11,1432563445249	11,010289013566	11,1898546874722	11,1539236642793	11,0815488417976	10,9936102903209
ALDH-III	ALDH-III	ALDH-III	-0,027557799585912	1		10,9080806944087	10,9035362426178	11,2431794201564	11,0577656557738	11,0431257501544	10,893127555659
RHOGEF3	RHOGEF3	RHOGEF3	-0,066893389343794	1		10,9360054184169	10,7352795382032	10,7466212381585	10,6911127961873	10,7192973892153	10,8117879068644
HLK	HLK	HLK	-0,030849107400463	1		10,5860740658502	10,6768381006088	10,8473481420342	10,6934561465516	10,6236952958401	10,7101431826173
RAB3-GAP	RAB3-GAP	RAB3-GAP	0,047113918617966	1		10,7532755934085	10,4569039136962	10,4113922479438	10,6247230271184	10,5484322975808	10,610949962028
CG32445	CG32445	CG32445	0,038618912906572	1		10,8574434025046	10,6068842777658	10,2733805741081	10,6769721951828	10,6769049181494	10,5556704311275
APL	APL	APL	0,01965741629005	1		10,5257378304075	10,2021166984399	10,282324474327	10,1994073657996	10,3313378685204	10,5352396332203
TRP	TRP	TRP	-0,186712564636762	1		10,9934139787843	10,9027973759563	10,6283437239749	10,8901477145562	10,6447963214741	10,4177989049635
CG34310	CG34310	CG34310	0,026342682642728	1		10,4457293858708	10,2152693916816	10,3676399777137	10,2027012792957	10,3391261258033	10,5504012765813
LARP4B	LARP4B	LARP4B	-0,050366820038702	1		10,6627871521342	10,6338500083406	10,7613180175786	10,4928129615727	10,6489797426575	10,7553327896455
HIS3.3B	HIS3.3B	HIS3.3B	-0,050657596318194	1		11,1097555279706	11,2050695140649	11,217429742023	11,1803395139938	11,1780665862643	11,0205351961227
CG10734	CG10734	CG10734	0,060040078719175	1		10,6676938782244	10,3416849266845	10,3237574514527	10,3525680303041	10,5606969499945	10,6123954738927
CG11598	CG11598	CG11598	0,293287779209389	1		9,50024194060483	9,70345417295342	10,0729582787287	10,0366732702207	9,98428091199901	10,1811586628207
POLDIP2	POLDIP2	POLDIP2	0,110905823366709	1		10,7025381064946	10,5986952848063	10,5835624199275	10,7074368752045	10,7815911365909	10,7302544670383
GPP	GPP	GPP	0,022821360907248	1		10,4717731299535	10,3208169800015	10,4696037952583	10,3012521299539	10,4172348302251	10,5986042807488
CG8560	CG8560	CG8560	0,027828273271475	1		10,5777565278154	10,6837365115993	10,1078766372068	10,6848451893832	10,6087387697244	10,1743240222987
PGLYM78	PGLYM78	PGLYM78	0,090595526170471	1		10,1969349116952	10,2701544929698	10,6432978052906	10,4248641569121	10,4690258034142	10,5252984259618
CG6652	CG6652	CG6652	0,07077563749469	1		10,6832841891944	10,4579102731075	10,2695304349965	10,342648914084	10,668686994737	10,6210382614783
MICAL	MICAL	MICAL	-0,006728153189076	1		10,8094108758396	10,8577582488585	10,5711041768184	10,7679848235541	10,7633767592022	10,7033766342799
CG17108	CG17108	CG17108	-0,075962192931027	1		10,9641977778379	10,9521976658878	11,1878161549618	11,1499476757395	10,9764444522311	10,7335792591612
CG12116	CG12116	CG12116	-0,189945241847983	1		10,1584101702148	10,2330138013002	10,8525048103849	10,5203535211224	10,2105842108394	10,0019628108152
CG12902	CG12902	CG12902	0,011973231662133	1		10,6319872132449	10,6258130792326	10,0326376397999	10,5865688588298	10,4971438918085	10,3087901488998
CG3168	CG3168	CG3168	-0,05110954579301	1		11,5659145409104	11,4299361442234	11,5192817614152	11,4912581831993	11,5476251111142	11,3180761233561
CG46434	CG46434	CG46434	0,04313281080793	1		10,5354339684605	10,2804303178951	10,1419697808463	10,3124756932233	10,3050691034902	10,4871996668247
DRAT	DRAT	DRAT	0,37567653372722	1		9,72589332235089	9,76654531557213	10,3592111539983	10,4154314455199	10,6012019561335	9,98420774446497
THEG	THEG	THEG	0,090769625368127	1		10,5514507754847	10,3750976471017	9,90609284119377	10,3896507007548	10,3999633598542	10,3894133176286
CYP6W1	CYP6W1	CYP6W1	-0,657897804471743	1		10,453705629244	10,4808648816636	10,1984108607631	10,0366732702207	9,90079014299815	9,07308478494753
CG15096	CG15096	CG15096	-0,045674777503085	1		9,90111525556863	9,82699260697611	10,6051087823257	10,3731788009162	9,9625969118231	9,95145894982503
CG9861	CG9861	CG9861	0,021372816152552	1		10,8583020876186	10,5654664218215	10,2810501640122	10,5654017437143	10,6676564550706	10,5920253086906
CG32081	CG32081	CG32081	0,091369697795128	1		10,5829606058638	10,3941492940263	10,3286997244803	10,5062047003649	10,505242822625	10,5772970611578
MSBP	MSBP	MSBP	-0,11082140973145	1		10,8880385477929	10,8653630921431	10,9678739268368	10,9455923291018	10,7073118281937	10,724918810626
PGD	PGD	PGD	0,013845374640841	1		10,1044246810638	10,1205783198879	10,7539883423565	10,3236126154677	10,3900003124412	10,4036759223571
VHA44	VHA44	VHA44	0,033703408375851	1		10,3549506573004	10,5266661459305	10,7345688722536	10,6345125378235	10,538319445906	10,5668970876181
ATPSYNE	ATPSYNE	ATPSYNE	-0,036692664431996	1		10,6035912040917	10,763228811548	10,8036436663293	10,7827329290853	10,6279402632924	10,6522927423164
TOM70	TOM70	TOM70	0,088709668328463	1		10,6168446039651	10,3930974437487	10,2861406656861	10,4583202086961	10,5371914073896	10,582469068465
TREH	TREH	TREH	0,031656915385824	1		10,940066785331	10,9507686028364	10,9439168055298	11,0084266604331	11,0255359936925	10,8937220884947
KLP59D	KLP59D	KLP59D	0,087974135415426	1		10,2991272611975	10,0740806721672	9,83492941621021	9,89996503108372	10,2105842108394	10,3595975173854
LECTIN-46CB	LECTIN-46CB	LECTIN-46CB	0,160043491217731	1		10,5735797070626	10,7067780898279	10,5773467460642	10,7679848235541	10,8995253995222	10,6676696852283
DP1	DP1	DP1	0,002180079701422	1		10,967384961573	11,0681100054806	10,8721030334242	11,0153116568044	11,053419778005	10,8465967229781
CG7430	CG7430	CG7430	-0,059748875622921	1		11,1488819321455	11,0116603456988	11,061397178603	11,0370023943772	11,0279472625096	10,9807966635775
BI-1	BI-1	BI-1	0,012576362725681	1		10,7073117022051	10,6506712404883	10,7758665889789	10,6911127961873	10,7192973892153	10,7618605289117
SINAH	SINAH	SINAH	0,174674022192672	1		10,5609761957649	10,4926977661646	10,2357250072427	10,6618940966001	10,6748548216771	10,4903477621528
SHEP	SHEP	SHEP	-0,039023647779526	1		10,4331055064687	10,5682649133318	10,8291532552575	10,5713599078768	10,5484322975808	10,6203200034686
ACP26AB	ACP26AB	ACP26AB	0,152790650555151	1		10,1202608937289	10,263263054657	10,4493256696572	10,4747617202307	10,3987217351221	10,4334215137809
CG17666	CG17666	CG17666	0,071686990419897	1		10,6046150302029	10,5180075159618	10,4090608790757	10,5636948817318	10,5750583838075	10,6131176870623
SPAW	SPAW	SPAW	-0,057340607737217	1		10,8668609456407	10,7858461215306	10,6223184184974	10,7805303015612	10,6552322167915	10,6746053895553
CG34034	CG34034	CG34034	-0,010969588962146	1		10,558864864147	10,5932100181956	10,6403193637031	10,8577798651679	10,5428228005104	10,3078982766425
CG3345	CG3345	CG3345	0,025445311152406	1		10,9618027608004	10,6690377548168	10,5553785447713	10,7841994814	10,8042748735517	10,7033766342799
KPC1	KPC1	KPC1	0,068325476638733	1		10,4840645718161	10,2093057554536	10,1916448619835	10,3624194139826	10,2783131491114	10,4585533446025
CG1640	CG1640	CG1640	-0,068632275180847	1		10,8548642763858	10,9521976658878	11,0717516458313	10,9566902138124	10,8907200827466	10,8317813777446
EIF4E1	EIF4E1	EIF4E1	0,010812076283385	1		10,3622332032136	10,4160628279567	10,5658813221377	10,3215941046406	10,46309824964	10,5861520403332
ROH	ROH	ROH	0,023093412427066	1		10,1764246711329	10,1582134117269	10,5223253732224	10,3326611274892	10,190634361677	10,4194513794619
RHEA	RHEA	RHEA	-0,090640676260629	1		11,1551846078702	11,2247138846508	11,1038187182687	11,0948755183442	11,1302406964935	10,9880531266819
CG15117	CG15117	CG15117	0,050751433668066	1		9,88435165230771	10,088447942814	10,2962680988656	10,2070814978633	9,949089086499	10,2699328728175
TRXR-1	TRXR-1	TRXR-1	-0,064401095861976	1		10,9832161117843	11,0515391469248	11,1803167947296	11,0128118217882	11,0526305321855	10,9633440598552
MST84B	MST84B	MST84B	0,003174603864063	1		10,8745207434756	10,6550654752371	10,3760198426387	10,6214450393765	10,7083144368746	10,6274865425365
PHB2	PHB2	PHB2	0,036066443491812	1		10,4627676628152	10,3644036676938	10,5426734445594	10,4435465513231	10,4451680461689	10,5868875078043
CYT-C-D	CYT-C-D	CYT-C-D	0,072244174300457	1		10,5214074292409	10,3568704355107	10,0521919923574	10,3741529597307	10,3711320992754	10,4383200281272
CG33523	CG33523	CG33523	0,088015186849772	1		10,645978340943	10,5513919541652	10,543736486861	10,6562990418381	10,6840574007216	10,6662785341897
BFC	BFC	BFC	0,183433691755616	1		10,3992849952367	10,1852015928596	10,1006713466492	10,3316585352702	10,454758544894	10,4601598174239
PORIN2	PORIN2	PORIN2	0,076320940645362	1		10,871121408714	10,6576956059932	10,3890906418114	10,6887656333568	10,8440454808891	10,6480704290258
CG18266	CG18266	CG18266	0,067317593172999	1		10,6784302904007	10,4887642450942	10,2344088452838	10,4601563237199	10,6076644896774	10,566151355703
IMP	IMP	IMP	0,003539120841064	1		10,4616380166318	10,5199361518814	10,3902730450464	10,4116410243714	10,4160079874787	10,5519087140606
SSH	SSH	SSH	0,030407946554357	1		10,5756696290046	10,5485605085848	10,3688400854556	10,4729441113463	10,5281352055217	10,5890916632982
RPS14B	RPS14B	RPS14B	-0,009745538712217	1		10,9761135841	11,0239440281796	10,8098425769226	11,0510807746011	11,0142298101279	10,7020195078726
CG9259	CG9259	CG9259	-0,058037251956323	1		9,80996242793737	10,0701373658145	10,4008712909016	9,8405901778137	10,0202503672417	10,2726780704968
MITOFILIN	MITOFILIN	MITOFILIN	-0,107367561933591	1		11,1759968602883	10,9614522301255	10,8602054174371	10,907073281111	10,9238981603725	10,8630841281252
CG11779	CG11779	CG11779	0,081722076744541	1		10,369479172295	10,124386317377	10,1006713466492	10,1750194283294	10,2413870278096	10,423574303815
F-CUP	F-CUP	F-CUP	0,054700629258645	1		10,8488283240102	10,660320950567	10,6814681723952	10,7849321988844	10,8210566426184	10,7553327896455
CMB	CMB	CMB	0,006635586230328	1		10,5503885027787	10,5102670858602	10,5648344784244	10,3634008625951	10,6076644896774	10,6579033392725
PAX	PAX	PAX	0,1021493163094	1		10,7177583436951	10,7874481564019	10,7345688722536	10,904378498858	10,9316456191325	10,7026982306553
EEF1ALPHA2	EEF1ALPHA2	EEF1ALPHA2	-0,051428643891826	1		10,8548642763858	10,9428833522164	10,723353530544	10,9218052757795	10,8080210618556	10,6331942519631
CG17571	CG17571	CG17571	0,281167607262809	1		9,80462649301578	10,1973040143082	10,4172042406021	10,2244705818276	10,7604796665233	10,2826993390645
GSTE12	GSTE12	GSTE12	0,007980200919513	1		10,6832841891944	10,703387656772	10,9922186453276	10,9037040160702	10,826607464307	10,6856336260718
CG31820	CG31820	CG31820	0,054236712921556	1		10,3957406400818	10,3416849266845	9,93068097324513	10,355530515157	10,2063324057503	10,3070058526899
PAR-1	PAR-1	PAR-1	-0,061435751273935	1		10,8349362897118	10,9529116669289	11,0169250729538	10,879896233927	10,9030325333195	10,8441380400913
CG7953	CG7953	CG7953	-0,079356223205908	1		7,98663537283435	7,99480479755064	10,018943058605	8,38617332792943	9,28160590842984	8,98655374636453
BRUCE	BRUCE	BRUCE	-0,026280300967881	1		10,690052328174	10,7352795382032	10,7767710217525	10,6746018944772	10,7103175663495	10,738883040384
SLIK	SLIK	SLIK	0,061704823366835	1		10,4098661125167	10,4649352015197	10,5458602244548	10,4481795915428	10,5573623717288	10,5986042807488
RPN2	RPN2	RPN2	-0,071454728638949	1		10,4951484579132	10,5151097192195	10,5426734445594	10,3915762649394	10,3698654009325	10,5668970876181
CG12983	CG12983	CG12983	-0,010646589695623	1		10,5482616079928	10,2781531180663	10,1970601971387	10,2103579563817	10,3143176769397	10,4761269195027
CUP	CUP	CUP	0,028514889249901	1		10,369479172295	10,0871477235971	10,2475167423557	10,0969215747532	10,2386137903348	10,4432019663664
CG15128	CG15128	CG15128	-0,022001418980891	1		10,6919802645602	10,3007649668615	10,2462112989309	10,3760993062181	10,357136869488	10,4769206545552
KNON	KNON	KNON	-0,080657002919387	1		10,1443981592903	9,97913926748609	9,8743339421175	9,6152498158383	9,85081805856196	10,2318820443826
HYDRA	HYDRA	HYDRA	0,018268951767736	1		10,5375798446118	10,3163850005068	10,3000476325004	10,3286465713497	10,3660586191707	10,5168327975437
CG17470	CG17470	CG17470	-0,026964175381722	1		10,7393598979099	10,5579771296739	10,2810501640122	10,5141804790484	10,5006204308294	10,5191465361857
RYR	RYR	RYR	-0,08689502272782	1		10,9270299610591	10,9385640717049	11,0561919425699	10,965765978789	10,8720521140036	10,8236924181237
TPL94D	TPL94D	TPL94D	0,058619707473522	1		10,7788978052285	10,5447765827687	10,5082357862977	10,6320713806726	10,7202917058277	10,6690594961105
SRRM234	SRRM234	SRRM234	0,084528655475289	1		10,4157111502166	10,4975996335872	10,4345010414214	10,5317481335108	10,5292703445302	10,541323424384
INOS	INOS	INOS	-0,187057838363644	1		11,0598663894043	11,0818839297022	10,9014247628697	11,0052862215954	10,8576649805584	10,6000622092022
SLGA	SLGA	SLGA	-0,026792352983508	1		10,7788978052285	10,8585205396497	10,8602054174371	10,8268054300897	10,8201294257402	10,7722438634067
UNC-13	UNC-13	UNC-13	-0,071321049622891	1		10,6706299234766	10,806535085783	10,6472595197172	10,7097538811891	10,6012019561335	10,6029736535715
LMPT	LMPT	LMPT	-0,157843837763535	1		10,854003542052	11,0075424325967	10,8212846481876	10,848697339509	10,7321703575314	10,62962958069
CG13124	CG13124	CG13124	-0,07820599855871	1		10,9545937610823	11,0280154566143	11,072488414675	11,0931016872885	10,9697708631903	10,7402059446712
CG31226	CG31226	CG31226	-0,028235725205269	1		10,2278283091915	9,95937752838674	9,37439317313624	10,2266295539288	9,69364859749359	9,60159350942206
IYD	IYD	IYD	0,103557095184415	1		10,282590015867	10,1420252689497	10,0341512665455	10,3226037130728	10,1350515416118	10,3105722410536
CG31522	CG31522	CG31522	0,072359842953339	1		10,222502844355	10,2849739626045	10,60612681663	10,4258040448604	10,4535632133136	10,4792992429114
PGK	PGK	PGK	0,060104556448722	1		10,441151654747	10,4067120408744	10,7857843010257	10,5974542364512	10,6541920177284	10,5920253086906
CG31233	CG31233	CG31233	0,304527220420224	1		9,62859015440864	9,83940191749754	10,4078937803243	10,1626690977519	10,6033593521177	10,0834379852395
AFG3L2	AFG3L2	AFG3L2	-0,004966346624204	1		10,8762174119496	10,8199038202001	10,6442892542769	10,8702620135796	10,801458834756	10,6572032067441
TMOD	TMOD	TMOD	-0,09714945054872	1		11,0687966515763	11,1256037797272	11,2684775573463	11,0889542468544	11,1106574047269	10,9774351767808
GOT2	GOT2	GOT2	-0,197087302880536	1		10,7318829430762	10,7369386873394	11,1045392955061	10,6848451893832	10,6624926857733	10,6676696852283
CG11125	CG11125	CG11125	0,106724625849504	1		10,1387550263349	9,92340104454898	9,95805014090807	9,92809738100993	10,0880659801642	10,3043252638238
CG3492	CG3492	CG3492	0,157639950475128	1		10,3378137114574	10,106529032935	9,98959819654616	10,2607408109566	10,3050691034902	10,3587365167603
CG3902	CG3902	CG3902	0,002749727700786	1		9,63060194157865	9,69835377243863	10,4851809469003	9,81355570596991	10,0710189020409	10,0855211450756
PINO	PINO	PINO	-0,049219730675426	1		10,4226940793469	10,6524305408158	10,7911653626851	10,7560768180627	10,5584747544137	10,407844111672
CG1317	CG1317	CG1317	-0,034960299815604	1		10,948155379489	10,8136280797954	10,6313469663273	10,8296489292729	10,7929775871388	10,6801300455312
CG10164	CG10164	CG10164	0,035892281690771	1		10,4829514852564	10,4274098696611	10,3373081705673	10,3256283060911	10,4831533491276	10,541323424384
NACALPHA	NACALPHA	NACALPHA	-0,023336856858344	1		10,8453678361892	10,8347001960386	10,8274083809691	10,8577798651679	10,8182732023059	10,760557341797
MPC1	MPC1	MPC1	0,040593933414418	1		10,4354089886731	10,5151097192195	10,7429235303542	10,6578998442943	10,6108849329559	10,5624169030908
KCMF1	KCMF1	KCMF1	0,09964372230716	1		10,4740157407642	10,5400326762551	10,1766470182919	10,5141804790484	10,5662375098778	10,4334215137809
KRT95D	KRT95D	KRT95D	-0,057446922314133	1		10,7987150938084	10,7866473613379	10,5783845531741	10,642620024335	10,6911745981278	10,6690594961105
CYP6D5	CYP6D5	CYP6D5	-0,144191868808535	1		10,9949765029927	11,2116474031159	11,0169250729538	11,050471519367	11,1421611462708	10,5443557262642
CG10859	CG10859	CG10859	0,061699756373398	1		10,5953743329936	10,3835961209976	10,3075771242818	10,3535562013291	10,5695516610015	10,5541669211026
MARF	MARF	MARF	-0,071216747801055	1		10,9910670148079	11,0753413164173	10,9030824254018	10,9932898173266	10,9797697058818	10,7812683801385
KANK	KANK	KANK	0,064126683742698	1		10,6208981990289	10,5131746160459	10,386722924144	10,5781392435198	10,587099691605	10,557172375895
SQD	SQD	SQD	-0,056252587818195	1		10,745870596287	10,8478116404469	10,9797049351353	10,7273950385888	10,8765188278701	10,8080080874233
PHTF	PHTF	PHTF	-0,024555412688167	1		10,5127074362754	10,4212316403998	10,3879072687081	10,3982955721964	10,3417128963482	10,5036510556212
CG9313	CG9313	CG9313	0,078298461304232	1		10,4638964251651	10,1594511621419	10,0296056138243	10,2733274274602	10,2796627976515	10,3656101768824
SEC63	SEC63	SEC63	0,099598936199993	1		10,1173944818486	10,1656240353555	10,3311645263889	10,2826958466627	10,2524269742745	10,3801088651602
CG31178	CG31178	CG31178	0,052035782749236	1		10,4203701896988	10,2365366430878	10,0714848447877	10,3104415291184	10,2260678261912	10,3630363906145
ND-51	ND-51	ND-51	-0,001937464636672	1		11,00354026658	11,0561982052242	10,8813828109273	11,0990059955656	11,1362132331246	10,662794776413
DJ	DJ	DJ	-0,019552290256845	1		10,7734455094128	10,4828437811276	10,4218370352901	10,6156905777478	10,505242822625	10,5199169585371
KAP-ALPHA3	KAP-ALPHA3	KAP-ALPHA3	-0,054939615578553	1		10,6618038011509	10,6733764859752	10,7035144110734	10,560275087596	10,6289995564073	10,6821963493677
VHA68-3	VHA68-3	VHA68-3	0,104602269543615	1		10,4840645718161	10,3525480042991	10,058155780845	10,4163774968097	10,4355133664952	10,3885699336139
CG3640	CG3640	CG3640	0,156624903039586	1		10,3328798186062	10,4788832640765	10,3075771242818	10,6856301309283	10,6279402632924	10,2459197692343
CG1690	CG1690	CG1690	0,057759040949705	1		10,1860324141736	10,1742219248681	10,0759006397974	10,0957409393526	10,1513627142549	10,349231440119
COPIA{}539	COPIA{}539	COPIA{}539	-0,057204087699947	1		10,4468715526642	10,6982870206791	10,4785256088449	10,6626916217531	10,4583386088131	10,326512778667
RR51475	RR51475	RR51475	-0,057204087699947	1		10,4468715526642	10,6982870206791	10,4785256088449	10,6626916217531	10,4583386088131	10,326512778667
TSP29FB	TSP29FB	TSP29FB	0,118701370518753	1		10,4273306587547	10,6391831950703	10,7567413363229	10,734998332406	10,866673738323	10,5854161977391
RCD7	RCD7	RCD7	-0,006274377294729	1		10,6499510102947	10,507353684159	10,2145209558289	10,497290700726	10,4463703508584	10,4423894563529
DPR17	DPR17	DPR17	0,077976919483399	1		10,6178590710004	10,3041263832473	10,2733805741081	10,3954197002696	10,5394466031018	10,5152882410494
CG3739	CG3739	CG3739	0,134276674104402	1		9,68968690831276	9,60513972145968	8,32982667180588	9,88227079507894	9,5286363207088	8,752260084464
PDHA	PDHA	PDHA	-0,109393356977213	1		10,499558278385	10,6444967392872	10,9154545528173	10,6895484453401	10,5584747544137	10,5090934256705
ND-39	ND-39	ND-39	-0,078102770337101	1		10,966588825498	10,9790843214857	10,9220098925102	10,9644729312654	10,8907200827466	10,7741824463542
CYCT	CYCT	CYCT	0,042804691883946	1		10,1736678084801	10,1482729924243	10,2874104895371	10,092193224991	10,234443913016	10,3961426991297
MENL-2	MENL-2	MENL-2	0,099842448845027	1		10,45484150123	10,2470538472043	10,1221801519909	10,4154314455199	10,3520138453947	10,3733040998335
SDHBL	SDHBL	SDHBL	0,150569968154753	1		10,3512955522691	10,0355028711397	9,9274266673208	10,1214943149537	10,3378309991572	10,3291524949766
TSG101	TSG101	TSG101	0,158484945948478	1		10,3266886291096	10,1078119093939	10,1335217289914	10,3436439002467	10,3430045444049	10,3638948296568
XBP1	XBP1	XBP1	-0,111916367836713	1		11,2360301039867	11,3454536915515	11,0732248074509	11,1316308724127	11,3067638063817	10,8636911690006
CG17450	CG17450	CG17450	0,112599464354289	1		10,3291682940868	10,1445276060355	9,88107837218547	10,0707217559055	10,320887688721	10,3212188119498
CAH13	CAH13	CAH13	-0,029075285865035	1		10,1387550263349	9,91169647439385	9,93554870942901	9,79476216010271	9,85625575845222	10,2167563715569
GSKT	GSKT	GSKT	0,149065109437864	1		10,5105242157101	10,3384099889048	10,1489722303691	10,4097420727511	10,5990413291623	10,4529165606193
ATL	ATL	ATL	-0,07723294831164	1		10,6178590710004	10,6707748133788	10,6649538259496	10,5781392435198	10,5371914073896	10,605879234304
CG33284	CG33284	CG33284	0,026110842821947	1		10,4784905312605	10,4067120408744	10,0817674201573	10,4135374797763	10,322198108324	10,3379168288444
CALS	CALS	CALS	-0,016442014323151	1		10,221168400896	10,2574949357599	10,5223253732224	10,4106918609988	10,2006437697508	10,348364228872
MST33A	MST33A	MST33A	-0,014327656030408	1		10,5181510769331	10,2563385393877	10,288679196704	10,1950037497527	10,3558578179465	10,4689635840865
TUD	TUD	TUD	-0,155776783621522	1		10,9376313374303	11,0502052191728	11,1066988703082	10,9618833542482	10,8933673252977	10,7728903472012
MUC11A	MUC11A	MUC11A	-0,05189798569413	1		10,666713867153	10,6086977587918	10,9670817325742	10,7936959045655	10,7032944112264	10,6102266626073
CG32192	CG32192	CG32192	0,073378821985244	1		10,3766889301259	10,0923415843323	9,88443880041825	10,2950931836449	10,1109920663899	10,201470434632
DOP	DOP	DOP	0,055469863819501	1		10,3192239592766	10,3274395250196	10,3676399777137	10,3205837891824	10,3887500798201	10,466567879814
CG34417	CG34417	CG34417	-0,150020847568169	1		11,1169488006262	11,2211620191582	11,2000043657957	11,0178071677141	11,1098988665804	10,9616438395484
CG32276	CG32276	CG32276	0,019932933293711	1		9,7556936179261	10,0395418551385	10,2211807609465	10,1536201640013	9,83804981591648	10,0989888555626
LPR2	LPR2	LPR2	-0,62992310874687	1		10,3742896786467	10,3993970727183	10,2185205269404	9,98404473895196	9,56229632240283	9,52230483231253
PROML	PROML	PROML	-0,011099498088262	1		10,5641374109907	10,3041263832473	10,4572455109807	10,355530515157	10,4172348302251	10,5237629110827
FBL	FBL	FBL	0,016353172799925	1		9,92262073248192	10,0502575222161	10,5814935027099	10,3356647304401	10,2020680330052	10,1456590103258
LARP	LARP	LARP	-0,002188210935147	1		10,6499510102947	10,7986128641027	10,8576431127271	10,77020667354	10,8330565449431	10,7033766342799
CG32548	CG32548	CG32548	0,127583837273225	1		10,4122069700829	10,2105004564697	10,0296056138243	10,3155215717432	10,3862463595391	10,357012972439
SPIR	SPIR	SPIR	0,074858121508927	1		10,45484150123	10,3351276000536	10,2145209558289	10,3436439002467	10,4403487825941	10,452109504905
UNC-104	UNC-104	UNC-104	-0,026394674197895	1		10,6380000328952	10,7084703231225	10,7044653430852	10,7687258204814	10,6384983561748	10,5586727586606
PNUTS	PNUTS	PNUTS	0,051186119723539	1		10,3402743447173	10,4098357088394	10,4020440821795	10,5308748128916	10,3787090222093	10,391098607998
RPL38	RPL38	RPL38	-0,242677461232227	1		10,3981045107685	10,3622553265041	9,86415780831462	10,298175943408	9,92168799290592	9,6698252860131
CG42675	CG42675	CG42675	0,000211440163377	1		10,6774575478671	10,4639337321696	10,2370399695693	10,3848255162233	10,5349326808748	10,4895613820964
L(1)G0196	L(1)G0196	L(1)G0196	-0,018365660164347	1		10,5083376862841	10,5560987160994	10,694927698965	10,5671065886832	10,5606969499945	10,582469068465
CG11327	CG11327	CG11327	-0,044972446730474	1		10,5725336096778	10,3052451171919	10,1461753277951	10,2565207509662	10,2742566112959	10,3860368193289
RPL36A	RPL36A	RPL36A	-0,024971424982644	1		11,1140757940054	11,1160729463226	10,8897674862593	11,0184303715516	11,1708111644525	10,8533365748605
PIF1A	PIF1A	PIF1A	-0,157492741876668	1		11,3460273744585	11,2562931985705	11,3034169161047	11,1702798710831	11,1989032921025	11,0639704902255
DNAJ-H	DNAJ-H	DNAJ-H	-0,014312061920105	1		10,7177583436951	10,5466697862447	10,4595003601355	10,6618940966001	10,5304045910925	10,4950570623034
CG3581	CG3581	CG3581	0,121957272429477	1		10,3117204654176	10,1520086805727	9,92579675741999	10,1861559871682	10,2850488011053	10,3061128763589
ND-MLRQ	ND-MLRQ	ND-MLRQ	0,016135866366351	1		9,7648813705662	9,8301049556709	10,3640336529691	10,2016041435354	9,86347428940499	9,9964377890721
CG14305	CG14305	CG14305	0,007528074193897	1		10,3957406400818	10,1876302127218	9,92905473788029	10,2868401405497	10,0741333908003	10,201470434632
APPL	APPL	APPL	0,06910678722092	1		10,1570150773359	10,3405941065666	10,4884971379996	10,4847178413281	10,3812258459335	10,3422791101442
PGM1	PGM1	PGM1	-0,312719638853069	1		10,8226700490183	10,7818332340169	10,9447218189139	10,7043417340147	10,4499712647742	10,4472576666248
CG2930	CG2930	CG2930	0,196593969321806	1		9,97739558855872	10,1269194097977	10,5180047530659	10,3731788009162	10,5881893887419	10,2899440594726
CG8420	CG8420	CG8420	0,211807629093523	1		9,40237473109764	9,34286032695344	9,73795184128487	9,73079485154814	9,46124547491618	9,91209247563647
SCHUY	SCHUY	SCHUY	0,092297151221872	1		10,4110370160721	10,2781531180663	10,1916448619835	10,3790139113662	10,3837382866303	10,4020052688471
MIRO	MIRO	MIRO	0,051718935724905	1		10,3838628368338	10,224760228864	10,1957082678262	10,3356647304401	10,2565452707142	10,3690347648496
PEBP1	PEBP1	PEBP1	0,320438266298247	1		8,51255871904326	8,56848404320714	9,92089594999131	9,57005546090844	9,50805679247067	9,3423686860781
LOLA	LOLA	LOLA	-0,078280774801868	1		10,526818402781	10,587703816446	10,5669274067943	10,5247467212438	10,4147801005586	10,5044297951616
MST84DD	MST84DD	MST84DD	0,097137296888885	1		10,34395744344	9,9407817548896	10,018943058605	10,3104415291184	10,1079562229727	10,197623509295
MTS	MTS	MTS	0,032982235035701	1		10,3512955522691	10,4366278866929	10,6000078072405	10,5465142664499	10,4831533491276	10,466567879814
BSG	BSG	BSG	-0,065376622416072	1		10,6794023775009	10,7059312282481	10,9867572480003	10,7973317948514	10,7498069404493	10,6459546293036
HACD1	HACD1	HACD1	0,013541936021999	1		10,2632700096159	10,3772269634851	10,572146482644	10,4388985847091	10,3974790408917	10,4326034752433
STRN-MLCK	STRN-MLCK	STRN-MLCK	0,012681733784163	1		10,6735600056829	10,6863149352904	10,7667909390758	10,8268054300897	10,739054671195	10,5920253086906
VELO	VELO	VELO	0,03501017370324	1		10,8583020876186	10,6914579990306	10,610191785284	10,7523353189704	10,8394769253906	10,6815079101998
MST84DB	MST84DB	MST84DB	-0,102323376256085	1		10,9871469037008	10,8393413831229	10,4322067479257	10,7304411663072	10,8549513469998	10,3860368193289
FUM3	FUM3	FUM3	0,055085495679062	1		10,3500751231799	10,1900547511369	9,68304944153963	10,245916277123	10,1350515416118	10,0834379852395
ASRNA:CR45485	ASRNA:CR45485	ASRNA:CR45485	-0,089709589998657	1		9,05527835068301	9,07549550994993	10,0296056138243	9,12087344726095	9,24890524884022	9,68639067097809
CG15219	CG15219	CG15219	0,008828535179012	1		10,5725336096778	10,3793531417784	10,14477484053	10,3934992625	10,3774489619277	10,3834992495244
HASP	HASP	HASP	0,098866057991768	1		10,3658607368804	10,4966205916094	10,4229929131777	10,5781392435198	10,5684477896608	10,4358728499997
SLE	SLE	SLE	0,025194043170678	1		9,89108048605591	9,74856407882453	9,80332237110536	9,5321540359305	9,81030273929785	10,116412885481
CG17242	CG17242	CG17242	0,042484702671959	1		10,4122069700829	10,3686907764352	10,2962680988656	10,6674675364407	10,4948215361647	9,95602046438074
VPS13B	VPS13B	VPS13B	-0,096733521341665	1		10,7063582458184	10,5419321111542	10,5648344784244	10,4811053783151	10,4725706807045	10,5713634023188
ZORMIN	ZORMIN	ZORMIN	-0,09945603596326	1		11,0319781981605	11,0428464883386	11,0606547222923	11,0103076476541	10,9805998231193	10,842907125551
EIF5	EIF5	EIF5	0,022239077641791	1		10,4075214505978	10,2655638603549	10,46512211268	10,350589655396	10,3849928681089	10,4713553167051
EIF3B	EIF3B	EIF3B	-0,10945808944117	1		10,9871469037008	11,0753413164173	10,9014247628697	10,8935487506839	10,9613852295029	10,7838364787639
VHA100-2	VHA100-2	VHA100-2	-0,111170870074251	1		10,5397225337096	10,6820149987808	10,7252288192622	10,7066637122107	10,4866637247205	10,4111700141035
EIF4G1	EIF4G1	EIF4G1	-0,073315170679094	1		10,5039546606243	10,6524305408158	10,8230369400888	10,6181595866624	10,596877461512	10,5624169030908
CG5326	CG5326	CG5326	0,142060559294935	1		8,63385754701605	9,02749709274983	9,70031277652545	9,18000251259262	9,07947674171559	9,66007357092548
CG32119	CG32119	CG32119	0,107227895244365	1		10,2953277642353	10,205715704893	9,81745550303092	10,2480434168818	10,234443913016	10,2005096645363
CG42232	CG42232	CG42232	0,004675817861963	1		9,6916153327611	9,50158567733245	9,75824225931956	9,34609360129464	9,54892641320306	9,9975444874307
CG13492	CG13492	CG13492	0,205523580016386	1		9,91273494637536	10,1269194097977	10,343425763246	10,42204081356	10,4294462162743	10,1654887807704
FKBP12	FKBP12	FKBP12	-0,005197895217606	1		9,74087041309975	9,8301049556709	10,1752758149463	9,91208898652994	9,73948763813577	10,0896784625555
SDHB	SDHB	SDHB	0,003422789474691	1		10,4075214505978	10,5304978080897	10,7148844347212	10,6801265504203	10,5618067655264	10,42768547927
ERK7	ERK7	ERK7	0,020230191324802	1		10,3104660801375	10,2164591664135	9,98177562242418	10,0255562249621	10,2358352117028	10,3123521345899
CG12229	CG12229	CG12229	0,069738487647406	1		10,6608197794515	10,4468015204985	10,2605066164989	10,5159469022445	10,6151677051583	10,4713553167051
PYD	PYD	PYD	0,068505097893301	1		10,3706833034778	10,4191663371169	10,5169225731974	10,5212332320293	10,5190217960344	10,4753327475164
PDGY	PDGY	PDGY	-0,015362648972966	1		10,2023554188488	10,2735879067247	10,6363385189585	10,5062047003649	10,3195760777637	10,2671824415444
IDH3A	IDH3A	IDH3A	-0,072596963213199	1		10,7449422934816	10,763228811548	10,9293492201094	10,8633408236478	10,7400354683468	10,6138395388728
ND-49	ND-49	ND-49	0,016092604370787	1		10,4896171591991	10,6150270507779	10,6051087823257	10,7560768180627	10,6173043330004	10,3630363906145
CYT-B5-R	CYT-B5-R	CYT-B5-R	-0,565739513010622	1		10,6349967555732	10,4108754303565	10,8009788149769	10,2114484577359	10,067897675177	9,88364311034392
LPIN	LPIN	LPIN	0,010111432390135	1		10,6996663490757	10,7962276895934	10,8256613937785	10,7357564625263	10,8854109804226	10,7309200387228
CG7768	CG7768	CG7768	0,064641736064108	1		10,1130841573127	10,009656654288	9,61993953912171	9,81785813039609	10,0121538813674	10,133628986863
KST	KST	KST	0,007595768396735	1		10,4896171591991	10,6863149352904	10,8009788149769	10,705116142061	10,7410155991696	10,5668970876181
SU(TPL)	SU(TPL)	SU(TPL)	-0,072331039649379	1		10,0971685333749	10,3654766398044	10,4172042406021	10,1272837913534	10,2176428248418	10,3309096263734
CG46059	CG46059	CG46059	0,039801205536123	1		10,5192373445754	10,2505426128357	10,1997602610672	10,4435465513231	10,3235073387351	10,3379168288444
GDAP2	GDAP2	GDAP2	0,025564563431186	1		10,4215326024372	10,4739172791752	10,7035144110734	10,6610961303296	10,5717568730435	10,4513019974642
OATP30B	OATP30B	OATP30B	-0,007975415962447	1		10,6188728251891	10,3186026921414	10,5447987464422	10,5781392435198	10,4343019759314	10,4561402763019
CG6424	CG6424	CG6424	-0,119588152125307	1		10,571486753218	10,7689164671609	10,6333456602781	10,6434282727261	10,5247244197481	10,4496856253785
CG42393	CG42393	CG42393	0,141773942156781	1		10,1458055003185	9,92048379237833	9,80154595475962	10,0093455071984	10,1003385475096	10,1956961931119
HYD	HYD	HYD	-0,018304468408601	1		10,1969349116952	10,2690082035259	10,5341407891506	10,1705406222631	10,3723976864222	10,4128300944803
ATP6AP2	ATP6AP2	ATP6AP2	0,029190561695055	1		10,5300552723076	10,4232939913049	10,6805019555472	10,577293566678	10,5990413291623	10,5556704311275
FUS	FUS	FUS	0,068671355348257	1		9,65056700792673	9,86238554122169	10,0477029165175	9,94655206547417	9,7705378499185	10,0571414700847
CHC	CHC	CHC	-0,107967090691388	1		10,9618027608004	11,0212233451934	11,08130041683	10,9888448222081	10,9571740635551	10,7915134596606
PINK1	PINK1	PINK1	-0,07778386395294	1		10,9335630989517	10,924800408727	10,7493883127016	10,9117770719485	10,8585683919948	10,5949530007713
VHAPPA1-1	VHAPPA1-1	VHAPPA1-1	0,029422382495514	1		10,3658607368804	10,4035815949855	10,5005917030218	10,5247467212438	10,4196853902898	10,4136594188848
UPSET	UPSET	UPSET	0,006680858747756	1		10,0392820747426	10,0314525478063	10,1739033071064	9,91074690082215	10,0725769868649	10,2616657981287
CG8001	CG8001	CG8001	-0,00213554701817	1		9,89944763354748	9,76003258479933	9,82796522756579	9,54777970308445	9,78391496524762	10,0958920624729
CG5217	CG5217	CG5217	0,159958070061073	1		10,1401678802884	9,89395962167647	9,70412118073259	10,0874493273642	10,0442707158258	10,1153937471529
CRTP	CRTP	CRTP	0,03186561594589	1		10,2940590383463	10,0205957615525	9,86755783448332	9,99041164966614	10,0880659801642	10,2205526828206
SPN75F	SPN75F	SPN75F	0,178814884647717	1		9,50024194060483	9,63035353955274	9,76007277025714	9,8518232794629	9,61242965284626	9,94573669972952
CG18609	CG18609	CG18609	0,214603621771794	1		8,04210174428339	8,26238220318053	9,72301384522534	9,04705184849157	8,94303951740817	9,2745991887816
CG32425	CG32425	CG32425	0,006993367629128	1		10,7337558177614	10,8017869750429	10,8981037128567	10,907073281111	10,8951294588988	10,6445423703264
SAR1	SAR1	SAR1	0,040953636435612	1		10,1029763682184	10,1668554468831	10,1766470182919	10,2212260536802	10,0911439232751	10,249640208171
P5CDH2	P5CDH2	P5CDH2	-0,014517246844556	1		10,5181510769331	10,3601037814122	9,9484496114692	10,3456318162935	10,2917531517822	10,201470434632
CG34120	CG34120	CG34120	0,000957712707796	1		10,803181310254	10,7818332340169	10,9252764262425	10,8612579753312	10,907404495196	10,7454854644869
SRPK79D	SRPK79D	SRPK79D	-0,039532117655669	1		10,526818402781	10,2655638603549	10,3724344304156	10,1894802601572	10,3949904365547	10,4593568046185
TALDO	TALDO	TALDO	-0,084399012694935	1		10,0662877900935	10,1680858082364	10,6112062403492	10,2565207509662	10,1733121363153	10,2205526828206
ACP54A1	ACP54A1	ACP54A1	-0,074653562502289	1		10,3802803425723	10,0845437644325	9,94523518508969	10,4068889505159	10,1528364441688	9,52997384197795
KHC-73	KHC-73	KHC-73	0,064169857842259	1		9,9143872887552	9,99447865132301	10,0861519018019	9,9439300912078	10,0299065510655	10,2033900574621
IP3K1	IP3K1	IP3K1	-0,129692573080787	1		10,3003915397902	10,4538806166468	10,1970601971387	10,3134917007404	10,0710189020409	10,1792092100777
MUB	MUB	MUB	-0,028531922371456	1		10,2251680340285	10,2906334689489	10,4639995133089	10,3770714956623	10,2091683343099	10,3114624623098
CG18568	CG18568	CG18568	0,028435950521647	1		10,392187555848	10,2701544929698	10,1363432464723	10,3063645762736	10,2620181090362	10,3247502806805
LGS	LGS	LGS	-0,094489474475708	1		10,1500193049844	10,1231181013551	10,1093133870919	10,0610753362811	9,83621652145751	10,1762800828974
SPEN	SPEN	SPEN	-0,013628920580469	1		10,2684473615634	10,3263378764832	10,5679727334943	10,2806192268071	10,4172348302251	10,4366890373554
LDSDH1	LDSDH1	LDSDH1	-0,045714346065081	1		9,97581389618069	9,8984143199584	10,5690173033353	10,1828240366607	10,1200614541114	10,0979573296198
HMW	HMW	HMW	0,096848843264601	1		10,2489357382813	9,93501141933933	9,73423181767841	9,86158100452103	10,1949326142819	10,1753023841107
CG33129	CG33129	CG33129	-0,050378081647306	1		10,1044246810638	9,97913926748609	10,1697779317408	9,96735805845796	9,90778978149642	10,2100886940208
CG46439	CG46439	CG46439	0,037145491538203	1		10,282590015867	10,1420252689497	10,0280872078982	10,1750194283294	10,1350515416118	10,2598222192788
CG8517	CG8517	CG8517	0,001343605908374	1		10,8375512560652	10,6365190660919	10,4333543507455	10,7266325006535	10,739054671195	10,4593568046185
NRV2	NRV2	NRV2	0,05471861272651	1		10,2927891957402	10,100097483211	10,2835976600563	10,2266295539288	10,266109156221	10,3500981303942
MLT	MLT	MLT	-0,054045369110013	1		10,5620307040069	10,6347402430249	10,2746616738775	10,5395843203918	10,4819813232561	10,3052193469654
JP	JP	JP	-0,193515525854065	1		10,8863557327367	10,9371214330842	10,85078796808	10,7694664370132	10,7053045181027	10,6188824137855
LECTIN-29CA	LECTIN-29CA	LECTIN-29CA	0,039626731313815	1		9,45100004311264	9,67949650177085	9,82271993541387	9,69381901495627	9,44690068164715	9,91091821892312
VIG	VIG	VIG	0,047725251607941	1		10,6794023775009	10,5607901722441	10,5616893819094	10,6090858213873	10,7311841969535	10,605879234304
PAST1	PAST1	PAST1	0,032368189886137	1		10,6794023775009	10,5054081426767	10,526633092501	10,4765770420445	10,7212853376213	10,6080545860268
CG9932	CG9932	CG9932	-0,072785155263891	1		10,5083376862841	10,6177311272735	10,6363385189585	10,5456498414346	10,5006204308294	10,5013123117257
CG44434	CG44434	CG44434	-0,032301049455499	1		10,5439983885137	10,3163850005068	10,1766470182919	10,3195727657071	10,2957608581873	10,3474964960263
CG6295	CG6295	CG6295	0,168430378225689	1		9,37863086646408	9,8347609254633	9,96917060416051	10,1761369606621	10,1215674911529	9,29814348349211
HPD	HPD	HPD	-0,783006989109688	1		10,1778011294274	9,90433260134622	9,43980751194813	9,12550887676472	9,09182228036646	9,062548008062
EB1	EB1	EB1	0,041297071121574	1		10,3658607368804	10,2712998723556	10,3949929910138	10,355530515157	10,3849928681089	10,4161445355369
SPOCK	SPOCK	SPOCK	-0,059414269650647	1		10,7365605789317	10,7599686267625	10,7271016735484	10,7112964871065	10,7063085222599	10,6282012423523
CG14183	CG14183	CG14183	-0,010797895040723	1		10,2463141362107	10,0595688827267	9,81921244914019	9,97379887336883	9,98428091199901	10,1565990975596
MGE	MGE	MGE	0,027297043779334	1		10,2397392130918	10,1039598526504	10,0492008276852	10,1905866511465	10,0616348900713	10,2205526828206
CG8043	CG8043	CG8043	0,086615515965415	1		10,2761787181935	9,80501611240647	9,6791849291571	9,99168166692111	10,0202503672417	10,0750751354587
CG8630	CG8630	CG8630	0,16176078378169	1		9,07904547786075	9,35371459094391	9,83839894437356	9,54605185193328	9,49184503932561	9,79730985362962
TPR2	TPR2	TPR2	0,056306565273838	1		10,4684026638203	10,5663998556126	10,5180047530659	10,5106411310065	10,6769049181494	10,5329515810127
CAMKI	CAMKI	CAMKI	-0,130949278448573	1		10,4261729101406	10,4897486312668	10,6373347604047	10,572209069039	10,2984264907185	10,2790632903404
MOE	MOE	MOE	0,036072137184948	1		10,7337558177614	10,7986128641027	10,9495424889408	10,8812673141385	10,997922850956	10,7074403704756
SGG	SGG	SGG	-0,055615490501876	1		10,6309826357228	10,6400701459236	10,7567413363229	10,680914062784	10,6162364146219	10,5654052381182
SCPR-A	SCPR-A	SCPR-A	-0,016503593615909	1		10,4354089886731	10,4669360570729	10,0744302093772	10,4928129615727	10,3685975894403	10,0687710307456
CG8547	CG8547	CG8547	-0,08035331045131	1		10,4929384826183	10,6462635806522	10,7539883423565	10,6271766394059	10,5551350299565	10,4792992429114
SYT1	SYT1	SYT1	-0,04049914230162	1		10,2787466572693	10,4232939913049	10,4538566155729	10,421098469937	10,2863921660214	10,3291524949766
COX7A	COX7A	COX7A	-0,142376882683045	1		10,1415793519655	10,1973040143082	10,4940072400345	10,2554638043635	9,98923896483078	10,1713849497036
CG5886	CG5886	CG5886	0,098523513238198	1		10,0194586840733	9,90285530552498	9,53482312630824	9,80924041240804	9,92858721075492	10,0464871714131
YURI	YURI	YURI	-0,016647926591837	1		10,2184958053162	10,1457771488558	9,9339279549077	10,0243156930919	10,0315096501709	10,1985862027225
CG14740	CG14740	CG14740	0,055606159089606	1		10,4215326024372	10,1631580545957	9,88107837218547	10,1750194283294	10,2837041841495	10,2224470989037
CG5177	CG5177	CG5177	0,0348192654445	1		9,98370507408111	10,1997123632013	10,3311645263889	10,3760993062181	10,1513627142549	10,0969250656088
GEL	GEL	GEL	-0,369033567183159	1		10,7560426976376	10,8104799424864	10,9366513997307	10,6189816515417	10,476106869145	10,2926514776712
VRP1	VRP1	VRP1	0,058137574204757	1		10,1415793519655	10,0648628016957	10,0803029601927	10,0156019734339	10,1674915318665	10,2662644646469
SRPK	SRPK	SRPK	-0,071804028023917	1		9,90278095219833	9,91169647439385	10,0596428838803	9,68442505972758	9,82331781272561	10,1184490048795
CDI	CDI	CDI	-0,026650047300141	1		10,3658607368804	10,2412204240092	10,2708149566961	10,0898232260487	10,3130000765698	10,3818050532825
FKBP14	FKBP14	FKBP14	0,182544222337157	1		9,38341100442834	9,49571770291942	9,91597843785194	9,78454023152117	9,69769292703867	9,90267155107206
ADIPOR	ADIPOR	ADIPOR	-0,158222897506947	1		10,7384273949682	10,8222502025021	10,8746398072554	10,802406696052	10,6531510681291	10,49427324569
DOR	DOR	DOR	-0,057329618873357	1		10,7356262642741	10,8385688880635	11,0359368148074	10,8182411504978	10,9161088720266	10,715533663446
MIPP1	MIPP1	MIPP1	0,259241121682728	1		9,92426179762698	10,1218487695138	10,3163121508209	10,3436439002467	10,6521093669097	10,1245401778225
NPLP3	NPLP3	NPLP3	0,354540732931229	1		7,80616467464448	7,87334199727831	9,13018239851579	8,67254048790111	8,13851316560298	9,24880657536535
ACP63F	ACP63F	ACP63F	0,115191556785672	1		9,8135087852042	9,96788001250715	9,76372683910143	10,0464836810128	9,84353576272658	9,9975444874307
OSA	OSA	OSA	-0,007968887745117	1		10,042307795093	10,1026735447507	10,1970601971387	10,0329770986532	10,0490271641342	10,2290580338684
B52	B52	B52	0,037570163542849	1		10,4203701896988	10,4548890864483	10,4929069019253	10,500862912541	10,522446074479	10,4585533446025
HSC70CB	HSC70CB	HSC70CB	-0,012151009162953	1		10,1709056676188	10,1407724709199	10,351947044837	10,1063320360177	10,2034908915793	10,3167922849869
EIF3A	EIF3A	EIF3A	-0,078321603552743	1		10,7006242368422	10,7493218563366	10,4515929213574	10,5473781738345	10,6447963214741	10,491133713805
SWS	SWS	SWS	0,02474427562358	1		10,5725336096778	10,4046258318668	10,458373376083	10,4720344474503	10,5405728803531	10,5013123117257
CTP	CTP	CTP	-0,078006923519479	1		10,2158182495574	10,3186026921414	10,3470839057716	10,1861559871682	10,1543086701865	10,3043252638238
BOND	BOND	BOND	0,017366010324368	1		9,89108048605591	9,97913926748609	10,1766470182919	10,1376466596967	9,88136416458852	10,0782168877406
PIX	PIX	PIX	-0,172899428607638	1		10,6409970712407	10,7994070467757	10,4751863910721	10,5352361390118	10,5315379466109	10,3448901616139
CG31635	CG31635	CG31635	-0,021044073106654	1		10,0810753699317	10,0819350968122	10,2317729136999	10,0574412349769	10,0347105142461	10,2328221541389
CG13991	CG13991	CG13991	0,001760254246304	1		10,507243177611	10,3274395250196	10,2158553785761	10,2373762156761	10,4233534432969	10,4036759223571
LNCRNA:CR31781	LNCRNA:CR31781	LNCRNA:CR31781	-0,026482573828362	1		10,2978618737063	10,4599208884017	10,1221801519909	10,4674775044586	10,3090400399218	10,0107590696315
IDH3B	IDH3B	IDH3B	0,001243407561751	1		10,6588497202404	10,5794049090227	10,5093244994025	10,6353253398167	10,6140982034367	10,5036510556212
CG5612	CG5612	CG5612	0,003041206489873	1		10,2238360546402	10,4985780116179	10,46512211268	10,4747617202307	10,4306616892325	10,3034306262474
GGT-1	GGT-1	GGT-1	0,058431486593108	1		10,5471969836017	10,4759057248503	10,6756611408315	10,6769721951828	10,6891446933855	10,5090934256705
SHMT	SHMT	SHMT	-0,246463046319069	1		9,03719247566786	9,15459108589539	10,1264436986818	9,03478322903285	9,31884284008882	9,45943939861823
CG13168	CG13168	CG13168	0,0435133529447	1		10,1500193049844	10,0137685457301	9,74721014974161	9,87952923979041	10,0458579416356	10,132621942154
CG42564	CG42564	CG42564	0,016436694418057	1		10,1860324141736	10,3263378764832	9,88779141948795	10,2501674249581	10,1601825964784	10,0698236296998
CAPR	CAPR	CAPR	-0,062239250648687	1		10,0543476154529	10,1606878515474	10,1862091230826	9,89996503108372	10,0725769868649	10,2262284846372
MEI-218	MEI-218	MEI-218	-0,000824110567937	1		10,0573419363026	9,86996609571549	9,82621891494955	9,76090022654921	9,86886458360652	10,106188959566
TN	TN	TN	-0,072490879502488	1		10,8496921505784	10,8431976660556	10,5711041768184	10,7900508279267	10,8098905144698	10,4383200281272
CG7916	CG7916	CG7916	0,315073421104398	1		8,28624918926489	8,93512471794445	9,63797000595246	8,77935048405008	9,74536068493987	9,42694865612441
GARZ	GARZ	GARZ	-0,079111941543179	1		10,4740157407642	10,2678610025766	10,4195224975541	10,2373762156761	10,2863921660214	10,4011692160447
SEC24AB	SEC24AB	SEC24AB	-0,032752480429329	1		10,3476311634094	10,2792921672821	10,2344088452838	10,2722827267488	10,1877617290379	10,300743380022
LNCRNA:CR32690	LNCRNA:CR32690	LNCRNA:CR32690	0,080461274835582	1		9,87079909525875	9,8081761819947	9,60372106592148	9,7353509023296	9,77245647726108	10,0096624657948
CG15892	CG15892	CG15892	0,04444404950089	1		10,2580740109398	10,0569146206826	9,88946481191231	10,0719230358265	10,1033904461038	10,1821324022514
CG32371	CG32371	CG32371	-0,014461758446394	1		10,4616380166318	10,2712998723556	9,89613903908835	10,1399394455269	10,2904147717945	10,2091336480846
AGBE	AGBE	AGBE	-0,06154902445709	1		9,07904547786075	9,05435977728549	10,0250455933498	9,50750597629473	9,16959163605486	9,49592098486455
HEX-A	HEX-A	HEX-A	-0,136659081951334	1		10,6299773582057	10,743556268673	10,7658802260658	10,70820962407	10,5717568730435	10,4432019663664
CG10576	CG10576	CG10576	0,08588635524806	1		10,2965953753696	10,295145143085	10,0280872078982	10,2774986816947	10,357136869488	10,2588995456542
FMR1	FMR1	FMR1	-0,002535222434284	1		10,060330055294	10,0041558382969	10,0536852522908	9,78892992945214	10,0880659801642	10,2024305653238
TWR	TWR	TWR	0,141744871745029	1		9,33980865043561	9,31868953939022	9,66362252243277	9,60200586277401	9,33191220770127	9,79221694766703
CG16711	CG16711	CG16711	0,115612013543882	1		9,79209868892911	9,73700367451647	9,6577430662759	9,63489053684197	9,84718150549755	10,0249395825651
CG7720	CG7720	CG7720	-0,136255138784329	1		10,3898139622653	10,3952003779722	10,6162678432182	10,6115661497732	10,3887500798201	9,92494660982013
PITSLRE	PITSLRE	PITSLRE	0,094733891874073	1		10,1458055003185	10,3108258110083	10,3736305581557	10,3741529597307	10,4355133664952	10,3132412585704
GAD1	GAD1	GAD1	0,00512955887893	1		10,1542208378597	10,314163894617	10,3973471859029	10,4125895636905	10,2538010463939	10,2177063863106
EIF5B	EIF5B	EIF5B	0,022456817260715	1		10,2593747660867	10,2883723298944	10,0265672021982	10,1490743238254	10,251051592194	10,2542773053002
DNAJ-1	DNAJ-1	DNAJ-1	-0,040965936377847	1		10,1029763682184	10,0233176271986	10,0773695730445	10,0731233163173	9,8598695386678	10,1295965834594
CG9336	CG9336	CG9336	0,077048809292304	1		10,4918322241765	10,4478149491342	10,2051452762015	10,6057720696065	10,6268801918241	10,1051625706946
PKA-R2	PKA-R2	PKA-R2	-0,027023583052582	1		10,2658610080624	10,2447233075998	10,3470839057716	10,2596869526628	10,2020680330052	10,3123521345899
3S18{}35	3S18{}35	3S18{}35	-0,03787079340305	1		10,2800289147782	10,1900547511369	10,4299088000415	10,0933767660588	10,320887688721	10,3673234870025
LSD-2	LSD-2	LSD-2	-0,131020504761341	1		10,4284874790319	10,6059766816999	10,853362465988	10,6442360685616	10,5640238386409	10,2989490977157
CG42820	CG42820	CG42820	0,009779063667186	1		10,3316437043951	10,0273908212892	9,97233219860177	10,0243156930919	10,1380309590822	10,2167563715569
FRL	FRL	FRL	-0,061557650696906	1		10,2450015465609	10,2435566244867	10,2078302649206	10,0391321341946	10,1704047695184	10,2908470968617
ASRNA:CR42871	ASRNA:CR42871	ASRNA:CR42871	0,081498771591539	1		10,3415030893312	10,1839857480871	9,70981500307094	10,1682959942928	10,2970942901058	10,0803075946975
PATH	PATH	PATH	-0,271296440038509	1		10,5943439257123	10,5122060902471	10,7567413363229	10,5334931903804	10,2592842850132	10,249640208171
HFP	HFP	HFP	0,039342532696643	1		10,1778011294274	10,3973002513296	10,1531574437026	10,3256283060911	10,3195760777637	10,21390256801
MUD	MUD	MUD	-0,120844471195611	1		9,92097779849978	9,69323527634113	9,86755783448332	9,45506913671747	9,62310144854045	9,99311259113867
CG31921	CG31921	CG31921	-0,049181374076074	1		10,6647518456056	10,4046258318668	10,351947044837	10,3944598009327	10,46190981075	10,4366890373554
CG10570	CG10570	CG10570	0,005677668442814	1		10,4192068396223	10,3740318092287	10,4785256088449	10,4838155732359	10,4135511676859	10,391098607998
CG42502	CG42502	CG42502	0,005677668442814	1		10,4192068396223	10,3740318092287	10,4785256088449	10,4838155732359	10,4135511676859	10,391098607998
QVR	QVR	QVR	-0,007989522267907	1		10,1805501124825	10,3208169800015	10,3200396039918	10,3195727657071	10,2232649555265	10,2570524262319
AGO2	AGO2	AGO2	-0,094887824037001	1		10,2580740109398	10,4488276663813	10,7224149712935	10,39253808412	10,4403487825941	10,3500981303942
USP2	USP2	USP2	0,004155830654935	1		10,1472114698312	10,0832400202433	10,0977791241796	10,1133498171527	10,0266949989249	10,192800382606
CG4983	CG4983	CG4983	0,030954397137532	1		10,3378137114574	9,97633268091207	9,9339279549077	10,200506172794	10,0600649365945	10,109263752164
SPRINGER{}300	SPRINGER{}300	SPRINGER{}300	-0,118105837839432	1		10,230483687935	10,3351276000536	10,7242914796026	10,3982955721964	10,3365347088137	10,2459197692343
MAG	MAG	MAG	0,265422848772568	1		9,04927488244092	9,25758554046836	9,78185963351168	9,34807814703607	9,81961118584677	9,77036925250743
LNCRNA:CR32652	LNCRNA:CR32652	LNCRNA:CR32652	0,253495573462423	1		9,40942235226983	9,32090369406106	9,50019529420415	9,67654976621539	9,49649558773487	9,79603831164435
TSP42EE	TSP42EE	TSP42EE	-0,102480633552382	1		10,5375798446118	10,6550654752371	10,5804579304264	10,6466567457954	10,4901655795717	10,3150178643333
CG46280	CG46280	CG46280	0,041403806748087	1		10,0766549892787	9,91316474927936	10,058155780845	9,90266806206083	10,067897675177	10,1898987478704
ANCE	ANCE	ANCE	0,168041376095272	1		10,0483402648273	10,1544937761813	10,3628295386507	10,4125895636905	10,4772836751227	10,183105484905
CG14034	CG14034	CG14034	0,16228663055684	1		9,21932647371201	9,47598360100238	9,65183955132311	9,70624988946389	9,38554624349204	9,74027392866617
DIKAR	DIKAR	DIKAR	-0,071109191207357	1		10,042307795093	9,87750702674914	10,1363432464723	9,70315219794383	9,96762991722672	10,1476542975784
E(BX)	E(BX)	E(BX)	0,044281970173242	1		9,82233672592343	9,79549415938981	9,9339279549077	9,87127317594557	9,76283772263694	10,0346758431377
CG42855	CG42855	CG42855	0,224993568957814	1		10,0009152122461	9,68294348058057	9,75457425494421	10,0317429341185	10,067897675177	10,0292749234407
RAB11	RAB11	RAB11	-0,064785315460891	1		9,98213028774413	10,124386317377	10,4020440821795	10,0838811391834	10,0787925534453	10,1801842657258
KLP59C	KLP59C	KLP59C	-0,007499063781367	1		10,7120695550968	10,4887642450942	10,2759416370514	10,5168293034565	10,5849178250068	10,3801088651602
CG32264	CG32264	CG32264	0,090789332578957	1		9,966287152268	9,95795556318491	10,1207561651756	10,0068353038923	10,1245748569458	10,184077911667
PEP	PEP	PEP	0,047862254255522	1		10,0840147838461	10,1973040143082	10,0296056138243	10,0945593369829	10,1660327040512	10,197623509295
FUTSCH	FUTSCH	FUTSCH	0,026113263957612	1		10,2158182495574	10,3503819225904	10,4873925877084	10,3276411843802	10,4451680461689	10,3707440152394
FRY	FRY	FRY	-0,024001526943441	1		10,4885083500528	10,4599208884017	10,6000078072405	10,4546409532837	10,5292703445302	10,4958404533002
DRP1	DRP1	DRP1	0,014496944222454	1		10,1173944818486	10,0205957615525	10,1711543679987	10,159282395334	10,018634701022	10,1694222363009
SCRIB	SCRIB	SCRIB	-0,058014507598423	1		10,430798340522	10,5390820201917	10,4020440821795	10,3663412087719	10,4355133664952	10,4011692160447
TROL	TROL	TROL	-0,041277038750143	1		10,5039546606243	10,6204301449368	10,7063653287918	10,5999546256789	10,6151677051583	10,4981880772073
CG14767	CG14767	CG14767	-0,006330264799883	1		9,92590099818173	9,96221726108513	10,2630906149352	10,1547543894952	9,93030687231925	10,0592629204186
CG7309	CG7309	CG7309	-0,031729571750231	1		10,2953277642353	10,0793217036776	10,0051172367319	10,0826897792855	10,0331109699159	10,1782334949856
CG10477	CG10477	CG10477	0,12511647029024	1		10,369479172295	10,3568704355107	10,1752758149463	10,5404523862632	10,6901600027719	9,96056760178115
CG10365	CG10365	CG10365	0,032584465866204	1		10,5933127819636	10,3085961233093	10,1517637211756	10,3770714956623	10,4831533491276	10,3229856268682
TIM23	TIM23	TIM23	0,099267324072098	1		9,8135087852042	9,77625961579366	10,0051172367319	9,9478612678149	9,89375637815519	10,0518241559721
LILLI	LILLI	LILLI	-0,001447286854337	1		9,8519539804753	9,89544604996618	9,82447048594424	9,71550325548437	9,79150370748623	10,0379067163759
WAM	WAM	WAM	0,045639997945779	1		10,1764246711329	9,98613193952443	9,79620354389435	10,0218314246654	10,002377736093	10,0927886077113
CG8774	CG8774	CG8774	0,232031710950864	1		9,53502720387442	9,76003258479933	9,97391040143367	10,0243156930919	10,0394985340074	9,93075175106576
CG3868	CG3868	CG3868	0,239957620574344	1		9,56268540027741	9,75185010815771	10,1475744568642	9,92677011181507	10,3050691034902	9,98420774446497
EAAT1	EAAT1	EAAT1	-0,132409983367841	1		10,0618217971107	10,2009150316911	10,5959140015795	10,2971490885642	10,1454526939819	10,0645529382528
CG7069	CG7069	CG7069	-0,082892267908967	1		10,5181510769331	10,1294480623942	9,96917060416051	10,0910087121867	10,1660327040512	10,1664731505245
SH	SH	SH	0,055607652269178	1		9,53502720387442	9,75185010815771	9,89447337472945	9,74442006554897	9,67735694143574	9,93190998150989
CG7220	CG7220	CG7220	0,098791846905212	1		10,0271153337314	10,067502494262	10,0128146007219	10,1682959942928	10,1064359022922	10,1275761473298
CG1674	CG1674	CG1674	-0,052114567558254	1		10,2774632590849	10,3793531417784	10,3100782475089	10,3643816439934	10,2134118020349	10,2299999850481
CG13337	CG13337	CG13337	-0,005392657338672	1		10,4422974499977	10,3208169800015	10,0729582787287	10,2330871524367	10,3352372526799	10,2754180544617
ENC	ENC	ENC	0,050926353645486	1		9,93569728111954	9,81132934491317	10,1150461209453	9,90671313644382	9,99088786984741	10,1214978060255
NOP17L	NOP17L	NOP17L	0,041285546593132	1		10,1044246810638	10,1717706091246	10,2038009056345	10,1994073657996	10,1834420267794	10,221500201809
KLP10A	KLP10A	KLP10A	-0,019098961264098	1		10,3646525721664	10,1997123632013	10,1391592566046	10,1191720034714	10,2427716500224	10,2881362871875
CLPP	CLPP	CLPP	0,049097116625592	1		10,1681382282991	10,0328039194404	9,99271538835938	10,1191720034714	10,067897675177	10,155607965179
CG34051	CG34051	CG34051	0,096901410663074	1		9,68194732978433	9,76979068892496	9,72301384522534	9,88637338435361	9,65880619560592	9,90267155107206
CG46298	CG46298	CG46298	-0,075966640419365	1		10,3427307883127	10,1656240353555	9,9339279549077	10,1682959942928	9,99253489242595	10,0761231466014
LETM1	LETM1	LETM1	0,005773227348298	1		10,6588497202404	10,6213286965748	10,7549065908407	10,6973532919017	10,7624117079078	10,5927577888893
STRIP	STRIP	STRIP	-0,023218611359999	1		10,3291682940868	10,2412204240092	10,1916448619835	10,1364988989139	10,2524269742745	10,3016396850365
NLAZ	NLAZ	NLAZ	0,025682865369737	1		10,2838688634826	10,2621112743492	9,95325786211019	10,4068889505159	10,2877342812274	9,85095232459613
DOA	DOA	DOA	-0,057110206093808	1		10,4331055064687	10,5381307372856	10,6669065305476	10,5221124068425	10,5190217960344	10,4350562006344
CG10433	CG10433	CG10433	-0,167904162941674	1		10,0301666518373	10,2140786349456	10,4322067479257	10,2596869526628	9,95416935351937	9,96623144320985
MGSTL	MGSTL	MGSTL	0,062511965953834	1		9,74273166421661	9,96929223420015	10,2772204656449	10,0018017563484	10,1365420194741	10,0855211450756
CG33655	CG33655	CG33655	0,054252745822294	1		9,46233988226376	9,58685618489493	10,0265672021982	9,75193439327205	9,67119982515607	9,8667848241425
ATPSYNCF6	ATPSYNCF6	ATPSYNCF6	-0,095300969380488	1		10,1653654701545	10,1116537083657	10,3724344304156	10,205987689366	10,002377736093	10,1575895494991
BOR	BOR	BOR	-0,042797378199954	1		10,496252177359	10,3307394322611	10,2171885681876	10,1502121274169	10,4086249409304	10,3595975173854
CG10553	CG10553	CG10553	0,089974264954034	1		9,7556936179261	9,84402802782841	10,0729582787287	10,1086750914414	9,89375637815519	9,94688296691008
UND	UND	UND	0,02162778224123	1		10,375489803141	10,3074799858821	10,1834835540663	10,3134917007404	10,3339386286569	10,2908470968617
MIC26-27	MIC26-27	MIC26-27	0,044887011057167	1		10,0796034140828	10,266712888671	10,1601059314077	10,2190589740699	10,2386137903348	10,1908666080317
DOM	DOM	DOM	0,012803133491205	1		10,0927972621248	10,0055330098493	10,3013052799052	10,0945593369829	10,1439713982625	10,2110431081469
KAY	KAY	KAY	-0,110492715814029	1		10,6676938782244	10,7126922425946	10,6775994162956	10,6973532919017	10,5925399651867	10,4268641808777
NACP60E	NACP60E	NACP60E	0,082688415947553	1		9,8135087852042	9,8850087463923	10,1433729924295	10,0055785624856	10,0250865379323	10,0771703969941
RPL29	RPL29	RPL29	0,056681532332371	1		9,93406917972952	9,88799854614324	10,1164757521305	10,1739010296689	9,93030687231925	9,99975534053843
CATHD	CATHD	CATHD	-0,139850925667994	1		10,9449253817136	10,9536253147801	10,8989346923516	10,8730212191888	10,8558564587714	10,6417136981983
CG2750	CG2750	CG2750	-0,037016009502717	1		10,1805501124825	9,88799854614324	9,89780278257108	9,88227079507894	9,8955180369142	10,0844799411513
SIN3A	SIN3A	SIN3A	-0,037328409170307	1		9,94542749307874	10,0314525478063	10,0846918879577	10,1004576949337	9,82701494079741	10,0085650277868
NUAK	NUAK	NUAK	0,05718288981383	1		10,0055734729534	9,96788001250715	10,0759006397974	10,0791097853308	10,0202503672417	10,1184490048795
CG10600	CG10600	CG10600	-0,014135983647198	1		9,83635002567305	9,80184910582537	9,8556225203252	9,58527809728612	9,81589501122572	10,0162296204952
ZIP	ZIP	ZIP	0,05349621160507	1		10,3167271283549	10,4170980729911	10,3938144514065	10,4173229281303	10,5110000631528	10,3604580044718
CTSB	CTSB	CTSB	-0,063225162537235	1		10,8462337366199	10,9363995724447	11,0023067140577	10,9521308308188	10,9888748304078	10,6367501372017
COPIA{}387	COPIA{}387	COPIA{}387	-0,0245224412344	1		9,97897554875416	10,313052058038	10,0861519018019	10,1570201688493	10,1109920663899	10,0582025851947
NORPA	NORPA	NORPA	-0,155598279322854	1		10,5839991726064	10,6427277314515	10,6091766163858	10,6049424410103	10,4415551085672	10,3105722410536
PUF	PUF	PUF	-0,072959714200354	1		10,0377668315787	9,76979068892496	9,94684329352537	9,62673937323382	9,83804981591648	10,049691730746
AMPH	AMPH	AMPH	-0,031832636622344	1		9,90776653407094	10,0082834153458	10,1573305509735	9,99041164966614	9,91127690653714	10,0792626199421
KCC	KCC	KCC	0,079914614793845	1		9,82409585028229	9,99725019188264	10,1489722303691	10,1660478685584	10,0426817418566	10,0140438887709
MRJ	MRJ	MRJ	0,053281857173206	1		10,1259766885078	10,0287460011121	9,94684329352537	10,1284389038933	10,0379042923788	10,0969250656088
MRP	MRP	MRP	-0,030520613339484	1		10,5756696290046	10,5626624913391	10,6551504599761	10,606601221395	10,6044368415067	10,491133713805
DPY-30L2	DPY-30L2	DPY-30L2	0,035417347916955	1		10,2264987847908	9,87147743851964	9,99737858378701	10,0574412349769	10,0394985340074	10,1225126429902
HEX-T2	HEX-T2	HEX-T2	-0,047595206956826	1		10,4717731299535	10,3152748750007	10,0326376397999	10,317548590731	10,2524269742745	10,1366459101612
CG16974	CG16974	CG16974	-0,025113952248918	1		10,2684473615634	10,2365366430878	10,3772130026584	10,2190589740699	10,2769622367859	10,3123521345899
CALX	CALX	CALX	-0,034020335426691	1		10,8331903418837	10,710160573809	10,7920602582118	10,7553292941008	10,8201294257402	10,6579033392725
RRP6	RRP6	RRP6	0,046218657050991	1		10,3192239592766	10,0449096375277	10,0204711140074	10,0743225990396	10,2455369141527	10,2167563715569
ANNE	ANNE	ANNE	-0,148302448356625	1		10,3525149498249	10,4325382598585	10,3360815329411	10,3456318162935	10,1498874773691	10,1753023841107
MBF1	MBF1	MBF1	0,116668299723575	1		9,62859015440864	9,58869500082995	9,67142470972795	9,55638805393626	9,73555894890124	9,92028561959726
ENDOA	ENDOA	ENDOA	0,041653589795852	1		10,0362499953019	10,0727674339308	10,0356633069093	10,0550134051332	10,0725769868649	10,1396565377174
CG43397	CG43397	CG43397	-0,011399880049148	1		10,0573419363026	10,0000164182832	9,47366783459309	9,97122599692514	9,79905274084797	9,78838543489661
CROL	CROL	CROL	-0,05874779026975	1		10,0781299548898	10,1470256103621	10,3000476325004	10,1214943149537	10,0600649365945	10,1723653059978
SOD2	SOD2	SOD2	0,061965166381519	1		9,92097779849978	9,92776589203916	10,0861519018019	10,0598649860261	9,98593549023675	10,0761231466014
CG1146	CG1146	CG1146	0,025501481474553	1		10,3266886291096	10,2164591664135	10,0729582787287	10,2384464920715	10,2496748976524	10,2158057308062
CG8531	CG8531	CG8531	-0,00879740206797	1		10,3304065301619	10,2341890379601	10,1164757521305	10,2048930509463	10,2218614755123	10,2356388133396
IFRD1	IFRD1	IFRD1	0,065580034930938	1		10,1245498614109	10,1090936461039	10,1573305509735	10,2352332779533	10,1805550229392	10,1704039267737
VHAAC39-1	VHAAC39-1	VHAAC39-1	0,007110606149659	1		10,2397392130918	10,287240430019	10,5362786887976	10,4229825420621	10,3962352753188	10,2799731620068
TUDOR-SN	TUDOR-SN	TUDOR-SN	0,023855534004817	1		9,99935911025444	10,1052450146986	10,1349331774964	10,0379032260546	10,1109920663899	10,1625316351904
DHOD	DHOD	DHOD	0,047035030423323	1		10,282590015867	10,0515914016315	9,72488957524891	10,1063320360177	10,1275759667815	10,0184120457708
CG5399	CG5399	CG5399	0,018681687301204	1		9,62253790573495	9,86390484199491	10,3274657425847	10,0255562249621	10,0347105142461	9,89675207907511
UBE4B	UBE4B	UBE4B	-0,027400648600212	1		10,4525688622512	10,2827039289766	10,3373081705673	10,3604545114796	10,3143176769397	10,3194498306256
ERF1	ERF1	ERF1	-0,035419209171419	1		10,5127074362754	10,3611799550431	10,3138218209757	10,4144847734471	10,357136869488	10,3159053474628
CG31773	CG31773	CG31773	0,047249746498307	1		10,3718864304823	10,124386317377	10,1306946825781	10,2048930509463	10,3130000765698	10,2625867048594
CG2841	CG2841	CG2841	0,002188365678307	1		10,2723182188839	10,2223933665154	10,2975290438995	10,2491058118038	10,266109156221	10,2836069211736
PKA-R1	PKA-R1	PKA-R1	0,04056271793093	1		9,77036606697572	9,77141064199943	10,0729582787287	10,0354422649049	9,78961026092523	9,91794946535696
CG6790	CG6790	CG6790	0,010653863407886	1		10,3378137114574	9,98194040478872	9,97863467766389	10,0562278307621	10,1424885800506	10,1585793219312
DIC2	DIC2	DIC2	0,161199014311833	1		10,0071228900913	9,71528544945343	9,5852546587688	9,87540711369834	9,98262443400237	9,96170215030668
CG3323	CG3323	CG3323	-0,073218984397092	1		9,94704283392536	9,74691825316603	9,59554294116964	9,47699876516594	9,66708043386011	9,91209247563647
CG31211	CG31211	CG31211	0,146322634228577	1		9,4280494106103	9,71022677846068	9,60168087677083	9,5649453445328	9,75315440704787	9,85828122826549
KERMIT	KERMIT	KERMIT	0,105112026440833	1		9,98841914545609	9,92631240968951	9,81745550303092	10,0513639825285	9,98096605187927	10,0173212458138
MS(3)76CC	MS(3)76CC	MS(3)76CC	0,043112904844901	1		10,3862462336259	10,1815509802239	10,1021152864826	10,2847694817209	10,3024157274086	10,2262284846372
RAB1	RAB1	RAB1	-0,037962820449377	1		10,5105242157101	10,4689341415075	10,6253342167623	10,5079809100524	10,5304045910925	10,4569450809438
CYSRS-M	CYSRS-M	CYSRS-M	0,060050842670031	1		10,1274021058652	9,92631240968951	9,80509660280743	10,040359996424	9,97930576124708	10,0346758431377
ADGF-A2	ADGF-A2	ADGF-A2	0,140255567511211	1		10,2144776058505	9,98194040478872	9,69458125354664	10,1916921943038	10,2190504128381	9,93190998150989
HSP60D	HSP60D	HSP60D	0,067273095234514	1		10,1058715414147	9,99170177614702	9,55815661351137	10,0440373254144	9,98428091199901	9,88124681106238
TRET1-1	TRET1-1	TRET1-1	-0,146732374921388	1		10,8762174119496	10,7858461215306	10,7111043745796	10,7746401343789	10,6942141100381	10,4529165606193
CG8176	CG8176	CG8176	0,076972356743231	1		9,77582999114967	9,73866084315831	9,76007277025714	9,82357480981616	9,72964578233132	9,93883990487962
EIF1	EIF1	EIF1	0,031647340665063	1		10,0240575483688	9,94652910278899	9,99737858378701	10,1783694317058	9,90254323901245	9,9651004523705
SMURF	SMURF	SMURF	-0,052028089248563	1		10,1681382282991	9,99447865132301	10,0876104395991	9,92544162041746	10,0072740894852	10,1546161514217
CG1418	CG1418	CG1418	0,086044038740044	1		10,0240575483688	9,88949112573357	9,81393517881023	10,0379032260546	9,94228744866787	10,0085650277868
COPIA{}1016	COPIA{}1016	COPIA{}1016	-0,069222318710699	1		9,8519539804753	10,2377090146638	9,95485705778108	10,1716616279846	9,97097552599308	9,68639067097809
LNCRNA:CR45013	LNCRNA:CR45013	LNCRNA:CR45013	0,135037076223878	1		9,60217838307116	9,82699260697611	9,60372106592148	9,90671313644382	9,73359058506859	9,80238484417999
M7BP	M7BP	M7BP	-0,007694208220972	1		9,77764671029876	9,9436582908428	10,1545498211166	9,99675058530498	9,88136416458852	9,99422184223307
ARM	ARM	ARM	-0,002602959721782	1		10,4571105658112	10,5276250159426	10,5522127437691	10,5115267823851	10,5816388255629	10,4366890373554
CDS	CDS	CDS	0,024418890627228	1		10,0677733874988	10,0569146206826	10,3543724807718	10,225550471737	10,1834420267794	10,1615445714901
CG43675	CG43675	CG43675	-0,023609649531659	1		10,361021995573	10,2069133813099	10,0626124992023	10,2565207509662	10,1645723996017	10,1516366125049
CG12470	CG12470	CG12470	0,063584797477612	1		10,2723182188839	10,106529032935	10,0876104395991	10,214715024789	10,2455369141527	10,2033900574621
FS(2)KET	FS(2)KET	FS(2)KET	-0,005467916464866	1		9,87079909525875	9,87298719972346	9,97706163720606	9,72774947130305	9,90604305311254	10,0528891877844
CG31808	CG31808	CG31808	0,047437784143128	1		9,80996242793737	9,91169647439385	9,86245478566228	9,97379887336883	9,79905274084797	9,94573669972952
RHA	RHA	RHA	-0,033279930734412	1		9,7556936179261	9,54010716674967	9,64194635765574	9,41018378936406	9,52636414971831	9,8643603355274
CG30039	CG30039	CG30039	0,020830839765202	1		9,88097542980957	9,44789435643243	8,80090235740823	9,47154752947552	9,3980276485184	9,51614013676568
MLF	MLF	MLF	0,000690053689797	1		10,2064074757473	10,172996787632	10,2038009056345	10,1805984534913	10,1819992470138	10,221500201809
SMASH	SMASH	SMASH	0,00606448451946	1		10,2991272611975	10,4579102731075	10,4195224975541	10,4444743504073	10,4571462410087	10,2953538245381
CG4744	CG4744	CG4744	-0,054785515863361	1		9,52856853310529	9,37304881907273	9,38392163917407	9,00741929917618	9,31358176116727	9,71358384611553
LVA	LVA	LVA	-0,04548033183972	1		10,1736678084801	10,3460399781381	10,2759416370514	10,1433718066234	10,2715459021495	10,2487109975169
VLC	VLC	VLC	-0,009514848764557	1		9,87079909525875	9,79070951146706	9,86925484744179	9,8986116140721	9,6546512125621	9,92843249687324
MBS	MBS	MBS	-0,054684728252929	1		10,4422974499977	10,4345845223901	10,4287584520621	10,5247467212438	10,3673286628408	10,2365764790348
CG7461	CG7461	CG7461	-0,201533542933648	1		10,1231216217831	10,0832400202433	10,5928360058524	10,200506172794	10,0569198950148	9,98755350636644
NT5A	NT5A	NT5A	0,00943835201968	1		10,0854822480126	9,98194040478872	9,73423181767841	10,0243156930919	9,87065688214892	9,95145894982503
BOLY	BOLY	BOLY	0,101260568179316	1		10,0528481212758	9,80659701242483	9,5602592448922	9,86851062191038	9,94739168091901	9,94688296691008
HIPK	HIPK	HIPK	-0,120759832602449	1		9,95669708070289	10,0688205315641	10,2733805741081	9,98276797803271	9,90079014299815	10,0645529382528
MFRN	MFRN	MFRN	0,070587462318675	1		10,0148451131323	9,92631240968951	9,93716764520299	9,88637338435361	10,08189032354	10,112332005441
CG7251	CG7251	CG7251	0,074253795219946	1		10,0781299548898	9,96221726108513	9,61590198170977	9,89996503108372	10,0283016686408	9,98755350636644
RPL39	RPL39	RPL39	-0,216190004279076	1		9,74830105335777	9,74527054780601	9,05165105519099	9,71550325548437	9,16959163605486	9,02613616934857
CG43392	CG43392	CG43392	-0,095080516178253	1		9,68194732978433	9,79070951146706	10,0004790279808	9,85740720097197	9,49881525232744	9,81875634424263
CG4928	CG4928	CG4928	-0,116800861233265	1		10,9196446433933	10,9881685479008	10,9535474457102	10,8612579753312	10,9410585810081	10,7033766342799
CG6209	CG6209	CG6209	0,013493012195783	1		10,3561669706915	10,0622182704411	10,0492008276852	10,2512282574943	10,1543086701865	10,1194659879777
KAP-ALPHA1	KAP-ALPHA1	KAP-ALPHA1	-0,060696943387334	1		9,79030008893279	9,76979068892496	9,95964403618501	9,58190914299375	9,7570355360471	9,97637065929836
RAN	RAN	RAN	-0,035992850498453	1		10,3427307883127	10,2678610025766	10,351947044837	10,2158022389383	10,3130000765698	10,3247502806805
LON	LON	LON	0,030982385905684	1		9,90776653407094	9,92921791151218	9,92579675741999	9,92544162041746	9,89199256562418	10,0314377182107
CG32026	CG32026	CG32026	-0,030661862122726	1		10,1373407873948	10,0555856561756	9,9241650040171	9,99548502438835	9,95585880817416	10,0771703969941
AIF	AIF	AIF	0,042501443665694	1		10,0362499953019	9,88650442076452	9,69266567466537	9,91208898652994	9,87423481317206	9,97299883197495
PROSBETA6	PROSBETA6	PROSBETA6	0,117082383739965	1		9,89610659549015	9,81447563128658	9,95485705778108	9,98914051341857	9,99253489242595	10,0346758431377
PHB1	PHB1	PHB1	0,128599213339566	1		9,89443317049484	9,77302877812381	9,89447337472945	9,93603545530862	9,98428091199901	10,0260246397543
CG18335	CG18335	CG18335	0,126531041804149	1		10,0971685333749	9,87750702674914	9,77825126125341	9,95959093139935	10,1260761922311	10,0603224769019
CG1440	CG1440	CG1440	0,006376873570799	1		10,094255824666	10,1912654940842	10,2344088452838	10,2016041435354	10,1704047695184	10,1704039267737
PGRP-SC2	PGRP-SC2	PGRP-SC2	0,40693704182244	1		8,55554771051758	8,96090938501389	9,2907549351032	9,21956309609514	9,39304803686996	9,48649262806642
CG46025	CG46025	CG46025	0,01981137489611	1		10,0573419363026	9,82543391113257	9,44664345166625	9,73231513437703	9,83804981591648	9,87884652493325
CG13978	CG13978	CG13978	-0,012277214095852	1		10,393372889811	10,0595688827267	10,0112784099034	10,1716616279846	10,1528364441688	10,132621942154
P23	P23	P23	-0,076787421832739	1		10,2331341882503	10,286107641388	10,2370399695693	10,0501454539884	10,2232649555265	10,2468507788217
SAM-S	SAM-S	SAM-S	-0,223078999186864	1		10,5450653750255	10,5466697862447	10,4785256088449	10,5221124068425	10,3156340750551	10,0260246397543
CG4681	CG4681	CG4681	0,154999274834797	1		9,887719992149	9,55898894201068	9,51110604136324	9,7668466423529	9,80656247873222	9,87282827978346
PHGPX	PHGPX	PHGPX	-0,030832210272349	1		9,90444472787747	10,1370075361958	10,2746616738775	10,2092666301179	10,0442707158258	9,98532386078466
WNK	WNK	WNK	-0,125054549239423	1		9,90278095219833	9,99725019188264	10,1078766372068	9,83917987034997	9,77819709723802	10,0096624657948
NPC2G	NPC2G	NPC2G	-0,579839101683067	1		10,0869482210372	10,067502494262	9,95005414290388	9,75193439327205	9,37295591315813	9,19579534837193
DUBAI	DUBAI	DUBAI	-0,005002448107156	1		10,2541646939805	10,0923415843323	10,1489722303691	10,0537979563689	10,2006437697508	10,2243390306735
CHD64	CHD64	CHD64	-0,017768990492538	1		10,2158182495574	10,3263378764832	10,6030705560588	10,400209640205	10,4475716544126	10,268099834711
CG16782	CG16782	CG16782	0,10212389544326	1		10,2813100336373	10,1997123632013	10,1335217289914	10,2330871524367	10,4306616892325	10,2552029388632
MTPALPHA	MTPALPHA	MTPALPHA	-0,154548647176545	1		10,0117611822517	10,124386317377	10,482965910457	10,1490743238254	10,0266949989249	10,0195020216136
THMG2	THMG2	THMG2	0,058495046042258	1		9,82233672592343	9,58317150695422	9,01532735685918	9,69225759736729	9,45647970750129	9,54972455024382
CG34212	CG34212	CG34212	0,135608012524463	1		9,20319542994205	8,99458737492476	9,6577430662759	9,45138157024228	9,26807059543689	9,59575914331118
CG5823	CG5823	CG5823	0,080960255436063	1		9,94057059022269	9,79230615788141	9,9564544827414	9,97508359297576	9,9354535923144	10,0216795059305
PPM1	PPM1	PPM1	-0,04927359686347	1		9,9143872887552	9,61057990225645	9,44664345166625	9,45138157024228	9,56672556580807	9,81750357280562
CNOT4	CNOT4	CNOT4	-0,033139177797007	1		10,0913372234866	10,0542554663403	10,1433729924295	10,0779144771492	9,99418003685961	10,1133533081533
MT:SRRNA	MT:SRRNA	MT:SRRNA	-0,762044434937563	1		9,79568917595267	9,89247166031984	9,90774515181817	9,36189405155977	9,20411843851059	8,68240865858092
EIF3C	EIF3C	EIF3C	-0,139811458928091	1		10,7951321389527	10,8736823777629	10,6717767600881	10,7174504691375	10,7662680458529	10,4268641808777
CHER	CHER	CHER	-0,003313519335986	1		10,3041777415699	10,4139901066146	10,4774133947942	10,4720344474503	10,4415551085672	10,2717635848846
CG6661	CG6661	CG6661	0,00402899878388	1		10,282590015867	9,9707030748529	9,79084127611568	10,0354422649049	10,0442707158258	10,0195020216136
NAP1	NAP1	NAP1	-0,164802867284997	1		10,4145440356219	10,5199361518814	10,1433729924295	10,3495994496527	10,3248153821107	9,89793791810752
CG10737	CG10737	CG10737	-0,087847827219644	1		10,8922370177269	10,9378429327173	10,9080440155788	10,8674975207779	10,9325038852908	10,6655824553036
CG6441	CG6441	CG6441	0,020218649315538	1		10,211792575205	10,0082834153458	9,78366044089214	10,1098451937035	10,0105291173254	9,97187313602538
EIF4H2	EIF4H2	EIF4H2	0,005830851089526	1		10,2902461525009	9,99031133165268	9,94362528216615	10,0243156930919	10,1170446553264	10,1225126429902
MOB2	MOB2	MOB2	0,017344391748076	1		9,8536773810698	10,0701373658145	10,1834835540663	10,1649224906197	10,0299065510655	9,97749285277877
CG13309	CG13309	CG13309	0,161572261271158	1		8,71194003283277	8,74704732868306	9,48034556808691	8,95629669512514	9,09795565781217	9,45138505387635
UCH	UCH	UCH	0,149635423078492	1		10,0055734729534	9,76979068892496	9,78005657550964	9,98532037095821	10,0347105142461	9,99422184223307
PROS	PROS	PROS	0,087894497533719	1		9,55634964033252	9,74691825316603	9,97863467766389	9,82357480981616	9,84718150549755	9,90267155107206
DPY	DPY	DPY	-0,17163617033115	1		9,97897554875416	10,0041558382969	10,2171885681876	9,82642467727642	9,82516756106865	10,0335972755119
CG3702	CG3702	CG3702	0,02168972905125	1		10,2736062001379	10,1269194097977	10,2874104895371	10,2554638043635	10,2633830808341	10,2384499841229
ALD2	ALD2	ALD2	-0,002682346746455	1		10,2091025380722	10,0582423621166	9,83839894437356	10,1156815119813	10,0072740894852	9,99533024110805
TACC	TACC	TACC	-0,051535687284518	1		10,2593747660867	10,2152693916816	10,4148822524623	10,3456318162935	10,204912348241	10,1860208010485
CG12605	CG12605	CG12605	0,079678562427536	1		10,0148451131323	9,83165861576462	9,65970554850082	9,83494065716099	9,95078449733993	9,97637065929836
CG9281	CG9281	CG9281	-0,026543421991529	1		10,5756696290046	10,4867934554422	10,4125565211046	10,4555616471742	10,5360624861734	10,407844111672
CG7164	CG7164	CG7164	0,175985695542442	1		9,95829985947679	9,76816891481545	9,65577791087125	9,91878075131527	10,0458579416356	9,95829582455882
TEQ	TEQ	TEQ	-0,571786023395748	1		9,77764671029876	9,81290334579292	10,1711543679987	9,62837329441637	9,1840783535554	9,23009681052354
CG14245	CG14245	CG14245	-0,061066907775252	1		8,44099537493909	8,50758226313166	9,61993953912171	8,47239379673125	8,96669403409209	9,18223249410327
SGT	SGT	SGT	0,101738016105974	1		9,90278095219833	9,77302877812381	9,79263091414401	9,82357480981616	9,9456922759006	9,99975534053843
ATP8A	ATP8A	ATP8A	0,026964684764787	1		10,2158182495574	10,2621112743492	9,99892963876543	10,2266295539288	10,2413870278096	10,1020790155183
CG44245	CG44245	CG44245	0,048973894985785	1		10,017922465806	10,1754460225998	10,2291321572188	10,2680963424236	10,2176428248418	10,0876013012978
RED	RED	RED	0,069588056083791	1		9,99780132802671	10,0123992170024	10,1292790792421	10,0464836810128	10,1660327040512	10,1366459101612
CG31231	CG31231	CG31231	0,099963994914807	1		9,80462649301578	9,45597581552205	9,14706813272926	9,39298509886886	9,64421109839299	9,72298164474369
CAMKII	CAMKII	CAMKII	-0,04796393174969	1		10,1942170016967	10,2678610025766	10,2024552811518	10,2722827267488	10,1335595223137	10,1113099792229
MGAT1	MGAT1	MGAT1	0,228985075191868	1		9,26407530114126	9,28732918582243	9,44891491917814	9,6316355957566	9,41286418073186	9,62898902404713
ASRNA:CR45046	ASRNA:CR45046	ASRNA:CR45046	0,053093101887154	1		9,95829985947679	9,84710388078651	9,60575837400965	9,9214487904472	9,79716918249617	9,86920524517268
OSTDELTA	OSTDELTA	OSTDELTA	0,06473283833039	1		9,6164601602792	9,63035353955274	9,83839894437356	9,74291249192576	9,66914159979273	9,86557308913735
SCNY	SCNY	SCNY	0,012540833638826	1		10,0810753699317	9,88799854614324	9,90774515181817	9,89725692620441	9,96091533395391	10,0571414700847
RH4	RH4	RH4	-0,021235401790724	1		9,66634248705867	9,88650442076452	9,77644368508919	10,0230740936061	9,61028578802846	9,59867927569096
CG9014	CG9014	CG9014	0,118408604699693	1		9,8536773810698	9,78751090776209	9,56863925930536	9,79766945768712	9,87423481317206	9,90503255593694
RHAU	RHAU	RHAU	0,081884793344631	1		10,1216919668251	9,76329262521969	9,90774515181817	10,0230740936061	10,015397930303	10,0195020216136
CG14712	CG14712	CG14712	0,028364831286489	1		9,83983218543964	9,60513972145968	9,67724878410477	9,58022171107791	9,71175945928223	9,90267155107206
SCSALPHA1	SCSALPHA1	SCSALPHA1	-0,135050233149573	1		10,2476255327284	10,3740318092287	10,3175557055763	10,3195727657071	10,1305708466334	10,0771703969941
WDR62	WDR62	WDR62	-0,129052771778246	1		10,507243177611	10,543829048568	10,5522127437691	10,4286200403674	10,4184606305722	10,3707440152394
KLHL10	KLHL10	KLHL10	0,085671357378695	1		10,0271153337314	9,90433260134622	9,79441833490779	10,0440373254144	9,97597943684904	9,96961910564415
CG32591	CG32591	CG32591	0,039894472763259	1		10,1750468983215	10,0273908212892	9,88443880041825	10,0525814827439	10,0942153136717	10,07402636246
IDH3G	IDH3G	IDH3G	-0,066421017231136	1		10,4918322241765	10,4558968518036	10,6162678432182	10,5229910462149	10,4737503735077	10,3698896431764
CG9747	CG9747	CG9747	0,004968048054692	1		9,6062733378171	9,50937269999075	9,74905470304584	9,52515459802018	9,51494930446288	9,82125862828131
CYP9F2	CYP9F2	CYP9F2	0,008339930747316	1		10,4250142316984	10,4457873794742	10,5637868745522	10,5798291115021	10,5595862800624	10,3114624623098
NSYB	NSYB	NSYB	-0,005725275742039	1		10,1130841573127	10,2164591664135	10,1875699790694	10,2785396135489	10,1469324703319	10,0698236296998
CG1902	CG1902	CG1902	0,035137615979857	1		9,65254840226489	9,75020802906535	9,87264289658754	9,82784750269628	9,68348789207958	9,8667848241425
ZDA	ZDA	ZDA	0,006560914221923	1		9,99935911025444	9,90137649542656	9,90278253193872	9,89454372833849	9,89903491411095	10,0249395825651
GMAP	GMAP	GMAP	0,080990516040836	1		10,017922465806	10,1142092358429	10,0977791241796	10,169418744818	10,2020680330052	10,1031075997131
DIP-B	DIP-B	DIP-B	0,083497920865144	1		9,84677139181552	10,0622182704411	10,058155780845	10,0243156930919	10,1469324703319	10,0560795739405
DJL	DJL	DJL	0,112845397840298	1		9,82760767717732	9,59967894890618	9,05463714932473	9,58695962884825	9,67325511832852	9,66286650779549
MINO	MINO	MINO	-0,191563783612499	1		10,230483687935	10,0793217036776	10,5907803543495	10,2940641314818	10,1185538432668	9,94229242356136
VHA68-1	VHA68-1	VHA68-1	-0,042452602816735	1		10,1288261162659	10,2140786349456	10,289946789149	10,2233898829907	10,1424885800506	10,142660895753
CG8728	CG8728	CG8728	0,011086114972739	1		10,2371008307829	10,1754460225998	10,1207561651756	10,1433718066234	10,2274672221315	10,197623509295
RPN1	RPN1	RPN1	0,028391423866236	1		9,82057545398891	9,84863935158963	10,0280872078982	9,89996503108372	9,89199256562418	9,99422184223307
SLMO	SLMO	SLMO	0,042909116112324	1		10,3316437043951	10,2781531180663	10,2422878661607	10,3104415291184	10,3999633598542	10,270848519237
CG33199	CG33199	CG33199	-0,06293265836708	1		10,1778011294274	10,1827688777857	10,1377519386129	10,2437859964332	10,0266949989249	10,0281923089687
TRC8	TRC8	TRC8	-0,011208294164022	1		10,4296433724596	10,384654918878	10,3470839057716	10,3416532412337	10,4439647386741	10,3431499858056
CG6304	CG6304	CG6304	0,123264181914331	1		9,82057545398891	9,54200650364258	9,3356372363209	9,58695962884825	9,71973632538846	9,79221694766703
CG5762	CG5762	CG5762	0,153717995397675	1		9,78489079585111	9,69323527634113	9,47589718184473	9,79039019897949	9,80843382111676	9,83122458806411
COX5B	COX5B	COX5B	-0,12948678240703	1		10,1778011294274	10,1668554468831	10,3616244185046	10,2940641314818	10,0170172233979	9,99533024110805
CG1999	CG1999	CG1999	-0,00317023004065	1		10,0468345105051	9,80975362490024	9,52193489220391	9,81068027825155	9,76090625206451	9,84235461401549
CG12990	CG12990	CG12990	-0,14386619293411	1		9,99780132802671	10,1754460225998	10,1321088982553	10,1547543894952	9,85081805856196	9,85339943158414
FIZ	FIZ	FIZ	-0,125207738197052	1		10,4422974499977	10,5654664218215	10,5627385094163	10,4738532020324	10,4221317948935	10,2998465178128
L(1)G0320	L(1)G0320	L(1)G0320	0,04169745655957	1		9,89610659549015	9,91169647439385	10,1391592566046	10,0945593369829	9,99088786984741	9,99533024110805
CG4198	CG4198	CG4198	0,01785816993546	1		10,1373407873948	9,86238554122169	9,40513334178347	9,76090022654921	9,96427653195883	9,82000802877307
LMANII	LMANII	LMANII	-0,229682055808814	1		9,81173669625419	9,91609682371529	10,4090608790757	9,95178176152489	9,81403332811607	9,74950001454103
TOB	TOB	TOB	0,067038700711746	1		9,92097779849978	9,88051239711366	9,86415780831462	9,93867180358834	9,93374005823846	9,99200248651335
ALAS	ALAS	ALAS	-0,050589307371048	1		10,4445863141193	10,5504487562836	10,4862871911079	10,4267433208884	10,5269991726617	10,3775608379388
HRB87F	HRB87F	HRB87F	0,110412785897573	1		9,28210532093559	9,22248620265152	9,5023840548453	9,36581727280396	9,29768242197412	9,65447142398469
ORP8	ORP8	ORP8	-0,009105980031297	1		10,4717731299535	10,3219228507781	10,2553246935102	10,3877225630857	10,3849928681089	10,2552029388632
JIL-1	JIL-1	JIL-1	-0,001994623773926	1		9,88940121755913	9,76979068892496	9,85733362242856	9,69225759736729	9,82885995797021	9,97524759224553
NEBU	NEBU	NEBU	-0,498863349469942	1		10,0301666518373	9,98891954577911	9,4958077857369	9,42717986348421	9,32930778864794	9,32660333885917
HDAC6	HDAC6	HDAC6	-0,183888754106076	1		10,5839991726064	10,5102670858602	10,3000476325004	10,3663412087719	10,3090400399218	10,1792092100777
WASH	WASH	WASH	0,112043125522682	1		9,95026809978212	9,72367734910031	9,66166536480872	10,0068353038923	9,84900092784664	9,82250814464681
AOX3	AOX3	AOX3	-0,177350892235167	1		10,3304065301619	10,4478149491342	10,0341512665455	10,2125381354269	10,204912348241	9,87523859131385
LOQS	LOQS	LOQS	0,031560591020293	1		10,142989444068	9,9321175735863	9,59349114582033	9,95699256864457	9,97431339424191	9,88364311034392
CG10064	CG10064	CG10064	0,151406741353666	1		9,71075911702326	9,55335031184859	9,57904628713442	9,61195020821116	9,81216923954817	9,8631465615987
TTLL6A	TTLL6A	TTLL6A	0,029265185239686	1		10,0086706449804	9,82543391113257	9,48256462822355	9,73838029572724	9,85081805856196	9,86071594590757
CG10561	CG10561	CG10561	0,069601114127561	1		9,98370507408111	9,96363503408284	9,70412118073259	10,0622846719628	9,94739168091901	9,86071594590757
BICC	BICC	BICC	0,071489039019388	1		9,887719992149	9,66910587368429	9,62998427191182	9,63489053684197	9,84900092784664	9,91443812564903
FATP1	FATP1	FATP1	-0,079535310664639	1		10,4728948711147	10,543829048568	10,6323466594237	10,5568471678446	10,5144434116769	10,3370427875188
CAPER	CAPER	CAPER	0,167709597250975	1		9,68968690831276	9,83321060449806	9,89613903908835	9,97508359297576	10,0363082870939	9,91677996810433
CG8963	CG8963	CG8963	-0,098670985983577	1		9,86226363779553	9,9321175735863	9,94201358074534	9,7594097850672	9,72766932867987	9,94229242356136
MHCL	MHCL	MHCL	-0,011161395710163	1		9,85022851869521	10,0701373658145	10,0492008276852	9,94130334305105	9,99088786984741	10,0140438887709
MACON2	MACON2	MACON2	0,013068231052954	1		10,1709056676188	9,8850087463923	9,88779141948795	9,93471547236389	10,0170172233979	10,0464871714131
RPN10	RPN10	RPN10	0,080682050183888	1		9,77582999114967	9,8347609254633	9,80332237110536	9,91878075131527	9,83621652145751	9,89793791810752
CG17841	CG17841	CG17841	-0,125505975580181	1		10,314225968747	10,3793531417784	10,6071441330673	10,4416891612273	10,3261222406012	10,1615445714901
CDGAPR	CDGAPR	CDGAPR	0,098633086068217	1		9,77218967528256	9,57020051583537	9,66362252243277	9,65747179292806	9,76090625206451	9,87764488265082
P5CDH1	P5CDH1	P5CDH1	-0,000647023296891	1		10,133089733435	10,2009150316911	10,2435968629798	10,2363051446969	10,1992180990399	10,141660138076
AMPDEAM	AMPDEAM	AMPDEAM	0,030315889748497	1		10,3104660801375	10,2906334689489	10,2950060507757	10,3486085638066	10,3874987628137	10,249640208171
YIP2	YIP2	YIP2	-0,181060717477159	1		9,92097779849978	9,82231145825883	10,3914544800015	9,88910197676884	9,87065688214892	9,89793791810752
CG31639	CG31639	CG31639	0,072244656009598	1		10,2450015465609	9,83165861576462	9,99427146218701	10,1626690977519	10,1335595223137	10,0162296204952
SREBP	SREBP	SREBP	-0,066057740077025	1		10,4616380166318	10,5673326858561	10,3879072687081	10,5361068243288	10,5190217960344	10,1406586857192
CTSF	CTSF	CTSF	-0,035775188784555	1		10,5943439257123	10,6311760035458	10,3592111539983	10,5654017437143	10,6840574007216	10,206264711036
AG5R	AG5R	AG5R	-0,09471172321846	1		10,0040223899924	10,0582423621166	9,94362528216615	10,0838811391834	9,78010557232274	9,84112217625581
CG33293	CG33293	CG33293	-0,018568045530243	1		9,87419918865846	9,78590894261002	9,32578336315938	9,70934094400467	9,58430779611646	9,69050246692927
AQZ	AQZ	AQZ	-0,229140013711759	1		10,61582942308	10,7294574438657	10,8369791788305	10,5499667963944	10,5662375098778	10,3843456021512
ACK	ACK	ACK	-0,037632082405582	1		9,95509251932276	9,95082463789125	9,90278253193872	9,9080589781117	9,81775429507723	9,96396857420301
CG18493	CG18493	CG18493	0,237664537566646	1		9,72023658386212	9,84556677402935	9,73050217709933	10,0342102083148	10,1454526939819	9,81750357280562
NPC1A	NPC1A	NPC1A	-0,109862778007373	1		9,97264529965504	10,0727674339308	10,0759006397974	10,0068353038923	9,82331781272561	9,95602046438074
SEC23	SEC23	SEC23	0,03992573609845	1		9,966287152268	10,0569146206826	10,0773695730445	10,0898232260487	10,0834367178159	10,049691730746
UBC4	UBC4	UBC4	0,110390666443291	1		9,66044687879475	9,52289966444205	9,3720011909287	9,57345217702986	9,57114125252529	9,7442351922883
CG10565	CG10565	CG10565	-0,08022279466333	1		10,1556186340898	10,1445276060355	9,6849778227344	9,90671313644382	9,99088786984741	9,89675207907511
CG4218	CG4218	CG4218	0,014602533471706	1		9,82057545398891	9,73534460015913	9,47589718184473	9,83352481346115	9,55562685564231	9,69187046548634
MESK2	MESK2	MESK2	-0,072751466632555	1		10,6794023775009	10,5663998556126	10,5887217696325	10,6263592322106	10,5860091707754	10,3986581467071
NMO	NMO	NMO	0,059249092402745	1		9,67806191453015	9,52865833307451	9,60982437946638	9,50038562936697	9,64839621444805	9,82625021360855
MYO61F	MYO61F	MYO61F	0,211472672674981	1		9,7277739837157	9,89247166031984	9,96917060416051	10,1649224906197	10,3050691034902	9,701410305928
CG7695	CG7695	CG7695	0,070661873841651	1		9,5264092014425	9,56647299709352	9,55815661351137	9,97379887336883	9,61028578802846	9,17050483561624
PP1-87B	PP1-87B	PP1-87B	-0,016509927910061	1		10,1681382282991	10,2388804343135	10,3926349482613	10,2522883105595	10,2970942901058	10,2100886940208
CG15098	CG15098	CG15098	-0,152951076773827	1		10,3766889301259	10,4669360570729	10,2370399695693	10,3944598009327	10,3195760777637	9,86920524517268
CG31729	CG31729	CG31729	-0,045956131208591	1		9,9646932274413	10,1532517634605	9,94040007680439	10,0826897792855	9,94399086672778	9,89912278322697
USP10	USP10	USP10	0,064028962122347	1		9,76671192047825	9,66910587368429	9,92089594999131	9,83494065716099	9,81030273929785	9,908566834303
CG5504	CG5504	CG5504	0,086006236313881	1		10,042307795093	10,0041558382969	9,60575837400965	9,93603545530862	10,1003385475096	9,908566834303
SIF	SIF	SIF	-0,048746927366298	1		10,0086706449804	10,100097483211	10,14477484053	10,1051590797661	9,98262443400237	10,0195020216136
CG6910	CG6910	CG6910	-0,679517830322712	1		9,64261410550528	9,33192378034267	8,96225104252275	9,17330231522656	8,47648835395528	8,14895821098549
KR-H2	KR-H2	KR-H2	0,093647323063234	1		9,47583107149341	9,50548444251347	9,70221823529952	9,49681223410561	9,66294924659343	9,79603831164435
JON99CI	JON99CI	JON99CI	-0,147000578220716	1		9,93569728111954	10,128184290101	9,40980499830389	9,78307402572659	9,93887456687201	9,3493205854393
HUWE1	HUWE1	HUWE1	-0,069905769042589	1		10,0707400008442	10,0192329005978	10,1475744568642	9,89996503108372	10,0218642261095	10,1010496974606
ARALAR1	ARALAR1	ARALAR1	-0,02413315260249	1		9,37623484500079	9,47598360100238	10,1179039680324	9,74442006554897	9,67735694143574	9,58843284839268
DIAP1	DIAP1	DIAP1	0,048711030555757	1		10,4273306587547	10,4087952374753	10,4032159208498	10,5273762342383	10,5750583838075	10,268099834711
GYF	GYF	GYF	-0,026908986183431	1		10,0163846099906	9,93501141933933	10,0506971852254	9,90401768077066	9,96091533395391	10,0528891877844
ASRNA:CR46485	ASRNA:CR46485	ASRNA:CR46485	-0,265556683031095	1		10,613796915737	10,6794288717604	10,6040900291406	10,4720344474503	10,411090156944	10,2110431081469
CG31678	CG31678	CG31678	-0,00991533419133	1		9,62657555795473	9,5571118462284	9,61993953912171	9,41587142388655	9,53768938732953	9,79094090704751
SEC71	SEC71	SEC71	-0,010098161249501	1		10,0927972621248	9,92340104454898	9,95005414290388	9,86574276783008	10,0089025214098	10,0592629204186
PP2A-29B	PP2A-29B	PP2A-29B	0,008762045504653	1		10,2876986187144	10,3241320525223	10,4595003601355	10,3185610332217	10,4678422394061	10,3141298349268
OST48	OST48	OST48	0,145641361409578	1		9,38579514716816	9,25758554046836	9,64986633250495	9,52515459802018	9,52408839452891	9,69460257723113
HRD3	HRD3	HRD3	-0,060111508382178	1		9,84157011861895	9,84402802782841	9,59349114582033	9,51812103572582	9,72766932867987	9,84850105975869
CG8562	CG8562	CG8562	0,213043159644684	1		9,74830105335777	9,76816891481545	9,62195408837015	9,98786825620482	10,0056438174023	9,77940546647829
SC2	SC2	SC2	-0,027875346412717	1		9,92097779849978	10,0205957615525	10,2797747271237	10,1145161356298	10,0442707158258	10,0008594978836
CPO	CPO	CPO	0,073017110272444	1		9,54998593339713	9,59602691680638	9,95485705778108	9,67970504419115	9,81775429507723	9,84972721279147
CG17230	CG17230	CG17230	-0,051076920081688	1		9,96946972860799	9,92776589203916	9,62396582846624	9,75791780222457	9,76861666761223	9,8631465615987
CG33017	CG33017	CG33017	-0,026319898862803	1		10,1611963152995	10,0395418551385	9,789049415315	9,93867180358834	10,0072740894852	9,98977971140875
PGLYM87	PGLYM87	PGLYM87	-0,067881938265819	1		10,3790841981909	10,1507645256719	9,94523518508969	10,1772536280083	10,1200614541114	10,0030652806239
CG2082	CG2082	CG2082	0,040122380785555	1		9,94865636814762	9,89544604996618	9,91761947167354	10,081497434764	9,8955180369142	9,8955652645274
TAF4	TAF4	TAF4	-0,005146035709275	1		9,82233672592343	9,75676516101808	9,76555040872881	9,70624988946389	9,71774623991528	9,89437747285808
UCH-L5	UCH-L5	UCH-L5	0,014040515263131	1		10,0483402648273	9,9407817548896	9,78725532621363	9,90940356545919	9,9456922759006	9,97412365025916
CG9570	CG9570	CG9570	0,100487770710123	1		9,56479115214984	9,69835377243863	9,36239340476681	9,59031682364818	9,63369488292065	9,7189615104799
CG4390	CG4390	CG4390	0,16503368688324	1		9,79389504941237	9,78109234651092	9,72113567328307	9,91476941826496	9,98428091199901	9,89199895170946
GLYS	GLYS	GLYS	-0,158000196614192	1		9,82585283229634	9,88650442076452	10,2251619370788	10,0080909514958	9,71375781448291	9,7560541387152
CG34002	CG34002	CG34002	0,057306507925115	1		9,22998116402613	9,28051949363974	9,38866237613904	9,38140433337408	9,09795565781217	9,54972455024382
CG5122	CG5122	CG5122	0,001139869803802	1		10,1058715414147	9,91022670367758	9,74351395297727	9,93207187781484	9,91649184104135	9,93653362706753
CG6726	CG6726	CG6726	-0,098265675344346	1		10,3129737609902	10,2341890379601	10,2370399695693	10,2847694817209	10,1125075958479	10,0855211450756
CA-ALPHA1D	CA-ALPHA1D	CA-ALPHA1D	0,200729952341982	1		9,49362528827706	9,66910587368429	9,65183955132311	9,83210757890411	9,83988078368588	9,74950001454103
FAF	FAF	FAF	-0,002255570293864	1		10,1044246810638	10,1167602445726	10,2720983357229	10,1238128942098	10,2077510668587	10,1605568319978
CG30271	CG30271	CG30271	0,066843907915002	1		9,26666485503024	9,1396169090641	9,06355852610777	8,9326869282062	9,14906269397587	9,52537732989407
RIC-3	RIC-3	RIC-3	0,073949615816784	1		9,7556936179261	9,87600199054694	9,99271538835938	9,99927838147372	9,94739168091901	9,90738970327308
CG5945	CG5945	CG5945	-0,022726483364308	1		10,6716072789093	10,4315140391853	10,7120503185466	10,7151458010132	10,7173066977537	10,2926514776712
CG11151	CG11151	CG11151	0,195209974273414	1		9,48030024364709	9,68122102064311	9,71359843862603	9,82500044724171	9,87602045665598	9,76907373214805
SUT4	SUT4	SUT4	0,106014400104296	1		9,95990085960085	9,65688812660948	9,25225600834396	9,72469764897378	9,85081805856196	9,69323716810261
ALPHA-EST3	ALPHA-EST3	ALPHA-EST3	-0,059778187047024	1		10,1486160704989	10,1742219248681	9,98647425491487	10,1376466596967	10,018634701022	9,97749285277877
TANGO1	TANGO1	TANGO1	-0,07902986244607	1		9,98213028774413	10,1357503714118	10,1107487075711	9,90266806206083	10,0347105142461	10,0560795739405
CG32444	CG32444	CG32444	-0,222549533415135	1		9,93569728111954	9,97913926748609	10,1642590167956	9,78454023152117	9,71375781448291	9,91443812564903
HYDR1	HYDR1	HYDR1	0,010475367130713	1		10,0558455527186	10,0205957615525	9,63995955175473	9,93471547236389	9,97431339424191	9,87523859131385
KUMPEL	KUMPEL	KUMPEL	-0,051307683584591	1		10,2940590383463	10,1839857480871	10,3640336529691	10,3673199939597	10,2134118020349	10,1010496974606
CG15293	CG15293	CG15293	-0,674966412088432	1		9,29484733061367	9,37518115929522	9,96758720495943	9,05436325116531	8,85886104853236	8,79616911533697
CG11635	CG11635	CG11635	0,16146663640383	1		9,70121897811937	9,44586689844721	9,41446157613442	9,695378744462	9,64839621444805	9,71358384611553
DNC	DNC	DNC	-0,026842212323541	1		10,2410565970595	10,2804303178951	10,3543724807718	10,3124756932233	10,2930902913132	10,1908666080317
CORA	CORA	CORA	-0,144458873288415	1		10,6117615409029	10,755883008085	10,6775994162956	10,5611307964006	10,6447963214741	10,4045105241849
HIP-R	HIP-R	HIP-R	-0,075666757780288	1		9,63060194157865	9,56086359866999	9,47812308947684	9,44212120540549	9,29501541301873	9,67675065991953
TEP4	TEP4	TEP4	-0,079844019795581	1		10,5546329086695	10,5466697862447	10,3138218209757	10,5168293034565	10,5573623717288	10,0708754612313
GLS	GLS	GLS	0,033026368959318	1		9,87589623511388	9,89544604996618	9,99271538835938	9,85461794177243	9,99746470839172	10,0085650277868
HMGS	HMGS	HMGS	0,103862179643223	1		9,89777808167858	9,82231145825883	10,0112784099034	10,1558877239783	10,0315096501709	9,84481633555504
DGK	DGK	DGK	0,058824191322323	1		9,82409585028229	9,73202071673026	9,58731819312264	9,8532212873144	9,69769292703867	9,77166361055096
TEN-M	TEN-M	TEN-M	-0,015882488731406	1		9,46685097778626	9,50548444251347	9,81217179021861	9,67496953564109	9,40546498671867	9,66007357092548
CG10514	CG10514	CG10514	0,108556227444045	1		9,68194732978433	9,79390103922292	10,0861519018019	10,0230740936061	10,0331109699159	9,85584239480398
HYDR2	HYDR2	HYDR2	0,083966272294206	1		9,95348617136675	9,87600199054694	9,97233219860177	9,98914051341857	10,0553447994388	10,0096624657948
PDP1	PDP1	PDP1	0,034159331063487	1		9,68388612042015	9,9321175735863	9,98177562242418	9,99295056715186	9,89199256562418	9,82873954477426
CG8851	CG8851	CG8851	0,147775642539563	1		9,55423152207033	9,57391842852983	9,32330934262304	9,65105599046781	9,58867007591052	9,66426095125931
CSP	CSP	CSP	-0,017445039728634	1		9,84677139181552	9,94509441089264	10,1391592566046	10,0354422649049	9,92686549694439	9,92843249687324
TRAP1	TRAP1	TRAP1	0,046050166378179	1		9,86739096970376	9,78590894261002	9,84875774496105	9,67180387236074	9,98096605187927	9,96849076846143
KAT-60L1	KAT-60L1	KAT-60L1	0,115137095708925	1		10,0573419363026	9,76166352584352	9,70791955803586	9,88227079507894	10,067897675177	9,94114250178263
CG7546	CG7546	CG7546	-0,015875024565146	1		9,80462649301578	9,90137649542656	10,0296056138243	9,8518232794629	9,8884584581357	9,95374150992727
CG4686	CG4686	CG4686	0,146554038595802	1		9,66437996003687	9,3879094367807	9,41213516596926	9,61689679399336	9,59084627941999	9,70412442807386
ND-42	ND-42	ND-42	-0,132062708958053	1		10,3500751231799	10,2377090146638	10,2784981616675	10,2659985859426	10,1018653038106	10,0979573296198
CG13032	CG13032	CG13032	0,145296177837134	1		9,74087041309975	9,52289966444205	9,41910317230085	9,7170397293655	9,6895928985368	9,72699060784527
APOLTP	APOLTP	APOLTP	-0,463968983101971	1		9,74087041309975	9,74856407882453	10,2695304349965	9,61360095534676	9,47073003879754	9,3423686860781
CG7542	CG7542	CG7542	0,246477739646314	1		8,74202694656467	8,68651684982643	9,39574439982938	9,4605828735905	9,03541592560041	9,1347387709611
NEB-CGP	NEB-CGP	NEB-CGP	-0,076179459260466	1		9,27697683838804	9,35371459094391	9,52839340124652	9,21956309609514	9,10406307057179	9,56920851602959
RBCN-3A	RBCN-3A	RBCN-3A	0,029271890538849	1		10,0255872511702	10,1344921101787	10,1656407260594	10,1547543894952	10,1863232649185	10,0761231466014
ALPHASNAP	ALPHASNAP	ALPHASNAP	-0,053770354424924	1		10,1345081436749	10,0622182704411	9,94684329352537	10,1238128942098	9,93887456687201	9,91677996810433
CG3339	CG3339	CG3339	-0,019761779054361	1		9,89108048605591	9,99725019188264	9,87094986658334	9,92809738100993	9,86347428940499	9,91091821892312
CSW	CSW	CSW	0,009464251390752	1		9,95829985947679	10,0192329005978	10,1306946825781	10,2114484577359	10,0379042923788	9,87403393891222
CG8475	CG8475	CG8475	0,006528554520217	1		10,0751785141663	10,1631580545957	10,2912132688292	10,2330871524367	10,2260678261912	10,0958920624729
S-LAP5	S-LAP5	S-LAP5	-0,012004536578182	1		9,98055378055682	9,83321060449806	9,60372106592148	9,80346653544046	9,76861666761223	9,83246550636679
CASK	CASK	CASK	0,185400095482702	1		9,68968690831276	9,72367734910031	9,73423181767841	9,87815650599995	9,977643557708	9,84604562291866
CG30430	CG30430	CG30430	-0,021152389978431	1		10,2091025380722	9,98054051597347	9,89447337472945	10,0731233163173	9,99746470839172	9,96623144320985
HOE1	HOE1	HOE1	-0,100196791641426	1		9,94704283392536	10,0949315195614	9,5023840548453	9,9080589781117	9,93716509358645	9,41208564312613
DUP99B	DUP99B	DUP99B	-0,021684292876996	1		9,0127197918009	8,8208703304772	9,57904628713442	9,53389860219391	8,85886104853236	8,96634769213806
HERC4	HERC4	HERC4	-0,007129705485425	1		9,82233672592343	9,80975362490024	9,71925505305578	9,73231513437703	9,73161953199805	9,86193176563297
CG3308	CG3308	CG3308	-0,104988715636062	1		10,4261729101406	10,4579102731075	10,3890906418114	10,4407595686764	10,3507302418302	10,1565990975596
CG42369	CG42369	CG42369	-0,471801383360025	1		9,8588352648379	9,91609682371529	9,43752164841858	9,51635727414169	9,4177759780019	8,83383279113453
RPN13	RPN13	RPN13	0,022013057191997	1		10,0558455527186	9,90728266253976	9,95485705778108	9,96606643772273	10,0040117009975	10,0162296204952
EMC1	EMC1	EMC1	-0,099614629414638	1		10,2344576145926	10,1052450146986	10,0097405815954	9,96606643772273	10,0299065510655	10,0624392582166
PAIP2	PAIP2	PAIP2	0,08864774675997	1		9,66634248705867	9,57206066984311	9,32825314835795	9,62346596888604	9,55116335351913	9,67259942611645
FWD	FWD	FWD	-0,140750341606811	1		10,3092106032533	10,266712888671	10,356793845945	10,1828240366607	10,1528364441688	10,1762800828974
SCYL	SCYL	SCYL	-0,186876587947853	1		10,3500751231799	10,4609251462371	10,6698306407293	10,2743713722185	10,3987217351221	10,2653459032751
CG7029	CG7029	CG7029	-0,108247570143001	1		10,1528216860213	10,2609585737791	10,4113922479438	10,203797581344	10,1834420267794	10,1255528776924
CG11929	CG11929	CG11929	0,021187580636485	1		9,31999862425354	9,30085289453717	9,2907549351032	9,15528148561962	9,20127255608269	9,57366769174693
CG32437	CG32437	CG32437	-0,022016778794476	1		9,86226363779553	9,66213697860063	9,49360901762105	9,54605185193328	9,64001380639917	9,77811803876644
LNCRNA:CR32661	LNCRNA:CR32661	LNCRNA:CR32661	-0,046892513585166	1		9,6366205254621	9,59053147604828	9,44891491917814	9,60366802106691	9,29501541301873	9,61463519974714
FOK	FOK	FOK	-0,254957230815437	1		9,93732354724546	10,2128868945833	9,72113567328307	9,82926892626911	9,84353576272658	9,45299952413525
STACL	STACL	STACL	-0,106427083071044	1		10,6249404364572	10,7484996103244	10,6502236824449	10,5747535577725	10,6982568568023	10,4268641808777
CDLC2	CDLC2	CDLC2	0,229580879585748	1		9,25367035278376	9,28051949363974	9,02449437933789	9,34807814703607	9,38052328867569	9,52076612622899
SNO	SNO	SNO	-0,056212870599992	1		9,87928435101782	9,67257773810424	9,72488957524891	9,50395019558949	9,72766932867987	9,86071594590757
EPS-15	EPS-15	EPS-15	0,034230971621268	1		10,1044246810638	10,1039598526504	10,099225960182	10,0957409393526	10,204912348241	10,109263752164
ERGIC53	ERGIC53	ERGIC53	0,064150667664614	1		9,57944597889702	9,7286891575842	9,84358764189542	9,86574276783008	9,73161953199805	9,75343606098554
CYP12A4	CYP12A4	CYP12A4	-0,0646326626156	1		9,89944763354748	9,96079809343527	9,57072667930938	9,97251300869962	9,74731306619628	9,5145948381298
CG10089	CG10089	CG10089	0,155935518387668	1		9,84677139181552	9,66910587368429	9,45118281597355	9,8532212873144	9,87244695683349	9,73231862155321
CTR1B	CTR1B	CTR1B	0,755931320904974	1		8,29134487417416	8,40695713333078	7,73407165699041	9,21956309609514	9,07014776056423	8,33556313001391
CG5273	CG5273	CG5273	0,030449905961189	1		10,0796034140828	10,0595688827267	10,055176968225	10,145655519045	10,1125075958479	10,0260246397543
ROOT	ROOT	ROOT	0,014946901382193	1		10,1611963152995	10,0314525478063	9,87264289658754	10,0452610217444	10,08189032354	9,9975444874307
CG8086	CG8086	CG8086	-0,023954401776346	1		10,1173944818486	10,0246766367341	10,1517637211756	10,0030617906285	10,1109920663899	10,108239549265
CG6664	CG6664	CG6664	0,007132734255899	1		9,66634248705867	9,42131252439057	9,66362252243277	9,48242948082595	9,5309049187725	9,75212523831499
SLO	SLO	SLO	0,007029644804385	1		9,60217838307116	9,76654531557213	9,92579675741999	9,7594097850672	9,74926280888976	9,82250814464681
ANT2	ANT2	ANT2	0,05409183504466	1		10,0528481212758	9,97211253716384	9,76007277025714	10,0143528488736	10,0331109699159	9,91443812564903
CG6470	CG6470	CG6470	0,102101351913942	1		9,67025955021999	9,49767634750131	9,27291653898942	9,49322996595968	9,59301920522383	9,67951152792313
MSPS	MSPS	MSPS	0,016310469661518	1		10,1625873727009	10,0502575222161	10,1889295526063	10,1410844734697	10,1891987603402	10,1235267665884
NEDD4	NEDD4	NEDD4	0,007888905158362	1		9,54145708922429	9,63213777624758	9,75824225931956	9,59700786687556	9,59084627941999	9,76518017625298
CKIALPHA	CKIALPHA	CKIALPHA	-0,08388021048581	1		10,2171576486096	10,3654766398044	10,4055567465491	10,2722827267488	10,2970942901058	10,1743240222987
CG15208	CG15208	CG15208	0,06303764350144	1		9,86568388299136	9,67949650177085	9,58111871427268	9,58359460352954	9,87423481317206	9,8546214302878
CG5554	CG5554	CG5554	0,015563182146057	1		9,66437996003687	9,66562563401818	9,78366044089214	9,62182647729481	9,69971084816702	9,83122458806411
CG17896	CG17896	CG17896	-0,094967703383303	1		10,0133039717251	9,97913926748609	10,2145209558289	10,026795691051	9,91995802089257	9,98309076401244
UNC-115A	UNC-115A	UNC-115A	0,013041227069262	1		10,0255872511702	10,067502494262	10,1545498211166	10,0379032260546	10,1601825964784	10,0907159227651
COMT	COMT	COMT	0,021720324243936	1		9,84677139181552	9,84556677402935	9,69840479776254	9,93207187781484	9,75315440704787	9,76777704738346
3S18{}3954	3S18{}3954	3S18{}3954	0,199090623231977	1		8,59317214630515	8,78603457656287	9,06059085943431	8,7131415591783	8,96333847022888	9,32307640872902
PAN	PAN	PAN	-0,007468111463037	1		9,6062733378171	9,69494346025329	9,96758720495943	9,75343257356995	9,71175945928223	9,80238484417999
EIF4E4	EIF4E4	EIF4E4	0,076645464785413	1		9,93569728111954	9,65337825266269	9,57072667930938	9,78013713625217	9,81961118584677	9,81373871813763
PFRX	PFRX	PFRX	-0,055234231438075	1		10,1231216217831	10,100097483211	10,2527267355309	10,3195727657071	10,1305708466334	9,82500393544312
CG4572	CG4572	CG4572	-0,202857333718733	1		10,1316699272884	10,1973040143082	10,1021152864826	9,9478612678149	9,90254323901245	9,97412365025916
RPT2	RPT2	RPT2	-0,055252076111026	1		9,83983218543964	9,70515030729317	9,93230537754803	9,7077962445787	9,71973632538846	9,88244545823116
CG13245	CG13245	CG13245	0,083482276351373	1		9,82233672592343	9,69323527634113	9,64591177986741	9,84621766149749	9,7705378499185	9,79730985362962
CG43816	CG43816	CG43816	0,083482276351373	1		9,82233672592343	9,69323527634113	9,64591177986741	9,84621766149749	9,7705378499185	9,79730985362962
CHT12	CHT12	CHT12	0,131340237813184	1		9,81881202922872	9,62677843258325	9,41446157613442	9,75642427482999	9,79339467227443	9,73098846169755
MBL	MBL	MBL	0,055104017384889	1		9,75200207069938	9,91316474927936	10,0204711140074	9,92942343024882	10,0056438174023	9,92843249687324
CHP	CHP	CHP	-0,170480345104757	1		9,99155332392843	9,98054051597347	10,1433729924295	10,0886367649762	9,74926280888976	9,7442351922883
CG10527	CG10527	CG10527	-0,088708287811001	1		10,4480128159311	10,4067120408744	10,1821188361726	10,3134917007404	10,3378309991572	10,128586719087
CG4907	CG4907	CG4907	0,064844654883116	1		9,7556936179261	9,50548444251347	9,47366783459309	9,58359460352954	9,61457033657778	9,73895108674518
HSP26	HSP26	HSP26	-0,042480694271659	1		9,12543640444871	9,12954707613102	9,06355852610777	8,67254048790111	9,00309913117277	9,41540179295861
CG12362	CG12362	CG12362	0,042569737799654	1		9,90444472787747	9,70515030729317	9,54547606256406	9,83917987034997	9,71973632538846	9,74159555875253
POLO	POLO	POLO	-0,118797198281961	1		9,42341514428788	9,12194830615635	9,27035009549304	8,77640599703353	9,11921943678275	9,4880683060109
RBP6	RBP6	RBP6	0,039742468211165	1		9,40001785257614	9,57762678456042	9,74351395297727	9,60366802106691	9,55562685564231	9,69460257723113
CG44243	CG44243	CG44243	-0,08231114701047	1		10,1415793519655	10,0555856561756	10,2912132688292	10,2733274274602	10,0584932728192	9,8955652645274
CYP6A2	CYP6A2	CYP6A2	-0,403011705961172	1		9,96946972860799	9,75676516101808	9,38154541604129	9,5953380130918	9,44690068164715	8,81637869663196
DNAH3	DNAH3	DNAH3	-0,087113000501237	1		10,0163846099906	9,80026299163186	9,70602161944622	9,60366802106691	9,78961026092523	9,87282827978346
BUG22	BUG22	BUG22	0,156224412482112	1		9,52856853310529	9,30085289453717	9,18298967906894	9,52865856181587	9,41040199681844	9,55273926406859
CG31624	CG31624	CG31624	-0,154586603390115	1		9,87419918865846	9,85934213131157	9,21270148814297	9,49502221189633	9,57773954458361	9,50684341901834
DPTA	DPTA	DPTA	-1,80578178823744	NA		5,88825540063175	5,43400155966921	8,93981554775073	6,11681661480587	5,81518860219542	5,71700426663297
VHA36-1	VHA36-1	VHA36-1	-0,011480726968818	1		9,86739096970376	10,0300999091562	9,91433553526465	10,0464836810128	9,91127690653714	9,81750357280562
TRX-2	TRX-2	TRX-2	0,019952090493926	1		9,97739558855872	10,0219573362776	10,1021152864826	10,1445141147092	10,0616348900713	9,95260068129519
PRL-1	PRL-1	PRL-1	0,036071358945122	1		9,68775590272369	9,75512866990113	10,1278620855213	10,0168500174037	9,9354535923144	9,75474569373281
ABCA3	ABCA3	ABCA3	0,126878018021821	1		9,36902281187485	9,53057279251462	9,82447048594424	9,74140334128465	9,72964578233132	9,66843621300905
GBETA13F	GBETA13F	GBETA13F	-0,064150002944048	1		10,0884127059471	10,1606878515474	10,1970601971387	10,1410844734697	10,0772411704852	10,0368305623681
CG13585	CG13585	CG13585	0,17704092207721	1		9,19234031892482	9,37518115929522	9,61387895773457	9,62018512045074	9,55562685564231	9,56324142730388
CHCHD2	CHCHD2	CHCHD2	-0,052620784226257	1		9,96946972860799	10,0082834153458	10,0097405815954	10,026795691051	9,88668815257442	9,91209247563647
HTS	HTS	HTS	-0,059470292499498	1		10,230483687935	10,0714529992074	10,2145209558289	10,1387935080846	10,1033904461038	10,1000196444921
CG14297	CG14297	CG14297	0,088120814027942	1		9,78849924383247	9,66562563401818	9,51761310071295	9,71550325548437	9,7570355360471	9,77424884801986
L(2)K09913	L(2)K09913	L(2)K09913	0,042662713422761	1		9,96946972860799	10,0701373658145	10,0097405815954	10,1861559871682	10,1094749432166	9,8679955422525
CG5023	CG5023	CG5023	-0,007270966361802	1		9,75753585536721	9,71528544945343	9,86415780831462	9,9161077689185	9,6546512125621	9,73231862155321
CG3638	CG3638	CG3638	-0,051726574189909	1		9,24843960181702	9,39423171067275	9,99737858378701	9,48783983036305	9,57334403800967	9,53607983235048
VIG2	VIG2	VIG2	0,122548553365354	1		9,52424663298797	9,66910587368429	9,41910317230085	9,54085584745454	9,7375246308242	9,70683345376581
PI31	PI31	PI31	-0,016702822479055	1		10,0825458255011	9,99863396807881	9,72113567328307	9,90940356545919	9,97264542544295	9,8955652645274
GNMT	GNMT	GNMT	-0,955734355222868	1		9,12828689845336	8,77960942908588	9,60982437946638	8,43926628198497	8,1145118321411	8,21894852551781
QTC	QTC	QTC	0,051959709547785	1		9,7630484950271	9,82699260697611	9,6577430662759	9,84340666352658	9,78391496524762	9,78069174634363
NCKX30C	NCKX30C	NCKX30C	0,070705083106848	1		9,42573413823866	9,63569964334791	9,83319151816135	9,66226498997112	9,73359058506859	9,7376270307652
CG2528	CG2528	CG2528	-0,051687019569909	1		9,83809215614511	9,71696773906097	9,421418382325	9,71242538994557	9,50805679247067	9,62326462018071
CG33303	CG33303	CG33303	0,053256172004231	1		9,2166504606106	9,366632823017	9,5602592448922	9,45138157024228	9,30034450971355	9,55424426189185
PROSBETA3	PROSBETA3	PROSBETA3	0,122439462502767	1		9,58775381045189	9,48982576377719	9,59963779839764	9,68128009913894	9,64211397881481	9,71761897246917
CAND1	CAND1	CAND1	-0,03542739913638	1		10,1584101702148	9,92921791151218	10,0097405815954	9,95829233499383	10,0121538813674	10,0281923089687
CG6071	CG6071	CG6071	0,041495911482577	1		9,37383483761506	9,60513972145968	9,6791849291571	9,67496953564109	9,49881525232744	9,61751741219978
DRS	DRS	DRS	0,669679685356287	1		8,06608513612336	8,44399583595058	7,05139398732322	8,92206838541668	9,04497146926761	7,42416687616278
ELYS	ELYS	ELYS	-0,076633061291904	1		9,70695062846472	9,61780171218617	9,76007277025714	9,3139638870554	9,70775442557013	9,79349186064639
IP6K	IP6K	IP6K	-0,12260089587482	1		10,1188283996782	10,2283032575815	10,1739033071064	10,1581517255038	10,0299065510655	9,96283580731397
ERF3	ERF3	ERF3	-0,023804511674649	1		9,82760767717732	9,71864806927841	9,81745550303092	9,6316355957566	9,77437255642659	9,87644223866817
CG10177	CG10177	CG10177	0,03998700150596	1		9,63060194157865	9,41510807211993	9,24181372003183	9,33612971628561	9,45647970750129	9,62326462018071
AKAP200	AKAP200	AKAP200	-0,230787304814718	1		10,2965953753696	10,371897768303	10,1670211132878	10,0452610217444	10,0942153136717	10,0151371685652
IDGF6	IDGF6	IDGF6	-0,282316836054602	1		10,6409970712407	10,6005190822198	10,7429235303542	10,4910179672942	10,4245740581054	10,2158057308062
RHO1	RHO1	RHO1	-0,060963000804025	1		10,2593747660867	10,2470538472043	10,3531602725048	10,2930343447877	10,2427716500224	10,1406586857192
ACER	ACER	ACER	-0,06605274725382	1		10,3646525721664	10,3536298268038	10,4102270344409	10,258632323985	10,3900003124412	10,2817911856471
CG15530	CG15530	CG15530	0,075576555135445	1		9,93569728111954	9,7085366053827	9,53053982846981	9,87678246480018	9,81961118584677	9,72965707430722
CG31204	CG31204	CG31204	0,040918632001365	1		9,80284345336178	9,81761507104296	9,37439317313624	9,84481284714289	9,74340565796936	9,56024860223549
CG6569	CG6569	CG6569	0,120456208243557	1		9,68194732978433	9,52482177582116	9,34298372297523	9,53564106140361	9,6895928985368	9,6986910681163
CG5043	CG5043	CG5043	-0,004623748134683	1		9,38817535646408	9,09890886449623	9,20734465594427	8,89788699617737	9,22388396159892	9,50528812494766
SRP54K	SRP54K	SRP54K	-0,10546872890826	1		9,95026809978212	9,84094560308029	9,4958077857369	9,65907129535893	9,64001380639917	9,70953740210775
CG7794	CG7794	CG7794	0,07129923314229	1		9,87079909525875	9,53439410673429	9,46246912966775	9,86574276783008	9,66087920832195	9,57069643987317
PRTP	PRTP	PRTP	0,015268787637793	1		9,83983218543964	9,82699260697611	9,94040007680439	9,84902319306987	9,88668815257442	9,91794946535696
CG3222	CG3222	CG3222	-0,017401952769254	1		10,0377668315787	9,81604620512903	9,53482312630824	9,7077962445787	9,86347428940499	9,80617940571005
WBP2	WBP2	WBP2	0,023566444637571	1		9,92097779849978	9,92921791151218	9,92905473788029	10,0043207253684	9,93887456687201	9,90503255593694
TTM2	TTM2	TTM2	0,049305900478735	1		10,0362499953019	9,7085366053827	9,48478028038677	9,85740720097197	9,8598695386678	9,70953740210775
CG10237	CG10237	CG10237	-0,090864181002812	1		9,73340130289991	9,99309088184524	9,89613903908835	9,99295056715186	9,75120992014249	9,5928330883556
PP2C1	PP2C1	PP2C1	-0,027001838227098	1		9,98684949920274	9,95082463789125	9,82796522756579	9,82926892626911	9,92341589295049	9,93537910413923
COW	COW	COW	-0,046457493416085	1		9,90111525556863	10,0013975450345	9,97233219860177	10,0501454539884	9,86347428940499	9,81373871813763
CG5539	CG5539	CG5539	0,158567871777213	1		9,76121328794424	9,45395969079501	9,24965251350129	9,66704231485833	9,70775442557013	9,60885344288117
TRIO	TRIO	TRIO	0,054143050899594	1		9,7556936179261	9,87298719972346	9,81393517881023	9,85879981092649	9,89375637815519	9,85584239480398
KLP3A	KLP3A	KLP3A	0,029964226354213	1		9,94865636814762	9,75676516101808	9,5412243228173	9,66066902640023	9,87602045665598	9,82125862828131
INDY-2	INDY-2	INDY-2	-0,02114829119894	1		9,90444472787747	9,63747728460904	9,5497153088977	9,52164210320415	9,72964578233132	9,78710599935624
CG31161	CG31161	CG31161	0,079342255925596	1		9,89944763354748	9,76654531557213	9,5602592448922	9,7594097850672	9,90254323901245	9,82000802877307
CG6051	CG6051	CG6051	-0,007946036099428	1		10,0163846099906	9,97492733751466	9,96917060416051	9,97379887336883	9,98593549023675	9,97749285277877
HIS3.3A	HIS3.3A	HIS3.3A	0,073805801079541	1		9,69546446577248	9,67431054217495	9,74905470304584	9,70004784088186	9,80656247873222	9,82998260148023
GEM	GEM	GEM	-0,128583190292673	1		9,94381034155758	10,0542554663403	10,343425763246	10,0055785624856	10,0218642261095	9,95943216033406
SFP24BA	SFP24BA	SFP24BA	0,118819949952472	1		8,64584274684739	8,70358719611669	9,11595839322029	8,85944689836131	8,69048889132109	9,24694647998414
WAL	WAL	WAL	-0,101641775581918	1		9,92262073248192	9,8984143199584	10,1207561651756	9,97764960514756	9,79905274084797	9,8631465615987
TSR	TSR	TSR	-0,036086708925471	1		9,887719992149	10,1052450146986	10,0655760144801	10,0391321341946	10,0105291173254	9,90974300566519
CG34133	CG34133	CG34133	-0,050954581036029	1		9,75937574337829	9,64279710395005	9,67531003718877	9,46790189553603	9,64839621444805	9,79094090704751
APP-BP1	APP-BP1	APP-BP1	-0,070177152377348	1		9,62051483415627	9,44789435643243	9,40044650860174	9,20649639884552	9,39304803686996	9,63326747026004
ATP7	ATP7	ATP7	0,047087649591674	1		9,95509251932276	9,8301049556709	9,78005657550964	9,83494065716099	9,95585880817416	9,9191180153435
RPN5	RPN5	RPN5	0,004977231330988	1		9,50682838537663	9,59053147604828	9,59554294116964	9,48603863399071	9,51494930446288	9,69596669531798
CG11537	CG11537	CG11537	-0,003012629615592	1		9,90111525556863	9,80501611240647	9,73980826219694	9,9161077689185	9,74340565796936	9,77424884801986
SPP	SPP	SPP	-0,025019545739668	1		9,83285944085502	9,90433260134622	9,85047700354166	9,89454372833849	9,78771432606855	9,82873954477426
DRO	DRO	DRO	-1,35273361598523	1		6,45860431229221	6,83095764592585	9,01532735685918	6,78930230187694	7,05548587329199	5,50923908714557
CG12099	CG12099	CG12099	-0,046214713313505	1		10,282590015867	10,3074799858821	10,2449046731867	10,3114589696859	10,2810111847685	10,0989888555626
PLEXA	PLEXA	PLEXA	-0,018645554347559	1		9,77401098140541	9,79708552226741	9,79976734838359	9,7353509023296	9,73948763813577	9,83618186992566
REEPA	REEPA	REEPA	-0,018137896929985	1		9,92590099818173	9,96929223420015	9,86245478566228	9,93339428060465	9,8884584581357	9,88364311034392
CG31327	CG31327	CG31327	0,001884365884452	1		9,72023658386212	9,46401225723656	9,54335175896801	9,49322996595968	9,52636414971831	9,71088747821309
CD98HC	CD98HC	CD98HC	0,046009644222028	1		9,52424663298797	9,62139910569729	9,82796522756579	9,8518232794629	9,64001380639917	9,62326462018071
CG32388	CG32388	CG32388	0,08958930395745	1		9,88097542980957	9,76654531557213	9,421418382325	9,80635636241004	9,8670700556739	9,70005132768537
CG43439	CG43439	CG43439	0,08958930395745	1		9,88097542980957	9,76654531557213	9,421418382325	9,80635636241004	9,8670700556739	9,70005132768537
CG32486	CG32486	CG32486	-0,047034098372364	1		10,0840147838461	9,98752641593573	9,79084127611568	10,0598649860261	9,90079014299815	9,76257862228792
ALPHACOP	ALPHACOP	ALPHACOP	0,099838808528568	1		9,66437996003687	9,7303558988369	9,6849778227344	9,87540711369834	9,78391496524762	9,71627518396042
TEKTIN-A	TEKTIN-A	TEKTIN-A	0,030671257204228	1		9,84330596072713	9,55898894201068	9,43523215732732	9,63489053684197	9,62734816111143	9,69460257723113
MCAD	MCAD	MCAD	-0,156370799333638	1		10,0869482210372	10,1507645256719	10,4538566155729	10,203797581344	10,1109920663899	9,9237827732389
MS(2)34FE	MS(2)34FE	MS(2)34FE	-0,021084906553499	1		9,78669614801624	9,49767634750131	9,5914364282591	9,53389860219391	9,55116335351913	9,72965707430722
CG2861	CG2861	CG2861	0,102288601462233	1		8,56399390218674	8,5036891706697	8,46614741440347	8,07239721779129	8,47177275641453	9,09806343491088
CG17560	CG17560	CG17560	-0,059721338530438	1		9,71265959774603	9,91463153137573	10,2118484017882	9,86435684691019	9,97597943684904	9,8631465615987
SLIM	SLIM	SLIM	-0,031308922330322	1		9,91273494637536	9,84556677402935	9,84358764189542	9,72316931349922	9,8670700556739	9,91209247563647
GYG	GYG	GYG	0,009753880742937	1		9,95669708070289	10,0542554663403	9,78185963351168	10,0981012447658	10,0363082870939	9,6698252860131
KDELR	KDELR	KDELR	0,096101107570858	1		9,72023658386212	9,76491988708239	9,78725532621363	9,8986116140721	9,86886458360652	9,79221694766703
ATPSYNG	ATPSYNG	ATPSYNG	-0,191449104439186	1		10,1029763682184	9,93789947205803	9,78725532621363	9,96218462279065	9,66708043386011	9,61895636201927
CG6761	CG6761	CG6761	0,036745953334932	1		9,86568388299136	9,70175604217078	9,48478028038677	9,6702184320336	9,76090625206451	9,75474569373281
CG11857	CG11857	CG11857	0,044205985357005	1		9,39292402649111	9,5324847148293	9,77463384134189	9,54605185193328	9,62097339530848	9,68639067097809
TDG	TDG	TDG	-0,057879687467824	1		9,65847630995868	9,81132934491317	9,86074975030866	9,72927296498584	9,66294924659343	9,76907373214805
INDY	INDY	INDY	-0,1127492627964	1		9,91603774084489	9,96788001250715	10,3938144514065	10,0230740936061	10,0647696809902	9,89793791810752
DHC98D	DHC98D	DHC98D	-0,071236972803987	1		9,51338489715763	9,24830889593617	9,21537246379272	8,89788699617737	9,30565399395654	9,51149926637787
UQCR-14	UQCR-14	UQCR-14	-0,207773261040655	1		9,82233672592343	9,92921791151218	9,79976734838359	9,86989256016471	9,50805679247067	9,52537732989407
CG15572	CG15572	CG15572	0,021917289749061	1		9,69546446577248	9,73202071673026	9,6439304311916	9,74140334128465	9,65880619560592	9,73497526770018
PROTB	PROTB	PROTB	0,186722689326279	1		9,73714069162226	9,49179241832186	9,23393210217771	9,56323794217636	9,85263290340906	9,63611273499372
PAPI	PAPI	PAPI	-0,000616293021082	1		9,54572781384477	9,65162010835106	9,66362252243277	9,68128009913894	9,5126554573154	9,65867507228565
REEPB	REEPB	REEPB	0,062655533261465	1		9,35692205581574	9,45597581552205	9,58731819312264	9,6316355957566	9,40299013162448	9,54821482766028
CYP4E3	CYP4E3	CYP4E3	-1,25808657192618	1		6,86627912964902	8,06517341993695	9,09580620074135	6,70509663162946	7,12920822952081	7,24937990952238
IMPL2	IMPL2	IMPL2	0,157141175205022	1		8,73456383706964	8,89407619036042	9,25225600834396	9,40447364331619	8,8624683168382	9,07308478494753
CG8746	CG8746	CG8746	0,106611568942058	1		9,73340130289991	9,6498598188575	9,38392163917407	9,68442505972758	9,74536068493987	9,67951152792313
TM9SF2	TM9SF2	TM9SF2	-0,01489994508005	1		9,76854015065748	9,71864806927841	9,8209672582037	9,7771942559641	9,68756076551782	9,79476564797684
TBC1D8-9	TBC1D8-9	TBC1D8-9	-0,09042748446452	1		9,8536773810698	10,0000164182832	9,89113626560522	9,92677011181507	9,77245647726108	9,77424884801986
GLUCLALPHA	GLUCLALPHA	GLUCLALPHA	0,057461479569994	1		9,54785844460226	9,53820532604504	9,78005657550964	9,72163935724786	9,63158240975249	9,69323716810261
SUMO	SUMO	SUMO	0,10042899992736	1		9,32497669067492	9,40470765220619	9,41213516596926	9,34012353187234	9,48484098699483	9,60450186828694
CG42837	CG42837	CG42837	0,050045160465016	1		9,68388612042015	9,84556677402935	9,98020600482725	10,0030617906285	9,92341589295049	9,7376270307652
LNCRNA:CR42767	LNCRNA:CR42767	LNCRNA:CR42767	0,13146807441579	1		9,02806379853179	8,96657726225886	8,90383935048155	8,93003961052322	8,96669403409209	9,3493205854393
CG7202	CG7202	CG7202	-0,007432736190524	1		9,80996242793737	9,69323527634113	9,40044650860174	9,57853230316501	9,64630517399611	9,68501746398745
CKA	CKA	CKA	0,040427979991841	1		10,0332115299853	9,99725019188264	10,0477029165175	10,0143528488736	10,1513627142549	10,032517900939
CG10492	CG10492	CG10492	0,083055474908324	1		9,2166504606106	9,13207113135653	9,14146148553735	9,01992182622131	9,20979341704041	9,46904562994271
AK3	AK3	AK3	0,021997623750862	1		9,86397477395436	9,66213697860063	9,64986633250495	9,7504346555572	9,72172366947477	9,77682946115764
CG10616	CG10616	CG10616	0,092586055148249	1		9,79927074938107	9,67257773810424	9,63597771268159	9,70934094400467	9,86347428940499	9,81373871813763
CG30378	CG30378	CG30378	-0,021331427005993	1		9,84503971679006	9,68294348058057	9,45118281597355	9,73989261032287	9,57554346528785	9,62039387805439
CG11147	CG11147	CG11147	-0,036979219316162	1		9,97739558855872	9,9407817548896	10,1531574437026	10,0525814827439	9,977643557708	9,93653362706753
CG33109	CG33109	CG33109	-0,095242790924105	1		9,84330596072713	9,84710388078651	9,85904269749073	10,020587684426	9,69364859749359	9,50373115238614
LKB1	LKB1	LKB1	0,106117804392587	1		9,60217838307116	9,37731035251503	9,31834853725799	9,52164210320415	9,50344342225798	9,60013712839781
SEA	SEA	SEA	-0,072316415983092	1		9,67221410079742	9,84248763868278	10,1697779317408	9,88637338435361	9,86347428940499	9,76127608395874
MAL-A3	MAL-A3	MAL-A3	0,591369268050851	1		8,20757191210092	8,37321607597172	8,85328873483545	8,82281149585181	9,36025473958276	9,04338568214958
CG2269	CG2269	CG2269	0,069985393617681	1		9,71075911702326	9,80343347814302	9,78545900326259	9,97764960514756	9,84535978572731	9,67398449834445
GDI	GDI	GDI	-0,161624257971143	1		10,2978618737063	10,3708295629155	10,2158553785761	10,2103579563817	10,1747636255284	10,0162296204952
EIF4B	EIF4B	EIF4B	-0,047898745433723	1		10,0117611822517	10,0137685457301	10,2422878661607	10,1272837913534	10,0521894399397	9,95260068129519
CG42268	CG42268	CG42268	0,03123993627836	1		9,58360587479913	9,71022677846068	9,75273674965116	9,69693678953059	9,70172595073802	9,74555320015599
ASRNA:CR46473	ASRNA:CR46473	ASRNA:CR46473	-0,035718046143839	1		9,29484733061367	9,04635335980249	9,1386499699419	8,84827322897496	9,05130685066096	9,41871033783299
ROP	ROP	ROP	0,032652182958803	1		9,75015274882873	9,76816891481545	9,89113626560522	9,94916928317096	9,80468870584711	9,74950001454103
NULP1	NULP1	NULP1	0,009332881724258	1		9,93406917972952	9,8347609254633	9,76007277025714	9,7771942559641	9,89903491411095	9,88364311034392
CG7140	CG7140	CG7140	0,07192854458631	1		9,91273494637536	9,79708552226741	9,67142470972795	9,87127317594557	9,91649184104135	9,81875634424263
BIF	BIF	BIF	0,112436221552325	1		9,45100004311264	9,59967894890618	9,76919064752944	9,69693678953059	9,77245647726108	9,70412442807386
NUP358	NUP358	NUP358	-0,139876949496621	1		9,86055046970054	9,88201273779701	9,75640942285403	9,58527809728612	9,69162217318546	9,79858027590815
ANXB9	ANXB9	ANXB9	-0,140728148738425	1		10,453705629244	10,4087952374753	10,470722043934	10,371228507704	10,3300357281809	10,2081779695011
CG31407	CG31407	CG31407	-0,105816599898405	1		9,5815274261885	9,47598360100238	8,59069190424912	9,23680327729043	9,18983255362032	9,09393024430697
UBE3A	UBE3A	UBE3A	0,045131940788992	1		9,84677139181552	9,61057990225645	9,64986633250495	9,68756317946178	9,76861666761223	9,79349186064639
MDR49	MDR49	MDR49	0,176428555534011	1		9,26148109079399	9,43159434876386	9,41446157613442	9,58527809728612	9,5309049187725	9,52384189903774
CG5355	CG5355	CG5355	-0,02363455263689	1		9,77582999114967	9,65513425701447	9,52409094267985	9,64299590535293	9,56007659087928	9,68639067097809
UBC2	UBC2	UBC2	0,00425082623951	1		9,7352722087978	9,63569964334791	9,56235881628782	9,61029757010912	9,61242965284626	9,72298164474369
CG3699	CG3699	CG3699	-0,148580989186414	1		8,78239790618051	8,98065029502369	9,48699253502827	8,74361368946104	8,8624683168382	9,24135176085718
ATX2	ATX2	ATX2	-0,043449791595802	1		9,70885612947016	9,77464510136937	9,9241650040171	9,6702184320336	9,77819709723802	9,83246550636679
CG10589	CG10589	CG10589	-0,120391587679123	1		9,71265959774603	9,54579769230322	9,33318007057322	9,57005546090844	9,21262255704763	9,44653077452352
CG42825	CG42825	CG42825	-0,420497990921434	1		7,29956806035452	7,54245277803395	9,10447734605112	7,51705414687182	7,46913170962526	8,27843376775664
SKY	SKY	SKY	-0,073107931136227	1		9,65847630995868	9,68466388649378	9,58111871427268	9,83917987034997	9,43725762882174	9,38696853408596
DSX	DSX	DSX	-0,130127481096709	1		9,79927074938107	9,80975362490024	9,83839894437356	9,80635636241004	9,54444210028233	9,69187046548634
ROBL62A	ROBL62A	ROBL62A	0,134142697562829	1		9,6366205254621	9,5941974281188	9,16375851550695	9,65587051517542	9,67735694143574	9,50528812494766
RPS21	RPS21	RPS21	-0,002033060502564	1		10,1058715414147	10,106529032935	10,1834835540663	10,2341606142619	10,1747636255284	9,97187313602538
CG5050	CG5050	CG5050	0,106319618431136	1		9,69354118295982	9,30533277224844	9,29581136846605	9,50928058559098	9,54892641320306	9,58696311427787
MEI-P26	MEI-P26	MEI-P26	0,029107625739435	1		9,44872133993597	9,39423171067275	9,47812308947684	9,40447364331619	9,38554624349204	9,603048421732
CG13442	CG13442	CG13442	0,041491123414919	1		9,73340130289991	9,68638224327571	9,23919129542057	9,66704231485833	9,63158240975249	9,53303006749785
USP30	USP30	USP30	0,048299234742353	1		9,65650304585213	9,5571118462284	9,2019678592833	9,6316355957566	9,47780276516188	9,48333610000435
WRD	WRD	WRD	-0,012403277529761	1		9,8135087852042	9,79230615788141	9,90112452459386	9,8518232794629	9,78771432606855	9,82998260148023
CG6700	CG6700	CG6700	-0,015141256181803	1		9,91273494637536	10,0622182704411	9,94201358074534	9,95829233499383	10,0121538813674	9,90738970327308
SMSR	SMSR	SMSR	-0,001456639085197	1		9,80284345336178	9,68122102064311	9,36720529584644	9,67654976621539	9,59735526310477	9,60595385203726
NADK	NADK	NADK	-0,017245057639955	1		9,15089033895242	9,31647198135464	9,57697087867756	9,63489053684197	9,15495797445669	9,18028449282286
PUML	PUML	PUML	-0,124514364309999	1		10,1058715414147	10,080628992004	10,0566671433499	10,020587684426	9,91822597193539	9,92959259001909
CG9855	CG9855	CG9855	0,033651578252366	1		9,89108048605591	9,58132563293083	9,73609302850252	9,695378744462	9,80656247873222	9,81875634424263
CG33981	CG33981	CG33981	-0,030645301919846	1		9,84503971679006	9,78269966595464	9,79084127611568	9,78454023152117	9,72964578233132	9,80996401299955
ATPSYNDELTA	ATPSYNDELTA	ATPSYNDELTA	0,008323184001717	1		9,48697815003306	9,58132563293083	9,96123617246321	9,78013713625217	9,6895928985368	9,62469785195526
CG9812	CG9812	CG9812	-0,03393585997149	1		9,59188985443274	9,60695539535536	9,90278253193872	9,89725692620441	9,60167832789107	9,49121450852233
IRP-1B	IRP-1B	IRP-1B	-0,231210349745356	1		10,4028206640982	10,4778914336514	10,3700391957161	10,2806192268071	10,2455369141527	10,0260246397543
CG43783	CG43783	CG43783	-0,049332538979123	1		10,0286417994812	9,75185010815771	9,7619009615606	9,66385918997775	9,8670700556739	9,8716216122435
PGRP-SC1B	PGRP-SC1B	PGRP-SC1B	1,17664195999666	1		5,5227706294197	5,99610864565072	8,14605495105316	7,90993427849842	8,16796399293721	8,430399407925
ND-ACP	ND-ACP	ND-ACP	-0,045955448084009	1		9,24843960181702	9,25989541122956	9,56445533659176	9,41776233011777	9,08257304463732	9,4236589719106
PROSALPHA7	PROSALPHA7	PROSALPHA7	0,044313987285696	1		9,77401098140541	9,73202071673026	9,60575837400965	9,66545163031338	9,79716918249617	9,78454371928312
WEE1	WEE1	WEE1	0,056020941938411	1		9,45781463695217	9,34503772263656	9,3502929893289	9,36777488990712	9,3678888540191	9,57218283072709
DYS	DYS	DYS	-0,055414183184708	1		9,99468070832134	10,0727674339308	10,0128146007219	9,99927838147372	9,98428091199901	9,93306728284448
COPIA{}1466	COPIA{}1466	COPIA{}1466	-0,127112859973497	1		10,1443981592903	10,3536298268038	10,4067257366592	10,258632323985	10,2620181090362	10,0063676441738
PDZ-GEF	PDZ-GEF	PDZ-GEF	-0,009418169085431	1		9,59188985443274	9,49179241832186	9,58937878015032	9,46972586405226	9,48951413134675	9,67398449834445
SIP3	SIP3	SIP3	0,079863482097309	1		9,67611527582103	9,42131252439057	9,51110604136324	9,38720633619411	9,73555894890124	9,71088747821309
MST27D	MST27D	MST27D	-0,138666508916833	1		9,68775590272369	9,51711791732857	9,34053904837494	9,19551634637578	9,36025473958276	9,56920851602959
SHAB	SHAB	SHAB	0,0847349815754	1		9,5264092014425	9,63391980903335	9,6577430662759	9,78746818036899	9,65880619560592	9,62326462018071
UBQN	UBQN	UBQN	-0,065937344991471	1		9,80640733171509	9,85170539923716	9,89946460960291	9,8476211092544	9,71973632538846	9,78966373679131
OSY	OSY	OSY	-0,050269041398027	1		9,86909603887179	9,79070951146706	9,9126907596506	10,0292714331994	9,74536068493987	9,61895636201927
BOD1	BOD1	BOD1	-0,091624032584337	1		9,77946114461433	9,6498598188575	9,67724878410477	9,489638780756	9,58430779611646	9,74687000502564
LPR1	LPR1	LPR1	-0,055738588534164	1		10,1159591374069	10,1205783198879	10,1889295526063	10,1536201640013	10,0972801791951	10,0063676441738
CG15306	CG15306	CG15306	-0,104372396563306	1		9,66437996003687	9,50353637693425	9,27547842508631	9,17777256915218	9,39304803686996	9,56024860223549
ND-SGDH	ND-SGDH	ND-SGDH	-0,049626255811007	1		9,7352722087978	9,86542254447694	9,85733362242856	9,80779910808655	9,72964578233132	9,77424884801986
CG7630	CG7630	CG7630	-0,072986972246186	1		9,89108048605591	9,98891954577911	10,2592128796395	10,0030617906285	10,0234762816646	9,9191180153435
D2HGDH	D2HGDH	D2HGDH	-0,220670039717063	1		10,1928561241693	10,2152693916816	10,1766470182919	10,1805984534913	9,98262443400237	9,72965707430722
UFSP2	UFSP2	UFSP2	0,083527675999379	1		9,8536773810698	9,59053147604828	9,58111871427268	9,64944757184297	9,85263290340906	9,78326087070925
CSK	CSK	CSK	-0,057712939765883	1		9,97897554875416	10,0635411420128	10,0685334547232	10,0379032260546	9,98096605187927	9,92028561959726
CG8838	CG8838	CG8838	0,05797555679573	1		9,5815274261885	9,32090369406106	9,25485481336854	9,38527492671416	9,3980276485184	9,55724955573811
STX	STX	STX	-0,138994661191624	1		9,97739558855872	9,91169647439385	9,97391040143367	9,7108839912835	9,82331781272561	9,90621161100811
INVADOLYSIN	INVADOLYSIN	INVADOLYSIN	-0,057555030683845	1		9,15089033895242	9,25527196548678	9,55183026993688	9,64944757184297	9,14610599535632	8,922737813727
CG15531	CG15531	CG15531	0,050818901748397	1		9,34226588641089	9,45597581552205	9,65183955132311	9,61689679399336	9,44690068164715	9,54670352355737
UGGT	UGGT	UGGT	0,012171162893932	1		9,4280494106103	9,47598360100238	9,6439304311916	9,47699876516594	9,47309146897267	9,63326747026004
CG7378	CG7378	CG7378	0,081928742842006	1		9,90111525556863	9,98752641593573	9,9564544827414	10,0910087121867	10,1290741838384	9,86193176563297
PKA-C1	PKA-C1	PKA-C1	-0,130545892219169	1		9,70885612947016	9,73368361569816	10,0477029165175	9,80635636241004	9,62097339530848	9,6891331699714
EGLP4	EGLP4	EGLP4	-0,294920644481835	1		9,88940121755913	9,96079809343527	10,289946789149	9,74893335718405	9,78201152610827	9,75997236856904
CG13326	CG13326	CG13326	0,115462905670715	1		9,40942235226983	9,11686013289828	8,98747153160637	9,27902337725207	9,19270106997354	9,40543038817693
CIZ1	CIZ1	CIZ1	0,094978843567004	1		9,41643571283611	9,60332175960554	9,53053982846981	9,63326398425482	9,60167832789107	9,60595385203726
CLU	CLU	CLU	-0,093395897559265	1		9,76854015065748	9,61599964601013	9,81569641466444	9,54258992910194	9,60598847721834	9,76647919611866
PROSBETA7	PROSBETA7	PROSBETA7	-0,015273853701456	1		9,66241475971321	9,7286891575842	9,76372683910143	9,67654976621539	9,67530748765271	9,7560541387152
FAN	FAN	FAN	0,030018017163434	1		9,95669708070289	9,71191497375231	9,65577791087125	9,78746818036899	9,84170943066396	9,80238484417999
SERINC	SERINC	SERINC	-0,17053830107993	1		10,0618217971107	10,0688205315641	9,88275956472029	10,0464836810128	9,83438089438818	9,59867927569096
FUM1	FUM1	FUM1	-0,023571760776641	1		10,0927972621248	10,128184290101	10,1587189085818	10,1433718066234	10,1469324703319	10,0184120457708
VHA100-1	VHA100-1	VHA100-1	-0,049813149103984	1		9,87759128767373	9,96788001250715	9,95964403618501	10,020587684426	9,85806378007114	9,76907373214805
CG7387	CG7387	CG7387	0,173713225408489	1		9,66044687879475	9,44789435643243	9,4306422462772	9,62673937323382	9,77437255642659	9,66565404821882
TRP1	TRP1	TRP1	-0,083855652707971	1		10,1058715414147	10,0793217036776	10,1335217289914	10,0428125902619	10,0234762816646	10,0019628108152
CG13700	CG13700	CG13700	-0,01644306508664	1		9,77036606697572	9,45597581552205	9,33071871269513	9,57345217702986	9,42022561982574	9,54216008891084
DDC	DDC	DDC	0,225335464136128	1		9,11397777196252	9,14712342509256	9,32578336315938	9,48242948082595	9,37548278458576	9,40543038817693
ACXC	ACXC	ACXC	-0,007495797219726	1		9,78489079585111	9,45194074464849	9,50456949987446	9,4196507612267	9,61457033657778	9,69187046548634
CG15286	CG15286	CG15286	0,014401759602928	1		9,887719992149	9,60332175960554	9,46695904840601	9,61029757010912	9,71375781448291	9,70683345376581
CG5103	CG5103	CG5103	-0,024320896835776	1		9,74273166421661	9,49767634750131	9,05761707559675	9,48603863399071	9,40546498671867	9,41374467084658
PAN3	PAN3	PAN3	-0,073698185353901	1		9,7630484950271	9,97633268091207	9,91104410673416	9,80635636241004	9,82516756106865	9,8087035800393
ADSS	ADSS	ADSS	-0,023365510876113	1		10,1401678802884	10,0661832517079	9,87602300781995	10,1570201688493	10,0926804358185	9,74687000502564
CG15631	CG15631	CG15631	0,024230052327422	1		9,48252964870742	9,17920775972276	9,16375851550695	9,3139638870554	9,14314322475165	9,44003288967557
ATAT	ATAT	ATAT	0,077874864795443	1		9,98213028774413	9,79390103922292	9,86245478566228	9,88773832563999	10,0600649365945	9,92610950827944
ND-30	ND-30	ND-30	-0,011174457330199	1		9,78669614801624	9,71864806927841	9,85904269749073	9,86296959332896	9,71375781448291	9,75081322355688
HIW	HIW	HIW	-0,047967222937237	1		9,64261410550528	9,66562563401818	9,5412243228173	9,5373814186432	9,50575195141098	9,65867507228565
RHOGEF2	RHOGEF2	RHOGEF2	-0,026454240208964	1		9,7648813705662	9,87600199054694	10,0447024203708	9,97636716955797	9,8670700556739	9,77036925250743
EAS	EAS	EAS	-0,083990343708014	1		9,8588352648379	9,93645616837801	9,99427146218701	10,020587684426	9,79905274084797	9,70412442807386
CG3061	CG3061	CG3061	0,019619170914516	1		9,68194732978433	9,63569964334791	9,73423181767841	9,67970504419115	9,67940348794934	9,74950001454103
JBUG	JBUG	JBUG	-0,072219518063015	1		10,1955765967336	10,2223933665154	10,2848697231834	10,1983077212775	10,2034908915793	10,0855211450756
CINDR	CINDR	CINDR	0,124558511530505	1		9,41410171215283	9,59785408844829	9,67142470972795	9,67338757229096	9,74340565796936	9,65166217167742
ASPR	ASPR	ASPR	-0,092093853904515	1		10,0898757057606	10,1594511621419	10,4206802305781	10,1894802601572	10,204912348241	10,0162296204952
DPCOAC	DPCOAC	DPCOAC	0,178576773008764	1		9,16761350792992	8,30774252809587	9,29833295486848	8,98208442961244	9,2461464395538	9,24321907895034
EIF3H	EIF3H	EIF3H	-0,03942754966766	1		10,2357798280297	10,224760228864	10,0311224233405	10,2081744776957	10,2190504128381	9,94344142950758
SMVT	SMVT	SMVT	-0,117938120180304	1		9,94057059022269	9,78590894261002	9,53696001580146	9,90131717962146	9,76090625206451	9,18806076574089
ANA1	ANA1	ANA1	0,063527656935092	1		8,69281201657366	8,67271363876583	8,93981554775073	8,54339554450888	8,6864242875377	9,18806076574089
CTBP	CTBP	CTBP	-0,05534800211158	1		9,76671192047825	9,86996609571549	10,0506971852254	9,8476211092544	9,85263290340906	9,83618186992566
CG12853	CG12853	CG12853	0,317409711675921	1		9,11685097359834	8,90001225796364	8,26941992348665	9,15528148561962	9,12223169608038	9,08145914668315
ALIX	ALIX	ALIX	-0,058909924885707	1		9,89610659549015	9,85476494466812	9,81745550303092	9,90401768077066	9,73359058506859	9,7481856090913
RSPH3	RSPH3	RSPH3	0,026647886920875	1		9,7556936179261	9,62319444421609	9,35514534116022	9,5373814186432	9,65673019988507	9,64602720286962
TRAL	TRAL	TRAL	-0,032573097821685	1		10,2723182188839	10,2482177067366	10,1573305509735	10,1861559871682	10,2877342812274	10,1072146187439
XMAS	XMAS	XMAS	0,043076267134641	1		9,89777808167858	9,82231145825883	9,66166536480872	9,73686639417417	9,9456922759006	9,83370535822444
TAPAS	TAPAS	TAPAS	-0,036795068325952	1		9,71834606476124	9,85476494466812	9,69649429233654	9,84481284714289	9,67940348794934	9,63326747026004
QUA	QUA	QUA	-0,108554917528612	1		10,0055734729534	9,78109234651092	9,51761310071295	9,66863124748015	9,68144713543007	9,67121302285955
CG42795	CG42795	CG42795	0,02445709755352	1		9,44186355553856	9,4937563956095	9,61792217286467	9,42153672368454	9,55116335351913	9,64884743844861
CG17549	CG17549	CG17549	0,112473327692613	1		9,59188985443274	9,58317150695422	9,3720011909287	9,84902319306987	9,78391496524762	9,17638058158427
LRR	LRR	LRR	0,012609121001288	1		9,51338489715763	9,59602691680638	9,76555040872881	9,56665072859915	9,65048422853436	9,70276800525587
CG7084	CG7084	CG7084	-0,066697598528009	1		9,62455814436011	9,43976737278166	9,89280578505376	9,59366622428845	9,53768938732953	9,65587400145501
RPL30	RPL30	RPL30	-0,125266961694865	1		10,7044494405835	10,7302906115084	10,7167707571632	10,6189816515417	10,7143155007416	10,4334215137809
ZW	ZW	ZW	0,051800474557973	1		9,32248980458579	9,44586689844721	9,72113567328307	9,57853230316501	9,52636414971831	9,56622805670216
COX4L	COX4L	COX4L	0,010231875013996	1		9,65650304585213	9,49963233657537	9,18298967906894	9,44953424640227	9,43967444138439	9,51768378197307
CG1637	CG1637	CG1637	-0,185750960183934	1		10,0898757057606	10,2353633180373	9,95325786211019	10,020587684426	9,98428091199901	9,7189615104799
NT5E-2	NT5E-2	NT5E-2	-0,096415207086962	1		9,53072463765108	9,86542254447694	9,73423181767841	9,66385918997775	9,59735526310477	9,60159350942206
CG16719	CG16719	CG16719	0,080348837570591	1		9,41410171215283	8,94664150051646	8,90714723849791	9,0519302316526	9,1371993674698	9,35278401320052
PIF2	PIF2	PIF2	0,142817718946297	1		9,35448967719224	9,10919406663861	9,16375851550695	9,4476845540914	9,22107684077146	9,38019612286847
VPS13	VPS13	VPS13	-0,06773062957786	1		9,87419918865846	9,91756062932115	10,0729582787287	9,86019107791361	9,90778978149642	9,90148959811672
SUN	SUN	SUN	-0,011199729533896	1		9,53717368468596	9,47399526273388	9,92579675741999	9,66545163031338	9,63369488292065	9,64461501496795
CG14207	CG14207	CG14207	-0,085480099453635	1		10,1598039153354	10,224760228864	10,3688400854556	10,2992020678957	10,2330512713004	9,95374150992727
APS	APS	APS	-0,10453245010686	1		9,92917382243519	10,0013975450345	9,97706163720606	9,87678246480018	9,85263290340906	9,8667848241425
PROSAP	PROSAP	PROSAP	-0,011837329080506	1		9,42341514428788	9,54957894438832	9,66752889041508	9,49681223410561	9,49184503932561	9,62039387805439
CABP1	CABP1	CABP1	0,023471718131157	1		9,74087041309975	9,72032644466471	9,46021891937437	9,64944757184297	9,69162217318546	9,66843621300905
BTBVII	BTBVII	BTBVII	0,030993131151766	1		9,77401098140541	9,73368361569816	9,76372683910143	9,71857456863876	9,82885995797021	9,8149947616498
CG7742	CG7742	CG7742	0,028244950015621	1		9,95829985947679	9,65162010835106	9,59963779839764	9,70315219794383	9,84170943066396	9,77295680836239
LECTIN-37DA	LECTIN-37DA	LECTIN-37DA	-0,507601025935975	1		5,80519363801389	6,0181086232739	8,78660532058034	6,46288304511074	6,65067100184879	7,71534520604575
USP20-33	USP20-33	USP20-33	0,030129785782447	1		9,50244076495434	9,43568664839855	9,4534471532611	9,42717986348421	9,44449595433405	9,60013712839781
SNP	SNP	SNP	-0,011911573816031	1		9,41876594365718	9,42131252439057	9,34542426203397	9,18222901457499	9,39055177081183	9,55273926406859
CG42748	CG42748	CG42748	-0,004120775606412	1		9,55846465340027	9,69323527634113	9,80686865523259	9,7077962445787	9,65880619560592	9,6891331699714
SEC61BETA	SEC61BETA	SEC61BETA	0,004641382890096	1		9,36177454458178	9,43159434876386	9,5852546587688	9,4384003518132	9,38805117802749	9,5647355148581
EEF1BETA	EEF1BETA	EEF1BETA	-0,020258830391919	1		10,0558455527186	10,2045170333797	10,2669579554273	10,2522883105595	10,2688300902072	9,93422365655898
CNT1	CNT1	CNT1	-0,046854849186523	1		9,86568388299136	9,63035353955274	9,3502929893289	9,60034178726566	9,57334403800967	9,57811312721214
UNC80	UNC80	UNC80	0,079465449503279	1		9,46459719321595	9,56086359866999	9,44891491917814	9,55467048804452	9,56229632240283	9,59721994832419
CG8929	CG8929	CG8929	0,12169832045434	1		9,07314030228167	9,25758554046836	9,50893048317144	9,4365363201496	9,3678888540191	9,42859068953046
BEST2	BEST2	BEST2	0,112287430163936	1		9,29484733061367	9,60332175960554	9,65381007499442	9,63326398425482	9,7037382426144	9,57663283685812
CG5555	CG5555	CG5555	0,044365756254743	1		9,57527405357314	9,42543405150372	9,36960523623762	9,45506913671747	9,46124547491618	9,58696311427787
CG17508	CG17508	CG17508	-0,223584277166728	1		9,98213028774413	10,0819350968122	9,90112452459386	9,96088835996543	9,76090625206451	9,55574769135991
GUG	GUG	GUG	0,046441695132196	1		9,66241475971321	9,5571118462284	9,78725532621363	9,7077962445787	9,71375781448291	9,73098846169755
EIF3I	EIF3I	EIF3I	-0,039301640842871	1		9,54572781384477	9,75349032035625	9,56654881465884	9,778666446487	9,52636414971831	9,43186916021237
FZO	FZO	FZO	-0,079820814221324	1		9,05827074241134	9,04367464952346	8,95587642360349	8,57762763433676	8,88392454481246	9,27094264172762
LIMK1	LIMK1	LIMK1	0,004229094270538	1		9,6916153327611	9,53439410673429	9,42834180308904	9,43280101596937	9,58212169989013	9,65447142398469
POP2	POP2	POP2	0,025514795125675	1		9,56057657036479	9,53057279251462	9,5326830670037	9,54605185193328	9,51494930446288	9,63326747026004
ND-B22	ND-B22	ND-B22	0,012511322368692	1		9,51556379622656	9,41095689703562	9,69074754893838	9,55810357745249	9,48484098699483	9,61751741219978
DAP160	DAP160	DAP160	0,002295506842029	1		9,71645306505808	9,85170539923716	9,66166536480872	9,7170397293655	9,78961026092523	9,73895108674518
JVL	JVL	JVL	-0,021855385535144	1		9,51338489715763	9,53820532604504	9,81921244914019	9,57005546090844	9,58430779611646	9,66704580127193
COL4A1	COL4A1	COL4A1	-0,393026078942229	1		9,38102291522259	9,34721183702457	9,89447337472945	9,23894388597811	9,03860814423062	9,22632556355689
AUS	AUS	AUS	0,135133738210919	1		9,37383483761506	9,48193222639474	9,5852546587688	9,59366622428845	9,6546512125621	9,60450186828694
GIP	GIP	GIP	-0,128906436089574	1		8,87694947411027	9,04635335980249	9,57489248031211	8,90868434912709	9,01287040578718	9,25991706386566
BETATUB65B	BETATUB65B	BETATUB65B	0,076158505329769	1		9,48475561396997	9,43772845340247	9,28822005708599	9,62182647729481	9,38303695210219	9,42694865612441
SYN	SYN	SYN	-0,055557499048156	1		9,70313205947729	9,85781801540287	9,70221823529952	9,80201944834995	9,65880619560592	9,63753326585045
CAH1	CAH1	CAH1	0,135405091999055	1		9,68000593016471	9,59785408844829	9,68690362979495	9,92011538764635	9,84718150549755	9,58549188135608
T-GRIP84	T-GRIP84	T-GRIP84	-0,078864669379817	1		9,77036606697572	9,48982576377719	9,27291653898942	9,48423518602377	9,36025473958276	9,48964226491393
CG15784	CG15784	CG15784	-0,206718989921664	1		9,36177454458178	9,63213777624758	9,87939521824781	9,35401545720968	9,42511246047679	9,51768378197307
CG9775	CG9775	CG9775	0,083333068986967	1		9,49141297670994	9,67257773810424	9,51110604136324	9,67970504419115	9,66294924659343	9,58990108675119
RG	RG	RG	0,111925225223225	1		9,05227973932907	9,2129803444524	9,47589718184473	9,41397803603635	9,29501541301873	9,3920270605515
DHC36C	DHC36C	DHC36C	-0,105913366906208	1		9,95348617136675	9,62856709349075	9,5023840548453	9,56152851674694	9,59301920522383	9,64884743844861
CG8813	CG8813	CG8813	0,042548962306567	1		9,96309753965947	9,69323527634113	9,69458125354664	9,72927296498584	9,93030687231925	9,82998260148023
GPAT4	GPAT4	GPAT4	0,039607555078307	1		9,49803975989144	9,67257773810424	9,70602161944622	9,59199249597572	9,71575340548175	9,69460257723113
QSOX1	QSOX1	QSOX1	-0,034172936734214	1		10,2331341882503	10,2586504059615	10,0773695730445	10,2277078296105	10,2701886352283	9,96170215030668
NEMY	NEMY	NEMY	-0,008022263070181	1		9,75753585536721	9,54200650364258	9,77825126125341	9,73383381684894	9,62522636740159	9,70005132768537
STAT92E	STAT92E	STAT92E	-0,215896686190339	1		10,0825458255011	10,1594511621419	10,3772130026584	10,0093455071984	10,0315096501709	9,94917277264659
CG31459	CG31459	CG31459	0,066077203386434	1		9,17865555537593	9,25758554046836	8,81505910047245	9,25172126488066	8,98996695807143	9,22632556355689
CG4995	CG4995	CG4995	0,115116390587674	1		9,53287752471132	9,43159434876386	9,28822005708599	9,53389860219391	9,5286363207088	9,54367615751528
CG4712	CG4712	CG4712	0,048342154891841	1		9,68000593016471	9,23897221559424	9,15821648128257	9,30989689002666	9,4636224679209	9,49592098486455
GLD	GLD	GLD	0,098639800974742	1		9,59601407473104	9,53439410673429	9,87602300781995	9,89182541829363	9,82701494079741	9,58990108675119
CG17325	CG17325	CG17325	0,564818300040415	1		7,60803809013383	7,56504495916166	8,75023030211052	8,47239379673125	8,69858390490518	8,74437077789146
CG42305	CG42305	CG42305	0,564818300040415	1		7,60803809013383	7,56504495916166	8,75023030211052	8,47239379673125	8,69858390490518	8,74437077789146
CG13733	CG13733	CG13733	0,036850868142558	1		9,51556379622656	9,36877466031237	9,11022929045685	9,38720633619411	9,29768242197412	9,44166010667272
CG42390	CG42390	CG42390	-0,067812016613821	1		9,92917382243519	9,97352062382354	9,76007277025714	10,0280340931884	9,91127690653714	9,47858832072056
FUCTB	FUCTB	FUCTB	-0,086430386727739	1		9,80818597488666	9,57020051583537	9,18298967906894	9,35598914308013	9,51035795720243	9,50061215727153
TOUS	TOUS	TOUS	-0,130682765960885	1		9,75200207069938	9,43976737278166	9,33318007057322	9,39490622073175	9,26807059543689	9,49121450852233
MXT	MXT	MXT	-0,044995445536919	1		10,1245498614109	10,0502575222161	10,1363432464723	10,0513639825285	10,1018653038106	10,0249395825651
PROSBETA5	PROSBETA5	PROSBETA5	-0,004510508156721	1		9,47359128295614	9,57577379805652	9,74351395297727	9,50216901338043	9,61457033657778	9,6698252860131
CG33521	CG33521	CG33521	-0,1038527590481	1		9,83809215614511	9,95510742126197	9,88946481191231	9,83635511273091	9,76476661082624	9,77295680836239
AE2	AE2	AE2	0,103534690918203	1		9,54785844460226	9,59236561650157	9,63995955175473	9,78892992945214	9,69971084816702	9,59721994832419
CG32686	CG32686	CG32686	0,013730454276482	1		9,74087041309975	9,56086359866999	9,49140689331314	9,63651525765314	9,57114125252529	9,63469080405111
CG10934	CG10934	CG10934	-0,114673661805156	1		9,44872133993597	9,18893801155266	9,27291653898942	9,07847040265762	9,04179331510254	9,42036176929561
CG6701	CG6701	CG6701	-0,055784628256961	1		10,1058715414147	10,0165033102627	10,1573305509735	9,96606643772273	10,1079562229727	10,0400566191646
CG17010	CG17010	CG17010	0,100915704711123	1		9,64061901087106	9,39633299339286	9,21270148814297	9,55810357745249	9,52636414971831	9,49748640451855
TTLL5	TTLL5	TTLL5	-0,075251698307158	1		9,88435165230771	9,81604620512903	9,7267628696953	9,71550325548437	9,71774623991528	9,77166361055096
PROSBETA1	PROSBETA1	PROSBETA1	-0,010820419532683	1		9,89944763354748	9,82543391113257	9,73050217709933	9,82784750269628	9,81589501122572	9,78454371928312
KLAR	KLAR	KLAR	0,042179528056372	1		9,45781463695217	9,71191497375231	9,66752889041508	9,73989261032287	9,66294924659343	9,57069643987317
OBP51A	OBP51A	OBP51A	0,012964603957184	1		9,77401098140541	9,7286891575842	9,66752889041508	9,96218462279065	9,76861666761223	9,43514019758065
PICOT	PICOT	PICOT	0,08521823406087	1		9,80284345336178	9,78430519666206	9,93068097324513	10,081497434764	10,0632031369678	9,58401914656727
VAP33	VAP33	VAP33	-0,072181428411761	1		9,7352722087978	9,89395962167647	9,96123617246321	9,87678246480018	9,77437255642659	9,72965707430722
NACHRBETA1	NACHRBETA1	NACHRBETA1	0,139194538235773	1		9,21932647371201	9,36448780120346	9,46695904840601	9,50750597629473	9,48249872610569	9,48649262806642
SSRBETA	SSRBETA	SSRBETA	0,1602543026235	1		8,85646702982405	8,78923645149032	9,07242507352043	8,97696362675936	8,94303951740817	9,25991706386566
SFP65A	SFP65A	SFP65A	0,007795639396534	1		8,91045362589967	9,14712342509256	9,26262325773703	9,2748565353997	8,84798480882706	9,19964714505756
CG5174	CG5174	CG5174	0,034168257771373	1		9,25105734792792	9,50158567733245	9,40279182843575	9,47336689761462	9,34228312084311	9,44815068313456
MESH	MESH	MESH	0,084498624346904	1		9,00032599320276	9,33411773220046	9,74166229738641	9,60366802106691	9,59951841476617	9,18612062350212
CYP313A1	CYP313A1	CYP313A1	-0,243216006293378	1		8,91045362589967	8,94089460125795	8,01114623397203	8,95889631035494	8,47648835395528	7,55621116588683
PROSBETA2	PROSBETA2	PROSBETA2	0,05840866852784	1		9,10821414511246	9,31425100947561	9,35272120528997	9,19331027211874	9,30300169436501	9,45138505387635
CG31870	CG31870	CG31870	0,193893951247501	1		9,28976402337849	9,00012472536629	8,87372201723404	9,29967895359247	9,18119262407387	9,28551355096601
SIZ	SIZ	SIZ	-0,062243925481498	1		9,71265959774603	9,89544604996618	9,98803707128425	9,80201944834995	9,83438089438818	9,78838543489661
PAICS	PAICS	PAICS	-0,708720743136555	1		9,3373472220901	9,23662857359213	9,60168087677083	8,62094856171773	8,5677011826276	8,87295230355702
SCU	SCU	SCU	-0,038246627184193	1		9,54572781384477	9,57391842852983	9,81217179021861	9,70470187510712	9,52636414971831	9,5928330883556
CDC27	CDC27	CDC27	-0,02832229435744	1		9,59188985443274	9,58132563293083	9,53909374485958	9,42717986348421	9,54219470601506	9,64884743844861
ACAM	ACAM	ACAM	0,084670666799524	1		9,68582230907505	9,38579584026035	9,19115377341761	9,489638780756	9,55562685564231	9,51304788251962
CNC	CNC	CNC	-0,11800326244161	1		10,2371008307829	10,298519663619	10,386722924144	10,1905866511465	10,2606518445795	10,1214978060255
CYP28D1	CYP28D1	CYP28D1	0,232252563920738	1		9,29230791586139	9,54957894438832	9,61590198170977	9,69693678953059	9,95923179378213	9,48333610000435
CEP97	CEP97	CEP97	0,098341301117496	1		9,57527405357314	9,27824243467584	9,30837545716937	9,40256522787793	9,5126554573154	9,55273926406859
RPN7	RPN7	RPN7	0,106119255525006	1		9,32248980458579	9,28051949363974	9,54335175896801	9,39106141538981	9,52180904381506	9,55724955573811
SCSALPHA2	SCSALPHA2	SCSALPHA2	-0,004591570025235	1		9,99780132802671	9,84863935158963	9,43980751194813	9,75492919968219	9,92858721075492	9,63469080405111
CG31286	CG31286	CG31286	0,071583498784879	1		9,71265959774603	9,49767634750131	9,35998142731314	9,65747179292806	9,59518886318069	9,55123269461453
CG7778	CG7778	CG7778	0,024012257751304	1		9,43036097332861	9,47796920269223	9,5326830670037	9,72469764897378	9,40051102377137	9,35968602449246
WHD	WHD	WHD	-0,002629794306899	1		9,49583421255197	9,6498598188575	9,65970554850082	9,7108839912835	9,53543144094281	9,54972455024382
CG43101	CG43101	CG43101	-0,130728992541016	1		9,69546446577248	9,65337825266269	9,68111847931998	9,85879981092649	9,50805679247067	9,19964714505756
OBP83A	OBP83A	OBP83A	0,575425808446284	1		8,11288797175542	8,15726600645633	8,54470743176162	8,71005864564608	8,90156415227993	8,93895838194729
CG14125	CG14125	CG14125	-0,043938529378	1		8,93018888900485	9,19619287420561	9,52193489220391	9,1665708554041	9,08566271652237	9,31244358801583
CG6503	CG6503	CG6503	-0,462744448433148	1		9,66830234804182	9,69835377243863	10,018943058605	9,45690939139862	9,28160590842984	9,2837002149931
LNCRNA:HSROMEGA	LNCRNA:HSROMEGA	LNCRNA:HSROMEGA	-0,138353805745168	1		9,85022851869521	9,96929223420015	10,06409501778	9,90940356545919	9,79716918249617	9,76777704738346
CASS	CASS	CASS	0,052001781159639	1		9,56479115214984	9,57206066984311	9,57281108341091	9,52164210320415	9,66501631894386	9,67398449834445
CG42556	CG42556	CG42556	0,082693793280111	1		9,54572781384477	9,29185118893822	9,22069962574463	9,36189405155977	9,44449595433405	9,51304788251962
CG13243	CG13243	CG13243	0,037870727112691	1		9,64061901087106	9,51325050625148	9,22335584836393	9,58190914299375	9,47544904023029	9,46104488565039
ASATOR	ASATOR	ASATOR	0,030401019286844	1		9,3666107667529	9,5571118462284	9,47143503707521	9,50750597629473	9,45647970750129	9,52691112835989
CG6329	CG6329	CG6329	-0,047173583378303	1		9,54359403183057	9,55523230496779	9,83319151816135	9,69849315379636	9,52180904381506	9,58106915910154
CG3036	CG3036	CG3036	-0,401720336465649	1		9,66830234804182	9,78430519666206	9,48256462822355	9,48603863399071	9,18983255362032	9,04338568214958
MIM	MIM	MIM	-0,096338556456696	1		9,41176392938976	9,57577379805652	9,56445533659176	9,34410632188643	9,3678888540191	9,54670352355737
18SRRNA:CR45838	18SRRNA:CR45838	18SRRNA:CR45838	0,044892497331528	1		8,69281201657366	8,9580670742481	7,98633978673732	9,07847040265762	8,71862492269978	7,9065751414308
GBETA76C	GBETA76C	GBETA76C	0,099633890185046	1		9,48697815003306	9,44180341468096	9,61185309298323	9,77572056161748	9,59084627941999	9,45943939861823
SAC1	SAC1	SAC1	0,052660671033645	1		10,1274021058652	9,94939421346331	9,86925484744179	10,0743225990396	10,155779395374	9,87523859131385
CG11141	CG11141	CG11141	0,062484832292343	1		9,10532367390309	8,94089460125795	9,14426753272284	8,87329337703428	9,1131759840319	9,35278401320052
JHEH2	JHEH2	JHEH2	-0,30301559050337	1		10,1029763682184	10,1803320536658	10,0082011123033	9,95699256864457	9,85625575845222	9,55273926406859
GSTE3	GSTE3	GSTE3	-0,026151755142385	1		8,4364025739559	8,41111981659424	9,30587137759801	8,6077570594351	8,64931815314488	8,97311453690186
CG31546	CG31546	CG31546	0,073411115224347	1		9,47583107149341	9,3879094367807	8,92357385857954	9,40447364331619	9,33710698325548	9,32307640872902
EHBP1	EHBP1	EHBP1	-0,030476148462858	1		9,59395343831567	9,70345417295342	9,73980826219694	9,73383381684894	9,59084627941999	9,62039387805439
CYLD	CYLD	CYLD	0,040696255228402	1		9,7352722087978	9,54957894438832	9,39809736988524	9,63489053684197	9,60167832789107	9,58696311427787
ADK1	ADK1	ADK1	-0,013640062000266	1		9,78489079585111	9,7286891575842	9,41213516596926	9,70004784088186	9,64630517399611	9,5647355148581
AMPKALPHA	AMPKALPHA	AMPKALPHA	-0,066709262746333	1		9,86055046970054	9,96646640706749	9,94523518508969	9,90940356545919	9,86167303990015	9,80365080728236
CG42397	CG42397	CG42397	0,331648803761753	1		8,5513059990779	8,63049347628034	9,21537246379272	9,32810876302797	9,2350581421712	8,88017057194867
SOTI	SOTI	SOTI	0,002430756964283	1		9,5815274261885	9,34721183702457	9,29328536704015	9,28110229379445	9,41286418073186	9,5376023005512
PUG	PUG	PUG	-0,417940158979541	1		9,68775590272369	9,62856709349075	10,0280872078982	9,41776233011777	9,31094400957632	9,39538958458577
CG14658	CG14658	CG14658	0,107246822504714	1		9,44186355553856	8,96657726225886	8,90714723849791	9,11155766616044	9,23783821637269	9,335383125404
SEC16	SEC16	SEC16	-0,034238742494503	1		9,51556379622656	9,68981282893051	9,87771009832532	9,66704231485833	9,67530748765271	9,66147071522189
CCHL	CCHL	CCHL	0,047010067696315	1		9,75937574337829	9,71528544945343	9,50019529420415	9,69225759736729	9,76476661082624	9,67259942611645
MST84DC	MST84DC	MST84DC	-0,052405412382057	1		10,2010022001751	10,0082834153458	9,97548687971349	10,019342871039	10,0647696809902	9,95374150992727
BBC	BBC	BBC	0,04666943729704	1		9,70313205947729	9,66213697860063	9,67142470972795	9,59867579011394	9,81403332811607	9,75736139808522
OSTGAMMA	OSTGAMMA	OSTGAMMA	0,107612853496991	1		8,96568361649883	8,91767530664956	9,33809022419381	9,18667173654058	9,07947674171559	9,29814348349211
SYD	SYD	SYD	-0,04735959696387	1		9,50463624315534	9,73202071673026	9,77644368508919	9,64783735803754	9,61242965284626	9,62612966131219
APT1	APT1	APT1	-0,002499788337052	1		9,1868819805133	9,32972648699092	9,38392163917407	9,35796013252859	9,14017435717122	9,38358630242097
BRP	BRP	BRP	0,069681562604166	1		9,38102291522259	9,52289966444205	9,49360901762105	9,54777970308445	9,51952608619745	9,54216008891084
NHE2	NHE2	NHE2	0,11156602528161	1		9,27183006008856	9,26680291633341	9,51761310071295	9,63000536719818	9,40546498671867	9,35105333863597
VIH	VIH	VIH	0,07217900368836	1		9,32248980458579	9,25758554046836	9,24443138644091	9,24534672090655	9,31358176116727	9,46904562994271
NPLP1	NPLP1	NPLP1	0,186100830893543	1		9,33488158704442	9,47598360100238	9,31586172310145	9,70160085439794	9,65256922500251	9,30888182839424
MTCH	MTCH	MTCH	-0,007809427169859	1		9,54359403183057	9,56647299709352	9,42603768587989	9,51459135363759	9,44690068164715	9,55123269461453
NEJ	NEJ	NEJ	-0,020540489425978	1		9,34226588641089	9,49767634750131	9,42372988289547	9,29145217690237	9,38554624349204	9,51922577728646
CG5946	CG5946	CG5946	-0,160255028152956	1		9,7630484950271	9,86542254447694	10,0536852522908	9,89318521354218	9,69364859749359	9,61751741219978
IPO9	IPO9	IPO9	0,084633814245866	1		8,88371283986513	8,76342024409574	8,93334079715331	8,60111579888258	8,93962841636896	9,22443623681346
SCCRO3	SCCRO3	SCCRO3	0,197555044630712	1		9,09078380756632	8,94089460125795	8,87709960408045	9,1347352922402	9,08566271652237	9,27277207370567
FUCTD	FUCTD	FUCTD	0,225548477011474	1		9,02194576510043	8,75361880924477	8,87372201723404	9,1347352922402	8,97671415006347	9,20348868535461
RPN11	RPN11	RPN11	0,065509442140502	1		9,17865555537593	9,32090369406106	9,24704431188336	9,20430706352873	9,29501541301873	9,43514019758065
CG32450	CG32450	CG32450	0,044438347544742	1		9,51773940947109	9,19860307713496	8,96859761873776	9,39106141538981	9,18695832241976	9,28188459695375
CHRB	CHRB	CHRB	-0,140686212002091	1		9,43266883826221	9,35587567845596	9,65381007499442	9,47881127608651	9,13123092034234	9,39874428972455
CG6628	CG6628	CG6628	-0,053814975751767	1		9,36419468217271	9,52482177582116	9,03964448592796	9,489638780756	9,18695832241976	9,10629446119479
CG31206	CG31206	CG31206	0,057562668053545	1		9,34716783820548	9,22957471730864	8,99370836160739	9,22605233092242	9,16959163605486	9,35796361482347
SLMB	SLMB	SLMB	0,043865857072629	1		9,69738518803522	9,70684444987882	9,63597771268159	9,71242538994557	9,7570355360471	9,70412442807386
SDHC	SDHC	SDHC	-0,0385243042821	1		9,87928435101782	9,81132934491317	10,1164757521305	9,99675058530498	9,91995802089257	9,7858254281577
UBR1	UBR1	UBR1	-0,119430354560973	1		9,99624186193043	10,128184290101	10,0401899428769	9,90940356545919	9,99910424400348	9,90385253648454
CG31952	CG31952	CG31952	0,162151142812391	1		9,24055774311093	9,21536268735793	8,73541955263389	9,28525116127993	9,22107684077146	9,22254443259786
CG6565	CG6565	CG6565	-0,066134312266552	1		9,69930335655693	9,59053147604828	9,48478028038677	9,58863920278466	9,43241182369665	9,55574769135991
NTC	NTC	NTC	0,026842038584831	1		9,73900675764157	9,5571118462284	9,34786067951936	9,55638805393626	9,61028578802846	9,58401914656727
HSC70-1	HSC70-1	HSC70-1	0,090836106933318	1		9,88097542980957	9,83165861576462	9,73423181767841	9,89454372833849	10,0283016686408	9,79476564797684
MAP205	MAP205	MAP205	-0,062347524246232	1		9,55846465340027	9,46601439233096	9,73050217709933	9,55810357745249	9,43241182369665	9,58106915910154
MONDO	MONDO	MONDO	-0,042489128682843	1		9,46233988226376	9,53057279251462	9,75457425494421	9,489638780756	9,5309049187725	9,61174721768944
CG5867	CG5867	CG5867	-0,036033045981473	1		9,7630484950271	9,76329262521969	9,82621891494955	9,89046434017681	9,70574773162604	9,63753326585045
MAHE	MAHE	MAHE	0,020883924661122	1		9,53931697664899	9,52289966444205	9,65381007499442	9,5198826436623	9,60598847721834	9,65166217167742
CRY	CRY	CRY	-0,157869455691114	1		9,92917382243519	9,99309088184524	9,7619009615606	9,89454372833849	9,74340565796936	9,56920851602959
THETATRY	THETATRY	THETATRY	0,011537979077261	1		9,38341100442834	9,47200418033314	9,5497153088977	9,6152498158383	9,37548278458576	9,44003288967557
T-GRIP91	T-GRIP91	T-GRIP91	-0,172745996795301	1		9,98370507408111	9,56086359866999	9,5914364282591	9,47336689761462	9,56007659087928	9,62039387805439
PHM	PHM	PHM	-0,03282392105182	1		9,60217838307116	9,67776991903563	9,68111847931998	9,63000536719818	9,5864905847921	9,64602720286962
EIF3L	EIF3L	EIF3L	-0,133167966792512	1		10,199647711018	10,1924752218001	10,0174133830201	10,0767181778042	10,0584932728192	9,87884652493325
EIF3D2	EIF3D2	EIF3D2	-0,052354167930026	1		9,74644697818565	9,43568664839855	9,36960523623762	9,45322653166916	9,4275496873395	9,5376023005512
CG14609	CG14609	CG14609	-0,063135658863058	1		9,7630484950271	9,52865833307451	9,29328536704015	9,42342022393715	9,48015265629741	9,52844329790244
ACCORD{}818	ACCORD{}818	ACCORD{}818	-0,071408662566136	1		8,49940819943247	8,70697716082422	9,46695904840601	8,71621789883836	8,90856004555087	9,00648070371983
SAF-B	SAF-B	SAF-B	0,030354967208745	1		9,7556936179261	9,73202071673026	9,62195408837015	9,72316931349922	9,77245647726108	9,70953740210775
PP1ALPHA-96A	PP1ALPHA-96A	PP1ALPHA-96A	-0,254016153120582	1		10,2144776058505	10,2574949357599	10,3138218209757	10,1086750914414	10,0266949989249	9,88603543600012
CG30122	CG30122	CG30122	-0,001428510870975	1		9,6916153327611	9,7286891575842	9,71925505305578	9,74893335718405	9,69971084816702	9,68639067097809
CG30350	CG30350	CG30350	0,116290947654222	1		9,7648813705662	9,50548444251347	9,47143503707521	9,70624988946389	9,77819709723802	9,62039387805439
CG4714	CG4714	CG4714	0,003537912568004	1		9,70121897811937	9,47796920269223	9,25225600834396	9,49143549076376	9,48249872610569	9,50217249770695
PISD	PISD	PISD	-0,2584643983782	1		9,03415599675407	9,22011560356094	9,7619009615606	9,32810876302797	9,03860814423062	8,95271803371781
GCLC	GCLC	GCLC	-0,147754413529241	1		9,86226363779553	9,96646640706749	9,82970942891035	9,86296959332896	9,70975833221139	9,64037013831596
SPIN	SPIN	SPIN	-0,024823561988838	1		9,40237473109764	9,57206066984311	9,89946460960291	9,70934094400467	9,62946683884888	9,49905012742949
SWIF	SWIF	SWIF	0,020168508316805	1		9,29738228337093	9,24830889593617	8,98747153160637	9,26858362007024	9,04179331510254	9,2837002149931
CG15824	CG15824	CG15824	0,010670458917892	1		9,65650304585213	9,47995207532587	9,60372106592148	9,48603863399071	9,61670784864931	9,66704580127193
HIG	HIG	HIG	0,098385329525381	1		9,64460644494437	9,67949650177085	9,789049415315	9,88500715046615	9,87244695683349	9,64461501496795
CG13887	CG13887	CG13887	0,123037849425437	1		9,56268540027741	9,35371459094391	9,47143503707521	9,64137847057284	9,5864905847921	9,53150276403165
ADAR	ADAR	ADAR	0,016809367299207	1		9,12258026725241	9,44789435643243	9,36480135647255	9,489638780756	9,23227270042014	9,26911088696402
JIM	JIM	JIM	-0,042313101968466	1		9,56899345762412	9,7303558988369	9,79263091414401	9,66385918997775	9,65256922500251	9,65867507228565
FGOP2	FGOP2	FGOP2	0,051867929259438	1		9,62859015440864	9,4005263995179	9,16927934175278	9,37557890272638	9,51494930446288	9,49592098486455
CG10845	CG10845	CG10845	0,074707156790695	1		9,56268540027741	9,47796920269223	9,05761707559675	9,48242948082595	9,50113119318976	9,38696853408596
CG9173	CG9173	CG9173	0,055311449654406	1		9,62859015440864	9,44586689844721	9,07242507352043	9,39106141538981	9,5309049187725	9,44328549039796
CG5280	CG5280	CG5280	0,14297849155705	1		9,42341514428788	9,20100926023285	8,90714723849791	9,24108132322799	9,3980276485184	9,36140638025702
AGO	AGO	AGO	-0,045420603716888	1		9,38579514716816	9,23662857359213	9,37439317313624	9,13932646689321	9,2350581421712	9,46585065461223
PAPLA1	PAPLA1	PAPLA1	-0,019273556274173	1		9,94865636814762	9,92485746151263	10,0521919923574	9,89182541829363	10,0410910158731	9,93653362706753
RDGB	RDGB	RDGB	-0,080487678722046	1		9,81527870013476	9,87750702674914	9,77825126125341	9,79330631132623	9,72766932867987	9,71088747821309
CG13872	CG13872	CG13872	0,103898996705928	1		9,34226588641089	9,24131205654999	8,91044755935954	9,26438647232746	9,24890524884022	9,32307640872902
QSOX3	QSOX3	QSOX3	0,088511674918042	1		8,82166984860982	9,14961694271781	9,01838950759622	9,09037458242195	8,95997508346209	9,20732002373853
CG13008	CG13008	CG13008	-0,023626889781043	1		9,66830234804182	9,49963233657537	9,40513334178347	9,47881127608651	9,4683647370515	9,56324142730388
MGL	MGL	MGL	-0,053138544525423	1		10,3537333175893	10,4056693134659	10,3409818382115	10,3306552458213	10,4487719584973	10,152630476025
RB97D	RB97D	RB97D	-0,05805156615154	1		8,9592946457111	9,01933977466515	9,09290419864289	8,76456758257731	8,84068816127448	9,24135176085718
PCYT1	PCYT1	PCYT1	0,037678720585077	1		9,97423046781774	10,0555856561756	9,97548687971349	10,0779144771492	10,1674915318665	9,8631465615987
RGN	RGN	RGN	0,020334656798218	1		9,46685097778626	9,6880985558019	9,61993953912171	9,61689679399336	9,64001380639917	9,58990108675119
MFE2	MFE2	MFE2	-0,028319259289486	1		9,86226363779553	9,96646640706749	10,106438455066	10,0354422649049	10,0137768176575	9,80365080728236
CNDP2	CNDP2	CNDP2	0,070293405527639	1		8,85990102850096	8,87612001920223	9,30837545716937	9,05679217444218	8,98666515192003	9,23760985823528
AAY	AAY	AAY	-0,268616389049112	1		9,29991278978597	9,43364194959045	9,8104062436206	9,09274367653535	9,29768242197412	9,38527840940961
PDK	PDK	PDK	-0,214337451946777	1		10,0102167411834	9,9522536454657	10,0655760144801	9,9214487904472	9,72964578233132	9,72832445711447
CANA	CANA	CANA	0,001975761882814	1		9,15927615437763	9,12701859722494	9,2856807173371	8,99227182738414	9,16959163605486	9,38865668108917
SNX3	SNX3	SNX3	0,026094744984543	1		9,66634248705867	9,66388236082138	9,46246912966775	9,54432192893065	9,69567217945719	9,63895239937576
ISWI	ISWI	ISWI	-0,100727508835243	1		9,45100004311264	9,14462559027169	9,39338758591627	8,97696362675936	9,2461464395538	9,44166010667272
PRAGE	PRAGE	PRAGE	-0,073277865678067	1		10,2684473615634	10,0381967831457	9,98647425491487	9,96993783599693	10,1335595223137	9,98309076401244
THMG1	THMG1	THMG1	0,048652542674231	1		9,37383483761506	9,00012472536629	9,00610171356078	9,03478322903285	9,16082926307494	9,34062546437193
IDGF2	IDGF2	IDGF2	-0,253739574285445	1		9,95829985947679	9,77787232544065	9,67142470972795	9,8221477622155	9,60167832789107	9,17050483561624
COLT	COLT	COLT	-0,11871354398539	1		9,56268540027741	9,65863986663181	9,87771009832532	9,60864303670338	9,54219470601506	9,60885344288117
MEFTU2	MEFTU2	MEFTU2	0,024464000837717	1		9,88603680525928	9,68294348058057	9,47812308947684	9,7474304949011	9,78010557232274	9,61895636201927
TOMBOY20	TOMBOY20	TOMBOY20	0,05406487911513	1		9,58568133335672	9,34503772263656	9,08416300257472	9,44583248722859	9,39055177081183	9,38189220846456
GSTT4	GSTT4	GSTT4	-0,044783745784572	1		10,2264987847908	10,3835961209976	10,3736305581557	10,3266350962868	10,4535632133136	10,0518241559721
ND-B17	ND-B17	ND-B17	-0,016010516237804	1		9,35692205581574	9,30756750526208	9,02449437933789	9,40256522787793	9,04179331510254	9,19193324038476
DRPR	DRPR	DRPR	-0,042088547464383	1		9,23792085866318	9,36877466031237	9,72301384522534	9,48603863399071	9,35514279473855	9,40209121224614
GLT	GLT	GLT	-0,406291784996807	1		9,03415599675407	8,89407619036042	9,67531003718877	8,76456758257731	8,79988328680409	8,94355952930608
CG17839	CG17839	CG17839	-0,153232902047277	1		10,0194586840733	10,0341540264299	9,86755783448332	9,85879981092649	9,83804981591648	9,77295680836239
ENS	ENS	ENS	0,037682184294132	1		10,1000753733584	10,1382636064398	10,0447024203708	10,1604121797288	10,2904147717945	9,92959259001909
CG42523	CG42523	CG42523	0,074715468504937	1		9,52856853310529	9,28959195910817	9,26262325773703	9,49681223410561	9,38303695210219	9,43350560595341
RPN9	RPN9	RPN9	0,071394870415578	1		9,26666485503024	9,23192983690986	9,32825314835795	9,21739351522728	9,35001267215721	9,46104488565039
NEURL4	NEURL4	NEURL4	0,069551573200027	1		9,19777808389853	9,13710603249221	8,98434297660221	9,12782101828003	9,08257304463732	9,30888182839424
CG3106	CG3106	CG3106	0,754451978551082	1		6,38424246184547	6,60250055066175	8,42058071175404	7,73291514405688	8,41394955531897	8,32502227625972
KR-H1	KR-H1	KR-H1	-0,277301583803209	1		9,25367035278376	9,35371459094391	9,14706813272926	9,1620657029184	8,63251515249239	9,07727804210261
CG5455	CG5455	CG5455	-0,151746006509215	1		9,74273166421661	10,0082834153458	9,85219421572158	9,72469764897378	9,77437255642659	9,66565404821882
TTD14	TTD14	TTD14	-0,125649097213152	1		9,80640733171509	9,90137649542656	9,72301384522534	9,79039019897949	9,66294924659343	9,603048421732
CG15425	CG15425	CG15425	0,177349546173981	1		8,98782479960258	8,95236559810546	8,59889749590103	9,11155766616044	8,88392454481246	9,08770817095135
RAB7	RAB7	RAB7	-0,035977460437499	1		10,0707400008442	10,0858463315093	10,0773695730445	10,1168459477279	10,1049139777983	9,89793791810752
EIF4E5	EIF4E5	EIF4E5	0,098216334084972	1		9,29991278978597	9,28959195910817	9,13583296458127	9,42530126840519	9,25988803107081	9,33187761989714
SF2	SF2	SF2	0,10492990149405	1		9,48919726744611	9,56086359866999	9,39574439982938	9,58190914299375	9,64630517399611	9,5376023005512
CG13784	CG13784	CG13784	-0,03461207906285	1		9,37623484500079	9,43159434876386	9,60372106592148	9,45506913671747	9,35770103132301	9,49748640451855
LAP	LAP	LAP	0,005321194527085	1		9,48030024364709	9,5850150222688	9,60575837400965	9,62837329441637	9,51952608619745	9,53912316379309
SNF4AGAMMA	SNF4AGAMMA	SNF4AGAMMA	-0,08028282037817	1		10,2264987847908	10,2140786349456	10,2772204656449	10,2298619662595	10,2204566288376	10,0216795059305
TMEP	TMEP	TMEP	-0,053698455194711	1		9,21932647371201	9,29185118893822	9,34542426203397	9,10921929139363	9,16375597130519	9,40376176629351
PROTA	PROTA	PROTA	0,162621809991802	1		9,43266883826221	9,22485291282442	8,88046930190533	9,24534672090655	9,48015265629741	9,34410980397523
CG2964	CG2964	CG2964	0,125045033487025	1		9,75200207069938	9,55523230496779	9,3502929893289	9,63489053684197	9,83621652145751	9,5795919002575
CG8745	CG8745	CG8745	0,082890696818904	1		9,72401020620237	9,80659701242483	9,91104410673416	9,95178176152489	10,015397930303	9,71627518396042
D1	D1	D1	0,08716001516811	1		9,01580167640754	9,02478310830715	9,08708262325781	8,79979532238472	9,22388396159892	9,31422117573611
CDEP	CDEP	CDEP	-0,031159069284327	1		9,71265959774603	9,70684444987882	10,0143491575344	9,7504346555572	9,84718150549755	9,76387998568008
GLUT1	GLUT1	GLUT1	0,153637715457192	1		9,0034344388614	9,07549550994993	9,23393210217771	9,29967895359247	9,18695832241976	9,28732461060197
CG18787	CG18787	CG18787	0,104180074387684	1		9,06125694026176	9,09373863528005	9,01532735685918	9,0519302316526	9,11014473755374	9,30352264694801
CG10550	CG10550	CG10550	0,003564525171875	1		9,51556379622656	9,71528544945343	9,75457425494421	9,80924041240804	9,6895928985368	9,49435386478131
CG16739	CG16739	CG16739	0,179987682580577	1		9,12258026725241	9,2129803444524	8,89720073362219	9,3240815013902	9,24061294367137	9,22254443259786
CG17261	CG17261	CG17261	-0,010805062576543	1		9,70885612947016	9,35803353360459	8,87033650434039	9,44953424640227	9,47780276516188	9,06677195798354
HMGCR	HMGCR	HMGCR	0,043978680954624	1		9,67221410079742	9,50548444251347	9,26777907835373	9,50038562936697	9,58430779611646	9,52076612622899
CG	CG	CG	-0,016989309243913	1		9,27697683838804	9,41924733697756	9,44664345166625	9,33612971628561	9,30300169436501	9,45138505387635
TUTL	TUTL	TUTL	0,063412238546521	1		8,93995619744095	8,90592400125981	9,30837545716937	9,06163778729783	9,03541592560041	9,26360162678838
CG15099	CG15099	CG15099	-0,004513952088603	1		9,36419468217271	9,38367914270669	9,57904628713442	9,4196507612267	9,39055177081183	9,50684341901834
STMA	STMA	STMA	0,0465652795471	1		9,5815274261885	9,71360119588087	9,65970554850082	9,73686639417417	9,7414479781045	9,61895636201927
RPN3	RPN3	RPN3	0,041050591173465	1		9,47583107149341	9,51904774206051	9,3720011909287	9,46790189553603	9,50344342225798	9,52230483231253
CG9997	CG9997	CG9997	0,126855901052786	1		8,70049368290713	9,01661038672054	9,16652156947763	9,06887582681153	9,02901021982461	9,19386558674032
EPH	EPH	EPH	-0,005923259516514	1		9,25888220721203	9,45597581552205	9,5852546587688	9,50928058559098	9,3678888540191	9,41871033783299
CG11155	CG11155	CG11155	0,159190495432597	1		8,98782479960258	8,9973587068254	9,22600718945667	9,34410632188643	9,12823741184127	9,21304802082828
IRU	IRU	IRU	-0,040072741057867	1		9,83635002567305	9,6966496240283	9,61590198170977	9,68756317946178	9,67735694143574	9,67259942611645
CG3961	CG3961	CG3961	-0,072305780098314	1		9,98841914545609	9,87600199054694	10,1670211132878	9,88773832563999	10,015397930303	9,92494660982013
CASP	CASP	CASP	0,071539926266323	1		9,30496052579011	9,25063365520665	9,27547842508631	9,34807814703607	9,27890898579757	9,41042470540949
CG3927	CG3927	CG3927	-0,033251447309408	1		8,45468669743891	8,24849125704557	8,65506586970508	7,89914631121	8,31210880249661	8,89212133841382
CG2871	CG2871	CG2871	-0,039955495552071	1		9,13680474321955	9,25295467438523	8,82907827638438	8,85944689836131	9,02901021982461	9,22065014440414
PGM2B	PGM2B	PGM2B	0,057615742252686	1		9,53502720387442	9,33411773220046	8,95906725388111	9,29762665324804	9,40546498671867	9,35451261411409
MARS	MARS	MARS	-0,005448619535296	1		8,98153334488296	8,71709952208496	8,68620678984652	8,36280712659058	8,81857414724432	9,10629446119479
SPARC	SPARC	SPARC	-0,246839897481028	1		9,59188985443274	9,54768955716122	9,94523518508969	9,60200586277401	9,36280393552061	9,40209121224614
MI-2	MI-2	MI-2	-0,039840931040102	1		9,55846465340027	9,56086359866999	9,62597476723342	9,52164210320415	9,50575195141098	9,59575914331118
GCLM	GCLM	GCLM	0,094488903799702	1		9,40942235226983	9,47200418033314	9,2574489454407	9,42905601554483	9,52636414971831	9,47541443196783
PI3K68D	PI3K68D	PI3K68D	0,039003482672141	1		9,27440574436236	9,16448821627475	9,34298372297523	9,2325125078585	9,24061294367137	9,41705701383487
SAU	SAU	SAU	-0,030371976837271	1		9,59395343831567	9,62139910569729	9,74721014974161	9,50038562936697	9,68552576606472	9,68364294868556
TEKTIN-C	TEKTIN-C	TEKTIN-C	0,12609139155356	1		9,34226588641089	9,09373863528005	9,10735618483715	9,20211440077627	9,33191220770127	9,39034285504212
CG3092	CG3092	CG3092	0,048555815442089	1		9,92590099818173	9,7303558988369	9,5602592448922	9,84481284714289	9,89727754715469	9,63326747026004
UNC79	UNC79	UNC79	0,029938359565871	1		9,41176392938976	9,6498598188575	9,50019529420415	9,52515459802018	9,60598847721834	9,53303006749785
CG7766	CG7766	CG7766	-0,099293092148371	1		10,2864231629045	10,287240430019	10,2746616738775	10,2774986816947	10,2633830808341	9,9975444874307
POMP	POMP	POMP	0,037107968599517	1		9,35448967719224	9,34067964005561	9,46471583571251	9,37557890272638	9,3980276485184	9,49435386478131
CG1387	CG1387	CG1387	-0,054655574343235	1		9,67221410079742	9,56273582253697	9,29833295486848	9,39874080683441	9,48484098699483	9,50994898613583
SBA	SBA	SBA	0,037435260547848	1		8,78961823368646	8,82399590059218	9,04265550896549	8,81134930747241	8,76561712550959	9,1606584319238
TOMOSYN	TOMOSYN	TOMOSYN	0,000915173976464	1		9,72212462885342	9,82854962061319	9,70031277652545	9,7668466423529	9,80656247873222	9,68501746398745
ZIP99C	ZIP99C	ZIP99C	0,014349941820176	1		9,88266452869596	9,93789947205803	9,83145152408207	9,88363962152708	10,0007419184971	9,81122334572411
CG13457	CG13457	CG13457	-0,014553742985778	1		9,02194576510043	8,82711471385761	8,91044755935954	8,61436788783818	8,85524473811547	9,18806076574089
SMG5	SMG5	SMG5	-0,026100842999967	1		9,80462649301578	9,75020802906535	9,88443880041825	9,76387649814737	9,81961118584677	9,78069174634363
AGO1	AGO1	AGO1	-0,123859057336745	1		9,83285944085502	9,95653219506698	9,93554870942901	9,8671273586466	9,78391496524762	9,70412442807386
CG15628	CG15628	CG15628	-0,105085617361374	1		10,2397392130918	10,2574949357599	10,1834835540663	10,2607408109566	10,2496748976524	9,82000802877307
FHOS	FHOS	FHOS	-0,094526557471278	1		10,1116445159517	10,1218487695138	10,1834835540663	10,1671723693273	10,0942153136717	9,85949910069553
TANGO5	TANGO5	TANGO5	0,097291571045758	1		9,39765711740643	9,42543405150372	9,44664345166625	9,44212120540549	9,57773954458361	9,53912316379309
TWS	TWS	TWS	0,001604486895877	1		9,44643903190624	9,47796920269223	9,66557702857671	9,54605185193328	9,50805679247067	9,54821482766028
CG5048	CG5048	CG5048	0,040938930009598	1		9,4280494106103	9,11430930094366	9,07242507352043	9,1643200377095	9,22668563108218	9,36140638025702
PSQ	PSQ	PSQ	-0,036503792847257	1		9,27440574436236	9,46801375276391	9,67531003718877	9,52515459802018	9,39304803686996	9,41374467084658
CG10055	CG10055	CG10055	0,050165612901821	1		9,32745929730011	9,20100926023285	9,19657094879148	9,0998277057572	9,33451193360924	9,4236589719106
FZR2	FZR2	FZR2	0,192767404792551	1		9,17865555537593	8,93801254409258	8,82907827638438	9,09274367653535	9,19270106997354	9,25066427557643
IP259	IP259	IP259	-0,139909710933984	1		9,64261410550528	9,74031611045767	9,30587137759801	9,63489053684197	9,53994380535029	9,07937010906065
CG5065	CG5065	CG5065	-0,217638325326748	1		9,91933299141926	9,8850087463923	10,2211807609465	9,72010777677846	9,87244695683349	9,80365080728236
PUM	PUM	PUM	0,032339253189948	1		9,05527835068301	9,12701859722494	9,29581136846605	9,22820893902356	9,05446413897548	9,28551355096601
CG17564	CG17564	CG17564	0,09105776383126	1		9,56057657036479	9,31647198135464	9,14426753272284	9,35401545720968	9,51494930446288	9,45138505387635
LILI	LILI	LILI	0,005186492772304	1		9,42109241677452	9,27367750640328	9,08123746139339	9,21086512746108	9,22388396159892	9,36826736186065
DLC90F	DLC90F	DLC90F	0,142738011425966	1		9,07904547786075	8,87310547527026	8,83950397561918	9,10453114067255	8,93278192295364	9,17246607775027
BACC	BACC	BACC	-0,071439572982236	1		10,3622332032136	10,4966205916094	10,4951067395594	10,4116410243714	10,5629157279717	10,1446603309178
GART	GART	GART	-0,357159448337324	1		8,55554771051758	8,49194646085239	9,45118281597355	8,48326939072617	8,48587355917423	8,66579722339181
CULD	CULD	CULD	0,219321358372586	1		8,48613670605487	8,62691871649774	9,04865876761002	9,1665708554041	8,80738871387006	8,87053816609583
PCF11	PCF11	PCF11	-0,013472550289444	1		9,829360390118	9,94509441089264	9,88275956472029	9,94916928317096	9,94058201697139	9,72298164474369
SFXN1-3	SFXN1-3	SFXN1-3	-0,13773395664614	1		9,73714069162226	9,54957894438832	9,84186014870455	9,56323794217636	9,52636414971831	9,63611273499372
PROSALPHA2	PROSALPHA2	PROSALPHA2	0,034398142900078	1		9,43497301722282	9,44789435643243	9,47589718184473	9,34012353187234	9,55339683076355	9,55874985828163
CG7518	CG7518	CG7518	0,001651969913043	1		9,29484733061367	9,35155026137006	9,28313690012233	9,24108132322799	9,26807059543689	9,41705701383487
E(PC)	E(PC)	E(PC)	-0,05750282951521	1		9,46910124697539	9,54768955716122	9,43752164841858	9,3240815013902	9,43483676080354	9,51922577728646
HIRO	HIRO	HIRO	0,259625412605876	1		9,03111311339977	9,20341143688585	8,99991834555077	9,48242948082595	9,47309146897267	9,02396540622644
STIP1	STIP1	STIP1	-0,103642823073647	1		9,17865555537593	9,24131205654999	9,11595839322029	9,0592170152529	8,89100628996149	9,24880657536535
RPL24-LIKE	RPL24-LIKE	RPL24-LIKE	0,047342432311373	1		9,41876594365718	9,59053147604828	8,95906725388111	9,46424702587893	9,62522636740159	9,03909260066792
PH4ALPHANE3	PH4ALPHANE3	PH4ALPHANE3	0,185796814700353	1		8,92691836928079	9,01113607089358	8,99681669488387	9,18667173654058	9,09182228036646	9,20540562639795
TOMBOY40	TOMBOY40	TOMBOY40	0,099635877102867	1		9,60217838307116	9,35587567845596	9,00610171356078	9,47154752947552	9,53316995512841	9,31244358801583
CG34434	CG34434	CG34434	-0,094131591023025	1		8,80751252275249	8,67271363876583	8,39724604439448	8,22705552586316	8,35371168431222	8,93434251331391
ASH1	ASH1	ASH1	-0,110591013723099	1		8,9334520113855	9,06496634854042	8,96859761873776	8,64051237615526	8,78475426921149	9,15868106121131
RPN8	RPN8	RPN8	0,071434133390356	1		9,20589649367377	9,08334225650786	9,10735618483715	9,11155766616044	9,15201334544758	9,33363143737366
CG18258	CG18258	CG18258	0,156116494194776	1		9,20319542994205	9,2129803444524	9,16099015957085	9,59199249597572	9,42022561982574	8,96634769213806
CG10383	CG10383	CG10383	0,037279184201937	1		9,62253790573495	9,5941974281188	9,42603768587989	9,62182647729481	9,60598847721834	9,53455575579995
CG17387	CG17387	CG17387	-0,041327365534861	1		9,72212462885342	9,47995207532587	9,23393210217771	9,32609653746371	9,53316995512841	9,4880683060109
CG31659	CG31659	CG31659	0,12497259449735	1		8,66166968637816	8,93223109967181	9,13583296458127	9,1461859493811	8,90156415227993	9,07727804210261
BETATUB97EF	BETATUB97EF	BETATUB97EF	0,053992616482893	1		8,93018888900485	9,13207113135653	9,61387895773457	9,2769414606775	9,38052328867569	9,26544038543416
CG7557	CG7557	CG7557	0,055284945368556	1		9,37383483761506	9,00839110360058	8,95267852047261	9,12782101828003	9,12223169608038	9,27642399281653
CUL1	CUL1	CUL1	-0,111957994767013	1		9,95348617136675	9,94222073979333	9,80154595475962	9,8671273586466	9,79905274084797	9,6986910681163
ZIZ	ZIZ	ZIZ	-0,028472736717717	1		9,24055774311093	9,54200650364258	9,55815661351137	9,5321540359305	9,38554624349204	9,35451261411409
CG31705	CG31705	CG31705	-0,243174379931536	1		10,2171576486096	10,1815509802239	10,3163121508209	10,1110143477196	10,0170172233979	9,85339943158414
CG33144	CG33144	CG33144	-0,043742009097645	1		9,92426179762698	9,92194315583006	9,74905470304584	9,7771942559641	9,91475562319943	9,77940546647829
SXC	SXC	SXC	0,046468497597628	1		9,24843960181702	9,30085289453717	9,47589718184473	9,53389860219391	9,30830142641689	9,31776979398214
CYCB	CYCB	CYCB	0,047164233186945	1		8,97837729885977	8,76342024409574	8,81505910047245	8,5877408514951	8,89805344274115	9,15868106121131
CG6287	CG6287	CG6287	-0,242776894680253	1		9,93894798224018	10,0368504559278	10,2422878661607	9,8518232794629	9,88668815257442	9,77036925250743
CG18131	CG18131	CG18131	-0,024202413256418	1		9,59601407473104	9,41095689703562	9,5497153088977	9,43466987695092	9,48015265629741	9,56920851602959
CG30156	CG30156	CG30156	0,112403884744259	1		9,35448967719224	8,96940287247872	9,05463714932473	9,13703270591212	9,26534822730792	9,33012166779079
BG642167	BG642167	BG642167	0,006238672874087	1		9,17590295651761	9,25063365520665	9,26262325773703	9,39298509886886	9,06389475671968	9,22821241930857
GPO2	GPO2	GPO2	0,053162303677092	1		9,76671192047825	9,50742988117392	9,31337061495041	9,64783735803754	9,66294924659343	9,46585065461223
CG17122	CG17122	CG17122	0,097734425715585	1		9,44643903190624	9,1244856791051	8,88046930190533	9,0494931020646	9,41532216970303	9,31244358801583
SDHD	SDHD	SDHD	0,003349192494895	1		9,58982331463826	9,51711791732857	9,48034556808691	9,67496953564109	9,47544904023029	9,43677293929079
HMGZ	HMGZ	HMGZ	0,251114026575576	1		8,85990102850096	8,95521915267716	9,26262325773703	9,24321559842352	9,37800523795081	9,23385822503722
NPC2H	NPC2H	NPC2H	-0,46636184161654	1		9,69546446577248	9,56647299709352	9,96282655362081	9,35598914308013	9,25988803107081	9,24135176085718
GSTO2	GSTO2	GSTO2	0,121404901813062	1		8,68121227852977	8,87612001920223	9,13018239851579	8,93003961052322	8,97671415006347	9,16263309614344
STC	STC	STC	0,023860432440428	1		9,36419468217271	9,20580962041372	9,30085014165394	9,10921929139363	9,3678888540191	9,44653077452352
CG18659	CG18659	CG18659	-0,058185120413653	1		10,0986226854789	9,92776589203916	9,98020600482725	9,98659487604605	9,98262443400237	9,8667848241425
CG42808	CG42808	CG42808	-0,24833486875588	1		9,54998593339713	9,62319444421609	9,22335584836393	9,48242948082595	9,23783821637269	8,91572992220454
FAX	FAX	FAX	-0,060407015756567	1		9,62859015440864	9,63747728460904	9,48699253502827	9,64137847057284	9,46599555101878	9,46264858802014
TOM20	TOM20	TOM20	0,097031864639925	1		9,41176392938976	9,38155933500677	9,31337061495041	9,52515459802018	9,45409090708821	9,41705701383487
CG17378	CG17378	CG17378	-0,093924208202981	1		9,56689383495437	9,43772845340247	9,2019678592833	9,15980784002208	9,35001267215721	9,42694865612441
ASRNA:CR46128	ASRNA:CR46128	ASRNA:CR46128	0,011681356108157	1		9,61035670230764	9,55146586046556	9,52193489220391	9,68442505972758	9,53543144094281	9,49278504057066
SPRN	SPRN	SPRN	0,057018353309711	1		9,37383483761506	9,22721574681813	8,90714723849791	9,12087344726095	9,27890898579757	9,3106638073743
PGRP-SC1A	PGRP-SC1A	PGRP-SC1A	0,537725833061479	NA		3,4097434069991	2	7,64177561650273	4,7222738517632	5,3230913461264	7,90185432019135
TPC2	TPC2	TPC2	0,071075198398429	1		9,22998116402613	8,93223109967181	8,8567144425825	8,96924818008929	9,03860814423062	9,23197874363154
CG1513	CG1513	CG1513	-0,046519065767089	1		9,6366205254621	9,77787232544065	9,4306422462772	9,5373814186432	9,66294924659343	9,52844329790244
RPI	RPI	RPI	-0,060619299710728	1		9,54572781384477	9,32090369406106	9,36239340476681	9,23680327729043	9,33191220770127	9,47541443196783
CG7882	CG7882	CG7882	0,124902158463834	1		9,04927488244092	9,07287041500643	9,46021891937437	9,4476845540914	9,31621469882511	9,21875336570071
CG6380	CG6380	CG6380	0,046826933038775	1		9,40001785257614	9,33411773220046	9,06652010073187	9,29351327326266	9,31094400957632	9,35623914633992
OYS	OYS	OYS	-0,052667318080627	1		10,0362499953019	10,0595688827267	10,0773695730445	9,99927838147372	10,0865245425917	9,92959259001909
RAB8	RAB8	RAB8	-0,121465203360576	1		9,5773615242595	9,57206066984311	9,69266567466537	9,53911967897787	9,40546498671867	9,52997384197795
ALPHA-EST7	ALPHA-EST7	ALPHA-EST7	-0,23639459156907	1		9,79927074938107	9,85323598300558	10,0521919923574	9,78600494872879	9,63580426741185	9,58106915910154
CG8740	CG8740	CG8740	-0,155684846090003	1		10,0286417994812	10,1668554468831	9,98020600482725	9,9478612678149	9,99582330742689	9,76907373214805
CG17646	CG17646	CG17646	-0,251670841849508	1		9,79748107409934	9,78269966595464	9,84703643509654	9,75791780222457	9,47073003879754	9,4236589719106
LYSP	LYSP	LYSP	0,369384602350703	1		7,92239685706684	7,98924695102045	8,79734135902399	8,7615927378115	8,53190505389116	8,66857911235564
DHC64C	DHC64C	DHC64C	-0,112906622265898	1		9,89108048605591	9,95082463789125	9,93068097324513	9,80924041240804	9,84353576272658	9,78454371928312
UBR3	UBR3	UBR3	-0,041465277855728	1		9,74273166421661	9,74527054780601	9,57281108341091	9,66226498997112	9,67119982515607	9,61174721768944
CG6923	CG6923	CG6923	0,006322522322433	1		9,45554668033152	9,28732918582243	9,21002555833091	9,11622307593897	9,40546498671867	9,44003288967557
CG2921	CG2921	CG2921	-0,022833175350512	1		9,62051483415627	9,43772845340247	9,37439317313624	9,46424702587893	9,42022561982574	9,4880683060109
FLAP	FLAP	FLAP	-0,014048300923142	1		9,90610658703159	9,99170177614702	9,92579675741999	10,0354422649049	10,0315096501709	9,69596669531798
CG31473	CG31473	CG31473	0,099748883155447	1		9,28210532093559	9,07287041500643	8,7612394289168	9,29145217690237	9,07326412848072	9,08354516373047
CG9702	CG9702	CG9702	0,106278800290775	1		9,03719247566786	9,19377863799106	9,19115377341761	9,33612971628561	9,16959163605486	9,23197874363154
RPT5	RPT5	RPT5	0,129046280326802	1		8,93670776981021	8,98902868911547	9,04865876761002	8,96666716793255	9,1252376790665	9,25251958677778
CG4701	CG4701	CG4701	-0,05499548030335	1		9,50682838537663	9,32090369406106	9,03964448592796	9,13243421422547	9,25988803107081	9,34062546437193
CG12493	CG12493	CG12493	0,03392983909637	1		8,39439584086975	8,42353628309658	8,63525582931067	8,22705552586316	8,32262253428449	8,90633279799401
CIC	CIC	CIC	0,018704633728722	1		9,19506176339372	9,45395969079501	9,56445533659176	9,3381280060895	9,49881525232744	9,45461218971553
HERP	HERP	HERP	0,021553336151598	1		9,56268540027741	9,50353637693425	9,63597771268159	9,62673937323382	9,57773954458361	9,56324142730388
MST89B	MST89B	MST89B	0,188200258111972	1		9,11685097359834	8,88512604051899	8,77216518150225	8,99733867629564	9,14610599535632	9,20348868535461
CG1815	CG1815	CG1815	-0,021861673398909	1		9,0127197918009	9,05967281021724	9,10735618483715	8,91405287262742	8,93620923102101	9,23573526112021
GRO	GRO	GRO	-0,007517711502726	1		8,7968026051372	9,16695192639282	9,19927192766722	8,99733867629564	8,98335577179344	9,18223249410327
PROSALPHA5	PROSALPHA5	PROSALPHA5	-0,029778815231633	1		9,48252964870742	9,40679374298638	9,24443138644091	9,49143549076376	9,2461464395538	9,30352264694801
PI4KIIALPHA	PI4KIIALPHA	PI4KIIALPHA	0,092234652851434	1		9,67025955021999	9,59053147604828	9,48699253502827	9,67338757229096	9,76861666761223	9,58549188135608
PATRONIN	PATRONIN	PATRONIN	0,062685393009786	1		9,39292402649111	9,45395969079501	9,60575837400965	9,4624161130097	9,62734816111143	9,55574769135991
CG9632	CG9632	CG9632	0,033371496477858	1		9,48697815003306	9,31202661322598	9,12734879446982	9,36189405155977	9,32146620240172	9,36312468700969
CG4562	CG4562	CG4562	0,020548415047532	1		9,37383483761506	9,20820382406994	9,70602161944622	9,38913516345418	9,52408839452891	9,47700224915233
ELM	ELM	ELM	-0,084398181277201	1		9,2166504606106	9,35803353360459	9,65577791087125	9,28525116127993	9,32408480311212	9,40041872155497
CG4461	CG4461	CG4461	0,084541470803311	1		9,08198902626323	9,04099095632121	9,03662716549259	9,47336689761462	9,15495797445669	8,67965333451043
TRF2	TRF2	TRF2	-0,062706120015061	1		9,3666107667529	9,35371459094391	9,3720011909287	9,1911008193113	9,26807059543689	9,43186916021237
NWK	NWK	NWK	0,052617366252047	1		9,35205319066028	9,49571770291942	9,32330934262304	9,4605828735905	9,45886455909939	9,41705701383487
PLAP	PLAP	PLAP	0,017073260033888	1		9,62051483415627	9,53630097491867	9,22865366693218	9,3341286547931	9,62946683884888	9,49121450852233
NUP98-96	NUP98-96	NUP98-96	-0,072784073980137	1		9,39055164527381	9,27138961424257	9,48034556808691	9,09747022551987	9,35001267215721	9,45943939861823
PSIDIN	PSIDIN	PSIDIN	-0,010215687611337	1		9,49803975989144	9,27824243467584	9,13583296458127	9,32609653746371	9,23227270042014	9,34062546437193
ETFB	ETFB	ETFB	-0,135895329278402	1		10,0362499953019	10,0858463315093	10,3628295386507	10,0598649860261	10,1335595223137	9,90030667603188
ROE1	ROE1	ROE1	0,117308577339531	1		9,07609591141956	9,01113607089358	8,98120762242596	9,00741929917618	9,13421823034627	9,26360162678838
BTBD9	BTBD9	BTBD9	0,099985052180137	1		9,26148109079399	9,02749709274983	9,03057352667566	9,09274367653535	9,21544615993839	9,3106638073743
CG7848	CG7848	CG7848	0,092719995207386	1		9,16206062918048	8,73048646463101	8,51899316499788	8,88153792097845	8,82598321243093	9,04124073829351
EIF3F1	EIF3F1	EIF3F1	-0,015835376058213	1		9,89108048605591	9,9321175735863	9,73609302850252	9,93998817332514	9,94739168091901	9,61319193136226
CG4021	CG4021	CG4021	0,071493492889139	1		8,43179510514298	8,25313644923532	8,31993289471775	7,84957658477813	8,36900858423948	8,83135224027884
CG15547	CG15547	CG15547	0,124850812689232	1		9,32993763916436	9,03290979292439	9,03662716549259	9,24321559842352	9,24890524884022	9,29634596275762
VHAM9.7-B	VHAM9.7-B	VHAM9.7-B	0,1064863881959	1		9,22732485933978	9,29635906250178	9,58731819312264	9,54777970308445	9,5286363207088	9,37339177007016
CG4297	CG4297	CG4297	0,233774422224363	1		8,65772919932273	8,73381388069017	8,84296253303218	8,95369238714994	8,89805344274115	9,07308478494753
MST36FB	MST36FB	MST36FB	0,132182146740428	1		9,43266883826221	9,32752584195118	8,90383935048155	9,4384003518132	9,47309146897267	9,18806076574089
GALPHAQ	GALPHAQ	GALPHAQ	-0,177043623247143	1		9,79927074938107	9,76329262521969	9,86585882301183	9,69069448803712	9,57554346528785	9,63041658304117
TAF3	TAF3	TAF3	-0,002959898920557	1		9,31500332135899	9,34503772263656	9,31337061495041	9,34609360129464	9,23783821637269	9,37339177007016
CG8230	CG8230	CG8230	0,04038896722425	1		9,07314030228167	9,16695192639282	9,14426753272284	9,1347352922402	9,08566271652237	9,2745991887816
CG45263	CG45263	CG45263	0,025622175004752	1		9,33488158704442	9,19619287420561	9,13018239851579	9,1620657029184	9,21826424734456	9,35451261411409
CG30412	CG30412	CG30412	0,082104853217235	1		9,79209868892911	9,51904774206051	9,39338758591627	9,66226498997112	9,77819709723802	9,53150276403165
CG32181	CG32181	CG32181	-0,045640158904013	1		9,65650304585213	9,38155933500677	9,43752164841858	9,31801945132927	9,48951413134675	9,53607983235048
CG1673	CG1673	CG1673	-0,280001268394184	1		8,88708266976648	9,17186676050554	9,43980751194813	8,80558388132088	8,80738871387006	9,08145914668315
[truncated: 21,782 more rows]
