# Supplementary material for: Whole-Genome and Poly(A)+Transcriptome Analysis of the Drosophila Mutant agnts3 with Cognitive Dysfunctions
Source: Int J Mol Sci. 2024 Sep 13;25(18):9891. doi: 10.3390/ijms25189891 (PMC11432035; doi:10.3390/ijms25189891)
Supplement: Supplementary file 1 [file ijms-25-09891-s001.zip › Supplementary materials/Archive_S2_transcriptome_sequences_annotation/Genes/All_genes/agn-HMC_CS-HMC_all.csv]

symbol	ensembl_ID	User_ID	AGN_HMC-CS_HMC_log2FC	AGN_HMC-CS_HMC_adjPval	Processed data:	CSHMC_1	CSHMC_2	CSHMC_3	AGNHMC_1	AGNHMC_2	AGNHMC_3
mt:lrRNA	FBGN0013686	FBTR0100888	-0.112179168738384	1		18.401697044966	18.3638899056011	18.4324777585011	18.4890007821225	18.2712097739299	18.0719766217081
mt:CoI	FBGN0013674	FBTR0100861	-0.3635985743286	1		17.5277657926137	16.8336749227125	16.9887068187285	16.9591209923047	16.8545990556166	16.5020311480803
Cyp4g1	FBGN0010019	FBTR0070099	-0.190203376191214	1		17.0662799681785	16.5319279688048	16.7046740537534	16.6413142855272	16.5852826590053	16.5568182794879
TotA	FBGN0028396	FBTR0083971	-6.91223137289329	1.42334988191347e-35		14.5487071402338	14.8887491817025	14.4353002686225	8.38621037502354	6.87965588553162	7.59688649281203
Jon99Ciii	FBGN0003357	FBTR0085502	-1.33295288116397	0.0770743150061704		15.3617006224967	15.2048801402184	15.3675162863913	13.8299074463209	14.0117671648445	14.087929073929
CG17097	FBGN0265264	FBTR0080101	0.290500692454904	1		14.0580650601136	14.5271731156564	15.3348046029574	15.0263014017935	14.8236810427868	15.2104288509149
Jon99Cii	FBGN0003356	FBTR0085512	-2.15009015424196	4.2050937891558e-26		14.9162488249714	14.6440067509473	14.8117490286835	12.7095194364875	12.6391653872853	12.5854330286745
Ebp	FBGN0004181	FBTR0072454	0.493784776006367	1		14.2951930181036	13.6711829754453	14.984217653363	14.776411200845	14.6933361236569	15.2043937569666
eEF1alpha1	FBGN0284245	FBTR0088035	-0.697925638142154	1		15.5590865104202	15.5657533986588	15.7489076476162	15.0247854373058	14.9713980575473	14.7810783679783
Acp36DE	FBGN0011559	FBTR0081054	0.20724589394721	1		13.6555027387055	14.1575240795852	15.0680538484406	14.562541322954	14.2043017983286	14.9915288625343
mt:Cyt-b	FBGN0013678	FBTR0433502	-0.316769227822132	1		16.1601555882322	15.3318327483255	15.5269570705074	15.3847640119289	15.5952852681327	15.1956738390928
mt:CoIII	FBGN0013676	FBTR0100868	-0.268049013889131	1		16.1607485209466	15.5561183074484	15.9345415409659	15.7766979154603	15.6492995913273	15.4681007509109
Amy-p	FBGN0000079	FBTR0087004	0.634983344786556	1		13.1482258401019	13.9916269417354	14.7763056693301	14.7100972876355	15.1904336019281	14.1962394659961
Mst57Da	FBGN0011668	FBTR0084914	5.8822101279516	1.5605614827123e-149		7.16356267102742	7.90838718199065	8.2725208602666	13.7039774377446	13.6594552196688	13.7739158560351
CG34220	FBGN0085249	FBTR0112413	0.520171046904316	1		14.2663431461721	13.8469803381393	14.4831753431591	14.5441260278489	14.7387083116117	14.9199833714722
TotC	FBGN0044812	FBTR0083972	-7.7960176934074	1.78779943725921e-10		13.6998153105797	13.6482038740585	12.9635326219104	6.91298967266731	4.55893570185027	4.41350663819028
CG31872	FBGN0051872	FBTR0080099	0.00590197357473896	1		13.2959599168995	13.6861985099655	14.5101706094728	13.8363682403665	13.6947522053319	14.2043261117137
Adh	FBGN0000055	FBTR0100589	-0.620506053336264	1		13.9946400515302	14.0880345174637	14.6963698002841	13.769344009744	13.62453102366	13.6240134769362
SERCA	FBGN0263006	FBTR0072211	-0.0546195006042099	1		14.9460082844053	15.0471780978412	15.0770076088308	15.0978013808714	14.9399104595158	14.8618596891353
alphaTry	FBGN0003863	FBTR0088161	0.0831302760993673	1		14.5003195319369	14.7284174719693	14.6210121954586	14.9633157774201	14.8122561250064	14.2353022678486
CG12374	FBGN0033774	FBTR0087854	0.324311750258576	1		13.8788637947849	13.0944336495463	11.6686805731467	13.6218057324872	13.1218018750988	13.5940322970427
betaTry	FBGN0010357	FBTR0088122	0.400042579357018	1		13.6041133477215	13.9908764826288	13.8544185295187	14.4573073578843	14.4314904611438	13.6516295429728
Sfp87B	FBGN0259975	FBTR0300319	0.323645938261893	1		12.5971972935326	12.5682080019312	13.5858652104219	13.4162838957801	12.8626927203263	13.5932626981812
Amy-d	FBGN0000078	FBTR0086983	0.533307070579344	1		12.7818838919475	13.3183279688797	13.838136207732	14.0086764953394	14.2264736088488	13.3601471257314
CG16826	FBGN0032505	FBTR0080464	-0.173212539598281	1		14.2057465212084	14.4254390258762	14.4679705461409	14.3395107956674	14.0528415479893	14.1863859748806
CG18628	FBGN0036091	FBTR0076256	0.32370572806357	1		13.6115860732714	14.1507462176161	13.9914303499882	14.2960149878095	14.3941129983963	14.067571166643
Mhc	FBGN0264695	FBTR0080895	-0.0198206223883388	1		14.5485729022513	14.684484824897	14.4980397547381	14.6071387028773	14.5516519847827	14.5180173718253
eEF2	FBGN0000559	FBTR0085911	-0.286304782041507	1		14.5167440942975	14.55637898497	14.6130314987851	14.4170198000703	14.2861651620469	14.1096191988332
CG4836	FBGN0270925	FBTR0083826	0.0776206910332911	1		14.5154397358252	14.442006217266	14.5531560470281	14.592609941801	14.583267758529	14.5696466410531
FBTI0018968	FBTI0018968	FBTI0018968	3.17581449047443	1.64723531880834e-08		10.034372812781	8.91050586155951	9.49849812632815	12.8249460729139	12.8184264614727	12.496649591827
Desat1	FBGN0086687	FBTR0082626	-0.453172402293282	1		13.5211692689956	13.6203310322255	14.0478313413722	13.5836896409901	13.2659981303349	12.9718480979818
Argk	FBGN0000116	FBTR0076543	0.218434171101083	1		13.4984157207914	13.7323265108357	13.8193415822987	14.0246715884935	13.7903941024189	13.8993841053276
mt:ATPase6	FBGN0013672	FBTR0433498	-0.422702744369394	1		14.471508257341	13.7980556425887	13.6986981849959	13.5785603398145	13.7226942262205	13.5195297633916
CG2233	FBGN0029990	FBTR0071123	-1.65977068914049	1		11.8366927672212	12.5053703802749	13.2100239357769	11.0899604198744	10.9275085363114	10.8747340338534
Est-6	FBGN0000592	FBTR0076003	-0.813788600472968	1		12.3245566516051	12.4820616745283	13.5098769921024	12.1670972273703	12.085976743165	11.9172173673974
EbpII	FBGN0011694	FBTR0072455	0.343718781164312	1		12.5397369943721	12.1952030622017	13.2606290085108	13.1507778735764	12.7808056158999	13.2623541887277
CG18180	FBGN0036024	FBTR0076389	0.301977859975437	1		12.6581912230613	12.9020602418155	13.4586029193842	13.2899029984025	13.3104504965966	13.4393643479841
Spn77Bc	FBGN0036970	FBTR0078172	-1.43837386763065	1		12.319845127154	12.2589273223298	13.1478775168187	11.4547268447785	11.1394734041842	10.9577994293631
ninaE	FBGN0002940	FBTR0083857	-0.136949114710726	1		14.4856703393039	14.4101146575756	14.1311621479335	14.3878023425642	14.2368390477673	13.9872458654413
lncRNA:CR42862	FBGN0262109	FBTR0304059	0.0467493318519998	1		14.4511863523514	14.4604347501174	14.2866770958242	14.49839102076	14.4880301549969	14.3543190286634
CG9029	FBGN0031746	FBTR0079143	1.02211436299752	1		11.8397678584292	12.0261193604773	12.188871012232	13.0589623710901	13.0887605592189	12.9915492134244
Mur18B	FBGN0030999	FBTR0074672	-0.681064552896513	1		12.5005806796307	12.9177634405457	13.4319487159943	12.2270457104907	12.3972904321577	12.3306509955931
mt:ND4	FBGN0262952	FBTR0433500	-0.642426586806347	1		13.9346808567877	13.1673916877671	13.2387436457148	12.885434289991	12.9952496249605	12.6417869270361
Act57B	FBGN0000044	FBTR0071519	0.253837823183351	1		13.141477280996	13.2334571973227	13.2540407696814	13.5307489702723	13.2752836721753	13.5688077669347
Muc68D	FBGN0036203	FBTR0076119	0.769883426697889	1		11.9220694057036	12.0944724249523	12.610193863744	13.0140738636023	12.9329774575494	13.0760554567731
Ubi-p63E	FBGN0003943	FBTR0073177	0.128255338496115	1		13.809192815571	13.7837806650216	13.9116861075741	13.9528927144258	13.955227523285	13.984166918851
mt:CoII	FBGN0013675	FBTR0100863	-0.301072512532389	1		14.3972676180212	14.0441769783551	14.1052964100262	14.0567810508124	13.8831277051759	13.7079043437213
ATPsynC	FBGN0039830	FBTR0085772	0.422254628877616	1		12.6831080556132	12.7141781914813	12.9474664457743	13.2889475461378	13.0283660416122	13.2922994877386
mt:ND1	FBGN0013679	FBTR0433499	-0.549776187076226	1		13.8517025002755	12.8872600388391	13.2078022660009	12.8258874452669	13.001073239477	12.6172013984801
Hsc70-4	FBGN0266599	FBTR0083055	-0.205599945973567	1		13.9063614787294	13.9787316318001	13.9938392708281	13.8134853615645	13.7112928507726	13.737026066369
Tps1	FBGN0027560	FBTR0077431	-0.792201431039013	1		13.1307569687859	13.2293625399581	13.201414452206	12.6660254354192	12.2730160469363	12.2048021547819
Acp53C14b	FBGN0034153	FBTR0087081	0.793732027435394	1		11.1417910778463	11.7668079408605	12.3037215988714	12.6321993672774	12.3642016961506	12.7922101722543
yip7	FBGN0040060	FBTR0077038	-0.240029769711131	1		14.3189196260926	14.2630944920321	14.2522370139467	14.1893831146906	14.1828280588817	13.6884883982249
loopin-1	FBGN0259795	FBTR0087092	0.197130276973853	1		13.7222452607421	13.6756521818987	13.7935987889076	13.9369485114172	13.9667361503269	13.8803467297363
Sfp60F	FBGN0259968	FBTR0300313	0.498421970669934	1		11.5458259114819	10.9085650266786	12.5875881199724	12.2963321181069	11.995956216178	12.669433191286
FASN1	FBGN0283427	FBTR0077659	-0.489472495747309	1		13.8317630288791	13.0863375652604	13.3349859646098	13.2161409864024	13.0372101508164	12.5561123363561
Nplp2	FBGN0287423	FBTR0075839	-1.01359659368711	1		12.1004168808455	12.4100366431965	13.0314357583033	11.701586222443	11.4175178864747	11.5301802877729
Mal-A1	FBGN0002570	FBTR0088759	-0.0180398604384294	1		11.3837202070437	12.4576461595936	13.12372716567	12.4119300647045	12.8135320414185	12.0905599068483
CG5162	FBGN0030828	FBTR0074393	-1.10023138524655	1		12.4849524095347	12.4288754191537	12.9789008094383	11.7268029548028	11.6793399883334	11.1994648632904
CG43897	FBGN0264489	FBTR0332819	-0.823174177144118	1		12.9046411169898	13.0105300654076	13.0733654509024	12.2284702504927	12.1389765225332	12.156646828535
apolpp	FBGN0087002	FBTR0089188	-0.560065364128119	1		13.2075830422011	13.2462310154808	13.3530584695775	12.7223159914295	12.6224714319749	12.7816086955625
Spn38F	FBGN0028986	FBTR0081450	0.674283553802647	1		11.0339220541508	11.5718368083031	12.215358979235	12.3871435872262	12.0254630951833	12.6118916863363
TotM	FBGN0031701	FBTR0079073	-8.61258995718857	2.29794688681714e-47		12.3558865116172	11.4353254333572	11.367507151293	3.53328685077611	4.22328231512985	3.28839342480095
lcs	FBGN0028583	FBTR0077220	-0.67476048882841	1		13.0639551931536	13.1833912172219	13.1166393778537	12.601304534053	12.4216182836768	12.3052637064994
Scp1	FBGN0020908	FBTR0113713	0.524109768576182	1		12.2786779784812	12.3218133898965	12.4919872855002	12.905877475873	12.7747747672476	12.9839359153446
EbpIII	FBGN0011695	FBTR0072164	-0.0625876656264379	1		13.2362035791522	13.6123294051621	13.1303111643539	13.4849982571186	13.4086506593369	12.8690928724682
BG642312	FBGN0047334	FBTR0091954	0.632029031978054	1		10.9404335079205	11.4000845458142	12.3333720536269	12.2917061055256	12.071289666757	12.5283993722227
S-Lap1	FBGN0035915	FBTR0076638	-0.137069827940097	1		14.281365360226	14.0516330941276	14.2198973863174	14.0360239118143	14.1080495406926	14.0055105105432
sesB	FBGN0003360	FBTR0073421	-0.162500228592099	1		13.9092917473555	13.8211313116557	13.7425356901953	13.7617884179655	13.5955992967036	13.6273065824978
whe	FBGN0031176	FBTR0077219	-0.709797854244268	1		12.5862531008378	12.9961422720376	12.6727423919474	12.4340771012217	11.9587574226912	11.6611677133249
RpL5	FBGN0064225	FBTR0111129	-0.492606371180773	1		13.4068954120617	13.4203231474359	13.1574255869761	13.0604028698309	12.8854932371407	12.5267880642212
Pen	FBGN0267727	FBTR0079937	0.19391790618294	1		13.1253667914355	13.097225588214	13.2966149401495	13.2885378728123	13.3822844361199	13.4343238365971
Acp53Ea	FBGN0015584	FBTR0087080	0.278863482944087	1		11.1467656784307	11.7609508580292	12.4915003092775	12.1587531426593	11.7841294208222	12.5132222399171
CG18284	FBGN0043825	FBTR0300805	0.0361824119953192	1		11.6370312985567	12.1009783891586	12.8182852040868	12.3738165832503	12.0088595118834	12.4886017566482
CG14645	FBGN0040687	FBTR0078908	0.823638006413105	1		10.9974077377987	11.801459699995	11.8015118992519	12.5296195734451	12.1946226674287	12.4629219992767
Arc1	FBGN0033926	FBTR0087560	0.290250175417293	1		12.5337816863907	13.1895091245888	12.7878707169862	13.2265862995757	13.4626399643305	12.6554919665148
Acp26Aa	FBGN0002855	FBTR0079155	0.467873224994463	1		11.4513381256346	11.7083566298349	12.340420030952	12.3683994309709	12.0301118144704	12.5977640735075
blw	FBGN0011211	FBTR0071883	-0.111246638084501	1		13.3631425360609	13.3695212174577	13.4728581619476	13.4176582811209	13.1531350928264	13.2912321733329
Skp2	FBGN0037236	FBTR0078953	0.713677620119584	1		11.3428131153761	11.7372818034364	11.917710775608	12.4246626227959	12.1775817361009	12.5663444648286
tobi	FBGN0261575	FBTR0084847	-0.359705504831945	1		10.7527596291296	12.1022143008839	12.6959653831469	11.6476626215894	12.0564515322875	11.2748339224902
Mlc2	FBGN0002773	FBTR0089747	0.124593654497489	1		12.9901581297816	13.2316230982578	13.062259091757	13.3162679753392	13.1424408814319	13.2043168183845
lncRNA:CR9284	FBGN0046297	FBTR0308944	-2.81001507753266	5.14711747693749e-51		11.8419603460843	11.6977672467879	11.9801362341849	9.14148333119241	8.9710695282751	9.01095427362867
Spn28F	FBGN0028987	FBTR0079624	0.595060315587159	1		10.9305778040752	11.2284784410555	11.9256632829815	12.0238242327424	11.538133611188	12.372966788328
CG14995	FBGN0035497	FBTR0073271	0.255210571312153	1		12.5386560379855	12.5603608512463	12.7588260093119	12.6831651869151	12.882925652644	13.0445909537853
S-Lap4	FBGN0052064	FBTR0076288	0.0766818019145636	1		13.2335339563911	13.2700703121802	13.4136875037138	13.3561720677951	13.3992077003023	13.3979876146211
CG6910	FBGN0036262	FBTR0290130	-2.62625610991009	0.347661258489817		10.2048792432395	11.1343594335937	12.1136544611676	9.25319149281258	8.54930011176236	8.22053330713949
RpL23A	FBGN0026372	FBTR0072805	-0.425606914490953	1		13.0408551826245	13.1845585348529	13.1850942238837	12.8687224159904	12.6800742160364	12.5751409929184
alphaTub84B	FBGN0003884	FBTR0081639	0.0460572815985149	1		13.3936542447763	13.4471978668097	13.4375213628216	13.5203191530442	13.4548028487108	13.4407554284355
Mal-A6	FBGN0050360	FBTR0273322	-0.617459552515931	1		11.0316187629744	12.081685117576	12.5720113614976	11.424220833063	11.6755686149755	11.0665988824323
CG33340	FBGN0053340	FBTR0084611	0.278997775651577	1		12.9086212061784	12.8482008403285	13.1318743642772	13.2768818538275	13.2952581557283	13.1658830329124
RpL3	FBGN0020910	FBTR0082346	-0.24636671630195	1		13.5121108671122	13.5937774457661	13.538681586279	13.4330614541442	13.3673328381795	13.0837470264851
Act5C	FBGN0000042	FBTR0070822	0.251704601385385	1		13.0051052354358	13.1006306365153	13.0427810183855	13.3268135284633	13.3522246628615	13.2232186322437
BG642163	FBGN0083938	FBTR0110769	0.566388361877263	1		10.9239697300995	11.3691040698915	12.0252442571422	12.1218227659923	11.7766043150318	12.2863423870274
Tsf1	FBGN0022355	FBTR0074559	0.0727547616357235	1		13.0009905735211	13.2062726546844	12.8626433431141	13.2059087805377	13.5131729438625	12.3596779631777
Cyp6g1	FBGN0025454	FBTR0087992	-1.22700379247154	1		11.4351641651456	11.8679988137016	12.3735677507629	10.7619418960199	10.7957263199693	10.5899841724873
Ald1	FBGN0000064	FBTR0084994	-0.129542240334896	1		13.6414734886093	13.5321822898625	13.7258642242835	13.6104871951266	13.5164897385972	13.3815892132807
Act79B	FBGN0000045	FBTR0078478	-0.153524350227216	1		12.6865281623277	13.0668461686383	12.8254516137421	12.6706439291142	12.6394419897814	12.8271597958274
CG3124	FBGN0034840	FBTR0072046	0.583648334380842	1		11.8212182180502	11.9350758590446	12.0774459250402	12.5145180889137	12.4759079712565	12.6014046548679
Sarm	FBGN0262579	FBTR0304993	-0.52514970571756	1		12.9242257367465	13.068269763932	12.9058609445382	12.5473068543238	12.4986509409411	12.2693393093088
mt:ND5	FBGN0013684	FBTR0433501	-0.517656878604819	1		13.2776112982745	12.5174641350706	12.5280498380364	12.2911608922597	12.366208565955	12.2492050340699
CG32444	FBGN0043783	FBTR0078424	-1.77499213068039	0.621715565973579		11.2058413209553	11.3752513821722	12.179831757109	9.86461665382072	9.78703387014838	9.98671758331646
Jon25Biii	FBGN0031653	FBTR0079056	-0.517000275402714	1		11.8046768944792	11.6949029287521	12.6462984793267	11.4860310945111	11.4867925395164	11.7983756904875
eIF4A	FBGN0001942	FBTR0079175	-0.337751801758389	1		13.1721231565594	13.2497205923836	13.1856964059782	13.0335994796092	12.8593719636086	12.681974726372
mfas	FBGN0260745	FBTR0082489	0.247036949454978	1		12.6569464661107	12.7907202096137	13.0934007019526	13.1066852924242	13.2245639591584	12.9758394274269
CG8997	FBGN0028920	FBTR0080563	-0.737325629547584	1		10.3061775780507	10.2955153349464	12.2011337763853	9.8602124737549	10.8963687756372	10.557998426136
CG34324	FBGN0085353	FBTR0112526	-0.0628959017191405	1		13.558978658045	13.5090732552672	13.5483128103581	13.4297215150983	13.5208502586871	13.4763562449465
Mf	FBGN0038294	FBTR0083030	-0.263763352381831	1		13.1934004756489	13.1673916877671	12.9771626465095	12.9019547918789	12.7503960604364	12.8983604913936
S-Lap7	FBGN0033868	FBTR0087649	0.00703756452188672	1		13.5805412638503	13.4851144007744	13.6357473154269	13.5876911944945	13.6249501368083	13.5118125461242
Vha16-1	FBGN0262736	FBTR0086150	-0.0592287803040306	1		13.3554894407046	13.3390499706318	13.4084088498605	13.3196135202171	13.3013892644711	13.3051635475335
CG8701	FBGN0033287	FBTR0088740	0.137509688044115	1		12.6494552862326	12.7091173412671	12.9260030028876	12.9862189184341	12.8247644843041	12.8961780974062
msopa	FBGN0004414	FBTR0078482	0.580962917530218	1		10.7950168796364	11.0401320372559	11.5070302909985	11.7484124340274	11.1588984906618	12.1122108097136
Met75Cb	FBGN0028415	FBTR0075116	-0.633236903377594	1		11.1831924491187	12.053850399306	12.138439252232	11.8369911237009	10.8387579556031	10.6984497836627
Pepck1	FBGN0003067	FBTR0086701	-1.79613989663761	1		11.8982474481856	11.7613420708681	11.6879361053112	9.49773601694904	9.63331420776863	10.587667647056
CG45087	FBGN0266488	FBTR0344533	-1.79613989663761	1		11.8982474481856	11.7613420708681	11.6879361053112	9.49773601694904	9.63331420776863	10.587667647056
Mlp84B	FBGN0014863	FBTR0081616	-0.665553728627642	1		12.3376676457302	12.4542625283717	12.6798127444721	11.9757769202875	11.7841294208222	11.7264973154923
Acp53C14a	FBGN0034152	FBTR0087082	-0.175592052767924	1		11.707021644695	12.0589513652124	12.5839381020555	12.1479536298531	11.6857823511154	12.0840007653108
Acp54A1	FBGN0083936	FBTR0110768	-1.28840789502561	1		10.6830500881325	11.1234448019633	12.115235803733	10.4870897187787	10.226202226603	9.60216369125534
Atpalpha	FBGN0002921	FBTR0089509	-0.138233979416371	1		13.7063282975419	13.5900382534366	13.5501845999043	13.5408746225321	13.5002859266461	13.391362062999
ATPsynbeta	FBGN0010217	FBTR0089186	-0.14018512955168	1		13.3210106721638	13.226248477411	13.1464862394104	13.2830644163983	13.0096578352372	12.9647250211067
RpL7A	FBGN0014026	FBTR0070915	-0.267191403050145	1		13.2504687741866	13.3280000740204	13.3125547763194	13.1519794657881	13.1312735003004	12.7789038061296
CG4716	FBGN0033820	FBTR0087746	-0.97517651459185	1		12.2312922769954	12.3239337339797	12.0552105106626	11.4067105005732	11.3097225578396	10.9469965068848
pAbp	FBGN0265297	FBTR0086736	-0.0187931954901269	1		13.0374154552931	13.0129962817095	13.1483409779606	13.0533467186836	13.0188296572002	13.0731605130949
eEF1gamma	FBGN0029176	FBTR0085392	-0.460029204158724	1		12.4537521924085	12.6273498630411	12.8190616695105	12.2865182415938	12.1764384851461	12.0741057977552
Jon65Aiv	FBGN0250815	FBTR0077040	-0.17375671470784	1		13.8126624248537	13.6282885244952	13.6059130083706	13.640225122336	13.598589849863	13.2682726473648
sls	FBGN0086906	FBTR0072848	-0.305174814985283	1		13.1688082542459	13.1979152376756	13.1557361790851	12.9483373977272	12.9175504989344	12.7331757286382
S-Lap2	FBGN0052351	FBTR0076639	0.308715524422627	1		12.5242563751644	12.5356454983674	12.5832526944382	12.8317102835236	12.9145823513876	12.8219135383195
Acp95EF	FBGN0002863	FBTR0084561	0.349862949051088	1		10.4464978397859	11.1319410859289	11.8291400318979	11.5849878735894	11.2163939294192	11.8995831350755
RpS14a	FBGN0004403	FBTR0071094	-0.909719732909935	1		12.1015153552192	12.2586502406351	12.0793915190754	11.4227282471507	11.3062424427529	10.9530081144137
Hsp83	FBGN0001233	FBTR0073040	0.125664317845229	1		12.8798871514806	12.7843822704528	12.7612520274788	12.8335836161976	12.9635660764548	13.0023147187643
Arr2	FBGN0000121	FBTR0076599	-0.185700665598611	1		13.2202797933586	13.1092619407449	12.7264970293125	13.0242798415733	12.8655330121641	12.6271987336273
CG3168	FBGN0029896	FBTR0070984	-0.737256368237999	1		12.0830973500836	12.2680412915944	12.4290417714981	11.5715807562917	11.6211471851699	11.3905380891672
Mst98Ca	FBGN0002865	FBTR0085277	0.172844782009469	1		12.4352839206907	12.4574047346504	12.6932152218431	12.7380036849533	12.6698198441611	12.7099339306757
RpL19	FBGN0285950	FBTR0072405	-0.236285525962821	1		12.8004919929479	13.0633603437344	13.0066007500856	12.7753233660428	12.8228172874042	12.56516753154
Idh	FBGN0001248	FBTR0076667	-0.221341676309788	1		12.5174138701798	12.5628317009512	12.9518980848793	12.5079638020638	12.4959039786702	12.4035793192828
Bace	FBGN0032049	FBTR0079701	1.10294452854747	1		10.297256981386	10.3723089361984	11.1063944436024	11.9795041836048	11.7675220684956	11.4242499828974
CG2127	FBGN0033286	FBTR0088765	-0.188310963517199	1		12.9708531477598	12.9536387846799	13.1612578088983	12.8247577247103	12.8791828080782	12.8261775746236
CG31468	FBGN0047351	FBTR0084473	3.94765384533298	7.83192956056658e-65		6.80926381876143	7.05472595593935	7.58931050666832	11.2279640936698	11.113425145627	10.9560045504713
CG16758	FBGN0035348	FBTR0072963	-0.584119487009194	1		11.4893195876799	11.4929976702755	12.3347301105967	11.1154380660805	11.2623767572382	11.3528401608169
LpR2	FBGN0051092	FBTR0084927	-1.68773292288019	0.00449780346481456		11.4099670673619	11.7850076511652	11.1203206990582	10.0641669955548	9.63553452414535	9.59449263992782
Zasp52	FBGN0265991	FBTR0087315	-0.47582100460584	1		12.7162327413129	12.7266530219199	12.550198041666	12.2400987229691	12.1424936054605	12.1885886611727
RpS26	FBGN0261597	FBTR0081089	-0.261898119533584	1		12.724099291986	12.9662503574046	12.9490634045203	12.6810858427988	12.6929237889289	12.4842496398882
Pdi	FBGN0286818	FBTR0075648	0.0520618910956035	1		12.3738781694705	12.5230118578866	12.7289779779382	12.599764303294	12.5627644388427	12.6406699805275
Obp56g	FBGN0034474	FBTR0086342	-0.413187070930535	1		12.7570036133161	12.6719374496366	12.7206915035628	12.3980717556042	12.1878304299929	12.3174308134694
ACC	FBGN0033246	FBTR0088871	-0.267547034763393	1		12.3314391730684	12.1297460265158	12.7108936853366	12.352808820354	12.0489748409658	12.0040315769183
Cyp6w1	FBGN0033065	FBTR0085987	-1.58721239625599	1		10.9997662551413	11.3295507465123	11.7360078865282	10.1168065976207	9.97410777724316	9.14513190802125
CG9133	FBGN0035198	FBTR0100645	0.247555256385101	1		12.4941823997594	12.4359995506034	12.5571956377099	12.7164396090504	12.7747747672476	12.7404930092807
Ppi1	FBGN0051025	FBTR0085586	0.234032034891413	1		12.4285887111372	12.3785065822869	12.5297109409917	12.7166426418831	12.6603101087587	12.6648621146133
mAcon1	FBGN0010100	FBTR0081473	-0.0995982275335433	1		13.0710753825984	13.0800787443284	12.9714118053924	13.1131775079001	12.9132103748072	12.7805949562323
Jon99Fii	FBGN0039777	FBTR0085690	0.984648515552116	1		11.1467656784307	10.6176055446184	10.4590768201471	11.5675342043151	11.8610973769041	11.8179419928406
Fer1HCH	FBGN0015222	FBTR0085631	-0.365990748758626	1		12.888397913649	12.847648277651	12.8710915819096	12.5105422527924	12.5318090024255	12.4673388330196
Syp	FBGN0038826	FBTR0083958	0.117631005030427	1		12.5077795123331	12.362092470436	12.5857642653317	12.5778031020209	12.5566262596763	12.6790762386797
CG1648	FBGN0033446	FBTR0088493	-0.648590311278353	1		11.7938450802933	12.2264255578317	11.4445004282374	11.3986344400401	11.4297236632627	10.6855097768665
Jon25Bi	FBGN0020906	FBTR0100432	-2.14141558031654	1		10.4055787764206	10.594079266408	11.6003169133493	8.0878022490968	8.66250355534828	9.43698434501445
CG9297	FBGN0038181	FBTR0082827	0.181736221876122	1		12.5083317836894	12.6011449009915	12.5636962463491	12.809038476972	12.7300207501511	12.6778063168605
Eno	FBGN0000579	FBTR0077905	-0.0927491607087211	1		12.8168581829484	12.7382261713911	12.8789322184756	12.826640101136	12.6249878732619	12.6999595213606
CG6770	FBGN0032400	FBTR0080306	-0.40974160174209	1		12.5638468192547	12.6829239375728	12.6215878272757	12.3298988997238	12.2107202881542	12.0927396772101
CG12860	FBGN0033954	FBTR0087480	0.253355606044866	1		12.3160647976447	12.3386895223457	12.5597529426135	12.6624464451798	12.7125120056566	12.6107513439689
Cys	FBGN0004629	FBTR0082980	-1.68788682110952	0.000100044686272106		11.5877139094925	11.5430022190656	11.2777241388376	9.78939837688765	10.0173173622232	9.53802309406341
Calr	FBGN0005585	FBTR0082103	0.550641812244822	1		11.3434322745106	11.5749559095291	11.7689307163126	12.0680967972028	12.164955869712	12.1351287563895
Sodh-1	FBGN0024289	FBTR0081627	-0.704664566745	1		9.23800528287556	10.1679448312635	11.7186363479603	9.93750110296931	9.80687130955573	10.3135946241277
RpS3A	FBGN0017545	FBTR0089175	-0.327405507678194	1		12.5828487178674	12.6700634813654	12.5602174205116	12.5140509117786	12.2013830766627	12.0837268195298
Msr-110	FBGN0015766	FBTR0077131	0.0867741579210276	1		13.2101313474105	13.2540359782898	13.1770914908137	13.3782867873362	13.4109207640295	13.0933041791279
Obp44a	FBGN0033268	FBTR0088816	0.715061274445049	1		11.2010666373032	11.2774399221362	11.247472047571	12.0854951770511	11.9228483185775	11.8514767387812
GstS1	FBGN0010226	FBTR0087005	0.385964386706355	1		11.944688524773	11.8676354830617	11.9984175870629	12.4835938650088	12.2579627116168	12.2140931253733
exu	FBGN0000615	FBTR0086242	-0.0614107930601173	1		12.7150370889345	12.6635900060027	12.7494882957962	12.5793669452634	12.6277787807718	12.7333503816018
Acp32CD	FBGN0023415	FBTR0080158	0.848503014568679	1		11.0246867434107	10.9995867727466	11.0232629371377	11.7914551877381	11.9534277058476	11.8408172234234
RpL15	FBGN0028697	FBTR0113742	-0.388132498083068	1		12.4448361423734	12.5276187195765	12.3981979352621	12.3595854472211	12.0435508084941	11.7415096956592
glob1	FBGN0027657	FBTR0083245	-2.04452877881061	7.46022880035175e-10		10.872562485842	11.1013646486011	11.473394001167	9.19375864050757	9.08593254540087	9.11970380284327
betaTub85D	FBGN0003889	FBTR0082046	0.00235394372758827	1		12.6358723524148	12.5587862861822	12.6761747691824	12.5591300106583	12.6052988693377	12.7111758969937
sm	FBGN0003435	FBTR0086492	0.13518247634784	1		12.0371452167587	11.9737393573066	12.1978539840548	12.0169162144687	12.1840431011632	12.3965383902657
up	FBGN0004169	FBTR0073851	-0.0177128637101031	1		12.402384406766	12.6226205919671	12.2405002199223	12.6146573979855	12.3317062009868	12.2676520458673
RpL10	FBGN0024733	FBTR0299869	-0.338784334699007	1		12.6262367481218	12.6891058220912	12.5980307731571	12.4994928702826	12.2701608285467	12.1022376382512
RpS8	FBGN0039713	FBTR0085489	-0.19795601965127	1		12.6732914078802	12.870494282949	12.8304662570938	12.7370031644588	12.6633056428559	12.3621648418464
CG10472	FBGN0035670	FBTR0077066	0.652247910196434	1		11.2923990826272	11.1630677574213	11.5572223907814	11.7543580669786	12.193869551614	12.014704681864
CG3213	FBGN0031545	FBTR0077561	0.183222464546595	1		12.5389263530216	12.450385778906	12.6634772086584	12.7380036849533	12.7747747672476	12.6965596181059
Pif1B	FBGN0046874	FBTR0091716	-0.259184988026796	1		12.8058931703788	12.8067286149942	12.8766963813465	12.629398319238	12.5694573762696	12.5124082906386
RpL41	FBGN0066084	FBTR0100231	-0.2220082082181	1		11.74734835551	12.325257368282	11.9794418153409	11.9808571681403	11.6367484366114	11.8076944854659
orb2	FBGN0264307	FBTR0331511	0.0267757601044043	1		12.2976522475292	12.1351898801713	12.4226701255183	12.2101290430102	12.260122828484	12.4660782597349
bt	FBGN0005666	FBTR0089793	-0.189987908054033	1		12.8813801637958	12.9343388044911	12.95490384246	12.7983351241127	12.7547432482091	12.64513258742
RpL4	FBGN0003279	FBTR0085248	-0.166624126504423	1		13.0641430174704	13.1061852566602	13.1436996530361	13.0177036095621	13.0209543080135	12.7627382287862
RpL7	FBGN0005593	FBTR0079946	-0.259038602243228	1		12.6960130709165	12.8936980578987	12.7916336092476	12.5733256150453	12.6504628272306	12.3752070497835
Nc73EF	FBGN0010352	FBTR0075263	-0.286580375883864	1		12.7418198840178	12.7107387456775	12.7791187839627	12.6296139776549	12.4337895644343	12.2899090887608
Jon25Bii	FBGN0031654	FBTR0079055	-2.17117937074507	0.415091598387898		10.7443451414386	10.4664904392277	11.4719136128328	8.22657333102509	8.53984815481404	9.37206239850521
Rack1	FBGN0020618	FBTR0079565	-0.2277021072624	1		12.4835487604356	12.6964892868055	12.7048148594488	12.4778558060476	12.424189205669	12.3064380897047
CG7409	FBGN0035817	FBTR0076810	-0.666400499536498	1		12.3518919008993	12.1821133448863	12.0452907579188	11.7065014018239	11.4818650244296	11.3914237616104
MtnA	FBGN0002868	FBTR0082158	-0.830427640758768	1		11.8371324674666	12.0048003745421	11.844093889978	11.2251126044288	11.0465866736818	10.917172008229
Hsc70-3	FBGN0001218	FBTR0073608	0.409689452011158	1		11.6248590998281	11.7776779455544	12.0588307313864	12.1944701873115	12.333074894258	12.1924050796898
RpS4	FBGN0011284	FBTR0075884	-0.200956583897676	1		12.6482029657689	12.7733689086261	12.7817101128244	12.5735498197349	12.5451570303608	12.4850796273405
Sgp	FBGN0032055	FBTR0079684	-1.0564657788711	1		11.9952078303031	11.5758458441097	11.6845316291301	10.6549796468884	10.6616208695275	10.801328435371
CG5089	FBGN0034144	FBTR0087107	0.166609390917949	1		12.7190982705641	12.6391056568429	12.7823074513801	12.9033824567826	12.9491340547969	12.7868350310724
smp-30	FBGN0038257	FBTR0083016	-0.240029925833631	1		10.3061775780507	10.9163148425911	11.8716745563275	10.765086354677	10.8926606897973	11.1305881202516
Idgf6	FBGN0013763	FBTR0087111	-1.17391167904949	1		11.6689971831643	11.6809090568586	11.5299753485042	10.5712317938644	10.4979831405408	10.2881405036671
S-Lap3	FBGN0045770	FBTR0076286	0.100525275017288	1		12.6479523711753	12.5306053102801	12.6980773301773	12.7119656424289	12.7447507729459	12.7261722155232
RpS15	FBGN0034138	FBTR0087123	-0.274327801143142	1		12.2376344088621	12.5477159488502	12.4165267566453	12.309314295812	12.1283735343905	11.9352461240608
CG10077	FBGN0035720	FBTR0076940	0.14526259847684	1		12.4317946446579	12.4742076627526	12.4696617516573	12.6422811003712	12.5899244631896	12.5786446411011
Lk6	FBGN0017581	FBTR0082534	-0.0825050021983844	1		13.009598345641	12.9676071904997	12.7372171285928	13.0205021717421	12.9021873374183	12.5117975271754
28SrRNA:CR45844	FBGN0267504	FBTR0346885	-0.0182994323406887	1		11.6650399671012	11.5740654256484	11.1403400747614	12.0530609995279	11.3501662050234	10.6310578958395
Ubi-p5E	FBGN0086558	FBTR0070933	0.260394303189541	1		12.3943397636871	12.488456032711	12.3835753230089	12.6209623964887	12.8157365854913	12.6040813221363
CG9512	FBGN0030593	FBTR0073979	-0.878965393560672	1		10.9799931152448	11.3284950836668	11.8144189806971	10.3303417399559	10.5101345751463	10.7435409215203
Ugt50B3	FBGN0050438	FBTR0086067	0.665703881911565	1		10.5743718098413	10.7393683196115	11.0948993898271	11.5264319012068	11.2421206627634	11.6526971757957
RpL32	FBGN0002626	FBTR0085592	-0.304803964492415	1		11.7360757301124	12.2817415522725	12.1133379845503	11.8987772522632	11.7300909210098	11.6296126838722
CG8036	FBGN0037607	FBTR0081881	-0.110473835360483	1		12.1974452027058	12.1400116762627	12.4919872855002	12.1682853096637	12.0985052324893	12.2521334471977
sta	FBGN0003517	FBTR0070289	-0.0870777645279669	1		12.9173805281814	13.1195212850947	12.991526351429	12.94348812781	13.0857189383169	12.7237129316759
RpS23	FBGN0033912	FBTR0087575	-0.2737513316779	1		12.3509684948147	12.5533746934931	12.5156499738575	12.3642583808134	12.2040035931039	12.0192957354382
RpL22	FBGN0015288	FBTR0070148	-0.436786983605423	1		12.5132927353401	12.5200094897678	12.5106119681366	12.1880416050421	12.1972554810932	11.8195880210884
Gp93	FBGN0039562	FBTR0085254	0.346417246549767	1		11.1303557352593	11.3706433553598	11.7580397058555	11.6800914547377	11.7481585915196	11.9279395545739
Msp300	FBGN0261836	FBTR0303383	-0.174268055653199	1		12.8081377065979	12.7487210658032	12.8038446976532	12.5545941022071	12.6468902812816	12.6358198613339
CG43147	FBGN0262623	FBTR0305487	0.1801972395118	1		10.2292042956534	11.3007731594894	11.6003169133493	11.6257753747508	11.0238834172123	11.283447474225
w-cup	FBGN0032269	FBTR0080132	0.171966786652707	1		12.1051709076475	12.0772926318988	12.2468619378801	12.3585449588479	12.2525482268824	12.3368711543148
RpS6	FBGN0261592	FBTR0071135	-0.168004394202527	1		12.6524564275404	12.7977934298998	12.7376278535577	12.6976372812516	12.6106696514417	12.359451670585
CG31538	FBGN0051538	FBTR0078819	0.130747655139778	1		12.6569464661107	12.5744551352488	12.6452043041659	12.7566854682825	12.7989959983038	12.7133024978198
Acbp2	FBGN0010387	FBTR0076915	0.740079619712988	1		10.5380511596842	10.7496577820101	11.1710746067044	11.5416390527513	11.5715665305839	11.6348576920576
bnb	FBGN0001090	FBTR0074656	2.08122213303009	2.32641473181912e-19		8.97581648248661	8.91332500410926	8.92811422433608	11.0310986742011	11.1054379753887	10.8911080578961
Men	FBGN0002719	FBTR0082660	-0.112394464786197	1		12.9561523715888	12.2647337787903	12.6545872016369	12.5541397260121	12.5775636129639	12.4869453551076
bol	FBGN0011206	FBTR0076538	0.242166695763724	1		11.8727393529265	11.7761300930495	11.9158972576582	11.9330805655923	12.1069308772413	12.2374315755504
CG42782	FBGN0261853	FBTR0303428	-1.87990915379225	1		9.92279997967036	10.2280537911189	11.3749188660948	9.13420583354983	8.70963082053558	8.40725932009777
Sfp24Bb	FBGN0259952	FBTR0300297	0.360699835552013	1		11.0446223906286	10.8472335794688	11.5175920940981	11.5329030073287	11.2666805931129	11.735244442161
Aldh	FBGN0012036	FBTR0079806	-0.0800094126988003	1		12.40060058091	12.3323840841187	12.688336672016	12.5042050826375	12.3930315702114	12.302676693488
CG6409	FBGN0036106	FBTR0076273	0.323765875493255	1		12.06556736963	12.2295392385857	12.0055975450856	12.5447933373726	12.5395362527652	12.1657345337347
CG12861	FBGN0033953	FBTR0087481	0.214998656252753	1		12.2191986070933	12.1108361638609	12.2939804204632	12.4522361070677	12.4219398995856	12.3996230257709
Muc11A	FBGN0052656	FBTR0342741	-0.907071123503209	1		11.5934511341496	11.695721885784	11.7608712053583	10.8739508866574	10.7767401945023	10.6826183897873
RpL37a	FBGN0030616	FBTR0074027	-0.156235689332199	1		12.1568089684703	12.4525677321698	12.366680246096	12.3033786285638	12.1256118436278	12.0856433485141
Sfp26Ad	FBGN0261055	FBTR0301935	0.735372919486446	1		9.8977260837296	10.5949574860419	11.0178623976532	11.4306709205014	11.0746769326687	11.3936355668797
Got2	FBGN0001125	FBTR0077867	-0.423407041622309	1		10.3413184024724	11.0035606860738	11.7975777549865	10.765086354677	10.7359335292416	10.7400684830538
D2hgdh	FBGN0023507	FBTR0070381	-1.27542611328116	1		11.1657943362885	11.2442380691642	11.5328179909389	10.2607600726685	10.0559586322472	9.80189643608931
RpL13A	FBGN0037351	FBTR0078705	-0.144659361454712	1		12.3675000460901	12.6063805597496	12.5937266621036	12.4800102535071	12.4193649625602	12.2369389235473
asRNA:CR44370	FBGN0265508	FBTR0340008	0.858968383396939	1		10.4395650571428	10.3307373137312	10.6129601221774	11.0633863048354	11.3256238403615	11.5397986844572
Svil	FBGN0266696	FBTR0345085	0.12032324192387	1		12.3844461112369	12.3504384502843	12.4637156677925	12.4754581960478	12.5525195832319	12.5328212122926
RpS7	FBGN0039757	FBTR0089422	-0.106540074511515	1		12.3148024833345	12.5361028253428	12.6815215637207	12.4134338582895	12.5183363223637	12.2974887087882
CG32436	FBGN0052436	FBTR0078343	-0.166846550859234	1		12.5146677553948	12.307954668711	12.6558916050217	12.3028378095231	12.338877397785	12.3569601065799
scpr-C	FBGN0037879	FBTR0082351	0.375283591085414	1		11.8550457582655	11.7664182075866	11.8884173236977	12.3894377380879	12.2521865376923	11.9644055123954
Arr1	FBGN0000120	FBTR0081030	-0.0865128017734567	1		12.636630324179	12.6868422056069	12.4932040073927	12.7089072363679	12.5123078405098	12.3167316472723
TotX	FBGN0044810	FBTR0083985	-5.23734674714007	7.32271777608604e-64		10.6995872658009	10.8821876529682	9.91928484625391	5.78528952602134	5.25735377465189	5.24020353230569
GlyP	FBGN0004507	FBTR0077828	-0.253212711288752	1		12.0034583627471	12.160326401901	12.365617705448	11.9501038246415	11.8911421874355	11.9515518517321
CG31883	FBGN0032122	FBTR0079829	0.386518584751682	1		10.934692532752	11.1124469664004	11.5332912206073	11.6767559570272	11.408457613151	11.7017193983439
RpLP0	FBGN0000100	FBTR0078481	-0.115196090537037	1		12.7159936900971	12.8317174795659	12.784893064294	12.6683365304115	12.7326158667556	12.5858199734483
Mal-B2	FBGN0032382	FBTR0080276	-2.62623120799062	0.0892219393550442		9.55267612053927	10.0162367651571	11.1868014974037	8.06246652339279	7.84729965514659	7.48848320502452
fest	FBGN0034435	FBTR0086518	0.23235635288743	1		11.8914892662507	11.8441899119242	12.0319574216455	12.0639536126184	12.1699428945534	12.231755895063
Oda	FBGN0014184	FBTR0088013	-0.122837767765571	1		13.1719488777766	13.0116814910107	13.0566736840507	13.1161048921848	13.0482937514414	12.6748994339409
S-Lap8	FBGN0034132	FBTR0087087	0.0561629957400761	1		12.7542124643922	12.6585582577986	12.806979239932	12.7192794718411	12.8954865412115	12.7721193117983
RpS10b	FBGN0285947	FBTR0074731	-0.267072269400078	1		12.0963819705817	12.2822868658092	12.2529084292506	12.1230487076287	11.824586950249	11.8719279116698
Gs2	FBGN0001145	FBTR0073494	0.604910911832762	1		11.3963066983645	11.2932176451859	11.1934039163907	12.0254641350938	11.9781329725804	11.6750544618811
CG7953	FBGN0028533	FBTR0080550	-1.36060474449394	1		9.30819320306354	9.56232625387121	11.3156316150799	8.46566901186331	9.35476252994698	9.05856836550898
Vha26	FBGN0283535	FBTR0078700	0.020777627497895	1		12.3472689487839	12.2572640333608	12.3276542130856	12.3351978441257	12.2626388838248	12.3941101127969
porin	FBGN0004363	FBTR0080182	-0.496448215922805	1		12.1218681648809	12.1609195848726	12.164333837621	11.7743918762204	11.616096454134	11.5608148420657
salto	FBGN0061197	FBTR0089668	0.0330628318874756	1		12.2432854115462	12.1360951953393	12.2156538512111	12.0927091018897	12.2336191063967	12.3571867902915
Gpdh3	FBGN0263048	FBTR0306945	0.122567480291837	1		12.2090425259912	12.0557653756882	12.3144991353363	12.3219138107823	12.297761071089	12.338020098341
Jon65Aiii	FBGN0035665	FBTR0077041	-0.101873684044242	1		12.9357680385332	12.5839965841277	12.4331049062901	12.7527308304664	12.6067141726686	12.2984333674424
eff	FBGN0011217	FBTR0083018	0.202419543291932	1		12.0294704472298	11.9478500303713	11.9780519741046	12.1620369337479	12.1553167126662	12.2433303147929
RpS25	FBGN0086472	FBTR0082369	-0.114164256688965	1		12.5886052841778	12.561933699695	12.7098474375697	12.674620764342	12.5243397182398	12.2996133215872
Mal-A7	FBGN0033296	FBTR0088757	-0.400657302716383	1		8.76645679217517	10.2121153891005	11.4318655871581	10.2028046375622	10.1614201810236	9.96665282190701
Gpdh1	FBGN0001128	FBTR0079146	-0.255025896327128	1		12.5253481705906	11.9915226725542	11.9111714144054	11.9264252854877	11.8211772089645	11.9897742943828
CG3739	FBGN0038702	FBTR0339153	-0.9220958643897	1		9.1128588283463	10.0841107007885	11.3282311017769	9.9623704622569	9.6018655563462	8.82417624693077
RpL27A	FBGN0285948	FBTR0077452	-0.229191005207902	1		12.3220457535047	12.5248563682317	12.4160136264452	12.3049998703369	12.2358159537112	12.029288018464
CG12699	FBGN0046294	FBTR0300762	0.197319334004221	1		11.9141723783586	11.9679885279266	11.9626746933944	12.0952098615575	12.1350585701148	12.2042982315465
RpL8	FBGN0261602	FBTR0072924	-0.0729893162515313	1		12.8130634286296	12.9015279311057	12.8885810046356	12.8634141599067	12.8903823364739	12.6177691388785
CG13868	FBGN0034501	FBTR0479909	-0.223072951069763	1		11.77515048944	11.9165783956679	12.1912719456508	12.0254641350938	11.6782634587135	11.4910523258161
RpS3	FBGN0002622	FBTR0084410	-0.18775877946452	1		12.4603319002483	12.5963287981774	12.565085431262	12.5063205671526	12.4232256467312	12.1033191487403
Had1	FBGN0286508	FBTR0074240	-0.369928930705572	1		10.4372467064309	10.9989233883434	11.6742697301654	10.5531551964095	10.7003166080496	10.9815201859539
CG31198	FBGN0051198	FBTR0084128	0.520905771441436	1		11.2987980238947	11.2079597637059	11.5664998613845	11.7929964369931	12.0190996952226	11.8375714562053
AcCoAS	FBGN0012034	FBTR0078413	-0.535583922879671	1		12.2815885376861	11.4716398389316	11.662204524256	11.5194662114611	11.3020551930685	11.0847819066002
RpL10Ab	FBGN0036213	FBTR0076032	-0.39812608015028	1		12.3506605613994	12.3323840841187	12.1972568562675	12.0731798211332	11.8985566327873	11.6959956206946
Shmt	FBGN0029823	FBTR0070827	-1.08399792774817	1		9.42042921320049	9.84962699542894	11.3145307895726	9.11461776564708	9.39201121903608	9.53161005443254
pug	FBGN0020385	FBTR0082264	-1.10875258869813	1		9.62575675235845	10.1211603383353	11.3493471397728	9.49773601694904	9.38410991979935	9.46754197938266
eIF4G2	FBGN0260634	FBTR0089623	0.106999560023938	1		12.0648166673182	11.8456664758682	12.0894021681496	11.9933124877351	12.1065307699171	12.2230759192743
Act87E	FBGN0000046	FBTR0082785	0.254061843850482	1		12.055021822961	12.1105291257928	11.998760301315	12.3298988997238	12.3547992138504	12.2416123391355
CG33791	FBGN0035240	FBTR0091792	0.217970822821338	1		12.0085422904374	11.8885588522537	12.1262569332412	12.2352885304895	12.2394699483821	12.2115879467696
Mpcp2	FBGN0026409	FBTR0075718	-0.288044125606473	1		12.432085740204	12.4246827897256	12.4338654717549	12.3184398327623	12.1413221969089	11.9437239473497
CG18067	FBGN0034512	FBTR0086216	0.370579426361732	1		11.2917576247213	11.6529291438544	11.1328653252753	12.0023341165406	11.928291994795	11.1724105315194
RpL6	FBGN0039857	FBTR0085804	-0.091955485067325	1		12.498636379214	12.7499043706834	12.6984993488377	12.5613926281445	12.7488586260293	12.3467222985721
Tctp	FBGN0037874	FBTR0082344	-0.296893866980893	1		12.0325452561117	12.2863701605068	12.2439737250362	12.0218538861784	11.9512011662224	11.6938433359261
FASN3	FBGN0287184	FBTR0305959	-0.0145176329426866	1		10.8896199742099	11.3884813750175	11.6583048952083	11.2049927954341	11.1954770377231	11.5631748530543
Obp56d	FBGN0034470	FBTR0086477	0.259063848434439	1		11.447311602967	11.6231049262854	11.8058271028254	12.1264146854557	11.8410348775249	11.6710483413209
PyK	FBGN0267385	FBTR0084213	-0.162174351324669	1		12.5047382350796	12.5237038256514	12.51828192464	12.4897844490835	12.3293078588237	12.229776499741
CG32473	FBGN0052473	FBTR0082742	1.02636195117775	1		10.3960606174373	10.339148022497	9.87516746445936	11.3211723837891	11.2645302800709	11.1443138351105
Fer2LCH	FBGN0015221	FBTR0085622	-0.300827098882259	1		12.6809051264025	12.5762350731342	12.5889544994189	12.2982326437815	12.3949987611504	12.2501818323898
RpL23	FBGN0010078	FBTR0071897	-0.257522318525536	1		12.027930581795	12.2795582345951	12.2793852640664	12.0655485535739	11.9963881905304	11.750166544629
CG42481	FBGN0259971	FBTR0300315	0.490843816816392	1		9.92941340143931	10.5808414130763	11.1680304506042	11.1325824275096	10.9650698921008	11.2920099041711
RpS5a	FBGN0002590	FBTR0074406	-0.247113007192756	1		12.2392987674445	12.3774861533655	12.3950769710635	12.1590519781733	12.1188827882726	11.9941537516842
ERp60	FBGN0033663	FBTR0088058	0.262564053168914	1		11.4421180773303	11.6105662516302	11.7900731951645	11.8162987320551	11.8971693237115	11.9352461240608
Gdh	FBGN0001098	FBTR0089496	0.502059642445569	1		11.036987400024	11.1409890628458	11.2271407310724	11.6531890181667	11.5997005391863	11.6619019368493
RpL21	FBGN0032987	FBTR0085961	-0.440897026218631	1		11.8055758854011	12.072571509216	11.9738743987496	11.5982715434607	11.5756194212128	11.3596445844814
CG31988	FBGN0051988	FBTR0081490	0.0317798643515024	1		11.98254415521	12.0618127525376	12.1861651774772	12.223621064524	12.031377051595	12.0707923361519
Tm2	FBGN0004117	FBTR0083078	0.212031485003943	1		11.9853238482252	12.053850399306	11.7503260758559	12.1578562645383	12.1672597157806	12.1167700640407
ScsbetaA	FBGN0037643	FBTR0081957	-0.416220477758632	1		12.027930581795	12.0248164805588	12.1356370644109	11.7899122901861	11.5859891580573	11.5564781028604
CG31343	FBGN0051343	FBTR0084126	1.16019138056966	1		10.2372223499484	9.95188288825424	9.68382629193173	11.2153751660337	11.2037305924482	10.9625748845982
GstD1	FBGN0001149	FBTR0082607	0.147665654380397	1		11.7270886787832	11.8853319466103	12.1511363475695	12.1352511660932	12.1176920430044	11.9815635664636
RpS27A	FBGN0003942	FBTR0080016	-0.353676783603505	1		12.1504543873772	12.2374347800329	12.1975554510549	11.9966604131757	11.8639408082012	11.6456620679146
CG1213	FBGN0037387	FBTR0078642	-3.10768720424638	6.64473567779681e-25		9.95880426988272	10.3896204691255	10.8156313778243	7.32455618686503	7.23631890375568	7.48184561094567
UQCR-C1	FBGN0038271	FBTR0083000	-0.112464816508154	1		12.1652384366391	12.3310669752435	12.2523336635063	12.2104174249739	12.1085301978298	12.0949161591211
RpS9	FBGN0010408	FBTR0076423	-0.285372783283334	1		12.0470617665008	12.2768244328225	12.1089000069094	12.0211965055405	11.9355184245478	11.5985029898332
FBTI0019250	FBTI0019250	FBTI0019250	2.463940289836	2.05851460590279e-24		8.09704850778584	8.01721888663376	8.23111611999359	10.7429298450534	10.5317525238094	10.3988651391033
RR51475	RR51475	RR51475	2.463940289836	2.05851460590279e-24		8.09704850778584	8.01721888663376	8.23111611999359	10.7429298450534	10.5317525238094	10.3988651391033
RpS15Aa	FBGN0010198	FBTR0073792	-0.191636147155144	1		12.1283496290533	12.3300124216901	12.3331002887594	12.2378371006611	12.1733853793763	11.7744724779943
Hsp60C	FBGN0031728	FBTR0079110	0.130585764648557	1		12.420395860216	12.4085388413373	12.4348789357306	12.5161520185647	12.6466151032743	12.4886017566482
CG9389	FBGN0037064	FBTR0078415	0.309054595947676	1		11.4735681813445	11.5242225265299	11.6665251185753	11.8128842677711	11.8794802886986	11.9039343603538
CG30395	FBGN0050395	FBTR0300226	1.0660014377141	1		9.06561002240782	9.62901179803869	10.1892749260296	10.8295845944089	10.4279763279483	10.9756264605168
CG3609	FBGN0031418	FBTR0077791	-0.338343685731757	1		9.95880426988272	10.3422894397445	11.3445015676679	10.0055510646413	10.1813140358842	10.7176447441043
Sap-r	FBGN0000416	FBTR0085713	-0.195703137054434	1		12.7747861274275	12.7392195236458	12.7468383860638	12.6450572712819	12.6594920642948	12.3501429798878
Ag5r	FBGN0015010	FBTR0073937	-1.16197085747203	1		11.0732723522552	11.1148981853281	11.2353076722438	10.1640240592059	9.85339699828261	9.91338633679683
RpL35	FBGN0029785	FBTR0070800	-0.142993264771532	1		12.0629382007701	12.3853756633426	12.1972568562675	12.1641227340533	12.1942461586641	11.8546914069142
Lsd-2	FBGN0030608	FBTR0073967	-0.834759282089294	1		11.790670421051	11.2719590714871	11.1006583654191	10.7244718062297	10.6374521690033	10.371297204601
Men-b	FBGN0029155	FBTR0085110	0.114923791220336	1		10.3924750557001	10.8219518410693	11.4374385544741	11.028484175314	10.894515924055	11.2442749399112
CG42807	FBGN0261989	FBTR0303819	-7.34031505689119	1.49289146983685e-09		7.7978329701652	9.15638987547056	10.7487437398382	3.12699152418899	3.15262607673133	3.28839342480095
pst	FBGN0035770	FBTR0273398	0.534333772438283	1		11.197646448234	11.2542791007952	10.9082974389685	11.7782876609661	11.7274912544636	11.4593053858603
CG7470	FBGN0037146	FBTR0078477	-0.460452908545614	1		11.9307477002947	11.7703108106565	12.0538918111772	11.6131799766574	11.4676039441062	11.2910610287497
Psa	FBGN0261243	FBTR0072697	0.36869633804391	1		11.2612827858078	11.2829000296147	11.3600571627669	11.648514215559	11.6406225301209	11.719813848299
crc	FBGN0000370	FBTR0081512	-0.211854999081133	1		12.3323751599239	12.2519842649434	12.3616261937826	12.2296088705985	12.0684164010336	12.0057677236076
RpL13	FBGN0011272	FBTR0079888	-0.147843616359508	1		12.236634871294	12.4060390441289	12.3981979352621	12.2471435276568	12.2762214276908	12.0738299664324
Cpr	FBGN0015623	FBTR0079250	0.0237236622311153	1		12.6031555464982	12.1382053907341	12.104448335151	12.4740177151156	12.3466908809272	12.130892426393
Pif1A	FBGN0261015	FBTR0301876	-0.579564390296876	1		11.8140884751638	11.8147137678132	11.7685288082917	11.2505753567936	11.2723991414379	11.1364110980371
ctrip	FBGN0260794	FBTR0301437	0.0399269947548144	1		12.0159405677022	11.8835360975827	11.9801362341849	11.8306269256822	12.0431327293453	12.1135532631896
eEF5	FBGN0285952	FBTR0072172	-0.463190982433868	1		11.9137555455043	11.8661812447921	11.8675521554247	11.6582715858805	11.3829140600954	11.1790936082717
Prm	FBGN0003149	FBTR0076593	-0.142057234464658	1		12.3185861176292	12.4082890564425	12.2112244308159	12.1712512419142	12.2081119545957	12.1393526832375
RpL36	FBGN0002579	FBTR0070155	-0.444404968568267	1		11.7237634966134	11.9505972043068	11.7384725473985	11.4978926092595	11.408457613151	11.1682824281046
CG31523	FBGN0051523	FBTR0078935	0.0979522156004807	1		12.0112723874804	11.6448947689397	11.7677246562016	11.8800464104781	11.8511010012373	12.0043210798281
CG17633	FBGN0032144	FBTR0079868	0.483267376872318	1		11.4081925982735	11.0258750792609	11.124723736724	11.7492066022511	11.7007035886939	11.5780326004248
CG4847	FBGN0034229	FBTR0086933	-0.0971679494054789	1		10.9831750857717	11.3306056374628	11.6057268317157	11.2816473260907	11.0051166115182	11.3816513312497
Vha55	FBGN0005671	FBTR0082670	-0.172824521931172	1		12.3333105399267	12.3318573848544	12.3341870412053	12.1706585430592	12.1684102606488	12.1422494758074
RpLP1	FBGN0002593	FBTR0078056	-0.193676890785582	1		12.5670312335567	12.6137653676576	12.530422257193	12.4783348502685	12.5156266224503	12.1043998490867
CG17376	FBGN0042189	FBTR0079379	0.180035755572471	1		11.324113690947	11.4051004401859	11.6240591375663	11.6616500439125	11.5339738795742	11.7077761325481
CG4363	FBGN0034663	FBTR0071740	-1.15582618945801	1		9.32333742369338	10.3906323543447	11.0360087723477	9.39187067380749	9.43343584256959	8.89583287026438
eEF1beta	FBGN0028737	FBTR0332947	-0.95462917139763	1		11.0559996463393	11.2603810600848	11.2329789742314	10.332463003067	10.342215357305	10.0065071109094
gammaTry	FBGN0010359	FBTR0088159	0.330216098451854	1		11.5803788337558	11.380863500236	10.8987800528791	11.8847519689827	11.6889927763719	11.2972175927287
Zasp66	FBGN0035917	FBTR0089561	-0.341553142993209	1		12.1394443435276	12.2053024742015	12.052901994942	11.8822201140001	11.8463163674001	11.6389654342896
RpS19a	FBGN0010412	FBTR0074311	-0.04367737653354	1		12.1465572082397	12.3587354122488	12.1458852526059	12.2530346944006	12.2288477634113	12.0409059169448
Gapdh1	FBGN0001091	FBTR0088903	-0.0970784313545369	1		12.2973327199467	12.1382053907341	12.2549183080115	12.1419187840276	12.0985052324893	12.1621063181026
CG17242	FBGN0250841	FBTR0077803	-0.754354170398026	1		11.0277717537878	11.1742755040913	11.4570255758281	10.7477063978083	10.568240547202	10.0283082586898
CG4546	FBGN0038373	FBTR0083184	0.204403023639226	1		11.6934868580042	11.6883344825235	11.8588943367443	11.8673007802349	12.0156943704348	11.9736015757713
CG10252	FBGN0039104	FBTR0084475	0.125176546092844	1		12.0864299909924	12.095093306179	12.0877922382642	12.3235143681813	12.2233226876007	12.0886499024019
RpL40	FBGN0003941	FBTR0077470	-0.191661552485991	1		12.0424933657985	12.230104641076	12.1038112592223	12.0469379385956	11.953872601718	11.7977077532972
Sod1	FBGN0003462	FBTR0076229	-0.510298785317176	1		11.105750436378	11.5209916634382	11.5483531876193	10.9042149569385	10.8559984350858	10.9275892768343
cpx	FBGN0041605	FBTR0078897	-0.455610697104446	1		11.8761666032012	11.843820534688	11.8015118992519	11.5059030921573	11.2992569263396	11.3428019256136
RpL17	FBGN0029897	FBTR0070980	-0.00204689249890771	1		12.3946385147443	12.5800101653921	12.5564974034713	12.5609403884401	12.6931902751303	12.2430850149155
CG9130	FBGN0035197	FBTR0072655	0.329437560536745	1		11.4052302910687	11.3910117539289	11.4900664214216	11.7400471664983	11.7745909733789	11.760829394255
CG16972	FBGN0032481	FBTR0080488	0.0619189233119906	1		12.0856900691361	11.9676495288943	12.143407520041	12.1641227340533	12.1141138990454	12.1087145732614
RpL26	FBGN0036825	FBTR0075066	-0.129105992577479	1		12.1522223582388	12.3957443480107	12.2872625370412	12.1897976975416	12.2840269514459	11.9685658333568
RpL18A	FBGN0010409	FBTR0086947	-0.163736281115898	1		11.9896811451841	12.206452203893	12.2032170414741	12.0254641350938	12.0389452607664	11.8485774002915
chb	FBGN0021760	FBTR0089460	0.150972464368894	1		11.7084642976987	11.6209508457839	11.7849159113625	11.7590969938557	11.8757284833518	11.9309884568412
14-3-3zeta	FBGN0004907	FBTR0088412	0.0226046259345785	1		12.1236714943939	12.1318655223191	12.0790674355563	12.2482675108962	12.096088839564	12.0510304253493
RpS2	FBGN0004867	FBTR0079905	-0.200013384917605	1		12.3447973037535	12.4115328916547	12.3034441903241	12.2566695883509	12.2244293968059	11.9650005789869
CG10513	FBGN0039311	FBTR0114505	0.445793546949009	1		11.1360847366255	10.7177604984323	9.36024117463146	10.9162864648804	11.1030331760299	11.0481837599366
CG10911	FBGN0034295	FBTR0086808	0.302638351733072	1		10.8579033456193	11.2119724279724	11.5821359193337	11.5894293674066	11.6483396466214	11.4020096368402
deltaTry	FBGN0010358	FBTR0088124	1.2580389069459	1		9.4666298799696	9.13481197306253	9.02820351839597	10.6498854480162	10.0122000267234	10.6636817906019
RpLP2	FBGN0003274	FBTR0087105	-0.249830847097827	1		12.2332980690934	12.3119660576635	12.1954639885739	12.0398154592503	12.0708795504091	11.8776279523508
CG2765	FBGN0035087	FBTR0113118	0.106796671396366	1		12.1575133083682	11.8315777252775	11.7880918056498	12.1070296295411	12.007145725769	12.008656666616
Gart	FBGN0000053	FBTR0079431	-1.29205025212763	1		8.81369248474544	9.08567327160307	10.8795548269795	8.56282598800599	8.55869054614741	8.73767281616932
CG6295	FBGN0039471	FBTR0085077	-0.87501554500105	1		10.7480909739744	10.4442463307523	11.2771591769802	10.2562977445668	10.1949277473109	9.37026655514982
CG33470	FBGN0053470	FBTR0087656	-1.09228014939925	1		10.1717943908911	10.3349487972613	11.1284871030115	9.64666929061093	9.55571532697473	9.34488716417368
CG15109	FBGN0034416	FBTR0086574	0.195273126745226	1		10.6957131845628	10.6576652306357	10.8690956780945	10.507886052701	10.874915945582	11.3173964428643
vir-1	FBGN0043841	FBTR0080389	0.398467852209078	1		11.069534968009	11.3411123396765	10.4530868589116	11.5503225164698	11.6183434067411	10.9324656142381
Paics	FBGN0020513	FBTR0073705	-1.51402002129905	1		9.70498167690633	9.85989272396337	10.9293049609857	8.70058479391914	8.64056234797316	8.94492117917836
CG3906	FBGN0034871	FBTR0072121	0.301027079511657	1		10.6966826805997	10.9050285738317	11.0858950381266	11.1537302881663	11.0607001691643	11.3807596372728
RpS29	FBGN0261599	FBTR0082136	-0.12306629597932	1		11.8331703325314	12.0254680675949	12.00491527701	11.9535534153791	11.8069646542174	11.7338484608988
RpL27	FBGN0039359	FBTR0084932	-0.2676203824869	1		12.0275453584897	12.035853634943	12.1234309598809	11.968293380039	11.8192251610348	11.5729668875131
CG14718	FBGN0037939	FBTR0082426	0.189736267689603	1		11.569305816996	11.5223772051107	11.7107085494769	11.7563345119267	11.7945990597891	11.8258258567097
CG14292	FBGN0038658	FBTR0083725	0.21971390994212	1		10.7740429658207	11.1069164488233	11.4036731867773	11.2516966705586	11.3283714782701	11.4264120675635
Mst57Dc	FBGN0011670	FBTR0339163	0.577821854969406	1		9.50919115729651	10.1174978984315	10.7389300896551	10.8400594308985	10.5901564305481	10.9041988916787
Got1	FBGN0001124	FBTR0087231	-0.285034595698448	1		11.2321576725227	11.3541390211408	11.7805376097388	11.2376172154113	11.17501583927	11.1589507795934
Acp62F	FBGN0020509	FBTR0072943	0.223239605095776	1		9.78920000220258	10.1248135042709	10.9794817447514	10.6301893295188	10.2683056498259	10.8709288749211
FBTI0019183	FBTI0019183	FBTI0019183	3.1451702661081	1.4783718975507e-47		7.11797165446545	6.83445941745893	7.25479326631574	10.2371773443463	10.18435042624	10.1305098730106
CG9920	FBGN0038200	FBTR0082917	0.144125302891348	1		11.655099176919	11.5833882054316	11.8471422825118	11.8948351887314	11.8279886517697	11.8063669086532
CG31740	FBGN0051740	FBTR0081028	0.126422890029287	1		11.8688739393308	11.8614448211408	11.8652985983034	12.0674601581385	11.9733134256818	11.9303791916388
CG7916	FBGN0028534	FBTR0080549	-0.491512430341232	1		8.86288950026166	9.02179848909639	10.9285856329547	8.85906940758942	9.81864415001663	9.49911014997089
Mst98Cb	FBGN0004171	FBTR0085278	0.209685171730383	1		11.598128315961	11.5042605342689	11.7388829151609	11.8705889980737	11.824586950249	11.7829343495839
Mlc1	FBGN0002772	FBTR0085195	0.134489110878225	1		11.6012380342935	11.6642699894777	11.5460100960509	11.8045036202034	11.6620183687084	11.7460177393519
CG17472	FBGN0032868	FBTR0081382	0.669895764913395	1		9.32584607670129	9.97500459120116	10.512856035391	10.7341315452261	10.4419984067676	10.8498191876224
CG18493	FBGN0038701	FBTR0083756	5.21090496264775	9.01960799909145e-88		4.9429057351919	4.83147283149595	5.32070842554211	10.114343026552	10.2188171822425	9.88976263749356
FBTI0019554	FBTI0019554	FBTI0019554	1.95325884950148	0.00017577761476347		8.92045762962804	8.06363671316123	8.04187737544763	10.1735215779524	10.3942812038639	10.4396819978406
Jupiter	FBGN0051363	FBTR0082452	0.0936837243109274	1		11.2859716329503	11.2199644288461	11.4088402253701	11.1252597770684	11.4303632209139	11.6053896448085
Not1	FBGN0085436	FBTR0112672	-0.091005023145622	1		11.862840412498	11.7464008961694	11.9071604970499	11.7312312151553	11.6788018239359	11.832689072341
tacc	FBGN0026620	FBTR0089949	-0.871004557041964	1		11.2421528854226	11.075799202513	11.2515041530887	10.4258225855898	10.2782870724618	10.2583506070944
shot	FBGN0013733	FBTR0087616	-0.218024430945198	1		12.2545214427701	12.249755410953	12.1640282864369	11.9462997237626	12.0823189676638	11.9853815022742
CG4691	FBGN0028870	FBTR0080670	0.228526069232286	1		11.7294591253881	11.7582093937589	11.8847134642671	12.0126231865245	12.121657377864	11.9224352404174
Mal-A8	FBGN0033297	FBTR0088752	-0.974767889327873	1		8.72903920761973	9.84076928283118	10.8810428204069	9.10967890919847	9.06631575638464	9.1282297328845
Pof	FBGN0035047	FBTR0072327	0.10969948565446	1		11.461640731428	11.4035975021228	11.6115647740993	11.4817369625741	11.5997005391863	11.7215756595066
Vha68-2	FBGN0263598	FBTR0080418	-0.345428812575429	1		11.7879437132919	11.9109473286782	11.8839715499334	11.6197085654346	11.5587542422738	11.3614536903702
RpL18	FBGN0035753	FBTR0076892	-0.166389877899887	1		12.1048057689387	12.2754555868458	12.2928629433195	12.0671417332232	12.2188873414882	11.8776279523508
CG13315	FBGN0040827	FBTR0076530	0.0862261113418403	1		11.212635001902	11.0864545429401	11.5821359193337	11.6343982273869	11.256618264254	11.2618163951289
CG10096	FBGN0038032	FBTR0082603	-0.346437503092401	1		11.8158742168784	11.695721885784	11.8452377921399	11.5241137395154	11.3393099977456	11.4521074611787
Gel	FBGN0010225	FBTR0078968	-0.757177581634467	1		11.3253678879966	11.2747020995538	11.2979168090163	10.6992139359469	10.549523282165	10.3649986012656
betaTub56D	FBGN0284243	FBTR0086536	0.266989656445156	1		11.1410790182973	11.3374436913652	11.1928049435051	11.5648301836565	11.4155811836085	11.4939415533537
Spn77Bb	FBGN0036969	FBTR0074843	-0.120565014899975	1		11.0499429439995	11.3269101396216	11.5980567796124	11.5021389930179	11.1347722049269	10.9785763328783
RpS16	FBGN0034743	FBTR0071855	-0.218836655999631	1		11.8322883784266	11.9981767984973	11.9407246825255	11.8559169845915	11.7280115626657	11.5176608549685
RpL28	FBGN0035422	FBTR0073095	-0.207503372248395	1		11.9677618545693	12.1224554529566	12.1387502707266	11.9407485183935	11.9711173887454	11.6866457748402
Gnmt	FBGN0038074	FBTR0082651	-1.93603163468041	0.000185861145252191		9.96364505825891	9.95188288825424	10.7282227584835	8.51879578154844	8.18709358468284	8.29057088676088
RpS17	FBGN0005533	FBTR0076479	-0.109519943135554	1		11.8318471991069	12.0461649734646	12.0110441052208	11.9933124877351	11.9022496148468	11.654911680429
CG3902	FBGN0036824	FBTR0075076	-0.619598415151467	1		10.1264668845415	10.5220308297915	11.2047374056112	9.8936391946321	10.1443699672791	10.1578334147697
CG7920	FBGN0039737	FBTR0085603	-0.143334384694852	1		12.4153988345145	12.4711018803397	12.38750664956	12.3756177899138	12.4060957917543	12.036949339692
CG7414	FBGN0037135	FBTR0078441	-0.00657252389885289	1		12.1131806666985	12.1123703747962	12.188871012232	12.1839357239446	12.1533811287749	12.0563454075703
CycG	FBGN0039858	FBTR0085799	-0.283497844500594	1		12.1940164073144	12.0044699169737	12.1740774628889	11.8702240104196	11.878074504817	11.7802319467885
UGP	FBGN0035978	FBTR0076500	-0.222804074149083	1		10.9106620808127	11.1883093302107	11.5683482177069	11.1980294719551	10.9220618975027	10.9397493549638
18SrRNA:CR41548	FBGN0085802	FBTR0346874	-0.461470862185184	1		10.8290149994094	10.8368770508803	10.4680153875779	10.9738155224928	10.0459776537957	9.26014816794785
CG31029	FBGN0051029	FBTR0085585	0.0649180182668409	1		11.5777500995181	11.628690529843	11.7376514615261	11.5315187831324	11.7990628933049	11.797373668701
Mst57Db	FBGN0011669	FBTR0084915	0.363054983694127	1		8.40292357916896	9.80326534059919	10.4288751736695	10.0844472950729	9.52490608310481	10.5806956690212
RpS13	FBGN0010265	FBTR0079724	-0.136260525041409	1		11.8791587829322	12.0186116818332	12.0935795973369	11.882943954647	11.9219390388653	11.7842836550839
twin	FBGN0011725	FBTR0084566	-0.0533659355505198	1		11.7520194105583	11.7344949475224	11.9013064571669	11.6591169423874	11.7599096078989	11.8106770741786
Droj2	FBGN0038145	FBTR0082751	-0.0365076163789815	1		12.0842090859877	12.0028164927792	11.9009397897654	11.8948351887314	11.9833723624257	12.0034523967584
CG7886	FBGN0038248	FBTR0082976	0.0552372683246041	1		11.6445870990761	11.5140439247234	11.6841055041684	11.4969472686649	11.7149472290166	11.7859685142598
DppIII	FBGN0037580	FBTR0081840	0.334909345460911	1		11.2106002546237	11.1736877883537	11.2242127257817	11.5702331663502	11.5214222342386	11.5196874809955
mt:ND3	FBGN0013681	FBTR0100870	-0.775901097335513	1		11.4650586483706	10.4413194754124	10.6030762410666	10.2872480223156	10.2510323157416	9.82699080553119
RpL37A	FBGN0261608	FBTR0079016	-0.376625199208877	1		11.5235975318715	11.6734452153667	11.5697329325517	11.4620114258458	11.2501123661115	10.8715637654462
awd	FBGN0000150	FBTR0339146	-0.0210709424842765	1		11.2580025717346	11.5019213442031	11.6639343150151	11.5245776699403	11.3967244527129	11.4656268091767
Non1	FBGN0028473	FBTR0088554	-0.576726204681169	1		11.536109257759	11.4859134667057	11.2218660354094	11.0140191192822	11.061526090693	10.3640965517806
Ugt35B1	FBGN0026314	FBTR0082375	1.17046632434344	1		9.29800801112728	9.32254214902558	9.42899213663568	10.5586019972824	10.3597802490033	10.6159814134097
Obp51a	FBGN0043530	FBTR0087420	-0.925370423513281	1		10.4279358680779	10.6313681316635	11.0696747138533	10.0423021608906	9.84190548238231	9.5073040208299
cathD	FBGN0029093	FBTR0088898	-0.577184363626272	1		11.4158662509029	11.5037929995789	11.4129605732586	10.9532856334767	10.9293195226303	10.7141093359542
RpL24	FBGN0032518	FBTR0080524	-0.0388345413755069	1		12.2532040897107	12.3090254634773	12.2883843588673	12.3213798968075	12.3151797918091	12.0872840636779
CG3339	FBGN0039510	FBTR0273192	3.75523311599576	7.35360035839352e-68		6.27771393317943	6.12693573137033	6.4528113447114	10.0082074171918	9.93678405292534	9.98319695980642
Pdk1	FBGN0020386	FBTR0072464	0.550407218679352	1		10.8201455138316	10.6330792604077	10.5867551152488	11.2410088370155	11.247937197325	11.2080362951374
Pgi	FBGN0003074	FBTR0088679	0.00161539834087945	1		11.7218599458553	11.6541936492123	11.8581390217429	11.7618541962738	11.713896953637	11.7697120605731
Tm1	FBGN0003721	FBTR0089957	-0.108368803957488	1		12.0093228454824	12.011722555544	11.7523599804241	11.922910135849	11.7906195795988	11.7439388540483
Mp20	FBGN0002789	FBTR0087745	0.375254764723942	1		11.1310731058119	11.3593169366835	11.2148029742119	11.6283676463378	11.7311294773923	11.4698257556229
kdn	FBGN0261955	FBTR0070906	-0.0591501720219767	1		12.1511618357332	12.0296962251794	11.9829105719024	12.0744477837659	11.9618573556755	11.9515518517321
CG9674	FBGN0036663	FBTR0075341	0.0532045270327522	1		12.2080229745372	12.1181855419844	11.8379777129723	12.2527547074731	12.1949990779593	11.8735135166432
Jon99Ci	FBGN0003358	FBTR0085511	-0.650716330269831	1		9.60937598830319	10.3454240315268	11.015154527864	9.86315008716265	10.0122000267234	9.42145933509618
Mdh1	FBGN0262782	FBTR0080050	-0.29197684144115	1		11.170686994255	11.2763454164968	11.6609058187507	11.1597160296805	11.0812076716028	11.038039184083
Alp4	FBGN0016123	FBTR0085733	-0.0140177017766588	1		11.6793335254725	11.3452936889907	10.6939233446183	11.4692594096863	11.2493876741803	11.0994903352101
RpS28b	FBGN0030136	FBTR0071360	-0.250315787880484	1		11.8127477168322	11.9081235315743	11.8906350836166	11.7348442545064	11.6272963842447	11.4918784099896
CG14355	FBGN0038208	FBTR0082907	0.270167314800401	1		11.4803398530153	11.3358685531817	11.4684534544309	11.6009136630607	11.7871285071464	11.7049290718552
RpL31	FBGN0285949	FBTR0088525	-0.240073434292931	1		11.7636313077761	11.8917785563158	11.8611579119971	11.7480151859166	11.6183434067411	11.4160043830413
RpL35A	FBGN0037328	FBTR0078769	-0.216124411774165	1		11.4064159439563	11.7002178584193	11.6652302983684	11.529208787324	11.3703039963427	11.2280057306884
Cat	FBGN0000261	FBTR0075058	-0.17477313544444	1		12.0584198767362	12.0163189596626	12.2085602361421	11.910539223514	12.0097156421134	11.8427611844189
Acp76A	FBGN0015586	FBTR0075038	0.230380518947022	1		8.9726182225056	9.69275064656659	10.6422118605197	10.1520635555771	9.71327192783997	10.5074245428286
CG43078	FBGN0262508	FBTR0304807	-0.311548875846844	1		12.007370665465	11.9851726982434	11.8932181686644	11.7179054475154	11.6969877222749	11.5337947054013
hydra	FBGN0031128	FBTR0077294	1.18748557591237	1		9.14162235117479	9.27511269622486	9.46118234199515	10.4088344921297	10.4394590539533	10.5892124105619
RpS20	FBGN0019936	FBTR0083964	-0.400541711444214	1		11.5934511341496	11.6763524105953	11.537543316852	11.3195692245861	11.1711946752442	11.1124397830965
Lsd-1	FBGN0039114	FBTR0084455	-0.854859274388666	1		11.0732723522552	10.0853611410413	9.04423021579793	9.28420776908162	9.80292558328218	9.16183835332673
Spn43Ab	FBGN0024293	FBTR0100356	-1.40488843534467	0.249214075793639		10.233218893028	10.6124105373335	10.5507462272966	9.29294845053747	9.03301646127134	8.87572012787536
RpL11	FBGN0013325	FBTR0086533	-0.116022925453492	1		11.9697683359229	12.0882488720575	11.8588943367443	12.0188933115359	11.9364191884647	11.5892693468326
lncRNA:roX1	FBGN0019661	FBTR0070634	0.262957158570883	1		11.6217999355579	11.6436220832912	11.553494632981	11.966245659358	11.9680373103527	11.6534357217618
CG1288	FBGN0250845	FBTR0081604	0.316384368989875	1		11.0461445520144	11.0323729855376	11.2560985168804	11.316893327391	11.5063360058358	11.4643647384464
Pgm1	FBGN0003076	FBTR0075492	-0.513818551271586	1		10.9089899603746	11.0612567370752	11.3722761940374	10.7845854513334	10.5233839927138	10.5196277313035
epsilonTry	FBGN0010425	FBTR0088160	0.621048125501794	1		10.7073043579547	10.2605193040641	9.26544009330661	11.0120353266293	11.0982115182654	10.1557498783579
RpS30	FBGN0038834	FBTR0083969	-0.203613415882567	1		12.1265521412491	12.1721439675059	12.1066758880748	12.0287383581687	12.0173980375658	11.7321015826395
RpS11	FBGN0033699	FBTR0088006	-0.218689966713738	1		11.2586592114708	11.628690529843	11.6039257787079	11.2909489864638	11.3331672887443	11.2413305155613
ATPsynO	FBGN0016691	FBTR0083063	-0.225664810066143	1		11.0339220541508	11.116733870266	11.0891173332887	11.0748352005053	10.3784601437325	11.0112092814518
Cul3	FBGN0261268	FBTR0302156	0.0546380092358619	1		11.6754045984852	11.636388913973	11.7576347518932	11.7669607768044	11.7186171833178	11.749475905085
CG15293	FBGN0028526	FBTR0080603	-1.49808435072807	0.00502718153856033		10.3487384957713	10.4703242107017	10.5894881573618	9.13420583354983	8.93186055527975	8.8681049678032
Pgm2a	FBGN0033377	FBTR0088630	0.138782402898764	1		11.4587862686987	11.4299216143923	11.5825932477444	11.6599618038422	11.5985628882066	11.6322375715331
CG18135	FBGN0036837	FBTR0075042	-0.189391623761644	1		11.7585335836959	11.7491648699118	11.9485516785406	11.6662825432936	11.6389634780253	11.5919686028544
Ggamma1	FBGN0004921	FBTR0088645	0.337007374003482	1		11.0385176340214	11.1026002296159	11.0063186841624	11.5016677893479	11.3365831332872	11.3127288105361
Cyt-b5-r	FBGN0000406	FBTR0080932	-0.0195676690634481	1		8.95975380640287	9.9283845756937	10.9285856329547	10.2916157824361	10.1412481622756	9.9559162373083
CG12163	FBGN0260462	FBTR0078822	-0.600064110127639	1		11.2160198830717	11.3691040698915	10.8914160227339	10.6456264983606	10.7575008724032	10.2785979040255
Galk	FBGN0263199	FBTR0076553	-1.52662434532675	1		9.40152656240677	9.88164777908336	10.6544447164333	8.64021538649971	8.37953417572644	8.63372317049128
Fas1	FBGN0285925	FBTR0083332	0.0910989010227473	1		11.859814160269	11.6875113200203	11.6227256197386	11.8800464104781	11.7851298091486	11.7852948066917
zormin	FBGN0052311	FBTR0332114	-0.467010059303776	1		11.4831520288262	11.5851571628462	11.3880600992839	11.0905872090856	11.05407571971	10.9153258329051
CG10097	FBGN0038033	FBTR0100525	-0.26177947032788	1		12.1676877825005	11.7691441321341	11.7178038913964	11.7255928847104	11.6300828337953	11.5517321993018
CG9254	FBGN0028513	FBTR0080512	0.201768680484742	1		11.2106002546237	11.2464754567286	11.4026375546402	11.4922112516463	11.4738217427893	11.5054409474093
Acp33A	FBGN0267327	FBTR0080270	0.485958244994204	1		9.4824568064231	10.0853611410413	10.5061217177211	10.9212278761141	10.2596948342527	10.4413935298051
RpL12	FBGN0034968	FBTR0072174	-0.0417905486651205	1		11.9932364437215	12.0932298603125	12.1224877372962	12.1404061199331	12.1180890673033	11.8063669086532
Obp56a	FBGN0034468	FBTR0086476	2.50535109387709	0.00760134099099261		7.09462423529649	7.57973121419544	7.78002911400102	10.3503689101884	10.166035479102	9.23471186484585
TrpRS-m	FBGN0036763	FBTR0075141	0.222287859848902	1		11.3440511680356	11.1970116498605	11.4237208286823	11.5157373792481	11.5605080869904	11.5627817858885
CG17108	FBGN0032285	FBTR0080127	0.147323061200034	1		10.4138559627779	10.8771426289493	11.2606782960312	11.2302412341001	11.0499199389725	10.8059858303812
Thor	FBGN0261560	FBTR0077524	-0.547850239637385	1		11.0461445520144	10.9021931566963	10.400104880223	10.8061160549136	10.1112491596141	9.62040948969977
kra	FBGN0250753	FBTR0078744	0.0105919195243285	1		11.4870798884849	11.578512358818	11.5935258621107	11.6035509527857	11.5020834374098	11.5850174287759
RpS18	FBGN0010411	FBTR0086273	-0.126370397549006	1		11.6360208619893	11.8478784920926	11.7713398160262	11.7841116838404	11.6652820535585	11.4120820625591
CG42369	FBGN0259715	FBTR0299968	-1.14505480270401	1		10.1787499158769	10.65934546987	10.6129601221774	9.59636119276687	9.49097415936339	8.90578506184741
TER94	FBGN0286784	FBTR0088391	0.0171339018038964	1		11.9536378009955	11.8293405546281	11.9213309868366	11.8858356909797	11.9476315399162	11.9242723461921
CLIP-190	FBGN0020503	FBTR0080975	-0.354375035731237	1		11.7710141716172	11.7531042406131	11.6456672360317	11.2561732306388	11.4676039441062	11.3807596372728
CG11089	FBGN0039241	FBTR0084710	-1.51351480143068	1		8.04927034373316	8.64817661794103	10.4993558176291	7.80578027026392	7.90733614704171	8.15111099126465
CG2267	FBGN0039792	FBTR0085672	0.597006520255447	1		10.2779536306232	10.2494066335468	10.3749795773639	10.7869077311754	10.8972943098359	10.9990582618489
PMCA	FBGN0259214	FBTR0300554	-0.323399647113412	1		11.9062318862208	11.7332989307576	11.6276091707826	11.5535085582147	11.3908218935634	11.3591919533218
CG43755	FBGN0264086	FBTR0330695	0.185301214591048	1		11.3837202070437	11.3279669624302	11.5151984648789	11.5982715434607	11.6053753762834	11.5850174287759
gish	FBGN0250823	FBTR0083261	0.186737205993411	1		11.1831924491187	11.1191778224736	11.2782888795416	11.3684570299197	11.3221819177851	11.4495584186251
CG45050	FBGN0266410	FBTR0344363	-0.105303191204845	1		11.8765944375857	11.7846228041776	11.8375945896156	11.7336409131517	11.6959242858889	11.7536147917456
ps	FBGN0261552	FBTR0082037	-0.0475101199649379	1		11.8851245889734	11.8430814963763	11.9089850237709	11.8407216970152	11.8308980256132	11.8238589260729
Gapdh2	FBGN0001092	FBTR0074112	-0.223892363182273	1		11.702202355791	11.8709021694511	11.8120808112456	11.6519155735328	11.632308125012	11.4264120675635
CG7131	FBGN0038598	FBTR0083597	0.177964563119511	1		11.1382272604327	11.1577282811122	11.4150163426844	11.3991405204697	11.4155811836085	11.4461526741352
lectin-46Ca	FBGN0040093	FBTR0088476	0.651426594350687	1		10.3175664590803	10.3578947330457	10.3590511165112	10.9649550832119	11.0573917466346	10.9619788164351
CG46385	FBGN0286778	FBTR0474224	0.0534754871787142	1		11.6511036022518	11.3798447376075	11.6404053045142	11.5457587881208	11.6183434067411	11.679412125224
CG5107	FBGN0039342	FBTR0084879	0.039725014496474	1		10.7015204122272	11.1136730964588	11.3385570145948	11.364316145326	11.2156520962181	10.679721196276
CG15635	FBGN0031617	FBTR0300354	-0.0781547569110197	1		9.81085199380776	9.98843447988996	10.9421919097354	10.1484559829633	10.1064549281463	10.4918174973794
RpS24	FBGN0261596	FBTR0071935	-0.0118416784039798	1		11.7997224059673	11.9298647458218	11.9689852223345	11.9316820030826	11.9569830372286	11.7748119075008
TTLL4B	FBGN0031574	FBTR0077501	0.0763543562138185	1		11.6217999355579	11.5149722253465	11.7211308394871	11.7464250987406	11.6809532780738	11.6652013264383
aqrs	FBGN0039598	FBTR0085313	0.567458072016962	1		9.64798085734765	10.0473682843808	10.3728659161331	10.6310512972362	10.4407292890641	10.7655687781865
Hex-C	FBGN0001187	FBTR0087399	-1.52156711294257	0.0353851972309895		9.94091443847056	10.3987019872213	10.4258199421373	8.60203954266747	8.80345920129113	8.86044939827385
CG3662	FBGN0031285	FBTR0078012	-0.139358806405909	1		12.2426217354219	12.2058774535793	12.1015792754277	12.1076490481918	12.1025235818323	11.9187539959112
CG17575	FBGN0250842	FBTR0087819	0.7041130881136	1		10.0297639898161	10.2201066002504	10.2213462992961	10.8999301937437	10.8786698618243	10.8086404639519
Ggamma30A	FBGN0267252	FBTR0079795	-0.0583139951422893	1		11.9487632607655	11.9277750186741	11.6819729893621	11.9274781624267	11.7965846911166	11.6626357868991
14-3-3epsilon	FBGN0020238	FBTR0083565	0.0543256613115078	1		11.8419603460843	11.7448191018476	11.65221777626	11.7535667302295	11.8342848962924	11.8186006295192
emp	FBGN0010435	FBTR0072400	0.142445066219744	1		11.6555978465832	11.6651065163662	11.6478540558457	11.9052047575052	11.8260458045786	11.6538048530142
lectin-30A	FBGN0040097	FBTR0079816	0.413149862534397	1		9.72412631363273	10.0473682843808	10.6342927525775	10.6793511699942	10.3903421746001	10.7020237277271
RpL14	FBGN0017579	FBTR0076633	-0.15988698399563	1		11.503239477884	11.7799966149936	11.7628903080135	11.5670838860104	11.6384100364212	11.3668674362738
CG18609	FBGN0034382	FBTR0086643	-1.18961183288706	1		10.9437038371561	10.0201651416238	9.84498808879828	9.12689143926653	9.01607408532172	9.346714858716
CG30460	FBGN0050460	FBTR0087009	0.163273154026252	1		10.8896199742099	10.8501789835261	11.0042719352742	10.9352536428261	11.0170873361487	11.2627846948021
RpS27	FBGN0039300	FBTR0084868	-0.364859908934224	1		11.4380657030652	11.5434572203006	11.5214136595589	11.3039794765772	11.1565812429899	10.9288099072539
Pgd	FBGN0004654	FBTR0070384	-0.640867594514819	1		11.1303557352593	10.8677262340949	11.2399538220473	10.4037996855626	10.4634043278788	10.4760397670838
CG44774	FBGN0266000	FBTR0343135	-0.402940302443509	1		11.2214192283147	11.2542791007952	11.347195561154	10.7838105266133	10.8203333500522	11.0036992971886
Mst87F	FBGN0002862	FBTR0082884	0.0169829379925171	1		11.0060368494232	11.2953804042157	11.3233139638901	11.4036872733222	11.1221602593399	11.1542622226642
CG1394	FBGN0030277	FBTR0073467	0.441157804670391	1		10.3597975668431	10.5612034945346	10.7249121434185	10.9913748018188	10.9738707569658	11.0249719896115
RpL9	FBGN0015756	FBTR0080163	-0.200324456134507	1		11.9952078303031	12.0570406159193	11.9559834971063	11.8951940035749	11.9063929513498	11.5877246443226
ND-75	FBGN0017566	FBTR0071180	-0.123577241362022	1		11.5850985186667	11.6448947689397	11.6725522946347	11.6391189197856	11.4443622319297	11.4410289350107
CG3164	FBGN0025683	FBTR0078153	-0.0770093705094409	1		11.947949233739	11.5961642746831	11.390151632702	11.7953052280114	11.5848406389684	11.3437173841225
Hsp60B	FBGN0011244	FBTR0078000	0.0747756256576806	1		11.6228203779075	11.6140360950731	11.7240356387734	11.704455445101	11.7685340351066	11.7145154686901
Idgf4	FBGN0026415	FBTR0071393	-0.205400111009576	1		11.8906422631945	11.9908555688495	11.7876952009899	11.7906839452195	11.8025252402099	11.4410289350107
CG9691	FBGN0030160	FBTR0071391	-1.00477307309576	1		10.290851186109	10.6339340643154	10.690532984446	9.74071363015785	9.58817483398779	9.28323632230193
CG14245	FBGN0039452	FBTR0100553	-0.760832334694706	1		8.67102779821596	9.22833653027033	10.5949387580291	8.55194377341269	9.03973809155277	9.25431793085112
lectin-46Cb	FBGN0040092	FBTR0301706	0.75275253078722	1		10.0235958997905	10.1211603383353	10.166271030377	10.8482366354666	10.9729930825068	10.7400684830538
chic	FBGN0000308	FBTR0079233	0.298058580756826	1		11.1552538599959	11.1499806481353	10.8795548269795	11.4067105005732	11.374962642472	11.3108575209736
CG34034	FBGN0054034	FBTR0300407	-0.276910625108299	1		10.6840281283731	10.776226786387	11.2822358866859	10.9380425072052	10.6162483231293	10.3802477734609
CG16904	FBGN0037763	FBTR0082154	-0.104622072524947	1		11.5015761651303	11.420044330361	11.320574961629	11.3554771031787	11.1673633634888	11.3984896352251
ATPCL	FBGN0020236	FBTR0300596	-0.440415033352389	1		11.6360208619893	11.3274386477957	11.5738791205119	11.1166694428698	11.1126284155339	11.004278378257
su(w[a])	FBGN0003638	FBTR0070176	0.285479749415258	1		10.9966207077494	11.0776852843116	11.1716826678848	11.3360499172478	11.4168726076839	11.3537492736973
MCPH1	FBGN0260959	FBTR0301428	0.232742249527922	1		10.954281497755	11.0127908022665	11.1215800816281	11.2015153348447	11.2623767572382	11.3243696977008
CG34166	FBGN0085195	FBTR0112357	-3.08255388970477	0.00112967672105868		8.77749541085028	9.28602985450935	10.241179636638	6.55437623470578	6.17987314233472	6.80717260159511
Acsl	FBGN0263120	FBTR0088699	0.0852367229437265	1		11.7318256835751	11.5655783022063	11.6012199763685	11.8170564057115	11.6879234282178	11.6482579427209
CG11892	FBGN0039313	FBTR0089644	-0.217056331122981	1		11.4357449397614	11.2290442593514	10.4288751736695	10.8489777245519	10.9562150096751	10.8172344427414
bic	FBGN0000181	FBTR0087782	-0.246162292666949	1		11.7952035129215	11.822233206996	11.8463807880288	11.5898727656642	11.6395167074015	11.4951780246528
FBTI0020127	FBTI0020127	FBTI0020127	1.95792785084458	4.66507078515653e-07		8.17703223771415	7.844834719888	8.22175143327463	10.251821571426	10.0443074233685	9.75861987858252
wupA	FBGN0283471	FBTR0074520	0.0142819179902225	1		12.0882781370776	12.0067815319712	11.7924472761407	12.0629958009968	12.0343249635478	11.8391952526027
AOX1	FBGN0267408	FBTR0083154	-0.126554307400161	1		11.2885460500838	11.3828988698246	11.7002104187386	11.3158215772606	11.4258803519579	11.2815377909994
ninaC	FBGN0002938	FBTR0079436	-0.389602058001423	1		11.5071130995819	11.3869610146414	11.2118497958365	11.2319467338117	10.8908030667282	10.7933091820112
COX4	FBGN0032833	FBTR0081300	-0.0901395475023997	1		11.5060074114075	11.6209508457839	11.6039257787079	11.5457587881208	11.4513111256555	11.4647855513752
Cyp312a1	FBGN0036778	FBTR0075135	0.38757780730125	1		10.3744123471843	10.2393315137491	10.6298743924903	10.73653640777	10.7203284655898	10.9595920779931
Mst84Dc	FBGN0004174	FBTR0081587	-0.81513968561252	1		11.1838840284284	10.7137232907009	10.7593003992611	10.099472597376	10.1381195874392	10.026028853538
bru1	FBGN0000114	FBTR0080344	-0.0535359183761885	1		11.9785638515486	11.7972688615057	11.9467765408469	11.817435093374	11.9004043054695	11.8495444940113
poe	FBGN0011230	FBTR0079545	-0.0595225501681753	1		11.6100126754592	11.4697259739171	11.6587387082212	11.473590785759	11.5123894410788	11.5780326004248
CG17752	FBGN0038718	FBTR0083779	-1.71357450919683	0.00644945075710919		10.5754263439478	10.0422261257268	9.79376910232647	8.31504948032714	8.50140862707851	8.58500481452895
CG10254	FBGN0027512	FBTR0084476	0.151022407312087	1		11.1566637142418	11.1063006361178	11.2595347134907	11.2942176592176	11.296453221513	11.3856571478831
CG42688	FBGN0265263	FBTR0302890	0.352354888841986	1		10.0587075883198	10.5257199998244	10.7454799347651	10.8869990171533	10.7462439126348	10.8316624808075
DIP1	FBGN0024807	FBTR0077371	0.198373521001221	1		11.462210946871	11.3818815439704	11.1999762573481	11.3397454514386	11.7196640292516	11.5670996458349
Sfp33A3	FBGN0259964	FBTR0300310	0.967029921973423	1		8.75533306110574	9.06807153752474	9.61395819641416	10.1508620334294	9.89105413350897	10.3748840984773
CG10960	FBGN0036316	FBTR0075941	-1.12101145856173	1		10.5712035747652	10.4789131280823	10.6084758415231	9.50715652807306	9.40247941758806	9.39873519775169
Spase22-23	FBGN0039172	FBTR0084564	0.272802968871131	1		9.8251082068419	10.2086769874917	10.6174305076712	10.4765780441202	10.3354022746471	10.734495138381
CG3982	FBGN0035988	FBTR0076485	-0.208264940973465	1		11.0316187629744	11.2537230953239	11.2583902237463	10.9289589165001	10.9037564771044	11.0907923421299
Mpcp1	FBGN0034497	FBTR0086303	-0.112647589747463	1		11.2533977061771	11.3562124179509	11.1483942547977	11.2142252521434	10.9904459183577	11.2100457232403
Prat2	FBGN0041194	FBTR0076945	-0.812352363740287	1		9.2299915908041	9.12511721575677	10.6093738134143	8.67740702854832	9.24271100289277	9.07630157826977
CG10869	FBGN0031347	FBTR0077917	0.163055043595164	1		11.4758289387007	11.3900001348734	11.543663192859	11.6149238244093	11.6900613324953	11.5962001135934
CG17377	FBGN0031859	FBTR0079377	0.118533961811099	1		11.0770000796045	11.1403876265931	11.3439621647739	11.4107316405031	11.2551750424318	11.2589075906053
CG10553	FBGN0039324	FBTR0084853	1.59250065847947	0.000569158078647498		8.29950889872654	8.55376913461664	8.56687195212005	10.1888229252375	9.96707254435768	10.0191689498341
Cp1	FBGN0013770	FBTR0087592	-0.294560914820044	1		11.565065068561	11.6265447792468	11.4242312254179	11.4062070691111	11.2652474072556	11.0481837599366
RpL34b	FBGN0037686	FBTR0082049	-0.164029828676152	1		11.5528030172956	11.743235571317	11.6600393651327	11.5571411540033	11.5440553562005	11.363711887205
jar	FBGN0011225	FBTR0084636	-0.0512799780447178	1		11.454207348406	11.4020929967301	11.587158576083	11.4964743659745	11.3716365738387	11.4246826591237
Cam	FBGN0000253	FBTR0088001	-0.135948090796195	1		12.4100889327559	12.1555721373988	12.1569826888527	12.1104331457365	12.1908531507716	12.0244432671745
Mdh2	FBGN0262559	FBTR0083563	0.0223981565071781	1		11.1224410263331	11.2686605386358	11.3948465258613	11.4192395296971	11.2200973844349	11.2175562498347
Cyt-c-p	FBGN0284248	FBTR0080889	-0.113136434585482	1		11.0400462466538	11.1106058152073	11.0259556446716	10.9765308997563	10.7307505736257	11.1038197454237
ssp5	FBGN0037985	FBTR0082538	0.185534484965053	1		11.2956021009975	11.1433923036972	11.3759745809977	11.3935638477146	11.5208218043322	11.463522744175
CG3699	FBGN0040349	FBTR0070186	-0.712001531945901	1		8.99485856512669	9.16587742716224	10.5451257500369	8.82331474255199	8.93546936839359	9.31345677070504
SdhA	FBGN0261439	FBTR0086552	-0.0826527267569478	1		12.1373036277703	12.1230644099081	12.0515811826951	12.0858095771765	12.1005158062027	11.8690694237716
FBTI0019468	FBTI0019468	FBTI0019468	1.27462773790166	1		9.04748500640122	8.66165198388153	9.20256406039779	10.3388081423951	10.3354022746471	10.0786652159165
Tpi	FBGN0086355	FBTR0085582	0.0358125674113988	1		11.3637168686234	11.5154361517614	11.659605943105	11.5693340732394	11.6328639119154	11.4554991937574
RpS12	FBGN0286213	FBTR0075878	-0.0353040682790828	1		11.5944918190815	11.7083566298349	11.7737448995844	11.7364471499277	11.7149472290166	11.5168494067525
ATPsynB	FBGN0019644	FBTR0076405	-0.134349859212595	1		11.3710229403651	11.5534311129206	11.3380153841146	11.4503383751784	11.2623767572382	11.140631277593
fabp	FBGN0037913	FBTR0100320	-0.131957361995639	1		11.3058042324726	11.500047257513	11.2595347134907	11.3061398284153	11.1803485227191	11.1918593114915
UQCR-Q	FBGN0036728	FBTR0075222	0.101068311514601	1		10.7675986026277	11.0452816519172	11.023936585335	11.1561275657753	10.9392395151267	11.0521096882712
ATPsynF	FBGN0035032	FBTR0072339	-0.0607640583775044	1		10.9031222295181	11.1056845604412	10.9739144825448	10.9449911727324	10.7807580903393	11.0660442882104
toc	FBGN0015600	FBTR0077662	0.0614148120880782	1		11.3734500986172	11.3742286474069	11.4288166886303	11.3910218528139	11.4781583119651	11.4902257683575
Vha13	FBGN0283536	FBTR0083804	-0.0469640043553903	1		10.6067091806434	11.0239199866486	10.8987800528791	10.965638590785	10.6106161772569	10.8211836937513
cry	FBGN0025680	FBTR0083736	2.25793579197955	3.97565442420217e-15		7.42923561897115	7.69561801705392	7.60380170374349	9.97464620484429	9.81668866937851	9.6414086422972
Karybeta3	FBGN0087013	FBTR0078860	-0.285120747026234	1		11.937324871982	11.821483024264	11.8046515085843	11.5973897605613	11.66691113147	11.4406011342227
Pfk	FBGN0003071	FBTR0088420	-0.0577695286105895	1		11.6033074622058	11.6209508457839	11.6785543955602	11.6157949584727	11.5813895855239	11.5329922836763
Akr1B	FBGN0086254	FBTR0076138	-0.233316433928614	1		10.2412147280728	10.3412430605141	10.8720917517001	10.1094032278724	10.1255369983612	10.5564198576306
Mst84Dd	FBGN0004175	FBTR0081588	1.00025911986302	1		9.40627549469451	9.10059141219594	9.34306896894616	10.390626359343	10.1813140358842	10.2699552623653
CG44435	FBGN0265627	FBTR0340487	0.205798228006025	1		11.0377527199083	10.9503397936727	11.1440629767006	11.3109888244508	11.2171353813661	11.2245309731665
CG8136	FBGN0037616	FBTR0081908	0.227660512788564	1		11.1137569874752	11.1130601616889	11.1928049435051	11.3663880732902	11.4058584782212	11.3308477990826
lost	FBGN0263594	FBTR0078921	-0.25641427310918	1		11.3974997046326	11.3859465502122	11.3812415984707	11.0974639773876	11.0982115182654	11.1974406332977
hpRNA:CR18854	FBGN0285991	FBTR0472915	0.188793364629475	1		11.0747645992264	10.98089572321	11.085249714544	11.2623059079502	11.1954770377231	11.2486803395066
Rm62	FBGN0003261	FBTR0078649	-0.121775391657645	1		12.0022826001046	11.9861771857506	11.7339507811777	11.8782324856997	11.9017885087317	11.5710137903391
regucalcin	FBGN0030362	FBTR0073575	-0.31699830609605	1		11.0293117886671	10.9337747581541	11.2463179445539	10.8585773996121	10.6139981025763	10.7926388944653
CG9259	FBGN0032913	FBTR0081464	-0.580018683830992	1		10.5901094538713	10.6458484417365	10.8758281151544	9.9206801236839	10.0935918716117	10.345022046954
CG14933	FBGN0040968	FBTR0080274	-0.977606445806007	1		9.51359911130182	10.030588815702	10.5195590641155	9.22378109236959	9.09241264489333	8.99705654125219
IM33	FBGN0031561	FBTR0077546	-0.56462174318067	1		10.2305437364338	10.6106747028556	10.7729897242867	10.0957309167602	9.75675669699803	10.0972406756851
mask	FBGN0043884	FBTR0084562	-0.0338839899427389	1		11.2085626335262	11.1970116498605	11.2047374056112	11.0792631269917	11.1347722049269	11.2853546329604
CG7720	FBGN0038652	FBTR0083678	-0.358212537664712	1		10.9599452003569	10.9842512200302	10.2481150449055	10.6917974086546	10.4621539097434	9.99722819702968
ATPsyngamma	FBGN0020235	FBTR0085539	-0.135679151975497	1		11.2975205041804	11.4721179087428	11.3509587205888	11.3648344063464	11.2037305924482	11.1427367470458
vsg	FBGN0045823	FBTR0076398	-0.225033269633326	1		11.8467721224121	11.6721974789481	11.7681267882756	11.5129344167268	11.59514454271	11.5087097232374
TTLL3B	FBGN0031853	FBTR0300056	0.270448004644237	1		10.8639575119015	10.765345801058	10.9053756940527	11.1447048513892	11.0860863979058	11.1156590648818
RpS14b	FBGN0004404	FBTR0071096	0.384319076268105	1		10.4114958942084	10.7885625321997	10.6404558115017	11.1313645639279	11.0877089805999	10.7744224012267
COX5A	FBGN0019624	FBTR0082473	-0.0341426557620412	1		11.5761705567874	11.4878059915761	11.461010765562	11.5557800022244	11.4220267747929	11.4427388707368
CG1640	FBGN0030478	FBTR0073769	-0.271333758990869	1		11.1382272604327	11.1457915478877	11.4180945146676	11.0369640304368	10.964186845561	10.9041988916787
CG30008	FBGN0050008	FBTR0088380	-0.318269538166351	1		11.6136103082086	11.2363797742664	11.2618209728049	11.3012744795965	11.0565634541801	10.7865922512388
CG8774	FBGN0038136	FBTR0082740	1.37817849543328	0.0693058494995354		8.72143781007316	8.61392703580169	8.77326613624406	10.1044464571558	10.1128437029056	10.0030345080503
Hrb27C	FBGN0004838	FBTR0079346	-0.185475377059297	1		11.7756093491176	11.6767672463811	11.5976043276657	11.4926855535846	11.5226223448988	11.4840114465307
Mst77F	FBGN0086915	FBTR0078270	-0.0792585962479681	1		11.6625611837085	11.4407090870599	11.69005983042	11.645104819447	11.5057292629778	11.4077113851367
Sec61alpha	FBGN0086357	FBTR0079266	0.218545537591961	1		10.5963567552733	10.6382005031862	10.7936782710052	10.8534162824196	10.829090132181	11.0002199211068
CG10407	FBGN0038395	FBTR0083237	0.0839358375964381	1		11.6084680822661	11.6663603979354	11.7503260758559	11.8785954531555	11.9719962046914	11.3596445844814
Pect	FBGN0032482	FBTR0080439	0.0531892687997406	1		11.6038243556999	11.3205528936537	11.5976043276657	11.5729270886534	11.5957148297198	11.5293758526403
Xrp1	FBGN0261113	FBTR0083700	-0.0636223575997164	1		11.7487512606886	11.5502650747905	11.777345023855	11.6888106214715	11.6477897908906	11.5564781028604
rin	FBGN0015778	FBTR0082797	0.0759306167467577	1		11.0998994537614	11.1197881641823	11.2329789742314	11.082417631705	11.2887148197097	11.3028773500277
mib2	FBGN0086442	FBTR0081142	0.0887246248251378	1		11.188715823232	11.0964117152709	11.1177986310255	11.109265367452	11.2370118868179	11.3155312017158
UQCR-C2	FBGN0250814	FBTR0075309	-0.164061041010032	1		11.9633377480625	11.852659590527	11.7952121085817	11.7669607768044	11.749184227182	11.603479980227
CG31709	FBGN0051709	FBTR0079856	0.189551405216305	1		10.7044152836597	10.685142005853	10.7960464317797	10.8504587616428	10.8531392913031	11.0414286414884
CG11598	FBGN0038067	FBTR0110781	0.784345013038248	1		8.75905050941349	9.21011036626357	9.89297663393102	10.1168065976207	10.0576154359217	10.2534876482941
mtd	FBGN0013576	FBTR0078810	-0.163734151844142	1		11.3631063559103	11.473551168395	11.4062590193028	11.3077579719701	11.2340844432523	11.2115509597405
Obp99c	FBGN0039682	FBTR0085463	-0.330281815663491	1		10.8938530195639	10.935855819046	11.2503532723897	10.5412827713749	10.8252047894267	10.7393729912908
Jon99Fi	FBGN0039778	FBTR0085652	-0.214891774183907	1		10.7226157974387	9.82737990217625	9.71919587361552	9.71492816839498	9.64438177580475	10.371297204601
Rexo5	FBGN0286051	FBTR0076976	0.153296112703912	1		11.1580721920718	11.0957914013003	11.1570179948486	11.2914942798024	11.2830607052615	11.2957991772921
ocn	FBGN0041102	FBTR0085599	0.0753720512780148	1		11.3637168686234	11.2587194472569	11.3922401383283	11.544386849721	11.3842350460875	11.3047590124176
Ank2	FBGN0261788	FBTR0303111	-0.0762896957301242	1		11.4058232393134	11.3721810002355	11.1819806883834	11.2722853046259	11.1902000840112	11.2757935273261
Cyp6d5	FBGN0038194	FBTR0089766	-0.193453659677221	1		10.981584977767	11.2250788632078	11.3749188660948	11.1307552463936	11.2156520962181	10.6167389911603
DOR	FBGN0035542	FBTR0073294	-0.386150703001509	1		11.4281765721055	11.3484217671958	11.0319959237387	10.8984991067551	10.9895782728347	10.7879381415496
CG6230	FBGN0027582	FBTR0080228	-0.0105572941880995	1		11.0177212552398	11.0154171681372	11.1759319353066	10.9826218766015	11.0306476341258	11.1631056324356
CG3868	FBGN0036422	FBTR0075729	1.2179093953177	1		8.55179271121173	8.92454680682228	9.26544009330661	10.0068798522904	10.3784601437325	10.0565010547683
CG2852	FBGN0034753	FBTR0071933	0.238725994927046	1		10.5129523529366	10.7039876468904	10.7809820059454	10.9148715188476	10.8635952320908	10.9463939660854
CG11037	FBGN0037038	FBTR0078334	0.481701016297762	1		9.69142764827152	9.84668046306614	10.2400204869028	10.5116352065861	10.255370076641	10.4934683176957
vrs	FBGN0286507	FBTR0082631	0.0836286615315404	1		11.1238832977069	11.1941167052057	11.3194779030409	11.2678585371617	11.3359006110832	11.2915355444711
CG9331	FBGN0032889	FBTR0081417	-0.0916148814533839	1		9.4666298799696	9.96280986407789	10.6129601221774	9.68203441733562	10.0392850987414	10.2259479412511
CtsB1	FBGN0030521	FBTR0073838	-0.35134978294756	1		11.2652092232636	11.1577282811122	11.441982296796	11.0324041490086	11.0623515396644	10.7091451641546
Cnx99A	FBGN0015622	FBTR0085437	0.211096762752434	1		10.5722604263805	10.5887986922306	10.8195166634984	10.7899983008425	10.8569502252266	10.9726705442039
IA-2	FBGN0031294	FBTR0301416	-0.0664707677680347	1		11.566656810385	11.5758458441097	11.3568524958478	11.5315187831324	11.4329186200758	11.3400520595066
Prps	FBGN0036030	FBTR0076415	-0.836478395857598	1		9.06561002240782	9.45806813666229	10.4268390717216	9.05933753266912	8.89526705828788	8.84759914276977
TTLL4A	FBGN0026147	FBTR0300400	-0.0549777755443035	1		11.207202618882	11.1099915756266	11.1765379531118	11.0849362787119	11.0340178866277	11.2040090230181
CG6262	FBGN0034121	FBTR0087151	0.16939308039076	1		11.4553534416571	11.3649912612805	11.4963905955721	11.6061834302617	11.7107415321168	11.5046225949203
CG30427	FBGN0043792	FBTR0072413	0.785255391758475	1		8.90376297190367	8.3230717331533	9.54617185628415	9.56963470985356	9.56039735249716	10.1567920226935
FBTI0019466	FBTI0019466	FBTI0019466	-1.50040230581945	0.00149185467789868		9.96846965825932	9.99908909833441	10.0988147800005	8.51879578154844	8.52555308509987	8.55369866581276
Acp26Ab	FBGN0002856	FBTR0079156	0.370078556923454	1		9.63590107810751	10.1925218620078	10.4749295194945	10.5549730825515	10.472127040215	10.5057896240971
PCB	FBGN0027580	FBTR0088454	-0.254406017298049	1		11.7459440847907	11.3889878059719	11.5247492454471	11.3554771031787	11.3090272060859	11.2530723277589
SPH93	FBGN0032638	FBTR0081004	-8.35972162082871	9.82366633459832e-30		9.10703666166872	9.65113554744933	9.14427670502547	2.30661881734636	2.38492898238788	2.86735837043422
ref(2)P	FBGN0003231	FBTR0081253	-0.219425429755885	1		11.6405622638644	11.438264461952	11.432880456492	11.3339339254611	11.2573393341202	11.2705077844739
PGRP-SC2	FBGN0043575	FBTR0088709	3.20206779064498	0.000668446363208622		5.22681387139989	6.22095594504507	6.97162890902978	9.29946938370503	9.46623895975526	9.55867075663434
CG30376	FBGN0050376	FBTR0088800	0.257218112797813	1		10.92810332194	10.9007733556545	11.0735842558784	11.1997734562244	11.3083315190241	11.1687990874672
Lsp2	FBGN0002565	FBTR0089324	-3.20086895043365	NA		5.8176679955538	5.84925352576019	9.84651214579439	4.97588031791365	5.25735377465189	5.740365439659
CG31948	FBGN0051948	FBTR0077787	0.0704163969689231	1		11.215343541874	11.1313358650742	11.2566717849704	11.1922009180119	11.3041503370341	11.3173964428643
Qsox2	FBGN0038919	FBTR0084150	0.332654499378942	1		9.61963574103249	10.0965665981499	10.4590768201471	10.4465354060692	10.3489964165612	10.4926431436588
m-cup	FBGN0038488	FBTR0083414	0.235359184197934	1		10.637328063951	10.4529914375354	10.6811682016441	10.7228555428328	10.8016703973341	10.9500054418896
CG13492	FBGN0034662	FBTR0302446	0.799893993367132	1		9.52237482023194	9.43863105554468	9.86768159969272	10.5022439902375	10.5028560030416	10.2378151027712
CG3330	FBGN0039511	FBTR0085170	0.0187473255527582	1		11.0514595050485	10.993605303	11.2323962119379	11.0330564436897	11.1284800136898	11.1790936082717
mino	FBGN0027579	FBTR0085249	-0.478081800490909	1		10.5239185699663	10.4940571899954	10.9641197774	10.3742461478933	10.1919135604552	10.0145774921327
Rtnl1	FBGN0053113	FBTR0079038	-0.0416878594480659	1		11.375267791328	11.3985763705755	11.103847890702	11.376703312747	11.2260032088625	11.1594707910421
VhaSFD	FBGN0027779	FBTR0080940	-0.315565736286447	1		11.3397133275669	11.3093598575004	11.3029211231487	11.083677504838	10.9834900994871	10.9361120812777
Atg8a	FBGN0052672	FBTR0071498	-0.201856270956873	1		11.492672630559	11.545275791601	11.3791370983896	11.4016682631318	11.305545411219	11.0946041683055
orb	FBGN0004882	FBTR0084384	-0.000576717095561002	1		11.5850985186667	11.4821209528094	11.587158576083	11.5338250861635	11.5934323278495	11.5273628002265
NAT1	FBGN0010488	FBTR0087786	0.0254701032018634	1		11.566656810385	11.4557739986871	11.5520942367823	11.5448443074976	11.5882834568858	11.5196874809955
pix	FBGN0086706	FBTR0076557	-0.473756736525182	1		10.9679978277189	11.0088422669129	11.0820187596769	10.6154565296972	10.6049619578149	10.4172453131704
CG9314	FBGN0032061	FBTR0079731	0.0420554786992605	1		10.9272775505102	10.9922727129445	11.2023587955575	11.1246478751865	11.063176516619	11.0743408989465
muc	FBGN0283658	FBTR0079444	-0.0766254373274927	1		11.2547148825341	11.2329987860635	11.3001430919415	11.2410088370155	11.1221602593399	11.1923675975701
VhaAC45	FBGN0262515	FBTR0088587	-0.00449600204092963	1		11.0438607072599	11.1941167052057	11.1849955812539	11.2279640936698	11.0917574713106	11.0907923421299
Bsg	FBGN0261822	FBTR0079566	-0.414416250352206	1		11.3051687085299	11.1877273049137	11.1674208478265	10.8775872207061	10.8232581871143	10.7183507872752
CG2918	FBGN0023529	FBTR0070411	0.14091288401591	1		10.3263627355896	10.4510526564185	10.7609176663232	10.6362123164545	10.5832715246987	10.7689804508418
ATPsynD	FBGN0016120	FBTR0083727	-0.0355848777778926	1		10.9615593256034	11.0433526998297	11.0042719352742	11.0107112811078	10.8598018338878	11.0255425963868
NUCB1	FBGN0052190	FBTR0075171	0.290102616159264	1		10.3695571852366	10.447167260279	10.5840168858312	10.7635149820453	10.7003166080496	10.810628238477
Npl4	FBGN0039348	FBTR0084892	0.00809130844780804	1		11.6390500510941	11.5228387567919	11.39796798808	11.6821722315177	11.5470071385903	11.3455465602754
mt:srRNA	FBGN0013688	FBTR0100890	-1.04550234489464	1		10.5552571871662	9.81386509220948	10.2142806869047	9.44184966775287	9.27724959855677	8.75429223562875
GCS2alpha	FBGN0027588	FBTR0070058	0.121338897624154	1		11.0385176340214	11.0465661886301	11.1674208478265	11.1916167654024	11.2274758951681	11.2009811740963
Hsc70-5	FBGN0001220	FBTR0087568	0.0548914314089393	1		11.3897274710945	11.2459164350498	11.3095666536797	11.3679400688589	11.3736331350493	11.3709144554002
alphaTub84D	FBGN0003885	FBTR0081538	0.216185838706828	1		10.4291030143562	10.6517689347331	10.7232539826411	10.8310856640215	10.7837641859031	10.852394449371
CG2955	FBGN0031585	FBTR0077468	-0.0922257875753945	1		10.6231200806574	10.7039876468904	10.9213725573851	10.5163079892731	10.6229780026441	10.8310097817138
CG10570	FBGN0040992	FBTR0081122	0.592999242192292	1		9.96686325028408	10.0292899676617	9.73079562779266	10.5640283114364	10.4869586478164	10.4634606224799
CG42502	FBGN0260228	FBTR0300635	0.592999242192292	1		9.96686325028408	10.0292899676617	9.73079562779266	10.5640283114364	10.4869586478164	10.4634606224799
Ufd4	FBGN0032208	FBTR0080074	-0.105294838903218	1		11.4363254806735	11.3258525420871	11.3331315374912	11.315285403479	11.2052261789146	11.2584222191494
Dpy-30L2	FBGN0035491	FBTR0073281	0.892641155173801	1		9.13305334794289	9.25968854149627	9.37721138383458	10.1375788211223	10.1128437029056	10.1948315099087
CG5790	FBGN0032677	FBTR0081050	0.215920724530089	1		10.7675986026277	10.7112955320434	10.9898628075601	11.0304454935402	11.0771294255003	11.0232588139354
CG8834	FBGN0033733	FBTR0087954	0.404361930599804	1		9.88757322049883	9.95599020883854	10.6518321079689	10.687660581489	10.829090132181	10.2631972291466
IscU	FBGN0037637	FBTR0081930	-0.966872782758762	1		10.3425577379375	10.4186807768317	10.1904755561435	9.45942651079521	9.46374195402039	9.13247387733445
CG3819	FBGN0036833	FBTR0075048	0.993204521065427	1		9.18924151180168	9.01656421327539	8.79868229618432	10.3649498869434	10.1318420103736	9.2946433025528
CG3517	FBGN0038706	FBTR0083770	0.265474674531132	1		10.824587072653	10.807628426573	10.9407656980012	11.0874505363442	11.1992345079845	11.0836864047702
CG16926	FBGN0040732	FBTR0086499	-1.56425931246177	0.0995784880919954		9.44371447915462	10.061415440223	9.64055682017256	8.38621037502354	8.26373465120295	7.87534662291418
CG30015	FBGN0050015	FBTR0088242	0.154135909608881	1		11.0115013506712	10.9956018830065	11.0664086496604	11.2330826145498	11.1665958786621	11.1348253425959
Baldspot	FBGN0260960	FBTR0075355	0.110995313479187	1		10.9607524887209	10.7785477873965	10.969025442199	11.1591185718612	10.9037564771044	10.9714864798183
yps	FBGN0022959	FBTR0076027	-0.186879679456655	1		11.5306827045556	11.4783184429823	11.5195041421997	11.3679400688589	11.3393099977456	11.2603627259692
Acp24A4	FBGN0051779	FBTR0110767	0.323960067628422	1		9.81799770962352	9.27072259596141	10.234210726954	10.1616398779078	9.91684123656367	10.3367694202384
CG5614	FBGN0038359	FBTR0083171	0.386402665190668	1		10.3112504056482	10.2527494316846	10.3611850996868	10.7492950741858	10.6252142712572	10.704163852133
Uba1	FBGN0023143	FBTR0088499	0.0323271569379373	1		11.0246867434107	11.0433526998297	11.007000289029	11.0120353266293	11.0264237165698	11.1295268673058
fau	FBGN0266451	FBTR0344444	0.0305330990202696	1		11.1013644255312	11.3905060330697	11.2440069651013	11.3777307918094	11.3829140600954	11.0610433230369
Cyp1	FBGN0004432	FBTR0074238	-0.224361508541322	1		11.4467354669637	11.4610820226589	11.4257613331091	11.2777997308344	11.2493876741803	11.1316485931088
CG6484	FBGN0034247	FBTR0086903	-0.642962391533085	1		8.94351027623578	9.73797738099239	10.3728659161331	9.32099538447138	9.32205129190118	8.77072238259349
CG8526	FBGN0037759	FBTR0082142	0.126856402069451	1		10.9198242607036	10.9701053850362	10.969025442199	11.1489237493245	11.0331760613257	11.0543482885591
CG8565	FBGN0030697	FBTR0074103	0.148999889996349	1		10.6937722357833	10.5852675409862	10.8914160227339	10.7381374252815	10.9147675774736	10.9703014428362
mil	FBGN0267366	FBTR0085246	0.0410731278148226	1		10.9871427050916	10.7504462477964	10.9379090378008	10.7244718062297	10.9843614131031	11.0765452940807
bel	FBGN0263231	FBTR0081888	0.0770719621832526	1		11.448463185198	11.3562124179509	11.4057422234448	11.4812590468742	11.5256182611697	11.4350281492467
Gld2	FBGN0038934	FBTR0305038	0.12389219895974	1		10.3375939953979	10.35063326376	10.5582062973183	10.2663186432097	10.5577419815874	10.7607788416736
CG9336	FBGN0032897	FBTR0081427	0.202167521042598	1		10.0988640425296	10.764565438505	10.0320729248427	10.6860025235209	10.7003166080496	10.1774783643872
CG31704	FBGN0051704	FBTR0080273	-1.84252769506325	6.231162087179e-05		9.78008154476306	9.57127878328425	9.90765149411476	8.23112840540116	7.89996680033711	7.60912044208983
CG14540	FBGN0039398	FBTR0084948	-0.0493290565844416	1		11.0925521975954	10.8943669028138	11.1108401236095	10.8804897032149	10.9703568509352	11.0989482442753
beta-Spec	FBGN0250788	FBTR0074454	0.0695881849514947	1		11.8064743164809	11.7010338047922	11.5734190209574	11.8025921188812	11.856821694455	11.6307382205703
CG12179	FBGN0025388	FBTR0300754	-2.81459167750281	6.84927587057953e-27		9.56121801274342	9.4069765412388	9.61037437092879	6.49501166067743	6.81843135532172	6.92929013524508
Arf79F	FBGN0010348	FBTR0078571	0.00777681768898964	1		10.9647821684004	10.9092712781754	11.1025729266363	10.9907033820254	10.9535479121008	11.0593724749084
Gbs-70E	FBGN0036428	FBTR0075723	-0.491784229492578	1		10.6918286722045	10.843543347954	10.9549647635499	10.3545499626248	10.5377004648658	10.1134344965704
VhaPPA1-1	FBGN0028662	FBTR0083005	0.540311963740825	1		9.96203326620219	10.0201651416238	9.98856233299024	10.6049655729481	10.4930937636114	10.4860247050869
CaMKI	FBGN0016126	FBTR0089063	-0.44144691833194	1		10.9064781402856	10.8339043359063	10.9739144825448	10.652434795922	10.3718164835705	10.3514082776361
Nna1	FBGN0265726	FBTR0340671	-0.0476258123154766	1		11.4650586483706	11.3120327534453	11.3304111284537	11.2330826145498	11.3629527367755	11.3691171816445
CG14629	FBGN0040398	FBTR0070179	-1.13405022853641	1		10.0811545741395	10.1333017551858	10.1735751223163	9.17968855428855	8.91367982646304	8.89333405813114
Usp7	FBGN0030366	FBTR0073641	0.18677648849869	1		10.8474652986228	10.6466957154365	10.7952574766981	10.9077758975616	10.9311282385039	11.0129368170625
asRNA:CR45485	FBGN0267041	FBTR0346058	-0.312135300552889	1		9.08351015074388	9.52779079144085	10.363315931012	9.20074255826991	9.32205129190118	9.75861987858252
Pmp70	FBGN0031069	FBTR0074795	-0.0656215440599518	1		11.4809027268796	10.8749750634178	10.8980453390525	10.9980718694723	11.0771294255003	11.064379225229
NT5E-2	FBGN0050104	FBTR0086927	1.63243005440719	0.000170333504940133		8.10874984686884	8.2037909902408	7.9081550125844	9.74390464793333	9.67060258376643	9.67380191040032
heph	FBGN0011224	FBTR0085878	0.226167253390168	1		10.1549630235522	10.2303163994192	10.266448105617	10.2629860715427	10.3691504293711	10.6651473093992
Cyt-b5	FBGN0264294	FBTR0088905	-0.0828124669285571	1		11.569305816996	11.4991093004496	11.5266518376824	11.506842584439	11.4607332711172	11.3776343610072
Hsp60A	FBGN0015245	FBTR0073434	0.148451807949273	1		11.0940246452851	10.9815674472159	11.1465395847835	11.1991923623469	11.2673966524926	11.2045130472645
Stt3B	FBGN0011336	FBTR0084786	0.21862494769514	1		10.0796689253993	10.1441423472563	10.4319239487318	10.4946867522413	10.2481332123917	10.5697829533896
Slmap	FBGN0040011	FBTR0111252	-0.0107389191562875	1		10.8049411060321	10.7039876468904	10.8713433164099	10.746115970073	10.6757143510739	10.917172008229
levy	FBGN0034877	FBTR0072061	-0.0498411658076338	1		11.2241113420678	11.1987458324005	11.1849955812539	11.2165241641041	11.0941811237152	11.1443138351105
FBTI0019115	FBTI0019115	FBTI0019115	0.672978549443525	1		9.7653710658494	9.70093153294555	9.73244514814107	10.4784949632421	10.4099306454592	10.3182594606034
kis	FBGN0266557	FBTR0078144	0.0659431705529346	1		11.0415732413533	10.9956018830065	11.0532699476468	10.9920459092836	11.1292680400128	11.161548964509
Cyt-c1	FBGN0035600	FBTR0077144	-0.149656000137986	1		10.9863500536695	11.020001834996	10.9676255249972	11.0805257566901	10.7003166080496	10.711274758275
CG15117	FBGN0034417	FBTR0086593	0.425121048440324	1		9.45979339672945	9.91578759195494	9.97329726477541	10.2872480223156	10.0224166103311	10.3422764133076
Act42A	FBGN0000043	FBTR0086029	0.198446031426297	1		10.4267677768089	10.5665858552508	10.4876827948143	10.5828612792594	10.6713925406603	10.8139351218914
Gp150	FBGN0013272	FBTR0071813	-0.0495689082891295	1		11.9020350592647	11.8885588522537	11.6926041807882	11.8775062767163	11.9346170978768	11.4951780246528
Treh	FBGN0003748	FBTR0071535	-0.160787485754043	1		11.1042899138322	11.1589165403688	11.3611238051241	11.0887060239206	11.0990162477902	10.9661461310785
Usp47	FBGN0016756	FBTR0077095	-0.0534323580687174	1		11.5613441604235	11.4929976702755	11.4812638521928	11.4459365157483	11.4984283751519	11.4320183703976
lncRNA:CR32652	FBGN0052652	FBTR0347270	-0.647428277798847	1		10.2265216775805	10.3243969469473	10.5757708759024	9.75659860355307	9.56971606443804	9.86829267213757
CG1979	FBGN0026563	FBTR0081628	-0.0354960952797119	1		11.1202749121989	10.9275135032764	11.1898063431985	11.0350115600412	11.0145305293478	11.0918824634088
CG34168	FBGN0085197	FBTR0112359	0.00591849794933247	1		10.8004385552602	10.935855819046	11.0124415659732	11.0735675784711	10.8474039485663	10.8414176969809
CG46298	FBGN0283625	FBTR0445675	-0.573047250911431	1		10.890467577486	10.5090439336742	10.7609176663232	10.2484553039511	10.065871033589	10.1484337130896
CG4538	FBGN0038745	FBTR0083855	0.0564174475949294	1		11.598128315961	11.507995367276	11.5055840356261	11.6455314348457	11.6494387297809	11.4823497632827
capu	FBGN0000256	FBTR0077511	-0.00660975983019304	1		11.1274826806414	11.0720196255522	11.2277256197053	11.1295358387513	11.1324158480016	11.1495583788876
FASN2	FBGN0042627	FBTR0077657	-0.1194819521252	1		11.6861835061417	11.1173452465619	11.1114741039094	11.3077579719701	11.2702573412447	11.0431203886731
CG10433	FBGN0034638	FBTR0071690	-0.568822184421247	1		10.7913910767212	10.6941858580621	10.6422118605197	10.3398629577634	10.0274978984579	10.0385212481771
CG42855	FBGN0262102	FBTR0304023	0.903388197079483	1		9.34575979164248	9.12024529674737	9.18580546782176	10.1118752414496	10.1412481622756	10.1015768320668
CG8564	FBGN0035776	FBTR0076869	0.126452648978122	1		11.1013644255312	11.0618920757175	11.1631464007493	11.2410088370155	11.2723991414379	11.1933836328091
Cpr67Fb	FBGN0036110	FBTR0076193	-2.19750822763509	1		8.25281359202143	9.75536422497386	7.17939772117344	6.91298967266731	7.271009038653	4.41350663819028
lncRNA:CR31781	FBGN0051781	FBTR0308925	-0.344105564023947	1		10.815690238749	10.8943669028138	10.3002070328167	10.5476877535387	10.3824317039916	10.0830574781185
RFeSP	FBGN0021906	FBTR0077915	0.0555380536451458	1		11.0208211803669	11.1469896753849	11.1215800816281	11.2342176016755	11.1550343408728	11.0660442882104
Unc-89	FBGN0053519	FBTR0113464	0.0534271990786431	1		11.3019868826856	11.2905096290452	11.3056938153013	11.3843916280132	11.382253113243	11.2905863569044
grsm	FBGN0040493	FBTR0082730	0.186932830699012	1		10.685005506024	10.6089367773251	10.8007711232432	10.8280819613633	10.895442647298	10.9348976160418
CG9119	FBGN0035189	FBTR0072635	0.0378157063320024	1		9.48694707687399	9.7363863188671	10.4309084060788	9.52395996772864	10.1552433927342	10.1713035467547
His4r	FBGN0013981	FBTR0082962	-0.239942873759938	1		11.0277717537878	11.108762311355	10.892891838924	11.0160001878461	10.7907541455014	10.4609315781936
Hrb98DE	FBGN0001215	FBTR0085298	0.00399592771309924	1		11.0642863108917	11.0920639059892	11.0360087723477	10.9812705468035	11.0949881038916	11.1247415445986
Lamp1	FBGN0032949	FBTR0085896	-0.148244973438348	1		11.567716996778	11.3920226641333	11.3938045358271	11.4051996788598	11.2880092660497	11.216557102472
CG8562	FBGN0035779	FBTR0076854	1.0692861728828	1		8.7627584034415	8.95496413478335	9.0783557597788	10.0679913307904	10.0789825081126	9.85165613337325
Gld	FBGN0001112	FBTR0081596	-0.380571765583561	1		9.88927033394265	9.98709710285523	10.6768913034813	9.97192727462573	9.90031681505645	9.66210652159906
CG13124	FBGN0032156	FBTR0079902	-0.210795304003704	1		11.2017497032056	11.2807184657531	11.1975897779873	11.1733897106416	11.043245689232	10.812613277974
tmod	FBGN0082582	FBTR0085658	0.242277127144919	1		11.0544878528826	10.8121669917904	10.8007711232432	11.1692418577758	11.1841455501297	11.0498676089941
Fkbp14	FBGN0010470	FBTR0071703	-0.533260311880703	1		10.196678888285	10.3661490465524	10.6192147904801	9.86461665382072	9.77096515353258	9.97494860576106
Acp63F	FBGN0015585	FBTR0073182	0.445410008252053	1		8.9500296512888	9.5387863009692	10.0820931367309	10.1266190278094	9.91684123656367	10.0698403702842
RpL36A	FBGN0031980	FBTR0079546	-0.112746913182674	1		11.106480143561	11.3894940592156	11.1057582266607	11.0987107848131	11.2443046122638	10.9257563926176
Pdhb	FBGN0039635	FBTR0085366	0.0313688778449869	1		11.2017497032056	11.0606211185172	11.1083014127583	11.2193926621245	11.1102355818769	11.1348253425959
CG12116	FBGN0030041	FBTR0071240	0.54961164212872	1		10.0142940354482	9.52779079144085	9.78425799456988	10.6005717249349	10.2839598896054	10.0742595406957
eIF1A	FBGN0026250	FBTR0083572	-0.15434423776171	1		11.3667655628839	11.3721810002355	11.2195155216863	11.2443925039773	11.1696633712863	11.0831383417486
Mlp60A	FBGN0259209	FBTR0299696	0.232913744388135	1		10.2451960885488	10.4798643035095	10.4380022381975	10.776817409339	10.5137601368736	10.5666498129943
norpA	FBGN0262738	FBTR0070650	0.49157863197039	1		10.239885162557	9.9381067474558	9.93082514127866	10.6851727794003	10.5149666355588	10.3829221515058
Irp-1B	FBGN0024957	FBTR0082259	-0.391594746923136	1		10.6118576685163	10.3568596152988	10.9343302397697	10.3607989092403	10.318918393163	10.0983259372107
Ance	FBGN0012037	FBTR0080552	0.613866689676409	1		9.5969671914944	9.82438753312351	10.0226664790508	10.4927912410454	10.5507002525049	10.2554347992714
Rbp9	FBGN0010263	FBTR0077637	-0.146473968229349	1		11.5076656260547	11.3232051513592	11.1459208312248	11.3612026634208	11.1962293150837	10.977986840736
Mipp1	FBGN0026061	FBTR0075398	0.717455842166424	1		9.65996033109521	9.77874084381444	9.80164740633892	10.4238343378893	10.7255489308222	10.1968594014728
Pgk	FBGN0250906	FBTR0077739	-0.34296843389711	1		11.0130588426129	10.9571861475382	11.1209505277635	10.6776835291085	10.7276318390288	10.6644147360885
Lasp	FBGN0063485	FBTR0075350	0.0866934954474507	1		10.8656826175467	10.8098994939114	10.9662242480681	10.8963498110487	10.9878414147962	11.0186803746695
lncRNA:CR32658	FBGN0040859	FBTR0073626	0.16814028000137	1		10.3597975668431	10.3702585605889	10.6404558115017	10.5819700241152	10.5878651107172	10.7169383552325
Nacalpha	FBGN0086904	FBTR0087858	-0.234764211281867	1		11.067287881299	11.1355670889459	11.1619228004221	10.9380425072052	10.8917321772486	10.8329669937867
CNBP	FBGN0034802	FBTR0071994	0.0627055871743175	1		11.1955904360669	11.1789686307234	11.0624795875396	11.1098838271414	11.2901248927142	11.223536646195
Duba	FBGN0036180	FBTR0273304	0.0899613822649353	1		10.7555535875149	10.7661257417363	10.8899386953	10.888441551564	10.8664337494192	10.9288099072539
COX6B	FBGN0031066	FBTR0074815	0.0494988875384579	1		10.754622869129	10.8728042363441	10.7825751628764	10.9063525758561	10.7817608183217	10.869022525235
asRNA:CR44095	FBGN0264904	FBTR0334954	-1.99134494395236	2.51055324949645e-09		9.70883098222768	9.56591393489007	9.5062325830537	7.83000513037011	7.51242108732273	7.5082147003579
CG34417	FBGN0085446	FBTR0112703	-0.244431591561722	1		11.42232761309	11.3894940592156	11.2312299806721	11.09808751579	11.1833869436981	11.0340747262038
CG14926	FBGN0032360	FBTR0080251	-0.242460227796548	1		10.7740429658207	11.0141045828504	10.9307425419697	10.7783743674389	10.660531031462	10.557998426136
path	FBGN0036007	FBTR0076427	-0.299010042012908	1		10.6036112456394	10.6576652306357	10.9031804956936	10.6137133261195	10.3326680071041	10.3219805001015
tHMG2	FBGN0038979	FBTR0084259	1.29114679321586	1		8.0123688207079	8.00669780921727	8.88427015104324	9.77231057658399	9.52968900279742	9.6219196078929
tud	FBGN0003891	FBTR0071582	-0.277496167396835	1		11.2736800212796	11.2335628346215	11.1825841712015	11.0421577366742	10.966834365344	10.8453013884859
tna	FBGN0026160	FBTR0076267	0.140558627618417	1		10.7245183518137	10.7322016112643	10.8660933695325	10.8303353244409	10.9588771857067	10.9560045504713
Cyp12a4	FBGN0038681	FBTR0083731	-0.428970361233635	1		9.85494284703287	10.277029443975	10.5591360995658	10.0526327850932	9.82059698371347	9.58678058219968
CG34310	FBGN0085339	FBTR0112506	0.200500696202111	1		10.1953076193353	10.1477378515183	10.3865496832594	10.2828669986331	10.4125224609623	10.6227853343401
CG12057	FBGN0030098	FBTR0071304	3.86975686786522	0.0749504805211632		4.83433088855676	3.64051485761183	5.60628623848487	6.93549305708218	8.45187259564928	9.39873519775169
l(2)01289	FBGN0010482	FBTR0086136	-0.216955940399906	1		10.9494091356216	11.0291276907218	10.9249836030877	10.7736984432415	10.697131310778	10.7825470303807
Nepl11	FBGN0037230	FBTR0078959	-1.40498499512709	0.590272525606287		9.37027151398724	9.54243292659108	9.99269765322738	8.37390491608181	8.15029912051827	8.26373658443219
Cirl	FBGN0033313	FBTR0290112	0.254621787993144	1		10.4862882566357	10.5071790825211	10.5157325763193	10.6942738231104	10.7737194122254	10.801328435371
Actn	FBGN0000667	FBTR0070343	-0.00383815514912913	1		11.361273266116	11.3945468449298	11.2811092718105	11.3705230237246	11.3888489950905	11.2666514075738
Sar1	FBGN0038947	FBTR0084206	-0.471779366671497	1		10.7995363563888	10.7145316365641	10.6922291604581	10.3013951613694	10.1644986863491	10.3219805001015
lqf	FBGN0028582	FBTR0076794	0.115131546217784	1		11.0792321014262	10.8677262340949	10.9293049609857	11.1834136960473	11.0331760613257	11.0048572269821
Mcad	FBGN0035811	FBTR0076808	-0.508925017508205	1		10.5838349820854	10.6933660283799	10.7174353655389	10.2839635024188	10.18435042624	9.99606412536048
CG16727	FBGN0038719	FBTR0083780	-1.00175193887297	1		8.08525148547301	8.76515016887308	9.97608477249148	8.23566914312632	7.85494227419521	8.36098689333125
Ppn	FBGN0003137	FBTR0300337	-0.8642968990883	1		10.4138559627779	10.139334360005	9.6299761447046	9.44184966775287	9.02964386580912	9.2027771844583
eIF3c	FBGN0034258	FBTR0086836	-0.365488470448238	1		11.0792321014262	11.1210080735181	11.0493048904722	10.7976958830505	10.8397211842303	10.4992313584
milt	FBGN0262872	FBTR0306228	-0.0667443815459916	1		10.7703639981646	10.8301798076318	10.8825292807013	10.7090437012418	10.7161384494327	10.8543228834252
GlyS	FBGN0266064	FBTR0083035	-0.516402592622507	1		10.2372223499484	10.3966888066529	10.6084758415231	10.0882183165379	9.78703387014838	9.82829954765845
Rpn6	FBGN0028689	FBTR0087474	-0.0491707888021307	1		10.7601981942491	10.8353914590638	10.8877198637871	10.7260862609392	10.7441877222775	10.8639265764305
alpha-Spec	FBGN0250789	FBTR0072789	0.0296926561619514	1		11.565065068561	11.3930328664792	11.3648508552757	11.5227210524462	11.5099711140958	11.3834330675032
Sccpdh1	FBGN0037298	FBTR0078828	0.253851461629732	1		10.6732330446137	10.7039876468904	10.7689769184545	10.8430383252202	11.1054379753887	10.9500054418896
Xbp1	FBGN0021872	FBTR0310044	-0.312696048488928	1		11.6314651192625	11.4446118914676	11.4109018702819	11.2119226710551	11.3802684539304	10.9361120812777
His3.3B	FBGN0004828	FBTR0071345	0.185913510339289	1		11.1050203599264	10.9896038344744	10.9549647635499	11.2606359432899	11.2515606588095	11.0929717615982
Fhos	FBGN0266084	FBTR0302085	-0.561738986123844	1		10.7264184004987	10.7039876468904	10.6093738134143	10.2473314670662	10.1675706365688	9.93176716884724
CG31226	FBGN0051226	FBTR0083675	-0.503993930075212	1		10.3936712333608	10.4256084986025	10.5166901501639	10.3067996417979	9.76691985325621	9.67380191040032
Lmpt	FBGN0261565	FBTR0302776	0.274359688501427	1		10.630241562658	10.5905610320554	10.3928217577147	10.9289589165001	10.8056195532999	10.7020237277271
CG43101	FBGN0262547	FBTR0304888	-0.559519218748207	1		9.9986563977671	9.96552872543077	10.5080490182687	9.93889403846558	9.58128044231308	9.27173843101033
cdc14	FBGN0031952	FBTR0079492	0.126240767969243	1		10.951847373594	10.803835351615	10.9184771990273	11.0107112811078	11.0196396196808	11.0249719896115
CG5945	FBGN0032494	FBTR0080450	0.387659566950882	1		10.2714613549954	10.4817647750859	10.04274858216	10.7953909177612	10.7907541455014	10.3649986012656
par-1	FBGN0260934	FBTR0086450	-0.108397565496204	1		10.9534705792679	11.111833510372	11.1057582266607	10.9601614415275	10.9765005812441	10.9165568789167
RpL30	FBGN0086710	FBTR0081181	-0.264820931792343	1		10.7601981942491	11.0401320372559	10.9801761443809	10.6992139359469	10.7877625945312	10.5057896240971
CG9485	FBGN0034618	FBTR0071599	0.159209707627906	1		9.8722086866106	9.89597100813937	10.470982645369	10.1484559829633	10.249583492287	10.3900296835987
Jafrac1	FBGN0040309	FBTR0073763	0.331155415828697	1		10.3900797209106	10.0853611410413	10.2400204869028	10.5622218068408	10.5353242302922	10.6197653302802
Tpl94D	FBGN0051281	FBTR0084339	0.304288607973424	1		10.4043924350392	10.4461942740459	10.4847497216976	10.7123054625001	10.7937395060701	10.7414584615431
CG5214	FBGN0037891	FBTR0082358	0.00842364459664002	1		10.9314016891997	11.0484908517729	11.0366764966222	11.0887060239206	11.0042577469434	10.9494041567224
CG33523	FBGN0053523	FBTR0091475	0.267244622610438	1		10.4255987390177	10.4256084986025	10.5757708759024	10.73653640777	10.7575008724032	10.7386771640847
CG8560	FBGN0035781	FBTR0076868	0.457123816044443	1		10.2170930364458	10.1913609725232	9.95363243290773	10.765086354677	10.6821728882891	10.2466518496179
LTV1	FBGN0027525	FBTR0088245	-0.77922733944565	1		10.528281822935	10.3265135001288	10.2236938345369	9.72465180422152	9.74652143750818	9.24846403689317
CG8001	FBGN0035268	FBTR0072774	0.60022889249321	1		9.31830699299618	9.22152867365362	9.37298750901254	9.62779283039423	9.85720725242215	10.1682061988607
Diedel	FBGN0039666	FBTR0085426	-6.97034939747604	8.6210056385729e-06		9.75050904460863	6.58857496443369	7.68100148966113	2.7743480603776	3.15262607673133	2.49790327251371
CAP	FBGN0033504	FBTR0088338	-0.214426988870419	1		11.2885460500838	11.2736055140933	11.0813716994978	11.1191290478928	11.0272694900021	10.852394449371
Spn75F	FBGN0052203	FBTR0110771	0.403533392327846	1		8.85943052545175	9.47915074456169	9.92073244156235	9.93191587298024	9.68568082676365	10.0180224546105
CG42393	FBGN0259739	FBTR0300044	-0.413108229907597	1		10.5337173973281	10.4422957537669	10.7761919520098	10.0894731364313	10.1736949829392	10.2680276238473
CG6726	FBGN0039049	FBTR0084348	-0.459470681545184	1		10.7731241030588	10.7777745352098	10.5281317335981	10.3649498869434	10.1858662283058	10.1578334147697
CG7766	FBGN0030087	FBTR0071351	-0.471388275645991	1		10.6781499165576	10.7954553161562	10.7115931859711	10.3576778192969	10.3367674675757	10.0698403702842
Sam-S	FBGN0005278	FBTR0089428	-0.393936633068774	1		10.7302110071384	10.741749332785	10.8357215585167	10.6023308702853	10.3890267712509	10.0983259372107
CG3085	FBGN0034816	FBTR0071963	0.250950612178188	1		10.8413413789217	10.8212015119783	10.7601092594125	10.9893596042891	11.1803485227191	10.999639208399
CG33284	FBGN0053284	FBTR0078291	0.444803165799562	1		9.98602309009323	10.0486509653805	9.93512906319788	10.4937393079498	10.3955918272743	10.4102709254893
lectin-29Ca	FBGN0040098	FBTR0079715	0.221080656975061	1		9.02295857037147	9.37256477409378	10.0612429784799	9.77387240343189	9.52010725399636	9.98319695980642
Ank	FBGN0011747	FBTR0089171	-0.0737207871975784	1		10.7740429658207	10.7816366583371	10.7777904044171	10.8548927723199	10.5436239844097	10.6948669639848
mEFTs	FBGN0032646	FBTR0080994	0.212032743228683	1		10.5402131687408	10.5467515820179	10.632527031997	10.7690073145964	10.7897576509342	10.7973243805843
CG7430	FBGN0036762	FBTR0075140	-0.128587538761797	1		11.214666883456	11.1975899423562	11.2445850571046	11.1172847373594	11.1014277466154	11.0532294226139
Hsc70-1	FBGN0001216	FBTR0075761	-0.592923972438968	1		10.5984331917943	10.6433036309903	10.4739438127876	9.97464620484429	10.1016447117951	9.86701972735643
Ggt-1	FBGN0030932	FBTR0074622	0.2098951575214	1		10.233218893028	10.5006330548191	10.7048873114214	10.7572123201145	10.7625887793773	10.5814719991767
CG10477	FBGN0035661	FBTR0077068	-0.147173353374824	1		10.4185645490699	10.5385583071796	10.9414789801079	10.6206735381072	10.7636042111071	10.0328562932315
lig	FBGN0020279	FBTR0088774	0.0498644134747968	1		10.8896199742099	10.8068706089697	10.7817788043247	10.7349336115701	10.9165946179267	10.9673345847673
GstE12	FBGN0027590	FBTR0072436	-0.243325374520716	1		11.1072094818487	11.0801962305723	11.1886051557954	10.9839719418333	10.9000673552005	10.7580345778999
cup	FBGN0000392	FBTR0290322	0.225585050709914	1		10.0587075883198	9.99776156626884	10.2800466171488	10.177067089714	10.3119941316187	10.5155714601166
Npc2g	FBGN0039800	FBTR0085723	-0.714533812045192	1		10.2021509673404	10.3265135001288	10.2059934975436	9.83200270333226	9.44614084600483	9.26788534666587
CG45076	FBGN0266446	FBTR0344440	0.0235451839183961	1		10.8518236663615	11.0304266848014	10.8600699433581	11.0067318379691	10.9392395151267	10.8721983766963
dbf	FBGN0287630	FBTR0080103	0.118428910800868	1		10.7396491323952	10.6201960500373	10.7873441049254	10.7915411064619	10.829090132181	10.8835739015792
Pfas	FBGN0000052	FBTR0079219	-0.783604820583076	1		8.70225722506956	8.92733867171676	10.0704020226027	8.60555211976335	8.5062699527916	8.64861633083798
bun	FBGN0259176	FBTR0299652	-0.128061369301873	1		11.5230510746169	11.4110965842331	11.383343033129	11.3439573601275	11.3474598022579	11.2442749399112
scpr-A	FBGN0037889	FBTR0082357	-0.409000285505474	1		10.7895747523699	10.7329996725426	10.8840142110188	10.5730270585437	10.4419984067676	10.1410802570468
Cyp9f2	FBGN0038037	FBTR0082598	-0.282028837500354	1		10.6995872658009	10.8121669917904	11.0049545075899	10.6600559212672	10.63301402615	10.3838125102997
sip2	FBGN0031878	FBTR0079357	0.0788805795123729	1		10.7452825117542	10.6458484417365	10.8884598535241	10.7540506336371	10.8758553407664	10.8923599342215
CG13991	FBGN0031785	FBTR0079202	0.44424532496665	1		9.98284740176596	9.91156403570965	10.0690971423577	10.3175482420803	10.496762348904	10.4760397670838
Pka-R2	FBGN0022382	FBTR0088437	0.447062588110385	1		9.9261104801039	9.87876598956366	9.86317136510791	10.3398629577634	10.2754422771275	10.3847023199478
whd	FBGN0261862	FBTR0088307	-0.690957138232548	1		10.4020168216411	10.4107224306362	10.278918290684	9.79094182385084	9.60866250351073	9.6219196078929
ND-39	FBGN0037001	FBTR0078201	-0.17787987620174	1		11.0976992030886	11.168387544946	11.1266066469914	11.04474759507	10.964186845561	10.8465936325058
Mpc1	FBGN0038662	FBTR0083723	0.0956288153788039	1		10.4430356128431	10.461683853807	10.8326489125806	10.7381374252815	10.6843193248474	10.6348025268456
gw	FBGN0051992	FBTR0089096	-0.0149749248685712	1		10.8369511805665	10.7962191521664	10.8668445326195	10.8452684663942	10.7452161837774	10.8607324434552
CG33109	FBGN0053109	FBTR0082900	0.687785404868094	1		8.85596323754243	8.69151909490612	9.68553036669	10.100717670866	9.76691985325621	9.57591397005358
CG43340	FBGN0263077	FBTR0306931	-0.519678675781164	1		10.5659076723927	10.5870341969672	10.5041918390425	10.0768755517799	9.95467772688623	10.0665170863982
RyR	FBGN0011286	FBTR0088637	-0.162184216714513	1		11.1671939325098	11.1689774233912	11.0373439119961	11.0460407829048	10.9455169073082	10.8961090585864
Pfrx	FBGN0027621	FBTR0074713	-0.327896702761905	1		10.2649397313425	10.5665858552508	10.6613886299309	10.3997591509598	10.2039327062869	9.89726462742926
nrv3	FBGN0032946	FBTR0081518	-0.082941077642035	1		11.2037969626062	10.9949366633032	11.0333347805155	11.1258714195295	10.9193308475836	10.9361120812777
CG4669	FBGN0035598	FBTR0077171	-0.146280482143463	1		11.2891889372073	11.1929570988458	11.2230398577369	11.1295358387513	11.0868979173654	11.050989084182
Gpo1	FBGN0022160	FBTR0087307	0.169494057645714	1		10.5911525512386	10.5155519949131	10.4369909666734	10.8703053640104	10.5763536047214	10.58689464459
lncRNA:CR42850	FBGN0262097	FBTR0342943	-1.01795840165294	1		9.94907369088955	9.81386509220948	10.1013702246633	8.87370955829832	8.90634289475645	9.05186180901645
cmb	FBGN0036365	FBTR0075851	0.101880646356968	1		10.434924624229	10.5764016641921	10.5498110003509	10.443594576173	10.6810984712732	10.7303009547398
CG17666	FBGN0036311	FBTR0075923	0.221567641819779	1		10.4067641430641	10.3475099820797	10.553548276062	10.6439193918802	10.6484881592746	10.6855097768665
Hsc70-2	FBGN0001217	FBTR0082707	0.178188874975909	1		10.9264513061538	10.9029025335843	10.9556710616469	11.0672127073646	11.2014843016925	11.0476220398978
CG10164	FBGN0039088	FBTR0084417	0.287350630357113	1		10.2921346226051	10.1002824929238	10.3233768860471	10.4058157171727	10.5565707443161	10.6137062903463
CG5762	FBGN0039190	FBTR0084627	-0.59369906553201	1		10.472769098496	10.4236325417298	10.5328724083512	9.87046805743061	9.88173159732835	9.90348662329457
Larp4B	FBGN0035424	FBTR0073045	-0.0646782954491482	1		10.8290149994094	10.6262225345769	10.8630848000096	10.5730270585437	10.7224189190907	10.827741849506
CG7882	FBGN0033047	FBTR0085966	-0.81914757478355	1		10.2946980753923	10.23257546478	10.131687623471	9.52766763525297	9.38938225786566	9.29085098828737
CG4928	FBGN0027556	FBTR0074344	-0.117578397748945	1		10.8648203225739	11.0926858243932	11.1196905952724	10.9415210234504	11.0145305293478	10.7757796874501
BI-1	FBGN0035871	FBTR0076711	-0.0150999759103021	1		10.7377664404263	10.8611710003025	10.8418472874776	10.7713547856523	10.7927450721215	10.8342703282654
CG14034	FBGN0250847	FBTR0110802	0.114567081102972	1		8.99800795272055	9.36640597903931	10.1366791563598	9.78630652040603	9.45873493963352	9.81251573591856
bb8	FBGN0039071	FBTR0084382	0.0868582087963568	1		10.968800623879	10.8850626225968	10.9192015835541	11.0569863280425	10.9982313357944	10.9773971076259
asRNA:CR11538	FBGN0017424	FBTR0347179	-3.06930856423065	NA		6.10152377004414	5.96246457753214	9.49655801577755	4.3293234309109	5.30276790555891	5.71794635186187
AdipoR	FBGN0038984	FBTR0084282	-0.260130308375331	1		10.9839694830379	11.023267699895	10.9627150895685	10.8826627394346	10.7265907608284	10.5666498129943
gpp	FBGN0264495	FBTR0303787	-0.0998730746657134	1		10.6149379651199	10.5053118177108	10.7298752214878	10.3814353852756	10.4906428471814	10.6709945427654
NLaz	FBGN0053126	FBTR0077942	0.514007067869357	1		9.53543909811445	9.74748708046873	9.97329726477541	10.4870897187787	10.3611225779958	9.92321858158047
CG31077	FBGN0051077	FBTR0301977	-1.68000565318917	0.000326912627199614		9.41807988192684	9.42684185385496	9.68893248963847	7.95091283248767	7.92196286406967	7.68620819980439
TTLL6B	FBGN0039501	FBTR0085180	0.146218513421969	1		10.477289575261	10.4987572927818	10.6691607898638	10.6171976295097	10.7245063479236	10.7463128671662
mag	FBGN0036996	FBTR0078196	-0.241373140269732	1		9.81264174359038	9.49992969702552	10.4480761563406	9.42802918545915	9.89291143353909	9.84261789483442
CG42390	FBGN0259736	FBTR0300006	-0.541763378026216	1		10.5326319195637	10.5558009782594	10.2024272204159	10.1081656308724	9.98459671626239	9.55076428040337
CG13618	FBGN0039203	FBTR0084643	-1.99310955273125	1		9.21923695135309	9.55331782317697	7.91978432156523	7.59577606201292	7.38096497573026	5.60030692279208
Obp99b	FBGN0039685	FBTR0085462	-3.50095246367136	0.000252338681744119		8.94023950770526	7.68245763686117	9.47504280782767	5.38849624364333	5.43101529798899	5.64851976605379
MSBP	FBGN0030703	FBTR0074166	-0.142880782581035	1		11.153842626641	10.9544515035054	10.9278659460877	11.0258649297436	10.7807580903393	10.7973243805843
fiz	FBGN0030594	FBTR0073978	-0.104734914319621	1		10.3163054585688	10.5476590802496	10.8287988795791	10.5540644258118	10.4955405233727	10.3721947644694
Gpo3	FBGN0028848	FBTR0305567	0.125398706827194	1		10.9114974148314	10.8114115550781	10.958492801292	11.0955917435735	11.0331760613257	10.9275892768343
CG43392	FBGN0263249	FBTR0308060	0.462548877327821	1		8.71379614938417	9.49992969702552	9.66494740875366	9.93750110296931	9.57203636773733	9.89101568132412
CG46059	FBGN0267726	FBTR0347275	-0.0284559437515985	1		10.2224883743597	10.4393649345092	10.7140998746507	10.5237531032294	10.3969012611229	10.4102709254893
RpS21	FBGN0015521	FBTR0077621	-0.23407072000411	1		10.0885599559042	10.5594049027304	10.6129601221774	10.3143320621338	10.2481332123917	10.0441640458167
Tret1-1	FBGN0050035	FBTR0088073	-0.125163819364968	1		10.6761851781946	10.9441501729738	10.9046443323373	10.8548927723199	10.7676588060303	10.5252874192336
trp	FBGN0003861	FBTR0085513	-0.135761616669691	1		10.8263598745145	10.8893643632983	10.90683730615	10.970414098082	10.7182349786426	10.490164785929
Sap47	FBGN0013334	FBTR0083204	0.105861961035336	1		10.8544323810119	10.7225902819607	10.7593003992611	10.9608472234274	10.8377940834376	10.8530375471778
CG18179	FBGN0036023	FBTR0076388	-0.554937570538465	1		7.96808910051529	8.55015108647815	9.9336958487161	8.63334904075938	8.68839998201361	8.15945384905751
CG10737	FBGN0034420	FBTR0086585	-0.236315958980117	1		11.1566637142418	11.2318700269401	11.0131202848779	10.9477612949376	11.0059749650982	10.7379810011117
TrxT	FBGN0029752	FBTR0070755	-0.0275074984912748	1		10.6473916333056	10.7746773753285	10.7944680899308	10.6040878732398	10.7482971765926	10.7811960989334
RhoGEF3	FBGN0264707	FBTR0333952	-0.0164026806324563	1		10.8921612915636	10.7258011782427	10.8780652972533	10.7713547856523	10.7927450721215	10.884203252899
CG8042	FBGN0027554	FBTR0076766	0.147251923122561	1		10.8870741724074	10.8545858452137	10.8832719369103	11.016659939973	11.0722202636499	10.9768071333509
Tep2	FBGN0041182	FBTR0079510	-0.66485383385453	1		9.73926118491896	10.177356944291	10.1735751223163	9.59812547657227	9.45371048737561	9.04737338832262
CG5506	FBGN0036766	FBTR0075157	-0.955578378045656	1		9.5113968177848	9.87876598956366	10.0036675721158	8.65723962423273	9.02287492993021	8.89333405813114
Jon65Ai	FBGN0035667	FBTR0077067	-0.0649020106419037	1		9.89096545333355	9.57484429756981	9.6067816206212	9.36518082040997	9.26582836142809	10.1069787642894
CG9016	FBGN0031751	FBTR0079151	0.152072178172871	1		10.2946980753923	10.3814997353934	10.635174803126	10.6617440512694	10.568240547202	10.5572093577881
CG17896	FBGN0023537	FBTR0070092	-0.436136402712475	1		10.3744123471843	10.4500822879394	10.6263299357687	10.1069269713046	9.99327961958837	10.0553838577778
CG4461	FBGN0035982	FBTR0076452	-0.798343766599644	1		10.1149089388107	10.1513244172877	9.71753112601384	9.55335788797755	9.22807225710146	8.751535593569
dop	FBGN0267390	FBTR0075562	0.245743991936496	1		10.1134576632229	10.2460560719831	10.3035398813756	10.4007703460055	10.4621539097434	10.53894064092
CG6752	FBGN0038296	FBTR0083029	0.205090113218977	1		10.2170930364458	10.185542471675	10.3145940959618	10.4426129658818	10.3516999409699	10.53092499096
CG2082	FBGN0027608	FBTR0078672	-0.51027234241005	1		10.5520466489969	10.5303182356507	10.5516808483743	10.1616398779078	9.9688345714711	9.9678408584425
CG1324	FBGN0031129	FBTR0077293	-0.0354317883704499	1		10.890467577486	10.8943669028138	11.1171674245101	10.9310602117502	10.9869722010219	10.889855094331
CG15093	FBGN0034390	FBTR0086639	-0.549120760215051	1		9.06561002240782	9.44643734053786	10.183256741862	9.14872430256866	9.03301646127134	9.1046610988025
CG32276	FBGN0047135	FBTR0073106	0.0245902839156157	1		9.77090508794816	10.0715463248133	10.3611850996868	10.2337766927031	9.91135409903768	10.1713035467547
CG9129	FBGN0035196	FBTR0072653	-0.240355192096886	1		10.6433746254846	10.6509246360986	10.8862387446681	10.4118469636223	10.5281719528372	10.5325316877236
spidey	FBGN0029975	FBTR0071091	-0.0433123220174432	1		11.1115777856109	10.6892598771954	10.8525051223303	10.9587888989976	10.7686706767661	10.8185520613018
CG4631	FBGN0032590	FBTR0080871	0.105575438011178	1		10.6752018047196	10.4959390689832	10.746296578516	10.7760382997338	10.7098305194837	10.7566604859974
Phb2	FBGN0010551	FBTR0086614	0.0590814465899067	1		10.4545442031867	10.4664904392277	10.6048783542829	10.5237531032294	10.5185800895691	10.6592762807605
Vps13B	FBGN0039727	FBTR0085505	-0.221484253473494	1		10.831665246808	10.6768708337281	10.9002483589923	10.5613177055628	10.5459865990244	10.6437501836276
knon	FBGN0285943	FBTR0087126	0.119855356425058	1		9.85494284703287	9.84372790044463	9.93512906319788	9.69528205097069	9.92412510602985	10.3042194557519
FBTI0019193	FBTI0019193	FBTI0019193	3.13598188384675	1.52672151212128e-20		6.47142718044568	5.70051751112157	5.69016314042064	9.25319149281258	9.00581232716827	8.84501529930501
f-cup	FBGN0028487	FBTR0082846	0.128325246010043	1		10.681092016285	10.677700088096	10.8380217560052	10.8651861067518	10.894515924055	10.827741849506
CG12091	FBGN0035228	FBTR0072831	-0.358342600359397	1		10.0096205157977	10.3784426366817	10.5338186768297	10.0539189273055	9.97586123803934	9.86701972735643
CG13323	FBGN0033788	FBTR0087797	-0.674878864170593	1		8.93367564052042	9.72359425555976	10.049380973287	9.04129468072012	9.00581232716827	8.86044939827385
Klp59D	FBGN0034827	FBTR0071968	0.229257687407392	1		9.98443611972776	9.95051117873191	10.1077391029489	9.98006874095788	10.2839598896054	10.4319548771902
CG31178	FBGN0064912	FBTR0300075	0.260762997009903	1		10.0205019373768	10.1101450075347	10.2130997132337	10.390626359343	10.2994460917416	10.4353942635122
CG3640	FBGN0035042	FBTR0072322	0.190340408669328	1		10.1535515055355	10.4865050299707	10.5776073999746	10.7658713996358	10.7013768128873	10.3182594606034
SPoCk	FBGN0052451	FBTR0078531	0.252196165454675	1		10.5869756290393	10.3640898914532	10.5582062973183	10.7915411064619	10.7797546649379	10.7005952123603
Mal-A3	FBGN0002571	FBTR0088758	1.00957825589115	1		5.92745732969567	7.13420615581609	9.36875123134798	8.90255156395224	9.43343584256959	9.11542186836601
CG34051	FBGN0054051	FBTR0100106	0.471331081760539	1		8.99485856512669	9.48484747659269	9.70917845084726	9.96647399329315	9.73206897469509	9.97494860576106
Vha44	FBGN0262511	FBTR0087173	-0.138055871323432	1		10.7063419758829	10.8015547105452	10.8683456864942	10.7147469530588	10.6117443667943	10.6392832919446
CG32081	FBGN0052081	FBTR0076198	0.179910019533027	1		10.4162121768752	10.3661490465524	10.4935311121722	10.5864208041033	10.5786632658277	10.6496846062502
Apl	FBGN0042178	FBTR0075312	-0.0445639063554325	1		10.490766636297	10.4097245434869	10.5432473812061	10.27957247808	10.4047330038245	10.6076216962571
CG1690	FBGN0033442	FBTR0088496	0.221378238016905	1		9.98602309009323	10.0030643808584	10.1772133477152	10.1758862203415	10.2247282389126	10.4215872458441
shep	FBGN0052423	FBTR0077172	0.157724490849043	1		10.5869756290393	10.5099754560776	10.393864457548	10.6515855137311	10.6218585671087	10.6927129935127
ATPsynE	FBGN0038224	FBTR0082931	-0.0527841014364962	1		10.7859352290903	10.7847189300016	10.8802990155325	10.8629865663479	10.7013768128873	10.7246896749102
Mst84Da	FBGN0004172	FBTR0081584	0.166964997619233	1		10.5041189645006	10.6801849951203	10.5186033932208	10.8999301937437	10.7625887793773	10.5244802504807
Rpn2	FBGN0028692	FBTR0085385	-0.0327430537886929	1		10.5531176224332	10.5303182356507	10.5794415891575	10.4717745733855	10.4432664090281	10.6392832919446
CG11125	FBGN0033174	FBTR0088974	0.212325382708968	1		9.90613256234004	9.91999881962829	10.1026462515752	10.0082074171918	10.1614201810236	10.3766742067371
YME1L	FBGN0034792	FBTR0071906	0.0654949791298263	1		10.8040417193478	10.7504462477964	10.8287988795791	10.8474951655002	10.8635952320908	10.869022525235
eIF4E1	FBGN0015218	FBTR0076487	0.0251436016721835	1		10.4862882566357	10.4578270220222	10.5867551152488	10.4017808327939	10.5365128368101	10.6585407194164
CG5946	FBGN0036211	FBTR0076078	-0.454254817120793	1		10.0752027777755	10.1878726887455	10.5032259307468	9.9732873802533	9.76691985325621	9.6897298142701
cnn	FBGN0013765	FBTR0087703	-0.00545038557471849	1		10.6937722357833	10.6322239497241	10.6896841480308	10.5979289784687	10.6396661310338	10.7559729489527
CG6512	FBGN0036702	FBTR0075251	0.223316944953814	1		10.7583421455091	10.5412945721389	10.5867551152488	10.9505261084161	10.874915945582	10.7296007371422
nrv1	FBGN0015776	FBTR0079384	-0.182998949807376	1		11.37950018927	11.1975899423562	11.1366075409424	11.1416837814299	11.0763123910342	10.9524080796563
CG8420	FBGN0037664	FBTR0081973	0.314386989287695	1		9.10411674354254	9.45032470031233	9.7921882656922	9.81085780330732	9.53445611821374	9.98437145583663
CG11779	FBGN0038683	FBTR0083749	0.152165513580242	1		10.26101255937	10.0030643808584	10.3397018800557	10.2551800026067	10.3147678254952	10.4959410117459
Gdap2	FBGN0042135	FBTR0088935	-0.238643146538587	1		10.8483380261339	10.9537670317996	10.8257114384941	10.7413341399994	10.6451862172968	10.5236726298748
Mst33A	FBGN0028412	FBTR0080271	0.0818518021016206	1		10.2425430694096	10.2704480435637	10.4876827948143	10.2751680482931	10.429256708977	10.5413366772123
CG33129	FBGN0053129	FBTR0080169	0.274444634149097	1		9.80367070877883	9.73956669036319	9.96068639725656	10.0474767197112	9.98110886957175	10.2824225214683
ATPsynG	FBGN0010612	FBTR0080167	-0.510158994362743	1		10.3010868503357	10.4491112663433	10.267586223377	10.0423021608906	9.74034524453573	9.69116912347337
mub	FBGN0262737	FBTR0078468	-0.311843776964814	1		10.766675624908	10.7298047752055	10.5600653029511	10.4572674498685	10.2825437751426	10.3838125102997
CG11911	FBGN0031249	FBTR0078098	1.10147589212156	1		8.9565196985058	6.83445941745893	7.97656496839043	8.83832035317084	9.33577122149878	9.51707562892187
eEF1alpha2	FBGN0000557	FBTR0085832	-0.0697884484579982	1		10.9934682870458	11.0439959704682	10.7593003992611	11.0020752383716	10.8814789027861	10.7055888400439
Uch-L5	FBGN0011327	FBTR0076472	0.625173408680306	1		9.32584607670129	9.44838232974212	9.41056443872257	9.989509411608	10.019019114983	10.0464149995689
CG43061	FBGN0262363	FBTR0304645	-4.5953623124322	4.73067284194641e-26		8.06737308392612	8.61045692973333	9.31030956101937	4.3293234309109	4.31479557936055	4.62105468547296
Mitofilin	FBGN0019960	FBTR0290271	-0.113762173550475	1		11.0866473325249	11.0726502430674	11.10129683484	10.9873415879363	10.9973683612546	10.9355049764523
Srrm234	FBGN0035253	FBTR0072806	0.172073103460752	1		10.4314344780479	10.5431158698615	10.3310182105535	10.6119680136862	10.602694050598	10.6137062903463
sinah	FBGN0259794	FBTR0301683	0.28839727567133	1		10.3548928870764	10.3169644615985	10.5157325763193	10.7421322131443	10.7482971765926	10.5627237946042
Kank	FBGN0027596	FBTR0087429	0.19719834166784	1		10.3828697615691	10.4334853735069	10.536653763991	10.6583658136317	10.660531031462	10.6295573177347
CG3581	FBGN0038697	FBTR0083775	0.351476332314546	1		9.90613256234004	9.91859644246898	10.1191327079293	10.2663186432097	10.3584366699023	10.3784620965678
Rab3-GAP	FBGN0027505	FBTR0080301	0.0259011808877049	1		10.599470290417	10.5887986922306	10.7413897676147	10.7049561019118	10.6218585671087	10.6833417800004
spaw	FBGN0050365	FBTR0088773	0.0874156947355771	1		10.7377664404263	10.6184695633628	10.7207631626031	10.8607836673921	10.7286721665076	10.7470050222009
hmw	FBGN0038607	FBTR0083576	0.488723524074613	1		9.71458575132467	9.59429865338241	9.70750209702429	9.94167588126251	10.2683056498259	10.2476303775535
tn	FBGN0265356	FBTR0086572	-0.261743136227445	1		11.0799753419803	11.1001280084787	10.8854976145056	10.8703053640104	10.8833485627859	10.5106888325052
Inos	FBGN0025885	FBTR0089329	-0.132459573600428	1		11.0446223906286	11.0465661886301	11.0225889742419	11.0855652540259	10.9311282385039	10.6724526556592
CG45080	FBGN0266455	FBTR0344451	-4.80725968900443	2.41749531621175e-32		8.18810491925812	8.8762393343357	9.16884991439364	4.52007345543719	4.02075289106672	4.29734326567634
Tom70	FBGN0032397	FBTR0080309	0.156600607034551	1		10.4232578177241	10.4077266961344	10.5051571010792	10.5385290502747	10.6106161772569	10.654857276743
CG4607	FBGN0029932	FBTR0071013	-0.298026469467609	1		8.64313626595356	8.84999452391391	10.0253602990308	9.13177182020091	8.90266038910819	8.99705654125219
CG5326	FBGN0038983	FBTR0084285	0.385869446996965	1		8.89365265297986	8.32730562054118	9.5740377861264	9.25989420243349	9.15256396458607	9.73229645153357
CG32425	FBGN0052425	FBTR0078202	0.127803176846227	1		10.7168930338679	10.6347883620476	10.9350467099432	10.9873415879363	10.9685966832024	10.7169383552325
sle	FBGN0037810	FBTR0082231	-0.288115157503405	1		10.1521386051514	10.1632156474855	10.2867981068457	9.61216260904548	9.8836009300895	10.1887306761578
kay	FBGN0001297	FBTR0099988	-0.214731323466838	1		10.8147975303169	10.9330804035681	10.8464245752796	10.7775960984228	10.665972007565	10.4992313584
RpL38	FBGN0040007	FBTR0111120	-0.317590292097822	1		10.3388365330388	10.5155519949131	10.2698597689076	10.3783586692794	9.99500994682287	9.74205052454244
ssh	FBGN0029157	FBTR0084799	-0.180533702938688	1		10.7694427885026	10.783178617316	10.8062637781072	10.5531551964095	10.6015587586612	10.6614807173004
roh	FBGN0250838	FBTR0072030	-0.0326256940407242	1		10.3659050609623	10.4558947327252	10.4550862772489	10.4128497245618	10.2640066663037	10.4918174973794
CG10734	FBGN0034082	FBTR0087250	0.0353262649969754	1		10.5605922579634	10.4176883810661	10.6691607898638	10.4327599532294	10.634124842488	10.6847874731771
CG7910	FBGN0037547	FBTR0081790	-0.13555851297356	1		11.3831181025874	11.0926858243932	10.9960557783543	11.1325824275096	11.0440816609711	10.9085362387711
Pino	FBGN0016926	FBTR0077987	-0.0930299992759898	1		11.0792321014262	10.637348224176	10.4620625003052	10.8363271424616	10.6319023538697	10.4802085594395
Tsp42Ee	FBGN0029506	FBTR0086180	-0.184989053924076	1		10.8553009053611	10.8713552014745	10.4935311121722	10.7268928113003	10.5635839474036	10.3873684607811
HDAC6	FBGN0026428	FBTR0074008	-0.337741603374073	1		10.630241562658	10.74095609827	10.7215939138644	10.4465354060692	10.3824317039916	10.2515378657686
CG42820	FBGN0262002	FBTR0303799	0.369740490676943	1		9.72031765638406	9.81537300498354	9.95927836088114	10.1044464571558	10.2113941398185	10.2890913012602
Nepl21	FBGN0027578	FBTR0336460	-1.77183107256871	3.60376756399064e-06		9.27222593045415	9.38073581496922	9.42695619986959	7.63067218561022	7.69382296565722	7.51473234788576
Cyp6a2	FBGN0000473	FBTR0086133	-0.63447495221856	1		9.84097983876671	10.0409377171922	10.183256741862	9.67536470178908	9.52010725399636	8.88832341210017
didum	FBGN0261397	FBTR0089743	-0.0469563429469039	1		11.0836858120918	11.0062038934179	11.0800767078532	10.9690512796776	11.0549054412652	11.0060142281482
endos	FBGN0061515	FBTR0075782	0.120097061783708	1		10.5412929594943	10.5220308297915	10.5582062973183	10.5540644258118	10.6981938581439	10.7232834381912
CG6652	FBGN0036687	FBTR0075291	0.154177221450279	1		10.472769098496	10.383534208205	10.5544810842363	10.4228391855566	10.7421285971669	10.6934313410535
velo	FBGN0035713	FBTR0076950	0.237030141736554	1		10.6025771205896	10.5799545556572	10.6093738134143	10.8325851734511	10.9129382203076	10.7539083696959
Lpin	FBGN0263593	FBTR0088815	-0.234608644331328	1		11.1173816916128	10.9956018830065	11.1655904924624	10.8160042200364	10.9588771857067	10.8033263031413
CG31820	FBGN0051820	FBTR0080807	0.0876491451355966	1		10.1134576632229	10.2235179011262	10.4759145531871	10.4357229291138	10.2797073693118	10.3793552112891
Kap-alpha3	FBGN0027338	FBTR0082106	0.0023222949805556	1		10.6791312832675	10.7064277239927	10.70740566852	10.6404991070076	10.7024362391759	10.7545968911149
Vha100-2	FBGN0028670	FBTR0083656	-0.0634603564117714	1		10.5859295062009	10.6643744780089	10.7801847672523	10.7869077311754	10.5600816074127	10.4835349418039
CG44085	FBGN0264894	FBTR0334851	-0.00096808268570604	1		11.1880265567997	10.968750900525	11.1019350218291	11.2285337158245	11.0941811237152	10.9257563926176
phtf	FBGN0028579	FBTR0086125	0.0989541736081315	1		10.4232578177241	10.3073517976776	10.4470719240833	10.4784949632421	10.4151096285926	10.5760288947896
CG32388	FBGN0250849	FBTR0076933	0.848459786965926	1		9.08054217675667	8.95222527165259	9.03623912177497	9.88643811099783	9.94038058651554	9.77228377426809
CG43439	FBGN0263387	FBTR0309074	0.848459786965926	1		9.08054217675667	8.95222527165259	9.03623912177497	9.88643811099783	9.94038058651554	9.77228377426809
Imp	FBGN0285926	FBTR0073413	0.0857222559390335	1		10.490766636297	10.3671775230146	10.4945035309736	10.4918425507092	10.4894158257976	10.6242929689999
Pepck2	FBGN0034356	FBTR0086699	-3.90467431210734	0.00287490841774194		9.57815155394161	7.62170353519892	7.63235460306872	4.74056833083394	4.76767908242951	5.1085169026622
CG18568	FBGN0033888	FBTR0087608	0.283115203416172	1		10.0511469710233	10.0149249256791	10.2012364996402	10.3865487090176	10.3354022746471	10.3971023715587
Erk7	FBGN0052703	FBTR0071329	0.247236989994447	1		9.91115303723896	9.98843447988996	10.162605070226	10.1056872473427	10.3092150948253	10.3847023199478
Idh3b	FBGN0038922	FBTR0084190	-0.198407016720812	1		10.7868459710394	10.9184212236177	10.8660933695325	10.7155598659375	10.6875330037983	10.5760288947896
CG10912	FBGN0034296	FBTR0086807	0.447175469534658	1		9.62167896505474	9.58017610092374	9.90472843941259	10.0781402718696	10.1888930629468	10.1958458119982
CG8093	FBGN0033999	FBTR0087401	-0.360064881772534	1		7.99355796263206	8.67500264821963	9.87217777805978	8.75220465654363	9.02287492993021	8.22451477823542
CG17470	FBGN0032869	FBTR0081406	0.0644541830901263	1		10.4020168216411	10.5737312418436	10.5831029865511	10.5943977691442	10.5740402400677	10.5915264588918
CG8630	FBGN0038130	FBTR0082737	0.680991934968216	1		9.16422727723802	8.9161386485689	8.96506360848291	9.62606447807333	9.56506423242786	9.86956449474112
CG34120	FBGN0083956	FBTR0110826	0.204465447229151	1		10.8254737458889	10.5665858552508	10.7290492265771	10.9415210234504	10.9808729968109	10.8178934024448
CG5065	FBGN0034145	FBTR0087108	-0.52469881502624	1		10.3888805604802	10.4510526564185	10.3494089367176	9.80016798961921	9.94575863152013	9.8759068441004
CG17841	FBGN0028480	FBTR0071444	-0.312988291755619	1		10.6473916333056	10.7217864400453	10.7331744801195	10.5218954236059	10.3995165687588	10.2338702185074
CG17450	FBGN0040028	FBTR0070056	0.222322603484037	1		9.95232451490558	10.0149249256791	10.2946351181463	10.1508620334294	10.3942812038639	10.3935703617296
mge	FBGN0035473	FBTR0073175	0.24893894218386	1		9.89096545333355	10.0690202653289	9.99544796279761	10.270750130956	10.1349842133445	10.292888237832
CG8086	FBGN0032010	FBTR0079620	-0.394535331768597	1		10.5007924499608	10.5431158698615	10.5840168858312	10.0831880942945	10.18435042624	10.1805558906842
CG3345	FBGN0031240	FBTR0078127	0.180133869643253	1		10.7111474792754	10.5923212217011	10.6743190654269	10.8644532991574	10.8777322980932	10.7757796874501
CG10621	FBGN0032726	FBTR0081191	-1.01674383315346	1		8.61058564159199	8.38124446616779	9.77468376755785	7.8888452787177	8.15029912051827	8.10865730335016
CAH13	FBGN0033542	FBTR0088215	-0.01719007171357	1		10.0205019373768	9.99643281151613	10.162605070226	9.87484108806187	9.929563975782	10.2890913012602
CG3036	FBGN0031645	FBTR0077391	-0.686938553653364	1		10.4020168216411	9.88308651806879	9.64231274632183	9.56603347519066	9.26295886830084	9.11542186836601
CG46434	FBGN0286940	FBTR0475224	-0.0171321666296072	1		10.4625459382823	10.4057260783214	10.5214685088308	10.3926608707139	10.3784601437325	10.5595752692904
CG8547	FBGN0033919	FBTR0301203	-0.0368228318140579	1		10.5293705773969	10.7567385090394	10.7040468812126	10.7074100510182	10.6285621881581	10.5516737621486
Mgstl	FBGN0025814	FBTR0077242	-0.357689452997702	1		10.4614055468658	10.3475099820797	10.690532984446	10.081927793511	10.2099049370853	10.1578334147697
Cyt-c-d	FBGN0086907	FBTR0080888	0.136864967389752	1		10.2372223499484	10.3359997499953	10.4217362093064	10.4543484373676	10.4445332978044	10.5106888325052
Porin2	FBGN0069354	FBTR0080184	0.149813593708672	1		10.5184458809808	10.6859665209465	10.7479284805305	10.7690073145964	10.9175072712183	10.7204668459617
Sec63	FBGN0035771	FBTR0076847	0.0845124691831587	1		10.1801370058295	10.2944344618416	10.4083836751622	10.3628758910104	10.3258095801691	10.4524692673037
CG18449	FBGN0033285	FBTR0089732	0.253804242202536	1		10.6015422537463	10.6019640635206	10.638697622415	10.8061160549136	11.0162355705919	10.7710235885495
CG12983	FBGN0037040	FBTR0114616	0.0327013223113359	1		10.4244287531691	10.2583036072324	10.4530868589116	10.2905250814737	10.3877101674641	10.5485010021099
CG11151	FBGN0030519	FBTR0073819	-0.545060414796086	1		10.5118511326536	10.3286269526998	10.478865625354	9.90508668427074	9.94933288918919	9.84132208317213
eIF3b	FBGN0034237	FBTR0086941	-0.170267444100886	1		11.1152079621411	11.1421911836862	11.1203206990582	10.9738155224928	11.0348592210036	10.8562487432042
POLDIP2	FBGN0037329	FBTR0078680	0.137245700140373	1		10.7235673882504	10.6262225345769	10.6837282678465	10.7876809945025	10.8550460166054	10.8026606545794
CG6287	FBGN0032350	FBTR0080222	-0.382260574012139	1		10.1134576632229	10.1797004093046	10.5451257500369	9.93191587298024	9.96000283631275	9.84261789483442
Nmda1	FBGN0013305	FBTR0089873	-0.559309683666108	1		10.26101255937	10.3723089361984	10.1638280922782	9.79709915216041	9.70483842168918	9.62794432320527
Iyd	FBGN0286980	FBTR0475275	0.0852022975044932	1		10.2157410433606	10.1174978984315	10.4021790370187	10.4027906123165	10.2084141955538	10.3829221515058
Hsp26	FBGN0001225	FBTR0076496	1.22147010465528	1		7.82646056239795	8.14264067711976	7.79273373081485	8.75220465654363	9.07615749261051	9.48755998071012
Cals	FBGN0039928	FBTR0089207	-0.0234716092321366	1		10.3351057050509	10.4117196280414	10.5138155197791	10.4908932361207	10.2740177731125	10.420719904078
Strn-Mlck	FBGN0265045	FBTR0336643	-0.175798146392339	1		10.9752069617479	10.9942711367288	10.9493018960041	10.9070644122349	10.8125046705012	10.6644147360885
CG32548	FBGN0052548	FBTR0074568	-0.270088346628911	1		10.637328063951	10.6843170192711	10.7673686656831	10.3957072683018	10.4596498174669	10.429369945814
RpL29	FBGN0016726	FBTR0071592	-0.139807623170025	1		10.0189524643986	10.4413194754124	10.267586223377	10.2540613939937	10.0036305896457	10.072051647554
Pink1	FBGN0029891	FBTR0070956	-0.112194915801051	1		11.0146146549444	11.0814500667807	10.8387876742497	10.9920459092836	10.9320317468014	10.6673428000508
COX7A	FBGN0040529	FBTR0081855	-0.0514959402852424	1		10.1206994859995	10.2189677051262	10.4510846657519	10.3356390610601	10.0625744613172	10.2437122772967
CG31705	FBGN0028490	FBTR0080242	-0.423498706704062	1		10.477289575261	10.5817277256589	10.4196899998717	10.1911626407742	10.0903581074205	9.92566620823761
dj	FBGN0019828	FBTR0089741	-0.212823508895138	1		10.8980736809674	10.7185665860303	10.8847561034198	10.6959224076659	10.5786632658277	10.592296984252
yip2	FBGN0040064	FBTR0079876	-0.466487377187626	1		10.4114958942084	10.4432713719161	10.4237795206624	9.96920321058329	9.94396817650076	9.97021400054768
CG3492	FBGN0035007	FBTR0072294	0.211217257463042	1		10.0752027777755	10.1679448312635	10.2698597689076	10.340917002475	10.3784601437325	10.4310937479089
Taldo	FBGN0023477	FBTR0072141	-0.0639500952888793	1		10.2857059919771	10.1138261373537	10.6227767494673	10.3366961951749	10.2466814731246	10.292888237832
asRNA:CR44179	FBGN0265068	FBTR0336803	-0.930226991330931	1		9.94418367893921	9.78491116243735	9.92217858581444	8.99383531110562	8.97458170100961	8.91320440907292
Idh3a	FBGN0027291	FBTR0074780	-0.189992406238225	1		11.0777444706337	10.9829099576839	10.9599016041895	10.9436041144789	10.8134855818199	10.6862317191064
Sccpdh2	FBGN0038038	FBTR0082583	-0.604508921289898	1		10.4761607832757	10.3265135001288	10.1203931275152	9.70186052759907	9.81080627381717	9.6219196078929
Nmdmc	FBGN0010222	FBTR0081996	-1.16897537247382	1		7.14094724708944	7.46912558638039	9.51008431729013	7.19997276556184	7.18872843729108	7.48848320502452
Scsalpha1	FBGN0004888	FBTR0073151	-0.376712887564065	1		10.6947430365832	10.5984650282858	10.597656355484	10.3997591509598	10.2039327062869	10.1494811538262
Bruce	FBGN0266717	FBTR0082239	-0.0219874188591724	1		10.8535633334829	10.7614397604025	10.8007711232432	10.7548417050762	10.7837641859031	10.8112902218295
SdhBL	FBGN0030975	FBTR0074648	0.200657935614477	1		10.0251403963409	10.027989949224	10.3451027506394	10.2016446563872	10.4112271352384	10.401505258518
Glt	FBGN0001114	FBTR0079727	-0.714488074964096	1		9.31578518472679	9.4029704420644	10.0374206281973	8.84427916748867	8.87285698054564	9.01555725851874
FBTI0019405	FBTI0019405	FBTI0019405	-5.03639914434346	3.63113381291217e-37		8.70225722506956	8.40547506026349	9.1368223765305	4.3957488044142	3.90772118022321	3.95795843474803
CG44434	FBGN0265626	FBTR0340486	0.22299156934995	1		10.1478915826522	10.0652228636494	10.3002070328167	10.3997591509598	10.3691504293711	10.4198520405563
Ald2	FBGN0039425	FBTR0085006	0.469864522981947	1		9.59488864240031	9.59605429153851	9.74720657105485	10.1958307191023	10.0806130956493	10.0676256984963
gskt	FBGN0046332	FBTR0085784	0.294966676738944	1		10.231881934791	10.2029280445334	10.3686292808878	10.489943296458	10.6724742076166	10.5252874192336
18SrRNA:CR45838	FBGN0267498	FBTR0346878	4.54346276011257	0.475772436562351		5.38914165683719	4.3219955157128	2	9.15832274221082	8.79156127744176	7.97796762766722
CG42675	FBGN0261561	FBTR0302724	0.220439421282297	1		10.2882808827545	10.2987531039706	10.3886434059464	10.4650227319136	10.6083571479901	10.5619373072271
CG9932	FBGN0262160	FBTR0089956	-0.223456986880828	1		10.8518236663615	10.8324156782474	10.7576813172011	10.6258717489622	10.5740402400677	10.5736898344758
CG10859	FBGN0032520	FBTR0080522	0.113478648351186	1		10.434924624229	10.3599627431437	10.569324568258	10.4337482881557	10.6429807166796	10.6265514710418
Pax	FBGN0041789	FBTR0081210	-0.141876888358695	1		11.0552439476361	11.1385818119958	11.0008542211654	10.9846465009761	11.0051166115182	10.7751012039551
CG15098	FBGN0034398	FBTR0086629	-0.186470988785219	1		10.5648461550664	10.6677174373575	10.1329371266928	10.4746585745853	10.3929693887285	9.94147535720382
teq	FBGN0023479	FBTR0076525	-0.605784170535358	1		9.94091443847056	10.0357725459145	10.1391684614419	9.70840914345339	9.2572027029749	9.30219815567347
Crtp	FBGN0029501	FBTR0072299	0.246851947064757	1		9.84097983876671	9.88308651806879	10.0625549787467	10.0705352671721	10.1614201810236	10.292888237832
Trxr-1	FBGN0020653	FBTR0071167	0.00486138420524783	1		11.1671939325098	10.9875989305638	11.0813716994978	11.093091646344	11.1261133488187	11.0357751137315
Pebp1	FBGN0038973	FBTR0084255	0.703035486926151	1		8.36926900294928	8.36486165213409	9.5062325830537	9.65007499590581	9.58128044231308	9.41450533854645
promL	FBGN0026189	FBTR0073118	0.0843607732615419	1		10.4806706617419	10.3946728129049	10.400104880223	10.4357229291138	10.4906428471814	10.5961434501962
unc-13	FBGN0025726	FBTR0089245	-0.111190009477119	1		10.8862245725245	10.8545858452137	10.7315257939261	10.7899983008425	10.6746351116114	10.6753644677937
sqd	FBGN0263396	FBTR0082854	0.0474823997629646	1		10.8474652986228	10.803835351615	10.8464245752796	10.8076417293294	10.9499840947445	10.8804230202228
CG11594	FBGN0035484	FBTR0073283	-0.47228526514881	1		9.28000904790215	9.61349415907721	10.1266787605656	9.16785774400095	9.26008365642971	9.30971365286315
Der-1	FBGN0267972	FBTR0077813	-1.16140516019033	1		9.61963574103249	9.49617389794478	9.69571276134773	8.47337938224469	8.30895147221369	8.55686002826149
Chc	FBGN0000319	FBTR0074179	-0.128069180249449	1		11.1790359968492	11.1397859395068	11.0313260291273	11.0691221096155	11.0306476341258	10.8639265764305
slgA	FBGN0003423	FBTR0077203	-0.0252889898928319	1		10.9231415886068	10.8778644276986	10.9199256045463	10.9070644122349	10.8935886051436	10.8446548321606
CG42232	FBGN0250754	FBTR0290134	-0.013505423084691	1		9.69142764827152	9.67624837398271	9.86467634386326	9.42604397854773	9.62216107859695	10.0698403702842
CG42564	FBGN0260766	FBTR0301268	0.26922322516044	1		9.69337175181118	10.027989949224	10.1453729973188	10.3303417399559	10.2335496599386	10.1421330482942
eIF5	FBGN0030719	FBTR0074144	0.109517674337475	1		10.3683408374344	10.3094934871512	10.4288751736695	10.4307812498438	10.4583961395538	10.5437287407508
CG15096	FBGN0034394	FBTR0086632	0.0317185014747737	1		10.0707227613643	10.0096656065995	10.3569139721471	10.4533741192674	10.0359271427442	10.02374584131
Mgat1	FBGN0034521	FBTR0086259	0.621503067102661	1		8.70996008662714	8.90485099594495	9.36237339954091	9.71167233806498	9.48606093020445	9.70120428126098
Mst84B	FBGN0037464	FBTR0081633	0.200076965479919	1		10.6483941400552	10.4461942740459	10.4837707040296	10.7016776632901	10.7817608183217	10.6998804238983
Hpd	FBGN0036992	FBTR0078225	-0.7386282256577	1		9.75795919290992	10.017547412866	9.91928484625391	9.20537979147849	9.16491402651497	9.13459127666267
rhea	FBGN0260442	FBTR0305210	0.0376096319488592	1		11.1914696006128	11.0606211185172	11.0742348174419	11.1751637177296	11.2037305924482	11.0604865886422
TSG101	FBGN0036666	FBTR0075329	0.121676801315497	1		10.1842902918254	10.2505217604179	10.4620625003052	10.4238343378893	10.416401474659	10.4362528304463
FBTI0062015	FBTI0062015	FBTI0062015	1.33086710908117	1		7.97449859169805	7.57973121419544	7.77363460315934	8.7928270206898	9.03638119098439	9.39520718803981
CycT	FBGN0025455	FBTR0075205	-0.0020522752170276	1		10.3524342801377	10.2086769874917	10.4042502160883	10.1723378017595	10.3078235663945	10.4685054495425
lola	FBGN0283521	FBTR0089342	0.00979488100462915	1		10.6025771205896	10.582613494074	10.4560849482606	10.6049655729481	10.4881877599358	10.5768077395751
CG15892	FBGN0029859	FBTR0070926	0.316789846518175	1		9.86877200982115	9.75850307947396	10.0023008852242	10.1520635555771	10.1767474342728	10.2544615522822
PNUTS	FBGN0053526	FBTR0091486	-0.10680505459966	1		10.5605922579634	10.6793571682455	10.6093738134143	10.6110945650531	10.4521113563557	10.4634606224799
Cyp28d1	FBGN0031689	FBTR0079062	0.670639313125974	1		8.58148864799866	9.00867701899654	9.61753314130812	9.77699099387327	10.0325613526728	9.55551336386897
Rab11	FBGN0015790	FBTR0084010	0.327658999792167	1		9.92776288598929	9.87298508365822	9.79060569495198	10.1640240592059	10.1521450531577	10.2525130864193
mts	FBGN0004177	FBTR0079525	0.0202821720700517	1		10.4862882566357	10.6526127395534	10.5176470888504	10.6267362993966	10.5565707443161	10.53894064092
CG15128	FBGN0034467	FBTR0086481	-0.0280245376493947	1		10.5520466489969	10.3620277931256	10.6003688434375	10.4562951017821	10.4305359546846	10.5492948465
Nap1	FBGN0015268	FBTR0072219	-0.254189429464989	1		10.653396250952	10.685142005853	10.2154606946349	10.4297908795235	10.3982095075672	9.97021400054768
Alp2	FBGN0283480	FBTR0071782	-1.02082313231674	1		9.45292436321396	9.76319859356017	9.38980931222492	8.65723962423273	8.86152003529234	7.93972962585602
CG14305	FBGN0038630	FBTR0083634	0.172227793839596	1		10.090036481723	9.9573567212591	10.2248661712545	10.3670209056116	10.1474850316845	10.2738028297968
t	FBGN0086367	FBTR0071335	-1.81728731108698	9.6030903550423e-06		9.26701376010653	9.2968650205642	9.08094766889749	7.59577606201292	7.271009038653	7.37843298449298
Menl-2	FBGN0029153	FBTR0100601	0.133821618024833	1		10.2818350184847	10.2109701655236	10.4630563555099	10.495633574737	10.4254121518545	10.4456634974539
ND-MLRQ	FBGN0052230	FBTR0070040	-0.128107440521096	1		10.0677283362404	10.3412430605141	10.2698597689076	10.2817696608283	9.93678405292534	10.0687334593562
CG31233	FBGN0051233	FBTR0084127	0.521348157513469	1		9.9392770359162	9.71068775233756	9.90765149411476	10.2428273445	10.6767927837913	10.1557498783579
Ldsdh1	FBGN0029994	FBTR0071116	-0.212864599481633	1		10.2649397313425	10.3671775230146	10.6093738134143	10.2629860715427	10.1934214410661	10.1702718361417
Aldh-III	FBGN0010548	FBTR0088993	0.0349383623141657	1		11.197646448234	10.9942711367288	10.9148498105706	11.1380501269459	11.1166076733239	10.9655515369011
Marf	FBGN0029870	FBTR0070909	-0.167862434364602	1		11.3058042324726	11.1439924889123	11.029314476933	11.0735675784711	11.0532455206914	10.8536803584441
Tsp29Fb	FBGN0032075	FBTR0079755	0.0810141454442254	1		10.5637838561135	10.7893300253586	10.8140743290707	10.8152459934469	10.9401379594521	10.6578047828533
Cyp4e3	FBGN0015035	FBTR0079925	-1.47260926522064	1		9.63185190337225	7.80288420167584	6.90297882574494	6.7825256235154	7.2007740372237	7.3200908665547
shi	FBGN0003392	FBTR0074118	0.0179620902741213	1		10.9950453584384	10.8575162922749	10.8093930745474	10.9442978103015	10.9165946179267	10.8594528075205
Mical	FBGN0053208	FBTR0082206	-0.0819891801176217	1		10.9148339226288	10.9170173113647	10.8743347307664	10.8482366354666	10.8368295668735	10.7757796874501
Pglym78	FBGN0014869	FBTR0085384	0.075614471158281	1		10.4885291841756	10.422643547493	10.5090117038942	10.5050677795754	10.5424412245998	10.5976791696702
SRPK	FBGN0286813	FBTR0087383	0.0416571425122302	1		9.83394732801146	9.97635321983472	9.94938343956088	9.76447597928017	9.89661887578835	10.1907671553155
CG18266	FBGN0031724	FBTR0079109	0.110491701905941	1		10.4705035373959	10.4817647750859	10.5766894301711	10.540365448231	10.6810984712732	10.6385374635177
twr	FBGN0262801	FBTR0081687	0.0433619367279176	1		9.36296162623422	9.4715199405792	9.95645815878117	9.68203441733562	9.40508464181129	9.86447046332799
CG10841	FBGN0038163	FBTR0082795	0.0314731061225745	1		10.6791312832675	10.6585055948648	10.7040468812126	10.7341315452261	10.7077217322855	10.6941493310923
CG5177	FBGN0031908	FBTR0079441	-0.183976868319546	1		10.37077250839	10.5683755224215	10.4699942373832	10.4562951017821	10.2247282389126	10.1692393871962
fs(1)h	FBGN0004656	FBTR0071118	-0.776221122930231	1		10.1521386051514	9.90166071881798	9.91783579697421	9.3145712411732	9.18930144019748	9.15767984394545
CG14125	FBGN0036232	FBTR0076044	-0.558159120466141	1		9.55695338847425	9.77719413187334	10.0833863204636	9.24645749723222	9.15875221071031	9.38457109663239
CG6424	FBGN0028494	FBTR0086886	-0.206678192047541	1		10.9056398941523	10.8413246697398	10.7166022155015	10.7236639008704	10.5981475126545	10.5220560310783
DnaJ-H	FBGN0032474	FBTR0080493	0.0400173134111192	1		10.578585329287	10.5629998468462	10.6561838306447	10.7421322131443	10.6038284498483	10.5674337362296
Slik	FBGN0035001	FBTR0072363	0.0257537025321973	1		10.6332828979372	10.5576040658425	10.5656279902264	10.5283868640192	10.6307898243268	10.6709945427654
Oatp30B	FBGN0032123	FBTR0079825	-0.0124012465393061	1		10.5573935835517	10.5211070613782	10.6553145355935	10.6583658136317	10.5077124622971	10.5285115858087
Fkbp12	FBGN0013954	FBTR0086515	-0.108432911541497	1		10.0189524643986	10.0677555750398	10.2225205444015	9.99219543793455	9.81276973850806	10.1619914821502
CG1317	FBGN0035333	FBTR0072901	0.070437507360296	1		10.7822865010674	10.741749332785	10.7968349556477	10.9099082506872	10.8664337494192	10.7525303402893
lgs	FBGN0039907	FBTR0089111	0.00386866013264805	1		10.1322113187807	9.99510283182198	10.1808424212185	10.1412136613636	9.90952040565445	10.2486082422388
atl	FBGN0039213	FBTR0084656	-0.0713533053191922	1		10.8139042691541	10.6668824234443	10.6786035845206	10.6583658136317	10.6106161772569	10.6782704148115
MRP	FBGN0032456	FBTR0090013	0.0636872912572671	1		10.4761607832757	10.5403830603302	10.7115931859711	10.6868317907012	10.6778704109688	10.56350985346
CG9498	FBGN0031801	FBTR0079282	-0.169801015029448	1		8.9500296512888	9.38683386791806	10.0936902710828	9.35060218928952	9.49097415936339	9.31532469405001
garz	FBGN0264560	FBTR0087897	-0.0224921666477754	1		10.3984460507705	10.2933527783349	10.523375429686	10.3175482420803	10.3597802490033	10.473532697269
CG2841	FBGN0003159	FBTR0070402	0.280387126336488	1		10.1134576632229	10.0422261257268	10.030732895976	10.3292799376299	10.3394939839717	10.3559526250475
Pdha	FBGN0028325	FBTR0070708	-0.0617101153791893	1		10.7063419758829	10.7393683196115	10.7282227584835	10.7697902294329	10.6319023538697	10.5814719991767
CG14687	FBGN0037835	FBTR0082280	-1.26074243580936	1		9.34080707279622	9.54969864162355	9.21205371483637	8.55920769595961	7.91466804203851	7.77575758361706
CG34002	FBGN0054002	FBTR0302155	0.503939072372904	1		8.46796528448593	8.84704874285532	9.34090799987723	9.46136633987969	9.17104963681074	9.6219196078929
Prosbeta7	FBGN0250746	FBTR0078805	-0.443664789464983	1		10.1450532725807	10.1381298553724	10.3665062886054	9.75659860355307	9.74857430680743	9.82829954765845
Vha68-3	FBGN0032464	FBTR0080421	0.125160771227052	1		10.2425430694096	10.35063326376	10.486705766191	10.4965797762527	10.5089240270265	10.4609315781936
Stacl	FBGN0263980	FBTR0330007	0.305763641300505	1		10.3804584123347	10.3764009660146	10.2607440101058	10.6549796468884	10.7717020377222	10.4992313584
Mal-A4	FBGN0033294	FBTR0088748	0.0214239899184096	NA		5.26913998721153	6.22095594504507	9.33223160891475	7.47807356036085	8.2751724098492	8.13427912966716
CG14314	FBGN0038581	FBTR0083560	1.75636694083355	0.00014816737094571		7.16356267102742	7.3576342247152	7.25479326631574	8.87952427210845	8.92097963438013	9.15559608557495
CG32192	FBGN0052192	FBTR0075147	0.101438024473922	1		10.0677283362404	10.1572822838458	10.3024297871246	10.3752753778008	10.18435042624	10.2738028297968
CG9861	FBGN0034844	FBTR0072002	0.126826339424323	1		10.5391325692082	10.5349018622815	10.5967510583383	10.6456264983606	10.7410979314588	10.6644147360885
CG13309	FBGN0035933	FBTR0076582	-0.121061388658666	1		8.86978266936781	9.20091020364223	9.87815096816378	9.036097860945	9.17104963681074	9.52355345767377
Drp1	FBGN0026479	FBTR0077744	0.0165792901127272	1		10.0929850076291	10.039648157007	10.3749795773639	10.2394400003386	10.0919758955659	10.2417492296093
Su(Tpl)	FBGN0014037	FBTR0074920	-0.0349690230338413	1		10.2805423824484	10.2616258777065	10.4630563555099	10.2074352580127	10.2910196863061	10.4032626578338
KrT95D	FBGN0020647	FBTR0084506	0.039984128790259	1		10.7462192734223	10.6718852728369	10.690532984446	10.7228555428328	10.7646189286344	10.7414584615431
Hsc70Cb	FBGN0026418	FBTR0075771	0.170722298782997	1		10.196678888285	10.0853611410413	10.0664838358304	10.1864794090623	10.2768653759875	10.3891431546524
unc-104	FBGN0267002	FBTR0087079	-0.124065548210731	1		10.9206543080646	10.8472335794688	10.8015570696951	10.8489777245519	10.7119362287663	10.6310578958395
DnaJ-1	FBGN0263106	FBTR0077123	-0.0484169840867481	1		10.0841212898382	10.0778421905914	10.2800466171488	10.1532640778918	9.93317853102716	10.2019166945704
mei-218	FBGN0002709	FBTR0100639	0.157483423837079	1		9.84797823531584	9.6812189058666	9.97190148860294	9.84097078559441	9.94217549667787	10.1785049360939
ND-51	FBGN0031771	FBTR0079216	-0.079742195556736	1		11.240159375037	11.1888911207964	10.9641197774	11.1792946040157	11.2097036582529	10.7351929850605
Capr	FBGN0042134	FBTR0075098	0.168928305111615	1		10.0189524643986	9.94363299939892	9.97608477249148	9.98006874095788	10.1459283402367	10.2985649714723
CG9672	FBGN0030777	FBTR0074361	-0.468929302780054	1		9.3333459681752	9.61868527281763	10.1203931275152	9.32739104861813	9.43853127808592	8.99005714576507
kst	FBGN0004167	FBTR0073070	-0.219155466788081	1		10.9910994428056	10.9469043944748	10.9606054900838	10.7853599600363	10.8144658266546	10.6392832919446
SdhB	FBGN0014028	FBTR0086156	-0.180110286864351	1		10.8785555745159	10.8494431960698	10.7124292328891	10.7603670928603	10.6352348042007	10.5000527738562
CG11327	FBGN0031849	FBTR0079315	0.0960608763114916	1		10.3251094034815	10.2121153891005	10.3211861960229	10.3366961951749	10.3476427521391	10.4583980927063
larp	FBGN0261618	FBTR0089680	0.107134808423233	1		10.7620518582224	10.6568243766124	10.7913062165403	10.8504587616428	10.9065171409797	10.7757796874501
CG31635	FBGN0051635	FBTR0079326	-0.00830972589504258	1		10.1206994859995	10.1820400738454	10.278918290684	10.1375788211223	10.1080547761496	10.3051597188945
jp	FBGN0032129	FBTR0079860	-0.0411206945284985	1		10.8845238703015	10.861900832225	10.6930765012273	10.8497184331471	10.7787505411469	10.6912752244997
l(1)G0196	FBGN0027279	FBTR0299522	0.0082944903110806	1		10.6771678818367	10.5737312418436	10.6596557823665	10.6473315872499	10.634124842488	10.654857276743
CG30371	FBGN0050371	FBTR0088798	-2.8862893958103	3.26350617165716e-15		8.31978692145657	8.85293430235489	9.02012290705983	6.13556734517845	5.82264927269656	5.88824163013775
cdi	FBGN0004876	FBTR0083716	0.0226715626002276	1		10.2946980753923	10.3019836228981	10.3601185026629	10.169967331407	10.3863923610469	10.4541657050812
Spp	FBGN0031260	FBTR0078080	-0.151362958806174	1		9.77274505469941	10.0318864954505	10.3310182105535	9.97464620484429	9.86100746992716	9.90100104409658
Srpk79D	FBGN0025702	FBTR0078496	-0.111502302893045	1		10.5869756290393	10.4751021427989	10.5526148643684	10.2696435344987	10.4683951908468	10.5317285630095
Mlf	FBGN0034051	FBTR0087292	-0.237161601675244	1		10.4511012554177	10.4996954786538	10.5665530230798	10.2607600726685	10.255370076641	10.2938359126342
CG1674	FBGN0039897	FBTR0089116	0.131892013439053	1		10.2251784956504	10.3296825190925	10.0795032865613	10.4445755190303	10.2867879552698	10.302337089044
Miro	FBGN0039140	FBTR0084595	0.0223187051089294	1		10.3622436680147	10.3516728568866	10.4104459721321	10.4158538322706	10.3299285475994	10.4413935298051
app	FBGN0260941	FBTR0301052	-0.929934507492433	1		9.80367070877883	9.68617237150815	9.74066457798548	8.76482610949581	8.91001602466793	8.78696751967431
Theg	FBGN0038921	FBTR0084170	0.0860647134445956	1		10.297256981386	10.3568596152988	10.4857280754515	10.4698486980275	10.4733688479155	10.4617750856532
scny	FBGN0260936	FBTR0077100	0.359416653680628	1		9.75795919290992	9.65450928873463	9.65975545572452	9.9773600205532	10.0342452292517	10.1294485624831
Gad1	FBGN0004516	FBTR0073275	0.227996742491867	1		10.2544434229634	10.1405378598368	10.0347492543405	10.4927912410454	10.3271838763779	10.2900414726497
upSET	FBGN0036398	FBTR0075768	0.0333326292796791	1		10.181522763435	10.10151900069	10.1102788026191	9.99085304988055	10.1459283402367	10.334008020695
CG33655	FBGN0250824	FBTR0300632	0.174291778522155	1		9.36296162623422	9.62557782922397	9.95221749178573	9.83200270333226	9.74446564293494	9.93905442777799
CG9313	FBGN0034566	FBTR0071521	0.0390949890756495	1		10.2985347343701	10.3307373137312	10.3990666824997	10.3535058349398	10.3530498057034	10.4379684329993
futsch	FBGN0259108	FBTR0112628	0.248187417095577	1		10.3188263583656	10.2246532112951	10.0756097732068	10.4078289354976	10.5185800895691	10.4431030337104
CG5023	FBGN0038774	FBTR0083866	-0.142361454730984	1		9.69918839302205	10.2029280445334	10.0199676197222	9.99621512399718	9.72791296706781	9.80455859808378
eIF4H2	FBGN0039797	FBTR0085699	0.286522805668979	1		9.74676949326206	9.89025876946507	9.98579885288173	10.1044464571558	10.1904041021837	10.1948315099087
yuri	FBGN0045842	FBTR0080709	-0.187645419704066	1		10.3512034036686	10.2280537911189	10.4620625003052	10.1044464571558	10.1048533040535	10.2709181166377
CG32591	FBGN0052591	FBTR0073973	0.324703472511949	1		9.74114192855256	9.71715543676929	9.99956362124808	10.1327180778214	10.1675706365688	10.1463365474301
eIF4G1	FBGN0023213	FBTR0089243	-0.118898964886545	1		10.7977302642919	10.7496577820101	10.8117356005241	10.6983917576402	10.670310062111	10.6348025268456
FBTI0019915	FBTI0019915	FBTI0019915	2.41920463182354	7.37002548330828e-13		6.52480865129648	6.16528216954381	6.5901475233777	8.90825141276102	8.65814192809903	8.81628333860133
CG7309	FBGN0032314	FBTR0301184	0.178780159771751	1		9.97007427952525	9.9297774750408	10.0872589311738	10.1628324610656	10.1064549281463	10.2505619854506
CG18258	FBGN0265267	FBTR0074392	-0.381659727562848	1		9.62982304624731	9.5092766393734	10.1796337440858	9.67201824524216	9.4934245134873	9.03835443619249
B52	FBGN0004587	FBTR0082801	0.0859410216650266	1		10.4579789540235	10.5772907076722	10.4094151921475	10.5810782180391	10.5958688593508	10.53092499096
dnc	FBGN0000479	FBTR0070509	0.310562614543792	1		10.0511469710233	10.056323194541	9.98718125461611	10.3926608707139	10.3664794392661	10.2631972291466
CG10863	FBGN0027552	FBTR0073171	-0.390426663003449	1		9.77641796322793	10.0790980734587	10.2388604050867	9.76918184132954	9.67708399408759	9.51219809794638
RR51007	RR51007	RR51007	3.08835564029174	9.9756339648697e-24		5.35023970935074	5.89560934635447	5.84456811547966	8.79590494940576	8.6449773660709	8.69813303646117
sws	FBGN0003656	FBTR0071125	-0.0894421595903953	1		10.637328063951	10.5879167143582	10.7753920611806	10.5522453936224	10.6139981025763	10.5736898344758
chp	FBGN0267435	FBTR0085778	-0.391788366730072	1		10.493000623763	10.2976746548016	10.2048057177514	10.1687806340475	9.82254717762515	9.81647790737106
fus	FBGN0023441	FBTR0087343	-0.188657116502755	1		10.1953076193353	10.0601440628712	10.316794811152	10.0266661851638	9.84382710278297	10.1294485624831
CG10680	FBGN0032836	FBTR0081303	-0.515720955862933	1		9.31072830529296	9.90732807849544	9.8172761112019	9.43001166439868	9.22512659878624	8.86044939827385
vig	FBGN0024183	FBTR0080718	0.163560575448409	1		10.6322698317235	10.5576040658425	10.4915843060414	10.6893167360744	10.804633277303	10.6782704148115
CG15219	FBGN0040519	FBTR0085944	0.111149486974217	1		10.3163054585688	10.3190919389315	10.4104459721321	10.4736978812903	10.4508511076315	10.4558601503924
mud	FBGN0002873	FBTR0308325	-0.190304427352851	1		10.0959275197375	9.91015343145053	9.90911080355331	9.53505450649862	9.69635532609519	10.0654076217526
Adgf-A2	FBGN0043025	FBTR0075192	0.446307728220234	1		9.72792494264681	9.65450928873463	9.85864698614292	10.2718558792664	10.2924275094578	10.0041929713229
CG9934	FBGN0032467	FBTR0080428	0.179159019283452	1		10.4173888424271	10.0043870445946	10.236537439207	10.4406477393603	10.3877101674641	10.3918011088603
CG14767	FBGN0040777	FBTR0088718	-0.267226552766625	1		10.4126764110902	10.4107224306362	10.3579829400629	10.2349111341343	10.0036305896457	10.131570403365
AnxB9	FBGN0000083	FBTR0089517	-0.0483245324772379	1		10.3425577379375	10.6098060017868	10.3112867159445	10.4514235068374	10.403430662245	10.28051148014
Frl	FBGN0267795	FBTR0075775	-0.0307635895772585	1		10.2531259986281	10.1994676503245	10.3718079231276	10.1192659690232	10.2437736047061	10.3631939379335
Ahcy	FBGN0014455	FBTR0074030	-0.61790516155723	1		9.52674273751546	9.5296292058308	10.0520254158583	9.15112990595996	9.18324312588582	8.99472718053624
CG7695	FBGN0038631	FBTR0083694	0.391923876169987	1		9.0982591181049	9.54607035806072	9.23783292481653	10.0539189273055	9.68353641639301	9.24258629331069
ND-49	FBGN0039909	FBTR0089105	0.0306750090200209	1		10.7758789375152	10.6735490415061	10.4268390717216	10.8363271424616	10.6907395400184	10.4353942635122
CG5217	FBGN0038694	FBTR0083741	0.218257831345033	1		9.85146474387901	9.88882716885512	10.0717057236838	10.1675929597595	10.1176167857276	10.1877113575687
CG7457	FBGN0035812	FBTR0076814	-0.44353979790212	1		10.1535515055355	10.2121153891005	10.3364516260145	9.8093355279491	9.83032169753155	9.74482533251303
RYBP	FBGN0034763	FBTR0071868	-1.46276831365102	0.258246139842786		9.58445073847015	9.10306284004562	9.0783557597788	7.71113216360663	7.89996680033711	7.86518147677879
CG46280	FBGN0283438	FBTR0445182	-0.0848487372935943	1		10.1393598453186	10.1714815733826	10.3353665787368	9.98277238515577	10.1412481622756	10.2622292064091
Ack	FBGN0028484	FBTR0073211	0.320465899454235	1		9.60525157018511	9.62901179803869	9.72749091830248	9.98816452078598	9.89105413350897	10.0362579348124
CG44243	FBGN0265178	FBTR0339086	-0.110703590008937	1		10.1047192173463	10.2144031125925	10.4650420143099	10.3535058349398	10.1318420103736	9.9678408584425
Hacd1	FBGN0032394	FBTR0080313	-0.0861756415068017	1		10.5848826242504	10.5275610532176	10.6395769847929	10.5191044113946	10.4708841627007	10.5049714694232
CG32581	FBGN0052581	FBTR0074184	-11.0492837618082	1.26941956161591e-14		8.69062526583437	8.70133895711941	8.38586324898467	2	2	2
wat	FBGN0039620	FBTR0085345	0.749892089206501	1		8.73282493986851	9.0476887430538	9.0627057493426	9.75185144939051	9.80884013326753	9.53642250471744
Apoltp	FBGN0032136	FBTR0303874	-0.587238356400531	1		10.2478442379182	10.030588815702	10.1329371266928	9.69363273409113	9.54394335159536	9.41450533854645
trpl	FBGN0005614	FBTR0088471	0.0626046593063356	1		10.9974077377987	10.9099771841056	10.6998373706586	10.9960660114097	11.0162355705919	10.7886106161547
Dp1	FBGN0027835	FBTR0086679	0.0536553992623483	1		11.0415732413533	10.9393175968624	11.0049545075899	11.0955917435735	11.1269026685641	10.9190158240744
spir	FBGN0003475	FBTR0081352	0.109502123131566	1		10.434924624229	10.3640898914532	10.3364516260145	10.4238343378893	10.5137601368736	10.5244802504807
CG46439	FBGN0286979	FBTR0475273	0.0973443697474218	1		10.1829071912504	10.0790980734587	10.2434951458481	10.2551800026067	10.2084141955538	10.3321641469132
bgm	FBGN0027348	FBTR0080590	-0.72577184421091	1		9.83218383091991	9.96008586916145	9.55738289879351	9.09725728760821	9.27155028213124	8.81891910892201
CG16711	FBGN0036032	FBTR0076396	0.249217485398918	1		9.72602687836745	9.62385777481109	9.66494740875366	9.71492816839498	9.92048776813605	10.0972406756851
osa	FBGN0261885	FBTR0089581	0.0626813349865381	1		10.1365046837931	10.1089158740452	10.1153448286312	10.1131096616559	10.1223741291078	10.3013949838763
dpr17	FBGN0051361	FBTR0082542	-0.0541473380994219	1		10.599470290417	10.5629998468462	10.6760344002672	10.4756186285785	10.6128716747752	10.587667647056
CG17571	FBGN0259998	FBTR0081376	0.253832455345607	1		10.5041189645006	9.84224935006366	10.3665062886054	10.3046402785056	10.8339321421589	10.3550448999836
soti	FBGN0038225	FBTR0082940	-0.528996858397394	1		10.0096205157977	9.8988186683669	10.131687623471	9.36103050806099	9.48606093020445	9.60979416995368
Eb1	FBGN0027066	FBTR0086127	0.0581384749781396	1		10.3984460507705	10.3671775230146	10.4430479901548	10.4357229291138	10.4583961395538	10.4885101790065
Vrp1	FBGN0243516	FBTR0071791	0.116044242006586	1		10.1350749812937	10.0853611410413	10.1191327079293	10.0957309167602	10.2408598634046	10.3386074212573
red	FBGN0285913	FBTR0082921	0.222851624205925	1		9.81442927583169	9.96416993524017	10.1140799889043	10.1266190278094	10.2394007830002	10.2089672533346
CG2750	FBGN0030376	FBTR0300918	0.171347520951878	1		9.86014432998377	9.75221852641197	9.96770603944961	9.9623704622569	9.9688345714711	10.1567920226935
CG5112	FBGN0039341	FBTR0084878	-0.873820606465259	1		9.73171359609655	9.67458771716261	9.70246131663666	8.85317149425702	8.81525980486973	8.83463339908147
CG32445	FBGN0052445	FBTR0078425	0.0850524566982823	1		10.6231200806574	10.6219204730783	10.6378177237145	10.7572123201145	10.7503475224686	10.6280551772211
dikar	FBGN0261934	FBTR0303748	0.0341331262464981	1		10.0796689253993	9.85989272396337	10.0293916212834	9.78320802349718	10.040961150342	10.2199775527652
Khc-73	FBGN0019968	FBTR0087357	-0.160909446045227	1		10.4008275464037	10.3212162835886	10.1674909499261	10.0240436339069	10.1032498999235	10.2757227723933
CG31288	FBGN0051288	FBTR0084860	-0.928240891538994	1		9.2299915908041	9.36434719088828	9.70750209702429	8.69400048426004	8.491636555559	8.38252795957992
ATP6AP2	FBGN0037671	FBTR0081978	-0.0687548112474406	1		10.7311576030097	10.731403108275	10.7006802559471	10.6575200167524	10.6724742076166	10.6280551772211
Hmgs	FBGN0010611	FBTR0087145	-0.227734872719285	1		10.1577819232851	10.3009075868176	10.4768989147839	10.2360446842155	10.1048533040535	9.91708128561346
CG11459	FBGN0037396	FBTR0078623	-3.67352823640853	3.49293255322242e-18		9.03220491512148	8.71109243098723	7.98765777186576	5.42075613848731	4.55893570185027	5.20839152887663
ClpP	FBGN0032229	FBTR0080000	0.188492968972885	1		9.97487746270192	9.95325329479861	10.0769087788668	10.1993218922765	10.1412481622756	10.2279325927623
CG15784	FBGN0029766	FBTR0070777	0.680406888281827	1		8.5082807068181	8.87334671029095	9.06008082916233	9.43396846827928	9.49831277151138	9.58987035410958
CG8517	FBGN0034472	FBTR0086329	0.193554353182138	1		10.5445274911651	10.4808148522357	10.5600653029511	10.8068790937998	10.8125046705012	10.5317285630095
Rcd7	FBGN0260461	FBTR0074936	0.0776489608037799	1		10.5173488475684	10.3578947330457	10.5012921719129	10.5775054707656	10.5197825658212	10.5147588355313
ergic53	FBGN0035909	FBTR0076626	0.372736700831352	1		9.24332312094455	9.47534038773764	9.70917845084726	9.94583861369944	9.80489979534844	9.82568087509925
CG6071	FBGN0036186	FBTR0076136	0.471963004103572	1		8.9500296512888	9.15400820653155	9.46317057999907	9.75501795379707	9.57203636773733	9.6897298142701
FBTI0020325	FBTI0020325	FBTI0020325	1.17064646283628	1		8.22082201953593	8.0887933451573	7.77363460315934	9.08724240688084	9.22512659878624	9.26981317516804
rha	FBGN0027376	FBTR0084832	0.18309527861185	1		9.45521767688306	9.42289061405174	9.63527618220527	9.49015506575454	9.5995927725389	9.93662942905687
CG13872	FBGN0034477	FBTR0086341	0.942836207563993	1		8.38378862969367	8.35245128685023	8.51797701334809	9.34430882293364	9.32205129190118	9.39520718803981
Moe	FBGN0011661	FBTR0071269	0.12001012964022	1		10.9615593256034	10.8640881153556	10.6201061050355	10.9615326794972	11.071400443475	10.7798439012957
eRF1	FBGN0036974	FBTR0078173	0.154366737318387	1		10.2766575106667	10.2638364819548	10.3123900186284	10.4946867522413	10.4305359546846	10.3882560806034
Fatp1	FBGN0267828	FBTR0347403	-0.265610627192578	1		10.9387955591277	10.7598743781952	10.7307007437573	10.6370706941843	10.5878651107172	10.4093967515806
lncRNA:CR32690	FBGN0052690	FBTR0303456	0.043214734538156	1		9.76721809954331	9.82138894453952	10.0293916212834	9.81541501557239	9.84574616705533	10.081960665573
lncRNA:CR45013	FBGN0266365	FBTR0344126	0.3179956883343	1		9.38718524629573	9.5314652805256	9.77788224152629	9.98681837507703	9.80687130955573	9.87464060283704
CG7768	FBGN0036415	FBTR0075736	-0.0810346131551093	1		10.0826386945721	10.0753271403087	10.2811740618432	9.89794265481147	10.0854938296315	10.2059498034836
Rho1	FBGN0014020	FBTR0087211	-0.275251200225773	1		10.5712035747652	10.5843834010717	10.5730116988505	10.3732161832009	10.316152675252	10.2129807275501
CG31522	FBGN0051522	FBTR0078939	0.0220108790517411	1		10.5595268209594	10.4275817528487	10.5300298732426	10.5060078157983	10.5269764516786	10.5516737621486
IP3K1	FBGN0032147	FBTR0079869	0.025745539337272	1		10.2649397313425	10.2571944814302	10.2036169592469	10.3936770514974	10.1443699672791	10.2515378657686
CG31773	FBGN0051773	FBTR0077509	0.229264679982384	1		10.0988640425296	10.0473682843808	10.1723603387739	10.2850591734524	10.3863923610469	10.3349290746092
spen	FBGN0016977	FBTR0078121	-0.0306498415807651	1		10.5030109783419	10.3906323543447	10.5582062973183	10.3607989092403	10.4906428471814	10.509057610903
Hex-A	FBGN0001186	FBTR0071361	-0.134642223054875	1		10.8691266527467	10.762221815028	10.7298752214878	10.7884538435937	10.6451862172968	10.5155714601166
Rrp6	FBGN0038269	FBTR0113235	0.211104483811141	1		9.9812569323546	10.0753271403087	10.0756097732068	10.1544636020361	10.318918393163	10.2890913012602
pdgy	FBGN0027601	FBTR0073972	0.128736502530681	1		10.4418796883382	10.2359574440293	10.2607440101058	10.5864208041033	10.3929693887285	10.3395255444033
OstDelta	FBGN0034277	FBTR0089559	0.216084491251464	1		9.44832677043499	9.54788564045378	9.84040623388836	9.8229785247812	9.74240691473897	9.93784243793416
pyd	FBGN0262614	FBTR0305294	0.0331736520199474	1		10.5348020589975	10.5367312431169	10.5702472347157	10.6014515657361	10.5924441170245	10.5477067206656
hyd	FBGN0002431	FBTR0082090	0.00102097264351333	1		10.5019021405987	10.2494066335468	10.427857481894	10.2507003547719	10.4457990750506	10.4851952613193
asRNA:CR45955	FBGN0267617	FBTR0347058	-1.72536811664256	0.0478198555276424		8.56883659039724	8.61045692973333	9.29476348619511	7.03262797325837	6.96688055539321	7.44136566033427
bond	FBGN0260942	FBTR0084261	0.0390794535186502	1		10.0602149687015	10.0652228636494	10.0975353582407	10.2178001292107	9.95467772688623	10.1505278346404
Strip	FBGN0035437	FBTR0073083	0.0762135971176938	1		10.2103203653515	10.2505217604179	10.2318802562241	10.2166521473056	10.3258095801691	10.3739882107147
CG31808	FBGN0062978	FBTR0303445	0.250523632765745	1		9.70498167690633	9.78952164440884	9.70917845084726	10.0539189273055	9.87234842792997	10.0180224546105
ctp	FBGN0011760	FBTR0070704	-0.00106280764127169	1		10.4209130918704	10.2393315137491	10.2130997132337	10.2663186432097	10.2276747098711	10.3766742067371
CG1418	FBGN0033468	FBTR0088440	0.207323066203317	1		9.75237519162473	9.81687934332436	10.0145547073541	10.1180368073851	10.0156135997644	10.0808630185384
sgg	FBGN0003371	FBTR0070466	-0.041101273655194	1		10.8147975303169	10.6826656294833	10.7140998746507	10.7611547093161	10.6896714862885	10.6377912493212
CG16974	FBGN0032479	FBTR0080489	0.0870307282312935	1		10.2385543706038	10.2426977108496	10.293518148197	10.2992276876242	10.3503488120459	10.3847023199478
slf	FBGN0287234	FBTR0077417	0.347646533190838	1		9.22462429242741	9.84815448148998	8.94812755675569	9.80169996385396	9.94575863152013	9.41798652672457
CG42235	FBGN0250757	FBTR0290137	0.0804256202106277	1		10.4885291841756	10.2393315137491	9.89297663393102	10.4475143520593	10.2867879552698	10.1733647572021
CG7542	FBGN0036738	FBTR0075181	-0.186740780546538	1		9.04444190767138	9.36640597903931	9.90472843941259	9.54056994455644	9.10848668564103	9.20680789191271
CG14712	FBGN0037924	FBTR0082418	0.180832413158338	1		9.51579804811138	9.53329902147299	9.82811633283035	9.66024413769921	9.78503504094602	9.97494860576106
lilli	FBGN0041111	FBTR0077632	0.0446345009711841	1		9.85841258520815	9.87732293328017	9.92362328191631	9.79556228199342	9.86479770353397	10.1102102414187
Pdk	FBGN0017558	FBTR0088508	-0.378720364943017	1		10.2345546134409	10.2075290301398	10.3035398813756	10.001557342632	9.80292558328218	9.80056351067007
Pka-R1	FBGN0259243	FBTR0299891	0.220578452161931	1		9.7653710658494	9.6595551538321	9.89002366405193	10.1155753379409	9.86290383143806	9.99022963632327
FBTI0020031	FBTI0020031	FBTI0020031	2.33802941930826	2.36153542147681e-11		6.48944136225621	6.18407982580316	6.7155389363957	8.80815141526303	8.80740347039865	8.67213014834474
Alas	FBGN0020764	FBTR0072151	-0.188360084876425	1		10.6986197203457	10.5984650282858	10.8171867479229	10.506947239908	10.6004225726318	10.4499208644961
DUBAI	FBGN0033738	FBTR0087950	0.124969926380614	1		10.0692263256973	10.0357725459145	10.2236938345369	10.1339347998399	10.2740177731125	10.2966752077148
puf	FBGN0039214	FBTR0084667	-0.0145994608543517	1		9.97167711805194	9.80326534059919	10.0320729248427	9.70677477411659	9.91135409903768	10.1219974471269
CG15530	FBGN0039752	FBTR0085568	0.502650404044854	1		9.42745433950969	9.28385302183486	9.43912894535395	9.95688086791959	9.89291143353909	9.80189643608931
PH4alphaNE3	FBGN0051017	FBTR0085667	0.924419172398037	1		7.90237755700959	8.2712715440603	8.68060858469109	9.26656591545854	9.16491402651497	9.2774988310133
Fmr1	FBGN0028734	FBTR0082196	-0.00355404478493165	1		10.2805423824484	10.0227781291893	10.0293916212834	9.86900742995629	10.1614201810236	10.2747631204781
vlc	FBGN0259978	FBTR0086039	0.175865216716482	1		9.75981573407272	9.68452310530929	9.75858415921335	9.97871501647246	9.72791296706781	10.0007147870771
CtBP	FBGN0020496	FBTR0082699	0.430835977492158	1		9.50033463869871	9.56052906212581	9.41056443872257	9.92771271473157	9.92594034181149	9.90844497145695
schuy	FBGN0036925	FBTR0074899	0.0676985386013341	1		10.4464978397859	10.3495929209717	10.3917783037307	10.4592101822165	10.4571413712679	10.4743688713792
Syt1	FBGN0004242	FBTR0077726	0.0300745547276648	1		10.4625459382823	10.3640898914532	10.3494089367176	10.501301497564	10.3597802490033	10.401505258518
atilla	FBGN0032422	FBTR0273342	0.895364050640508	1		8.59403071426546	8.68823089779672	8.51030543132228	9.58750726452788	9.59275285891997	9.2659549386191
Vha68-1	FBGN0265262	FBTR0080429	-0.0910661426888203	1		10.2753602252264	10.4587921970243	10.2653090893062	10.3035593836334	10.2158525469151	10.2149832854591
Sfp65A	FBGN0259969	FBTR0300314	0.798095637403906	1		8.09116205473455	8.4253609165021	8.6425144967641	9.35478256669649	8.92097963438013	9.27173843101033
fry	FBGN0016081	FBTR0076417	-0.121514765097485	1		10.7311576030097	10.6063259572665	10.7290492265771	10.5348492268296	10.602694050598	10.5682172337327
Ctr1B	FBGN0062412	FBTR0081835	1.32805634459121	1		7.48417149278386	7.02375451384826	8.2725208602666	9.29946938370503	9.14323153961486	8.40725932009777
Mbs	FBGN0005536	FBTR0075441	-0.146338249340768	1		10.6149379651199	10.6210585192036	10.5702472347157	10.6049655729481	10.4407292890641	10.3089146553423
mrj	FBGN0034091	FBTR0087193	-0.189202392754189	1		10.3276149798184	10.2482906440748	10.4729574321462	10.208590594517	10.1112491596141	10.1692393871962
Tim23	FBGN0267976	FBTR0113781	0.140919269033244	1		9.84448328061882	9.89739554085895	9.96068639725656	10.0279756752147	9.96707254435768	10.1241302669527
Sec24AB	FBGN0033460	FBTR0088451	-0.0565408929155945	1		10.4579789540235	10.284669989303	10.4135339005951	10.3524609510366	10.2611335439582	10.3730917662761
CG14183	FBGN0036931	FBTR0074907	-0.0147025151536262	1		10.123586067278	10.0626856981578	10.2048057177514	10.0539189273055	10.0576154359217	10.2289238956321
Idgf2	FBGN0020415	FBTR0080861	-0.385983070071568	1		9.94091443847056	10.1429418517937	9.95080116158014	9.90223331623316	9.67492675771904	9.24258629331069
mbf1	FBGN0262732	FBTR0075393	0.185966753295281	1		9.54408335222179	9.71230739375716	9.64406653790434	9.63640366920304	9.80884013326753	9.99256626417245
boly	FBGN0050362	FBTR0088769	0.239675595978297	1		9.61963574103249	9.62557782922397	9.99407346340062	9.94860711076878	10.0207188627794	10.0191689498341
BG642167	FBGN0250831	FBTR0110770	0.615412265934324	1		8.13187159709817	8.69151909490612	9.10915550502008	9.47295085780348	9.13697621495447	9.30031314808649
Naprt	FBGN0031589	FBTR0077479	-0.91589182494349	1		9.78190985268777	9.54607035806072	9.43102520432838	8.83233682483919	8.63613377729887	8.56943665552815
Sfp24Ba	FBGN0259951	FBTR0300296	0.57977658908882	1		8.39338782835748	7.74075634241825	8.97066506417211	8.9392043018492	8.76341181903001	9.31905330090146
nrv2	FBGN0015777	FBTR0079381	-0.125589280091971	1		10.5712035747652	10.4157015392475	10.4580802187556	10.3067996417979	10.3394939839717	10.4224540664815
Usp2	FBGN0031187	FBTR0077346	0.0491420582379821	1		10.2089620074748	10.0891059720882	10.1203931275152	10.1934985679798	10.1000377356942	10.2651313282198
CG13168	FBGN0033705	FBTR0087998	0.0994418356328162	1		9.98443611972776	9.87298508365822	10.1291853657881	9.95962827614142	10.1192043105509	10.2049425827668
Gbp2	FBGN0034200	FBTR0086987	-0.839161734746293	1		9.12154825893831	9.4619243247772	9.61395819641416	8.77109566887056	8.52555308509987	8.42812534210621
Sod2	FBGN0010213	FBTR0087078	0.210823340932037	1		9.93270877830068	9.89025876946507	9.89886450251926	10.1400030652098	10.0592703390906	10.1484337130896
Klp10A	FBGN0030268	FBTR0073475	0.0535095531989672	1		10.2251784956504	10.2029280445334	10.2912816105892	10.1993218922765	10.316152675252	10.3604827031469
CG32521	FBGN0052521	FBTR0077234	-0.349239135243789	1		10.6889084086477	10.6019640635206	10.4857280754515	10.2629860715427	10.3611225779958	10.1069787642894
jbug	FBGN0028371	FBTR0071919	-0.30257813473304	1		10.578585329287	10.5594049027304	10.4798479761548	10.2784726305883	10.2768653759875	10.1578334147697
RR48347	RR48347	RR48347	2.11269786526464	0.00233629113549562		6.43470963994859	6.04704265612981	7.12014721034272	9.08472778618835	8.59108392718722	8.20045944699044
CG12229	FBGN0036723	FBTR0075226	0.128475839875564	1		10.4579789540235	10.461683853807	10.5243279457493	10.5961644542008	10.6886026412729	10.5437287407508
CG4744	FBGN0033834	FBTR0087717	0.124967383555262	1		9.32333742369338	9.27072259596141	9.38142292822747	9.08724240688084	9.38674849730523	9.78581947119017
cher	FBGN0014141	FBTR0089471	-0.222957346683413	1		10.7611253239486	10.7298047752055	10.5885777184781	10.5522453936224	10.5149666355588	10.3441074162038
Col4a1	FBGN0000299	FBTR0079001	-0.543426075704315	1		10.1047192173463	9.79105520333252	9.37931869283362	9.31885718023308	9.11168011398167	9.29842567434921
eIF1	FBGN0035423	FBTR0073044	0.00859687374122441	1		9.99235357221233	10.1537105172107	10.1115469778503	10.2585306338925	9.97586123803934	10.037390035333
NKCC	FBGN0051547	FBTR0078764	-0.559279489131197	1		9.63993891992949	9.91438111327659	9.90619070706629	9.33163912724554	9.31098062465001	9.16598491041874
CG12470	FBGN0040371	FBTR0070069	0.128175563018924	1		10.0870819173872	10.10151900069	10.3057575106441	10.2948829465074	10.318918393163	10.2757227723933
scrib	FBGN0263289	FBTR0308620	-0.174388664591613	1		10.7005541628052	10.6441524000994	10.6048783542829	10.4465354060692	10.5089240270265	10.473532697269
CG32026	FBGN0052026	FBTR0076584	-0.173836953961521	1		10.2184437637237	10.2040796672861	10.3515572193807	10.0756097220166	10.0291876918879	10.1494811538262
hebe	FBGN0033448	FBTR0088486	-1.03070868328501	1		9.34575979164248	9.52226145028036	9.09896180863601	8.00511045626616	8.53509885242235	8.35373446624611
Mlc-c	FBGN0004687	FBTR0070783	-0.610696766353061	1		9.93435364830883	9.97500459120116	9.89445085535976	9.38166369512116	9.37084415685328	9.22877770914271
ND-42	FBGN0019957	FBTR0084172	-0.204574443215831	1		10.4614055468658	10.4751021427989	10.3728659161331	10.346175705481	10.1752220159022	10.1702718361417
CG31921	FBGN0051921	FBTR0078096	0.0930156144785352	1		10.5173488475684	10.2835809571236	10.4319239487318	10.4746585745853	10.5353242302922	10.509057610903
Tpr2	FBGN0032586	FBTR0080866	0.0711457282753734	1		10.5412929594943	10.5861511393971	10.607577310362	10.5908578954513	10.7503475224686	10.6053333412
csw	FBGN0000382	FBTR0070378	0.268295558565873	1		9.79464354061956	9.9129732620886	9.85562283159724	10.2916157824361	10.1112491596141	9.94630506263788
CG6470	FBGN0030933	FBTR0074621	0.503502516158362	1		9.12154825893831	9.09563581898154	9.2722601233314	9.57322697754475	9.66626541004102	9.75173909281388
Akap200	FBGN0027932	FBTR0079664	-0.249495229373867	1		10.6005066440445	10.4176883810661	10.0586153930764	10.1253961176148	10.1675706365688	10.0874364087253
Chd64	FBGN0035499	FBTR0073270	0.224515405817433	1		10.2251784956504	10.2627316032371	10.1844623887535	10.4804093387193	10.5209840406523	10.3404430836324
Sin3A	FBGN0022764	FBTR0087887	0.0145069528263605	1		10.0266832411778	10.0201651416238	10.0885474948043	10.1806039095192	9.90031681505645	10.0808630185384
Hipk	FBGN0035142	FBTR0072551	0.121877398887716	1		9.95232451490558	9.85550206755628	10.0063970679712	10.0628899610089	9.97410777724316	10.1368613925658
fwd	FBGN0004373	FBTR0072515	0.160216760086345	1		10.1149089388107	9.97095112458802	10.1674909499261	10.2629860715427	10.226202226603	10.2486082422388
hiw	FBGN0030600	FBTR0073970	0.480633572681021	1		9.16142095530156	9.22380153053197	9.11422547010403	9.61739152080576	9.57897497068485	9.73089761343405
fok	FBGN0263773	FBTR0310558	-0.278857895583699	1		9.91449034064983	10.2955153349464	9.97190148860294	9.90935618277001	9.91684123656367	9.52516838035133
fbl	FBGN0011205	FBTR0078186	0.196237510688133	1		10.2184437637237	10.030588815702	10.0756097732068	10.4158538322706	10.2754422771275	10.217981920039
Wnk	FBGN0037098	FBTR0346817	0.0826504615876508	1		9.85494284703287	9.85696710490442	9.90765149411476	9.91926948235077	9.85148809088034	10.081960665573
Chchd2	FBGN0260747	FBTR0074387	-0.27468062528384	1		10.2805423824484	10.3537497984707	10.241179636638	10.1069269713046	9.96000283631275	9.98437145583663
CG10600	FBGN0032717	FBTR0081120	-0.0956597655870805	1		10.0420216161291	10.0122976627322	9.90472843941259	9.66530195454193	9.88919443934119	10.0885290677866
dpy	FBGN0053196	FBTR0305141	0.0203129186743403	1		9.95556803030689	9.81988730983338	10.0769087788668	9.90651125480009	9.8984690302493	10.1058999947643
COX5B	FBGN0031830	FBTR0079288	-0.138342501873319	1		10.3125158303833	10.3454240315268	10.30907757609	10.3742461478933	10.0903581074205	10.0676256984963
anne	FBGN0052000	FBTR0089445	-0.102607519581454	1		10.4173888424271	10.3464673838051	10.4480761563406	10.4258225855898	10.2232527437228	10.2476303775535
ATPsynCF6	FBGN0016119	FBTR0084432	-0.0134268657979682	1		10.321342860939	10.1560926772344	10.1613810104964	10.2861540129976	10.0757157937507	10.2299145178267
CG4572	FBGN0038738	FBTR0083860	-0.324780416297413	1		10.4360861325168	10.2987531039706	10.285675050411	10.0279756752147	9.97586123803934	10.0464149995689
Kap-alpha1	FBGN0024889	FBTR0074881	-0.0148740036635828	1		9.86014432998377	9.91999881962829	9.83273732324705	9.66193204760828	9.83032169753155	10.0486624467584
GstT4	FBGN0030484	FBTR0073778	-0.288044567183267	1		10.6879336724017	10.4883967794969	10.755249282065	10.406822677505	10.5269764516786	10.1241302669527
bor	FBGN0287225	FBTR0083276	0.0882501798062336	1		10.3263627355896	10.2201066002504	10.3418646551362	10.2303680062638	10.4820317010085	10.4319548771902
Sfxn1-3	FBGN0037239	FBTR0078913	-0.147265102363824	1		9.5113968177848	9.74906595387704	10.0756097732068	9.64325552659312	9.5995927725389	9.70832975381654
CG42668	FBGN0261550	FBTR0302666	0.0618098959955838	1		10.2465207708372	10.4037226823534	10.4135339005951	10.4679202483526	10.4583961395538	10.3275441258574
CG9747	FBGN0039754	FBTR0085573	0.0365232604525731	1		9.58235406479755	9.5387863009692	9.86015668953863	9.60516111505086	9.58817483398779	9.89351850873359
Pitslre	FBGN0016696	FBTR0078247	0.0705289842096703	1		10.4008275464037	10.5025063811962	10.2213462992961	10.4543484373676	10.5089240270265	10.3855915811271
CG8531	FBGN0033918	FBTR0087538	0.0748886361764166	1		10.1911859748245	10.1560926772344	10.3123900186284	10.2850591734524	10.2952390410696	10.3079768370574
nec	FBGN0002930	FBTR0089052	-0.535612665394247	1		9.91449034064983	10.0292899676617	10.0347492543405	9.48062251201024	9.61542757842223	9.27558125211675
pre-rRNA:CR45847	FBGN0267507	FBTR0346881	-0.816734951688191	1		9.42745433950969	9.59254087615945	9.56850749273625	8.87079338924039	8.63169157058833	8.64564997292788
VhaAC39-1	FBGN0285910	FBTR0070611	-0.211360453815462	1		10.685005506024	10.6441524000994	10.6307591476952	10.5031858675956	10.4696402135279	10.3523182929796
alpha-Est7	FBGN0015575	FBTR0081550	-0.169330953509228	1		9.65797064717671	9.84962699542894	10.183256741862	9.86608173115937	9.70906133718306	9.65327233747333
AGBE	FBGN0053138	FBTR0087732	-0.20027873741705	1		9.45750735087669	9.57306264191492	9.94796432298981	9.58750726452788	9.24271100289277	9.56810168500885
CG5080	FBGN0031313	FBTR0077981	-0.72907584238749	1		9.86014432998377	9.76943560053105	9.48290369425353	9.12199449281672	9.01947851500827	8.80834701093372
Spat	FBGN0014031	FBTR0070913	-0.85364996224638	1		8.73282493986851	9.23961205152451	9.49072198067655	8.62644985907293	8.34195769689595	7.99671316841283
RR48532	RR48532	RR48532	-1.38652823273338	1		9.38478110527557	8.6515572776723	9.18580546782176	7.83000513037011	7.76044500447824	7.60912044208983
CG7220	FBGN0033544	FBTR0088216	-0.0364569422193643	1		10.1549630235522	10.2040796672861	10.3696896066467	10.2484553039511	10.1797934408693	10.1998959042029
Doa	FBGN0265998	FBTR0299742	0.0106630948702317	1		10.6220998503455	10.6071967556977	10.4349662945549	10.6023308702853	10.5924441170245	10.5074245428286
Pdp1	FBGN0016694	FBTR0076775	-0.249824616782874	1		10.1090950564022	10.2348309982797	10.3364516260145	10.0730747256687	9.96530836257093	9.90100104409658
CG6503	FBGN0040606	FBTR0085025	-0.368282920891722	1		9.48918698210072	9.88308651806879	9.93942018361688	9.53689532968732	9.35476252994698	9.35581876039217
CG7378	FBGN0030976	FBTR0074649	0.366467841998393	1		9.65996033109521	9.858430656036	9.69571276134773	10.1711530534436	10.2024357776297	9.93420034733741
Smurf	FBGN0029006	FBTR0086833	-0.00676943049328709	1		10.1535515055355	10.0357725459145	10.1527833888157	10.0055510646413	10.0806130956493	10.2269406082813
Nop17l	FBGN0033224	FBTR0088900	0.0686394915065615	1		10.1898094724608	10.1738345938152	10.2607440101058	10.27957247808	10.2568131034685	10.2938359126342
Ubc4	FBGN0015321	FBTR0076395	0.308443318098434	1		9.24597470732632	9.51485587482529	9.42695619986959	9.65347268043592	9.64438177580475	9.81647790737106
nSyb	FBGN0013342	FBTR0072815	-0.162774210062549	1		10.3840739264771	10.4855582241772	10.3418646551362	10.3587189330235	10.2202972184888	10.1421330482942
CG14077	FBGN0036830	FBTR0299821	0.56104679637849	1		9.16702815092967	9.11045182240667	9.37721138383458	9.69032843293842	9.92230758339446	9.72388300560142
mlt	FBGN0265512	FBTR0088369	-0.0289586087360011	1		10.5595268209594	10.6441524000994	10.4369909666734	10.6198053457578	10.5553985554152	10.3775684286124
E(bx)	FBGN0000541	FBTR0072521	-0.0269461124036076	1		10.1017946003378	9.95599020883854	9.93082514127866	9.95137030533261	9.83612521608955	10.1069787642894
P5CDh2	FBGN0053092	FBTR0084140	0.147370310420073	1		10.2265216775805	10.0765852135109	10.3145940959618	10.4258225855898	10.3651420875311	10.2738028297968
crol	FBGN0020309	FBTR0080260	0.0258128610425979	1		10.1787499158769	10.1477378515183	10.1808424212185	10.2016446563872	10.1334139673272	10.2446928003926
CG14740	FBGN0037988	FBTR0082552	0.135740959492412	1		10.1206994859995	10.0790980734587	10.292400312792	10.2551800026067	10.3570918383623	10.2947829653382
Pp1alpha-96A	FBGN0003134	FBTR0084642	-0.276572670767995	1		10.3099838700022	10.4047247280889	10.3643801676375	10.1888229252375	10.1000377356942	9.9583090596249
Calx	FBGN0013995	FBTR0083998	0.0351499133542984	1		10.8228120896698	10.7661257417363	10.7673686656831	10.8355795247109	10.8935886051436	10.7303009547398
CG5612	FBGN0039529	FBTR0085200	0.0722802792536528	1		10.40794853657	10.4808148522357	10.3299290675672	10.5549730825515	10.5040716513413	10.3757794302549
CG43675	FBGN0263750	FBTR0310402	0.150570676386685	1		10.1307773531258	10.056323194541	10.162605070226	10.3366961951749	10.2379402254498	10.2239605557816
Sgt	FBGN0032640	FBTR0080982	0.207713792255263	1		9.71075179030153	9.79564612342235	9.86768159969272	9.90366070567718	10.019019114983	10.072051647554
CG32264	FBGN0052264	FBTR0073187	-0.087844563752511	1		10.2570746680245	10.3243969469473	10.2260375561025	10.0869624042836	10.1979356498285	10.2564073901474
CG15628	FBGN0031632	FBTR0077384	-0.204922103655722	1		10.4750311074105	10.5385583071796	10.1687098388024	10.340917002475	10.3230570540844	9.8922676377756
Amph	FBGN0027356	FBTR0087828	0.0816389496487669	1		10.0692263256973	9.99776156626884	9.90033272272994	10.0705352671721	9.98459671626239	10.1515737566342
CG17325	FBGN0040993	FBTR0081102	1.95359727716004	2.14579254401759e-06		6.73570678507244	6.74866865445909	6.91464976537327	8.55194377341269	8.7715107225854	8.81628333860133
CG42305	FBGN0259201	FBTR0299686	1.95359727716004	2.14579254401759e-06		6.73570678507244	6.74866865445909	6.91464976537327	8.55194377341269	8.7715107225854	8.81628333860133
CG42397	FBGN0259748	FBTR0300506	1.05228523480905	1		8.14897292748256	8.24912688610029	8.17399389387004	9.40805310679895	9.30819963298744	8.95214246255909
CG32119	FBGN0052119	FBTR0075867	0.160436771210133	1		10.1422093675034	10.1039888413916	10.1820500865797	10.3282173532575	10.3078235663945	10.2728418994982
GstE9	FBGN0063491	FBTR0086677	-0.616805140166471	1		9.62779133192898	9.7600699494948	9.88854490941575	9.21460977986187	9.23687331683224	8.99239405277516
CG30430	FBGN0050430	FBTR0072448	0.117257970778777	1		9.80006661680605	9.95872194055171	10.1341855486693	10.1532640778918	10.0708018110712	10.0385212481771
CG5903	FBGN0038400	FBTR0083281	0.0721662811013166	1		10.1250271949726	10.2911869752489	10.2353745521323	10.2992276876242	10.3119941316187	10.2631972291466
Ran	FBGN0020255	FBTR0073471	-0.0327494645489437	1		10.4232578177241	10.4315201829632	10.3222819568473	10.2959703590631	10.3863923610469	10.3971023715587
svr	FBGN0004648	FBTR0070081	-0.415043561688919	1		10.4103144105516	10.3116320019861	10.3654436197834	9.9430647937347	10.0691600903307	9.83091347560908
CG5823	FBGN0038515	FBTR0083505	0.10179675777882	1		9.8722086866106	9.88020760387176	10.0924062946599	10.0552039239614	10.0087783576382	10.0939799841921
CG34212	FBGN0085241	FBTR0112405	0.171000122696164	1		9.02912938001312	9.45613617049408	9.51775707206644	9.53136579864272	9.34122286743968	9.66796606723477
lncRNA:CR34335	FBGN0267910	FBTR0307365	8.7967801941386	3.33588036943684e-11		2	2.30487063439169	2.31384353261777	8.69400048426004	7.82412583444866	8.03348899699647
CaBP1	FBGN0025678	FBTR0080837	0.419286339230751	1		9.11576112430863	9.30117640390299	9.53298123701841	9.72948915588889	9.7648929415355	9.74066111663963
Dup99B	FBGN0250832	FBTR0089608	-0.0813003449294351	1		8.8385006893733	9.38480404620466	9.5977604054922	9.6139076862235	8.93186055527975	9.03835443619249
enc	FBGN0004875	FBTR0073152	-0.188238110827249	1		10.3536641073445	10.2212445970149	10.2400204869028	9.98681837507703	10.0642236890404	10.1938164942016
Gyg	FBGN0265191	FBTR0339088	-0.368172386797309	1		10.4806706617419	10.3671775230146	10.3112867159445	10.1782469933162	10.1096528519983	9.74205052454244
Wdr62	FBGN0031374	FBTR0077811	-0.111827181964763	1		10.6443799265076	10.6184695633628	10.512856035391	10.5088242549726	10.4918688258625	10.4431030337104
Ance-3	FBGN0032536	FBTR0100327	-0.874497755297612	1		8.74036673199935	9.16823959818086	7.05835871579698	8.13231464979412	7.95789374190367	6.58982006590685
CG4983	FBGN0032371	FBTR0080253	0.0674621729199721	1		10.1221434985819	10.0588715641278	10.2142806869047	10.2806714877348	10.1334139673272	10.1815802756404
CG1146	FBGN0035346	FBTR0072921	-0.138311326433531	1		10.4185645490699	10.4996954786538	10.422758226731	10.3186187107478	10.3230570540844	10.2881405036671
Cnot4	FBGN0051716	FBTR0080009	0.0420557003764835	1		10.090036481723	10.0841107007885	10.1166085604189	10.1580562020101	10.0675164992588	10.1856705572816
Aldh7A1	FBGN0036857	FBTR0075017	-0.305462749567609	1		8.79208340188598	8.78683360585808	9.73079562779266	8.85906940758942	8.80740347039865	8.94733229203609
CG4988	FBGN0032372	FBTR0080254	1.10814563430149	1		8.0123688207079	7.92524458627812	8.14950889152449	9.18908384192754	9.1243836062376	9.06967714075994
CG3323	FBGN0029750	FBTR0070758	-0.0692133983525561	1		9.84972254281195	9.76787887480422	9.90326468814921	9.55699086268478	9.74034524453573	9.98437145583663
CG12990	FBGN0030859	FBTR0074479	0.109120035021352	1		10.2251784956504	9.71392521892532	9.7921882656922	10.2349111341343	9.92412510602985	9.92566620823761
PGRP-SC1b	FBGN0033327	FBTR0088708	10.6746918191184	2.1170657934851e-13		2	2	2	7.98906387590871	8.24058344843543	8.50215138867343
FBTI0018967	FBTI0018967	FBTI0018967	5.31694074574588	2.36919695357412e-33		3.81089316548291	3.12203607933562	3.87702305809084	8.54464309209504	8.48179784141184	8.15528845081701
CG9014	FBGN0028847	FBTR0080579	0.241590874503968	1		9.55267612053927	9.72359425555976	9.79376910232647	9.87774909506273	9.94754686725132	9.97731009436539
Past1	FBGN0016693	FBTR0082654	-0.0335126547021367	1		10.7758789375152	10.6433036309903	10.7182680347135	10.5567886809255	10.7947332550384	10.6804460402824
CG8728	FBGN0033235	FBTR0088882	0.160340926048666	1		10.1076379175928	10.030588815702	10.1735751223163	10.223526376494	10.300845720108	10.2699552623653
FBTI0059744	FBTI0059744	FBTI0059744	4.03997735598726	1.34037866533994e-06		5.26913998721153	4.38833876806096	3.77827103789901	8.73947180924782	8.41098151097511	7.93000964332157
LRP1	FBGN0053087	FBTR0344893	-0.446674728699376	1		9.02295857037147	9.18233197517978	9.77628389092427	8.83233682483919	8.87285698054564	9.04961934417981
CG8708	FBGN0033271	FBTR0088809	-0.38914751721807	1		9.05355201473059	9.37051476231038	9.88558284521405	9.12199449281672	9.22807225710146	8.91320440907292
Rh4	FBGN0003250	FBTR0075338	-0.0691437584933163	1		9.87905757751039	10.0537703155599	9.76020222893268	10.1032045989085	9.68353641639301	9.67088693963539
CG5590	FBGN0039537	FBTR0085215	-0.862331871374938	1		9.63792141166642	9.57840102166988	9.45119984199787	8.71691528681469	8.79950411914439	8.58809838780573
Indy	FBGN0036816	FBTR0075081	-0.258965206513969	1		10.2557596453652	10.2382077003954	10.4808296585146	10.1032045989085	10.1381195874392	9.97021400054768
Ptpmeg	FBGN0261985	FBTR0306559	-0.435143625881882	1		9.6738118105911	9.80326534059919	10.0118406162154	9.37138398783244	9.39725481295035	9.44212244309138
Tango1	FBGN0286898	FBTR0079295	0.189797774792495	1		9.84273262316264	9.87153623051051	9.93942018361688	9.98277238515577	10.1080547761496	10.1283864706335
Mdr49	FBGN0004512	FBTR0087801	0.13704215170292	1		9.1099506820109	9.37665607934896	9.86467634386326	9.66530195454193	9.60413476530069	9.59603011672492
CG8043	FBGN0037610	FBTR0081902	0.110136632663299	1		9.9261104801039	9.98709710285523	10.0677910808139	10.0718055551705	10.0935918716117	10.1473855113265
Fs(2)Ket	FBGN0262743	FBTR0081392	0.0453612042323279	1		10.0096205157977	9.80478436723913	9.97469169186981	9.80781164464869	9.97936177905138	10.125195495628
to	FBGN0039298	FBTR0084810	-2.67350089052617	7.15907371934661e-17		8.77014572422408	8.69151909490612	8.47920453786018	6.09615931046914	6.10493725486457	5.96640001974749
wash	FBGN0033692	FBTR0087989	0.16674156036849	1		9.63993891992949	9.76943560053105	9.98164368209501	10.0869624042836	9.92230758339446	9.89476829607881
PHGPx	FBGN0035438	FBTR0073066	0.195163817849736	1		9.97807072370659	9.96959743424526	9.94369857846293	10.2894335552998	10.1176167857276	10.057617387291
Neb-cGP	FBGN0083167	FBTR0071449	-0.00210400737619525	1		9.17539829306091	9.5694927162232	9.39814722779662	9.29946938370503	9.17715926355216	9.6414086422972
lncRNA:CR32661	FBGN0030356	FBTR0073593	0.0248230161960644	1		9.35069556614041	9.51671083554551	9.78902138629716	9.68369703940865	9.36817630355668	9.68684688089357
salt	FBGN0039872	FBTR0300915	-0.52729969206569	1		9.83922492225652	9.852567522115	10.0638657869522	9.39187067380749	9.54866367470004	9.2445482031257
dom	FBGN0020306	FBTR0071602	0.0275659131769864	1		10.2157410433606	10.1525179605509	10.2272079906254	10.1747043836164	10.2173356260929	10.2833770936844
Appl	FBGN0000108	FBTR0070109	-0.0216341350426682	1		10.5806874832424	10.48461079661	10.4349662945549	10.5649307161703	10.4546285559796	10.4146338673033
Sh	FBGN0003380	FBTR0089657	0.0825011702508071	1		9.80546938402095	9.74432414046025	9.80007518354047	9.82448647992075	9.75062425914584	10.0041929713229
Rab1	FBGN0285937	FBTR0084104	-0.0864448623591021	1		10.6957131845628	10.6390522790057	10.6448419327951	10.5881972785612	10.6038284498483	10.5293165028594
CG4734	FBGN0033826	FBTR0087754	0.00620606854200216	1		7.57975625545222	8.2712715440603	9.45119984199787	8.70713918994686	8.70117594025383	8.5377870991626
CG9519	FBGN0030589	FBTR0073984	1.50346937278369	0.120414987444394		7.07089275639129	7.31563134169965	7.58931050666832	8.75220465654363	8.80345920129113	8.9107355304026
CG5886	FBGN0039379	FBTR0084907	0.134445069992987	1		9.92445617944771	9.81084453017266	9.88261468694659	9.88932285911088	10.0019105770822	10.1187922937006
UQCR-14	FBGN0030733	FBTR0074216	-0.305191553982922	1		10.0496300812301	10.1150510963278	9.90033272272994	9.94998936959409	9.58128044231308	9.59756595678064
Klp59C	FBGN0034824	FBTR0071975	0.151648528929305	1		10.4138559627779	10.3753790461599	10.4680153875779	10.5970469861029	10.6583488823666	10.4524692673037
LysP	FBGN0004429	FBTR0072633	1.67227165952417	0.0377575664481324		7.41987276640051	7.15341039844534	6.5901475233777	8.84130283681524	8.60474720116215	8.74045604866538
lncRNA:CR43239	FBGN0265270	FBTR0306294	-0.40435203300492	1		7.89563873974152	8.51717374323797	9.41467987219905	8.38212020644925	8.04064365069206	8.56316204637221
CG31211	FBGN0051211	FBTR0082479	0.244387735155115	1		9.54192713954347	9.63414747406136	9.50815973560056	9.64496341832529	9.82643967457274	9.9305490389902
Ppm1	FBGN0035143	FBTR0072553	0.158090935443132	1		9.52892174701545	9.49805301967889	9.58868242529609	9.53136579864272	9.63996493187776	9.88976263749356
CG6145	FBGN0033853	FBTR0087685	0.106509707039347	1		9.77090508794816	9.30976070932618	8.63900099666722	9.71492816839498	9.22807225710146	9.25236927087619
Nuak1	FBGN0262617	FBTR0305351	0.0521893324021991	1		10.1061793055682	10.0803528640161	10.1051949245424	10.1592517500159	10.0935918716117	10.1907671553155
CG33199	FBGN0053199	FBTR0088688	-0.104354341818375	1		10.2727621494972	10.3073517976776	10.2687234440028	10.3239591722074	10.1000377356942	10.1004940141774
CG31459	FBGN0051459	FBTR0083812	0.73239907628082	1		8.51708872781302	8.39744332880056	8.61416395097123	9.33163912724554	9.06302020131356	9.29842567434921
CG8740	FBGN0027585	FBTR0088711	-0.275876125758705	1		10.3112504056482	10.4057260783214	10.0267053251391	10.0279756752147	10.0691600903307	9.84132208317213
aay	FBGN0023129	FBTR0076457	-0.371095024593603	1		9.83218383091991	9.23961205152451	9.95645815878117	9.17260171666898	9.37084415685328	9.45742784660614
CG17083	FBGN0039070	FBTR0084383	0.138119700297478	1		10.0587075883198	9.90732807849544	9.96490227984994	10.1019616707602	10.0757157937507	10.1651021869051
Rhau	FBGN0032883	FBTR0081459	0.207657756579623	1		9.9261104801039	9.73000446522255	9.99544796279761	10.1032045989085	10.0887385031068	10.0918020884215
CG3308	FBGN0038877	FBTR0084102	-0.0897941221926362	1		10.4862882566357	10.574621931955	10.3886434059464	10.5209656860112	10.4241283527393	10.2289238956321
CG5028	FBGN0039358	FBTR0084901	-0.10700961265564	1		10.6937722357833	10.6526127395534	10.567477463197	10.6032096392359	10.5471664569972	10.4422485349647
ms(3)76Cc	FBGN0036895	FBTR0074948	-0.01289117381505	1		10.3425577379375	10.2086769874917	10.510935150135	10.3649498869434	10.3758063498517	10.2985649714723
CG32437	FBGN0052437	FBTR0078344	0.22540253279217	1		9.41572671868519	9.37869738927235	9.70917845084726	9.62606447807333	9.71327192783997	9.85036841798685
Picot	FBGN0024315	FBTR0087114	-0.355478072561186	1		10.5085424193841	10.3370499377043	10.2059934975436	10.1616398779078	10.1365527521457	9.65622308017099
CG5867	FBGN0027586	FBTR0080449	0.210832262386529	1		9.46890152751535	9.84815448148998	9.49072198067655	9.9705658855439	9.77902188336667	9.70975063491439
qvr	FBGN0260499	FBTR0114575	0.0105532816795309	1		10.4384063474734	10.2933527783349	10.2607440101058	10.3997591509598	10.2966427548686	10.3293939100515
CG13978	FBGN0039518	FBTR0085182	-0.00376878422788039	1		10.1703992527417	10.1417403565427	10.370749153679	10.251821571426	10.226202226603	10.2049425827668
CG33926	FBGN0053926	FBTR0091930	-2.27639190846755	2.47005041490681e-06		8.04318526473707	8.61045692973333	8.85428257928006	6.15487490833121	6.5246452324096	6.288889134615
asRNA:CR45600	FBGN0267160	FBTR0346232	-2.90828397600716	4.18211148686002e-16		8.23156489336872	8.5859296325436	8.67375678487965	5.38849624364333	5.7259396387757	5.9278500416865
CG17646	FBGN0264494	FBTR0077885	-0.359030355937892	1		9.94418367893921	10.0702838479405	9.95645815878117	9.8379876147112	9.54394335159536	9.4958195265502
Tudor-SN	FBGN0035121	FBTR0072519	-0.0213356437164174	1		10.1703992527417	10.1994676503245	10.2330459621574	10.1180368073851	10.18435042624	10.2348574512998
Galphaq	FBGN0004435	FBTR0087829	-0.398467597831397	1		10.1407853099359	10.08285917579	10.0936902710828	9.77074705710746	9.64878513872476	9.70263219397079
CG4681	FBGN0069913	FBTR0301624	0.231454441616497	1		9.57393676557315	9.61349415907721	9.78584753994627	9.84691868530176	9.87985983928741	9.94509915121992
Hasp	FBGN0032797	FBTR0081280	-0.0631096632827868	1		10.7434071616842	10.7007277777035	10.5498110003509	10.6583658136317	10.64187670072	10.508241307936
smt3	FBGN0264922	FBTR0079356	0.458619044099924	1		9.13877166816915	9.14923304078647	9.00927786865461	9.42007191464692	9.55805823907648	9.67671100333002
CREG	FBGN0025456	FBTR0089895	-1.97940692358248	1.93000789542607e-07		8.86978266936781	8.76202575873681	8.77326613624406	7.011600566419	6.73805563843889	6.80717260159511
CG32687	FBGN0052687	FBTR0071458	-0.644877922746101	1		9.65597821540786	9.6828719515373	9.83734355975367	9.08220877485233	9.22217491379303	8.95214246255909
CG12902	FBGN0033512	FBTR0088356	0.0931335275502142	1		10.5541878014303	10.322277284044	10.4680153875779	10.6667966216228	10.5705632228966	10.3811397837665
Hn	FBGN0001208	FBTR0076811	-0.75039066120836	1		9.20295316094833	9.55512401494878	9.48094248450064	8.83233682483919	8.69692984611312	8.48565770457442
CG31639	FBGN0051639	FBTR0079207	0.192052890092441	1		9.90109455552227	9.96280986407789	10.0949731058024	10.2428273445	10.2069219120408	10.0885290677866
AMPdeam	FBGN0052626	FBTR0073833	-0.165937879336788	1		10.5456040588732	10.5843834010717	10.5785247860561	10.4287998288743	10.4609024069006	10.3219805001015
CG1902	FBGN0033434	FBTR0088531	0.122418238078689	1		9.69337175181118	9.73479350011704	9.8172761112019	9.90793442004325	9.75675669699803	9.93905442777799
CYLD	FBGN0032210	FBTR0080070	0.499017750767398	1		9.29545043806839	9.10799303075688	9.15415627148698	9.71492816839498	9.67492675771904	9.65916780003402
CG6664	FBGN0036685	FBTR0075293	0.274885892453154	1		9.5310974703582	9.25525118131467	9.39189831310889	9.56242322867751	9.60413476530069	9.82436975420278
hfp	FBGN0028577	FBTR0072707	0.0592051648981744	1		10.3425577379375	10.4037226823534	10.1515509638428	10.4058157171727	10.3929693887285	10.2862370265652
HIP-R	FBGN0029676	FBTR0070597	0.193421887731021	1		9.37754455043647	9.35193238021223	9.36662841864585	9.52210255462566	9.36817630355668	9.74897756331897
nmo	FBGN0011817	FBTR0076754	0.183946774601163	1		9.54192713954347	9.47915074456169	9.6458182001035	9.58038478985734	9.72165642094754	9.89851117517155
eIF3a	FBGN0037249	FBTR0078944	-0.180285206067129	1		10.8997584942276	10.7614397604025	10.7865503751766	10.6276003320502	10.7182349786426	10.56350985346
eIF5B	FBGN0026259	FBTR0073144	-0.129360739275095	1		10.4545442031867	10.3640898914532	10.4490796900574	10.2292299853703	10.3244339735717	10.3266183435958
ced-6	FBGN0029092	FBTR0088548	-0.358931278292272	1		10.2465207708372	9.99510283182198	9.66321883299485	9.84097078559441	9.58588036227376	9.43354875187468
Kcmf1	FBGN0037655	FBTR0300743	-0.0162288694003559	1		10.6383375857134	10.6509246360986	10.4954752947776	10.5943977691442	10.6396661310338	10.5057896240971
CG31729	FBGN0051729	FBTR0080461	-0.299083477777862	1		10.4464978397859	10.2879321621137	10.3145940959618	10.1628324610656	10.0173173622232	9.97139910932803
Vha36-1	FBGN0022097	FBTR0087335	-0.276163595638247	1		10.2831264973726	10.3190919389315	10.2318802562241	10.1266190278094	9.98459671626239	9.88976263749356
CysRS-m	FBGN0033900	FBTR0087580	0.138369446344708	1		9.96041967142248	9.9394902962402	9.96910587856439	10.1204940843193	10.0526393058859	10.1069787642894
Oatp58Dc	FBGN0034716	FBTR0071777	-0.8567229247139	1		9.54192713954347	9.50367574393614	9.31030956101937	8.767964294905	8.79156127744176	8.19235103753326
wal	FBGN0010516	FBTR0088082	-0.225296609741361	1		10.1648051693872	10.139334360005	10.241179636638	10.057770488754	9.87234842792997	9.93541539943107
CG31659	FBGN0051659	FBTR0077943	0.786381577149284	1		7.95518405362135	8.39744332880056	8.59615771232151	9.22606483957218	8.97458170100961	9.14932669130099
Lon	FBGN0036892	FBTR0074967	0.0727076352203012	1		10.0002278110821	9.88164777908336	9.98025596146091	10.0055510646413	9.96530836257093	10.1037400327571
EndoA	FBGN0038659	FBTR0083698	0.0927387203361405	1		10.1745806262547	10.027989949224	10.0118406162154	10.1351504965793	10.1459283402367	10.2119784052481
Stat92E	FBGN0016917	FBTR0089484	-0.297582059338209	1		10.4162121768752	10.3804814221034	10.3068650482815	10.0894731364313	10.1048533040535	10.0214592105716
Pep	FBGN0004401	FBTR0075198	-0.0714809904187965	1		10.3363503866846	10.3338970783869	10.2272079906254	10.1747043836164	10.2394007830002	10.2699552623653
CG15631	FBGN0031626	FBTR0077419	0.419733620238276	1		8.82792079446649	8.88200724109645	9.15907079929764	9.3939034324181	9.21625336477562	9.51219809794638
trol	FBGN0284408	FBTR0342806	-0.0385696379239805	1		10.7868459710394	10.6818392251954	10.5812734493807	10.680184268121	10.6886026412729	10.5705651764656
l(2)37Cc	FBGN0002031	FBTR0081164	0.090411932918939	1		9.88927033394265	9.98843447988996	10.0213176804832	10.0161472543706	10.0576154359217	10.0983259372107
BicC	FBGN0000182	FBTR0080803	0.151260277417172	1		9.74676949326206	9.54607035806072	9.87516746445936	9.71492816839498	9.92230758339446	9.98671758331646
Kr-h2	FBGN0266449	FBTR0079192	0.177785418336356	1		9.48918698210072	9.44448972562931	9.71753112601384	9.57681032280833	9.7362130443891	9.86829267213757
kermit	FBGN0010504	FBTR0088811	0.0912462847710155	1		9.9955084269488	9.87008592086242	10.1279326075633	10.131500328793	10.054299923697	10.0896208999231
Eaat1	FBGN0026439	FBTR0079800	-0.174482135652983	1		10.6463884294449	10.3547871490805	10.234210726954	10.3773316374495	10.2188171822425	10.1368613925658
CG1208	FBGN0037386	FBTR0113196	-1.11652776953665	1		7.73881508817457	8.30601082657118	9.20018186142885	7.72411646864233	7.45323345558085	7.0863072754879
JIL-1	FBGN0020412	FBTR0076236	-0.121089727636139	1		10.0404950961811	9.98039155802106	10.0769087788668	9.77231057658399	9.90216223627209	10.047539160801
RpL39	FBGN0023170	FBTR0072185	-0.193267750771635	1		9.41336971095457	9.68452310530929	9.69402067846294	9.79556228199342	9.24271100289277	9.09816589917055
CG8176	FBGN0037702	FBTR0082065	-0.0764209774321194	1		10.0189524643986	9.86427005850671	10.0677910808139	9.90366070567718	9.80292558328218	10.0111242838523
Gmap	FBGN0027287	FBTR0074042	0.174888024212028	1		10.0142940354482	10.0753271403087	10.0859692156154	10.2495782660661	10.2754422771275	10.1754230269533
CG6051	FBGN0039492	FBTR0113297	0.225597776485406	1		9.86877200982115	9.71230739375716	9.90179945026259	10.0539189273055	10.0592703390906	10.0497848588029
CG6790	FBGN0037915	FBTR0082460	0.0730685724164989	1		10.1507243196896	10.0096656065995	10.2000447952974	10.136365169766	10.2158525469151	10.2309044602803
aralar1	FBGN0028646	FBTR0085692	-0.203413394223418	1		9.75610025956676	9.88020760387176	10.1760016250708	9.82448647992075	9.75062425914584	9.66063790907611
CG31694	FBGN0051694	FBTR0077685	0.0979049999719377	1		10.2305437364338	10.1513244172877	10.1379243457987	10.3154049189559	10.2539256050095	10.2427310873382
CG7834	FBGN0039697	FBTR0085535	-0.2070831475728	1		10.1939350457663	10.2911869752489	10.4470719240833	10.1400030652098	10.2069219120408	9.97258324539405
CG2291	FBGN0033279	FBTR0088802	0.760005017283453	1		8.36926900294928	8.34411800115197	8.65300394686376	9.31885718023308	9.11486648922732	9.20479394584589
arm	FBGN0000117	FBTR0089988	-0.0806100753575536	1		10.6918286722045	10.7007277777035	10.6039775790589	10.5917436784847	10.6550694575698	10.509057610903
asRNA:CR46485	FBGN0287616	FBTR0479984	-0.165793106019999	1		10.637328063951	10.6037104038854	10.5858429494487	10.5522453936224	10.484497277663	10.2833770936844
l(1)G0320	FBGN0028327	FBTR0071372	0.132519254330541	1		9.94744552784369	9.99510283182198	9.97050436073944	10.1747043836164	10.0642236890404	10.0676256984963
CG9813	FBGN0038143	FBTR0082765	-0.403897634049727	1		10.2170930364458	10.1333017551858	9.85562283159724	9.73751553869696	9.69848078090815	9.58368417882329
CG5273	FBGN0040382	FBTR0070135	-0.193692781350559	1		10.3828697615691	10.4403425359585	10.2618866348529	10.2258105266215	10.1858662283058	10.0983259372107
und	FBGN0283478	FBTR0079866	-0.00805352980882737	1		10.4020168216411	10.3443799241535	10.4400226571443	10.3936770514974	10.4073341653534	10.3631939379335
Fum3	FBGN0036162	FBTR0076177	0.103906218386858	1		10.1264668845415	10.1126001374114	10.1453729973188	10.3260898337591	10.2084141955538	10.1557498783579
CG6441	FBGN0031920	FBTR0079451	0.0645658127999551	1		10.0002278110821	9.90307964727576	10.2083661274279	10.1899932573151	10.0838687522639	10.0441640458167
CG17560	FBGN0038450	FBTR0083330	0.184427200102418	1		9.64396549209875	9.66959424651572	10.030732895976	9.94445237035796	10.0493123248642	9.93541539943107
CG10616	FBGN0036286	FBTR0075956	0.297963284365605	1		9.48470368859783	9.49429232544723	9.73079562779266	9.78939837688765	9.93678405292534	9.88599696279756
FBTI0060202	FBTI0060202	FBTI0060202	-2.59028661978565	3.79564270274148e-11		8.51269143920681	8.33573630099647	8.7473941743392	6.38485624504393	5.94226946777291	5.67203514472015
CG44245	FBGN0265180	FBTR0339094	0.104596850494951	1		10.2740617722044	10.2482906440748	9.94796432298981	10.348273831282	10.2910196863061	10.1599139464826
CG11635	FBGN0033283	FBTR0088739	0.287447624721713	1		9.36783899774363	9.44838232974212	9.59956916695649	9.77543254131199	9.72165642094754	9.78581947119017
CG32694	FBGN0052694	FBTR0071410	-0.291789010299518	1		10.0080593054992	10.1002824929238	9.51966890167502	9.74867797967972	9.74857430680743	9.27941386451511
p23	FBGN0037728	FBTR0082082	-0.00761553985555951	1		10.3683408374344	10.177356944291	10.2248661712545	10.1302815510194	10.2966427548686	10.3191906206218
Rab2	FBGN0014009	FBTR0086124	-0.740375723362411	1		9.59072253863268	9.60480057764839	9.45719762683768	8.87370955829832	8.79950411914439	8.77615777860523
mfrn	FBGN0039561	FBTR0085266	0.0514298651188123	1		10.0707227613643	10.0537703155599	10.0374206281973	9.96647399329315	10.1552433927342	10.1846490735418
Smvt	FBGN0039873	FBTR0085860	-0.279349549903889	1		9.92776288598929	10.0004154099609	10.0690971423577	9.98142119639328	9.8341933027175	9.26014816794785
CG3270	FBGN0033093	FBTR0086123	-0.723156206870088	1		9.23266777047617	9.56232625387121	9.44718742111588	8.7989763254686	8.77554318852175	8.52815523705685
sky	FBGN0032901	FBTR0081440	-0.32998895809635	1		10.0359058210522	9.97095112458802	9.91202500153652	9.91926948235077	9.51046144169621	9.45911846710199
Nplp3	FBGN0042201	FBTR0075369	-0.0216324849153389	1		8.95975380640287	8.82026249217505	8.78920363050331	8.75220465654363	8.21111202072241	9.32091399686059
CG7084	FBGN0038938	FBTR0084201	-0.378350141302254	1		10.1980488550933	10.0149249256791	9.92362328191631	9.67369244381501	9.61092105506435	9.72809586170463
CG10527	FBGN0034583	FBTR0071541	-0.0674199637782563	1		10.3828697615691	10.5367312431169	10.2823006261444	10.3936770514974	10.4112271352384	10.2009066532031
CG17230	FBGN0046225	FBTR0082392	0.222181279068326	1		9.66393148562562	9.62901179803869	9.66321883299485	9.8379876147112	9.84190548238231	9.93541539943107
Cyp9b2	FBGN0015039	FBTR0089055	-0.455035079019922	1		8.81726273916479	8.98475337303947	9.66321883299485	8.74585227994565	8.74707632714751	8.76526643109956
tweek	FBGN0261671	FBTR0304927	-0.3652857809161	1		9.68948092141991	9.80326534059919	10.0743095968653	9.50151160628773	9.58358223560314	9.41972397586398
lva	FBGN0029688	FBTR0070626	-0.0200589479231745	1		10.3536641073445	10.1925218620078	10.3980277371265	10.223526376494	10.3449316069417	10.3210511395973
CG2277	FBGN0035204	FBTR0072729	-0.0404983389618271	1		10.0251403963409	10.0162367651571	10.1540147618857	10.1044464571558	9.94396817650076	10.02374584131
CG31678	FBGN0051678	FBTR0290059	0.0149743082073634	1		9.63185190337225	9.62729583534232	9.69402067846294	9.49584451047903	9.61092105506435	9.86319414010084
Qsox3	FBGN0038918	FBTR0084149	0.366637324763351	1		8.25281359202143	8.75261172324547	9.23084779089739	9.17023168026772	9.03301646127134	9.27941386451511
HUWE1	FBGN0030674	FBTR0074082	-0.0202254079576466	1		10.149308646432	10.0149249256791	10.1490829509891	9.98006874095788	10.0952060396129	10.1733647572021
fbp	FBGN0032820	FBTR0081321	-0.473656515123646	1		8.87321694234738	8.97399195654998	9.64931515699122	8.74266557188178	8.66685203604488	8.8030317670864
CG15208	FBGN0030247	FBTR0073383	0.249952245875588	1		9.64798085734765	9.41296490903331	9.72914421928899	9.66361798502093	9.94754686725132	9.92688846611579
SdicC	FBGN0283434	FBTR0445174	-2.00959151471225	1.79414641631422e-05		8.82792079446649	8.57528892600488	8.72436924308553	6.49501166067743	6.5246452324096	7.09503226933372
Jabba	FBGN0259682	FBTR0299942	-0.741834874732962	1		9.49365638655053	8.7557565655188	7.59657429979173	7.83000513037011	8.37953417572644	7.96374687922436
MESK2	FBGN0043070	FBTR0089703	0.0324012169295536	1		10.6732330446137	10.5790671527314	10.4915843060414	10.7065925316772	10.6594403694906	10.4710212631623
syd	FBGN0024187	FBTR0076768	0.412473842472399	1		9.32835037506943	9.27072259596141	9.28355568065111	9.72787850684158	9.68568082676365	9.69834420898898
rdgA	FBGN0261549	FBTR0302660	-0.684287813094902	1		9.61758961917951	9.63072572216826	9.59050259685229	9.01776014198901	8.91001602466793	8.8681049678032
CG33017	FBGN0053017	FBTR0087135	0.172395945779282	1		9.82865035663113	9.84815448148998	9.96490227984994	10.0187841859852	10.0806130956493	10.0620740993932
wrd	FBGN0042693	FBTR0083552	-0.252364771890717	1		10.1293419607635	10.0953258366467	10.2236938345369	9.93191587298024	9.86100746992716	9.90224436898743
Nlp	FBGN0016685	FBTR0085552	0.707946144779746	1		8.63506720240978	8.66165198388153	8.37323066403151	9.17260171666898	9.28009083583893	9.3338721041841
Prx5	FBGN0038570	FBTR0100619	-0.699634085496638	1		9.54408335222179	9.61175962869514	9.4848622415431	9.00185441959473	8.79553816450846	8.74877367414614
Myo61F	FBGN0010246	FBTR0072672	0.280188644424812	1		9.78373584655482	10.0214722269819	9.80321791762259	10.2450811635274	10.3784601437325	9.77364307305361
Mtpalpha	FBGN0028479	FBTR0079857	-0.22498586827753	1		10.472769098496	10.2987531039706	10.3222819568473	10.2292299853703	10.1000377356942	10.0918020884215
Ip259	FBGN0025366	FBTR0080017	-0.39877653044883	1		9.89434972866177	10.0253863927059	9.79534820865094	9.71492816839498	9.61317607636192	9.1514195180036
scyl	FBGN0041094	FBTR0076168	0.164253215601587	1		10.3864792452634	10.1832084847868	10.0911211744997	10.3545499626248	10.472127040215	10.3376887134507
CG10365	FBGN0039109	FBTR0084446	0.00388984184108905	1		10.4162121768752	10.4157015392475	10.5619219162176	10.4572674498685	10.5565707443161	10.3953374475284
Elys	FBGN0031052	FBTR0074746	0.12280444019384	1		9.54408335222179	9.54969864162355	9.62109924951348	9.3939034324181	9.781029055277	9.86574565841566
CG13428	FBGN0034515	FBTR0086267	-0.718545375608418	1		9.32333742369338	9.50367574393614	9.0938378228716	8.96130556676938	8.61378468692126	8.12152509524411
CG10657	FBGN0036289	FBTR0075975	0.708713971943377	1		7.65350976314665	7.86244669647088	8.7473941743392	8.83533169106268	8.70963082053558	9.04737338832262
CG1440	FBGN0030038	FBTR0071197	0.0188885380969898	1		10.26101255937	10.2382077003954	10.2130997132337	10.2817696608283	10.2437736047061	10.2427310873382
CG7251	FBGN0031723	FBTR0079117	0.170560253315607	1		9.81264174359038	9.82887376243061	9.98441512524854	9.98006874095788	10.1016447117951	10.0598474642771
Cht12	FBGN0050293	FBTR0071544	0.371362724759773	1		9.47343411997189	9.44253947791759	9.48094248450064	9.83649371287729	9.86668909274219	9.80322813113744
eIF3l	FBGN0036258	FBTR0076022	-0.244452554165358	1		10.3049065791871	10.3896204691255	10.278918290684	10.1568596624429	10.1318420103736	9.95111865361429
CG8963	FBGN0034181	FBTR0087016	-0.0179559528755617	1		10.0811545741395	9.77874084381444	9.84651214579439	9.839479971219	9.80094866596323	10.0145774921327
Pglym87	FBGN0011270	FBTR0082620	0.122678560262753	1		9.97167711805194	10.0677555750398	10.1191327079293	10.2574146212158	10.1934214410661	10.0753622214523
Hrb87F	FBGN0004237	FBTR0082851	-0.0322901862703303	1		9.47343411997189	9.60480057764839	9.58868242529609	9.44577418094505	9.37084415685328	9.72669294279136
CG33303	FBGN0053303	FBTR0080052	0.0401062161170127	1		9.28000904790215	9.37869738927235	9.72749091830248	9.53136579864272	9.37350708582031	9.6264405014193
CG5555	FBGN0038686	FBTR0083746	0.343712270116339	1		9.1128588283463	9.30761941680325	9.27904806476583	9.53505450649862	9.53445611821374	9.65916780003402
Nedd4	FBGN0259174	FBTR0299642	-0.193225438491157	1		9.85494284703287	9.91999881962829	9.98718125461611	9.67703502365795	9.66409192379176	9.83742765021902
lncRNA:CR32660	FBGN0052660	FBTR0331750	3.21302092231329	5.87649883349433e-20		4.9429057351919	5.20723305804157	5.42231294159734	8.30211904008756	8.10615152118692	8.40023637179969
FBTI0019469	FBTI0019469	FBTI0019469	4.75565143204455	2.508656616376e-29		4.02363142667221	3.2701384959883	4.28931441359491	8.45012353653927	8.20514479506373	8.04704178621071
P5CDh1	FBGN0037138	FBTR0078445	-0.100426586862066	1		10.3610211358519	10.4037226823534	10.3386192754506	10.3164769785435	10.2725918611649	10.2139823539652
CG18335	FBGN0033610	FBTR0088177	0.170455516715195	1		9.93435364830883	9.88882716885512	10.0374206281973	10.0397079048908	10.1994372526388	10.1326301546922
CG6283	FBGN0039474	FBTR0085151	-0.162926023399513	1		5.26913998721153	6.71027974071838	8.96225470382232	7.54545848296929	8.13154389630738	6.75307296993199
ND-SGDH	FBGN0011455	FBTR0076023	-0.169262050761152	1		9.90613256234004	10.1027544495752	10.0280490984461	9.88788120608081	9.80292558328218	9.84649836112605
CG14207	FBGN0031037	FBTR0074733	0.00354930997298935	1		10.233218893028	10.3814997353934	10.0924062946599	10.3793849705015	10.3064306944913	10.026028853538
clu	FBGN0034087	FBTR0087242	-0.0366767405535639	1		9.65398302818832	9.6595551538321	9.92938764263985	9.62260154928984	9.67923800959426	9.83872696296367
Mob2	FBGN0259481	FBTR0089330	-0.078790744149338	1		10.1773614910128	10.2748389780954	10.1856670289384	10.2450811635274	10.1032498999235	10.0497848588029
CG30382	FBGN0050382	FBTR0088894	-0.439231427068755	1		9.93435364830883	9.97365470069237	10.0036675721158	9.50715652807306	9.60640041063044	9.48921567713552
Vps24	FBGN0037231	FBTR0078958	-0.930821275968078	1		9.25653258536101	9.3498528186887	9.20494233232875	8.38212020644925	8.32554897275529	8.33911931325832
Gyf	FBGN0039936	FBTR0300882	-0.0810623073698135	1		10.1648051693872	10.1272438191729	10.0988147800005	9.9841223096158	10.0342452292517	10.125195495628
CaMKII	FBGN0264607	FBTR0089217	-0.00703060428126894	1		10.3251094034815	10.2627316032371	10.1796337440858	10.3524609510366	10.2069219120408	10.1836268660396
klhl10	FBGN0040038	FBTR0113685	0.154975519538339	1		9.91781994188235	9.87587843213371	9.95927836088114	10.1241721699325	10.0493123248642	10.0419095745424
CG9812	FBGN0034860	FBTR0072025	0.227861770327446	1		9.41572671868519	9.52595003138523	9.61753314130812	9.9773600205532	9.67492675771904	9.56339392708047
CG31937	FBGN0031360	FBTR0077884	-0.789652476045205	1		9.03527390775352	9.19165099422267	9.46118234199515	8.52251672747181	8.3527940732131	8.48897156108331
zda	FBGN0034368	FBTR0086661	-0.0454661460778759	1		10.1149089388107	10.0227781291893	10.0480569320656	9.97464620484429	9.97235218268583	10.0972406756851
Bug22	FBGN0032248	FBTR0080044	0.367603596287308	1		9.22193313657857	9.22152867365362	9.18580546782176	9.6086661093829	9.4835980266773	9.62493511045906
CG30271	FBGN0050271	FBTR0339758	0.0376794914860081	1		9.20840153841926	9.19860096647184	9.37298750901254	9.01247769511181	9.22217491379303	9.59756595678064
Letm1	FBGN0284252	FBTR0072347	-0.0199968092269105	1		10.8535633334829	10.7121052389494	10.7729897242867	10.7775960984228	10.8358644050486	10.6651473093992
kcc	FBGN0261794	FBTR0072136	0.0941350219879525	1		10.1450532725807	10.0841107007885	9.93656085529635	10.2462067540473	10.1160275120859	10.0863429214857
Acp53C14c	FBGN0053530	FBTR0091496	0.894278771531076	1		6.48944136225621	7.29848169346069	8.31717401235571	8.33634596422004	8.05398534635388	8.82417624693077
CG3702	FBGN0031590	FBTR0077477	-0.011566965132517	1		10.3780430259745	10.2781234309942	10.3601185026629	10.3356390610601	10.3367674675757	10.3107884650159
hts	FBGN0263391	FBTR0309102	0.0703785436397316	1		10.1676049224612	10.1381298553724	10.0507038004765	10.2189471983694	10.1767474342728	10.1723345200905
Paip2	FBGN0038100	FBTR0082693	0.286809506952341	1		9.40152656240677	9.35193238021223	9.46713885461964	9.7035004704059	9.62439861287086	9.74482533251303
prage	FBGN0283741	FBTR0302654	0.270488255795108	1		9.85320484359833	9.74748708046873	9.90179945026259	10.0500570558166	10.2069219120408	10.0553838577778
Ost48	FBGN0014868	FBTR0071344	0.137692940618207	1		9.38958538766281	9.49429232544723	9.66839835933382	9.60516111505086	9.59731640259754	9.76683373557704
CG15572	FBGN0029702	FBTR0070647	0.203771837831748	1		9.5310974703582	9.47534038773764	9.73573854160838	9.82146899182503	9.73206897469509	9.807215856717
mAcon2	FBGN0037862	FBTR0082336	0.0750011262492994	1		10.0158485170263	9.90307964727576	10.0782066159514	10.0148269789574	10.0903581074205	10.1187922937006
Cand1	FBGN0027568	FBTR0080054	0.114698891083081	1		9.97487746270192	9.87443248322805	10.0293916212834	10.0384090254183	10.0854938296315	10.1004940141774
alphaSnap	FBGN0250791	FBTR0074840	-0.0812920023839151	1		10.2116774454801	10.2257876287489	10.0118406162154	10.2039636868178	10.0122000267234	9.98905990169002
Dip-B	FBGN0000454	FBTR0082831	0.0505145173445807	1		9.98284740176596	10.1248135042709	10.1856670289384	10.1044464571558	10.2202972184888	10.1283864706335
Trap1	FBGN0026761	FBTR0086149	0.110143692272322	1		9.82865035663113	9.78798645360474	9.91638529079957	9.75185144939051	10.054299923697	10.0407810163957
Wee1	FBGN0011737	FBTR0079371	0.302463130317315	1		9.14730687427333	9.2169721894666	9.27678896438066	9.44773244139396	9.44107226300804	9.64438372473574
Lst	FBGN0034140	FBTR0087122	-1.21673702393419	1		8.09116205473455	8.76826782716872	9.00927786865461	7.93424840394297	7.17658141675131	7.17126993936574
Hex-t2	FBGN0042710	FBTR0085011	0.0960999922810377	1		10.239885162557	10.2052303714959	10.2048057177514	10.3977346321202	10.3258095801691	10.2089672533346
CG13585	FBGN0035020	FBTR0072303	0.100155302355601	1		9.25126330435668	9.56591393489007	9.79534820865094	9.70021871851197	9.62886329740465	9.63544000854215
Hrd3	FBGN0028475	FBTR0084467	-0.0386176836600425	1		9.78920000220258	9.88020760387176	9.78266669591812	9.59812547657227	9.80094866596323	9.92076679530628
KdelR	FBGN0267330	FBTR0080021	0.245940763751196	1		9.5886349665886	9.69602857003927	9.76020222893268	9.97871501647246	9.94217549667787	9.86447046332799
AIF	FBGN0031392	FBTR0077830	-0.0747120627871229	1		10.0856023630693	9.96552872543077	10.155245084847	9.99219543793455	9.94754686725132	10.0452899616969
Gba1a	FBGN0051148	FBTR0084441	-2.04812936330877	1		5.95364712409948	6.60261593683682	8.79868229618432	5.06021607121666	5.91328134313956	5.94725378770972
aqz	FBGN0286516	FBTR0081931	-0.139968844720347	1		10.7758789375152	10.65934546987	10.7132647955954	10.6301893295188	10.6396661310338	10.4567066273346
Npc1a	FBGN0024320	FBTR0079957	-0.0551798780735402	1		10.1507243196896	10.0227781291893	10.0104816535201	10.0869624042836	9.89661887578835	10.0283082586898
Rab5	FBGN0014010	FBTR0077793	-0.353242453317541	1		10.37077250839	10.2460560719831	10.0454051985992	9.9582552260366	9.9617735138537	9.69116912347337
Fum1	FBGN0286222	FBTR0070953	-0.122128353090718	1		10.2740617722044	10.4047247280889	10.2154606946349	10.223526376494	10.2202972184888	10.0907119063854
polo	FBGN0003124	FBTR0074839	0.0022293052396141	1		9.23533899506155	9.13481197306253	9.31692122262805	8.85612346484477	9.19232108372209	9.56024686551444
eIF4B	FBGN0020660	FBTR0113679	-0.121064552642058	1		10.1745806262547	10.2944344618416	10.2515702863631	10.2074352580127	10.1255369983612	10.0248877990219
CG7164	FBGN0031946	FBTR0079487	0.242141268184333	1		9.80906002097501	9.78644962744353	9.82965830812681	9.99888870605509	10.1192043105509	10.0305840681455
CG4218	FBGN0250844	FBTR0080662	-0.0111203624142874	1		9.70112207363577	9.74748708046873	9.90033272272994	9.91361308342727	9.62886329740465	9.76410097605053
CG17192	FBGN0039472	FBTR0085153	1.63414127322871	0.485044815289713		7.4385380997671	7.15341039844534	6.26499527228649	8.89969317256093	8.70963082053558	8.20852253916149
CG33970	FBGN0053970	FBTR0100012	0.198916990545137	1		9.75423892787056	9.67790712145223	9.62287900348867	10.1094032278724	9.81864415001663	9.69116912347337
Wbp2	FBGN0036318	FBTR0273240	0.0105060404291912	1		9.90780799593309	10.1064544610422	10.0213176804832	10.0844472950729	10.0122000267234	9.97731009436539
smash	FBGN0263346	FBTR0308849	-0.105990755451287	1		10.5859295062009	10.5539956343479	10.6030762410666	10.5246810467983	10.5305599872668	10.3677013705944
Tob	FBGN0028397	FBTR0074255	0.0454805251957049	1		10.0033655121673	9.86427005850671	10.0807987927913	10.0187841859852	10.0070644750602	10.0642973032472
Sec71	FBGN0028538	FBTR0080537	-0.0652033686150199	1		10.1379329708682	10.0953258366467	10.1279326075633	9.94583861369944	10.0822418423158	10.131570403365
asRNA:CR45046	FBGN0266406	FBTR0344349	0.102664901332024	1		9.83394732801146	9.74115425083703	9.93082514127866	10.001557342632	9.87046444847672	9.94147535720382
CG16782	FBGN0029659	FBTR0070531	0.163420242036195	1		10.3646856288208	10.0201651416238	10.2573106960079	10.3132584068903	10.5040716513413	10.3275441258574
CG4686	FBGN0038739	FBTR0083816	0.207972627320274	1		9.4086441116347	9.51671083554551	9.58868242529609	9.69692948447219	9.66409192379176	9.77635783447763
Sema1b	FBGN0016059	FBTR0086890	-0.438499825576623	1		9.88076473200619	9.86135331168973	9.80321791762259	9.42802918545915	9.34936190368816	9.45404065052622
Taf4	FBGN0010280	FBTR0075448	-0.0560326830517067	1		9.93270877830068	9.86135331168973	9.92794871025138	9.78630652040603	9.79102323965786	9.96665282190701
CG32371	FBGN0052371	FBTR0076788	0.111982802092825	1		10.2372223499484	10.0765852135109	10.2142806869047	10.220093356232	10.3638034949452	10.2814673172327
colt	FBGN0019830	FBTR0077731	-0.278979919207828	1		9.85667875922732	9.95872194055171	10.0009329024216	9.68867343999841	9.61542757842223	9.68106367349377
Usp10	FBGN0052479	FBTR0072589	0.138930923475265	1		9.88076473200619	9.68781975444463	9.79534820865094	9.91502926362321	9.8836009300895	9.98084509538134
LRR	FBGN0033212	FBTR0088939	0.179148048680565	1		9.35561451183555	9.62901179803869	9.61037437092879	9.64666929061093	9.72374495252865	9.77500109232127
Prosbeta6	FBGN0002284	FBTR0075360	0.0238794721422872	1		10.0511469710233	10.0370655734372	10.0833863204636	10.0692638597037	10.065871033589	10.1069787642894
Invadolysin	FBGN0086359	FBTR0082181	0.168108818668036	1		9.46207582592121	9.25968854149627	8.7276811027729	9.72948915588889	9.21921717741064	8.99472718053624
CdGAPr	FBGN0032821	FBTR0081318	0.123760814183036	1		9.77274505469941	9.68452310530929	9.70414353446942	9.73751553869696	9.8341933027175	9.94991676072112
dsx	FBGN0000504	FBTR0081759	0.143545601855467	1		9.6237192994428	9.61002301040297	9.62287900348867	9.88643811099783	9.61767557221259	9.76410097605053
stx	FBGN0052676	FBTR0071503	0.0239438205890107	1		9.84097983876671	9.77254402172114	9.98025596146091	9.79094182385084	9.89661887578835	9.97848939071347
Sc2	FBGN0035471	FBTR0073159	-0.169291181876459	1		10.3137801461546	10.2166872141176	10.3601185026629	10.1946651147883	10.1176167857276	10.0731560164934
Best2	FBGN0035696	FBTR0077010	0.396051147965768	1		9.18372015378179	9.31403378337577	9.44517701814926	9.71330117168715	9.77701191505621	9.64883487656643
Hydr2	FBGN0014906	FBTR0077576	0.151485106596627	1		9.96525505161618	9.99510283182198	9.86317136510791	10.0692638597037	10.1286929487149	10.081960665573
CG9702	FBGN0039787	FBTR0085664	0.533449628206567	1		8.58568146336737	8.9161386485689	8.85428257928006	9.41607676019136	9.24271100289277	9.30408070354621
Gip	FBGN0011770	FBTR0071472	0.0113822943468861	1		8.80292840128533	8.95769780821054	9.52919023061677	8.98846436812508	9.08593254540087	9.33202805657143
Cka	FBGN0044323	FBTR0079536	0.219462143952814	1		9.98760831670285	9.9381067474558	9.84040623388836	10.094481530292	10.2247282389126	10.1048204179899
ND-B22	FBGN0032511	FBTR0080472	0.0270517494833926	1		9.37754455043647	9.66458343237092	9.74066457798548	9.63811968676212	9.55805823907648	9.6897298142701
CG7069	FBGN0038952	FBTR0084215	4.91068286725141e-05	1		10.2583884931267	10.1525179605509	10.2376993896893	10.1711530534436	10.2394007830002	10.2387996406956
ms(2)34Fe	FBGN0261529	FBTR0080623	0.104804275612883	1		9.61348864902042	9.37869738927235	9.72583572049065	9.6139076862235	9.62439861287086	9.80189643608931
CG18787	FBGN0042125	FBTR0321267	0.543557212539827	1		8.64313626595356	8.6716765467657	8.77005740051175	9.13177182020091	9.18324312588582	9.37564739278729
CG6277	FBGN0039475	FBTR0085150	-3.83044123912163	1		2.6392001270308	6.32624516201008	8.63900099666722	4.25969142794505	3.50323323412234	3.87932865083002
PhKgamma	FBGN0011754	FBTR0090002	-0.476088365861402	1		9.76352166442904	9.8318568504124	9.84803459448194	9.34640966354093	9.38938225786566	9.29085098828737
CG11929	FBGN0031620	FBTR0077377	0.0535978347413729	1		9.36296162623422	9.25747156742762	9.41467987219905	9.23516384805277	9.27440275471101	9.64586896844129
Dhc98D	FBGN0013813	FBTR0301302	0.164033398127932	1		9.27741933803241	8.9161386485689	9.29476348619511	8.97766212167546	9.37881824324632	9.58368417882329
CG42748	FBGN0261802	FBTR0303271	0.296373033908593	1		9.5332699174405	9.48674139942599	9.37510099223813	9.78785327692087	9.73206897469509	9.76136303029312
gem	FBGN0050011	FBTR0089758	-0.231048576540009	1		10.321342860939	10.284669989303	10.296866467031	10.0857053977648	10.0952060396129	10.0317206280289
faf	FBGN0005632	FBTR0085843	-0.116444812181222	1		10.3756235889478	10.2748389780954	10.4125053253069	10.2039636868178	10.2811262692904	10.2328823096913
eIF4E4	FBGN0035709	FBTR0076963	0.245795768414462	1		9.65597821540786	9.5314652805256	9.71252532621769	9.8602124737549	9.89291143353909	9.88599696279756
NaCP60E	FBGN0085434	FBTR0308342	0.00117209594937137	1		10.1676049224612	10.08285917579	10.0807987927913	10.0857053977648	10.098428967633	10.1494811538262
CG6209	FBGN0033862	FBTR0087651	0.00489528701309769	1		10.3061775780507	10.1572822838458	10.2732633833787	10.3314027613856	10.2276747098711	10.1917843179131
mbl	FBGN0265487	FBTR0086991	-0.291141610804911	1		10.419739298365	10.2460560719831	10.2890416004055	10.0095337615938	10.0789825081126	10.0007147870771
Eglp4	FBGN0034885	FBTR0072102	-0.0982689925156435	1		9.86877200982115	9.75221852641197	10.157702587597	9.82900091133765	9.85530338324403	9.83221866572288
slim	FBGN0261477	FBTR0086693	0.0683087813298925	1		9.80367070877883	9.89597100813937	9.82811633283035	9.80323031303582	9.94038058651554	9.98437145583663
cpo	FBGN0263995	FBTR0330269	-0.253287349763051	1		10.1478915826522	10.0422261257268	10.1428943840772	9.75975471714454	9.89105413350897	9.92199320927895
zip	FBGN0265434	FBTR0072398	-0.0125037651187869	1		10.5616569087177	10.5585047652721	10.4298921480609	10.4975253576022	10.5844212931297	10.4328154927793
CG13245	FBGN0045827	FBTR0080802	-0.0204824373871358	1		9.7653710658494	9.95599020883854	9.97050436073944	9.92630893634562	9.84382710278297	9.86956449474112
CG43816	FBGN0264364	FBTR0332229	-0.0204824373871358	1		9.7653710658494	9.95599020883854	9.97050436073944	9.92630893634562	9.84382710278297	9.86956449474112
nAChRbeta1	FBGN0000038	FBTR0073299	0.429897328597913	1		9.1301856658033	9.18466737936547	9.10406766005004	9.58750726452788	9.55571532697473	9.55867075663434
Pif2	FBGN0046873	FBTR0081676	0.288150078573986	1		8.95975380640287	9.05281150272573	9.37931869283362	9.52766763525297	9.29421369066676	9.45234406560652
EMC1	FBGN0037530	FBTR0081765	-0.0917421696932	1		10.239885162557	10.2040796672861	10.1140799889043	10.0461848189422	10.1032498999235	10.1347473248376
GstE3	FBGN0063497	FBTR0086671	0.134828233460473	1		8.12612580731924	8.46432874145096	9.25170254381789	8.68738598667136	8.72222095517741	9.04512393055842
PAPLA1	FBGN0031990	FBTR0079641	-0.120434816932747	1		10.0511469710233	10.0990449244601	10.293518148197	9.97192727462573	10.1144364857686	10.0088175444688
TTLL6A	FBGN0034459	FBTR0300829	0.174101373013705	1		9.73926118491896	9.56412120960695	9.84193513626311	9.81844517923136	9.92412510602985	9.93298427105216
CG5554	FBGN0034914	FBTR0072126	0.085856852107669	1		9.70112207363577	9.69275064656659	9.73738242330857	9.70186052759907	9.7729835579911	9.90348662329457
CG5122	FBGN0032471	FBTR0080431	-0.153171708646419	1		10.1336438605617	10.1417403565427	10.1928738229813	10.012182797862	9.98981272673117	10.0088175444688
Tektin-A	FBGN0028902	FBTR0080788	0.184300199368901	1		9.41572671868519	9.53329902147299	9.67184107487711	9.71492816839498	9.7006031089943	9.76683373557704
Trc8	FBGN0039668	FBTR0085429	-0.0858435225872389	1		10.5963567552733	10.4383866701668	10.5730116988505	10.4218433463068	10.5173766102254	10.4155048745891
ND-30	FBGN0266582	FBTR0073113	-0.108166168708409	1		9.89941130273388	10.0639548386451	9.91202500153652	9.9430647937347	9.78703387014838	9.82305744067601
sif	FBGN0085447	FBTR0112708	0.0202472340438808	1		10.1717943908911	10.0499325069784	10.0533458216506	10.1853062218727	10.0559586322472	10.0918020884215
Cyp309a1	FBGN0031432	FBTR0335166	-1.62396250005289	1		6.64218243382058	6.79831477878326	8.82365843678555	5.48318930706364	6.70460815964094	6.22672954141283
sno	FBGN0265630	FBTR0340488	0.00314572266931646	1		9.85320484359833	9.71068775233756	9.76504557792459	9.58395042257699	9.80094866596323	9.93298427105216
Dic2	FBGN0038797	FBTR0334587	0.0466781916408991	1		9.87905757751039	9.98441862378766	10.0374206281973	9.9555051992959	10.0559586322472	10.0339910651608
CG6912	FBGN0038290	FBTR0083038	-3.50785458623716	1.00407321014097e-25		8.29950889872654	8.25358309395885	8.37323066403151	4.79080149639475	5.05989033322477	5.07362745752992
Gbeta13F	FBGN0001105	FBTR0074107	0.0967819145240077	1		10.1192540266376	10.0639548386451	10.0091214095277	10.2212386042453	10.1505933845376	10.1091338864143
Gale	FBGN0035147	FBTR0072556	-0.156089745366271	1		9.15860916388319	9.48295106421094	9.81882971007696	9.34220491863775	9.38674849730523	9.34488716417368
prtp	FBGN0030329	FBTR0073551	0.0440966014652111	1		9.84797823531584	9.8988186683669	9.99682115391361	9.92911512853368	9.96000283631275	9.99022963632327
Sfp35C	FBGN0259965	FBTR0300311	1.24913221344947	1		6.62598815861089	7.29848169346069	7.87269382852253	8.52992995171111	8.45187259564928	8.75429223562875
TpnC73F	FBGN0010424	FBTR0089585	0.825756979738574	1		8.18810491925812	8.12329156909342	8.02582437327049	8.90540430324945	8.79553816450846	9.06746221819285
CG9855	FBGN0037242	FBTR0078950	0.132177811320647	1		9.60318493105538	9.72198724292928	9.81882971007696	9.77543254131199	9.87985983928741	9.89101568132412
cora	FBGN0010434	FBTR0086506	0.0626096621245361	1		10.6200572227393	10.5914413953227	10.4390128013573	10.6413549387145	10.7182349786426	10.4768744897989
BomS3	FBGN0040736	FBTR0086665	-1.00602119254685	1		8.90040073195489	9.19860096647184	8.61773838668041	8.12743610791804	8.18709358468284	7.35683022807029
FBTI0059745	FBTI0059745	FBTI0059745	1.69874193679516	0.392585742135017		7.49312748367521	6.02635842833513	6.68860083631412	8.71366394291975	8.45187259564928	8.36098689333125
Rpn1	FBGN0028695	FBTR0074893	-0.0452462038081006	1		10.1577819232851	9.91015343145053	10.0743095968653	9.98006874095788	9.96530836257093	10.0665170863982
CG3927	FBGN0034739	FBTR0071853	0.80266412533875	1		7.61300190964925	7.73439383322867	7.78002911400102	7.97826613420576	8.384823231761	8.96409818766718
Diap1	FBGN0260635	FBTR0075499	-0.163933768536667	1		10.7850239118466	10.7201774113096	10.591307313293	10.6075954727899	10.6484881592746	10.3404430836324
eRF3	FBGN0020443	FBTR0080369	0.00592824334726513	1		9.81977862208983	9.83334608451687	9.84803459448194	9.71167233806498	9.84766268199068	9.94871386570969
CG1673	FBGN0030482	FBTR0073777	-0.167627160092031	1		9.10119090371051	8.62772459126909	9.56110063620611	8.88531564403774	8.88036575146087	9.15350931317163
CG13337	FBGN0033863	FBTR0087626	-0.0496003927192237	1		10.4795445131169	10.2955153349464	10.4380022381975	10.3132584068903	10.4086329895308	10.3477624652315
Spn42Dd	FBGN0028988	FBTR0300357	0.63108734109407	1		8.52147265434027	8.74313585453195	8.81745482115567	9.3252623093327	9.38146650769609	9.27558125211675
Rpt2	FBGN0015282	FBTR0084520	-0.0260480877989566	1		10.0220497479864	9.84962699542894	9.73902443401623	9.78785327692087	9.79301379521728	9.95471833624658
CG13700	FBGN0036785	FBTR0299605	0.303840685827943	1		9.31830699299618	9.18233197517978	9.35810579374447	9.65347268043592	9.4934245134873	9.61435316019191
CG34133	FBGN0083969	FBTR0110888	0.0238576594026532	1		9.68753156416716	9.70744300439986	9.68553036669	9.54789121465871	9.72165642094754	9.86319414010084
Rbp6	FBGN0260943	FBTR0075285	0.158542380119103	1		9.50476969411497	9.61695697615098	9.48681813358845	9.68369703940865	9.62886329740465	9.76683373557704
Caper	FBGN0031883	FBTR0089636	0.0122617299151315	1		9.93270877830068	10.177356944291	9.99407346340062	10.0552039239614	10.1096528519983	9.98905990169002
CG10514	FBGN0039312	FBTR0084864	-0.142248594552351	1		10.3634651650872	10.2803089194821	9.88112831469202	10.1032045989085	10.1064549281463	9.92810968936794
FBTI0102102	FBTI0102102	FBTI0102102	0.733635401762764	1		8.74786930380739	8.47199757541705	8.59252933841067	9.36518082040997	9.45873493963352	9.17218248521725
CG42825	FBGN0262007	FBTR0303833	-0.575615243072115	1		7.72367551165553	8.18525006110636	9.08869557348271	7.59577606201292	7.54112854477019	8.35009453499614
CG31327	FBGN0051327	FBTR0082904	0.0422805379054476	1		9.55053272172506	9.56412120960695	9.72085870245366	9.57322697754475	9.5995927725389	9.78312247234678
CG11147	FBGN0031734	FBTR0079165	0.0986392495886418	1		9.94418367893921	9.9255947360287	10.0280490984461	10.1327180778214	10.0509767744135	10.0088175444688
Tep4	FBGN0041180	FBTR0081254	0.0245769902947447	1		10.391277885433	10.4655304024069	10.4837707040296	10.5970469861029	10.6307898243268	10.1431850718386
CG17508	FBGN0039970	FBTR0086071	-0.262036524546344	1		10.1250271949726	10.1101450075347	10.0782066159514	10.0410056160149	9.8341933027175	9.62794432320527
CG7029	FBGN0039026	FBTR0084312	-0.079946261601181	1		10.3780430259745	10.3547871490805	10.2423378557888	10.2839635024188	10.2568131034685	10.1978722793331
CG12605	FBGN0035481	FBTR0073166	-0.0498838575626429	1		10.0142940354482	10.030588815702	10.0936902710828	9.91502926362321	10.0241123623405	10.0486624467584
Trp1	FBGN0011584	FBTR0079931	-0.113622061896878	1		10.2062414488375	10.1333017551858	10.2901620402432	10.1229471830008	10.0968184036107	10.0742595406957
Csp	FBGN0004179	FBTR0078493	0.0819162279794365	1		9.97007427952525	9.95051117873191	9.95504598766819	10.1155753379409	10.0001885114342	10.0007147870771
CG7461	FBGN0034432	FBTR0300283	0.0302430740031689	1		10.1521386051514	10.1113730947302	10.1254238229009	10.2806714877348	10.1302683387511	10.0598474642771
SREBP	FBGN0261283	FBTR0074873	-0.149546664612421	1		10.6840281283731	10.6010900999877	10.6138553081304	10.6163273422567	10.5924441170245	10.2129807275501
Mst27D	FBGN0051907	FBTR0079425	0.0831229635532282	1		9.26178269092536	9.31616558364563	9.53487301110516	9.27541380855985	9.43343584256959	9.6414086422972
tapas	FBGN0027529	FBTR0086280	-0.269578962055496	1		10.0707227613643	10.08285917579	10.0440775018749	9.92490379071769	9.75267130280119	9.70548378652612
eIF3m	FBGN0033902	FBTR0087579	-0.310997703309608	1		10.3388365330388	10.3349487972613	10.155245084847	10.0279756752147	10.1302683387511	9.72388300560142
sip3	FBGN0039875	FBTR0085842	0.181759734551501	1		9.39198154266279	9.5018039363358	9.63351166557447	9.46717022644575	9.80884013326753	9.78312247234678
CG5455	FBGN0039430	FBTR0085015	0.356577247251375	1		9.48470368859783	9.45420161368907	9.38562221397224	9.80475904060873	9.84766268199068	9.73787828011226
Sec23	FBGN0262125	FBTR0078710	0.0265189342792673	1		10.1061793055682	10.1296700469334	10.1329371266928	10.169967331407	10.1567900708358	10.1219974471269
LpR1	FBGN0066101	FBTR0113480	-0.151889417729577	1		10.3536641073445	10.3516728568866	10.2318802562241	10.2337766927031	10.170636059539	10.0786652159165
Sec61beta	FBGN0010638	FBTR0087498	0.0133992395912211	1		9.33085033388957	9.5314652805256	9.69740286197668	9.51838053895026	9.46124061899257	9.6369344835533
AGO2	FBGN0087035	FBTR0075559	-0.0945657613208677	1		10.6947430365832	10.4987572927818	10.4906099169394	10.4727365478416	10.5137601368736	10.4224540664815
Obp19d	FBGN0011280	FBTR0077303	-0.0450667053938493	1		10.9607524887209	11.0317245103264	10.9669250566636	10.9359513645026	11.165059683062	10.6898360211973
CG9997	FBGN0039597	FBTR0085314	0.315732510092675	1		8.39338782835748	8.85293430235489	9.21677523660534	9.14872430256866	9.10207854429179	9.2659549386191
CG9570	FBGN0031085	FBTR0070002	0.130982292646092	1		9.52018589242923	9.49429232544723	9.75209367141367	9.6703421015613	9.7069514245486	9.79119839039323
CG10576	FBGN0035630	FBTR0077121	-0.0698699618181961	1		10.4614055468658	10.4216538748172	10.4450613600523	10.3576778192969	10.4305359546846	10.3312413255396
CG10237	FBGN0032783	FBTR0081207	0.0727140237686088	1		9.71458575132467	9.88308651806879	9.76987272143862	10.0730747256687	9.8244947388788	9.66503926925311
Cow	FBGN0039054	FBTR0302022	0.0434106877905648	1		10.1450532725807	9.95599020883854	9.70246131663666	10.1302815510194	9.93678405292534	9.88599696279756
CG11073	FBGN0034693	FBTR0071797	0.242033502800023	1		9.8215573388466	9.89454506743036	9.54991855878661	10.1155753379409	10.1048533040535	9.76819817663632
Pp2A-29B	FBGN0260439	FBTR0005088	-0.0831421367802449	1		10.5616569087177	10.5629998468462	10.4500825262048	10.3987472466632	10.5412574943362	10.3864802945134
CG11034	FBGN0031741	FBTR0306841	0.991049561592486	1		7.63744284741719	7.85659989417296	8.22175143327463	8.98577137976354	8.89526705828788	8.83723588660335
Dhod	FBGN0000447	FBTR0081890	0.17593588335834	1		10.0313019006415	9.95188288825424	9.96910587856439	10.1864794090623	10.2009372941581	10.0907119063854
Mondo	FBGN0032940	FBTR0081524	-0.241614825694223	1		9.77274505469941	9.84372790044463	9.95927836088114	9.56963470985356	9.60413476530069	9.68395817502243
Slc45-1	FBGN0035968	FBTR0076503	-0.811592565470853	1		8.70611379674819	8.65493003403765	9.31030956101937	8.27590520353464	7.83189187464893	8.20449662605529
CG6661	FBGN0036403	FBTR0075770	0.046908924892495	1		10.0541759742775	9.98441862378766	10.1416534787379	10.1155753379409	10.1176167857276	10.0918020884215
CG10082	FBGN0034644	FBTR0071661	-0.0653746302468724	1		10.4556900289739	10.0978062934774	9.98579885288173	10.238309115923	10.1032498999235	10.0351249452208
CG10550	FBGN0039321	FBTR0084857	0.338357410166843	1		9.41572671868519	9.48863283923864	9.31472070040705	9.88932285911088	9.76286317810195	9.56653413865893
Gclc	FBGN0040319	FBTR0071107	0.259558448218526	1		9.64597457168794	9.58548827193504	9.4350827647592	9.9430647937347	9.78303343855748	9.71258820579778
Herc4	FBGN0035207	FBTR0072670	-0.0260714979387757	1		9.88076473200619	9.8318568504124	9.92217858581444	9.81237847411306	9.80489979534844	9.93420034733741
COX4L	FBGN0033020	FBTR0086089	0.177685224684724	1		9.12154825893831	9.37869738927235	9.56665934059383	9.52951790191836	9.51287894759217	9.58987035410958
CG33502	FBGN0053502	FBTR0070055	-7.4065833485598	NA		2	2	8.52179756067824	2.30661881734636	2.38492898238788	2
Trx-2	FBGN0040070	FBTR0079839	0.125532664682729	1		10.0235958997905	10.0149249256791	9.97608477249148	10.2246689036059	10.1349842133445	10.0248877990219
Cds	FBGN0010350	FBTR0076688	-0.0128880415425682	1		10.4325987985057	10.2029280445334	10.1892749260296	10.3057203641569	10.2568131034685	10.2338702185074
CG43679	FBGN0263762	FBTR0310456	-0.425425126304848	1		8.42180805388189	9.21240126886424	9.24940018047682	8.85906940758942	8.384823231761	8.47232563095962
Prosbeta1	FBGN0010590	FBTR0087262	-0.0105273121769975	1		9.74302022358003	9.97904670089756	9.94938343956088	9.90793442004325	9.88919443934119	9.85679553176197
His3.3A	FBGN0014857	FBTR0079010	0.135885235765218	1		9.68753156416716	9.79258713384142	9.67527559459268	9.78010285757622	9.87985983928741	9.90224436898743
Uggt	FBGN0014075	FBTR0075064	-0.0486908518348254	1		9.55908727639348	9.54243292659108	9.84040623388836	9.55699086268478	9.54630544368739	9.70548378652612
CG42613	FBGN0261262	FBTR0304685	-0.439028602161364	1		10.26101255937	9.90874144661414	9.84498808879828	9.56603347519066	9.71116816861815	9.45234406560652
Ndae1	FBGN0259111	FBTR0299537	-0.556506481545798	1		9.72412631363273	9.67624837398271	9.49266995001156	9.23062151717689	9.03973809155277	8.95932778038748
CG42556	FBGN0260758	FBTR0301255	0.281474530828156	1		9.14446741249992	9.07564144908032	9.45919136013593	9.44184966775287	9.51770184026763	9.58523321122343
CG10467	FBGN0035679	FBTR0077063	-0.23379369361539	1		8.20999854951972	8.49476248141253	9.35596724752355	8.38621037502354	8.52075641120919	8.70099352698822
CG7778	FBGN0032025	FBTR0079606	0.1812550513319	1		9.24332312094455	9.4029704420644	9.53676230779861	9.80475904060873	9.47370415041893	9.43182788239196
CG9281	FBGN0030672	FBTR0074056	0.019119243510939	1		10.6332828979372	10.4636084100767	10.4670249438968	10.5357700630001	10.6094871047832	10.4802085594395
Ten-m	FBGN0004449	FBTR0078509	-0.181058606412297	1		9.98919180338449	9.76943560053105	9.76020222893268	9.75501795379707	9.47865956994862	9.73229645153357
Rpn13	FBGN0033886	FBTR0087610	-0.0421401660073389	1		10.1120049262577	10.1223790884339	10.1039211508712	10.0461848189422	10.0773500755398	10.0885290677866
vih	FBGN0264848	FBTR0075958	0.328227677269249	1		9.04444190767138	9.01393993662202	9.21913021554063	9.3252623093327	9.38674849730523	9.54121895529304
APP-BP1	FBGN0261112	FBTR0076208	0.0257322805533526	1		9.49365638655053	9.41495552064278	9.5062325830537	9.28639790909177	9.46623895975526	9.70548378652612
CG15531	FBGN0039755	FBTR0085572	-0.154315092087488	1		9.6738118105911	9.90307964727576	9.71586445521534	9.69692948447219	9.52010725399636	9.61889778915788
CG17637	FBGN0037004	FBTR0078207	-0.502336852672224	1		9.50919115729651	9.64096672676539	9.63351166557447	9.30596097504785	9.08917623344668	8.86555762238335
CG8475	FBGN0031995	FBTR0079638	-0.148836782631207	1		10.4784174847485	10.4403425359585	10.3046491221116	10.3132584068903	10.2994460917416	10.1682061988607
NimB2	FBGN0028543	FBTR0080618	-0.80600919646151	1		9.22462429242741	9.3498528186887	9.16641134294821	8.62298785631399	8.58650059483509	8.09567370642738
LManII	FBGN0027611	FBTR0080030	-0.163855458942682	1		10.0220497479864	10.081606564162	10.131687623471	10.0318970289317	9.88733234485552	9.82174393234729
Map205	FBGN0002645	FBTR0085875	-0.304822921432418	1		9.96525505161618	9.80781763073213	9.93942018361688	9.63811968676212	9.50561424290536	9.65327233747333
CG5355	FBGN0032242	FBTR0080047	0.173658964884769	1		9.55267612053927	9.4248675866553	9.61931729726567	9.72303574257831	9.63331420776863	9.75861987858252
Hsp60D	FBGN0032525	FBTR0080517	0.205601673650449	1		9.94418367893921	9.74274006625867	9.83273732324705	10.1241721699325	10.0576154359217	9.95351943971493
Cdc7	FBGN0028360	FBTR0070950	-0.402997235378281	1		9.92279997967036	9.77254402172114	9.85107468048406	9.52581499255981	9.35745528062534	9.45404065052622
Argl	FBGN0032076	FBTR0100481	-0.615186958410202	1		8.2369064800751	8.51346262617629	9.31030956101937	8.09781325772305	8.19313578507473	8.17187836739684
Gbeta76C	FBGN0004623	FBTR0074949	-0.304199110443145	1		10.0752027777755	10.0486509653805	9.84346242009199	9.85579480767055	9.66409192379176	9.53161005443254
CG7546	FBGN0035793	FBTR0076791	-0.018414299104975	1		10.0127378771334	9.92419779049453	10.0387544624888	9.93191587298024	9.9617735138537	10.026028853538
CG46025	FBGN0267689	FBTR0347187	0.0743486283363187	1		9.80006661680605	9.86427005850671	9.79060569495198	9.81237847411306	9.91135409903768	9.95111865361429
Mst84Db	FBGN0004173	FBTR0081586	0.0766590711125535	1		10.8742773387908	10.6517689347331	10.4490796900574	10.810688246396	10.9284143136327	10.4583980927063
Dic1	FBGN0027610	FBTR0082747	-0.433149368121691	1		9.60525157018511	9.57840102166988	9.78584753994627	9.22834497737758	9.17410768436383	9.27941386451511
RIC-3	FBGN0050296	FBTR0071527	-0.0688516879436272	1		10.0496300812301	10.1620309253208	10.0717057236838	10.0794038842297	10.0207188627794	9.97966772386141
asRNA:CR46473	FBGN0287604	FBTR0479952	-0.190094584149859	1		9.40627549469451	9.28167289964874	9.47897860503583	8.92802539183131	9.1243836062376	9.49086947559327
Drs	FBGN0283461	FBTR0073073	0.991548417109686	1		7.86146425374734	7.65577115670604	7.63940539645989	9.00185441959473	9.11804584246467	7.49509040046948
Ubc2	FBGN0015320	FBTR0080115	0.0764465611716881	1		9.55908727639348	9.63756112951887	9.74393928265281	9.69032843293842	9.68568082676365	9.79521945967469
CG42523	FBGN0260428	FBTR0300851	0.117885414464014	1		9.15014075849342	9.32466142310042	9.66494740875366	9.57681032280833	9.45622490082647	9.505668965435
fat-spondin	FBGN0026721	FBTR0086975	-1.04230978993856	1		8.99170228741013	8.92174952870825	9.1116927146901	8.18491723648787	7.72751851728089	7.97796762766722
veil	FBGN0034225	FBTR0086926	0.22601322217774	1		9.26178269092536	9.28820340758412	9.79850124549281	9.81237847411306	9.87985983928741	9.346714858716
slmo	FBGN0029161	FBTR0079217	-0.0207959804739754	1		10.4579789540235	10.4510526564185	10.3590511165112	10.390626359343	10.4733688479155	10.3431922052338
Ero1L	FBGN0261274	FBTR0073217	0.54950584060539	1		8.74412289493201	8.82026249217505	8.94243773498976	9.37344579736276	9.4283223467462	9.3521840906614
CG31313	FBGN0051313	FBTR0082982	-0.684117559601614	1		9.60525157018511	9.41296490903331	9.5555204312605	8.91109291466358	8.97808534428633	8.6396988965779
CG8838	FBGN0031526	FBTR0077588	0.170185251209899	1		9.21111803055061	9.4248675866553	9.41878359937093	9.4652381907331	9.47122004311005	9.6294465790849
betaCOP	FBGN0008635	FBTR0074576	0.0622934538372042	1		9.60937598830319	9.69439053926717	9.89297663393102	9.8229785247812	9.77902188336667	9.79655732939786
pros	FBGN0004595	FBTR0304603	0.0953529313222264	1		9.88076473200619	9.82138894453952	9.81416388534104	9.90366070567718	9.92048776813605	9.97494860576106
CG2076	FBGN0030263	FBTR0073428	0.480311082333317	1		9.11576112430863	8.91050586155951	8.98457428667699	9.54971574166296	9.47122004311005	9.42319260944285
CG2861	FBGN0029728	FBTR0070731	0.10189098198491	1		8.54750009279991	8.65493003403765	8.55200308176362	8.15166550185557	8.54458187395132	9.17011958373058
CG31104	FBGN0051104	FBTR0084825	0.359067662126815	1		7.62119498158236	8.31029500523384	9.16396864263251	8.82029480012993	8.96048141548909	8.7896573467782
hoe1	FBGN0041150	FBTR0077395	0.345064399619047	1		9.60111532724856	9.5907809546508	9.29476348619511	9.98816452078598	10.0104902065858	9.48424287649587
CG13965	FBGN0032834	FBTR0081308	0.893157052753646	1		7.56284164965023	7.98005445987049	8.21232556200805	8.83233682483919	8.7347021678831	8.90826241950574
CG10934	FBGN0034263	FBTR0086859	-0.0120006273278346	1		9.17817758368973	9.18466737936547	9.45719762683768	9.15832274221082	9.11486648922732	9.49252138042979
inaC	FBGN0004784	FBTR0087047	-0.552834523150827	1		9.52674273751546	9.4619243247772	9.03356555725028	9.15353150483501	8.71383975187133	8.47232563095962
ALiX	FBGN0086346	FBTR0085241	-0.202360692412934	1		10.1307773531258	10.0940840071324	9.99682115391361	9.9841223096158	9.80687130955573	9.82042922703899
CG5966	FBGN0029831	FBTR0070866	-1.59867079106767	0.08546015389648		8.63506720240978	8.44107457508591	8.82983549092647	7.3911964188964	6.80271045727951	6.94867465165169
CG7742	FBGN0031690	FBTR0079092	0.192340408776629	1		9.56970962774513	9.57662375568336	9.80948292187266	9.78320802349718	9.91501450860139	9.84520603172903
ple	FBGN0005626	FBTR0076956	0.458684226165631	1		8.67496864646059	8.66165198388153	9.07315792989916	9.2820142991875	9.21921717741064	9.31158642573843
CG14297	FBGN0038655	FBTR0083696	0.171548782536467	1		9.59904275024653	9.65282340427819	9.70582379307917	9.79556228199342	9.83032169753155	9.84649836112605
Tis11	FBGN0011837	FBTR0073683	-1.12471059788921	1		9.08351015074388	8.73678385382775	9.05745112434848	7.82398694311981	7.74407569358877	7.97796762766722
CG43783	FBGN0264305	FBTR0331516	0.0109983554865994	1		9.82865035663113	9.7709906482989	9.99407346340062	9.74390464793333	9.94038058651554	9.94389223096852
ND-ACP	FBGN0011361	FBTR0072676	-0.0675410277353007	1		9.34328555753094	9.5018039363358	9.53108697903271	9.49773601694904	9.15566140560171	9.4958195265502
Eps-15	FBGN0035060	FBTR0072433	0.107833904747977	1		10.1464731256159	10.1126001374114	10.0533458216506	10.1758862203415	10.2782870724618	10.1815802756404
lncRNA:CR42767	FBGN0261835	FBTR0303397	0.0365158648377264	1		8.93038247392934	9.18466737936547	9.26771702077454	9.00982920076772	9.03973809155277	9.42145933509618
UbcE2H	FBGN0029996	FBTR0071112	-0.646593637612815	1		9.68948092141991	9.54425278869639	9.30366745957198	8.88531564403774	8.95693470554799	8.79234216817593
Prosbeta3	FBGN0026380	FBTR0082010	0.0536477671414367	1		9.60525157018511	9.65113554744933	9.84040623388836	9.76133018853233	9.71537262379537	9.78985553954913
CG12099	FBGN0035232	FBTR0072828	0.0163354331247259	1		10.2688562421424	10.2505217604179	10.3537023078432	10.3916439736659	10.3543984086098	10.1713035467547
CG8851	FBGN0031546	FBTR0077526	0.187657287107255	1		9.50255387065724	9.4209109286195	9.64055682017256	9.73109800878555	9.6619151581446	9.73648484631063
Trf2	FBGN0261793	FBTR0112927	-0.349462084595298	1		9.74489607636895	9.60654348993959	9.81416388534104	9.27099664489534	9.34122286743968	9.50403205487344
Ugt35C1	FBGN0040256	FBTR0113321	-0.0648537357111226	1		8.71379614938417	8.87044827484001	9.62287900348867	9.09725728760821	9.1494598591077	8.93523622870132
GLS	FBGN0261625	FBTR0302972	-0.109511394485485	1		10.3437960096753	10.0853611410413	9.96490227984994	9.93471119079603	10.0708018110712	10.0808630185384
CG5043	FBGN0032636	FBTR0080980	-0.0635808855319894	1		9.43444542304474	9.34359608799184	9.32787376717239	8.97766212167546	9.29702174689663	9.57747136337853
eas	FBGN0000536	FBTR0074211	0.0386156892433562	1		9.86360159586294	9.78952164440884	9.99269765322738	10.100717670866	9.87234842792997	9.77635783447763
Mhcl	FBGN0026059	FBTR0083229	-0.0760825481993083	1		10.297256981386	10.1211603383353	9.96490227984994	10.0214163066564	10.0642236890404	10.0863429214857
CG1468	FBGN0030157	FBTR0071388	-1.77955017506691	0.000215599777872068		8.64313626595356	8.47199757541705	8.6840223201237	6.81929264500832	6.80271045727951	6.93901495028118
CG33293	FBGN0053293	FBTR0078824	0.1208867210395	1		9.68557956939529	9.41694338941666	9.73409278464698	9.78939837688765	9.65755174896757	9.7627326526807
CG8468	FBGN0033913	FBTR0087532	-0.645461775840646	1		8.5082807068181	8.64817661794103	9.33440560342746	8.19893666805969	8.18102597227884	8.33175583736941
rudhira	FBGN0266019	FBTR0305603	-0.266460102926794	1		10.3622436680147	10.1867080506762	10.3002070328167	10.0590520609521	10.0576154359217	9.93905442777799
FucTD	FBGN0035217	FBTR0072693	0.441218468153925	1		8.57728361178465	8.70459744715473	8.93386070480591	9.21460977986187	9.0497621806251	9.27558125211675
Rpn10	FBGN0015283	FBTR0078368	0.0701505842807207	1		9.97167711805194	9.81386509220948	9.88409952940536	9.99888870605509	9.90952040565445	9.97021400054768
Rpn5	FBGN0028690	FBTR0078629	0.0834812092473466	1		9.57182474486296	9.49617389794478	9.61574677618349	9.56603347519066	9.58817483398779	9.76819817663632
slo	FBGN0003429	FBTR0084683	0.127595106442157	1		9.79645349865897	9.71876783754197	9.66148818364544	9.839479971219	9.82254717762515	9.89476829607881
Pop2	FBGN0036239	FBTR0076058	0.171148020005076	1		9.40390298256267	9.47534038773764	9.53108697903271	9.62606447807333	9.58817483398779	9.70548378652612
TM9SF2	FBGN0032880	FBTR0081393	-0.0141294357726656	1		9.85320484359833	9.89454506743036	9.78266669591812	9.85726886657671	9.76083055491997	9.86701972735643
SPARC	FBGN0026562	FBTR0085094	-0.288459077974134	1		10.0220497479864	9.85403554097006	9.5555204312605	9.68203441733562	9.43598580988924	9.47424555592858
Sfp93F	FBGN0261060	FBTR0301940	-0.712475573969919	1		8.70996008662714	9.11045182240667	9.07575918572012	8.73947180924782	8.14407443100791	7.76486320306008
CkIalpha	FBGN0015024	FBTR0073680	-0.0606223005544258	1		10.5118511326536	10.4107224306362	10.2154606946349	10.3524609510366	10.3704840723185	10.2466518496179
Mtpbeta	FBGN0025352	FBTR0072226	-0.25560878644373	1		9.87734840052929	9.99643281151613	9.99544796279761	9.79402377288757	9.7006031089943	9.6113154346661
Acer	FBGN0016122	FBTR0079685	-0.0680539688658907	1		10.5107490711584	10.4383866701668	10.4104459721321	10.3388081423951	10.4634043278788	10.3541366034313
ND-B17.2	FBGN0031436	FBTR0077745	-0.163466084734555	1		9.49588590722087	9.4619243247772	9.94938343956088	9.47679178423548	9.54630544368739	9.45064548318245
Gdi	FBGN0004868	FBTR0079862	-0.159088109902505	1		10.4185645490699	10.3916435303398	10.295751223979	10.2905250814737	10.2481332123917	10.0885290677866
papi	FBGN0031401	FBTR0077836	-0.125438960567981	1		9.78373584655482	9.84520493707999	9.83273732324705	9.76133018853233	9.58588036227376	9.73089761343405
CG15394	FBGN0250835	FBTR0335171	-1.12233760131763	1		8.49050167886371	8.6783210990553	9.04953312688061	7.85382992965249	7.81631776322973	7.21994506032951
tsr	FBGN0011726	FBTR0072188	0.0665114393007114	1		10.0420216161291	10.0953258366467	9.83887570953358	10.1192659690232	10.0838687522639	9.98202150684153
CG10492	FBGN0032748	FBTR0081148	-0.19657541348143	1		9.48694707687399	9.45032470031233	9.6067816206212	9.09975018268668	9.2829264885972	9.54121895529304
CG4907	FBGN0039010	FBTR0084330	0.107579317790605	1		9.63185190337225	9.54243292659108	9.67184107487711	9.66361798502093	9.68782205443001	9.81119259027693
alpha-Est3	FBGN0015571	FBTR0081545	-0.028459635533899	1		10.1842902918254	10.1138261373537	10.1515509638428	10.2178001292107	10.0919758955659	10.0497848588029
lncRNA:Hsromega	FBGN0001234	FBTR0084057	0.119171815679097	1		9.76352166442904	9.69275064656659	9.88558284521405	9.989509411608	9.87046444847672	9.84002510658068
CG6701	FBGN0033889	FBTR0303989	0.00716120886447359	1		10.0752027777755	10.0601440628712	10.1808424212185	10.0461848189422	10.1813140358842	10.1123605453025
CG2930	FBGN0028491	FBTR0070608	0.194608258207703	1		10.4325987985057	10.2178279102229	10.2492677117772	10.4533741192674	10.6616208695275	10.3622907590177
mxt	FBGN0031637	FBTR0077409	0.110296797643904	1		10.046591508542	10.0043870445946	10.0226664790508	10.131500328793	10.1752220159022	10.0972406756851
BtbVII	FBGN0263108	FBTR0307301	0.0380071265921651	1		9.7126700444063	9.84668046306614	9.90765149411476	9.79863438687667	9.90216223627209	9.8872532801282
fzo	FBGN0011596	FBTR0084399	0.14614080878008	1		8.80652536002698	8.90485099594495	8.89609280094266	8.65723962423273	8.95693470554799	9.34305715125847
asRNA:CR45835	FBGN0267485	FBTR0346857	0.275906609858833	1		9.03527390775352	9.0476887430538	9.51008431729013	9.48444309514452	9.51529240927984	9.47089766122779
rgn	FBGN0261258	FBTR0078346	-0.0394896691293644	1		9.83041817555624	9.92419779049453	9.37931869283362	9.69692948447219	9.71327192783997	9.66210652159906
Dnah3	FBGN0035581	FBTR0289982	-0.0457583140919897	1		9.95394718412856	9.78798645360474	9.89592357188941	9.68369703940865	9.86290383143806	9.94509915121992
alphaCOP	FBGN0025725	FBTR0072811	0.0822459533843287	1		9.66194727473228	9.81386509220948	9.87367339569759	9.9555051992959	9.85720725242215	9.7885114376239
puml	FBGN0033226	FBTR0088834	0.0602144204525313	1		10.1393598453186	9.89739554085895	9.86768159969272	10.100717670866	9.9915472145565	10.0018751138009
CG10064	FBGN0035724	FBTR0076937	0.0495623123663131	1		9.8268803688358	9.7569345058698	9.7921882656922	9.69198152952237	9.88546784384772	9.93541539943107
Dgk	FBGN0085390	FBTR0112579	0.0874308942856351	1		9.81442927583169	9.70906629058393	9.76987272143862	9.93331420890235	9.77096515353258	9.84391254365834
BOD1	FBGN0039560	FBTR0085252	0.0458884641429461	1		9.71840955059806	9.57662375568336	9.62643193826935	9.56963470985356	9.65755174896757	9.81911332256755
CG33258	FBGN0053258	FBTR0301030	-0.385401466458822	1		8.23156489336872	8.8381751375855	9.34738122070921	8.47721916949045	8.52555308509987	8.48565770457442
CG15286	FBGN0028531	FBTR0080625	0.108522217758388	1		9.52456043191658	9.57840102166988	9.81260525111363	9.69032843293842	9.78703387014838	9.77906749704889
CG31231	FBGN0051231	FBTR0083662	0.122484651650751	1		9.59904275024653	9.4522644592902	9.58503517842271	9.47295085780348	9.71747026539217	9.79521945967469
djl	FBGN0037463	FBTR0081631	0.232060868102689	1		9.62167896505474	9.20321575045852	9.5977604054922	9.66698396075991	9.74652143750818	9.73509006535313
ReepA	FBGN0261564	FBTR0302766	-0.0759799117716773	1		10.0189524643986	10.039648157007	10.0988147800005	10.0135054941937	9.9617735138537	9.9559162373083
Cf2	FBGN0000286	FBTR0089647	-0.655194663912839	1		9.58445073847015	9.4209109286195	9.47897860503583	8.90540430324945	8.85009329629703	8.77886781659377
CG6304	FBGN0032624	FBTR0080955	0.0525888114210157	1		9.72792494264681	9.62385777481109	9.8172761112019	9.66698396075991	9.79301379521728	9.86447046332799
Usp20-33	FBGN0033916	FBTR0087535	-0.226682429632918	1		9.78190985268777	9.7569345058698	9.84346242009199	9.50715652807306	9.51770184026763	9.67234516123141
ImpL2	FBGN0001257	FBTR0073248	0.0950888389979438	1		9.5113968177848	9.01918372500949	8.69421532645406	9.48444309514452	8.93546936839359	9.14513190802125
for	FBGN0000721	FBTR0089304	-0.25924440224219	1		9.91948186527568	9.99510283182198	9.86768159969272	9.71979817834746	9.64217504412421	9.64735268467199
Smg5	FBGN0019890	FBTR0080561	-0.238013322899806	1		10.1076379175928	10.1027544495752	10.0898349085628	9.84394780067366	9.89291143353909	9.85294270040034
Uch	FBGN0010288	FBTR0077844	0.0655450333565674	1		10.0220497479864	9.96280986407789	10.0572998035815	10.065442900704	10.1080547761496	10.0665170863982
PAN3	FBGN0035397	FBTR0072991	-0.207434042136989	1		10.0944570138744	10.0778421905914	10.1128140392938	9.88643811099783	9.8984690302493	9.88096072463822
CG15306	FBGN0030191	FBTR0071471	0.125216415448925	1		9.32835037506943	9.23736398624846	9.4371072735452	9.25766342416602	9.46623895975526	9.63244640614581
Prosap	FBGN0040752	FBTR0087601	0.145000215129163	1		9.41100884615251	9.43667286654092	9.5555204312605	9.57681032280833	9.56506423242786	9.69260699817635
CG10561	FBGN0002036	FBTR0081155	0.120480189390619	1		9.9812569323546	9.90874144661414	9.85107468048406	10.1424232425321	10.0207188627794	9.93298427105216
sun	FBGN0014391	FBTR0074176	0.115901204841408	1		9.54838613374416	9.7600699494948	9.50043563135617	9.74549751395423	9.7069514245486	9.7168341249461
bmm	FBGN0036449	FBTR0075699	-0.557871636879205	1		8.6310156832904	8.89917387796269	9.36237339954091	8.66735856606988	8.29216080106072	8.34278700537368
Bacc	FBGN0031453	FBTR0077713	-0.075146577991574	1		10.5074378265238	10.6322239497241	10.4500825262048	10.4918425507092	10.6363439126021	10.2169830675354
hiro	FBGN0035154	FBTR0072609	0.529349147714603	1		8.70996008662714	8.94121752555318	8.99835068797185	9.56242322867751	9.54630544368739	9.09599431805982
CG42837	FBGN0262026	FBTR0303860	-0.0259469871241807	1		9.91282265394317	9.88882716885512	10.160155911327	10.0831880942945	9.99673820123813	9.80986823001851
Cep97	FBGN0031575	FBTR0077504	0.243614906455173	1		9.20022123675566	9.37051476231038	9.38980931222492	9.48253406829816	9.58588036227376	9.62493511045906
Vha100-1	FBGN0028671	FBTR0085374	0.0527147052911788	1		10.0328381738018	9.96144850952644	9.71586445521534	10.100717670866	9.93137238540111	9.84132208317213
PDZ-GEF	FBGN0265778	FBTR0079249	0.0142379943891417	1		9.6073152531193	9.63243761256892	9.58868242529609	9.54971574166296	9.56273267953481	9.74621073771321
eIF4E3	FBGN0265089	FBTR0076701	-0.560254962557141	1		9.50476969411497	9.52410691967053	9.40022419898538	8.83533169106268	8.90266038910819	9.01555725851874
CG33521	FBGN0250819	FBTR0091470	-0.0771144576583426	1		9.92114187640649	10.0318864954505	9.87367339569759	9.91644405502965	9.83805454589509	9.84520603172903
CG32549	FBGN0052549	FBTR0074570	-0.215156610185232	1		9.75237519162473	9.89597100813937	10.0677910808139	9.70677477411659	9.78902993383834	9.59449263992782
ATP7	FBGN0030343	FBTR0273257	0.15028873614618	1		9.90780799593309	9.8063017961643	9.77147818677154	9.91502926362321	10.0291876918879	9.991398423306
CG7324	FBGN0037074	FBTR0078404	-0.168584278882739	1		10.1898094724608	10.0790980734587	9.93082514127866	10.0068798522904	9.84574616705533	9.84649836112605
Pp1-87B	FBGN0004103	FBTR0082595	-0.0358132249522511	1		10.4395650571428	10.3370499377043	10.3134924782049	10.332463003067	10.3704840723185	10.2824225214683
CG43397	FBGN0263271	FBTR0308493	0.0488817610527783	1		9.97007427952525	9.71068775233756	9.95363243290773	10.0513454952802	9.87234842792997	9.86063810123143
msps	FBGN0027948	FBTR0301479	0.0237088088546875	1		10.2544434229634	10.1441423472563	10.2083661274279	10.2212386042453	10.2625708203575	10.1958458119982
CG44014	FBGN0264776	FBTR0334152	-2.50982622258096	3.85695757421177e-09		7.81935674373383	8.37307631381894	8.37323066403151	5.90415009309378	5.69220675598332	5.76244146523651
S-Lap5	FBGN0033860	FBTR0087624	-0.0401120452624207	1		9.91948186527568	9.83780458534011	9.99132052977548	9.88354758311331	9.84190548238231	9.90472780886011
Nup358	FBGN0039302	FBTR0084813	-0.0384342536819901	1		9.83394732801146	9.7363863188671	9.85259232454826	9.66530195454193	9.7648929415355	9.87083519714387
Ddc	FBGN0000422	FBTR0081166	0.244493397197581	1		9.07160144293086	9.39694035788367	9.2722601233314	9.56242322867751	9.44866847536069	9.47758569954282
CG42268	FBGN0259163	FBTR0299606	0.0584989577522545	1		9.65996033109521	9.78491116243735	9.74720657105485	9.77699099387327	9.77499914254285	9.81779621674343
Gabat	FBGN0036927	FBTR0074908	-0.244131410782252	1		9.58445073847015	9.66458343237092	9.93942018361688	9.58038478985734	9.51287894759217	9.38812518014453
Adk3	FBGN0042094	FBTR0082330	0.108857449196671	1		9.72412631363273	9.67458771716261	9.75209367141367	9.83050258805726	9.79500160809547	9.84907955218933
CG11537	FBGN0035400	FBTR0073115	-0.0949250328746955	1		9.9986563977671	9.92139983492529	10.0293916212834	9.99621512399718	9.81668866937851	9.84649836112605
CG1999	FBGN0029947	FBTR0071054	0.0494457397471995	1		9.90445518076653	9.79411743939016	9.79534820865094	9.8907630729672	9.8341933027175	9.91461903817847
CG10177	FBGN0039083	FBTR0084424	0.0987982846741447	1		9.55053272172506	9.26631909590022	9.53108697903271	9.41607676019136	9.52968900279742	9.69547845549915
CG3061	FBGN0038195	FBTR0082869	0.0595247307553497	1		9.6738118105911	9.74748708046873	9.73573854160838	9.75975471714454	9.75267130280119	9.82174393234729
AdSS	FBGN0027493	FBTR0083991	-0.0834317437757094	1		10.2251784956504	10.2704480435637	9.99132052977548	10.2371773443463	10.166035479102	9.81911332256755
Thd1	FBGN0026869	FBTR0089106	0.0438302529615595	1		9.77274505469941	9.73797738099239	9.75046647670713	9.8093355279491	9.7362130443891	9.84132208317213
mei-P26	FBGN0026206	FBTR0071303	-0.0907834135920192	1		9.61143378414585	9.57306264191492	9.71586445521534	9.48444309514452	9.45873493963352	9.67525719011267
eIF3d2	FBGN0037994	FBTR0082546	0.269620448508248	1		9.37027151398724	9.17059790786229	9.29922234202548	9.53321133148943	9.50075070347144	9.60979416995368
COX8	FBGN0263911	FBTR0078382	-0.206626943356802	1		9.41807988192684	9.63926493304004	9.55924296504739	9.60164758467359	9.17410768436383	9.1906170506643
CG32486	FBGN0266918	FBTR0073004	-0.0523524711085288	1		10.0722176464613	10.1150510963278	9.92650834125038	10.1400030652098	9.97410777724316	9.83482550890999
CG13733	FBGN0036729	FBTR0075225	0.266530022380907	1		9.1301856658033	9.20091020364223	9.23084779089739	9.46717022644575	9.37084415685328	9.51382577453537
CG13784	FBGN0031897	FBTR0079414	-0.17585693784869	1		9.5969671914944	9.63756112951887	9.82193189773282	9.53505450649862	9.43088136019437	9.56966753000486
eIF3h	FBGN0022023	FBTR0079030	0.0322789588846378	1		10.0915114979367	10.2348309982797	10.1820500865797	10.2883412026646	10.2924275094578	10.0157267272131
CG33981	FBGN0250851	FBTR0100025	0.0596608131905219	1		9.84797823531584	9.71230739375716	9.81260525111363	9.86461665382072	9.80292558328218	9.8822214333343
TpnC41C	FBGN0013348	FBTR0086102	0.167150949812267	1		9.27741933803241	9.52779079144085	9.36237339954091	9.63811968676212	9.488519636339	9.54758951740824
CG31473	FBGN0051473	FBTR0081749	0.513180239210666	1		8.66311365963552	8.77448300452419	8.71772262789723	9.37138398783244	9.1463490604262	9.15559608557495
mgl	FBGN0261260	FBTR0302153	0.121527945927634	1		10.2345546134409	10.2627316032371	10.3068650482815	10.4108435052181	10.522184515729	10.2249545907319
CG31075	FBGN0051075	FBTR0085080	-0.274288201553895	1		8.61058564159199	8.90485099594495	9.51584270557863	8.78044921619562	8.90634289475645	8.67794920555399
CG7630	FBGN0040793	FBTR0075217	-0.0436033758154793	1		10.0297639898161	10.1039888413916	10.1638280922782	10.0831880942945	10.0968184036107	9.991398423306
CG31326	FBGN0051326	FBTR0082901	-0.868413245862365	1		9.00428617741097	9.13722551714709	9.08611755915214	8.37390491608181	8.3527940732131	7.89046129764411
SMSr	FBGN0052380	FBTR0076870	0.208717427799958	1		9.47569508725254	9.41694338941666	9.58685995442507	9.75659860355307	9.67060258376643	9.67816335300499
Listericin	FBGN0033593	FBTR0088191	2.32328426619224	1.63860892650523e-05		5.66752586705268	6.40847249263258	5.98403384513332	8.40648906536015	8.61378468692126	7.8079556473684
GstO2	FBGN0035906	FBTR0076653	0.417025259350591	1		8.41711005890164	8.77758058125873	8.83291412832767	9.00982920076772	9.0497621806251	9.23471186484585
CG14676	FBGN0037388	FBTR0078645	-0.651674417398804	1		9.03527390775352	9.09563581898154	9.25629627686855	8.26261747924985	8.40578766076789	8.74045604866538
CG4377	FBGN0034664	FBTR0071739	-0.479217685485551	1		7.88206593276192	8.5823914433532	9.19061353439783	8.01041989767477	8.35818189059268	8.14271960740323
TMS1	FBGN0028399	FBTR0075389	-0.120867700705811	1		10.1149089388107	10.0715463248133	9.90619070706629	10.1266190278094	9.90768437864495	9.67088693963539
Cdc27	FBGN0012058	FBTR0076890	0.10930916424843	1		9.47343411997189	9.48863283923864	9.56295591842978	9.50715652807306	9.61542757842223	9.72106758481456
ymp	FBGN0261287	FBTR0084894	-0.454738324529279	1		9.80006661680605	9.61175962869514	9.81882971007696	9.41006320753588	9.31929157913769	9.14302993371237
comt	FBGN0000346	FBTR0073754	-0.0669859806840712	1		10.0781817452006	9.98575848492276	9.81260525111363	10.012182797862	9.82643967457274	9.84002510658068
CG42671	FBGN0261553	FBTR0302696	-0.329910199019182	1		10.0205019373768	10.0266887582777	10.0267053251391	9.75501795379707	9.7729835579911	9.55551336386897
PlexA	FBGN0025741	FBTR0089223	-0.0199795234818805	1		9.9907735539534	9.852567522115	9.74883744463887	9.81541501557239	9.81276973850806	9.90844497145695
Atx2	FBGN0041188	FBTR0083099	-0.0357293514987594	1		9.89265858335195	9.77254402172114	9.94796432298981	9.7502655871128	9.85148809088034	9.90472780886011
CG18109	FBGN0028901	FBTR0080786	-0.0108280662164655	1		9.63993891992949	9.40497488217637	9.83887570953358	9.55335788797755	9.63331420776863	9.69260699817635
CG5504	FBGN0002174	FBTR0089503	0.221300627633577	1		9.84448328061882	9.82288901788839	9.84498808879828	10.0161472543706	10.1736949829392	9.98084509538134
Npc2h	FBGN0039801	FBTR0085721	-0.329723322277925	1		9.58445073847015	9.65450928873463	9.81882971007696	9.43594280810218	9.33303765377564	9.31345677070504
CG6565	FBGN0032513	FBTR0080468	0.18518961316592	1		9.46435464987746	9.3540089484821	9.43912894535395	9.66866400824748	9.50561424290536	9.62794432320527
pan	FBGN0085432	FBTR0089159	0.0524551390973584	1		9.86014432998377	9.74748708046873	9.73079562779266	9.83350126040647	9.78503504094602	9.87464060283704
CG31245	FBGN0051245	FBTR0083773	0.751103905031687	1		8.1029110406246	8.11841347061018	8.40667481460526	8.95305721865698	8.946241958475	8.98067147906983
Unc-115a	FBGN0051352	FBTR0082092	-0.0421174484005396	1		10.2597011228507	10.2246532112951	10.155245084847	10.1180368073851	10.2335496599386	10.1630291291611
Snp	FBGN0265192	FBTR0339099	-0.0370663952187076	1		9.43676827604979	9.54243292659108	9.50430285277206	9.26212153666765	9.46374195402039	9.62493511045906
CG13843	FBGN0038993	FBTR0084269	-1.44805621585586	0.393848704668566		8.33978386943581	8.69807309075211	8.61416395097123	6.97947340115031	7.101469822417	7.30512908941605
chrb	FBGN0036165	FBTR0076093	-0.159771208121525	1		9.59072253863268	9.46384856049906	9.67870195741032	9.55880392509784	9.20433684903902	9.47089766122779
CG12004	FBGN0035236	FBTR0072745	-0.191522432099114	1		9.41100884615251	9.55512401494878	9.52348497708688	9.18908384192754	9.23687331683224	9.47591659437769
CG7202	FBGN0037086	FBTR0078393	0.122122520600548	1		9.52456043191658	9.56412120960695	9.67870195741032	9.65855425067281	9.71956486149941	9.75724634430076
Cyp4d21	FBGN0031925	FBTR0079471	-0.87410426373647	1		9.02912938001312	8.96858099582335	8.7473941743392	8.55920769595961	8.0067394264578	7.36406714837315
CG4390	FBGN0038771	FBTR0083836	0.138016783227775	1		9.85320484359833	9.86281242220918	9.88706463750872	9.99487647267814	10.0576154359217	9.96427380981384
Zw	FBGN0004057	FBTR0074748	-0.0713127562835134	1		9.57604569892835	9.64606009644189	9.8706806083312	9.65855425067281	9.5995927725389	9.6384274120529
CG30350	FBGN0050350	FBTR0088636	0.244682895634911	1		9.40390298256267	9.5406107659532	9.64406653790434	9.78630652040603	9.85148809088034	9.69260699817635
CG15824	FBGN0031292	FBTR0332181	0.170471346268407	1		9.49142341507672	9.48295106421094	9.51775707206644	9.56603347519066	9.68996010882557	9.73927036935783
CG11672	FBGN0037563	FBTR0081865	0.9151005861559	1		7.57975625545222	7.77835316961779	8.14950889152449	8.7928270206898	8.70540957408917	8.78157277344059
Dys	FBGN0260003	FBTR0083764	-0.0894544909666927	1		10.1507243196896	10.1608452294782	10.0975353582407	10.0794038842297	10.0576154359217	10.0053505051124
CG34330	FBGN0085359	FBTR0112532	0.428697802806685	1		8.58568146336737	8.83520509890768	9.13183133999793	9.45748406992948	9.32480573572296	9.08070103145725
CG31496	FBGN0051496	FBTR0479744	1.10158160776979	1		7.35257412198045	7.56546462761014	7.74776930773782	8.643636343275	8.61378468692126	8.69526686305288
Rb97D	FBGN0004903	FBTR0085092	-0.170671931855752	1		9.09237761256577	9.24185661922444	9.29029080689718	8.84427916748867	8.91367982646304	9.31345677070504
CG7182	FBGN0035878	FBTR0076677	0.389829154689897	1		8.86978266936781	8.81424184373685	8.86635250832839	9.11215045085375	9.21328345087096	9.37026655514982
CG3106	FBGN0030148	FBTR0071403	1.31831624241364	1		6.19230685049171	5.59209454527853	7.99317235220756	7.81187472650736	8.48672558557571	8.39671203567984
aru	FBGN0029095	FBTR0078031	0.555155983481289	1		8.73282493986851	8.73678385382775	8.55573469057094	9.35895086596101	9.20134227677002	9.11327612586768
CG8813	FBGN0031476	FBTR0077628	0.0885169773343874	1		9.71840955059806	9.85550206755628	9.87367339569759	9.8093355279491	10.0036305896457	9.90224436898743
Irc	FBGN0038465	FBTR0083371	-0.84108752700552	1		8.99800795272055	9.08817036553814	9.1116927146901	8.46952934798151	8.26946486538692	7.92022372912825
asRNA:CR42871	FBGN0265295	FBTR0304128	0.110954684785916	1		10.1192540266376	10.1052221779463	10.2166397380029	10.2484553039511	10.3704840723185	10.1526189209069
CG7794	FBGN0038565	FBTR0083540	0.155580627058045	1		9.62982304624731	9.61868527281763	9.62643193826935	9.94583861369944	9.73414249749583	9.64289695040706
CG6569	FBGN0038909	FBTR0084155	0.17558013246692	1		9.59904275024653	9.38683386791806	9.63351166557447	9.61565065511425	9.76286317810195	9.77092319355132
Hmgcr	FBGN0263782	FBTR0084450	0.278013220527119	1		9.21923695135309	9.30117640390299	9.46713885461964	9.58038478985734	9.65755174896757	9.59295352289707
CG5539	FBGN0034907	FBTR0072123	0.259745909757765	1		9.41100884615251	9.47343142878918	9.54429484986145	9.74708862324615	9.781029055277	9.68106367349377
thetaTry	FBGN0011555	FBTR0088162	0.0724866421734278	1		9.5179936384304	9.63072572216826	9.28355568065111	9.69528205097069	9.44866847536069	9.51219809794638
CG30378	FBGN0050378	FBTR0088854	0.125102884498119	1		9.61554059126435	9.50554512612834	9.67012074402792	9.81995787774698	9.64878513872476	9.69260699817635
Indy-2	FBGN0260466	FBTR0091937	-0.0124479247350717	1		9.80186978824474	9.71230739375716	9.79850124549281	9.60164758467359	9.80292558328218	9.85935838157751
Syn	FBGN0004575	FBTR0089475	0.178665994584714	1		9.68362492995741	9.5907809546508	9.51966890167502	9.88210014451009	9.73206897469509	9.70975063491439
Qsox1	FBGN0033814	FBTR0087760	0.0663464299104457	1		10.0885599559042	10.1820400738454	10.2272079906254	10.3078781126367	10.3435741213793	10.0339910651608
CG11309	FBGN0037070	FBTR0078406	-0.580802163447814	1		9.27741933803241	9.45613617049408	9.34306896894616	8.84130283681524	8.78357446375884	8.72929075662623
CG10589	FBGN0037035	FBTR0078266	-0.000310476066304326	1		9.52674273751546	9.4029704420644	9.55178826750122	9.65007499590581	9.28575657874156	9.5186978149648
ND-B14.7	FBGN0034576	FBTR0071530	-0.290926071594421	1		9.31830699299618	9.53695952580344	9.6299761447046	9.26878298110429	9.12754207792836	9.23471186484585
scu	FBGN0021765	FBTR0074511	-0.141822757951008	1		9.79464354061956	9.834833782932	9.85107468048406	9.78475810378725	9.5995927725389	9.66503926925311
CG30122	FBGN0050122	FBTR0086660	0.109615601762082	1		9.67184115143209	9.77409572439948	9.58137868764727	9.82900091133765	9.7729835579911	9.75861987858252
Echs1	FBGN0033879	FBTR0087643	-0.242483436177453	1		9.20567992167567	9.5204136171752	9.74557385178694	9.18908384192754	9.41545874679199	9.1906170506643
ana1	FBGN0262167	FBTR0084645	0.00630313228776097	1		8.86978266936781	8.88488256991013	8.95662043438916	8.62298785631399	8.75934525379459	9.26014816794785
ZnT63C	FBGN0035432	FBTR0073054	0.301180078579278	1		9.17539829306091	9.11535686971472	9.12682297690118	9.56242322867751	9.33029889675066	9.40926775538377
Cdlc2	FBGN0026141	FBTR0077924	0.172739488755993	1		9.29545043806839	9.25525118131467	9.41262362292158	9.42802918545915	9.45371048737561	9.59295352289707
CG13326	FBGN0033794	FBTR0087779	0.173795982013859	1		9.10411674354254	9.22380153053197	9.26315956660611	9.35895086596101	9.26582836142809	9.47758569954282
GstE6	FBGN0063494	FBTR0086674	0.0353156940228839	1		8.09116205473455	8.71432899060466	9.26315956660611	8.85906940758942	8.76341181903001	8.78696751967431
CG10089	FBGN0036369	FBTR0075820	0.169182107494716	1		9.65996033109521	9.66959424651572	9.84193513626311	9.93331420890235	9.94575863152013	9.80455859808378
CG11857	FBGN0039303	FBTR0084814	0.0862338005073293	1		9.58445073847015	9.53329902147299	9.70246131663666	9.62606447807333	9.69422673532891	9.75861987858252
Csk	FBGN0262081	FBTR0299728	-0.166860516626738	1		10.3137801461546	10.1679448312635	10.1808424212185	10.1180368073851	10.054299923697	9.99256626417245
CG18131	FBGN0031343	FBTR0077936	0.212920573302587	1		9.51579804811138	9.1635113821411	9.38142292822747	9.51464889598638	9.55336860383386	9.6414086422972
qtc	FBGN0028572	FBTR0079012	0.0452283141016994	1		9.83218383091991	9.88164777908336	9.78425799456988	9.92349727518188	9.85720725242215	9.85294270040034
CG15099	FBGN0034400	FBTR0086628	-0.300572503868925	1		9.89265858335195	9.75064310126825	9.80007518354047	9.49962504672615	9.46374195402039	9.5790270773058
fan	FBGN0028379	FBTR0076683	0.100180864714276	1		9.75050904460863	9.73000446522255	9.87217777805978	9.86754532220036	9.91501450860139	9.87464060283704
kat-60L1	FBGN0037375	FBTR0078627	0.0874067240882389	1		9.90109455552227	9.93672187057029	10.0172637021553	9.9623704622569	10.1412481622756	10.0134273408544
ELOVL	FBGN0037534	FBTR0081823	0.516011737027957	1		8.6551558671786	8.64817661794103	8.83905176398695	9.31671580227883	9.19834147579824	9.16805372828839
CG7140	FBGN0037147	FBTR0114546	0.181137986593809	1		9.80186978824474	9.66792590813371	9.8172761112019	9.95137030533261	9.98981272673117	9.89101568132412
Lip3	FBGN0023495	FBTR0082771	-3.84960948303191	1		3.25922037554157	6.12693573137033	8.41901915765653	3.84994410092155	3.78507510796964	3.6139081212862
CG12362	FBGN0036082	FBTR0076281	0.029713024721757	1		9.83570867210083	9.70256215809309	9.89739478658927	9.91926948235077	9.79301379521728	9.81383766916929
Klp3A	FBGN0011606	FBTR0070448	0.149026351414439	1		9.75050904460863	9.62385777481109	9.76665642101148	9.74071363015785	9.94933288918919	9.89351850873359
Ubc87F	FBGN0267383	FBTR0082838	0.225949240069412	1		9.29032164962821	9.3622854605585	9.64931515699122	9.62260154928984	9.76083055491997	9.61889778915788
CAH2	FBGN0027843	FBTR0076001	-0.0846647650141409	1		9.53543909811445	9.74274006625867	9.9663048407593	9.79863438687667	9.82059698371347	9.3684684735714
Pp2C1	FBGN0022768	FBTR0070685	-0.134511915897083	1		10.2143877820933	10.0292899676617	10.0690971423577	9.90935618277001	9.99673820123813	10.0076627902004
nemy	FBGN0261673	FBTR0087867	0.0342763302229969	1		9.73360419833095	9.74906595387704	9.70414353446942	9.81389754374531	9.69848078090815	9.77228377426809
loqs	FBGN0032515	FBTR0080497	0.098899447021223	1		9.9261104801039	9.81235560170752	10.0009329024216	10.0371089754917	10.047645952807	9.9559162373083
form3	FBGN0053556	FBTR0091533	-0.328053925951832	1		10.1178071175941	10.0004154099609	9.96209306076144	9.74549751395423	9.73828062390469	9.61889778915788
psq	FBGN0263102	FBTR0088275	0.310735071777566	1		9.3333459681752	9.17295236880983	9.12431226021588	9.60516111505086	9.46623895975526	9.48590238195572
ACXC	FBGN0040508	FBTR0080413	-0.0384064303058022	1		9.67577978158626	9.64606009644189	9.75534256528762	9.49962504672615	9.68782205443001	9.76410097605053
cue	FBGN0011204	FBTR0072706	-0.405294954830655	1		9.67577978158626	9.69275064656659	9.37298750901254	9.22378109236959	9.1494598591077	9.17835355012019
Iswi	FBGN0011604	FBTR0087841	-0.2217537387637	1		9.59072253863268	9.49805301967889	9.50043563135617	9.05677375662253	9.31929157913769	9.51382577453537
tutl	FBGN0010473	FBTR0089268	-0.34619840357312	1		9.53760502218781	9.55692794827381	9.54053349490064	9.14148333119241	9.10848668564103	9.33571379775035
Eaat2	FBGN0026438	FBTR0078043	-0.522965772950458	1		9.72792494264681	9.51485587482529	9.46713885461964	9.21000216704132	9.00237545655836	8.93523622870132
CG6761	FBGN0036031	FBTR0076414	0.152622878032549	1		9.68362492995741	9.56412120960695	9.70582379307917	9.7502655871128	9.8341933027175	9.82699080553119
Pka-C1	FBGN0000273	FBTR0079851	-0.150185987871541	1		10.0174013254772	9.89597100813937	9.88409952940536	9.88643811099783	9.69422673532891	9.76136303029312
l(2)k09913	FBGN0021979	FBTR0071958	0.060894815434101	1		10.1120049262577	10.1187197450802	9.98994209053536	10.2663186432097	10.1828330298852	9.94026540029907
CG31205	FBGN0051205	FBTR0300451	-6.35094489055877	1.69353587665292e-21		7.61300190964925	8.12815322912067	7.94845396889062	2.96141782369381	2.38492898238788	2.86735837043422
Ehbp1	FBGN0034180	FBTR0087019	-0.215392955721736	1		10.0049318073584	9.94087251946836	9.87217777805978	9.81389754374531	9.66409192379176	9.69260699817635
betaTub60D	FBGN0003888	FBTR0072270	0.393415638050845	1		8.98536894055352	9.13722551714709	9.05481661742659	9.47295085780348	9.4835980266773	9.4004959725605
Clk	FBGN0023076	FBTR0076785	0.450448365894945	1		8.63910737550743	8.72399533055775	8.82055996342593	9.14390102866269	9.13383835230581	9.24846403689317
CG31206	FBGN0051206	FBTR0083875	0.181256772124883	1		8.99800795272055	9.17295236880983	9.26315956660611	9.30596097504785	9.24271100289277	9.43010495777724
CG30197	FBGN0050197	FBTR0087494	0.062203018233759	1		8.98536894055352	9.43471201604853	9.23084779089739	9.47102655309261	9.16183640828441	9.22082734062415
Ttd14	FBGN0284257	FBTR0086724	-0.129547116684508	1		9.86014432998377	9.98173516265783	9.82811633283035	9.87046805743061	9.7362130443891	9.67525719011267
Ranbp9	FBGN0037894	FBTR0082386	0.200804633096174	1		8.79932245210788	8.83520509890768	8.82675026981878	8.68074102306467	9.01266160295506	9.29653572800024
cnc	FBGN0262975	FBTR0306744	-0.150322265792535	1		10.4918840624412	10.3620277931256	10.3928217577147	10.270750130956	10.3340357886405	10.1938164942016
ssp7	FBGN0052667	FBTR0073474	-0.442591401594049	1		8.44044852658011	8.85293430235489	9.24478440152554	8.45402563735304	8.28085746325389	8.58190459344059
eIF3i	FBGN0015834	FBTR0079053	-0.108041781661694	1		9.73737798628673	9.85989272396337	9.70582379307917	9.8587414209154	9.5995927725389	9.50403205487344
vig2	FBGN0046214	FBTR0084775	0.0901494353115285	1		9.59488864240031	9.74432414046025	9.60137566354722	9.62086696285132	9.81080627381717	9.77906749704889
CG5885	FBGN0025700	FBTR0079900	-0.00640112209116973	1		9.19748412950521	9.45420161368907	9.63174498817374	9.44577418094505	9.40247941758806	9.45064548318245
Acam	FBGN0011273	FBTR0084904	0.244505857473665	1		9.23800528287556	9.42684185385496	9.37931869283362	9.56963470985356	9.62886329740465	9.58523321122343
CG5381	FBGN0032218	FBTR0080060	-0.534806461515895	1		9.34328555753094	9.45999751912286	9.39189831310889	8.97766212167546	8.80345920129113	8.81628333860133
CG3961	FBGN0036821	FBTR0075077	0.135450504316408	1		10.0662287897635	9.82887376243061	9.73738242330857	9.96783924731248	10.0887385031068	9.99722819702968
Ubqn	FBGN0031057	FBTR0074750	-0.0444693796246505	1		10.0049318073584	9.80781763073213	9.90326468814921	9.92771271473157	9.79301379521728	9.86191668673638
RhoGEF2	FBGN0023172	FBTR0086969	-0.154192660527222	1		10.1365046837931	10.1138261373537	10.0559830133092	10.0564877770998	9.94038058651554	9.84261789483442
CG5399	FBGN0038353	FBTR0083164	0.0357257767936741	1		9.9986563977671	10.0928411077667	9.9830300691707	10.1056872473427	10.1080547761496	9.96902791745362
CG4000	FBGN0038820	FBTR0083935	0.0321947934833672	1		9.72222324184589	9.78491116243735	9.31030956101937	9.84543400771567	9.67492675771904	9.40576543968805
Gbs-76A	FBGN0036862	FBTR0075014	-0.572353967959781	1		9.42277472496607	9.44253947791759	9.0705519754025	8.95305721865698	8.7715107225854	8.50542761783303
CG18234	FBGN0265268	FBTR0300049	0.62406628869491	1		7.94868798159241	8.18057735677562	8.49483879014417	9.01776014198901	8.66250355534828	8.82679764952258
CG3348	FBGN0040609	FBTR0085172	-0.572661215315784	1		8.94351027623578	6.73598551176609	6.43671236110058	7.71113216360663	7.101469822417	6.87965777771774
SCaMC	FBGN0052103	FBTR0075982	-0.316508787531263	1		9.64798085734765	9.49429232544723	9.69063054728827	9.24870565667203	9.22512659878624	9.40926775538377
Tat	FBGN0035989	FBTR0076480	0.0750131652890783	1		9.91282265394317	10.0096656065995	9.95221749178573	9.96783924731248	10.1334139673272	9.9983913301981
CG16719	FBGN0036029	FBTR0076394	0.106928734989438	1		9.01053719927587	9.13963503025677	9.30144661279101	9.13177182020091	9.21030741052482	9.42492380390762
CG32396	FBGN0052396	FBTR0076969	0.197170594197365	1		9.37754455043647	9.33310752444344	9.37298750901254	9.70186052759907	9.45622490082647	9.49911014997089
CG18815	FBGN0042138	FBTR0076103	-0.0198916989887721	1		9.32835037506943	9.50367574393614	9.34522670600571	9.43791444971717	9.21328345087096	9.45573524263408
CG8665	FBGN0032945	FBTR0081517	-0.496251278661216	1		8.29950889872654	8.68823089779672	9.25170254381789	8.43835350683448	8.53509885242235	7.88544064684634
CG2269	FBGN0033484	FBTR0088407	0.154077918514759	1		9.83041817555624	9.75221852641197	9.69232660866703	10.057770488754	9.91866565446349	9.74621073771321
CG9572	FBGN0031089	FBTR0070006	-0.126880089937678	1		10.444190611933	10.3692322789909	10.197658429402	10.2696435344987	10.2782870724618	10.0885290677866
CG8745	FBGN0036381	FBTR0075801	0.26955974296993	1		9.73737798628673	9.67790712145223	9.70077713500655	10.0318970289317	10.0887385031068	9.7885114376239
Aps	FBGN0036111	FBTR0076250	-0.0224320221118761	1		10.0033655121673	9.93394812227979	9.95221749178573	9.95688086791959	9.92594034181149	9.93905442777799
CG17839	FBGN0036454	FBTR0075695	-0.174199175645749	1		10.0841212898382	10.0903520920968	10.0414184371993	9.93889403846558	9.91135409903768	9.84520603172903
kraken	FBGN0020545	FBTR0078016	0.0146883488257754	1		10.1563731619039	9.76163511962874	9.39398429352383	9.86461665382072	9.90400529993527	9.67671100333002
FBTI0019430	FBTI0019430	FBTI0019430	-1.19749230397703	1		8.81726273916479	8.71755830553463	8.73757130836815	7.56001489882796	7.4329520584384	7.70912201544753
jvl	FBGN0263929	FBTR0305689	0.0705974163580134	1		9.59904275024653	9.59605429153851	9.64406653790434	9.65007499590581	9.65755174896757	9.73927036935783
Ssadh	FBGN0039349	FBTR0084891	-0.181361344087866	1		9.14730687427333	9.38480404620466	9.65454475045353	9.20537979147849	9.23979511254432	9.24846403689317
FBTI0018951	FBTI0018951	FBTI0018951	0.608824157907594	1		8.64313626595356	8.18525006110636	8.19328703079274	8.79590494940576	8.98158049943321	9.07850298186214
CG31870	FBGN0051870	FBTR0080137	0.180453920383938	1		8.91380293111921	9.22152867365362	9.2925288798345	9.379613605035	9.25431598495947	9.35763266712303
CG34434	FBGN0250904	FBTR0112735	0.389474956567502	1		8.39338782835748	8.18057735677562	8.10944744746572	8.3064420764769	8.42645180490206	9.00633655568454
Prx2540-2	FBGN0033518	FBTR0088259	0.0215039800349315	1		8.5082807068181	8.38531126533854	9.33005433346905	8.94753200373013	8.7715107225854	8.75429223562875
CG14658	FBGN0037283	FBTR0078874	0.246853157808624	1		8.88347098122684	9.1275470195212	9.15415627148698	9.19142313469916	9.31098062465001	9.40751766032221
Lkb1	FBGN0038167	FBTR0082808	0.138815096196483	1		9.50033463869871	9.46768934950334	9.47307087543826	9.60164758467359	9.57666580894341	9.67234516123141
trio	FBGN0024277	FBTR0072644	0.127660356045418	1		9.95232451490558	9.71230739375716	9.77947882328763	9.93889403846558	9.96707254435768	9.92810968936794
Gk2	FBGN0035266	FBTR0072767	-0.471857630053131	1		9.6519850778862	9.4189285229032	9.73573854160838	9.21000216704132	9.21921717741064	8.98067147906983
Nplp1	FBGN0035092	FBTR0072443	0.328008914128266	1		9.29032164962821	9.40497488217637	9.23550830260877	9.78165627595698	9.72583046499672	9.38100823599806
CG33181	FBGN0053181	FBTR0113451	-0.531781613234097	1		9.71458575132467	9.50554512612834	9.41056443872257	9.04905497848497	9.02287492993021	8.98771644724269
LIMK1	FBGN0283712	FBTR0073659	0.111531108674232	1		9.58654436946108	9.4069765412388	9.57219670947145	9.51277944868248	9.65536508548046	9.72669294279136
CG11141	FBGN0033177	FBTR0088998	0.0915337307228019	1		9.11865759338925	8.99277208217455	9.21441640724114	8.95305721865698	9.18627546312686	9.42492380390762
Ostgamma	FBGN0032015	FBTR0079613	0.118685389758657	1		8.99485856512669	9.08066607989586	9.34738122070921	9.26656591545854	9.15256396458607	9.37026655514982
inaF-B	FBGN0259918	FBTR0300200	-0.896216061552577	1		9.05959361609691	9.03221041114596	8.82365843678555	8.20357970021241	7.93644277573648	8.10434240763634
Prosalpha2	FBGN0086134	FBTR0082590	0.0028075772199133	1		9.41100884615251	9.55331782317697	9.69740286197668	9.42007191464692	9.62663268223526	9.63094727231589
CG17475	FBGN0038481	FBTR0083417	0.772793091363906	1		8.2369064800751	8.44886768523467	8.01502226993155	9.13177182020091	9.16183640828441	8.69813303646117
CG10226	FBGN0035695	FBTR0077012	-0.173881110525694	1		8.88347098122684	9.12024529674737	9.52919023061677	9.20537979147849	8.96401942760514	8.90578506184741
Helz	FBGN0036451	FBTR0075693	-0.499420594096198	1		9.52018589242923	9.49240829578527	9.50237053785052	9.13906157529377	8.946241958475	8.93036926284078
CG16762	FBGN0035343	FBTR0072968	-2.13833363000844	0.00707379439278278		8.74036673199935	7.96382902492778	7.4438585322428	6.36841001353706	5.99855476318437	5.80560523386217
Vps13	FBGN0033194	FBTR0088910	-0.0708390776469672	1		10.0752027777755	9.9911055204538	10.0400870647315	9.94028563036681	9.98110886957175	9.97376641034122
ReepB	FBGN0033906	FBTR0087525	-0.0151572743424153	1		9.63792141166642	9.58194899881938	9.64756773808387	9.71167233806498	9.47618398781383	9.62040948969977
PH4alphaNE2	FBGN0039783	FBTR0085685	0.624673197257387	1		7.72367551165553	8.05855231564106	8.45543082152894	8.65045401699045	8.63169157058833	8.88832341210017
[truncated: 21,795 more rows]
