# Supplementary material for: Whole-Genome and Poly(A)+Transcriptome Analysis of the Drosophila Mutant agnts3 with Cognitive Dysfunctions
Source: Int J Mol Sci. 2024 Sep 13;25(18):9891. doi: 10.3390/ijms25189891 (PMC11432035; doi:10.3390/ijms25189891)
Supplement: Supplementary file 1 [file ijms-25-09891-s001.zip › Supplementary materials/Archive_S2_transcriptome_sequences_annotation/Genes/All_genes/agn-HS_agn-N_all.csv]

symbol	ensembl_ID	User_ID	AGN_HS-AGN_N_log2FC	AGNHS-AGNN_adjPval	Processed data:	AGNN_1	AGNN_2	AGNN_3	AGNHS_1	AGNHS_2	AGNHS_3
Hsp70Ab	FBGN0013276	FBTR0082482	12.2138444427233	0		5.94805914896819	6.382135789988	6.98865955479804	18.5685782251265	18.5981223045347	18.7744483067227
Hsp70Bbb	FBGN0051354	FBTR0082636	10.7071266916316	0		7.57853812308429	7.5253819819183	7.62202639706853	18.2118012102142	18.242483275811	18.2992708047493
Hsp70Bb	FBGN0013278	FBTR0082637	11.1729543372386	0		5.9007675725885	6.4718816742881	6.39229270918796	17.1411632009276	17.3939011457763	17.5636367421793
mt:lrRNA	FBGN0013686	FBTR0100888	-0.570454449373409	1		18.4022369530374	18.4390722031217	18.0527490414619	17.6290400363559	18.0213903943366	17.5123297574958
Hsp68	FBGN0001230	FBTR0084589	8.29803437209917	0		8.61921405936342	8.51316217281518	8.55456317845483	16.8203292927118	16.8789968840079	16.8357434585159
Hsp83	FBGN0001233	FBTR0073040	3.92406472841155	3.35876284585654e-170		12.6836588828179	12.6879307363361	12.7801036851005	16.6582457824303	16.7291520575849	16.5289551899418
Hsp26	FBGN0001225	FBTR0076496	6.83447680681494	0		8.97648418266512	8.99406909349488	8.92775222593858	15.7415298992456	15.8229293627158	15.8031087027151
Hsp27	FBGN0001226	FBTR0076454	7.00210311616102	0		8.56715485076173	8.49186650927034	8.40085379409555	15.4103376231894	15.5002547467042	15.5104283290252
DnaJ-1	FBGN0263106	FBTR0077123	5.26339130503546	0		9.95346696493406	9.88736775048454	9.94102176265227	15.1338112343815	15.2666475762277	15.1508217576368
Hsp22	FBGN0001223	FBTR0100558	8.65181929877889	0		6.60841686259449	6.39748651359765	6.42624001237432	15.0367224550118	15.0726587485412	15.083795994365
mt:CoI	FBGN0013674	FBTR0100861	-0.160038367766426	1		16.9004468338898	16.9665801125168	16.944628927002	16.7374415722294	16.7884289476771	16.8056148083063
Hsp70Bc	FBGN0013279	FBTR0082638	10.9635264481995	0		3.58059156619799	3.9633914943414	4.80733267984494	14.8051365097129	14.839799581101	14.7938668847602
stv	FBGN0086708	FBTR0075806	5.28220799134234	0		9.38149516860891	9.5350451958154	9.5792901239823	14.7610610959206	14.7716486053052	14.7941227818514
Cyp4g1	FBGN0010019	FBTR0070099	0.0935077977208102	1		16.3812879797819	16.6420577608678	16.5960909956405	16.6466848376089	16.2991951308252	16.9043166000353
mt:Cyt-b	FBGN0013678	FBTR0433502	-0.216720152231147	1		15.4547587705582	15.6823509325171	15.6053667565301	15.2921413282007	15.4269549169218	15.3792734369229
Hsp23	FBGN0001224	FBTR0076453	6.47832166528814	0		7.51714353465475	7.55306267684563	7.09800689132895	13.8802676395528	13.9288324071195	13.7338492684523
Hsc70-4	FBGN0266599	FBTR0083055	1.12472913968422	1		13.6102192702148	13.6234538937813	13.6828589441566	14.7763131236314	14.7242961194634	14.789638016431
Amy-p	FBGN0000079	FBTR0087004	-0.234371241675219	1		14.4608542860101	14.6568018609673	14.0302963395662	14.1295648471885	14.480194614112	13.8307040914888
Ebp	FBGN0004181	FBTR0072454	-0.393626869199125	1		14.3120533271313	14.367400256252	15.009671479371	14.0782680111592	13.8146616739467	14.6085623969179
Acp36DE	FBGN0011559	FBTR0081054	-0.480703162922433	1		13.8896781329001	14.1529488102528	14.7561133528425	13.5598890040906	13.7645953072543	14.1174258798357
ref(2)P	FBGN0003231	FBTR0081253	2.3927745912633	5.01438717365406e-34		11.0220479914774	11.2210857611836	11.2801648846717	13.5530841146033	13.5526269528276	13.6020859923355
SERCA	FBGN0263006	FBTR0072211	-0.304483946644276	1		14.7256600224481	14.7315734471308	14.9380374221016	14.4004287116815	14.465179647974	14.6180611563672
CG17097	FBGN0265264	FBTR0080101	-0.0706943014780092	1		14.4827232794212	14.6873234622602	15.0055986030678	14.5460057552302	14.6977671134395	14.7601422092677
CG4836	FBGN0270925	FBTR0083826	0.0771216036479962	1		14.5468890219448	14.3061916303117	14.1932683945753	14.6010991793541	14.4880520886092	14.1787830716177
ninaE	FBGN0002940	FBTR0083857	-0.381284359255502	1		14.3339854694607	14.4206690147068	14.3024701880321	14.044192009355	13.3591284618312	14.3451958596308
mt:CoII	FBGN0013675	FBTR0100863	-0.495105790493212	1		14.0181470277924	14.124907392118	13.9983881936501	13.6181298035111	13.7608166416458	13.2292561794358
Ubi-p63E	FBGN0003943	FBTR0073177	0.506651499226655	1		13.7789951234376	13.7043712014265	13.589625205653	14.3791890818255	14.208441010833	13.9839268748412
CG6770	FBGN0032400	FBTR0080306	1.43785039172127	0.065409470237565		12.1431915306879	12.3699224295931	12.1614209208949	13.5857395545313	13.5487711809815	13.8448541449827
alphaTry	FBGN0003863	FBTR0088161	-0.0900819970854009	1		14.1996149589669	14.5638734496946	14.4829710319641	14.3033187140275	14.4107012746759	14.283742829241
eEF1alpha1	FBGN0284245	FBTR0088035	-0.0163147750310726	1		14.7680722140069	14.8743560385414	14.7960643757139	14.8163968651066	14.802389529317	14.7725325527952
Amy-d	FBGN0000078	FBTR0086983	-0.0470410305900627	1		13.6578879327033	13.8678477217125	13.2262357148655	13.5551170040743	13.8328582546902	13.2326586854774
mt:CoIII	FBGN0013676	FBTR0100868	0.0720049070285593	1		15.6189482315513	15.6712190058257	15.858926363216	15.725372774485	15.6095641054271	16.0113271578456
lncRNA:Hsromega	FBGN0001234	FBTR0084057	2.98402335887191	6.88259676786166e-65		9.70082921956852	9.8333633465197	9.92775211936974	12.8460035394307	12.8553588749466	12.6991767051048
Arc1	FBGN0033926	FBTR0087560	0.192178318837882	1		13.168991016013	13.290762884414	12.6420257598853	13.2762465184636	13.6486434127725	12.6674021069528
mt:ATPase6	FBGN0013672	FBTR0433498	-0.227262888948	1		13.4023014768569	13.8043922849892	13.7936789619722	13.3523476877951	13.7144043494129	13.2437554172599
loopin-1	FBGN0259795	FBTR0087092	0.224836593093337	1		13.805617756481	13.5601739751532	13.3514654699695	13.9457202649569	13.9317961179014	13.5081888590945
betaTry	FBGN0010357	FBTR0088122	-0.274523253502577	1		13.7573790252443	14.0348280338682	13.5979102081857	13.5469682023077	13.6021379063349	13.4476640874194
S-Lap1	FBGN0035915	FBTR0076638	0.190918151180205	1		13.9013637394104	13.7018617434623	13.6058007822036	14.1051241659066	14.0060302737825	13.6468380281263
Mhc	FBGN0264695	FBTR0080895	-0.171026280220956	1		14.329179155951	14.3531396537373	14.4644559907576	14.1049609190552	14.2646037166976	14.2621694864261
yip7	FBGN0040060	FBTR0077038	-0.459379334730158	1		13.5610404232177	13.8205864442349	13.9542612603863	13.0383064094228	13.2092740520648	13.6641612657229
lncRNA:CR42862	FBGN0262109	FBTR0304059	0.133710755500613	1		14.0824767468765	14.2501531489494	14.2541169028864	14.2203752679155	14.3909305874825	14.3769765175449
mt:ND4	FBGN0262952	FBTR0433500	-0.677990189163609	1		13.2038083432143	13.3460787211112	13.0101524673207	12.5238318250401	12.8729690629935	12.0262075338091
CG16826	FBGN0032505	FBTR0080464	-0.281565694088545	1		13.8656342782053	14.0837619632178	13.9952112275239	13.7507164369452	13.6487407795714	13.7073280837319
CG34220	FBGN0085249	FBTR0112413	-0.101468646669683	1		14.4739775559936	14.5391073696436	14.5469890559493	14.1851356263821	14.0960409841751	14.8523582748808
mt:ND5	FBGN0013684	FBTR0433501	-0.937872513899483	1		12.6825670103226	13.1310533532407	12.3616437499335	11.6938948165298	12.153633478662	11.5487192151602
eEF2	FBGN0000559	FBTR0085911	-0.0458496645680491	1		14.1474670060724	14.2331421411012	14.2239757303409	14.1818115340169	14.1664180201752	14.1195715808289
Jon99Ciii	FBGN0003357	FBTR0085502	-0.115522692464762	1		13.4122160205995	13.7302708631864	14.0883482394719	13.3844451315416	13.5747279756418	13.9471196234232
CG31872	FBGN0051872	FBTR0080099	-0.230370016172284	1		13.2791324477239	13.5636865189938	13.9783270153148	13.1885300506286	13.3409247956321	13.6489617885757
S-Lap7	FBGN0033868	FBTR0087649	0.134031095881429	1		13.4804015997692	13.3593681910848	13.0540695834737	13.5553559793254	13.5854493603873	13.1470965151368
CG12374	FBGN0033774	FBTR0087854	0.212057686625673	1		12.7514573781704	13.3531078602489	13.7409142637259	13.4124180897031	13.5357734767438	13.6868022080713
Muc68D	FBGN0036203	FBTR0076119	-1.08244002294258	1		12.8535591871495	12.921386603411	12.9408382029689	11.8667588266806	11.8162961894315	11.787983305499
Jon65Aiv	FBGN0250815	FBTR0077040	-0.373867808409163	1		12.8895852337287	13.2225073668141	13.6455199169972	12.4989508367301	12.8298226222834	13.2958268178045
Hsc70-3	FBGN0001218	FBTR0073608	1.06685470221631	1		11.8140237774975	11.8482952639762	12.0392358697206	13.0204144478619	12.9913334619771	12.8948869385719
AsnS	FBGN0270926	FBTR0089463	4.60133239730516	2.02678583292893e-14		6.99364411757644	7.01025903973129	7.99997445617966	12.1652346494273	12.2172552140456	11.449537747843
Argk	FBGN0000116	FBTR0076543	-0.343401333960384	1		13.5411788543725	13.6138341740556	13.8535760216832	13.216603646479	13.3244402951538	13.4475014143049
Adh	FBGN0000055	FBTR0100589	-0.0218469529480589	1		13.325197885867	13.3280416620895	13.9672903915847	13.3117607621897	13.5092069168206	13.7924058259285
S-Lap4	FBGN0052064	FBTR0076288	0.161478807518534	1		13.360719340918	13.1114058400979	12.9628700690566	13.4745164832534	13.4098751189729	13.0224609797688
Sfp87B	FBGN0259975	FBTR0300319	-0.561940452701196	1		12.782975982581	12.9082180393395	13.4000529629426	12.5313832908926	12.1864658772189	12.7162914499036
EbpIII	FBGN0011695	FBTR0072164	-0.364421757111367	1		13.1384183503211	13.1225626403668	12.726405122149	12.4857207628361	12.9255102153628	12.4717277327448
EbpII	FBGN0011694	FBTR0072455	-0.412018749471254	1		12.3352404620419	12.4165809440261	13.2583928739101	12.3093557549106	12.2245897044238	12.4249037275368
Tsf1	FBGN0022355	FBTR0074559	-0.239577673047081	1		13.2352755640368	13.14859526434	12.8697606655318	12.9293118553844	12.9673321598138	12.641184279161
RpL5	FBGN0064225	FBTR0111129	0.0261109986079392	1		12.7340665102182	12.9077155905751	12.5617393315143	12.8019696341461	13.0176587592829	12.419937674494
Tps1	FBGN0027560	FBTR0077431	0.572185045836029	1		12.32603977986	12.2632033154988	12.7481669153949	12.8403271075597	13.1095178147514	13.1346215552682
FBTI0018968	FBTI0018968	FBTI0018968	0.45135475055263	1		12.2369155854544	12.6021309881537	12.4928286889013	12.8713706437767	13.0445486932004	12.7802083631007
sesB	FBGN0003360	FBTR0073421	-0.195118215605749	1		13.3590800726229	13.4434660828466	13.7740404136794	13.1880677724405	13.2238559896053	13.580588380215
Hsp70Aa	FBGN0013275	FBTR0082512	13.8320251154352	2.76440306729624e-20		2	2	2	11.310775407544	11.8556313458284	10.5512499324067
FASN1	FBGN0283427	FBTR0077659	0.37197551780142	1		12.4272895848683	12.5159677589282	13.2594231075894	12.992447632402	13.0694926445632	13.378528153508
Mal-A1	FBGN0002570	FBTR0088759	0.147231604970139	1		11.7251896474404	11.9983600801259	12.1244185339742	12.3354723456855	12.5399386566483	11.0354043639153
Act5C	FBGN0000042	FBTR0070822	-0.0593748422558918	1		12.7487473150777	12.8638369138315	13.2811796617531	12.8342343974421	13.0995795270207	12.819707572352
CG34324	FBGN0085353	FBTR0112526	-0.283919961128716	1		13.1465184761181	13.2893492312335	13.1639381534403	12.9998415597234	12.8995606397946	12.849069204293
Act57B	FBGN0000044	FBTR0071519	-0.195983674796391	1		12.8018032048719	12.8405095242045	13.4748207308596	12.690197142336	12.7989212341591	13.1103711845364
Pen	FBGN0267727	FBTR0079937	0.329353269265058	1		13.200150553986	12.9985986850275	12.9395532782458	13.4735052199135	13.3457375475933	13.3146783925514
mt:ND1	FBGN0013679	FBTR0433499	-0.259576126254133	1		13.0048437978726	13.2890920544935	13.241361425436	12.813004816661	12.9360799089453	13.0167708823974
whe	FBGN0031176	FBTR0077219	-0.317545891850768	1		12.3265990704048	12.2684309666838	11.2922957249074	11.8469823561382	12.1588386890068	10.8440173889728
CG18180	FBGN0036024	FBTR0076389	-0.224922897110811	1		12.9139809646765	13.1397796609495	13.2705614016698	12.8084003681642	12.98856661941	12.8691267460996
ATPsynbeta	FBGN0010217	FBTR0089186	-0.284788307864455	1		12.917697807264	12.9933989170346	13.0739482274227	12.7280009827262	12.86762488515	12.5173896854787
CG11891	FBGN0039309	FBTR0472597	4.68560055763535	1.30813865082121e-70		6.53288025808157	6.7361648695862	7.08743765518971	11.6435325007487	11.6647020052688	10.8724086531241
S-Lap3	FBGN0045770	FBTR0076286	0.0863053221882317	1		12.7612130428593	12.5275689492192	12.2945948202706	12.7695848314902	12.8137601082244	12.2241706314423
alphaTub84B	FBGN0003884	FBTR0081639	-0.00752533115008072	1		13.3949872616341	13.3300430630668	13.2136858597503	13.3252768715406	13.3439346465386	13.2508575388871
CG31538	FBGN0051538	FBTR0078819	0.216071189373839	1		12.683222232978	12.4944907229762	12.2561827604639	12.8338404344019	12.8383850272171	12.3972079928062
ATPsynC	FBGN0039830	FBTR0085772	-0.168237546537266	1		12.8080247395646	12.9400161451419	13.3996525294762	12.6988763226782	12.7997983468399	13.170150950076
CG33340	FBGN0053340	FBTR0084611	0.277935392492308	1		13.0081597305386	12.8501298786932	12.7448079033402	13.264016529526	13.1293308976711	13.0467188085575
S-Lap8	FBGN0034132	FBTR0087087	0.210710098837649	1		12.7987831255404	12.5319226265146	12.3145573153693	12.8642509721216	12.8794556270211	12.5501818819759
Men	FBGN0002719	FBTR0082660	0.24140303961838	1		12.1488951196541	12.2244565498435	12.9996217999207	12.5325975760299	12.7865853334278	12.9133797094971
Desat1	FBGN0086687	FBTR0082626	0.27987538300733	1		13.0657417922422	13.0849834142436	13.425976673479	13.2846309318792	13.4611166817939	13.6733716140468
Ald1	FBGN0000064	FBTR0084994	0.205336052210787	1		13.1493665203427	13.2247950134409	13.5527632163754	13.425419556866	13.4874868444796	13.6529177960902
LManVI	FBGN0032069	FBTR0079741	6.0763146008136	7.91816103346017e-21		4.57949676026811	4.98456236958239	5.85795683546673	11.3933000952834	11.4219851843463	10.4754107569774
S-Lap2	FBGN0052351	FBTR0076639	0.120157783846344	1		12.7929263176933	12.588610790286	12.4346022971049	12.9036385017709	12.8008501786428	12.456611327336
sls	FBGN0086906	FBTR0072848	0.0110567851047537	1		12.6676349149962	12.8112574559737	12.7049583911571	12.6869289410056	12.915186327523	12.5993321010795
FBTI0059752	FBTI0059752	FBTI0059752	13.7304655461643	4.67819928467325e-24		2	2	2	11.2135840231745	11.3822493787211	11.0864431494095
FBTI0059755	FBTI0059755	FBTI0059755	13.7304655461643	4.67819928467325e-24		2	2	2	11.2135840231745	11.3822493787211	11.0864431494095
mfas	FBGN0260745	FBTR0082489	0.0150826726600915	1		12.6746810390197	12.8813441407435	12.8761072645682	12.7816868232885	12.9692046521461	12.7238333152131
Msr-110	FBGN0015766	FBTR0077131	-0.17082055501078	1		13.1430298805195	13.1692839927495	12.9421219843025	12.856514298866	12.9103214555519	12.983497817584
tobi	FBGN0261575	FBTR0084847	0.217315283189436	1		11.104586184447	11.4126868463463	11.2550026630078	11.7094402624669	12.0554031189373	9.91083976130286
Scp1	FBGN0020908	FBTR0113713	-0.15440396475204	1		12.5432276772598	12.7032601565851	12.7751727944237	12.5086092693528	12.71715683317	12.3132820290073
Skp2	FBGN0037236	FBTR0078953	-0.793661958487139	1		12.1567795489973	12.2860646113425	12.2641234115433	11.399170114123	11.414216738758	11.5168239751213
Mlc2	FBGN0002773	FBTR0089747	-0.209600332240555	1		12.804013918565	12.9275130696388	13.0667359952031	12.581757902964	12.8088888462356	12.7807249789501
CG14645	FBGN0040687	FBTR0078908	-0.837499256366015	1		12.0106013548178	12.1885063456148	12.2908568938622	11.1952987641271	11.3317172443174	11.4566680230118
chb	FBGN0021760	FBTR0089460	0.720891584773452	1		11.8195970816009	11.5032714045591	11.5688802393872	12.5113217925775	12.3385866096433	12.2046676102234
CG5089	FBGN0034144	FBTR0087107	0.23971050287094	1		12.747077050076	12.6346790572346	12.4175629100735	12.9853703904023	12.8351372968451	12.7024523481533
RpL15	FBGN0028697	FBTR0113742	-0.160476702708572	1		12.109463541441	12.1893334236227	11.69040863852	11.9660887714937	12.1936912561215	11.2295449629998
blw	FBGN0011211	FBTR0071883	-0.21169282653363	1		13.0792460281373	13.1065978152897	13.3558756989476	12.8458081717462	12.9056031008029	13.1536926859135
Atpalpha	FBGN0002921	FBTR0089509	-0.196006515221019	1		13.1901972166052	13.2561838118559	13.4467989007948	13.0377933911182	12.9532104600509	13.3039362457862
Hsp60C	FBGN0031728	FBTR0079110	0.127624745299095	1		12.5737014851148	12.3090766973744	11.9373478973763	12.590179674734	12.4971028979068	12.1477325316474
CG18628	FBGN0036091	FBTR0076256	-0.0400706382418676	1		13.8459699099283	13.8303401225954	13.9013123806818	13.7723616511348	13.7128219481993	13.9617731691445
Lk6	FBGN0017581	FBTR0082534	-0.12651567901783	1		12.9361397262648	12.9656676676806	12.6068419047323	12.6562861452406	12.7216069581391	12.7760687629266
CG9029	FBGN0031746	FBTR0079143	0.145407645857657	1		12.5956777540204	12.753337140311	12.7498434931848	12.7130837934903	12.9788406681262	12.8359552236759
RpL7A	FBGN0014026	FBTR0070915	0.0917176734593391	1		12.8187985879704	12.8476871409935	12.788080611359	12.9483624181922	12.9814715971458	12.7928124990343
RpL3	FBGN0020910	FBTR0082346	0.114957720448135	1		13.0972211628465	13.1652259663349	13.1174548352313	13.2484339972787	13.2426851154159	13.2343569339977
CG10252	FBGN0039104	FBTR0084475	0.132729423637843	1		12.0531272313455	11.9999323343725	11.6165229275542	12.2238400574635	12.2713760091724	11.4816678588495
CG3213	FBGN0031545	FBTR0077561	0.233064131409624	1		12.5986908454189	12.4473298701469	12.1981121252091	12.7571727171528	12.7042857263941	12.4958410265909
Obp56g	FBGN0034474	FBTR0086342	-0.733100178876521	1		12.2940823902938	12.1909861585376	12.0271889607462	11.472877437175	11.349078318778	11.5024883756074
28SrRNA:CR45844	FBGN0267504	FBTR0346885	0.0465127637419385	1		11.4348361104255	11.9529773454722	10.3509133117428	11.6768627133386	11.6057379385457	10.9002519624087
CG8701	FBGN0033287	FBTR0088740	0.300373539985014	1		12.6808182936779	12.5513532055934	12.4426584372296	12.9750463257678	12.8341101769824	12.7680143279861
apolpp	FBGN0087002	FBTR0089188	0.209836065122586	1		12.9175121923835	12.909724336555	13.4522153004104	13.3185346452747	12.9907190664823	13.6045684445268
Vha16-1	FBGN0262736	FBTR0086150	0.0263247134158658	1		12.8418695230176	13.028639758627	13.3193639368731	13.0295601905778	13.0605916984374	13.2126966514052
Oda	FBGN0014184	FBTR0088013	0.0947920964275997	1		12.7622470078361	12.8932371426529	12.7293823829872	12.9081363784024	12.9308047417961	12.8334674641087
Mal-A6	FBGN0050360	FBTR0273322	0.122686787440682	1		11.0095631620751	11.4188119825953	10.9879486261216	11.4738891405033	11.8218335561117	9.9221229891269
RpS25	FBGN0086472	FBTR0082369	-0.126342810126086	1		12.2389967454938	12.3854029610875	11.9868827009886	12.0509055165076	12.306607402238	11.8679543084392
Sfp60F	FBGN0259968	FBTR0300313	-0.402932412092559	1		11.3744505949457	11.6874396620587	12.4125439165623	11.2896722600555	11.1120403929389	11.9340033956323
Mst57Da	FBGN0011668	FBTR0084914	0.0317989877508912	1		13.1236903401205	13.3340375548074	13.4374660702001	13.2374549953563	13.2477078422993	13.5069404716278
exu	FBGN0000615	FBTR0086242	0.178133498381257	1		12.592425833262	12.3762314427019	12.2230707627768	12.7111546301542	12.6130190742378	12.408617596496
Act79B	FBGN0000045	FBTR0078478	-0.27378339847104	1		12.3999142360287	12.4109191304241	12.7573640750762	12.0771064448837	12.3722328809672	12.3107802504603
Jon99Cii	FBGN0003356	FBTR0085512	-0.105781962280246	1		12.2159371787649	12.448251501694	12.6045272964639	12.2253427045995	12.4979678729485	12.2370276960343
sta	FBGN0003517	FBTR0070289	0.16567830113931	1		12.5816890459436	12.7385333789927	12.5367069580225	12.6838719255764	12.855865017741	12.8164359683642
Jon65Aiii	FBGN0035665	FBTR0077041	-0.0467380858725456	1		11.9689349113393	12.2359767747349	12.7525637834006	11.9222900948714	12.0925266269968	12.7700972005866
bt	FBGN0005666	FBTR0089793	0.0468837020162172	1		12.4912950070637	12.6671028599578	12.6834073593335	12.6249783473232	12.7648302340446	12.5940509105923
RpS3A	FBGN0017545	FBTR0089175	-0.0873746691614617	1		12.1730424234829	12.3027211834124	11.9872380883571	12.1456873978725	12.2635133590469	11.7615317974228
Mst98Ca	FBGN0002865	FBTR0085277	0.277082003462589	1		12.4513371351507	12.2303621103606	12.2170229860766	12.656731695686	12.6308729291991	12.4439465559169
betaTub85D	FBGN0003889	FBTR0082046	0.300470255447528	1		12.540819580139	12.3126235936207	12.2045452169589	12.781482548236	12.6195911702969	12.5694454906497
Mf	FBGN0038294	FBTR0083030	-0.179633494693454	1		12.4283321795213	12.4369207416641	12.8932755952224	12.2328325531956	12.438611260177	12.5786846351477
CG9133	FBGN0035198	FBTR0100645	0.204827811976454	1		12.6986429393338	12.3745355745067	12.343159786143	12.7650461125051	12.6918658432279	12.5955198482229
RpL19	FBGN0285950	FBTR0072405	0.0868431727592816	1		12.4962749585076	12.5067076448903	12.5289164833466	12.5279778451799	12.7343251313565	12.5189387468454
mAcon1	FBGN0010100	FBTR0081473	-0.14975149469138	1		12.6958317289301	12.7773718810245	12.8657073354768	12.603645518964	12.6591806749626	12.6314790724993
lncRNA:alphagamma-element:CR32865	FBGN0052865	FBTR0082678	12.4305342292	3.05896698308819e-19		2	2.29049487504799	2	10.7679435658856	10.9214611802831	10.989661433794
CG31740	FBGN0051740	FBTR0081028	0.00457650999860971	1		11.9846125899326	11.8018211605779	11.4787437065636	11.8904413294634	12.0545214762407	11.2617280061574
CG2127	FBGN0033286	FBTR0088765	0.30758058717841	1		12.6541071622276	12.4922583065728	12.4204606824787	12.9390517457225	12.7363423445701	12.8164359683642
CG12860	FBGN0033954	FBTR0087480	0.349292147042921	1		12.443365739606	12.2749390047829	12.1755236237927	12.7548855339072	12.5908933128174	12.601965464265
Nplp2	FBGN0287423	FBTR0075839	0.191489728126394	1		11.5807558994917	11.4992749960659	12.491075565665	11.8632885021019	11.828037794119	12.5544178304379
RpL10	FBGN0024733	FBTR0299869	-0.0403236162339823	1		12.2484725735933	12.2608446782396	12.1215075913526	12.2011104934077	12.3537171045447	11.9256187932732
CG12057	FBGN0030098	FBTR0071304	2.89655395830135	1		5.66637966185668	7.17074147087044	9.41993438009645	10.8118123728562	10.7927390758942	11.5031146335813
Acp53C14a	FBGN0034152	FBTR0087082	-0.274000792526457	1		11.5952178742964	11.9359945960989	11.7915439921256	11.3733783478076	11.8693998198206	11.1888635212564
GstS1	FBGN0010226	FBTR0087005	0.227929846034132	1		12.2581797688161	12.1065223771041	11.8703387980258	12.4020929585463	12.3799955027912	12.148132982675
CG13315	FBGN0040827	FBTR0076530	-0.349820804900733	1		10.4070858364741	10.4616519553139	11.8860516630152	10.4530123190435	11.0210993712329	10.7006860844998
CG32436	FBGN0052436	FBTR0078343	0.0847807122247174	1		12.3916527567923	12.0965635923247	11.957076118387	12.4588909811982	12.2339653028421	12.0046984528412
CG6409	FBGN0036106	FBTR0076273	-0.568515467451061	1		12.0937784320214	12.067768005628	11.977253999962	11.448895850433	11.4699432695025	11.5186833777666
RpS3	FBGN0002622	FBTR0084410	0.0140278749682321	1		12.2198563043748	12.3113578457609	12.1395254261222	12.226243542211	12.3914453105345	12.0826037747062
CG10472	FBGN0035670	FBTR0077066	0.407631532430046	1		11.2095892358489	11.4822781481842	12.0258057439422	11.965369583709	12.1036504126311	11.9882417210807
Ppi1	FBGN0051025	FBTR0085586	0.231254179749346	1		12.4628307016986	12.2988943924381	12.1683328004925	12.6684889213831	12.50594440259	12.4549938383088
Mur18B	FBGN0030999	FBTR0074672	-0.194897362644784	1		12.3338501853891	12.3486086052484	12.2416593597528	11.9577963870339	12.2609678518936	12.1071154396799
CG18067	FBGN0034512	FBTR0086216	-0.173540070528793	1		11.9642700769118	11.7671567174009	11.2778426386989	11.4944742283011	11.7896994947715	11.2333242748098
Acp53C14b	FBGN0034153	FBTR0087081	-0.141869035782458	1		12.113682408154	12.3164141877894	12.4963285572475	12.0355702852433	12.2822118054799	12.1977207555656
RpS9	FBGN0010408	FBTR0076423	0.0142414269454838	1		11.6982147420734	11.8065005844896	11.5603069193012	11.6777410632581	12.013069709941	11.3493138231063
CG7470	FBGN0037146	FBTR0078477	0.548496548585232	1		11.1937354068271	11.3797339027832	11.6279638678299	11.8543817827409	12.087363500354	11.9256187932732
Met75Cb	FBGN0028415	FBTR0075116	-0.305897805909059	1		11.4942895787559	11.3033536932861	10.8993310279862	11.3798696454189	11.286877535642	9.57190336902281
RpS6	FBGN0261592	FBTR0071135	0.115891095325149	1		12.3246406041723	12.4170517603861	12.3599980900352	12.5191838940621	12.5390984901155	12.387065210791
up	FBGN0004169	FBTR0073851	-0.0227478161765989	1		12.1786294375363	12.2978721981814	12.0382072101289	11.9610469118348	12.3088272693897	12.1672250765821
Sarm	FBGN0262579	FBTR0304993	-0.239666596669732	1		12.3279963489115	12.3863650010362	12.2682236437546	12.0159086831087	12.1593855149921	12.0876230492128
CG10407	FBGN0038395	FBTR0083237	-0.37557467311292	1		11.6821340142638	11.8507369731039	11.4413621173892	11.384719023047	11.5421658487073	10.8656065708196
Spn38F	FBGN0028986	FBTR0081450	-0.179025562302915	1		11.8283118615324	11.997415904465	12.3580757779305	11.6706992448271	12.0539334149789	11.9474102555099
CG8997	FBGN0028920	FBTR0080563	0.923587612383302	1		9.37502101103254	9.91563084968407	10.7706380030503	11.1786415068294	11.3714342225356	10.47796154701
msopa	FBGN0004414	FBTR0078482	-0.134534968163435	1		10.786243744637	11.1315482023064	12.0535606187751	10.8683031979028	11.0886889890458	11.7646690295762
lcs	FBGN0028583	FBTR0077220	-0.088532645139235	1		12.4041597868659	12.5253871737906	12.1228020687993	12.2471049672754	12.2261565414478	12.3408693799222
Idh	FBGN0001248	FBTR0076667	0.00380026878216779	1		12.2431500806352	12.4240956298984	12.3777268652444	12.3627639739099	12.424804626444	12.2701502783272
Pdi	FBGN0286818	FBTR0075648	-0.177046556043136	1		12.2404814524547	12.3029759422591	12.3925598262981	11.9764769057152	12.2723874304737	12.1449262578216
RpS2	FBGN0004867	FBTR0079905	-0.0523273541031246	1		11.8699625648141	12.0432738703891	11.9042323605992	11.8512708590336	12.1090387788134	11.6707994852855
Syp	FBGN0038826	FBTR0083958	0.184657912953538	1		12.4870484905761	12.382754038593	12.3561509010324	12.7248174011645	12.5430849306858	12.5049369499991
CG10911	FBGN0034295	FBTR0086808	0.405691191828877	1		10.9821362544078	11.2956933018215	11.629786027855	11.7188584491271	11.9286595679678	11.5174440423159
CG8036	FBGN0037607	FBTR0081881	0.266386602131219	1		11.6627747030911	11.7730535758566	12.3777268652444	12.2292422782581	12.2011462150221	12.286976285813
RpL8	FBGN0261602	FBTR0072924	0.0484817678805513	1		12.5160246240743	12.6455681600423	12.5832919357695	12.6185886843296	12.6442174751514	12.6303329792544
CG12699	FBGN0046294	FBTR0300762	0.340037590865973	1		11.9895654246806	11.7365511173149	11.5166590354541	12.1696121294479	12.1406761626815	11.9828638343235
CG12861	FBGN0033953	FBTR0087481	0.270252869947652	1		12.2378078788244	12.1044776511424	12.066063265383	12.4377880832422	12.4390617071943	12.3447178048041
RpLP1	FBGN0002593	FBTR0078056	0.191694310325235	1		12.057513845776	12.2109442322133	12.1506733622909	12.3155767005003	12.4062646015102	12.2723561358992
CG31343	FBGN0051343	FBTR0084126	0.873455465344601	1		10.3750012923332	10.6416352476333	10.9366120426793	11.5573900266066	11.6069411487711	11.454079271218
CG31988	FBGN0051988	FBTR0081490	0.223695558844176	1		11.9454584264494	11.8254226960948	11.621110196945	12.1913024841022	12.0662326428473	11.7941373359187
Bace	FBGN0032049	FBTR0079701	0.496284809824042	1		10.9018449293008	11.0069810670711	11.8379961373755	11.6043414310969	11.8176825248987	11.9792674068899
salto	FBGN0061197	FBTR0089668	0.26231403799828	1		12.2742146787325	11.9825425728605	11.856788631207	12.4779258068029	12.1998177945543	12.2381566610449
CG3124	FBGN0034840	FBTR0072046	0.354992386488495	1		12.3049083127684	12.1434095534819	12.180815638641	12.5711610793602	12.5202771007798	12.6057607452136
CG1648	FBGN0033446	FBTR0088493	0.450270944006171	1		11.4812878151953	11.3119865812619	10.7193629332253	11.5763543387602	11.8166428982099	11.5589954009376
Pif1B	FBGN0046874	FBTR0091716	-0.0596681839003622	1		12.4223269448177	12.4071322059893	12.4000529725446	12.372290319351	12.3958606971406	12.2793191837709
Acp53Ea	FBGN0015584	FBTR0087080	-0.239698059873712	1		11.5807558994917	11.6454643165547	12.1169677516329	11.403424267067	11.7586389282472	11.4993530014608
CG9297	FBGN0038181	FBTR0082827	-0.114547765345227	1		12.4110322706853	12.496274172243	12.6483316488961	12.2726192328555	12.4252594042631	12.5145971766653
CG9674	FBGN0036663	FBTR0075341	-0.139725291727715	1		11.8471451500778	12.0099543893594	11.7788725562654	11.781893553957	11.8939224308135	11.5254807574277
pAbp	FBGN0265297	FBTR0086736	0.1856880775229	1		12.9434509883746	12.9653457985823	12.9240442496593	13.0865603847694	13.0409921948141	13.2542095376752
CG31198	FBGN0051198	FBTR0084128	0.279377202209962	1		10.9778700647746	11.2987623411281	11.8818527858225	11.7038459325711	11.8086474397608	11.6249270223413
Mal-A7	FBGN0033296	FBTR0088757	1.14953866027833	1		9.04333680338831	9.0265195684835	9.8563996913161	10.7133058023552	11.0366598970646	9.20090020586719
RpL7	FBGN0005593	FBTR0079946	0.117777180924604	1		12.2828864526097	12.323212259873	12.4532447032381	12.4364912814599	12.5243158159438	12.4553174812236
scpr-C	FBGN0037879	FBTR0082351	-0.125025307684981	1		12.0715955134549	12.1496556316106	11.7210732701716	11.9664482309868	11.8266613784922	11.8043360748826
LManII	FBGN0027611	FBTR0080030	1.24686331233789	1		9.66235592215808	9.78018938467929	10.272603919606	11.2069063069757	11.2208262292532	11.0872786828946
lncRNA:roX1	FBGN0019661	FBTR0070634	0.452889296006101	1		11.7529183306959	11.8296727083249	11.7051744598682	12.2468090609179	12.1623893586758	12.2377804375283
CG13868	FBGN0034501	FBTR0479909	0.0872930711594068	1		11.782164389923	11.8844939588678	11.5107382542081	11.7408782115625	11.998168577138	11.7065841486189
Arr2	FBGN0000121	FBTR0076599	-0.0930010043567744	1		12.6496440775482	12.7402275707314	12.731293097008	12.71693439837	12.4058037954444	12.7013612933015
CG7414	FBGN0037135	FBTR0078441	0.0133977428584066	1		12.0203141311161	11.9148145298457	11.7346837014016	12.0335132161637	11.9990853278214	11.6618531187003
Aldh	FBGN0012036	FBTR0079806	0.0507721391139769	1		12.3006446217778	12.2991498278773	12.3553251669522	12.3141652028761	12.4540709798207	12.3352532813907
Msp300	FBGN0261836	FBTR0303383	0.140501485658836	1		12.4293740212649	12.4102098388485	12.5296486300374	12.6215588333554	12.5977684876135	12.5733271767003
GlyP	FBGN0004507	FBTR0077828	-0.227156645048595	1		11.4462040358711	11.5729535380093	12.2024040387577	11.5260312276549	11.4918185148792	11.637531185373
Obp56d	FBGN0034470	FBTR0086477	-0.262681605216253	1		11.6938862445313	11.820448472569	11.5235360420331	11.399170114123	11.6315854350608	11.2012660402839
Gpdh3	FBGN0263048	FBTR0306945	0.135096374323741	1		12.2086737800484	12.1388499056974	11.9761801666299	12.3526243950535	12.240698875373	12.1364745350118
RpL27A	FBGN0285948	FBTR0077452	0.0386172478431214	1		12.0057203347983	12.0377737888221	11.9384510158303	12.079767009944	12.1359606664425	11.8689264175099
Gpdh1	FBGN0001128	FBTR0079146	0.142050197220087	1		11.38951794056	11.3734402210335	12.1944231523435	11.6882397612758	11.8180289007127	12.018343452649
RpS8	FBGN0039713	FBTR0085489	0.0768344336798295	1		12.3996484738109	12.3284775915468	12.2746434137405	12.4166350133742	12.4458015897522	12.3720589406674
RpL23A	FBGN0026372	FBTR0072805	0.138119064398764	1		12.6014665861948	12.6509820451415	12.6217970145808	12.7446528887776	12.7236420202509	12.8192047313042
Hsp60B	FBGN0011244	FBTR0078000	0.157251826275304	1		11.7094084320583	11.5085827866074	11.2106454383008	11.8300948130156	11.7401151794098	11.3218890160421
eEF5	FBGN0285952	FBTR0072172	-0.179887206033585	1		11.4462040358711	11.5661772933057	11.3885295934173	11.3141686388086	11.5997067890387	10.8558333379288
eIF4A	FBGN0001942	FBTR0079175	0.0694446387059728	1		12.7325901796504	12.6565750678122	12.7321414916374	12.7356130374469	12.7700313285418	12.8239746598332
Fer1HCH	FBGN0015222	FBTR0085631	0.214319527913585	1		12.1558356894254	12.3856435312241	12.5996544980225	12.4388246860447	12.5268607703992	12.8239746598332
CG18284	FBGN0043825	FBTR0300805	-0.294240649437398	1		11.7349132911786	11.8642656452562	12.155741011912	11.5078716085416	11.6857322774422	11.7044074607448
CG33791	FBGN0035240	FBTR0091792	0.132994065746887	1		12.1764592801019	11.9041067404084	11.856788631207	12.2411752777355	12.1234035591944	11.9797174509182
CG10077	FBGN0035720	FBTR0076940	0.24613460700046	1		12.527745939099	12.5332261718589	12.3074595197851	12.714796442377	12.5657440646344	12.8262286070178
Eno	FBGN0000579	FBTR0077905	-0.0826203539364549	1		12.3937892846487	12.4553742533199	12.7140048810958	12.4260746883886	12.3748250652204	12.5309646789867
RpL22	FBGN0015288	FBTR0070148	0.127590017779739	1		11.8954436814364	11.8482952639762	11.6855989219562	11.9107559506624	12.0775602238095	11.8184942601501
Svil	FBGN0266696	FBTR0345085	0.148413829940454	1		12.3897806958841	12.360162059757	12.2614813810607	12.4837131897335	12.4818812773715	12.4939519300806
Acp26Aa	FBGN0002855	FBTR0079155	-0.180814999245547	1		11.8227721867157	12.0297920244637	12.3487022248496	11.7509289223753	11.8335303622796	12.1013366859704
LManV	FBGN0032068	FBTR0079742	6.59603065492368	7.04180542205123e-09		3.31799485021628	2.92009429358001	4.80733267984494	10.1891593055347	10.53317079218	9.21320011675399
Ubi-p5E	FBGN0086558	FBTR0070933	0.286560292055815	1		12.3551132998179	12.5102423194058	12.6295583672921	12.7697907980171	12.6369717853831	12.9446062006792
Mst77F	FBGN0086915	FBTR0078270	0.383077900909187	1		11.6561151115809	11.3058981448084	11.1414426520603	11.945450104488	11.7276325470835	11.605228653212
Est-6	FBGN0000592	FBTR0076003	-0.0904926131160702	1		11.7632839988034	11.8500397635067	12.0433431892671	11.7438169087916	11.9606988177325	11.6785823040756
Pepck1	FBGN0003067	FBTR0086701	0.826944809527032	1		10.39966301235	10.5189205284734	11.1202119746904	11.4266004864913	11.4378485249737	11.7367178954478
CG45087	FBGN0266488	FBTR0344533	0.826944809527032	1		10.39966301235	10.5189205284734	11.1202119746904	11.4266004864913	11.4378485249737	11.7367178954478
RpLP0	FBGN0000100	FBTR0078481	0.24001090231137	1		12.3518201120755	12.4327359701469	12.6249979240305	12.5444437947282	12.6555028541909	12.9178486821908
Gapdh1	FBGN0001091	FBTR0088903	-0.252898936308082	1		11.7566585566626	11.8279033911791	12.2368851836668	11.5535670651712	11.6819313231012	11.8601537646789
PyK	FBGN0267385	FBTR0084213	-0.18115076125474	1		11.9760822557813	12.0722586715256	12.3736549036889	11.9259912014123	11.9423871134774	12.0387879623749
ACC	FBGN0033246	FBTR0088871	-0.141680811254454	1		11.7154000221965	11.7541726889528	12.3207746198891	11.776573743415	11.7276325470835	11.9363238298765
RpL10Ab	FBGN0036213	FBTR0076032	0.0165159955494432	1		11.7829796980023	11.7463258090954	11.7693987220044	11.7366696615504	11.9775412093874	11.6075601168783
CG31029	FBGN0051029	FBTR0085585	0.180225173507275	1		11.7886739897889	11.4637120381068	11.3624658961866	11.902889775089	11.7779964826561	11.4746603747172
CG4691	FBGN0028870	FBTR0080670	0.251378494527607	1		11.7935369864781	11.6280821560352	11.5141949955632	12.0159086831087	11.9404794655641	11.7303134389787
Hsc70Cb	FBGN0026418	FBTR0075771	1.13201389599492	1		10.021369815162	10.004779585212	10.2155071377628	11.2056888489832	11.1728849349798	11.2587643377013
Pino	FBGN0016926	FBTR0077987	0.883752804190102	1		10.2730703658158	10.5162862431208	10.6546101436374	11.4018304294042	11.3614882036523	11.3514019870136
Spn28F	FBGN0028987	FBTR0079624	-0.142327873206155	1		11.6755633923677	11.8402432843301	12.1127393560399	11.5834021755659	11.8590016459988	11.7797368827016
Mst87F	FBGN0002862	FBTR0082884	0.189751226311514	1		11.1875910881799	10.8245297022447	10.5886887537022	11.2559576306058	11.369072334669	10.439217895922
Sap-r	FBGN0000416	FBTR0085713	0.0842416757997482	1		12.488548688786	12.5373463122499	12.4558149783209	12.5376864423042	12.5549785837158	12.641184279161
RpL36	FBGN0002579	FBTR0070155	-0.239649315034629	1		11.2823152100101	11.4347096965326	11.1228020920724	11.2214362259403	11.2998317180808	10.4830496368668
Sfp24Bb	FBGN0259952	FBTR0300297	-0.656455602180646	1		10.7975843554158	10.7900496221982	11.5593511756382	10.3141755106491	9.85793901812778	10.9451884195546
Ggamma30A	FBGN0267252	FBTR0079795	-0.48108893674913	1		11.5685137085892	11.7263298888348	11.6661980854596	11.1592762839719	10.770003500671	11.5056169504955
CG9920	FBGN0038200	FBTR0082917	0.346674130057122	1		11.6702852632328	11.453191330831	11.3409368549849	12.0283576745498	11.7794200961074	11.6929256558094
CG16972	FBGN0032481	FBTR0080488	0.266694581281675	1		12.0986983722007	11.9310583437885	11.816557787283	12.3085053619638	12.1555533733901	12.1911289796137
CG10869	FBGN0031347	FBTR0077917	0.181625429494982	1		11.6246239708247	11.3563579460039	11.0834534258836	11.6895467428609	11.6511577076041	11.2830344387138
w-cup	FBGN0032269	FBTR0080132	0.319393623217159	1		12.1857370574269	12.0671681926651	12.0031405826695	12.4540286889459	12.3026525181675	12.4579040141336
AOX1	FBGN0267408	FBTR0083154	0.260264979059109	1		11.0921407139172	11.2848999567789	11.3297704292648	11.6430828546267	11.6378774984595	11.1637339611949
CG14718	FBGN0037939	FBTR0082426	0.266863546761611	1		11.7441532419552	11.4858731106635	11.3342473762264	11.9567112492313	11.7907587125058	11.6266522697398
Pdk	FBGN0017558	FBTR0088508	1.25494498998494	1		9.86074552573042	9.81633154196414	9.92923256581507	10.966452603365	11.0520543804912	11.3218890160421
Mpcp2	FBGN0026409	FBTR0075718	-0.0201331298681368	1		12.0635656841516	12.0365486956877	12.0508430384727	12.1083882018143	12.0708906199881	11.902069258803
Acp32CD	FBGN0023415	FBTR0080158	-0.0303036806233444	1		11.414987118965	11.5151946335995	11.4356443491273	11.0976026130579	11.7172710119478	11.3945694050546
BG642312	FBGN0047334	FBTR0091954	-0.0127561786221203	1		11.8239610518965	12.1036004520996	12.1130650575916	11.8609703060906	12.0603889427767	12.0892922676372
pst	FBGN0035770	FBTR0273398	0.0908027788918844	1		11.396460359638	11.5678743406524	11.8795573278786	11.7425582000277	11.8297564690443	11.5727829848561
GstD1	FBGN0001149	FBTR0082607	0.180362572842101	1		11.7336487002825	11.8807440255635	12.0020858525027	12.0407001622156	12.1121491853904	12.014395278369
RpS23	FBGN0033912	FBTR0087575	0.0857388402275753	1		11.9256601052697	12.0337884265622	12.0566117901975	12.1303700286774	12.1303932188428	12.0117571466913
CG7409	FBGN0035817	FBTR0076810	-0.45431327374609	1		11.3776925854983	11.4384250126375	11.4665604251156	10.9871494235213	11.1943890900914	10.6952158345312
RpS15Aa	FBGN0010198	FBTR0073792	0.0137775469014681	1		11.809629598459	11.8807440255635	11.9124892224465	11.9047665679575	11.9840382929923	11.7457424816915
Jon99Fii	FBGN0039777	FBTR0085690	-0.101514437285579	1		10.6337000403157	11.0348573091084	11.7266180028305	11.1453738015432	11.1120403929389	11.0474759308872
vir-1	FBGN0043841	FBTR0080389	-0.0451780293579369	1		11.52775037355	11.4573172710693	10.8741870408494	11.2286466752575	11.4544308175024	11.102236125527
Mst98Cb	FBGN0004171	FBTR0085278	0.277781693712089	1		11.5727631562323	11.3607698862117	11.232395021036	11.8312794499266	11.7057118344058	11.4553742277673
Hsp67Bc	FBGN0001229	FBTR0076497	5.81112568212127	6.68022484736198e-93		4.454065440334	4.26063260492696	5.04437131546931	10.237616599675	10.2801629176867	9.98981815609532
CG31883	FBGN0032122	FBTR0079829	-0.0969589632319975	1		11.0749341992553	11.3002944159655	11.397648722139	10.896494944476	11.5167851068981	11.0074269202908
Rack1	FBGN0020618	FBTR0079565	0.238868034346211	1		12.039545687409	12.1270996033149	12.2951690272514	12.2740719482198	12.3860822253262	12.5195579059763
RpLP2	FBGN0003274	FBTR0087105	-0.0139675025923285	1		11.783794545588	11.9704042046438	11.7980408002302	11.8237602683731	11.9160950259521	11.7740399998922
Droj2	FBGN0038145	FBTR0082751	0.414667553063925	1		11.8695788201533	11.8154570392178	11.8450720399052	12.2465130938555	12.1612977753851	12.3596639126583
14-3-3zeta	FBGN0004907	FBTR0088412	-0.276637639270718	1		11.9089513939438	12.0273271862831	12.0132967492524	11.7107281868062	11.6149370075282	11.793625501503
RpL17	FBGN0029897	FBTR0070980	0.083527166078327	1		12.2449264276391	12.3267246153019	12.3871836508143	12.3868658137461	12.3935384940322	12.4321564893972
RpL11	FBGN0013325	FBTR0086533	0.0385214763802981	1		11.6781952332489	11.801460575439	11.7456484049473	11.8069985340972	11.8916204925771	11.6312428684103
RpS27A	FBGN0003942	FBTR0080016	0.0824189371194389	1		11.5942892057259	11.7704766655451	11.7405981255405	11.7546799600902	11.9092839041332	11.6841158666879
CG17377	FBGN0031859	FBTR0079377	0.174263894125271	1		11.2126181766955	11.0150896800877	10.7405981558731	11.3449069130586	11.3813121422299	10.7050473995097
RpS10b	FBGN0285947	FBTR0074731	0.0995284739309118	1		11.7458268934326	11.9088011803181	11.8008739797302	11.9366710271488	11.9756795129417	11.8424467860371
CG5107	FBGN0039342	FBTR0084879	0.123154676778437	1		10.8837167586097	11.2031805900745	10.4293808675031	11.1261973482086	11.191183829706	10.5989003797036
Tm1	FBGN0003721	FBTR0089957	-0.0681224169408741	1		11.5840342016689	11.7395657746122	11.5816454431623	11.5088590754073	11.7246796942728	11.4579606590325
Cyt-b5-r	FBGN0000406	FBTR0080932	0.840193752890341	1		10.4853099859523	10.2747959645451	10.664421399221	11.3033959125016	11.294863096071	11.365935114157
Vha26	FBGN0283535	FBTR0078700	-0.0648805034426542	1		11.9403515595601	12.0514848758667	12.3294901380918	11.9871451134213	12.0376670763983	12.1271607194565
RpS26	FBGN0261597	FBTR0081089	0.110584829369843	1		12.3819990320258	12.4817194277233	12.5010648388985	12.5398619020283	12.5106663808535	12.6457289420455
CG4546	FBGN0038373	FBTR0083184	0.212588072361313	1		11.7470808591087	11.6390209759013	11.5468685452981	11.9853725481066	11.8626999050019	11.715258206908
RpL26	FBGN0036825	FBTR0075066	0.082512087547147	1		11.835010137545	11.9549240911039	11.878408227847	12.0200702941347	12.0039648505419	11.8901487528238
TTLL4B	FBGN0031574	FBTR0077501	0.192022824478908	1		11.5770001239093	11.4370328900965	11.296316776683	11.7855650420698	11.6811699290651	11.4046597498372
RpL23	FBGN0010078	FBTR0071897	0.0546599862053173	1		11.6386549176331	11.7549177897236	11.642025776124	11.7332939597292	11.8481888539789	11.6098878188668
CG9130	FBGN0035197	FBTR0072655	0.115857195953014	1		11.7247653900325	11.5300702415788	11.296890298853	11.7509289223753	11.6959451132554	11.4669768265481
RpL9	FBGN0015756	FBTR0080163	-0.0574215415633924	1		11.6323352531649	11.7927793839798	11.6991127072119	11.5583441861897	11.7896994947715	11.5970387308158
Jon25Biii	FBGN0031653	FBTR0079056	-0.225830367251625	1		10.7983909980608	11.1292513584496	11.6851608788347	10.7671184672052	11.092129966641	11.1865261320126
CG5162	FBGN0030828	FBTR0074393	-0.0074179906377113	1		11.4782706948092	11.4342446085534	11.4136020177919	11.4286890698294	11.6531004097771	11.1818399619588
shot	FBGN0013733	FBTR0087616	-0.0755365231113302	1		11.870729748053	11.9790393250815	11.9421219974916	11.8146053543392	11.921262954259	11.8290224561839
Fer2LCH	FBGN0015221	FBTR0085622	0.271224795904479	1		11.9315546520747	11.9010807997758	12.3671157649185	12.1232948462342	12.0999520058025	12.7430475602992
orb2	FBGN0264307	FBTR0331511	0.190545932902308	1		12.2126126596793	11.9745683074212	11.9523513288783	12.3443504762616	12.1445479728999	12.2294786005753
CG18135	FBGN0036837	FBTR0075042	-0.220571371917273	1		11.4280763531394	11.4453655465112	11.7034451279144	11.357021161157	11.4703840407913	11.0746945851489
SdhA	FBGN0261439	FBTR0086552	-0.257571970317086	1		11.8334368681749	11.8090140016891	11.8073290017377	11.5838708094306	11.5916258345137	11.4999806216496
ocn	FBGN0041102	FBTR0085599	0.156913512524455	1		11.4070761938713	11.2735053603272	10.9151065534227	11.4703450705787	11.4944213937377	11.1121222903462
Cyp6g1	FBGN0025454	FBTR0087992	0.158973199553916	1		11.2083758766697	11.2859313804184	10.5849366190166	11.3916950272163	11.2575536088085	10.9707691881713
CG13492	FBGN0034662	FBTR0302446	0.8197659788038	1		9.7633065975498	9.99093141655731	10.2069884587117	10.9226651402062	11.0186904775428	10.4379083493965
FASN3	FBGN0287184	FBTR0305959	-0.847238846283232	1		10.7247731268185	10.8023557799152	11.2443379286247	10.2670961847484	9.94424291859787	10.062998531036
Prm	FBGN0003149	FBTR0076593	-0.160395430052143	1		11.9410822196819	11.9971010418795	12.0973478433961	11.6742244504424	11.8863450862291	11.9824147708823
CG2233	FBGN0029990	FBTR0071123	0.44171704909313	1		11.0987043424959	10.8883982129509	11.5569590427631	11.6149274914062	11.6292188184177	11.7038627752466
RpS5a	FBGN0002590	FBTR0074406	0.0451335309855466	1		11.7512528904542	11.8507369731039	11.9989170275215	11.9285763381176	11.9653970168497	11.8498511229713
RpL24	FBGN0032518	FBTR0080524	0.0402896619583923	1		11.8977037678089	12.0557241069993	12.0821231160111	12.0857354023056	12.0453794799342	12.0314265401901
Cyp6d5	FBGN0038194	FBTR0089766	0.45836290536552	1		10.8452018979868	11.0753888018717	10.8803229139399	11.443741544234	11.4712651795818	11.2595058257739
Xbp1	FBGN0021872	FBTR0310044	0.451506869072129	1		11.0862078075935	11.2091737054565	10.9366120426793	11.3460124214012	11.6248699124215	11.6104691580233
CG8564	FBGN0035776	FBTR0076869	0.202868747873887	1		11.1801831962428	10.8978741516289	10.63387752539	11.3493238727252	11.2442124008824	10.6930219136857
crc	FBGN0000370	FBTR0081512	-0.172215072519988	1		11.9934450443541	12.091263331176	12.0761216027795	11.776163713555	11.8444531606504	12.016590042319
Xrp1	FBGN0261113	FBTR0083700	0.159251856593622	1		11.387911088408	11.6026449771453	11.6772532737248	11.5763543387602	11.841730204177	11.7297784487166
RpS16	FBGN0034743	FBTR0071855	0.0729685671075901	1		11.5369626507956	11.5914257513472	11.430949260901	11.621789829422	11.7131799611067	11.4318852862309
RpL37A	FBGN0261608	FBTR0079016	-0.0751678486422547	1		11.2180542962733	11.1124889746073	10.686474640886	10.8775069657072	11.2514114547576	10.648427959856
CG3662	FBGN0031285	FBTR0078012	-0.0180952268260073	1		11.8626539043319	11.9280884649842	11.6812124941036	11.800158266791	11.8314730989574	11.7972045349413
CG14995	FBGN0035497	FBTR0073271	0.25227136495574	1		12.6603323757143	12.4982779209021	12.5643617639081	12.8607746025085	12.6395217170684	12.9654333406043
RpL4	FBGN0003279	FBTR0085248	0.108020682696926	1		12.6940990266149	12.6910486106278	12.7764070979578	12.7739039655615	12.7492951200246	12.9556294044094
CG34168	FBGN0085197	FBTR0112359	0.206585049366609	1		10.8920537891325	10.708548608984	10.2853763527523	11.0249145816913	11.1137342837689	10.297673921019
mt:ND3	FBGN0013681	FBTR0100870	-0.795047146670985	1		10.6938941486984	10.8379536152497	10.1724016493104	9.91598992482089	10.1661611177089	9.13777671681561
Thor	FBGN0261560	FBTR0077524	0.853085636362021	1		10.0405873972972	10.1341181113692	9.90986724238678	10.5386625407147	11.0771594265383	10.9752898327131
RpL27	FBGN0039359	FBTR0084932	0.0677733981138431	1		11.688239712387	11.801460575439	11.6365987038621	11.5103390095836	11.8663887079828	11.9246841556689
CG31948	FBGN0051948	FBTR0077787	0.10409462957758	1		11.2972297758907	10.9508599086138	10.8137552996012	11.4224142269707	11.1804479037849	10.7288017725537
IA-2	FBGN0031294	FBTR0301416	-0.503632460624472	1		11.2508372104551	11.336086591528	11.19349945554	10.9490967700677	10.347934516834	10.9078392447379
RpS14a	FBGN0004403	FBTR0071094	0.0269196194207606	1		11.0487334191338	11.1683683396612	11.0491419720752	11.2093381451325	11.3384936205683	10.7309419916206
RpS18	FBGN0010411	FBTR0086273	0.0013556563015597	1		11.5219016378881	11.5529570501503	11.4640092396511	11.4894804920383	11.6612313121363	11.3775937329877
CG9314	FBGN0032061	FBTR0079731	0.222208398128052	1		11.045339668651	10.8294898982379	10.5459038892342	11.2999772186997	11.1383521990754	10.5989003797036
Zasp52	FBGN0265991	FBTR0087315	-0.0438900655659756	1		11.7979803791637	12.0071427161277	12.1299010073878	11.8166005008148	11.9244835339008	12.0712461495102
Acsl	FBGN0263120	FBTR0088699	0.160228132277885	1		11.4620719471019	11.5623516222345	11.9314503111793	11.7687631784597	11.850561086796	11.8581970207272
Mlc1	FBGN0002772	FBTR0085195	-0.218363629323258	1		11.5321214173477	11.5695693941014	11.7219276942476	11.2641680717455	11.5142223006288	11.3864460067853
orb	FBGN0004882	FBTR0084384	0.216621902598321	1		11.5116089466386	11.3185535206421	11.1780164243818	11.665837979296	11.5976907899236	11.3986140156396
Mlp84B	FBGN0014863	FBTR0081616	-0.125075712608746	1		11.5647258851918	11.5851549412527	11.7519364942745	11.3975715670801	11.6499908293786	11.4740216396913
Hsc70-5	FBGN0001220	FBTR0087568	0.367175727073305	1		11.2660790398107	11.1644479445758	11.2353900293729	11.6873677819583	11.5993038145227	11.4714638679075
ATPsynB	FBGN0019644	FBTR0076405	-0.311778428867804	1		11.1845090878585	11.2698608521227	10.9686408957092	10.7810813691564	11.0579318689054	10.6313433309174
CG7920	FBGN0039737	FBTR0085603	0.0784130430503187	1		12.1479460860011	12.1417013738829	12.1208599168108	12.163040918452	12.2143635743503	12.2668351551965
CG9254	FBGN0028513	FBTR0080512	0.220558135075872	1		11.3771527594123	11.1728357849997	11.0532212254771	11.5559576029586	11.4926866630541	11.208963817634
Cat	FBGN0000261	FBTR0075058	0.259362229116098	1		11.6995107629696	11.8125970187916	11.8532836341758	12.0830858312913	11.9923489222465	12.0704012763016
BG642163	FBGN0083938	FBTR0110769	-0.029712821849323	1		11.3493502968275	11.7282281804977	11.9288625167379	11.4514661144075	11.587974585093	11.9006439877544
CG10513	FBGN0039311	FBTR0114505	-0.74914774729576	1		10.4691905258399	10.5127663635854	11.1091518010625	9.78027370152591	10.2731062615447	9.83327511106794
Lsd-2	FBGN0030608	FBTR0073967	0.761700666514996	1		10.2788619188402	10.4698440238752	10.7167935737229	11.1805018391273	11.1799090045831	11.408007575953
18SrRNA:CR41548	FBGN0085802	FBTR0346874	-0.212983753173332	1		10.1596245987123	10.8231093653936	9.08212328358175	10.2553765363548	9.95183863412799	9.65540317039554
TER94	FBGN0286784	FBTR0088391	0.14362990279677	1		11.7959623515836	11.7175654313395	11.6991127072119	12.014518807458	11.8321591794086	11.7874692827243
RpL37a	FBGN0030616	FBTR0074027	0.265716227447006	1		11.8287067398272	11.8909482467293	11.9847485363756	12.0427470165066	12.1448241335674	12.3061225489709
CG31233	FBGN0051233	FBTR0084127	0.785981433795553	1		9.47930461839876	9.70352682747842	10.2714371626019	10.680378240316	10.8608905743466	10.3290947482704
RpL13	FBGN0011272	FBTR0079888	0.0655734240181625	1		11.8779977133797	12.0177359632412	11.9373478973763	11.9828872921574	12.002136962998	12.0478299290758
ssp5	FBGN0037985	FBTR0082538	0.193863531134332	1		11.3487997587545	11.2264679876638	10.9592516085727	11.5034196244813	11.4346897803607	11.1834037105471
Tm2	FBGN0004117	FBTR0083078	-0.043426007560741	1		11.7454086625513	11.9317174874251	11.8368134388429	11.5673773664297	11.8110855343205	11.9828638343235
CG7916	FBGN0028534	FBTR0080549	1.15251949241836	1		8.13818981355161	8.79979412477269	9.50181137879058	10.2304509532607	10.4851226974299	9.1759812480295
Acp95EF	FBGN0002863	FBTR0084561	-0.150705013512065	1		10.6990867611224	11.0175754968406	11.55552185685	10.6511605611941	10.692781137822	11.4592521379048
CG13321	FBGN0033787	FBTR0087792	1.87555604929578	1.41065677218029e-05		8.05962596334419	8.38040122627054	8.59616407507498	10.2982717770784	10.3536799677473	9.99338841039545
Ugt50B3	FBGN0050438	FBTR0086067	-0.377462214597361	1		10.9969693473266	11.2194671699627	11.436685630301	10.7029885861689	10.9608916990203	10.8801433928081
CG14355	FBGN0038208	FBTR0082907	0.15290603283532	1		11.6938862445313	11.4103240829208	11.2830624453951	11.7391962645045	11.6029265394413	11.5254807574277
RpL12	FBGN0034968	FBTR0072174	0.0560732667154116	1		11.618242407745	11.7526813319621	11.7167935428857	11.7128721756455	11.8110855343205	11.7329854184964
eIF4G2	FBGN0260634	FBTR0089623	0.236787715927881	1		12.0871923030916	11.9098051474395	11.8879562111644	12.3053829588827	12.0340935520077	12.2501443018592
Fas1	FBGN0285925	FBTR0083332	-0.290268190568364	1		11.5061880874481	11.6870493207046	11.652819055956	11.304533679217	11.1126052442248	11.5371467754684
kdn	FBGN0261955	FBTR0070906	-0.135331492604521	1		11.6947529836016	11.6733204084023	12.065390209613	11.4789370424342	11.6145382653355	11.9321443573072
Tctp	FBGN0037874	FBTR0082344	0.127010970087427	1		11.7149728757085	11.7323956507968	11.5868138724249	11.6435325007487	11.8663887079828	11.8968363667309
beta-Spec	FBGN0250788	FBTR0074454	-0.206890249530816	1		11.5882382450239	11.6594595934055	11.6379573870656	11.4401225417056	11.4242620830812	11.4019758841697
Acp62F	FBGN0020509	FBTR0072943	-1.09018689984284	1		10.0528077362933	10.2964525268583	10.7788725858038	8.82220610216849	9.46368947000642	9.57667123119732
CG4669	FBGN0035598	FBTR0077171	0.171160324810758	1		11.1026282337178	10.8124120319755	10.6017449059204	11.2196279687056	11.1238560747387	10.6697820397719
CG43755	FBGN0264086	FBTR0330695	0.213609926293439	1		11.5121007434982	11.2620200509057	11.1965762214676	11.660960277981	11.5392276667706	11.4186687104387
wupA	FBGN0283471	FBTR0074520	-0.00263293614775157	1		11.6543340163892	11.8161711593036	11.7137901618545	11.6258916187807	11.7647610324294	11.7859261146283
gammaTry	FBGN0010359	FBTR0088159	-0.220832555470479	1		11.2823152100101	11.5361511879041	11.5891570514476	11.233433698352	11.2575536088085	11.2735221711993
Nop17l	FBGN0033224	FBTR0088900	0.850167579501249	1		9.95491470077426	10.0357669444761	10.0674085082114	10.8820869243308	10.9085082703144	10.8100035617613
Cul3	FBGN0261268	FBTR0302156	0.133025607125914	1		11.7251896474404	11.4961590065996	11.3613696233364	11.8005615344764	11.6025244633905	11.5917491230228
RpS4	FBGN0011284	FBTR0075884	0.13504710690245	1		12.242853810044	12.2971050769149	12.5396175743899	12.4055434235442	12.3958606971406	12.6826859919929
ScsbetaA	FBGN0037643	FBTR0081957	0.0597081371009849	1		11.4908006146542	11.6554747772452	11.586344779588	11.6653952327359	11.6693166461441	11.5793307564565
Nc73EF	FBGN0010352	FBTR0075263	0.0449798864792247	1		12.3418952037362	12.3771996159657	12.4387659219924	12.361124551328	12.364902476023	12.5601467962997
deltaTry	FBGN0010358	FBTR0088124	-0.461624482899871	1		9.94474990789624	10.4010641106962	11.0084027231765	9.30398566976569	10.1016159145272	10.5181725039617
CG2765	FBGN0035087	FBTR0113118	-0.0535312361857005	1		11.4982666618435	11.6729262276073	12.0406062759184	11.5702182389214	11.4022540814376	12.0533990700459
CG5945	FBGN0032494	FBTR0080450	-1.20292400021849	1		10.5219105427766	10.2954286003844	10.5755133655728	9.19532115006967	9.43145372977187	9.16652454356662
RpS19a	FBGN0010412	FBTR0074311	0.183968354314187	1		11.8680428199664	11.8960234187933	12.095371097231	12.0155613397062	12.1220015543845	12.2730906728991
CG30376	FBGN0050376	FBTR0088800	0.278563647885267	1		11.1143362769014	10.8706331903655	10.5583948328188	11.2547808867533	11.2071393909328	10.9488707026249
Pfk	FBGN0003071	FBTR0088420	-0.086270722790663	1		11.4023087327894	11.3534091389583	11.3717507342256	11.4224142269707	11.3624384032414	11.0560370534189
RpL35	FBGN0029785	FBTR0070800	0.110029962340233	1		11.87570651955	11.8892525474614	11.854452912921	11.9786168675939	11.9719488973478	11.9989377247656
fest	FBGN0034435	FBTR0086518	0.385541819023555	1		11.917144276446	11.7388127006539	11.8419314780932	12.2384989453572	11.9750584132127	12.4132895671059
Karybeta3	FBGN0087013	FBTR0078860	0.15364058059663	1		11.5755891834883	11.4840767491816	11.286531853879	11.6825624521586	11.6005124005505	11.5340859050436
Myo61F	FBGN0010246	FBTR0072672	0.852631376833851	1		9.57843537416651	9.75657400353266	9.83286417869695	10.6830052839335	10.723428392282	10.2773165663449
CG8136	FBGN0037616	FBTR0081908	0.152406918311378	1		11.1507970746964	11.1153929708659	10.9292325125853	11.2494736292644	11.3610128690691	11.0293304901779
Pgm2a	FBGN0033377	FBTR0088630	0.0795726851283928	1		11.5321214173477	11.3465050590504	11.2514565039138	11.531872082271	11.5167851068981	11.3233081707157
DppIII	FBGN0037580	FBTR0081840	-0.00926288195751088	1		11.4972734184406	11.3410571509295	11.1611059790295	11.4333773564371	11.3733209527264	11.1700575063501
bru1	FBGN0000114	FBTR0080344	0.13646816274511	1		11.7603891110606	11.609664434123	11.4968278640229	11.8601967455704	11.704962891089	11.7174185971722
Pgi	FBGN0003074	FBTR0088679	0.256423663209847	1		11.4259900396439	11.4235059934775	11.7714635499097	11.8686831838538	11.7194976141936	11.8255215872882
Gp93	FBGN0039562	FBTR0085254	0.179159167736459	1		11.3706590417391	11.4013101246013	11.6026729491121	11.5260312276549	11.7217207852786	11.6674510957468
Rexo5	FBGN0286051	FBTR0076976	0.0873850950826413	1		11.2672448454601	11.0585885517179	10.8932756361522	11.3559240596839	11.2071393909328	10.9040505913553
CG6262	FBGN0034121	FBTR0087151	0.171621990504287	1		11.4797800437183	11.3170407240397	11.1006364369906	11.5564352355504	11.4809223529434	11.393894199502
CG16758	FBGN0035348	FBTR0072963	0.177920711780812	1		11.0330556366515	10.8575113059931	11.2479016068423	11.3282218202815	11.333656601834	11.0100729749064
Arr1	FBGN0000120	FBTR0081030	0.060640506285888	1		12.2599377174885	12.3322268121185	12.3599980900352	12.4927253501927	12.0121618053911	12.5712383359202
CG31468	FBGN0047351	FBTR0084473	0.0479856580517504	1		10.9337656061768	10.8365464393968	10.3771846591508	10.954905277997	10.9272522631005	10.400749951821
cpx	FBGN0041605	FBTR0078897	-0.370765010402518	1		11.1130400654722	11.2703820601656	11.320774640178	10.9278426911618	10.3914091323322	11.1787073706995
Vha55	FBGN0005671	FBTR0082670	-0.0446052993236606	1		11.7500025473672	11.7745240320951	12.0457337366514	11.7945006512083	11.7819080443803	11.8776460483741
l(2)efl	FBGN0011296	FBTR0072100	0.760163053694714	1		9.74835656995281	9.70968901974109	9.36629642223415	10.1236289624902	10.7308056024823	10.1882213970254
Gp150	FBGN0013272	FBTR0071813	-0.13516277169985	1		11.6711662934945	11.7308815995638	11.6406709207966	11.4779288740433	11.540907360526	11.6180053270552
Cpr	FBGN0015623	FBTR0079250	0.172191042000547	1		12.1473130498919	12.338702469167	12.2567724580072	12.4012955240863	12.2138371984208	12.6225729435498
CG17376	FBGN0042189	FBTR0079379	0.351694802098865	1		11.3012190308712	11.1441158934401	11.1792612001244	11.5941424275588	11.5480243216476	11.5395908046758
CG3085	FBGN0034816	FBTR0071963	0.163426598965342	1		10.9278801043813	10.8323166578612	10.4157158949955	10.9635744252784	11.0707786712239	10.6450271812578
CG3164	FBGN0025683	FBTR0078153	0.130012111946535	1		11.2823152100101	11.3806997292294	11.7648456712817	11.5592977151344	11.6232852361238	11.6785823040756
CG8526	FBGN0037759	FBTR0082142	0.0970556424807378	1		10.9899249866677	10.950209455027	10.6146839610315	11.0556475322351	11.1052448710506	10.6731250299862
CG16904	FBGN0037763	FBTR0082154	-0.317688648717586	1		10.6228118490352	10.9206312998457	11.3558757286494	10.6627412931209	10.2901843538954	11.005660183838
Gapdh2	FBGN0001092	FBTR0074112	-0.242092867968243	1		11.2132232024998	11.2307593583068	11.4953294789081	11.0583479295198	11.1587333611371	11.0091914958293
Non1	FBGN0028473	FBTR0088554	0.178929104972982	1		10.9764451934975	11.0640099973334	10.5196103742689	11.1268406869995	11.1075136034198	10.9078392447379
CG17633	FBGN0032144	FBTR0079868	-0.351560609799517	1		11.0466981269964	11.2091737054565	11.4511851996216	10.7997597942696	10.7948522805757	11.0730083813397
CG8834	FBGN0033733	FBTR0087954	0.461036196367682	1		9.70771545532058	10.0022716033054	10.4767203274988	10.5880873615583	10.7976650804449	10.2251298161658
Had1	FBGN0286508	FBTR0074240	0.0191191981358151	1		10.1882179212092	10.2913256118472	11.1305446598211	10.7150181878679	10.6957999374817	10.432658243961
Vha68-2	FBGN0263598	FBTR0080418	-0.145261740442053	1		11.1949611366088	11.2921044847885	11.3398240936487	11.1680540701935	11.2328265182164	10.9806959740956
Cam	FBGN0000253	FBTR0088001	-0.119146793630745	1		11.8088292168884	11.8990599743282	12.1062098358766	11.8450288144886	11.5867554455556	12.0117571466913
Calr	FBGN0005585	FBTR0082103	-0.0223631481963642	1		11.7512528904542	11.8875548527753	11.8109472996097	11.6471246335189	11.7740742867227	11.9501686013285
Hsc70-2	FBGN0001217	FBTR0082707	0.254108319119358	1		11.0795869471031	10.7798357220662	10.5650761975924	11.1916137364038	11.1322369902671	10.8887956933869
TrpRS-m	FBGN0036763	FBTR0075141	0.206223630585421	1		11.4431125654463	11.2414322685133	11.2063780086188	11.621789829422	11.4817970807605	11.4073386319416
UQCR-C2	FBGN0250814	FBTR0075309	-0.121046074604971	1		11.5485157556882	11.6199255156134	11.4491227332178	11.3085088114023	11.4355929847557	11.509985588574
CG1324	FBGN0031129	FBTR0077293	0.280288017348421	1		10.7264693992966	10.8337279633919	10.2155071377628	10.9850220900107	10.9690244618659	10.7169734757701
smp-30	FBGN0038257	FBTR0083016	0.0528784207741037	1		10.3310808526877	10.5982852915306	11.1337585060925	10.916725096784	10.856176133262	10.5366423992278
PMCA	FBGN0259214	FBTR0300554	-0.342003403883099	1		11.1451010148692	11.1911191499986	11.4675796374534	10.8836103519004	10.8881985735696	11.0258481894482
RpS28b	FBGN0030136	FBTR0071360	0.0641489120045863	1		11.4306800094067	11.4609748937309	11.7017137205541	11.4794408625586	11.668164368985	11.6460622292001
Mlp60A	FBGN0259209	FBTR0299696	-0.408511700239479	1		10.3932700523469	10.6891883060334	10.4346023533539	10.0711143724362	10.4894783619351	9.61657421217267
RpS15	FBGN0034138	FBTR0087123	0.243616620425175	1		11.8420686952608	11.9303988988625	12.0630320385996	12.1456873978725	12.0772708812877	12.3394674035454
CG3609	FBGN0031418	FBTR0077791	0.0953447138362889	1		9.84365395931029	9.91829391927015	10.9218150412972	10.5376952706324	10.51619386725	10.1487438888239
CG43147	FBGN0262623	FBTR0305487	-0.410080974142963	1		11.1368334653377	11.1211834856616	11.2766801124482	10.814210852735	10.723428392282	10.773092842635
CG43078	FBGN0262508	FBTR0304807	-0.0521597571603385	1		11.4737331503967	11.609252468957	11.5736212722664	11.4066066696554	11.5438421270766	11.5493257271233
FBTI0059720	FBTI0059720	FBTI0059720	11.9761390940825	1.83195795735345e-17		2	2	2	9.52702413485935	9.74735123152793	9.09853289327666
RpS7	FBGN0039757	FBTR0089422	0.16795911593385	1		12.1068611703009	12.122199319185	12.3077441030822	12.3008291840906	12.2538164448836	12.4847862625116
RpS13	FBGN0010265	FBTR0079724	0.228797459353196	1		11.5345440647789	11.5670260665094	11.6514743036368	11.7124436326964	11.8190675294671	11.9039674325307
UGP	FBGN0035978	FBTR0076500	0.0989737815352716	1		10.7894930258067	10.8747522699381	11.3728391499707	11.1434675859244	11.1986517232014	11.0577431984387
Mal-A3	FBGN0002571	FBTR0088758	1.47043929033037	1		8.05962596334419	8.23844206866972	8.71765072033614	10.001260579094	10.1486420344612	9.12155465493583
eEF1gamma	FBGN0029176	FBTR0085392	0.0944999830776481	1		12.0196225257645	12.0475372619048	12.1308663436686	12.0910199907157	12.1183499527207	12.2686778306477
Zasp66	FBGN0035917	FBTR0089561	-0.0405319797770752	1		11.3321851611984	11.5383167577476	11.682968665969	11.2653371868253	11.4983169280435	11.6635347937399
Rm62	FBGN0003261	FBTR0078649	-0.0345517456856201	1		11.6072364801456	11.6325487289577	11.4983246945272	11.5098458668539	11.5617401728807	11.5662053601981
CG7131	FBGN0038598	FBTR0083597	0.266323471756333	1		11.2120128970539	11.0646111245077	11.0538999810728	11.5014365464925	11.3591099630691	11.2617280061574
Spn77Bb	FBGN0036969	FBTR0074843	-0.235153255349431	1		10.8136321339045	10.6891883060334	11.0368345467957	10.6520546945748	10.865589659739	10.2743847808197
CG10097	FBGN0038033	FBTR0100525	0.0317162131592488	1		11.5350281064594	11.7664179124776	11.5264733250409	11.7008245915923	11.1788306019078	11.9542962568362
Gpo3	FBGN0028848	FBTR0305567	0.149847325779307	1		10.9649952763123	10.7509954003803	10.5196103742689	11.0276730656129	11.0247051869425	10.6279019919896
nrv3	FBGN0032946	FBTR0081518	-0.576853144421901	1		10.6790794334536	10.8273661878422	10.9914959477756	10.3310228960778	10.0775152523344	10.3667442161744
Pect	FBGN0032482	FBTR0080439	0.105536720009923	1		11.3985897848721	11.3210713285222	11.2567724792164	11.4939756317952	11.4677373908307	11.327557277922
CG4847	FBGN0034229	FBTR0086933	-0.184086197255256	1		10.9505538957157	11.1599544092124	11.1484506786228	10.6313481088264	11.0608616581772	10.989661433794
CG3168	FBGN0029896	FBTR0070984	-0.217970062429508	1		11.4160386390221	11.2936436425193	11.3825981161691	11.1048046057023	11.2187289949064	11.1145832824488
Mst84Db	FBGN0004173	FBTR0081586	-0.0601172002698334	1		10.8373739853044	10.7031538610119	10.2957430677151	10.7555172619911	10.7241678131674	10.1503439050301
Pof	FBGN0035047	FBTR0072327	0.217601297018184	1		11.5002510995637	11.2682960972473	11.1978050929189	11.6759838283312	11.4459393956806	11.5037406198216
ND-75	FBGN0017566	FBTR0071180	-0.239360849438883	1		11.3221237770315	11.3637037017679	11.4188808198866	11.0352318128374	11.1636477076524	11.1865261320126
FBTI0019250	FBTI0019250	FBTI0019250	0.0649714158169069	1		10.2972401813494	10.5621315945025	10.3420487986854	10.5191928363423	10.7792830822646	10.0022755817581
RR51475	RR51475	RR51475	0.0649714158169069	1		10.2972401813494	10.5621315945025	10.3420487986854	10.5191928363423	10.7792830822646	10.0022755817581
RpL21	FBGN0032987	FBTR0085961	0.10000680233922	1		11.2892180200804	11.3435360233908	11.4847969811977	11.5328432631448	11.493554289131	11.3932186777938
RpL18	FBGN0035753	FBTR0076892	0.18949743935187	1		11.7707014317353	11.7730535758566	11.9117405483176	11.9465437423972	11.9697682416033	12.1071154396799
CG14926	FBGN0032360	FBTR0080251	0.147582432548209	1		10.5952263379555	10.4367928934766	9.92181509480135	10.7003977123185	10.6545032989813	10.0268723010448
Jon99Fi	FBGN0039778	FBTR0085652	-0.550790804595399	1		7.07044906002989	8.76766691002377	10.3597236900348	8.37505002846413	8.30789603222537	9.32509862706388
Gdh	FBGN0001098	FBTR0089496	-0.206498934798192	1		11.354295708334	11.4136308692925	11.6288752355216	11.1805018391273	11.2270997017085	11.3789591616936
COX4	FBGN0032833	FBTR0081300	-0.230508032143026	1		11.278273265566	11.297228637569	11.4439536305768	11.0502315266065	11.1499551965938	11.1325034159935
jar	FBGN0011225	FBTR0084636	0.0506295458612601	1		11.3176294282333	11.2688178707998	11.1554248275362	11.3916950272163	11.3283170828896	11.167689423818
CG9389	FBGN0037064	FBTR0078415	0.178425318742666	1		11.6773184863074	11.5542417361446	11.505289442561	11.8013677318357	11.7053374113471	11.7688414217313
CG44435	FBGN0265627	FBTR0340487	0.182336038865636	1		11.0742682943743	11.0908157766355	10.8478144626694	11.2382048900856	11.2442124008824	11.0822582080743
RpL36A	FBGN0031980	FBTR0079546	-0.0500962216571144	1		10.9642766302513	10.9798308804835	10.7531908600354	10.8528318900607	11.0265047208307	10.6518207408511
CG14292	FBGN0038658	FBTR0083725	0.00685598428415381	1		10.9505538957157	10.9728026273456	11.2632432933199	10.8644508974349	11.2493582452506	11.0881137327625
CG4538	FBGN0038745	FBTR0083855	0.0880104176834231	1		11.5556897452121	11.4300520559723	11.2455267997247	11.575412020432	11.4575466803053	11.4759369970187
AcCoAS	FBGN0012034	FBTR0078413	0.111955612990361	1		10.9728768463203	11.1246466714653	11.5569590427631	11.174291379749	11.3471595953725	11.5143410378666
kra	FBGN0250753	FBTR0078744	-0.0832733741901595	1		11.3927262857467	11.4379611210326	11.3890676113248	11.3592128643893	11.3423515928576	11.2668998213542
RpL14	FBGN0017579	FBTR0076633	0.0686008721645835	1		11.2834679743794	11.3622375397531	11.4827820437129	11.3750039124293	11.5176383649688	11.4443298689592
Spn77Bc	FBGN0036970	FBTR0078172	-0.0777141001760842	1		10.7649431403915	10.7987472056601	11.1452694314791	10.7859773640612	11.0259051255705	10.6697820397719
CG43897	FBGN0264489	FBTR0332819	0.0941777650455128	1		11.8863677627763	11.9876230681504	12.0887623132642	11.9450853742108	12.0224180855809	12.2660974255171
RpL18A	FBGN0010409	FBTR0086947	0.244097898206988	1		11.7171073445949	11.7818539156801	11.8423244223998	11.8942249414879	11.9550407080978	12.2081285337706
MRP	FBGN0032456	FBTR0090013	0.274790579676448	1		10.4259995566568	10.4265410294938	10.5186272771473	10.8419024018514	10.9111081725975	10.3831670316707
hpRNA:CR18854	FBGN0285991	FBTR0472915	-0.267464667171208	1		11.1425621959685	11.2200069021652	11.1686462139412	10.9062708049753	10.9419469420552	10.8820706156225
CG31523	FBGN0051523	FBTR0078935	-0.0457970581924365	1		11.5812246847089	11.7129714462686	12.0143433180439	11.6516022584469	11.493554289131	12.0126370600397
Cyt-b5	FBGN0264294	FBTR0088905	0.000889715545344208	1		11.3316280324475	11.4709858028616	11.3547744347019	11.30225724779	11.4364956240501	11.4219842227214
CG8517	FBGN0034472	FBTR0086329	0.047164421497927	1		10.6878123845609	10.5003787131905	10.2968903401082	10.7521854246956	10.7337459563428	10.0612985933734
Psa	FBGN0261243	FBTR0072697	0.127688898509448	1		11.5364792578519	11.3744102686316	11.4470573141052	11.686058823998	11.5396477735849	11.5124760265858
CG10096	FBGN0038032	FBTR0082603	-0.315357989509952	1		11.2372185016408	11.2931307723729	11.296316776683	10.9592463632357	10.8227365016436	11.091449107238
Act87E	FBGN0000046	FBTR0082785	0.0340720521471622	1		11.9606714507522	11.9930015626628	12.162994712933	12.0134755213017	12.0033558119826	12.2023557067292
CG1288	FBGN0250845	FBTR0081604	0.3402041410742	1		11.1425621959685	11.0603979648709	11.0258057688338	11.3997025697715	11.4087078353978	11.441718862682
Cyt-c-p	FBGN0284248	FBTR0080889	-0.223490115575218	1		10.5326151114619	10.6656076941045	11.2413614575915	10.3836493401347	10.5829348447633	10.8665802625841
RpS24	FBGN0261596	FBTR0071935	0.17562401286108	1		11.4451742816141	11.5508133613683	11.6952023735165	11.7269431502503	11.6993333888768	11.800774711492
bb8	FBGN0039071	FBTR0084382	0.111505152384869	1		10.8753312699801	10.937138415823	10.5952315992639	11.0556475322351	10.9696481641699	10.7158933516984
RpL28	FBGN0035422	FBTR0073095	0.326743290107846	1		11.4533918085736	11.5490961139766	11.4787437065636	11.6015670275195	11.6838330520305	12.1226849407777
CG7886	FBGN0038248	FBTR0082976	0.244372226173124	1		11.5751185632069	11.3435360233908	11.2760984978468	11.7500940323274	11.4996131055048	11.6835634645476
CG32445	FBGN0052445	FBTR0078425	0.0429811914978346	1		10.7076997976682	10.4707513889188	10.1369652549818	10.671586718011	10.6730034489361	10.0731563065493
MtnA	FBGN0002868	FBTR0082158	-0.0817612374777118	1		11.2526041234769	11.4314509276909	11.013994571226	10.9991454181742	10.9124063688514	11.5024883756074
Trxr-1	FBGN0020653	FBTR0071167	0.242499146242074	1		10.8334440435944	10.915308881886	11.0436849632358	11.1313360436742	11.2707725745347	11.117858088562
Inos	FBGN0025885	FBTR0089329	0.149555457496097	1		10.9100781528547	10.9456480499824	10.7648457011087	11.0475158800979	11.1383521990754	10.8743462291765
CG3517	FBGN0038706	FBTR0083770	0.233570727853334	1		10.9505538957157	10.7739665761672	10.622941061329	11.1817407292894	11.0277031642792	10.8331004252466
Tret1-1	FBGN0050035	FBTR0088073	0.162378898278876	1		10.7264693992966	10.6496704041161	10.5745676461205	10.8881710062588	10.9802100557143	10.5305120031104
RpS20	FBGN0019936	FBTR0083964	0.187241567099787	1		11.098049321782	11.0854943176186	11.0498226491305	11.149811867577	11.3709621541995	11.2646855989514
CG10254	FBGN0027512	FBTR0084476	0.0850816403949402	1		11.2960879597399	11.0890441370119	10.973671468639	11.3304576800718	11.206081159255	11.0839336416411
mag	FBGN0036996	FBTR0078196	1.09346024085305	1		8.90038401942286	9.12202078681703	9.64563261271285	10.1106784331019	10.349852210588	10.5451814244834
Acbp2	FBGN0010387	FBTR0076915	0.117776629635941	1		11.1677515492439	11.2797317485898	11.6311511391458	11.2322384308681	11.1024039292454	11.9783668974448
ps	FBGN0261552	FBTR0082037	-0.0683618023071402	1		11.5637773733933	11.6104880117098	11.7219276942476	11.5024284262205	11.5546907176237	11.6363898918228
RpS17	FBGN0005533	FBTR0076479	0.323675517545672	1		11.4707001727751	11.4952674863658	11.6451821658997	11.7475864593497	11.7644016269064	12.0555353359741
Jon99Ci	FBGN0003358	FBTR0085511	-0.042909917374873	1		9.78625857264078	9.99219584819375	9.27376981761949	9.58435638588934	10.277142861972	8.77260058034862
vrs	FBGN0286507	FBTR0082631	0.180064147712443	1		11.323805554746	10.9912583126454	10.8932756361522	11.3449069130586	11.2328265182164	11.2012660402839
CG45050	FBGN0266410	FBTR0344363	0.254488498157891	1		11.5599770778027	11.5226516102769	11.6109988812094	11.7269431502503	11.7851005435189	11.9381774938337
twin	FBGN0011725	FBTR0084566	0.206697497731385	1		11.6359498790521	11.3946320358362	11.3684805514842	11.7450745203265	11.5794188940453	11.7044074607448
CG10841	FBGN0038163	FBTR0082795	0.115879598307324	1		10.7051212815767	10.4561646187716	10.1910333540424	10.761329525725	10.7182418075537	10.1959889043162
Stip1	FBGN0024352	FBTR0078131	1.2229594216283	1		9.02966233916644	9.10575790919365	8.98011383389841	10.2879545858248	10.2069356641409	10.2743847808197
CG1640	FBGN0030478	FBTR0073769	0.276441622958365	1		10.7051212815767	10.8159866302369	10.9351391533345	11.1048046057023	11.171259127748	11.0109539157332
Idgf4	FBGN0026415	FBTR0071393	-0.175201970542478	1		11.6291650093898	11.5469466762961	11.5531233608589	11.2629980084828	11.3437956768169	11.5817044155352
RpS30	FBGN0038834	FBTR0083969	0.152437244807901	1		11.5821617984135	11.6796126977743	11.8101440172883	11.8154037440577	11.7854548299524	11.933538860584
porin	FBGN0004363	FBTR0080182	-0.147795737398119	1		11.4139348319398	11.4027371307294	11.5028058905531	11.2902466928932	11.2873779302252	11.3011528375222
bol	FBGN0011206	FBTR0076538	0.301471210377495	1		11.9022133464391	11.7530543157653	11.8383901548605	12.1268367746645	11.9575581634621	12.297844982446
CycG	FBGN0039858	FBTR0085799	0.0612619553508142	1		11.5751185632069	11.6113111194169	11.8757234297592	11.798544067874	11.6581392265077	11.8038278466166
Got2	FBGN0001125	FBTR0077867	0.0903810787972909	1		10.5821703390143	10.6007741519378	10.9679208083526	10.8536094085825	10.9715176548873	10.6024115128043
Cirl	FBGN0033313	FBTR0290112	-0.722784256272634	1		10.3443979454572	10.5065858341128	10.5726743453595	9.7900545878685	9.68946439354042	9.79287076731778
CG7953	FBGN0028533	FBTR0080550	0.87455035093443	1		7.83904303939175	7.86054804415136	9.88261721003596	9.82059704802386	9.90695575054635	9.45506747995029
CG3906	FBGN0034871	FBTR0072121	-0.341001788644856	1		10.7789059941051	10.9631631311354	11.1705251310669	10.4764214401558	10.5706538312703	10.8479668011552
Acp33A	FBGN0267327	FBTR0080270	-0.565056604759198	1		10.4528889234264	10.5501623804835	10.3453793772196	9.93080193400378	10.1084285110483	9.56951351602175
Tsp29Fb	FBGN0032075	FBTR0079755	0.302181638543999	1		10.2777054667103	10.5030421786392	10.6201939421714	10.7175829612376	10.9438526518195	10.6450271812578
Ctr1B	FBGN0062412	FBTR0081835	1.46582241329955	1		8.14327836295133	8.27214324991712	7.59988742794712	9.58809872852621	9.95436167832283	8.59599851626813
CG34034	FBGN0054034	FBTR0300407	-0.0951603090706729	1		10.4091996475041	10.4570806254803	10.5037998602006	10.3879494385877	10.6783549392533	9.91461065079471
Gclm	FBGN0046114	FBTR0084336	0.967702535278849	1		9.26026786562614	9.33631029243161	9.12150775441056	10.2600758263366	10.3227697185473	10.0111083421058
RpL31	FBGN0285949	FBTR0088525	0.199184361818563	1		11.3382994196146	11.5178309111073	11.3842182117937	11.5588210294397	11.5604986517112	11.719575757157
TTLL3B	FBGN0031853	FBTR0300056	0.145053221603124	1		10.9863898656894	10.8602837435539	10.6238556065102	11.0468361690031	11.0390389975484	10.8301086782429
ctrip	FBGN0260794	FBTR0301437	0.205065210556194	1		11.8529804874698	11.6889999722086	11.7915439921256	12.0610391868185	11.8325020973221	12.0486881205316
His4r	FBGN0013981	FBTR0082962	-0.163344684311164	1		10.7281636796964	10.8938206538869	10.4868091446147	10.462217698295	10.698812433574	10.4741336687216
kst	FBGN0004167	FBTR0073070	0.332007980087239	1		10.3399725589553	10.5501623804835	10.664421399221	10.9040207095103	10.9406750689278	10.7093955698463
CG44250	FBGN0265185	FBTR0339104	1.43434319063189	1		7.9765361665829	8.32126337136948	8.81375547259792	9.85827516623215	10.0304646918081	9.57667123119732
CG9861	FBGN0034844	FBTR0072002	0.188827629738904	1		10.7085582799238	10.4293442249908	10.1446323852448	10.7941006127678	10.7197255925464	10.3473449529226
Obp44a	FBGN0033268	FBTR0088816	-0.0368865159873113	1		11.6886748464898	11.5947590717173	11.5521628448405	11.5659548296449	11.5404876203915	11.6214703257678
CG34120	FBGN0083956	FBTR0110826	-0.484786009950149	1		10.6534507724194	10.6456584198892	10.7886924420851	10.2014270675236	10.3305595894042	10.0965832975371
CG10912	FBGN0034296	FBTR0086807	-0.603601205276632	1		9.28810125785857	9.67861143045336	10.5603069536714	9.24120057721168	9.43145372977187	9.35037643587288
GstT4	FBGN0030484	FBTR0073778	0.520928271614452	1		10.0769421938095	10.2475246822686	10.2371840974703	10.5683307075124	10.8385292210345	10.706135671309
Npl4	FBGN0039348	FBTR0084892	-0.0960154397415257	1		11.3868388585067	11.3195611711483	11.3162556231699	11.2758168064512	11.2565317307012	11.2020376689346
toc	FBGN0015600	FBTR0077662	0.208125644418721	1		11.3051972854105	11.1739504881326	11.0814575367117	11.4874781475793	11.3375275133428	11.3631781631485
CG10570	FBGN0040992	FBTR0081122	-0.917729326289308	1		10.269584241237	10.2379632209685	10.3420487986854	9.37068482027411	9.13937510904214	9.57667123119732
CG42502	FBGN0260228	FBTR0300635	-0.917729326289308	1		10.269584241237	10.2379632209685	10.3420487986854	9.37068482027411	9.13937510904214	9.57667123119732
FBTI0059721	FBTI0059721	FBTI0059721	10.0633394866311	1.20176015276813e-15		2	2.29049487504799	2.32192290506841	9.23405275389084	9.18949530045108	9.78671132023416
dj	FBGN0019828	FBTR0089741	0.356584396793255	1		10.623722343505	10.3467438522603	10.2853763527523	10.8659930522161	10.8602180252452	10.6012420843091
CG17470	FBGN0032869	FBTR0081406	0.12423250935371	1		10.5896453713018	10.421856899179	10.1446323852448	10.6654006196934	10.6821653152506	10.1503439050301
Porin2	FBGN0069354	FBTR0080184	0.209546569142682	1		10.7213745868508	10.5215500125249	10.2526395682492	10.7973371484999	10.8351106968875	10.5032244261762
CG18449	FBGN0033285	FBTR0089732	0.316550890310161	1		10.7821718249374	10.6237987786548	10.2287928277128	10.9300559660513	10.8947813795843	10.8089909134481
CG6424	FBGN0028494	FBTR0086886	0.549164476312958	1		10.4218178842239	10.6327445776665	10.4968278999392	11.0556475322351	10.9444873294126	11.1950781084312
Mst84Da	FBGN0004172	FBTR0081584	0.19388104762921	1		10.6264503842681	10.4001118260869	10.1897986984668	10.6925970562029	10.771435019353	10.3234325356644
Sfp26Ad	FBGN0261055	FBTR0301935	-0.222749181577661	1		10.6825789599453	10.9119723718058	11.1928833141698	10.6547337745962	10.723428392282	10.7855016392038
Mpcp1	FBGN0034497	FBTR0086303	-0.200657350380412	1		10.7008134870004	10.7702861979527	11.2359882856527	10.4385750613639	10.713781274272	10.9680499864341
FBTI0059717	FBTI0059717	FBTI0059717	11.6358380137936	3.70742397133208e-16		2	2	2	9.24594619390852	9.49175102069591	8.52869987790101
CG11037	FBGN0037038	FBTR0078334	-0.272440966506966	1		10.0595523509403	10.4302774144206	10.0687524253502	9.87522083815396	10.3031090103576	9.47307967950217
RpL35A	FBGN0037328	FBTR0078769	0.108900190153862	1		11.0419379159885	11.2124322143897	11.1910333096463	11.2959784766266	11.2707725745347	11.208963817634
RpS29	FBGN0261599	FBTR0082136	0.304089561137343	1		11.4585040949984	11.608428185544	11.7422835170997	11.8065970619485	11.7146689585675	12.1731399101752
epsilonTry	FBGN0010425	FBTR0088160	0.025917352074172	1		10.6007857981926	10.9423810511208	10.3420487986854	10.6367785444618	10.7033194159445	10.6864200619315
CG31226	FBGN0051226	FBTR0083675	0.103419929301981	1		10.0782712319578	9.82345257865459	9.23837896189471	10.0857474784639	10.2132696975578	8.98834349244922
RpS12	FBGN0286213	FBTR0075878	0.282026521104947	1		11.2324512633484	11.1452530006101	11.4542733813299	11.4979595873339	11.5257192462559	11.6657739821985
CG17472	FBGN0032868	FBTR0081382	-0.330313950863414	1		9.99908875994462	10.412442764978	10.7193629332253	9.90252783481487	10.2971581688014	10.0005025217721
ninaD	FBGN0002939	FBTR0081031	5.75809117972511	3.79170375829421e-42		3.80267127060714	3.7881248727872	3.99998053808267	9.53867430384559	9.29478572879226	8.46326610466538
Hsp60A	FBGN0015245	FBTR0073434	0.262361501559968	1		11.0460190577162	10.9779174772625	11.1006364369906	11.333247640819	11.3082393010315	11.2698468414669
mt:srRNA	FBGN0013688	FBTR0100890	0.501804399471914	1		9.64631627218339	9.75657400353266	9.77146363898123	10.2694287331188	10.4964201876809	9.82728612683297
CG8560	FBGN0035781	FBTR0076868	-0.471813254935425	1		10.4280858563996	10.5475845783221	9.97151770805384	9.85982393310089	9.98059061154108	9.74707866710167
bic	FBGN0000181	FBTR0087782	0.180847659295575	1		11.2437478386025	11.3355885924015	11.3668426761882	11.5128021979023	11.4672958100731	11.510608601233
CG3819	FBGN0036833	FBTR0075048	-0.407185773715915	1		10.0901777995589	10.2208070094856	9.31285716920739	9.50145465236147	9.91733849246982	8.99903874442733
Theg	FBGN0038921	FBTR0084170	0.194969203780432	1		10.4017877191707	10.2390287402518	9.76981201324611	10.4733895313421	10.541584921612	9.98623904452137
gish	FBGN0250823	FBTR0083261	0.269849637173662	1		11.2348368516001	11.1739504881326	11.1078450120295	11.4894804920383	11.3752052187082	11.4611871910863
ND-51	FBGN0031771	FBTR0079216	-0.243767073108678	1		10.8537638272635	10.9199670704307	10.7448079487065	10.5871526782278	10.6912693658998	10.508224347453
RpL40	FBGN0003941	FBTR0077470	0.0874113679390578	1		11.7012369817483	11.7437006693951	11.7960136887379	11.8118075057688	11.7751450344571	11.9148337293359
Cyp1	FBGN0004432	FBTR0074238	-0.151088147438962	1		10.9849733882783	11.0094808824683	11.0327086288509	10.8150094607408	10.9696481641699	10.7813772211653
CG3330	FBGN0039511	FBTR0085170	0.293649368918463	1		10.9592360594241	10.83443309877	10.6960722842411	11.2280471789896	11.080627980351	11.0662437885886
Gs2	FBGN0001145	FBTR0073494	0.0701055803515444	1		11.640005537328	11.6936708030548	11.8105457143567	11.6529428404898	11.7571946497426	11.9363238298765
unc-45	FBGN0010812	FBTR0081788	1.84475213848261	5.52372338112612e-05		7.76834579223383	7.75724247281945	7.78787707978438	9.61769304911349	9.82247056737208	9.29358968792703
CG32473	FBGN0052473	FBTR0082742	-0.182565947663209	1		10.6318910387636	10.8692575462446	10.9527153502754	10.7303388771905	10.697306971828	10.4843188604153
Got1	FBGN0001124	FBTR0087231	-0.00619810945832688	1		11.0541468690228	10.9791933613338	11.1084985545067	11.1554979647975	11.083512085252	10.8694974011401
Rbp9	FBGN0010263	FBTR0077637	-0.226544956236236	1		11.1071926587958	11.2156833801515	11.0613452919502	10.957800785712	10.7657004022684	10.9797963561781
CG3982	FBGN0035988	FBTR0076485	0.321204003924859	1		10.7748132818113	10.5224254432752	10.5215745610532	11.0623890717903	10.9246813179417	10.7937152699224
P5CDh2	FBGN0053092	FBTR0084140	0.147829833280845	1		10.3684978615867	10.2240393780798	9.81215147169246	10.4082016805805	10.5247073015827	9.8899218241925
trp	FBGN0003861	FBTR0085513	-0.417086253055372	1		10.8436397096383	10.7665964069146	10.4918272191302	10.3119142542512	9.95183863412799	10.5560864264893
Mp20	FBGN0002789	FBTR0087745	0.00998298055570048	1		11.2614063737307	11.4342446085534	11.3831383502148	11.2925421397732	11.3676533436868	11.4508367854285
didum	FBGN0261397	FBTR0089743	0.0176090471852191	1		11.0635718016207	10.889077133675	10.7047423522729	11.0207669411785	10.9381279538902	10.7595284339271
Mst84B	FBGN0037464	FBTR0081633	0.31538567186186	1		10.7247731268185	10.5189205284734	10.2395726658221	10.9352071077753	10.8192803053339	10.7028683900541
lectin-46Ca	FBGN0040093	FBTR0088476	0.00317738246119245	1		10.5784182486354	10.6899677270194	10.659078078384	10.5211516732026	10.8729431515061	10.5119629495639
sinah	FBGN0259794	FBTR0301683	0.344066007903217	1		10.4113103659465	10.3565951140653	10.0993219557417	10.7379386389347	10.7285963976668	10.4247470879869
DIP1	FBGN0024807	FBTR0077371	-0.126604740780152	1		11.0702663975516	11.3135046840932	11.3202105365539	10.8820869243308	10.8480582182333	11.5112313449666
FBTI0019468	FBTI0019468	FBTI0019468	0.0979142590466196	1		9.99487248003627	10.2175673824809	10.2702694612376	10.3119142542512	10.560753189971	9.81523305306257
Hsp70Ba	FBGN0013277	FBTR0082679	9.86174773263647	4.45278860833674e-15		2	2.5321867567161	2	9.24831316120902	9.35713044861382	9.05135705792076
sm	FBGN0003435	FBTR0086492	0.249401970598572	1		12.0060695272661	11.9336931133473	11.8764910248894	12.2169076505999	11.9180351691142	12.3938349824041
CG46385	FBGN0286778	FBTR0474224	0.325212492542298	1		11.5253162812491	11.3435360233908	11.4398049720643	11.7724681912808	11.6089442718752	11.894451490343
mib2	FBGN0086442	FBTR0081142	0.0703927586214723	1		11.0507658440131	11.0019684040385	10.8780250186001	11.1705522308924	11.0508760039743	10.9125611128996
gw	FBGN0051992	FBTR0089096	-0.518735035780158	1		10.5461252330926	10.5874503367335	10.7886924420851	10.1755431771734	10.028071397851	10.1757057376277
CG5214	FBGN0037891	FBTR0082358	-0.0107859213638099	1		10.8905415444928	10.9325354296674	10.7862437371428	10.9032698971556	10.9527128301187	10.7115647504763
betaTub56D	FBGN0284243	FBTR0086536	0.102512994171	1		11.3125564935783	11.3739253263633	11.3722950447401	11.2606550312482	11.4857268059583	11.6011395035972
CG11892	FBGN0039313	FBTR0089644	-0.0216969956380776	1		10.3932700523469	10.4779898378622	10.8024904739574	10.5113307837223	10.7548861669419	10.3417540547
Alp4	FBGN0016123	FBTR0085733	-0.272399307052586	1		10.6118408579827	10.6798022609573	10.9329269960069	10.4814605049384	10.5934944767745	10.3403529381828
AOX3	FBGN0038349	FBTR0083151	0.0975738193829633	1		10.180813255482	10.3117248527199	9.89781961552706	10.3597669284205	10.4737360398135	9.7846523134985
CG17108	FBGN0032285	FBTR0080127	-0.231030862351466	1		10.8144298560679	10.8159866302369	11.0511830405485	10.4964729490962	10.7927390758942	10.6974064241245
bel	FBGN0263231	FBTR0081888	0.019458534808103	1		11.2846198183846	11.1839442473913	11.1408038674606	11.2435536872725	11.25243696477	11.1732089153217
CG32081	FBGN0052081	FBTR0076198	0.253211551828274	1		10.4332884443265	10.2580747319613	10.1922669539056	10.7081564169945	10.6699365182483	10.2205675718914
awd	FBGN0000150	FBTR0339146	0.00538885845168615	1		10.9403582224532	10.9592892260559	11.5250054310642	11.0764445876834	10.9876192265136	11.4206589320086
bun	FBGN0259176	FBTR0299652	0.306383766063612	1		11.0815763975899	11.0961176792744	11.2508646290344	11.3487724917388	11.4228963751008	11.5727829848561
CG42481	FBGN0259971	FBTR0300315	-0.279745369003077	1		10.6790794334536	10.8644324357691	10.9592516085727	10.3051091414298	10.6183675564808	10.7255854790524
Nna1	FBGN0265726	FBTR0340671	0.134017169885067	1		11.2120128970539	11.0789635427651	10.9672003614017	11.3471170832634	11.1581862878626	11.1557903522379
ND-39	FBGN0037001	FBTR0078201	-0.294821073204784	1		10.816820379418	10.8428679500838	10.7854265776862	10.4354624767282	10.6255091745461	10.4944326501087
CG11911	FBGN0031249	FBTR0078098	0.769174537900423	1		8.05962596334419	8.5953340100847	10.0457338103019	9.58435638588934	9.64173531828467	10.3886000206109
Men-b	FBGN0029155	FBTR0085110	-0.0464797557797126	1		10.5652085489466	10.7291699841668	11.0264975429977	10.7538523051836	10.8282492512075	10.6290500172975
Eip55E	FBGN0000566	FBTR0086710	1.06347412339671	1		8.59713258841973	8.67307670993941	8.86725301269385	9.92341493851043	9.99903784234402	9.29069081922222
CG6512	FBGN0036702	FBTR0075251	-0.0935608622678665	1		10.7264693992966	10.6837205368085	10.5077687622071	10.6978021772572	10.6475041200297	10.2596358138656
eEF1alpha2	FBGN0000557	FBTR0085832	-0.409526784666717	1		10.7051212815767	10.8066741883326	10.5868139061694	10.3399283657053	10.0647285635841	10.4548404321081
Usp47	FBGN0016756	FBTR0077095	0.0997123335373819	1		11.3438354392504	11.2792139080277	11.2425527830086	11.4255550598644	11.3709621541995	11.3686868067541
poe	FBGN0011230	FBTR0079545	0.0961457480886351	1		11.4410478987191	11.3705261586115	11.4293808298678	11.5782371309552	11.4571019688455	11.4918001848948
Pmp70	FBGN0031069	FBTR0074795	0.0670918746386502	1		10.5130927940427	10.8421669263162	11.231195274607	10.7596712669743	10.8675988774997	11.2120314648404
Sccpdh1	FBGN0037298	FBTR0078828	-0.3459026025091	1		10.5802955136061	10.5197975557704	11.0382072348075	10.2868036635144	10.3149375576226	10.5463971698969
RpL32	FBGN0002626	FBTR0085592	0.153236658154155	1		11.3739095541834	11.5754864466458	11.6630873911812	11.6317959127776	11.5948636499989	11.8483732925637
CG5614	FBGN0038359	FBTR0083171	0.307934738035075	1		10.5737143713436	10.4506563312569	10.222769040447	10.7932903430561	10.7969623944422	10.5883154164467
CG18266	FBGN0031724	FBTR0079109	0.330200676372491	1		10.5287317246245	10.3526626778272	10.0980062283853	10.803788518582	10.6859656539722	10.4906482828348
CG31709	FBGN0051709	FBTR0079856	0.342459253411277	1		10.8136321339045	10.6327445776665	10.5008160019098	11.0262944829418	10.9888503973489	10.9734832743782
CG3640	FBGN0035042	FBTR0072322	-0.135517225785343	1		10.1832857025315	10.3427844349812	10.1711509383947	10.1655591936691	10.4034616775345	9.61425728196534
CG9512	FBGN0030593	FBTR0073979	-0.451777899548258	1		10.2684203252249	10.3673543688396	10.711641086178	10.0152265937824	10.1253205740698	9.88031247472213
Appl	FBGN0000108	FBTR0070109	-0.757958431871641	1		10.007484532584	10.2045356335981	10.352017555931	9.49149829251053	8.96767919157277	9.76180714297643
eff	FBGN0011217	FBTR0083018	0.0867388545760413	1		11.9480050968501	12.002444382623	12.0837857818825	12.0936550435649	11.9619531675772	12.2306134862006
CG4928	FBGN0027556	FBTR0074344	-0.238866658674277	1		10.769886651858	10.851950396056	10.8169577315117	10.5113307837223	10.6814040447283	10.5243554461002
CG1394	FBGN0030277	FBTR0073467	0.216619868724205	1		10.7959697158284	10.7636377644252	10.5497587879113	10.9271041776793	10.9833018357672	10.8558333379288
CG6230	FBGN0027582	FBTR0080228	0.104238109883695	1		11.0067740218598	10.8116960482694	10.7862437371428	11.0318009272886	11.0336804936886	10.8519054312368
Sgp	FBGN0032055	FBTR0079684	-0.322893546030307	1		10.4384723382865	10.4680275799635	10.8241373177148	10.3096494480328	9.52946553853255	10.7202090044089
Rab3-GAP	FBGN0027505	FBTR0080301	0.285711049966766	1		10.6035575150776	10.3208112430722	10.2749346066348	10.8543865082981	10.7122913598819	10.4830496368668
Vha68-3	FBGN0032464	FBTR0080421	0.17891799320517	1		10.3344216679267	10.2164858881919	9.92181509480135	10.6048089314423	10.4190722835541	9.92959641209139
CG3345	FBGN0031240	FBTR0078127	0.25939948336691	1		10.8120353650823	10.5328893859683	10.4188808577968	10.9490967700677	10.8662597099523	10.7447765568897
Actn	FBGN0000667	FBTR0070343	-0.107023386788141	1		11.0439799299599	11.0428111757014	11.1516249263175	10.7446605372647	11.0637855097617	11.0881137327625
LamC	FBGN0010397	FBTR0087512	1.29660074507572	1		8.58222158155764	8.71656431953449	8.58868895590614	9.92341493851043	9.94424291859787	9.88800506787264
Hex-A	FBGN0001186	FBTR0071361	-0.462463499926106	1		10.4802919748349	10.6073901979907	10.6293307363272	10.0138360605425	10.1650723855846	10.1551333341649
CG12902	FBGN0033512	FBTR0088356	0.107441324098868	1		10.4823012742164	10.4896754051583	9.89630656354566	10.5530943049719	10.4807538428334	10.2083305796917
CG14540	FBGN0039398	FBTR0084948	0.323028133399118	1		10.8412932508187	10.6774461771831	10.6474325418855	11.1281265045709	11.0090144784399	10.9994595123719
CG5790	FBGN0032677	FBTR0081050	0.232043340061115	1		10.9123154468306	10.7465068066195	10.5603069536714	11.0751118513907	10.9508187958921	10.9031018713781
CG5612	FBGN0039529	FBTR0085200	-0.501572616508101	1		10.0742804388581	10.3624737433	10.3286490587604	9.68563817644472	10.0087807593416	9.54296048322866
Ance	FBGN0012037	FBTR0080552	0.550957860056017	1		9.89885305684772	10.0184960906119	10.2263863301501	10.6103399944205	10.6326156142956	10.5657110431364
CG12229	FBGN0036723	FBTR0075226	0.191659783124361	1		10.5111259537793	10.3107117121172	10.1240954555568	10.6430883255451	10.6270914112588	10.2357192798875
FBTI0019115	FBTI0019115	FBTI0019115	0.118427533187839	1		10.0809256408785	10.199070803171	10.5877516344919	10.4447801567781	10.6127884199677	10.1772761456806
SPoCk	FBGN0052451	FBTR0078531	-0.483413111219316	1		10.586846770945	10.6237987786548	10.5905611679475	10.1680616744687	10.0087807593416	10.1757057376277
CG44251	FBGN0265186	FBTR0339106	3.2947864962535	7.12722282445918e-22		5.54858705221864	5.82380282176134	6.49182830035954	9.39010773007079	9.33212693762787	8.88065057911319
CG1979	FBGN0026563	FBTR0081628	0.182718147804674	1		11.0178983747222	10.8720075240262	10.6812125257108	11.156758504304	10.9888503973489	10.9851856682837
CG9485	FBGN0034618	FBTR0071599	-0.307810699726885	1		9.67470907414287	9.72953628605365	10.6146839610315	9.75885152046029	9.85253876855907	9.68440638954098
Pif1A	FBGN0261015	FBTR0301876	-0.188816517214993	1		11.1961858258808	11.1200272405115	11.166764846586	10.9366754907104	10.9677762477625	11.0135935152756
tud	FBGN0003891	FBTR0071582	-0.244971300998821	1		10.7878692999878	10.9139752036696	10.9700799930745	10.6995330527049	10.6270914112588	10.6163712124763
mEFTs	FBGN0032646	FBTR0080994	0.152623230892307	1		10.6694117340566	10.4497362351882	10.2251815743772	10.6724682849901	10.7182418075537	10.4247470879869
Gel	FBGN0010225	FBTR0078968	0.473180227026671	1		10.606323917128	10.6742987347878	10.8000650965589	11.0771104944296	11.0479258449223	11.3604159335928
Lmpt	FBGN0261565	FBTR0302776	-0.150739449646147	1		10.7042607510708	10.8713205208473	10.684722734201	10.5162495851908	10.706316267692	10.5871345011491
unc-104	FBGN0267002	FBTR0087079	-0.507948826194103	1		10.488312436136	10.5723124732749	10.5679301945122	10.1210481400798	9.80440389529955	10.164664755201
CG13124	FBGN0032156	FBTR0079902	-0.10592728320364	1		10.8048279540597	10.8917896261281	10.9358757859714	10.6986678745586	10.8835726722239	10.7277304712216
RpL6	FBGN0039857	FBTR0085804	0.100642124240299	1		12.2831746159557	12.2775340219866	12.2778426177971	12.3144476129006	12.2329265734548	12.5721339237549
pix	FBGN0086706	FBTR0076557	0.109493478678989	1		10.4913086507757	10.6632282953655	10.3387105134454	10.7235497601113	10.6707038623668	10.4260686302646
Sap47	FBGN0013334	FBTR0083204	-0.373058792774812	1		10.5812332308592	10.778370672519	10.7903226060803	10.3858009914704	10.0435573078418	10.5704993798818
chic	FBGN0000308	FBTR0079233	0.162839412767358	1		11.1438321638876	11.2361056830247	11.438765940688	11.2583082427623	11.4197046864698	11.6226234784531
CG4631	FBGN0032590	FBTR0080871	0.185141720547353	1		10.6729347614036	10.5663823618828	10.3071749417836	10.8536094085825	10.7152696515701	10.5366423992278
unc-13	FBGN0025726	FBTR0089245	-0.39858775539073	1		10.5209334501384	10.6703547510071	10.5107382897797	10.3619544674823	9.88860418746104	10.2281633168915
CG8565	FBGN0030697	FBTR0074103	0.126008717110323	1		10.8980869658924	10.707009309777	10.5352494972841	11.0338604375447	10.7742938024646	10.7104805678483
Mitofilin	FBGN0019960	FBTR0290271	-0.0191490891295491	1		11.0261857069335	10.8252393466422	10.7236350565112	10.8980032413896	10.8914937311211	10.7373436645873
CG30008	FBGN0050008	FBTR0088380	0.382246024335055	1		10.7264693992966	10.9766404638317	10.9707990037992	11.1351780892231	11.1427833990992	11.522395009048
cher	FBGN0014141	FBTR0089471	-0.0631631936287781	1		10.1545934790285	10.2779097339072	10.3409368949996	10.061724519618	10.5170474749679	9.94073445594253
Mdh1	FBGN0262782	FBTR0080050	0.0195244544558972	1		10.7731729404335	10.7980244064198	11.2155070941135	10.9410716935862	10.9783518022603	10.9689569565958
ATPsyngamma	FBGN0020235	FBTR0085539	-0.178765539258811	1		10.9330312301616	10.9836500906447	11.2329945203165	10.7370961952364	10.8729431515061	11.0109539157332
Sirup	FBGN0031971	FBTR0079532	1.51483131887522	0.112631483956946		8.18335326483693	8.25959738216708	8.09273157185103	9.43027254708278	9.82935948589588	9.75761432777215
lectin-46Cb	FBGN0040092	FBTR0301706	-0.0313662499042234	1		10.4239102355196	10.5706206415553	10.4408432930043	10.344360570608	10.6668630538818	10.3034379340684
Not1	FBGN0085436	FBTR0112672	0.0291522304120987	1		11.5393771889924	11.5490961139766	11.7764071127522	11.6453296851295	11.5662832982086	11.7483860637491
AdSS	FBGN0027493	FBTR0083991	0.278906073589002	1		9.99064384191347	9.93021727164158	9.73975478189305	10.1262051763367	10.4587088881497	9.85109432267912
CG45076	FBGN0266446	FBTR0344440	0.0903455712385777	1		10.5774786993286	10.7450074999561	10.7422835473969	10.6484748313152	10.9195256420593	10.7595284339271
CG7430	FBGN0036762	FBTR0075140	-0.0947551969756373	1		10.9990759657159	10.8754376412674	10.9247866077184	10.9352071077753	10.8689368031306	10.7017776499124
Ggamma1	FBGN0004921	FBTR0088645	-0.21736438851831	1		11.190666518519	11.2307593583068	11.2632432933199	10.9599686091855	10.8467007802713	11.2074275444958
emp	FBGN0010435	FBTR0072400	-0.0295279121810564	1		11.5480362189388	11.5222140299174	11.5323300110506	11.4406400982115	11.4628725527731	11.6063948560146
ATPsynF	FBGN0035032	FBTR0072339	-0.236658374117029	1		10.677326481768	10.6837205368085	11.1156680496925	10.5616845724061	10.5373839910297	10.7093955698463
CG31820	FBGN0051820	FBTR0080807	-0.105594630675558	1		10.2461256161773	10.2056261200188	9.79439003395836	10.1529812609952	10.2174769895967	9.49086976511166
Hrb27C	FBGN0004838	FBTR0079346	-0.136743021091678	1		11.3187543287078	11.3695534949927	11.4817735186773	11.2382048900856	11.1361314847224	11.3823670903231
alpha-Spec	FBGN0250789	FBTR0072789	0.0353592639991118	1		11.2126181766955	11.2646383889907	11.3668426761882	11.2965504045164	11.3131621466214	11.3444296545724
Akr1B	FBGN0086254	FBTR0076138	-0.137791220763852	1		9.84052452964337	9.87782232193286	10.5792900561404	10.247115765489	10.0506489695977	9.64636051626325
RpS11	FBGN0033699	FBTR0088006	0.0729561744249514	1		11.0213572170109	11.0597950792678	11.3547744347019	11.0207669411785	11.2431810258163	11.391190212772
Klp59C	FBGN0034824	FBTR0071975	0.20029335481575	1		10.5623620940791	10.3526626778272	10.1395254951369	10.7396220519626	10.5804869912471	10.3333268715771
Muc11A	FBGN0052656	FBTR0342741	-0.422942489767169	1		10.5170184485638	10.4725644087708	10.830489314696	10.2280544735336	10.0867439926231	10.2625976944609
Acp54A1	FBGN0083936	FBTR0110768	-0.0737854281679202	1		10.2306703767091	9.94857103183049	9.80893834135471	10.0495613493052	10.2496740411202	9.34758956286143
RpS14b	FBGN0004404	FBTR0071096	0.113876444767191	1		10.8263430580292	10.8877189725818	10.673283189843	10.9512777019978	10.9374904718543	10.8450057560693
Unc-89	FBGN0053519	FBTR0113464	-0.0605069092833442	1		11.0689299612754	11.1872601754059	11.179883185474	10.9614120172711	11.1041091655631	11.1849657660109
grsm	FBGN0040493	FBTR0082730	0.187954972285662	1		10.64809096903	10.5655332097757	10.5215745610532	10.8324679127975	10.8419396639955	10.6117329715018
FBTI0019183	FBTI0019183	FBTI0019183	0.313994207961983	1		9.82951775734928	10.1770020946991	9.9498008664302	10.3153048111393	10.4833767428732	10.088260117319
RpS27	FBGN0039300	FBTR0084868	0.0607283633845201	1		10.949101775007	11.0237713642526	10.9822547065858	11.0943170569876	11.0555837461191	10.9851856682837
Mal-A8	FBGN0033297	FBTR0088752	0.584843902704278	1		8.4933571739639	8.91360776663744	9.0498227960145	9.62681814493074	9.87001617542095	8.34528733885761
ND-49	FBGN0039909	FBTR0089105	-0.341498632541408	1		10.3399725589553	10.4788920957312	10.4685981668886	10.0711143724362	10.2649990191459	9.90705898969478
spaw	FBGN0050365	FBTR0088773	0.171413185756507	1		10.7171151225581	10.6496704041161	10.485803431804	10.8644508974349	10.8357950500505	10.6653126354155
RpL38	FBGN0040007	FBTR0111120	-0.239642617149808	1		10.2484887182571	10.2261902740603	9.72789462768512	10.0522731518817	10.0112062424742	9.38340564323154
GCS2alpha	FBGN0027588	FBTR0070058	-0.156296005875625	1		10.943278631808	10.9950474302828	11.1922669095475	10.9092654836491	10.8581984947369	10.9068930137366
ATPsynO	FBGN0016691	FBTR0083063	-0.254896660698903	1		10.7008134870004	10.784951711078	10.9922043666408	10.4250384258884	10.5910644896586	10.7028683900541
asRNA:CR42871	FBGN0265295	FBTR0304128	0.203110100666903	1		10.1919060509344	10.047977899071	9.57362137442979	10.3465715773122	10.2861841289934	9.79287076731778
jp	FBGN0032129	FBTR0079860	-0.220451490545615	1		10.7366053635177	10.8009134331558	10.7142196301692	10.3986439429399	10.6223394857599	10.5633109018232
CG17575	FBGN0250842	FBTR0087819	-0.0605997806018054	1		10.3814755382005	10.6205319584873	10.5914964645596	10.344360570608	10.6537272871749	10.4047772963516
Fum3	FBGN0036162	FBTR0076177	0.106051572316531	1		10.2004751970793	10.0540448362807	9.54686864937364	10.2208410564291	10.2445293250287	9.65314781490604
CG10477	FBGN0035661	FBTR0077068	-0.61404806527622	1		10.2198727724678	10.2208070094856	10.0388931386782	9.49349506895319	9.72683755473538	9.40769058869527
CG17242	FBGN0250841	FBTR0077803	-0.343697935756745	1		10.2625866182578	10.2326237882121	10.1598454782295	10.0026632802026	10.1230796938453	9.39694771540223
RpL41	FBGN0066084	FBTR0100231	0.0104317072014118	1		11.5793486291921	11.5191472455549	11.8714943407493	11.6908525414829	11.5017708167607	11.8174875561503
FASN2	FBGN0042627	FBTR0077657	0.0264676633395072	1		11.1986320899513	11.3695534949927	11.0340852463135	11.1485452412125	10.9771116355627	11.5236301005173
Rcd7	FBGN0260461	FBTR0074936	0.181871181805655	1		10.5002601390953	10.3712470160133	10.0781249544736	10.6986678745586	10.5153397541742	10.2787802279349
CG10734	FBGN0034082	FBTR0087250	0.333538656865719	1		10.5179981954108	10.2056261200188	10.1873262129397	10.8261438021817	10.5902535835633	10.4944326501087
RyR	FBGN0011286	FBTR0088637	-0.204985573334971	1		10.777270302174	10.8023557799152	10.9195823429088	10.548299739657	10.7070645089447	10.6290500172975
aay	FBGN0023129	FBTR0076457	0.73972566561097	1		9.15083162560605	9.29796977934513	9.67416644591204	10.0180036459374	10.2517268015626	10.101554254111
Obp99c	FBGN0039682	FBTR0085463	0.286177996575573	1		10.6081652425267	10.6090394796497	11.1817475342101	10.9447249904287	10.8527992181649	11.4618316324782
ATPCL	FBGN0020236	FBTR0300596	-0.0957596415010795	1		10.7780883799529	10.9436887385779	11.1541593055293	10.8858924812241	10.8351106968875	10.8926245667243
dbf	FBGN0287630	FBTR0080103	0.215939184248042	1		10.777270302174	10.5535923007414	10.4040512635635	10.9307929704479	10.7664184772297	10.6974064241245
CG2267	FBGN0039792	FBTR0085672	0.297571925548944	1		10.7205236994618	10.5206740502386	10.4645198745118	10.9700422700764	10.8344260189424	10.7978046157194
28SrRNA-Psi:CR45851	FBGN0267511	FBTR0346872	3.53854526605185	1		5.8012632049987	4.19186450479946	4.45941038744174	8.45510043525249	9.30668243383494	2
CG2930	FBGN0028491	FBTR0070608	0.250273646804929	1		9.82793848379769	9.99093141655731	10.3815170797128	10.323185259464	10.5067706964747	10.1503439050301
rhea	FBGN0260442	FBTR0305210	-0.123198094399792	1		11.0053774270668	11.0884531066772	10.9672003614017	10.8497176188689	10.8855570178892	10.9589487862651
Hpd	FBGN0036992	FBTR0078225	-0.832860044914512	1		10.0282626610732	9.76843001339599	9.30375496313308	8.61037357311725	9.25440623725996	8.75588199202289
CG32425	FBGN0052425	FBTR0078202	-0.0107526677075867	1		10.5840427311926	10.6656076941045	10.7615253429545	10.7286445907537	10.7490852573554	10.489384617888
ERp60	FBGN0033663	FBTR0088058	-0.0576679747981561	1		11.5355119857925	11.5516712191537	11.6657541109957	11.4688235142371	11.4355929847557	11.6696842187016
CtsB1	FBGN0030521	FBTR0073838	0.0980681596255259	1		10.6964927910945	10.800191718666	10.8657073771963	10.7981451491995	10.9808289420213	10.8753140422455
FBTI0020127	FBTI0020127	FBTI0020127	0.22273090929904	1		9.70255386244543	10.1016831770942	9.81855634314742	9.97148435393849	10.3811315856014	9.9164924058643
UQCR-C1	FBGN0038271	FBTR0083000	0.00886878281868362	1		11.8905346475092	11.8895918467983	12.05186273107	11.9443556369154	11.7985026377684	12.1067034383085
CG10383	FBGN0032699	FBTR0089628	0.613347852833562	1		9.47325572787322	9.45843808859243	9.28999306346276	9.872154574747	10.270071382055	9.87645074164176
Atg8a	FBGN0052672	FBTR0071498	0.147564688998098	1		11.0275623124681	11.136130948966	11.1904161139165	11.1523417890435	11.2743109291094	11.3673116165029
fabp	FBGN0037913	FBTR0100320	0.0162089731153195	1		10.7222249726906	10.6868475133766	11.1189151701138	10.8683031979028	10.8921518604447	10.8558333379288
CG15096	FBGN0034394	FBTR0086632	0.148323009676281	1		9.75169221220362	9.69112291452667	10.4685981668886	10.0590304410503	10.3517673586425	10.0561867289502
Chc	FBGN0000319	FBTR0074179	-0.182482623902391	1		10.8120353650823	10.8849988086255	10.9446861644247	10.6986678745586	10.7182418075537	10.6808953471053
kay	FBGN0001297	FBTR0099988	0.412425196660572	1		10.5179981954108	10.5765333929162	10.5410707357312	10.8949850690302	10.9227500979678	11.0500496061478
CG9572	FBGN0031089	FBTR0070006	-0.672784347642436	1		9.94037154814708	10.0234517536167	10.2842198837864	9.33103648010102	9.58262081628131	9.32792924360315
14-3-3epsilon	FBGN0020238	FBTR0083565	-0.0102938937214975	1		11.6296183280975	11.6819652489123	11.7581972954101	11.572581366872	11.583906773796	11.8674680081605
mtd	FBGN0013576	FBTR0078810	-0.0742726663738592	1		11.0655834442629	11.173393244226	11.1065370382374	11.0159129081277	11.0126505873279	11.0964377551118
Mical	FBGN0053208	FBTR0082206	0.180476482841843	1		10.6596788127594	10.7215667629466	10.4346023533539	10.8021783786303	10.8213550165424	10.7468932255766
Lpin	FBGN0263593	FBTR0088815	0.260977500257798	1		10.5499621437342	10.6600496469465	10.6890985185016	10.8213824599489	10.9489222718239	10.9106742197619
fiz	FBGN0030594	FBTR0073978	-0.0647080701543578	1		10.2926675176257	10.4293442249908	10.4262388808553	10.3771750648835	10.4955542839401	10.044188131894
CG42688	FBGN0265263	FBTR0302890	0.260334932972086	1		10.3554023845944	10.2995199532089	10.5574378211937	10.8582657405426	10.6286719145971	10.4906482828348
CG33523	FBGN0053523	FBTR0091475	0.15182367923076	1		10.4962885552052	10.4152734610792	10.4072418913978	10.7107334071247	10.6707038623668	10.3653671720961
Sodh-1	FBGN0024289	FBTR0081627	0.287278999578094	1		9.70771545532058	9.56424417943041	10.5849366190166	10.3130453254821	10.211161441471	10.4074559604
CG32192	FBGN0052192	FBTR0075147	0.198645895617794	1		10.2270801470168	9.95636600977583	9.74816702100343	10.4239918663147	10.2690583351813	9.79696250418147
His3.3B	FBGN0004828	FBTR0071345	-0.144629191239974	1		10.9599572200947	11.0688120161052	11.0807916262484	10.8828488392003	10.8494143801766	10.9470307359054
Treh	FBGN0003748	FBTR0071535	0.0734960739259129	1		10.7903042039278	10.8145578535802	10.8073290306992	10.9498241137648	10.906555264234	10.7678908442236
Dp1	FBGN0027835	FBTR0086679	0.0399507686791067	1		10.8176163411087	10.9318766597146	10.7355301355087	10.8736791955453	10.8914937311211	10.8459934465149
CG4716	FBGN0033820	FBTR0087746	0.315383874396722	1		11.3254853742619	11.316536105788	11.4973269800995	11.5231019086758	11.4974521623169	12.0126370600397
bmm	FBGN0036449	FBTR0075699	1.31503608756048	1		8.4364577059454	8.57184683525385	8.39229178242008	9.7421537098981	9.75170932606129	9.83128154413147
NAT1	FBGN0010488	FBTR0087786	-0.00350768697965512	1		11.3814657228961	11.3573395438192	11.2974635931183	11.3399216154427	11.280356562587	11.405329936849
Cyt-c-d	FBGN0086907	FBTR0080888	0.237758177249413	1		10.3717532415057	10.2208070094856	9.91585353700573	10.5597800395139	10.463144909918	10.2083305796917
DnaJ-H	FBGN0032474	FBTR0080493	0.183505147828774	1		10.568049398781	10.4105525439286	10.3230288920891	10.6680550533344	10.7100535992946	10.4690139806727
CG1317	FBGN0035333	FBTR0072901	0.0216855485971675	1		10.7983909980608	10.6774461771831	10.4948297071419	10.7786271268485	10.706316267692	10.5560864264893
CG9336	FBGN0032897	FBTR0081427	-0.162585259344676	1		10.3421869490338	10.3117248527199	10.0687524253502	10.1015433920371	10.3021189064587	9.79900402899367
CG18568	FBGN0033888	FBTR0087608	0.225407615205626	1		10.2425736895913	10.1341181113692	9.99997415208384	10.4974682460883	10.4587088881497	10.0612985933734
Lamp1	FBGN0032949	FBTR0085896	0.0368932955745805	1		11.2258704825166	11.2967170405123	11.2305950270436	11.2890975984068	11.2333460124154	11.3416312592056
tn	FBGN0265356	FBTR0086572	-0.0645236222231088	1		10.6999503823958	10.707009309777	10.4346023533539	10.4396110990653	10.6560540714876	10.5609067608571
eIF1A	FBGN0026250	FBTR0083572	0.0839563840011531	1		11.0494112122787	10.9988266221835	10.9151065534227	11.057673303913	11.0886889890458	11.0713202044104
CG8042	FBGN0027554	FBTR0076766	0.111875134053385	1		10.9063416021649	10.7695489943103	10.5679301945122	10.9248863662549	10.8541509328727	10.8170722673414
CG34417	FBGN0085446	FBTR0112703	-0.0435111101751687	1		10.9671490691241	11.0849018309361	11.0633691805108	10.9100131830413	11.0102275332763	11.0645476727842
sip2	FBGN0031878	FBTR0079357	0.266321312992143	1		10.679955111219	10.604912734885	10.5028059263208	11.0214590431929	10.7606638451228	10.7937152699224
CG9259	FBGN0032913	FBTR0081464	-0.656220597897791	1		9.66058251971514	9.93416992425742	10.2644167353338	9.43235582498588	9.29079825962303	9.23145556921882
cdc14	FBGN0031952	FBTR0079492	0.165986973294927	1		10.9033453780702	10.8316104870334	10.762356149186	11.1015354289425	10.952081761622	10.9377955373208
MCPH1	FBGN0260959	FBTR0301428	0.237636451821891	1		11.0282501229696	10.9644521246814	10.9166000266277	11.2512448852982	11.136686983859	11.2333242748098
CAP	FBGN0033504	FBTR0088338	-0.0147977164524048	1		10.7102737134217	10.8449689798833	10.7598622938009	10.6167662138331	10.8467007802713	10.8008640361822
COX5A	FBGN0019624	FBTR0082473	-0.0579491640642031	1		11.1714923041654	11.2838677952177	11.4125439356008	11.0159129081277	11.1266551263439	11.5155830406485
Diap1	FBGN0260635	FBTR0075499	0.228923878021437	1		10.2777054667103	10.2727163784419	10.2667606756651	10.4437478257986	10.6614686855644	10.3777135054847
Vha100-2	FBGN0028670	FBTR0083656	0.0207478654935003	1		10.3900629175355	10.5458634810935	10.5886887537022	10.5540513089199	10.6498409546276	10.3736097895878
Ufd4	FBGN0032208	FBTR0080074	-0.0675081174495645	1		11.1457350221221	11.1119074732428	11.1490860871313	11.1636718529055	10.9839193974683	11.0517628424826
NLaz	FBGN0053126	FBTR0077942	-0.180796087852652	1		10.1342916923964	10.1260774845521	9.81695778904938	9.94400395268161	10.1129524352378	9.40501236065235
scyl	FBGN0041094	FBTR0076168	0.474887359738518	1		10.2004751970793	10.3248313418681	10.5333038530636	10.7843472112039	10.7396087467155	10.9671424457345
aqrs	FBGN0039598	FBTR0085313	-0.400369138823106	1		9.9849863081854	10.2559708849764	10.5274511271028	9.71844725843725	9.92121283691198	9.9718331393946
Cp1	FBGN0013770	FBTR0087592	0.226938592323402	1		11.2035122093386	11.2807668724266	11.3122898382258	11.357021161157	11.4247170319302	11.6785823040756
Ggt-1	FBGN0030932	FBTR0074622	-0.0408935686062702	1		10.3975351717843	10.3398077245597	10.5391329315833	10.3310228960778	10.5894422214198	10.209865892033
CG14305	FBGN0038630	FBTR0083634	0.168357777230838	1		10.2461256161773	10.0516211221172	9.7927644620411	10.4333836832902	10.2710837180759	9.86285268710212
Pgk	FBGN0250906	FBTR0077739	-0.278816184163887	1		10.2915220835396	10.2706337903723	10.6492302928673	10.1742989512192	10.2383313503062	9.98085367330841
CG7910	FBGN0037547	FBTR0081790	0.170484997929875	1		10.7854302795979	11.0348573091084	10.6519227259529	10.9359414860589	10.8809226251887	11.1779231589262
Pdk1	FBGN0020386	FBTR0072464	0.163270884262678	1		11.1476353738668	11.0175754968406	11.068080574923	11.1879192720284	11.2447278120505	11.2910345814971
YME1L	FBGN0034792	FBTR0071906	0.148174719611979	1		10.7441608754651	10.5966236626934	10.4522153652379	10.8644508974349	10.7330114295052	10.643891804622
CG9129	FBGN0035196	FBTR0072653	0.300174969701971	1		10.2496688193647	10.0491933292835	9.96431502241293	10.6011097402093	10.3820689393593	10.1551333341649
Paics	FBGN0020513	FBTR0073705	0.361930609936318	1		9.18824036546716	9.10107750093243	9.46554060234274	9.41981079284923	10.0717171663349	9.21625877892631
trpl	FBGN0005614	FBTR0088471	0.00717322006705342	1		10.8560901071046	11.0543577414926	10.6438303053671	10.8706096503333	10.5755787888823	11.1129430875836
m-cup	FBGN0038488	FBTR0083414	0.159605903092792	1		10.7608105681854	10.5118850502216	10.4387659780793	10.8229713206562	10.742531231638	10.6359190506659
eIF3b	FBGN0034237	FBTR0086941	0.0321146874285456	1		10.8373739853044	10.9391066373097	10.7648457011087	10.8636792014267	10.8908353014346	10.8887956933869
CG42564	FBGN0260766	FBTR0301268	-0.165705195942992	1		10.0364908394776	10.1902837879654	9.75151823022303	9.74383221459167	10.1129524352378	9.60728408175848
CG10527	FBGN0034583	FBTR0071541	0.0254276254118772	1		10.2983810863027	10.2706337903723	10.0457338103019	10.1491863978189	10.4560407131144	10.0646964680074
fau	FBGN0266451	FBTR0344444	0.0505505011877443	1		10.882956452306	10.937138415823	11.1078450120295	10.9271041776793	11.0678689723693	11.0889482995727
CG14740	FBGN0037988	FBTR0082552	0.162854150596439	1		10.2719092600228	10.0271573615897	9.74480800919485	10.4018368961278	10.2445293250287	9.88031247472213
Ank2	FBGN0261788	FBTR0303111	-0.141568140598754	1		10.9293537322993	11.0640099973334	10.9765382256466	10.9541804921372	10.5272515661487	11.0232309367429
CG6652	FBGN0036687	FBTR0075291	0.255329420854686	1		10.5335843270636	10.3218173184544	10.1331163555484	10.6556256968443	10.6167757178345	10.5019717336366
CG15128	FBGN0034467	FBTR0086481	0.103416916444118	1		10.5422780908015	10.1647188525521	10.1098047989322	10.6176819129443	10.356544135573	10.1503439050301
nrv1	FBGN0015776	FBTR0079384	-0.0221778664415729	1		10.7416467654581	10.8788596224839	11.0511830405485	10.8683031979028	10.8716089378421	10.8820706156225
CG12116	FBGN0030041	FBTR0071240	-0.146920395849686	1		10.0088790900762	10.0969895092957	10.7159361026848	10.0791144603318	10.181317722252	10.2251298161658
Gbs-70E	FBGN0036428	FBTR0075723	0.409411552107488	1		10.1355689583071	10.168079212689	10.3026130566898	10.7454985766992	10.5373839910297	10.5427468558416
Tpi	FBGN0086355	FBTR0085582	-0.00864337355684418	1		11.2300617238398	11.1778451804675	11.2520481360724	11.172423016702	11.2007783260983	11.2609876596111
CG6661	FBGN0036403	FBTR0075770	0.186468620466651	1		10.1330132946775	9.83477362900652	9.65461020802823	10.1313438439691	10.2791569347309	9.75551334180428
gskt	FBGN0046332	FBTR0085784	0.264966408795791	1		10.3608732864491	10.2023521848473	10.0125986900658	10.6412883451591	10.4390267035839	10.2846200700082
TTLL4A	FBGN0026147	FBTR0300400	0.196836476817968	1		10.9750189135614	10.8637418150237	10.8803229139399	11.1959120213438	11.0259051255705	11.0839336416411
levy	FBGN0034877	FBTR0072061	-0.188706817501258	1		10.859185990114	10.7717594760865	11.1240954090522	10.633160526171	10.6859656539722	10.8839952673922
CG32371	FBGN0052371	FBTR0076788	0.199608399407697	1		10.3120020310183	10.1352631228476	9.75986235366133	10.4673065312943	10.2911826794575	10.069778321729
CLIP-190	FBGN0020503	FBTR0080975	0.0445520873009078	1		11.3282807342666	11.243026416763	11.1414426520603	11.3214933748803	11.1885073288274	11.3388274252408
CG10365	FBGN0039109	FBTR0084446	0.252362133357604	1		10.4436376721414	10.1725475520418	10.0153892033932	10.4894865775775	10.5532828640871	10.3681199471253
f-cup	FBGN0028487	FBTR0082846	0.22912058411535	1		10.6990867611224	10.5241747127454	10.5449385529844	10.9115074203079	10.8025743226362	10.739471258621
GramD1B	FBGN0085423	FBTR0112638	0.820566101725711	1		9.21022869025939	9.20506255477752	9.32190230779037	10.0936670536134	10.0518275314925	10.0424658713608
CG9119	FBGN0035189	FBTR0072635	-0.208442112252659	1		9.17090359172346	9.22240589415603	10.3083131627176	9.61402678858812	9.31455941649792	9.43944741556446
Taldo	FBGN0023477	FBTR0072141	-0.05539298946379	1		9.91679319826556	10.032083412807	10.4746940701882	10.1705598220115	10.2548004760922	9.8608996027848
CG31178	FBGN0064912	FBTR0300075	0.204586816336063	1		10.2707472189991	10.1005111909673	9.93513920634682	10.462217698295	10.3867465945336	10.0527687288899
CG12163	FBGN0260462	FBTR0078822	-0.135737882692978	1		10.4446685233785	10.4950369850888	10.222769040447	10.2184285468929	10.3811315856014	10.1599069160469
TrxT	FBGN0029752	FBTR0070755	0.265475071752192	1		10.5413147001314	10.4851921504915	10.2807449042881	10.8213824599489	10.6482834855419	10.6370607166046
CG10737	FBGN0034420	FBTR0086585	-0.185133641709182	1		10.7424852890224	10.8016347867853	10.7714635796002	10.523107854034	10.6063857326447	10.6313433309174
Hsp60D	FBGN0032525	FBTR0080517	0.0987754179982101	1		9.9563609852765	9.8557640868326	9.42203896820048	10.061724519618	10.0411856528161	9.37521896183115
RpL34b	FBGN0037686	FBTR0082049	0.080037662591379	1		11.1253073052384	11.2672519836779	11.165509237285	11.2518348210513	11.182063394651	11.3638678949759
Hasp	FBGN0032797	FBTR0081280	-0.475690683413698	1		10.2162555376701	10.3605168605683	10.2865318954314	9.894994257846	9.52946553853255	9.98802971021342
Jon25Bi	FBGN0020906	FBTR0100432	-0.0695443198051981	1		7.3599202535822	7.37064602259865	9.73298949437638	7.74389343616819	8.5100711475871	9.09521387451021
ninaC	FBGN0002938	FBTR0079436	-0.163796222526999	1		10.857638879042	10.9012433881585	10.9210711923571	10.8285185935177	10.2268987743509	11.0249762993363
Baldspot	FBGN0260960	FBTR0075355	-0.0633411303883354	1		10.8638173936629	10.9193025350579	11.094711603228	10.7802637521924	10.9214611802831	10.989661433794
CG45085	FBGN0266486	FBTR0344529	1.32041436068935	1		8.15843720198653	8.09045083584797	8.48781437367266	9.50343770547985	9.64329986870575	9.54052216065886
Tsp42Ee	FBGN0029506	FBTR0086180	-0.301771063788833	1		10.3879208599596	10.5189205284734	10.4439536678338	10.1415665935313	10.1931157734374	10.1147270058656
pdgy	FBGN0027601	FBTR0073972	-0.391616938265833	1		10.0528077362933	10.1375504231509	10.4998200094855	9.7354200941183	9.94297306887306	9.87257864391994
Jon25Bii	FBGN0031654	FBTR0079055	-0.577977115535498	1		6.86402815573462	6.63618332387596	9.62568302517296	7.30861229072165	7.59212120614165	8.35086458764375
CG15534	FBGN0039769	FBTR0085644	4.29666627073104	0.184084557497652		3.31799485021628	3.47740685763576	6.06606479040026	9.08840824212763	8.82883000504996	8.98476071603523
CG9527	FBGN0031813	FBTR0089948	0.650922304575802	1		8.86077368902152	9.15626448965829	9.40724196783229	9.77371607615795	10.0196634643041	9.58615994341034
su(w[a])	FBGN0003638	FBTR0070176	-0.047668501648601	1		10.8745665304462	11.0280926932429	11.0251136628042	10.841118546627	10.9182338391014	11.0267195529532
lectin-30A	FBGN0040097	FBTR0079816	-0.262761444371175	1		10.1098062816769	10.3248313418681	10.4501543720778	9.95128653918041	10.1899076797047	9.96275584901332
CG6790	FBGN0037915	FBTR0082460	0.275369693850073	1		10.1882179212092	9.84600653258392	9.84232450720214	10.4458117495937	10.2741164709801	9.96275584901332
PCB	FBGN0027580	FBTR0088454	0.143271511564347	1		11.2089826838192	11.3210713285222	11.5062816675006	11.3782495571282	11.3966992205733	11.686874709148
RpL13A	FBGN0037351	FBTR0078705	0.0910668011834382	1		12.069592242196	12.067768005628	12.2103410182541	12.1968276916045	12.0254208144274	12.3823073981766
PRL-1	FBGN0024734	FBTR0080856	0.554920549948627	1		9.53843826910982	9.6192911647039	9.99149599875697	10.3321390906882	10.2720953442409	10.2417356860291
CG3581	FBGN0038697	FBTR0083775	0.345386285367418	1		10.1621335944179	10.0160118609361	9.78950781297485	10.3933066003565	10.4117471526081	10.2083305796917
IM33	FBGN0031561	FBTR0077546	-0.381231175904188	1		9.74333860126733	9.3182759463823	10.384757878447	9.52897237464224	9.34756492739746	9.62119693959087
Hrb98DE	FBGN0001215	FBTR0085298	0.193396044194388	1		11.0480553074049	10.8740665728594	10.7722886839873	11.1048046057023	11.0372550400956	11.1437923226487
CG14207	FBGN0031037	FBTR0074733	0.151686656138217	1		10.0102723008439	10.0887386659796	10.2323950641773	10.0910320227203	10.4894783619351	10.1788448461653
scpr-A	FBGN0037889	FBTR0082357	-0.179910824841373	1		10.28578123193	10.3308405638692	9.93808348274621	10.1223391283858	10.0867439926231	9.81724890460116
CG8043	FBGN0037610	FBTR0081902	0.200977813574119	1		10.126604258508	9.6691560934918	9.54300601011327	10.128776798049	10.1508435894292	9.6733201994934
mlt	FBGN0265512	FBTR0088369	-0.0633422494845167	1		10.4123645682727	10.4986003338409	10.138245942992	10.3465715773122	10.3450531881851	10.1851026464294
CG3739	FBGN0038702	FBTR0339153	-0.329273224938357	1		9.54036824913107	9.46937478661741	8.19473125940034	9.14030820822236	9.2212686499835	7.85016147210169
Pink1	FBGN0029891	FBTR0070956	-0.0741907325395276	1		10.783801972206	10.788594913398	10.6128426142919	10.638584156785	10.6730034489361	10.6585824598791
Ank	FBGN0011747	FBTR0089171	-0.244200341181767	1		10.4681770543814	10.5595751092989	10.6759311471065	10.4794469905943	10.2206244262114	10.2670291449744
CG15098	FBGN0034398	FBTR0086629	0.0572560553139621	1		10.2270801470168	10.3308405638692	10.1006364842575	10.2196353059431	10.4489013602527	10.1503439050301
TTLL6B	FBGN0039501	FBTR0085180	0.287204942869641	1		10.570884665613	10.3187969850732	10.2772615344896	10.8013726342705	10.6151821208475	10.6186847529716
FBTI0020330	FBTI0020330	FBTI0020330	11.3726618065439	1.4280405150302e-15		2	2	2	8.91451845604727	8.70545123660777	9.02369024164738
CG9313	FBGN0034566	FBTR0071521	0.278056687289058	1		10.3142597379862	10.0234517536167	9.89327569072534	10.4794469905943	10.394199439228	10.2052550446718
Tpl94D	FBGN0051281	FBTR0084339	0.324232648754401	1		10.6291732762214	10.4086598430595	10.3717507733946	10.9017670992073	10.6905128854648	10.7937152699224
cdi	FBGN0004876	FBTR0083716	0.459527932290188	1		10.2162555376701	10.1051934338399	10.1344004632865	10.6403875121095	10.5599250614021	10.6313433309174
hfp	FBGN0028577	FBTR0072707	-0.471937476636012	1		10.0282626610732	10.2612247611209	10.0167824385963	9.51331228896852	9.62441234173971	9.76598780816399
Gpo1	FBGN0022160	FBTR0087307	0.0641002183234739	1		10.1214564508147	10.2737565461983	10.7862437371428	10.2435609038326	10.4772492084684	10.7039583061719
CG32119	FBGN0052119	FBTR0075867	0.231859610030017	1		10.1457465796652	10.0697004991341	9.68121258892517	10.3641386946293	10.2455597369971	9.99517022974618
Hex-t2	FBGN0042710	FBTR0085011	0.133365149530415	1		10.3221340044827	10.1792242188404	9.89630656354566	10.3641386946293	10.3632051633989	10.0798886403341
Adgf-A2	FBGN0043025	FBTR0075192	0.183194147964233	1		10.0649254318195	9.84600653258392	9.55839490165042	10.1504524616464	10.1661611177089	9.69101744130909
shi	FBGN0003392	FBTR0074118	-0.14220862724051	1		10.6090850246873	10.6961879821012	10.6174415820841	10.6547337745962	10.404384639201	10.4260686302646
CG3492	FBGN0035007	FBTR0072294	0.282201928038639	1		10.1882179212092	9.97054832691192	9.85328371833634	10.4673065312943	10.3080493629856	10.069778321729
veil	FBGN0034225	FBTR0086926	0.303561521798598	1		9.30636293738103	9.60283094220274	9.44084336767914	9.82536097878975	10.034047204956	9.31372029418016
Marf	FBGN0029870	FBTR0070909	-0.0157915244190273	1		10.8412932508187	10.9391066373097	10.766503018903	10.7496814873233	10.8309977466753	10.9210217247781
mil	FBGN0267366	FBTR0085246	0.332794527275576	1		10.8365888529176	10.5162862431208	10.7481669606557	11.1061102049764	10.8928096896795	11.1071876761212
Calx	FBGN0013995	FBTR0083998	-0.0125527056620113	1		10.6834525168069	10.5740023233268	10.6555048382251	10.7252500369124	10.6568288330834	10.4817792957245
vsg	FBGN0045823	FBTR0076398	0.0762104665784873	1		11.3029253405559	11.4093778929971	11.5731478694707	11.2890975984068	11.283369905424	11.8737771617512
zormin	FBGN0052311	FBTR0332114	-0.121576522884344	1		10.8821957451064	10.9066178535751	10.9240442897254	10.7605006346036	10.7657004022684	10.8231037134589
Chchd2	FBGN0260747	FBTR0074387	0.471249691570351	1		9.82001607975717	9.87233930079151	9.87341827389284	10.2328434587644	10.4135819250982	10.3220135033814
KrT95D	FBGN0020647	FBTR0084506	0.0799249979755756	1		10.648985653541	10.6504714638678	10.441880829882	10.6421886160705	10.7085598282489	10.6382014798089
Gad1	FBGN0004516	FBTR0073275	-0.518940586804071	1		10.0046913669944	10.1781135846006	10.2608936689765	9.69781271183925	9.40955599690621	9.77845760273557
RFeSP	FBGN0021906	FBTR0077915	-0.150144594426018	1		10.9934514664997	10.8740665728594	11.0532212254771	10.7471731965677	10.8123429735565	10.9135036348281
Idgf3	FBGN0020414	FBTR0080862	-0.333626647137633	1		10.4270430836563	10.3157703152487	10.3933645853358	9.97148435393849	10.1541396354634	10.0058151778631
velo	FBGN0035713	FBTR0076950	0.163407526255335	1		10.7085582799238	10.5553042077985	10.4736798733324	10.8029836732336	10.7447192168021	10.6853168101954
asRNA:CR44370	FBGN0265508	FBTR0340008	0.313424738076826	1		11.1937354068271	10.9219588419278	11.0747845600005	11.3271025896334	11.2426650616546	11.5553768640494
Culd	FBGN0035880	FBTR0076674	1.13740146053628	1		8.33781546716117	8.49186650927034	8.91286360229717	9.76051072116788	9.59237302262683	9.83128154413147
B52	FBGN0004587	FBTR0082801	-0.447857798200554	1		10.2707472189991	10.3187969850732	10.356426100115	9.83326607148524	9.78185284440967	9.98981815609532
Pdhb	FBGN0039635	FBTR0085366	-0.0106441171985762	1		10.9934514664997	10.9052761130683	10.9679208083526	10.8395495573508	10.9839193974683	11.0074269202908
Acp24A4	FBGN0051779	FBTR0110767	-0.599182236900255	1		9.54422048084898	9.52284817707155	10.1984191805097	9.30852950785992	8.83978831332959	9.38340564323154
Qsox2	FBGN0038919	FBTR0084150	-0.189423630220585	1		9.7633065975498	10.106361624008	10.1420811998778	9.69954357465567	10.0658956841923	9.6710927018664
Sec61alpha	FBGN0086357	FBTR0079266	-0.128909713118515	1		10.3564982259383	10.3467438522603	10.8193548990254	10.3130453254821	10.4108288905941	10.461300221152
CG7720	FBGN0038652	FBTR0083678	-0.085178538514934	1		10.2402008709502	10.2591255060754	10.4797543874354	9.90852649957798	10.433611903147	10.3417540547
Mst57Db	FBGN0011669	FBTR0084915	0.0148263867899539	1		9.69217494357785	9.2897666033496	10.3760995180971	10.0290587056252	9.21917205914911	10.1928869180484
CG42235	FBGN0250757	FBTR0290137	-0.389525122792108	1		10.1444782965807	10.047977899071	10.2275900807033	9.63407689214158	9.96691113463368	9.62810337578484
lncRNA:CR31781	FBGN0051781	FBTR0308925	-0.0941744378524691	1		10.1482798058581	10.3238273668769	9.98581609008684	10.0068632191506	10.2195760434396	9.95362108342574
Obp19d	FBGN0011280	FBTR0077303	-0.159294644471572	1		10.4732373071587	10.484293825295	10.3750135602267	10.0804435059096	10.415414367148	10.3417540547
CG16782	FBGN0029659	FBTR0070531	0.243504062212312	1		10.131733763143	10.0636991788304	9.99715363321983	10.5221300951717	10.2931772604854	10.069778321729
Kank	FBGN0027596	FBTR0087429	0.0780089762287541	1		10.4712153354091	10.3770663641183	10.250272553845	10.548299739657	10.4964201876809	10.2787802279349
lost	FBGN0263594	FBTR0078921	-0.0463846243426842	1		10.9344996085622	10.9345099365833	10.9366120426793	10.9002627342218	10.8682679954107	10.8983488906557
Menl-2	FBGN0029153	FBTR0100601	0.225987093356937	1		10.3052076335621	10.1110249484363	9.98581609008684	10.4864820304509	10.4006892444589	10.1897782477232
CG30460	FBGN0050460	FBTR0087009	0.238667274324972	1		10.9070896869111	10.7900496221982	10.7631864772557	11.1842153225459	10.8888582074538	11.091449107238
regucalcin	FBGN0030362	FBTR0073575	-0.164286164191178	1		10.4792862747569	10.6221662932391	10.894033951537	10.3039718286353	10.4163297161063	10.7751684013469
lqf	FBGN0028582	FBTR0076794	0.105572760265381	1		10.9010941193172	10.9345099365833	10.8296968428365	11.0040560990868	10.9590083789892	11.0206089273407
CG46298	FBGN0283625	FBTR0445675	0.300656365423699	1		10.1931333352817	10.0296224896843	9.79763569319934	10.4864820304509	10.2791569347309	10.1599069160469
Jon65Ai	FBGN0035667	FBTR0077067	-0.465029365200385	1		8.76498828558296	9.01163307050913	10.0013823463778	8.38798861360728	8.72331342296063	9.40501236065235
CG13337	FBGN0033863	FBTR0087626	0.340050598049684	1		10.2926675176257	10.1847646010834	9.93661209563751	10.5540513089199	10.455150223725	10.4418334282994
Usp7	FBGN0030366	FBTR0073641	0.0416393449976486	1		10.8412932508187	10.817413993301	10.6943320005822	10.9469125362158	10.7374129913791	10.7896142998419
CG33284	FBGN0053284	FBTR0078291	0.19620183286881	1		10.3288493368572	10.2706337903723	9.94541799236833	10.5123158865649	10.3736107497131	10.2625976944609
CG17571	FBGN0259998	FBTR0081376	0.175808223140429	1		9.65524919524579	10.0612916432198	10.2807449042881	10.1028519446184	10.3168995876671	10.1614946064917
LpR2	FBGN0051092	FBTR0084927	0.413906966846656	1		10.2246816873209	10.2633209659935	10.0821231878271	10.4155919458309	10.0740391977324	11.1251993359604
Slmap	FBGN0040011	FBTR0111252	0.140361101735378	1		10.7829871288161	10.5154070780142	10.4878141568244	10.8874118976877	10.6451634941546	10.6797878608074
CG12983	FBGN0037040	FBTR0114616	0.152729356231413	1		10.3985994843629	10.1421141733172	10.0606700795953	10.5607326202369	10.3256958514275	10.1630805515987
CG6441	FBGN0031920	FBTR0079451	0.194947884900365	1		10.0622413927732	9.87233930079151	9.64743260659748	10.2411861204225	10.1453333899579	9.75971225853863
Cals	FBGN0039928	FBTR0089207	-0.431360063705058	1		10.0716137639222	10.1214626400443	10.385836528937	9.88590172813518	9.66656677447946	9.74919196338181
CG2852	FBGN0034753	FBTR0071933	-0.0641809531603353	1		10.6738141756375	10.6790173271495	10.8672528459946	10.5597800395139	10.7366803296609	10.7330790404031
Mipp1	FBGN0026061	FBTR0075398	0.0996863370204837	1		9.7748282277632	9.98586257883802	10.1798832302146	10.2810352391722	10.1552366461972	9.78052546319127
asRNA:CR43481	FBGN0263492	FBTR0344962	2.68162073316064	8.4506958437573e-19		6.2791780488633	6.25306944694585	6.42624001237432	8.8935012069114	9.06894307868162	8.84156933429236
CG6726	FBGN0039049	FBTR0084348	-0.265009724478774	1		10.1633864578895	10.0981643586206	10.1006364842575	9.84738699290241	10.067061861379	9.61425728196534
Moe	FBGN0011661	FBTR0071269	-0.144078176243289	1		10.5840427311926	10.6624342895907	10.8129535796677	10.4113735737862	10.5739390036835	10.643891804622
CG46059	FBGN0267726	FBTR0347275	0.215107083260428	1		10.3695838046116	10.1145125762829	10.0633692290146	10.5386625407147	10.4099100437426	10.2432358754182
CG15219	FBGN0040519	FBTR0085944	0.0984199463630005	1		10.4228644391908	10.2432829652609	10.0084027735639	10.3332544223809	10.4254514048907	10.2311904525702
Trx-2	FBGN0040070	FBTR0079839	-0.112504703298697	1		9.82793848379769	9.88600797845579	9.96575843917869	9.83484190547088	10.0577059422738	9.36147040349185
CG17450	FBGN0040028	FBTR0070056	0.359438700611383	1		10.1795754411879	10.0085334022018	9.74480800919485	10.3476758112793	10.3792550490409	10.3120410029173
CG3868	FBGN0036422	FBTR0075729	0.589092288541382	1		9.41343720139135	9.6160141099716	10.0112014067213	10.1655591936691	10.2026974727764	10.4792352527738
CNBP	FBGN0034802	FBTR0071994	-0.0963370717501693	1		10.7391282665923	10.9463005629134	11.0174785018994	10.7303388771905	10.6935364301392	10.989661433794
CG43397	FBGN0263271	FBTR0308493	0.0863459048529311	1		9.9078510134396	9.86407549789044	9.33759611314082	9.98147820261931	9.94043001135881	9.44987956009889
Pax	FBGN0041789	FBTR0081210	-0.0813315655238492	1		10.568049398781	10.651272079076	10.5980266178466	10.4864820304509	10.5772167123967	10.5094716249352
CG3902	FBGN0036824	FBTR0075076	0.0378309258540532	1		9.48131529242374	9.56254285401318	10.3487022845494	9.83798841904479	9.96315774653804	9.86675094147969
l(2)01289	FBGN0010482	FBTR0086136	-0.16544141854267	1		10.4364010153791	10.5406878356662	10.7107805463499	10.2764038356592	10.4497957138593	10.4728554489727
Pgd	FBGN0004654	FBTR0070384	-0.0417762524550807	1		9.95491470077426	9.984592581838	10.6174415820841	10.1313438439691	10.1856190941572	10.2144620500797
CG30039	FBGN0050039	FBTR0088023	0.17673387397255	1		9.73156168391199	9.31221405014609	8.66531022356395	9.63949708534801	9.6955095421006	8.99191739346372
CG30015	FBGN0050015	FBTR0088242	0.164237844003877	1		10.9821362544078	10.8951730856393	10.9424886088007	11.1396475820271	11.0467440900526	11.1251993359604
Oatp30B	FBGN0032123	FBTR0079825	0.00162233459443906	1		10.4691905258399	10.182551000739	10.4083038678642	10.4281735571352	10.4595971843704	10.1709842307841
capu	FBGN0000256	FBTR0077511	0.118272461724154	1		11.0357944747903	10.9106356042012	10.8209508007185	11.0956321774446	10.9590083789892	11.0721645398036
CG12470	FBGN0040371	FBTR0070069	0.271464266982687	1		10.1227451257945	9.97054832691192	9.95125887053204	10.4591557601996	10.2961639710681	10.0782084998862
Cyp9f2	FBGN0038037	FBTR0082598	-0.0583448506392653	1		10.2753897777229	10.3096978595308	10.4272869702334	10.4007733633832	10.3488936823464	10.0663924089913
IP3K1	FBGN0032147	FBTR0079869	-0.142432790536873	1		10.1508085917583	10.3177888004932	10.0606700795953	9.999856512842	10.1694223930645	9.93331865589741
Scsalpha2	FBGN0038708	FBTR0083769	0.0825351828805875	1		9.84833541259471	9.71276027366725	9.30375496313308	9.91002227663714	9.89780914855894	9.26137718850753
anne	FBGN0052000	FBTR0089445	-0.355329900876953	1		10.2029142049385	10.2964525268583	10.1996464838186	9.99140329782779	9.8348470340245	9.80511132696158
Syt1	FBGN0004242	FBTR0077726	-0.419742159837758	1		10.1291712905696	10.2872109212251	10.3173867458299	9.8411280850139	9.61327933541478	10.0111083421058
norpA	FBGN0262738	FBTR0070650	-0.292446104731421	1		10.4343267143315	10.5065858341128	10.4726649630071	10.3141755106491	9.82108882747404	10.3515239537138
cnn	FBGN0013765	FBTR0087703	0.129371412444523	1		10.5490038723152	10.5180429676992	10.29114483288	10.7003977123185	10.5340144168518	10.5169327293826
CG42675	FBGN0261561	FBTR0302724	0.139791307203076	1		10.5277592424109	10.3278390816244	10.1006364842575	10.5338196920653	10.4710955376415	10.3967113333079
alpha-Est3	FBGN0015571	FBTR0081545	0.109509226862717	1		9.99908875994462	10.0382174176641	9.85016100082159	10.1842228421127	10.2079932694458	9.78671132023416
CG46434	FBGN0286940	FBTR0475224	0.231317417231997	1		10.3857756172099	10.1443906460146	10.0055987008833	10.5492599282847	10.3895459250432	10.3019990883383
ple	FBGN0005626	FBTR0076956	-1.41811022951097	1		9.30181914270713	9.19850467087215	9.3487023641491	7.66104132899938	7.76304327271389	8.18592365632634
CG31921	FBGN0051921	FBTR0078096	0.183309813367999	1		10.5150569565437	10.2685481916569	10.2155071377628	10.6742298045328	10.4684501938099	10.4074559604
RhoGEF3	FBGN0264707	FBTR0333952	0.062111732145558	1		10.786243744637	10.5991153888298	10.6100761801277	10.8858924812241	10.641253992475	10.6472952574733
Ugt35B1	FBGN0026314	FBTR0082375	-0.229237980968414	1		10.1278883454887	10.139834102826	10.4093650631784	9.88742113486526	10.1661611177089	9.93703132078955
CaMKII	FBGN0264607	FBTR0089217	-0.437552310453982	1		10.0446723557979	10.1318253585463	10.0660633380029	9.75052677268593	9.65109727108986	9.52333752883967
CG32548	FBGN0052548	FBTR0074568	0.374451182195633	1		10.2625866182578	10.0744836456455	9.89327569072534	10.4406463932943	10.455150223725	10.47796154701
fry	FBGN0016081	FBTR0076417	-0.0538546726469738	1		10.3388640880366	10.3238273668769	10.4634984975011	10.389022463544	10.4126648305286	10.1487438888239
Cyt-c1	FBGN0035600	FBTR0077144	-0.0958062301565041	1		10.7281636796964	10.8477656017503	10.8626114640228	10.5396291627151	10.6957999374817	10.9002519624087
Hacd1	FBGN0032394	FBTR0080313	-0.137349472957248	1		10.1137001339052	10.2411574208653	10.4356443865995	10.001260579094	10.2821727816426	10.0982421868953
Alp10	FBGN0035619	FBTR0077129	1.4586800681873	0.921303090402243		7.58603194981923	7.70884221879278	7.74144152215728	9.14285483564518	9.35331184744012	8.8054675203792
Rtnl1	FBGN0053113	FBTR0079038	-0.0281154992422987	1		10.9990759657159	10.9740830408824	11.2215612154499	11.0542954357757	10.9608916990203	11.1055390468114
yps	FBGN0022959	FBTR0076027	-0.00663331308785269	1		11.1795641514988	11.093763683265	11.068080574923	11.1191016222442	11.0318898937623	11.1708460041942
aqz	FBGN0286516	FBTR0081931	0.302608628744801	1		10.4661479731154	10.5932946526148	10.7004138312383	10.8379788598773	10.8303111135454	11.0021202069738
Ald2	FBGN0039425	FBTR0085006	0.202000956491385	1		10.0595523509403	9.92227932922675	9.70214686069161	10.224452273326	10.1931157734374	9.8608996027848
Strn-Mlck	FBGN0265045	FBTR0336643	-0.0594480086647772	1		10.5238627450274	10.5501623804835	10.6302412412331	10.4176965154814	10.5983422066044	10.5057265528302
tsr	FBGN0011726	FBTR0072188	-0.218375670234025	1		9.73830311819299	9.96926477101946	9.92923256581507	9.60482016742234	9.93660700025525	9.39424945105467
Drat	FBGN0033188	FBTR0088956	-0.0561608066027914	1		9.5765556856039	9.63070258927722	10.222769040447	9.60112100503618	10.0099940106282	9.70850022280184
CG13978	FBGN0039518	FBTR0085182	0.303170512055358	1		10.243758637038	9.92360535638403	9.87495550891339	10.4406463932943	10.3178796029784	10.2067936317341
hoe1	FBGN0041150	FBTR0077395	-0.487060171249628	1		9.79759906731833	9.95895500448197	9.36629642223415	9.30625937769191	9.21286394324655	9.21320011675399
eIF3a	FBGN0037249	FBTR0078944	-0.00214405942747439	1		10.5509197790697	10.6131544537637	10.315123694449	10.4187476501388	10.5179005779254	10.5512499324067
Pitslre	FBGN0016696	FBTR0078247	-0.401247550584045	1		9.99627927623761	10.1747765426304	10.2371840974703	9.74047325007198	9.74735123152793	9.73219827595797
Jafrac1	FBGN0040309	FBTR0073763	0.169765313624588	1		10.0835751749305	10.3526626778272	10.7047423522729	10.3771750648835	10.5247073015827	10.7865309039988
Myo31DF	FBGN0086347	FBTR0080035	0.728513865863528	1		8.75505046460498	8.72875232463437	8.95707630113004	9.51920475929632	9.77900901553589	9.27023398602577
Picot	FBGN0024315	FBTR0087114	0.353191661032095	1		9.65346703004584	9.64845443000798	9.79439003395836	10.128776798049	10.1737593238408	9.82327961384126
eIF4G1	FBGN0023213	FBTR0089243	-0.0467509002945628	1		10.3543057102392	10.5162862431208	10.686474640886	10.3933066003565	10.5297913516753	10.5094716249352
Idh3b	FBGN0038922	FBTR0084190	-0.0183645664696738	1		10.5091564284423	10.4432790796603	10.3728391891102	10.5270122763529	10.4462149680542	10.2875311503046
par-1	FBGN0260934	FBTR0086450	0.132542473002088	1		10.6851980453047	10.8167004882932	10.8803229139399	10.9077689213388	10.8960943440814	10.98159503139
rin	FBGN0015778	FBTR0082797	0.165932216194804	1		11.150165288603	10.9689545542651	10.9446861644247	11.2208337253213	11.0829357253386	11.2609876596111
CG9331	FBGN0032889	FBTR0081417	0.031567044313615	1		9.16591171985227	9.44926041098718	10.1006364842575	9.83010923031548	9.7134944761909	9.39154613070092
tna	FBGN0026160	FBTR0076267	0.181723528820926	1		10.7374468215166	10.606564849578	10.4807643244512	10.8379788598773	10.7410707291908	10.7998449500685
CG2955	FBGN0031585	FBTR0077468	0.0995069139682495	1		10.7068408042648	10.3595374229275	10.4209869822075	10.7949104276581	10.4613721376686	10.5305120031104
CG13360	FBGN0025620	FBTR0070147	0.480547514716422	1		9.48332316808594	9.42512156809904	9.09537126326989	9.54831142447236	10.0376208440071	9.83923933629222
asRNA:CR45046	FBGN0266406	FBTR0344349	0.261335472275012	1		9.80885111335188	9.71122546397659	9.46961601435871	10.0110509668201	10.0855936234098	9.65314781490604
Tpr2	FBGN0032586	FBTR0080866	0.218558173171534	1		10.3187645800733	10.4302774144206	10.3815170797128	10.62042552819	10.6031737016765	10.5621093321297
Mfe2	FBGN0030731	FBTR0074209	0.46690164976351	1		9.71285864715478	9.83053863900131	9.97008004481833	10.2635902757956	10.3227697185473	10.3333268715771
sut4	FBGN0028560	FBTR0089674	0.100356749583101	1		9.81045140842669	9.52109729745872	9.11631819897954	9.77699861471713	9.80440389529955	9.1538183996989
ND-42	FBGN0019957	FBTR0084172	-0.261991466621797	1		10.2004751970793	10.1016831770942	10.1420811998778	9.97434681049179	10.0087807593416	9.64636051626325
futsch	FBGN0259108	FBTR0112628	-0.404685652658077	1		10.066265581108	10.214320464394	10.3509133117428	9.80781578520228	9.5629163808895	10.0338235930319
NUCB1	FBGN0052190	FBTR0075171	0.364930892431414	1		10.3836271797999	10.4914648133355	10.692589615131	10.7621579408859	10.7757210725067	11.1137634181077
TotA	FBGN0028396	FBTR0083971	1.42026659820328	1		7.48543785157581	6.8183029254134	8.06067037116283	8.64671430647222	7.37578074896501	9.82928521860148
lncRNA:CR45013	FBGN0266365	FBTR0344126	-0.253438676330384	1		9.45290760579374	9.69112291452667	9.46757974740897	9.19040576152481	9.70152946607295	8.83362441926897
Mst84Dd	FBGN0004175	FBTR0081588	0.301773643856913	1		10.1943595764795	9.80486426442386	9.88261721003596	10.2553765363548	10.3536799677473	10.1975373998988
Ldsdh1	FBGN0029994	FBTR0071116	0.250816779485911	1		9.8263574795696	9.76251418745662	10.4325160262139	10.1236289624902	10.3100207767929	10.4207751822108
POLDIP2	FBGN0037329	FBTR0078680	0.204765475118497	1		10.5528331448638	10.4625644856789	10.4470573512821	10.746336129612	10.6768279665235	10.6518207408511
CG30427	FBGN0043792	FBTR0072413	-0.665150148519702	1		8.82321916991889	8.95569613292538	9.82969689986841	8.30401335162811	8.08195767736625	9.20706326936057
AGO2	FBGN0087035	FBTR0075559	-0.186760902529263	1		10.10850599197	10.3127372823383	10.5858755679422	10.0844233123021	10.1530417899389	10.2477271063842
Kcmf1	FBGN0037655	FBTR0300743	0.0334116454063854	1		10.3243759235072	10.4039171988566	10.0402638703179	10.3354825023423	10.3129728556308	10.2432358754182
Chd64	FBGN0035499	FBTR0073270	0.114732471115184	1		10.066265581108	10.1902837879654	10.4665604617933	10.1891593055347	10.4763717180167	10.4141309419342
CG6752	FBGN0038296	FBTR0083029	0.176135805829948	1		10.3344216679267	10.0732893448986	10.0552565837743	10.4662901996729	10.349852210588	10.1725597839192
CG18493	FBGN0038701	FBTR0083756	-0.590903420670535	1		9.57090188080496	9.70968901974109	9.5942987889229	9.04277604629211	9.33986658226749	8.63766096179328
CG5399	FBGN0038353	FBTR0083164	-0.255989280892592	1		9.47325572787322	9.72801922947517	10.1910333540424	9.42190922160158	9.73859534769189	9.54052216065886
Lasp	FBGN0063485	FBTR0075350	0.193500395370141	1		10.8615035503797	10.7412524022344	10.6091528553126	11.0324877574303	10.7771469319343	10.98159503139
Vps13B	FBGN0039727	FBTR0085505	-0.0176519009152326	1		10.5566522804677	10.4058161278351	10.428334298748	10.58995491351	10.433611903147	10.3019990883383
Ag5r	FBGN0015010	FBTR0073937	-0.559463374696012	1		9.85455381314976	9.92227932922675	9.8073290886222	9.27873548141972	9.37983220643768	9.25246568250871
Qsox1	FBGN0033814	FBTR0087760	-0.127917511490238	1		10.0835751749305	10.1226177358286	9.94102176265227	9.96286274923479	10.0809829517969	9.69540803852919
Acp63F	FBGN0015585	FBTR0073182	-0.360391554291328	1		9.66412714735953	9.83195168408568	9.62750806641518	9.41981079284923	9.62124023957668	8.91870101229886
Arf79F	FBGN0010348	FBTR0078571	0.0760609260751204	1		10.6145914371255	10.7246128615343	10.9851044753932	10.7345659085071	10.8323700333281	10.9994595123719
CG31204	FBGN0051204	FBTR0085814	0.162489201141766	1		9.65346703004584	9.68174948835469	9.23837896189471	9.93227480510974	9.81416020759602	9.26433549984475
CG44774	FBGN0266000	FBTR0343135	0.237416250885541	1		10.5802955136061	10.5756901963477	10.4847970174148	10.8843714628554	10.6737691639732	10.7885872332734
FBTI0018963	FBTI0018963	FBTI0018963	2.08864510578491	4.3568634965454e-05		6.5172864769085	6.8521221029673	6.8579559406567	8.86602117805073	9.07591134471604	8.35086458764375
trol	FBGN0284408	FBTR0342806	-0.10610895417564	1		10.3543057102392	10.484293825295	10.5698297273377	10.3096494480328	10.4227209488577	10.3639888123814
CG10565	FBGN0037051	FBTR0078323	-0.0237992376337839	1		10.0060886257613	10.0085334022018	9.54879609775949	9.97291629214135	9.93788246324685	9.59558665521907
CG7130	FBGN0037151	FBTR0078484	3.59543160917556	4.7134771845768e-28		4.7493000653069	5.34276086519415	5.55456511086385	8.7538827044291	8.8122348762239	8.52869987790101
CG8547	FBGN0033919	FBTR0301203	-0.194586857288667	1		10.3432928708022	10.510120806718	10.6174415820841	10.2014270675236	10.2821727816426	10.4127984140161
Eip75B	FBGN0000568	FBTR0075148	0.833349849958875	1		9.02139501113432	8.93743336852652	9.14208129173447	9.92341493851043	9.76038621805844	9.90516488188474
Pglym87	FBGN0011270	FBTR0082620	0.0559399076830126	1		10.2294746259251	10.0147681401221	9.80893834135471	10.1805093780741	10.171592488125	9.87451599183712
CG3308	FBGN0038877	FBTR0084102	0.127279400588828	1		10.2765480868344	10.3218173184544	10.2526395682492	10.3399283657053	10.5153397541742	10.3694943674508
VhaSFD	FBGN0027779	FBTR0080940	-0.0394035865114477	1		10.7042607510708	10.7337127572723	10.74312550539	10.7107334071247	10.6737691639732	10.6786795236935
ATPsynG	FBGN0010612	FBTR0080167	-0.430836731859718	1		9.95346696493406	9.80198314638059	9.65102587099954	9.28796858147916	9.62599578117133	9.1759812480295
eIF3c	FBGN0034258	FBTR0086836	0.102899534904817	1		10.645403581651	10.7374875050996	10.5352494972841	10.7294919826912	10.7115458252846	10.792691119758
CG10576	FBGN0035630	FBTR0077121	0.216481657703395	1		10.1470137487726	10.1591008001821	9.89175786319797	10.3564793879711	10.3178796029784	10.1788448461653
AnxB9	FBGN0000083	FBTR0089517	-0.0471097826953266	1		10.3040721165129	10.2727163784419	10.334247416427	10.1041593113924	10.4172444846699	10.2296776786918
slf	FBGN0287234	FBTR0077417	-0.729561005165782	1		9.81524167046995	9.65165870031061	9.49182729121219	9.0536436079574	8.86682536553317	8.87291856543412
Idh3a	FBGN0027291	FBTR0074780	-0.21355383319649	1		10.5952263379555	10.627058218186	10.7927644035304	10.4365007512674	10.3574975959729	10.5835859443391
lncRNA:CR32658	FBGN0040859	FBTR0073626	0.310415973891943	1		10.4610627493213	10.3248313418681	10.1971908322426	10.6873730874931	10.5681850334216	10.6664312852385
Mst84Dc	FBGN0004174	FBTR0081587	0.157230404255122	1		10.0514550213548	9.87233930079151	9.83917795213215	10.0791144603318	10.2486465645585	9.88608576157312
lola	FBGN0283521	FBTR0089342	-0.217276241353635	1		10.3771626041035	10.4515758408974	10.4304266776001	10.1965324736689	10.2132696975578	10.2006294138009
CG8531	FBGN0033918	FBTR0087538	0.100498096058946	1		10.180813255482	10.0981643586206	9.98011373112806	10.2971290592844	10.2639824029805	9.98085367330841
sqd	FBGN0263396	FBTR0082854	-0.0967740964786167	1		10.5961544036801	10.7116222890264	10.843110018334	10.5758889883094	10.5878181269342	10.706135671309
Aldh-III	FBGN0010548	FBTR0088993	-0.0542147533933254	1		10.7583253308161	10.7673351204598	11.1065370382374	10.7941006127678	10.7285963976668	10.9662343337785
Mrp4	FBGN0263316	FBTR0302027	1.24031482957811	1		8.02144540175879	7.94654956718908	8.37066177111504	9.33994186613571	9.40218226421949	9.31086163368822
Pdha	FBGN0028325	FBTR0070708	-0.05346727348202	1		10.3499106573148	10.5083544031137	10.7788725858038	10.2810352391722	10.4790025898449	10.7191313009185
asRNA:CR46485	FBGN0287616	FBTR0479984	-0.0391516685208062	1		10.4641160340242	10.5432779793218	10.4675796741053	10.3509834511571	10.5213079540677	10.4817792957245
Dhod	FBGN0000447	FBTR0081890	0.0971081773510852	1		10.1330132946775	9.91563084968407	9.58868882110348	10.1067704961016	10.0600506163274	9.78876739255377
CG2277	FBGN0035204	FBTR0072729	0.114682469016597	1		9.93597986028378	9.84600653258392	9.59802668481313	10.0372947603923	10.0459250704874	9.61425728196534
CG44085	FBGN0264894	FBTR0334851	0.105823724155026	1		10.8120353650823	10.8351378896727	10.8772582394241	10.803788518582	10.9552343472817	11.0721645398036
mgl	FBGN0261260	FBTR0302153	-0.147947373977984	1		10.2041321643467	10.2695913678892	10.2045452829322	10.0644135766581	10.1920472013058	9.96820907396382
Gdi	FBGN0004868	FBTR0079862	-0.135920431952061	1		10.1482798058581	10.2347619332556	10.079458930477	10.0427594579148	10.1264397102812	9.87645074164176
CG7309	FBGN0032314	FBTR0301184	0.288223149475821	1		10.1457465796652	9.94335088288459	9.86879671650751	10.4365007512674	10.2341845246796	10.1455385230731
CG31624	FBGN0051624	FBTR0081491	0.0690440998690542	1		9.72478860026613	9.72345846468467	9.076789839988	9.78027370152591	9.72536106999903	9.2584127985527
tHMG2	FBGN0038979	FBTR0084259	0.0987886269590014	1		9.67295080094348	9.44741784857457	8.87955752070936	9.34437402962663	9.77615956985585	9.21931097013628
alphaTub84D	FBGN0003885	FBTR0081538	0.0699912527735045	1		10.6860700182184	10.4662088461511	10.5245158362215	10.6847539925162	10.6349766698948	10.5716939849645
Met75Ca	FBGN0028416	FBTR0075115	0.756050918921784	1		8.08099817079239	6.89601538756827	8.07679003220659	7.06183911790898	6.87708655069491	9.74072014087453
Nap1	FBGN0015268	FBTR0072219	0.0914388761922126	1		10.2649229325196	10.383826068251	10.0070014184853	10.2959854356587	10.3373413926071	10.3220135033814
CG1146	FBGN0035346	FBTR0072921	0.375903585700861	1		10.1770966219488	10.0804403641405	9.93661209563751	10.4447801567781	10.4135819250982	10.4702956069631
CG10164	FBGN0039088	FBTR0084417	0.275647484444407	1		10.3333089222089	10.2913256118472	10.2008727439457	10.6943341840161	10.433611903147	10.5132070004251
D2hgdh	FBGN0023507	FBTR0070381	0.248542749284244	1		10.0433119877228	10.0792509863841	10.0402638703179	10.2553765363548	10.398837991424	10.2447345064527
NT5E-2	FBGN0050104	FBTR0086927	-0.587075485792254	1		9.38149516860891	9.72953628605365	9.59802668481313	9.07513618211051	9.16574189358489	8.68700012215078
Rpn6	FBGN0028689	FBTR0087474	0.185555569764159	1		10.6543421402502	10.5467242863608	10.5186272771473	10.8078060240077	10.7182418075537	10.7511172691767
SREBP	FBGN0261283	FBTR0074873	0.0468033458803312	1		10.3120020310183	10.4312100006185	10.2514565464889	10.2553765363548	10.4622587960893	10.4154622402146
arm	FBGN0000117	FBTR0089988	-0.283674725491951	1		10.3074759899428	10.3915128597979	10.4157158949955	10.0684377876978	10.0352394018114	10.164664755201
ATPsynD	FBGN0016120	FBTR0083727	-0.1349879182049	1		10.6843255450469	10.5899579430957	10.9751055592038	10.498462856911	10.5247073015827	10.829110048974
CG42668	FBGN0261550	FBTR0302666	0.0385604551941494	1		10.3221340044827	10.1858701288923	10.1189152167856	10.3454664975207	10.3080493629856	10.0782084998862
CysRS-m	FBGN0033900	FBTR0087580	0.159936597539759	1		9.9778830484513	9.79040079011929	9.66885916250084	10.1054654945063	10.0844423361887	9.70196898175116
spen	FBGN0016977	FBTR0078121	0.419036225033964	1		10.118875642412	10.1902837879654	10.4314717301381	10.5730592713522	10.5532828640871	10.8675532976358
CG10553	FBGN0039324	FBTR0084853	-0.607525712756219	1		9.60634071458952	9.70815093747552	9.93661209563751	9.17555830694049	9.16574189358489	9.1150144097525
robl62A	FBGN0028567	FBTR0072695	0.241496199480184	1		9.48733055540341	9.45843808859243	9.02788024613528	9.7753582790251	9.74589560289091	9.12155465493583
ATP8A	FBGN0259221	FBTR0299754	-0.0670738992671914	1		10.066265581108	10.1260774845521	9.86261151976828	10.0630696746588	10.036430614287	9.74284276497718
Stacl	FBGN0263980	FBTR0330007	-0.0367633700668791	1		10.4752564490319	10.6123323973708	10.5137017176683	10.4519858639637	10.5110615874315	10.5317401680801
Cys	FBGN0004629	FBTR0082980	-0.55513606782022	1		9.60818201856327	9.77579084525516	9.52549500065223	8.93523391612681	9.2967753381109	9.00258628113521
sif	FBGN0085447	FBTR0112708	-0.498710723146773	1		9.85920008705854	9.96411909716928	10.0084027735639	9.58248156790856	9.09661644866989	9.61888742741649
pug	FBGN0020385	FBTR0082264	0.477207381786761	1		9.53843826910982	9.49279032079292	9.89175786319797	10.0482035341248	10.168336120213	10.1614946064917
CG2918	FBGN0023529	FBTR0070411	-0.175679921976981	1		10.1857539196243	10.3147600126087	10.4888184694084	10.0193901699974	10.2174769895967	10.234211249857
CG42393	FBGN0259739	FBTR0300044	0.298409713945349	1		9.99627927623761	9.7845745544332	9.66531009573385	10.3051091414298	10.0821370018538	9.94442811015334
Bruce	FBGN0266717	FBTR0082239	0.0936390295095682	1		10.5403506657064	10.5991153888298	10.6402190519773	10.758841422289	10.6490624302565	10.6506907001533
CG9016	FBGN0031751	FBTR0079151	0.416213629356704	1		10.1894483456813	10.3086832939594	10.0430014326999	10.5880873615583	10.4199853153416	10.773092842635
Mal-A4	FBGN0033294	FBTR0088748	1.80240996522779	1		6.14355619107924	6.44258234132219	7.7481673830896	8.85052524670318	9.00466613658583	8.19835136581345
fbl	FBGN0011205	FBTR0078186	-0.116535978926084	1		9.77318790338849	9.91429746921042	10.4449889710476	9.80299346711036	9.9606500518046	10.0965832975371
CG4983	FBGN0032371	FBTR0080253	0.21560451795863	1		10.1882179212092	9.84040101326886	9.79763569319934	10.2682629303413	10.2005736989965	10.0198873536406
VhaPPA1-1	FBGN0028662	FBTR0083005	-0.0349236679721962	1		10.2162555376701	10.2675042605844	10.3641087844808	10.1479192219577	10.3773760684598	10.209865892033
Tep4	FBGN0041180	FBTR0081254	-0.080331793512521	1		10.4049689237808	10.4105525439286	10.1773936783434	10.1866931852071	10.3031090103576	10.2729166508308
CG42369	FBGN0259715	FBTR0299968	0.482972974179313	1		9.70943189067401	9.78018938467929	9.30147041019881	10.0276814470135	10.0775152523344	10.1725597839192
Mdh2	FBGN0262559	FBTR0083563	0.00925617024368936	1		11.0901657881637	11.0807475971005	11.321902186152	11.0830898640882	11.0932751377886	11.3437305644456
kis	FBGN0266557	FBTR0078144	0.0570057840924214	1		10.7171151225581	10.817413993301	11.0223419136499	10.8767422237134	10.8521228855872	11.0118343189667
CG31522	FBGN0051522	FBTR0078939	-0.290633161108767	1		10.0729477175247	10.1489328433194	10.4696159411584	9.74885604323925	9.85118554180121	10.2159908546209
CG5867	FBGN0027586	FBTR0080449	-0.69860422810656	1		9.61369187205766	9.62745138225122	9.6899721478015	8.74385262207251	9.07822664075256	9.00612511596748
yuri	FBGN0045842	FBTR0080709	0.209173264092348	1		10.0689421507799	10.0097825071681	9.79763569319934	10.2971290592844	10.1888367278824	10.0128684233406
Vha13	FBGN0283536	FBTR0083804	-0.0553285318619691	1		10.3543057102392	10.5294098310984	10.5487960284684	10.3388181836303	10.4578200446501	10.4754107569774
HDAC6	FBGN0026428	FBTR0074008	-0.0166383852681626	1		10.4343267143315	10.3741596242262	10.1636238172296	10.2994135904742	10.3574975959729	10.2773165663449
CG17666	FBGN0036311	FBTR0075923	0.273788818383842	1		10.4549367255753	10.381897953925	10.272603919606	10.7150181878679	10.5574378197203	10.6585824598791
eRF1	FBGN0036974	FBTR0078173	0.0894287598528424	1		10.3630558513783	10.225115226913	10.1773936783434	10.4239918663147	10.3867465945336	10.2175180408234
CG5966	FBGN0029831	FBTR0070866	1.36552653588971	1		7.5934870522436	7.84942822816785	7.73468415825914	8.87829919002619	9.31062630111015	9.00965529150997
bor	FBGN0287225	FBTR0083276	0.141434128559807	1		10.3466055586113	10.1946839854363	10.08079167417	10.5182124196455	10.2931772604854	10.2281633168915
jbug	FBGN0028371	FBTR0071919	-0.238695629347765	1		10.0460314423421	10.08637258914	10.1484507243489	9.81102173216658	10.0002593113001	9.74072014087453
CG5028	FBGN0039358	FBTR0084901	-0.23772555988759	1		10.3421869490338	10.3198044656053	10.4797543874354	10.1210481400798	10.1607092223047	10.1535386237842
CG18609	FBGN0034382	FBTR0086643	-0.626637637019404	1		7.89441548991286	8.12774593505488	9.58681397365834	8.05096737169851	7.97170694548946	8.32842504870952
Duba	FBGN0036180	FBTR0273304	0.16918887166832	1		10.7307013753679	10.5655332097757	10.6293307363272	10.8805618863826	10.7490852573554	10.8039169824771
DOR	FBGN0035542	FBTR0073294	-0.0469483518976788	1		10.5859126964485	10.702381533322	10.8993310279862	10.4145385085987	10.5632347273429	11.0197338641717
ssh	FBGN0029157	FBTR0084799	0.198051353797586	1		10.4259995566568	10.412442764978	10.2323950641773	10.6231639357247	10.5059109847091	10.5403081718846
CG9932	FBGN0262160	FBTR0089956	0.321336703795384	1		10.3586874146477	10.4815954886518	10.4998200094855	10.62042552819	10.7078123623297	10.9589487862651
dpr17	FBGN0051361	FBTR0082542	0.287999447512629	1		10.4681770543814	10.168079212689	10.1369652549818	10.6322546021098	10.455150223725	10.5657110431364
hyd	FBGN0002431	FBTR0082090	0.389932521459833	1		10.0473892497679	10.1329721904174	10.3976487606113	10.5444525818027	10.4903479190255	10.7245117858447
Fatp1	FBGN0267828	FBTR0347403	-0.058981488339757	1		10.323255399482	10.4077125606576	10.495829149488	10.2659284948136	10.4272688421974	10.3570771909352
CG33293	FBGN0053293	FBTR0078824	0.233953998982974	1		9.72478860026613	9.65005745475704	9.18979878733496	9.93668441779232	9.84440030267335	9.4984274414546
mesh	FBGN0051004	FBTR0085779	0.375879907046797	1		8.85147630861632	9.19850467087215	9.60545370202548	9.58996626577308	9.81832137124899	9.43682754995558
Pebp1	FBGN0038973	FBTR0084255	0.197541280897752	1		8.36420549895584	8.43349165165234	9.78460901396094	8.8935012069114	9.19590619812641	9.49591261249948
Obp51a	FBGN0043530	FBTR0087420	-0.238836185141878	1		9.62464884936145	9.59286390354015	9.5313556515025	9.49349506895319	9.63388701405283	8.75588199202289
GstE12	FBGN0027590	FBTR0072436	0.0947839456336742	1		10.5335843270636	10.5672310144836	10.855621272762	10.6430883255451	10.7490852573554	10.8626815463702
Gdap2	FBGN0042135	FBTR0088935	-0.0360682941244319	1		10.2719092600228	10.3378198333259	10.5669794893888	10.1542440004013	10.4399271977554	10.4715760957239
CG15892	FBGN0029859	FBTR0070926	0.194547148201406	1		10.10850599197	9.92095208215415	9.75319092017335	10.2026481257314	10.1888367278824	9.98085367330841
bbg	FBGN0087007	FBTR0273422	0.684654245114533	1		9.04877050285658	9.08457545156359	9.41571597098237	9.79653853281022	9.87801180967084	9.94258246513054
Dic2	FBGN0038797	FBTR0334587	0.178669689981379	1		9.85765299111187	9.57946649247454	9.44912284458906	10.0026632802026	9.90565263810553	9.48580922892821
CG11327	FBGN0031849	FBTR0079315	0.149775932659061	1		10.4228644391908	10.169197595642	10.0098027687637	10.4934829316196	10.2841798494884	10.2918867865459
Past1	FBGN0016693	FBTR0082654	0.119432213622418	1		10.5297035517553	10.3693020053076	10.3901430842645	10.5983291088984	10.559096457202	10.4906482828348
CG43675	FBGN0263750	FBTR0310402	0.185049398760275	1		10.2114184065954	10.0708977732859	9.92627015217803	10.4260842268175	10.2079932694458	10.1228993133979
CG30395	FBGN0050395	FBTR0300226	0.0309510149308506	1		10.3641458968897	10.5012670814765	10.6986787799426	10.3354825023423	10.5763979830858	10.738407853809
CG10859	FBGN0032520	FBTR0080522	0.0975530877174415	1		10.4456986385657	10.2475246822686	10.1711509383947	10.4804540990394	10.3858122760222	10.296229312271
SdhBL	FBGN0030975	FBTR0074648	0.335062694499098	1		10.2016952164296	9.89954836802954	9.79113705642713	10.3465715773122	10.2761347702062	10.3019990883383
Dip-B	FBGN0000454	FBTR0082831	0.0375681247074595	1		9.69737373638784	9.92625375990832	9.92181509480135	9.94837791450818	10.0388100925918	9.64862649894154
MFS14	FBGN0010651	FBTR0086634	0.358790945041076	1		8.75172258686114	8.8619787582698	9.42623895628991	9.37502367662471	9.69249013409901	9.05819164788366
shep	FBGN0052423	FBTR0077172	-0.140254936559369	1		10.2834784795698	10.4321419843639	10.692589615131	10.2506618893416	10.2629650699365	10.4944326501087
CG4000	FBGN0038820	FBTR0083935	-0.780423886530581	1		9.40286824204034	9.51934429036596	9.47773246274176	8.69262877394572	8.85066401244445	8.50388300633825
CG5290	FBGN0036772	FBTR0075152	2.75377844846211	1.58492976434705e-15		5.87652745493644	6.05434334855748	6.04436974277402	8.88135243539285	8.68432860129723	8.3947229837561
kermit	FBGN0010504	FBTR0088811	0.35370536665215	1		9.83895726554107	9.79040079011929	9.68121258892517	10.1742989512192	10.168336120213	10.0216367635146
Irp-1B	FBGN0024957	FBTR0082259	0.198330032427419	1		10.2532033418972	10.3417928804444	10.2335938136893	10.3858009914704	10.5196052719446	10.5156918884915
Gmap	FBGN0027287	FBTR0074042	-0.29902590515788	1		9.86844798370878	9.97822577293606	9.96142384922713	9.55023114755921	9.80998700717749	9.53563311743775
CG1637	FBGN0030245	FBTR0073406	0.189974893139231	1		9.94037154814708	10.099338251993	9.81695778904938	10.1223391283858	10.2237650112076	10.088260117319
Bsg	FBGN0261822	FBTR0079566	0.00165747802052902	1		10.5297035517553	10.5697739811166	10.850160944593	10.5946132440245	10.641253992475	10.7373436645873
CG6295	FBGN0039471	FBTR0085077	0.00975875031805901	1		9.22949643744057	9.69888784866558	9.83286417869695	9.06174089135977	9.81554859613403	9.85306071727661
CG31407	FBGN0051407	FBTR0082214	0.0979039130188319	1		9.43226837812787	9.34028749313218	8.45530156674405	9.37718822122967	9.45836661799616	8.77260058034862
CG3222	FBGN0036014	FBTR0076379	0.186089994469228	1		9.8882840168242	9.68018131261669	9.39871789643164	10.067097630855	9.86734108625525	9.58615994341034
scrib	FBGN0263289	FBTR0308620	0.20875659378274	1		10.2811720458032	10.4029667962537	10.2655891815231	10.4385750613639	10.5440996208546	10.5930294349497
Shmt	FBGN0029823	FBTR0070827	0.0188905599245171	1		8.8883116476314	9.01909552026576	9.99007811663904	9.44065898337767	9.39848121664278	9.37795302065216
CG46025	FBGN0267689	FBTR0347187	0.144129457812592	1		9.9078510134396	9.68956489994196	9.31058699583958	9.78027370152591	9.95562154769594	9.64409096889809
Tom70	FBGN0032397	FBTR0080309	0.251608159030063	1		10.467162870474	10.2570231919674	10.1497212615948	10.6475784758117	10.4390267035839	10.5512499324067
AGBE	FBGN0053138	FBTR0087732	-0.286094685818963	1		8.93013024443701	8.91893645250262	9.88871740910843	8.87829919002619	9.21496971469453	8.9954824629431
CG31773	FBGN0051773	FBTR0077509	0.213289603180602	1		10.2222792335793	9.98839922383537	9.99432758934021	10.4082016805805	10.2751259735378	10.1583174764186
muc	FBGN0283658	FBTR0079444	0.0374121269423753	1		10.9649952763123	10.9005701700335	11.105882606385	11.0670894753452	10.9419469420552	11.0789014924645
CG13991	FBGN0031785	FBTR0079202	0.246374008980754	1		10.3575932355356	10.1913850961476	10.079458930477	10.5824701565967	10.3641542331943	10.4234243340356
l(1)G0320	FBGN0028327	FBTR0071372	-0.50048802790315	1		9.74668585224673	9.77579084525516	10.0027891674933	9.19777257838857	9.4058738415268	9.43157350274054
CG4363	FBGN0034663	FBTR0071740	0.0942330660746752	1		8.58596380624299	8.92424552893421	8.98865894181759	9.1249333145621	9.40402923362678	7.86582816300155
CG6209	FBGN0033862	FBTR0087651	0.345101631632025	1		10.2065650028008	9.92625375990832	9.91286349462285	10.4723774774746	10.2710837180759	10.3459492582885
ms(3)76Cc	FBGN0036895	FBTR0074948	0.107895712601449	1		10.2366343095194	10.0455439624281	9.96575843917869	10.342146170217	10.1963167492177	10.0251292321
CG5122	FBGN0032471	FBTR0080431	0.183822929759232	1		9.9563609852765	9.77432168029722	9.60730449754259	10.23642479412	9.88992278316125	9.73219827595797
CG31161	FBGN0051161	FBTR0304668	0.288756804050045	1		9.75002535511656	9.63070258927722	9.42414049062552	10.0193901699974	9.9706547830595	9.66662736232575
bnb	FBGN0001090	FBTR0074656	-0.196054137648019	1		10.4873123135274	10.5663823618828	10.7219277249753	10.3243075320901	10.0981975144226	10.7137306745058
RpL39	FBGN0023170	FBTR0072185	-0.192496937072241	1		9.59895190786195	9.60943758430312	8.91585364445712	9.34215964990975	9.40402923362678	8.83760234585011
CG5539	FBGN0034907	FBTR0072123	0.234188932509598	1		9.61185759133293	9.3182759463823	9.11371640412885	9.68563817644472	9.79739448389133	9.23748974523346
fok	FBGN0263773	FBTR0310558	0.314158767096942	1		9.78788411129359	10.076869285205	9.58493668659342	10.2099528513635	10.0435573078418	10.1757057376277
Sod1	FBGN0003462	FBTR0076229	-0.0355446512803772	1		10.6346036911841	10.6938585281606	10.766503018903	10.4632369018994	10.6630119929208	10.8430283442978
CG5065	FBGN0034145	FBTR0087108	-0.493539795885105	1		9.76990164893555	9.74911421313186	10.0847825341012	9.22206044990077	9.32239362499503	9.59088099868419
CG5504	FBGN0002174	FBTR0089503	0.0639606832454224	1		9.89282308964019	9.86821331624849	9.46961601435871	9.91450032539121	9.91863109701936	9.60027701314108
eIF5B	FBGN0026259	FBTR0073144	0.120241106771104	1		10.1098062816769	10.1523301310145	9.8902384371159	10.2577280947193	10.1963167492177	10.062998531036
cora	FBGN0010434	FBTR0086506	-0.0290514239730057	1		10.4620812290463	10.6197140963002	10.5410707357312	10.3619544674823	10.5136300095523	10.6529498970982
CG31729	FBGN0051729	FBTR0080461	-0.269815999745712	1		9.81524167046995	10.0172545104847	9.80410518800708	9.66275208685336	9.69852264399657	9.4653876857113
CG33470	FBGN0053470	FBTR0087656	0.0593729843682504	1		9.67295080094348	9.54196890094197	9.58117476815011	9.50343770547985	9.96315774653804	9.44467291718086
CG15784	FBGN0029766	FBTR0070777	0.28426699599169	1		9.21265127834972	9.49635921609726	9.74312556594897	9.60482016742234	9.9781130621759	9.73859438917215
LpR1	FBGN0066101	FBTR0113480	-0.406318894195142	1		9.96644458242081	9.984592581838	10.052542199261	9.4814727438384	9.64016906932326	9.6643894990233
slgA	FBGN0003423	FBTR0077203	-0.0787107657279927	1		10.6291732762214	10.7223288907603	10.7236350565112	10.5749463658821	10.560753189971	10.7039583061719
CG14183	FBGN0036931	FBTR0074907	0.210505035105389	1		10.0967503442884	9.92360535638403	9.68296876067524	10.3016945097903	10.0482889535084	9.99160438766387
CG8745	FBGN0036381	FBTR0075801	0.488233275311802	1		9.57467354479814	9.6707362927079	9.77476122881066	10.2316477019664	10.0832901294933	10.1678279531607
CG7069	FBGN0038952	FBTR0084215	0.140831537887583	1		10.3684978615867	9.99345917260558	9.83286417869695	10.2775630811521	10.1995106385617	10.1897782477232
CG15117	FBGN0034417	FBTR0086593	-0.132335120148347	1		9.73493633872587	9.95247378539526	10.1598454782295	9.71844725843725	9.97314516266203	9.77638677409515
CG17261	FBGN0031501	FBTR0077656	-0.0176084272167537	1		9.55952736347467	9.22240589415603	8.73468391460179	9.35319771588002	9.45836661799616	8.62850605906218
CG10960	FBGN0036316	FBTR0075941	0.376273918810832	1		9.88068701487203	9.85298294180533	9.35972376902879	10.00406461882	10.0855936234098	10.1819771392557
Mst57Dc	FBGN0011670	FBTR0339163	-0.157155955448823	1		10.1621335944179	10.2923524534496	10.5698297273377	9.92932755768264	10.0832901294933	10.5119629495639
ttm2	FBGN0035124	FBTR0072507	0.137252601031521	1		9.88676781343157	9.57272084121535	9.3487023641491	9.90402984095632	9.84983104454473	9.47307967950217
Hsp67Ba	FBGN0001227	FBTR0076495	2.37210598458173	9.52985992858977e-12		6.2605667494999	6.44258234132219	6.49182830035954	8.68914830736018	8.84795276419403	8.60068753754969
spidey	FBGN0029975	FBTR0071091	-0.0753614209267922	1		10.6081652425267	10.7367333452376	10.7287449614268	10.5758889883094	10.5466099444598	10.7255854790524
CG9812	FBGN0034860	FBTR0072025	-0.694909545328137	1		9.4426248998029	9.4711895361687	9.76650307848855	8.67161890104218	8.8560712709583	9.08186091204662
Crtp	FBGN0029501	FBTR0072299	0.279167589833633	1		10.1444782965807	9.88464692360259	9.73129320385898	10.3782561304188	10.0924821196478	10.1374938123369
BI-1	FBGN0035871	FBTR0076711	0.0475959492880692	1		10.5576054867533	10.5145273768257	10.6393148244479	10.6322546021098	10.6255091745461	10.5977281005087
Npc2g	FBGN0039800	FBTR0085723	0.445904906405202	1		9.93744524214866	9.93153602614169	9.81375535726676	10.2316477019664	10.3001366578379	10.4792352527738
Stt3B	FBGN0011336	FBTR0084786	-0.194563222259136	1		10.0130546925928	10.0184960906119	10.3297704695904	9.83641602007475	10.0304646918081	9.92773168262434
pre-rRNA:CR45847	FBGN0267507	FBTR0346881	0.706712452782246	1		9.14323205306122	8.94528859273296	8.37935272949566	9.50739565299963	9.622827162484	9.54539469170179
mbf1	FBGN0262732	FBTR0075393	0.612203515313673	1		9.47930461839876	9.45293849102512	9.53524956722892	10.0331826102475	10.0196634643041	10.2372257352399
wdp	FBGN0034718	FBTR0071849	0.413078587845678	1		9.55571584133075	9.70043583292971	9.86106106832476	10.1542440004013	10.1185874642789	10.0932597853865
Acer	FBGN0016122	FBTR0079685	0.258238532250324	1		10.2150477745027	10.2175673824809	10.2737697337762	10.6724682849901	10.320815660916	10.4651622563691
whd	FBGN0261862	FBTR0088307	0.413987939353357	1		9.34662566926429	9.51407245234878	9.52353614780553	9.71160181630946	10.0244739961958	9.87257864391994
CG8773	FBGN0038135	FBTR0290037	1.19149174324833	1		7.46931982807301	7.8098197229032	8.07143679914152	8.84114716159847	9.26460755777352	8.7808877779712
lva	FBGN0029688	FBTR0070626	-0.222891235095176	1		10.0241309066628	10.2099798417116	10.1395254951369	9.88893894308134	9.92893045126153	9.89565686080761
Alp9	FBGN0035620	FBTR0077086	1.46299149285988	0.986261581239568		7.29738584989141	7.41657534544466	7.71422006266106	8.8965224819134	9.12376897095318	8.73043513230596
CG7251	FBGN0031723	FBTR0079117	0.282059904903109	1		9.92863054107793	9.82629118069482	9.47975446012308	10.1705598220115	9.99781533834538	9.9351761826254
asRNA:CR45485	FBGN0267041	FBTR0346058	-0.0672892772203774	1		8.90638253265593	8.94005653172566	9.89327569072534	9.28566584032407	9.35713044861382	9.11173313498931
Eaat1	FBGN0026439	FBTR0079800	-0.155053811005623	1		9.91232903407885	10.0649014416953	10.4594057430761	10.0235417648214	9.92121283691198	10.0815668263921
S-Lap5	FBGN0033860	FBTR0087624	0.155003673694084	1		9.83109530400926	9.6973382016596	9.46757974740897	9.9541893115568	9.92636249762983	9.56472190061238
CaMKI	FBGN0016126	FBTR0089063	-0.159523713412616	1		10.2765480868344	10.3536467922369	10.5008160019098	10.2423740007613	10.1952505462248	10.2251298161658
smash	FBGN0263346	FBTR0308849	0.13137339080821	1		10.1495447528717	10.3218173184544	10.2830624870476	10.2399972612056	10.4453183912286	10.458719775406
Cow	FBGN0039054	FBTR0302022	-0.483373214880474	1		9.75169221220362	9.86545608973501	9.83602451934123	9.40078630628122	8.89861487852688	9.63039819348701
VhaAC45	FBGN0262515	FBTR0088587	-0.0291102114733401	1		10.8676655714787	10.8692575462446	11.0734462528612	10.8790352346477	10.8261844378914	11.0223574629842
CG12990	FBGN0030859	FBTR0074479	-0.348782767250916	1		9.84833541259471	10.0394410951897	9.99574130325948	9.62681814493074	9.60848162136013	9.61425728196534
djl	FBGN0037463	FBTR0081631	0.358152233295468	1		9.67821920492562	9.46391680111504	8.91883750245193	9.90702917009699	9.70002683837576	9.60728408175848
CG9281	FBGN0030672	FBTR0074056	-0.0112077116537423	1		10.4259995566568	10.3506924328155	10.2760985397009	10.3652295693657	10.3688902395867	10.2860763444061
Cyp12a4	FBGN0038681	FBTR0083731	0.0546269999140287	1		9.75002535511656	9.82487257781776	9.43460242835246	9.72015355583696	9.90173622365593	9.55509066077681
CG5177	FBGN0031908	FBTR0079441	-0.0778359635661125	1		9.83424523173199	10.0636991788304	10.1947309937057	9.92932755768264	10.0577059422738	9.88800506787264
Hydr1	FBGN0033382	FBTR0088580	0.0382847067365995	1		9.90635524579093	9.88464692360259	9.50379993168683	9.87368852106906	9.91604472875294	9.63497690710675
Scsalpha1	FBGN0004888	FBTR0073151	0.0129770785792795	1		10.0980612677209	10.2379632209685	10.1811263969881	10.0817713282653	10.2861841289934	10.183540739244
UQCR-14	FBGN0030733	FBTR0074216	-0.331977140338119	1		9.67295080094348	9.79330510831539	9.66353228292356	9.34658501572007	9.58587888190292	9.17283589569945
loqs	FBGN0032515	FBTR0080497	0.0122041881048193	1		9.99346431070521	9.79620359151512	9.45735507744124	9.88285810564003	9.85118554180121	9.57667123119732
CG8774	FBGN0038136	FBTR0082740	-0.0925455439663045	1		9.38579518919566	9.62419283186707	9.83760209733046	9.46324929637662	9.78469107857726	9.31086163368822
Erk7	FBGN0052703	FBTR0071329	0.239185730980609	1		10.1608796419904	10.0804403641405	9.8454642144869	10.3868756149598	10.2026974727764	10.2236106705346
CG12362	FBGN0036082	FBTR0076281	0.146513472204252	1		9.75502015993295	9.56933615078339	9.40936513950045	9.93961668954348	9.80440389529955	9.38612424593389
Sfp33A3	FBGN0259964	FBTR0300310	-0.147433919768766	1		9.66766308737649	9.84880114585464	10.1058826534803	9.50145465236147	9.90565263810553	9.77845760273557
CG10845	FBGN0039246	FBTR0084713	0.150368713783625	1		9.41343720139135	9.34227198941633	8.92181520180964	9.57872460696083	9.58587888190292	8.89980123745415
l(1)G0196	FBGN0027279	FBTR0299522	-0.141252894743767	1		10.3586874146477	10.4199789803905	10.5583948328188	10.2810352391722	10.2891853370269	10.3515239537138
CG6503	FBGN0040606	FBTR0085025	0.174003409606882	1		9.51899512321355	9.56254285401318	9.88261721003596	9.84894748635584	9.99536721819345	9.63954113512151
mino	FBGN0027579	FBTR0085249	-0.0502018072731164	1		10.0809256408785	9.94335088288459	10.4542734183214	10.1415665935313	10.1453333899579	10.088260117319
CG5217	FBGN0038694	FBTR0083741	0.411768786687155	1		9.99064384191347	9.75806134404699	9.56793026289035	10.1866931852071	10.1431234038825	10.2477271063842
Ant2	FBGN0025111	FBTR0073425	0.273080998348223	1		9.90335905006099	9.83618253424141	9.62385567228848	10.0454840639523	10.1409100272551	10.0022755817581
CG3092	FBGN0034835	FBTR0071999	0.0713430169066522	1		9.77646668922961	9.59452986583742	9.42414049062552	9.86754292561972	9.78469107857726	9.31086163368822
PHGPx	FBGN0035438	FBTR0073066	0.0707857800743768	1		9.75502015993295	10.0010159755011	10.138245942992	9.94837791450818	10.157428168364	10.0163821570065
hydra	FBGN0031128	FBTR0077294	0.327652792795464	1		10.3879208599596	10.1803339987349	10.1636238172296	10.619511569387	10.4613721376686	10.6370607166046
Jheh2	FBGN0034405	FBTR0089970	-0.233759390260159	1		9.95346696493406	10.0443254525339	9.87187939915475	9.6908684196297	9.82247056737208	9.65540317039554
CG9014	FBGN0028847	FBTR0080579	0.0869431152074973	1		9.7042764460916	9.65165870031061	9.43251610132107	9.81581733412557	9.8348470340245	9.35593408338908
COX6B	FBGN0031066	FBTR0074815	-0.0462985700585867	1		10.5490038723152	10.5629827505284	10.7895077543319	10.2670961847484	10.43089686264	10.98159503139
CG17646	FBGN0264494	FBTR0077885	0.525885544312184	1		9.64810728716765	9.64684962210518	9.71078060828193	9.95563851048424	10.133136357596	10.4496516942601
Dpy-30L2	FBGN0035491	FBTR0073281	0.2737623344336	1		10.0769421938095	9.73558861000497	9.86106106832476	10.2208410564291	10.1984467942254	10.086589703563
SNF4Agamma	FBGN0264357	FBTR0084018	0.121220272594936	1		10.0769421938095	10.0780606272792	10.1408039134296	10.1730536512787	10.320815660916	10.1567262837484
qvr	FBGN0260499	FBTR0114575	-0.290385442035386	1		10.0310106047395	10.1847646010834	10.183609521442	9.82377474911489	9.43326362607957	10.1897782477232
CG33970	FBGN0053970	FBTR0100012	-0.46856433810713	1		9.71968783818387	9.65485586959846	9.77640720151911	9.04004631637094	9.44048059081279	9.24349878795723
CG8728	FBGN0033235	FBTR0088882	0.0743445270643649	1		10.0875403746997	10.0394410951897	9.98439261198569	10.1792694296037	10.1834700112629	9.95728193325233
cathD	FBGN0029093	FBTR0088898	0.00149466143218325	1		10.7951617178749	10.817413993301	10.762356149186	10.6995330527049	10.7505376729157	10.9228951416384
FucTB	FBGN0032117	FBTR0079811	0.123651126332424	1		9.65880693467146	9.4344535965994	9.04709815904818	9.78190846108163	9.56951447398082	9.1474231151545
CG15293	FBGN0028526	FBTR0080603	0.539491459736038	1		9.1457696944736	9.23954321500669	9.83128140845919	9.78190846108163	9.83758300055962	10.2611175142629
CG33109	FBGN0053109	FBTR0082900	-0.520796939547048	1		9.69390995690258	9.71122546397659	9.72278170472603	9.22446689877523	9.24000210771215	9.10184429393571
Miro	FBGN0039140	FBTR0084595	0.136253804698192	1		10.2342516940823	10.0887386659796	10.0593186088233	10.3487792007157	10.2811681996652	10.1567262837484
Apl	FBGN0042178	FBTR0075312	0.128682741530709	1		10.3760823529529	10.0661027034945	10.1459062881525	10.4864820304509	10.2548004760922	10.234211249857
RpL30	FBGN0086710	FBTR0081181	0.0623446459538942	1		10.5547439764284	10.594127625568	10.5802326860159	10.6403875121095	10.6151821208475	10.6608293420066
Indy-2	FBGN0260466	FBTR0091937	0.17073073016404	1		9.75502015993295	9.501696059784	9.41360213193928	10.0096564011479	9.71943997384146	9.40501236065235
CG42855	FBGN0262102	FBTR0304023	0.413644777835539	1		9.85144796324034	9.54713996083083	9.61835968503575	10.128776798049	10.0809829517969	10.0578926970761
COX4L	FBGN0033020	FBTR0086089	0.233253493866719	1		9.50720220302435	9.36392316147646	9.04709815904818	9.75719040935797	9.65109727108986	9.17283589569945
Spase22-23	FBGN0039172	FBTR0084564	-0.0816539706578808	1		9.75002535511656	10.0406637356856	10.3553252263785	9.80460269813513	9.9619044440311	10.1772761456806
RpS21	FBGN0015521	FBTR0077621	0.0447622430719894	1		9.9563609852765	9.97054832691192	10.0470980609404	10.0441224041288	10.1596163665535	9.88800506787264
PI31	FBGN0033669	FBTR0088051	-0.0606145621523448	1		9.93304462370427	9.86269358361828	9.58493668659342	9.96717999195995	9.72388307264868	9.48834171587186
Acp76A	FBGN0015586	FBTR0075038	-0.177231017607257	1		9.53843826910982	9.85992577764048	10.2008727439457	9.51134277182832	9.69249013409901	9.9164924058643
Cyp6a2	FBGN0000473	FBTR0086133	-0.367405963357539	1		9.82001607975717	9.62092690487741	9.24552692797597	9.20753684811241	9.33212693762787	9.09521387451021
Rhau	FBGN0032883	FBTR0081459	0.0448127095624806	1		9.97217515169898	9.62745138225122	9.77146363898123	9.94400395268161	9.96440996121708	9.57904926640797
Syn	FBGN0004575	FBTR0089475	-0.558558707754251	1		9.55380629740756	9.72193500014873	9.56602822582639	9.02355857564435	8.72331342296063	9.37521896183115
Mics1	FBGN0037506	FBTR0081554	0.118243479695984	1		9.60265104147049	9.34227198941633	9.13952558715645	9.66275208685336	9.65885275692995	9.06838320484487
Dhc36C	FBGN0013810	FBTR0304742	0.169723848094965	1		9.8040395498131	9.49279032079292	9.36629642223415	9.90702917009699	9.80440389529955	9.44987956009889
AMPdeam	FBGN0052626	FBTR0073833	0.0685035821071698	1		10.1608796419904	10.1545905531566	10.158583829745	10.2328434587644	10.2981516818795	10.1407170816659
CG31286	FBGN0051286	FBTR0081682	0.196196698110456	1		9.56332884231161	9.36196824509155	9.223975898492	9.73204146379221	9.74151988411023	9.21320011675399
CG10514	FBGN0039312	FBTR0084864	-0.0991167061468363	1		9.53263278941938	9.65804596927521	9.9498008664302	9.55214831955953	9.83210586906723	9.46023681090887
Gyg	FBGN0265191	FBTR0339088	-0.100282109244196	1		9.80724904119434	9.91829391927015	9.64563261271285	9.65206556855711	9.85118554180121	9.56232011177578
Jupiter	FBGN0051363	FBTR0082452	0.292618681915502	1		11.2041210651988	11.0984678406054	11.1867073843768	11.4323368308156	11.145546003509	11.7329854184964
CG17083	FBGN0039070	FBTR0084383	0.245105643357028	1		10.0268867239609	9.85019642508877	9.65997007145268	10.1866931852071	10.0913363186014	10.0075817246353
klhl10	FBGN0040038	FBTR0113685	0.198628391927177	1		9.87763697729928	9.76843001339599	9.65818566193329	10.1119787299204	9.99903784234402	9.7701563935485
CG5958	FBGN0031913	FBTR0079466	0.506331797332891	1		7.68006683926631	7.8382220381489	8.85172331680572	8.47140168737338	9.22336219837648	8.29409743383759
CG16974	FBGN0032479	FBTR0080489	-0.286230277696232	1		10.118875642412	10.1005111909673	10.240765468664	9.91598992482089	9.82660786460527	9.86480313095712
Vha68-1	FBGN0265262	FBTR0080429	-0.356116202852547	1		9.97930650104479	10.0780606272792	10.1535261735575	9.6803889028988	9.54628790793627	9.90895061399946
atl	FBGN0039213	FBTR0084656	-0.0961297836722275	1		10.4681770543814	10.5346260214016	10.5284282317596	10.3739269992646	10.3858122760222	10.4843188604153
CG7766	FBGN0030087	FBTR0071351	-0.160861372169721	1		10.136845094412	10.1511985904393	10.138245942992	9.999856512842	10.036430614287	9.90326828403957
CG3702	FBGN0031590	FBTR0077477	-0.0878839127608877	1		10.1240326507036	9.99093141655731	10.150990680902	10.1002336514955	10.0658956841923	9.82127217716828
ATP7	FBGN0030343	FBTR0273257	0.00231652219340719	1		9.80564518800287	9.69423390510716	9.64383037024085	9.84426093311771	9.86063158151469	9.39694771540223
Acp26Ab	FBGN0002856	FBTR0079156	-0.0319709585700771	1		9.97074464195581	10.1272288928296	10.3128570876052	10.0870704303648	10.1672490288393	10.0782084998862
TTLL6A	FBGN0034459	FBTR0300829	0.156734340737767	1		9.85920008705854	9.68956489994196	9.3464879433282	9.92341493851043	9.84711822897755	9.61888742741649
tmod	FBGN0082582	FBTR0085658	0.116257255931635	1		10.9190065865577	10.9893600153556	11.1318310575832	11.029738472788	11.0390389975484	11.311915652052
eIF3m	FBGN0033902	FBTR0087579	0.0817960869477704	1		9.95056712756799	9.8557640868326	9.61099898075999	9.89801241100228	10.0087807593416	9.76180714297643
CNT1	FBGN0033371	FBTR0300173	0.0706977605631657	1		9.71627728352734	9.49457587202295	9.21429334626352	9.76051072116788	9.65109727108986	9.20398502861801
Vha44	FBGN0262511	FBTR0087173	-0.0586419983430944	1		10.2053490963902	10.3905542476445	10.5980266178466	10.2577280947193	10.2981516818795	10.4817792957245
CG34330	FBGN0085359	FBTR0112532	0.151063957897056	1		9.15083162560605	9.2959233540127	8.8296970139322	9.22446689877523	9.57280223890312	8.87678975215942
FBTI0020031	FBTI0020031	FBTI0020031	-0.0750047524132191	1		8.84524460031688	9.1675007848568	8.43042690324799	8.70302007627656	9.24619292420334	8.14798498899059
CG3809	FBGN0037995	FBTR0082545	0.150202360252123	1		9.63552323749083	9.59286390354015	9.27609862340901	9.78190846108163	9.77758499618301	9.37795302065216
bgm	FBGN0027348	FBTR0080590	0.608859879911944	1		8.89737538395677	8.88394289596918	8.79439015084805	9.5597916317163	9.57115929300475	9.22842899035398
Cyp28d1	FBGN0031689	FBTR0079062	0.0654430653681501	1		9.14323205306122	9.41384286464821	9.47975446012308	9.56928917709586	9.62441234173971	8.9630751760633
CG16721	FBGN0029820	FBTR0070821	0.212889860884181	1		9.73662071057979	9.72953628605365	9.51764358045953	9.93961668954348	9.96816009713006	9.70414934904709
schuy	FBGN0036925	FBTR0074899	0.302894805744692	1		10.2614170407998	10.1421141733172	10.0552565837743	10.510345007771	10.3669977022754	10.4919108418988
Iyd	FBGN0286980	FBTR0475275	0.232597694410358	1		10.1330132946775	10.0060319431039	9.89781961552706	10.2856518223128	10.2517268015626	10.2021729392218
CG7164	FBGN0031946	FBTR0079487	0.314584897229999	1		9.80885111335188	9.63232544935932	9.51961044497601	10.0138360605425	10.0244739961958	9.86869612577087
capt	FBGN0261458	FBTR0100022	0.0845056554232761	1		9.68172081615361	9.74911421313186	9.60730449754259	9.68912711120181	9.9619044440311	9.61425728196534
CG30430	FBGN0050430	FBTR0072448	0.160772858903638	1		10.0595523509403	9.84460719330424	9.75819738530446	10.2087379626505	10.0352394018114	9.89565686080761
CG1674	FBGN0039897	FBTR0089116	-0.0300288953072837	1		10.1278883454887	10.2432829652609	10.1736512768904	10.1326256560901	10.205877282962	10.1163651750042
Smvt	FBGN0039873	FBTR0085860	-0.398589361025804	1		9.79112970422991	9.65005745475704	9.40085364054815	9.28335941779832	9.31652196052292	9.061596839327
spin	FBGN0086676	FBTR0089589	0.387076071761423	1		9.25322479760465	9.43631278043119	9.76318653697835	9.864460282801	9.93277383159618	9.85502443532428
CG7630	FBGN0040793	FBTR0075217	-0.3455737173743	1		9.74166205898479	9.85298294180533	10.1228021386186	9.39652435601191	9.5395824803819	9.75761432777215
RR48347	RR48347	RR48347	0.0376616523423381	1		8.77157567139151	8.98901128719486	8.75486179315529	8.76714858820155	9.39291178185658	8.23500479084635
path	FBGN0036007	FBTR0076427	0.011706414072889	1		10.4446685233785	10.3760981013969	10.6201939421714	10.5182124196455	10.4833767428732	10.4843188604153
Zip99C	FBGN0039714	FBTR0089920	0.0945136424351034	1		9.73324999803929	9.80198314638059	9.69520246742305	9.96142079259394	9.9250768046975	9.59558665521907
CG8562	FBGN0035779	FBTR0076854	-0.436356829203822	1		9.59895190786195	9.63232544935932	9.48580350418762	9.10417520859876	9.33018552136917	8.95210893291669
CG4198	FBGN0029753	FBTR0070750	0.107754117714947	1		9.98781784830248	9.72650057596633	9.2691008980982	9.85361886474268	9.79739448389133	9.74072014087453
Glut4EF	FBGN0267336	FBTR0112576	0.628857166163122	1		9.21989472963276	9.15851876063136	9.25263965332954	9.58996626577308	9.83894904057311	10.0476264972048
aralar1	FBGN0028646	FBTR0085692	0.226555471245427	1		9.22710199476315	9.34028749313218	9.98154143529027	9.72356010835253	9.82108882747404	9.79696250418147
GlyS	FBGN0266064	FBTR0083035	-0.261021334612003	1		9.67646520706886	9.75060926021003	10.0887623847505	9.59369410341774	9.65885275692995	9.51093624778651
Imp	FBGN0285926	FBTR0073413	0.199868353930573	1		10.3120020310183	10.383826068251	10.2538216207166	10.5044161650986	10.4772492084684	10.5693037848019
CG8026	FBGN0033391	FBTR0088611	0.651386221982385	1		8.70086068419005	8.94267493404444	9.08212328358175	9.50343770547985	9.64329986870575	9.54052216065886
NaPi-III	FBGN0260795	FBTR0301438	-0.55634074714174	1		9.35322822043087	9.6258230270516	9.5564802432365	8.95565613145248	8.97017470849636	8.96671214460327
CG10089	FBGN0036369	FBTR0075820	0.140444140546323	1		9.69737373638784	9.53330906519109	9.31512377592313	9.80781578520228	9.76757730900326	9.36973525093358
Doa	FBGN0265998	FBTR0299742	0.0590928779731751	1		10.2834784795698	10.4020157671425	10.5303804579989	10.3750105005245	10.4816286727957	10.5427468558416
CG2269	FBGN0033484	FBTR0088407	-0.564166920622879	1		9.56142935499743	9.66757416156867	9.6492303574987	9.10155931809454	8.80666047345658	9.26433549984475
Nacalpha	FBGN0086904	FBTR0087858	0.126080517236437	1		10.6956270969453	10.6985136808412	10.6908451228046	10.7769886427717	10.7764341783731	10.9068930137366
P5CDh1	FBGN0037138	FBTR0078445	-0.309922947340193	1		9.98356845137497	10.0649014416953	10.1071912204152	9.68738369850413	9.71498314924522	9.82928521860148
CG18335	FBGN0033610	FBTR0088177	0.233500452938757	1		9.94766144974658	9.74161564957657	9.64202587355648	10.1158726034066	10.0316598515887	9.88608576157312
Trc8	FBGN0039668	FBTR0085429	0.0819828136520743	1		10.2800174447103	10.2485831657535	10.2106454820975	10.3750105005245	10.3383076244355	10.2685032754424
hmw	FBGN0038607	FBTR0083576	0.386818005522632	1		10.0993710010473	9.79909626311738	9.59802668481313	10.2764038356592	10.0705547476314	10.3389504596063
CG6910	FBGN0036262	FBTR0290130	0.541173087042083	1		9.49332084207097	9.19631206849378	8.82652276663953	9.5730707573446	9.75605429529755	9.86480313095712
CG13442	FBGN0034546	FBTR0086240	0.175745107311129	1		9.58405979008856	9.55057706567913	9.10326204785431	9.70816687624067	9.70752437509229	9.36423061679316
CG7742	FBGN0031690	FBTR0079092	0.160073052779046	1		9.80885111335188	9.51583187301587	9.46349857101247	9.98432091831672	9.7704437390197	9.48834171587186
Gbeta13F	FBGN0001105	FBTR0074107	-0.28374708155546	1		9.93890913709827	10.0246880141284	10.0606700795953	9.73034917684893	9.73566487080166	9.71283801465193
Klp59D	FBGN0034827	FBTR0071968	0.207315051388924	1		10.1495447528717	9.93811177709631	9.6986788423963	10.2740825464676	10.0494694441287	10.1081556644188
CG10561	FBGN0002036	FBTR0081155	0.0816133898411847	1		9.83424523173199	9.82770839002899	9.56793026289035	9.95853254844065	9.88066720397834	9.62580490202283
tomboy40	FBGN0033074	FBTR0085994	0.0667067497963627	1		9.45290760579374	9.22024934445982	8.87033899209266	9.45916818978816	9.46368947000642	8.76426550384989
qua	FBGN0003187	FBTR0080996	-0.0242122469659919	1		9.85610423433217	9.64524302707718	9.38151715752241	9.78517243348587	9.67882404687747	9.3447972959896
AdipoR	FBGN0038984	FBTR0084282	0.260342833485755	1		10.5887131075908	10.6860664044032	10.7380663711107	10.8332564809765	10.8137331111825	11.1300728291253
mEFTu2	FBGN0033184	FBTR0088981	-0.00457673035849806	1		9.73662071057979	9.54713996083083	9.34204887865306	9.6662967409216	9.69852264399657	9.21931097013628
ATPsynE	FBGN0038224	FBTR0082931	-0.0592020010564122	1		10.4539131878394	10.627058218186	10.66708565663	10.4145385085987	10.4381256469953	10.7115647504763
mAcon2	FBGN0037862	FBTR0082336	0.0877276916233853	1		10.021369815162	9.74911421313186	9.75151823022303	10.1262051763367	9.92121283691198	9.72147466566193
Obp56a	FBGN0034468	FBTR0086476	-0.144260554011523	1		9.36851766937466	9.62745138225122	9.00559880185417	9.5654976585445	9.02401150352829	8.97033996756183
CG32026	FBGN0052026	FBTR0076584	0.245616912351203	1		9.98781784830248	9.91962361291957	9.7878767275286	10.2087379626505	10.1453333899579	10.0782084998862
CG31639	FBGN0051639	FBTR0079207	0.22630239715134	1		10.0954382285849	9.69578688833593	9.85795515769748	10.1680616744687	10.1386932496563	10.0407415523697
Mst33A	FBGN0028412	FBTR0080271	0.197439738801576	1		10.3684978615867	10.1203066186899	10.1522589842361	10.5415604659399	10.3080493629856	10.3845271982232
Gnmt	FBGN0038074	FBTR0082651	0.295471544612242	1		8.97933244243992	8.64441188247068	9.47367994632679	8.88439923267251	9.60687883124539	9.50594573252331
CG42820	FBGN0262002	FBTR0303799	0.113979899057037	1		10.1820500086573	9.89143939374915	9.83602451934123	10.2624197436413	10.0196634643041	9.97364176393306
Idgf6	FBGN0013763	FBTR0087111	0.254947854811824	1		10.4913086507757	10.4643878166571	10.6063793299962	10.6899874363319	10.7182418075537	10.9125611128996
CG32687	FBGN0052687	FBTR0071458	0.518165036577367	1		8.83584627444267	8.84807940211359	9.30831324457729	9.43027254708278	9.67576947797135	9.4653876857113
Pglym78	FBGN0014869	FBTR0085384	-0.0718591279117165	1		10.0473892497679	10.1341181113692	10.5067775598531	10.124917644455	10.1185874642789	10.2685032754424
Rbp6	FBGN0260943	FBTR0075285	-0.633059895511936	1		9.25086944672269	9.44187599956023	9.60730449754259	8.80301305466446	8.44697174757996	9.12155465493583
CG17564	FBGN0032768	FBTR0081225	0.369902613213181	1		9.41132959457095	9.18086983207432	9.00840287433875	9.57872460696083	9.73566487080166	9.39154613070092
h	FBGN0001168	FBTR0076569	0.718941536764739	1		8.49733682470323	8.8255580845939	9.20454537089666	9.50145465236147	9.53284574143086	9.71500202940022
CG10589	FBGN0037035	FBTR0078266	0.1043913176745	1		9.56332884231161	9.41006361699103	9.19719092065663	9.69781271183925	9.62124023957668	9.11173313498931
CG5762	FBGN0039190	FBTR0084627	0.330512326060524	1		9.63552323749083	9.55742680661434	9.33982421378536	9.98998960066141	9.83073333099973	9.69759833652056
SMSr	FBGN0052380	FBTR0076870	0.142968410424701	1		9.65346703004584	9.54541833278684	9.23119540413864	9.73710644676609	9.7400583569544	9.37795302065216
CG7140	FBGN0037147	FBTR0114546	0.156506654964286	1		9.7633065975498	9.66122903053668	9.53524956722892	9.91300918634296	9.90042838600408	9.59558665521907
CG2964	FBGN0031462	FBTR0077722	0.23256284104487	1		9.60265104147049	9.41949323817865	9.21429334626352	9.83168851435763	9.70453003445174	9.37795302065216
CG6329	FBGN0033872	FBTR0087633	-0.620870336101303	1		9.3943569710795	9.41949323817865	9.69694170201074	8.87523946922183	8.7612724467856	9.0375899701924
Mpc1	FBGN0038662	FBTR0083723	0.155709890796756	1		10.28578123193	10.3790009421947	10.6063793299962	10.6502658733163	10.4675673335368	10.6324886221269
l(3)80Fj	FBGN0287182	FBTR0113748	-0.632429393493859	1		9.5032497101216	9.4675577514381	9.47773246274176	8.95565613145248	8.8122348762239	8.78912764363526
Mal-A2	FBGN0002569	FBTR0088747	0.972996443706537	1		7.260395966297	7.60026157170508	8.16488133905991	8.88743960904294	8.97515282961835	7.98538963541679
CG32591	FBGN0052591	FBTR0073973	0.100895394818928	1		10.0255094733276	9.89143939374915	9.74816702100343	10.1630523645541	9.95813799060142	9.83725399958211
mub	FBGN0262737	FBTR0078468	-0.247523205695365	1		10.0756119301969	10.1545905531566	10.3275267755765	10.0138360605425	9.72536106999903	10.0714683028078
Pi4KIIIalpha	FBGN0267350	FBTR0307158	-0.348427185908419	1		9.87304979645249	9.77579084525516	9.94248866154362	9.52897237464224	9.57280223890312	9.44727858746577
CG5103	FBGN0036784	FBTR0075132	0.0177673554743204	1		9.5933853625308	9.36196824509155	8.92181520180964	9.55023114755921	9.42054640937686	8.97033996756183
CG6761	FBGN0036031	FBTR0076414	0.138722171513124	1		9.71627728352734	9.56594350089044	9.3487023641491	9.88285810564003	9.72240355958189	9.42100765451723
CG7768	FBGN0036415	FBTR0075736	0.252695797825226	1		9.963570739158	9.8737120109182	9.48378997295216	10.1466509321074	9.93277383159618	10.0338235930319
CG1999	FBGN0029947	FBTR0071054	0.184483412030023	1		9.8973479261977	9.67389150817279	9.38583660651405	9.95563851048424	9.85659084961933	9.73005992114243
CG7716	FBGN0035800	FBTR0076824	0.166371470413427	1		9.62100576200155	9.35412198138125	9.13696534716477	9.68563817644472	9.66502726715818	9.25246568250871
GstE9	FBGN0063491	FBTR0086677	-0.0140767342750424	1		9.05957688882559	9.20724190845996	9.50578574741401	9.29026765299682	9.54293908988175	8.83760234585011
CG10650	FBGN0046302	FBTR0081183	0.212233900353981	1		8.72481954666351	8.9686008580416	9.2945949648937	9.34437402962663	9.4689927554177	8.76007983750917
AIF	FBGN0031392	FBTR0077830	0.131274521212966	1		9.88676781343157	9.75060926021003	9.5564802432365	10.0026632802026	9.89255636454607	9.68881712174772
Rbcn-3A	FBGN0023458	FBTR0303341	-0.234581771448857	1		9.8761095370397	9.99850143667928	10.0292613770151	9.75386243833661	9.76038621805844	9.69101744130909
eas	FBGN0000536	FBTR0074211	-0.00410392873529681	1		9.70943189067401	9.80054042684317	9.85795515769748	9.74885604323925	9.94677926982092	9.64181784561294
Glt	FBGN0001114	FBTR0079727	0.629587648085171	1		8.88527770388089	8.75877933512522	9.5391330013401	9.55023114755921	9.44586972057012	10.1048587350611
Mcad	FBGN0035811	FBTR0076808	0.225001889645656	1		9.93744524214866	10.0147681401221	10.3173867458299	10.1015433920371	10.3247211330857	10.5169327293826
CG8851	FBGN0031546	FBTR0077526	0.380434546482711	1		9.40498823711118	9.4381695714383	9.18732630196031	9.83798841904479	9.75315910359929	9.57190336902281
Mst36Fb	FBGN0261349	FBTR0302267	0.139369455438302	1		9.28349948972122	9.19191684141747	8.7681586135644	9.51134277182832	9.35713044861382	8.71754138302629
Vha36-1	FBGN0022097	FBTR0087335	-0.193470397553947	1		9.71798356868124	9.89414745258028	9.77805129847493	9.64129930059352	9.69097805704905	9.47307967950217
CG4218	FBGN0250844	FBTR0080662	0.185865469263402	1		9.67119038224742	9.59951624104647	9.33982421378536	9.81422057069107	9.81832137124899	9.53072744974387
CG44434	FBGN0265626	FBTR0340486	0.0876214508820903	1		10.394337514902	10.1803339987349	10.0402638703179	10.4313018901756	10.1705078486255	10.2860763444061
Srrm234	FBGN0035253	FBTR0072806	-0.208075856980013	1		10.2660896723869	10.3614956337255	10.2980367008824	10.0976105978896	9.86197598108257	10.3163233753504
CG2841	FBGN0003159	FBTR0070402	0.231950496876274	1		10.1227451257945	10.08637258914	10.1611060243562	10.3553818742709	10.3546353222955	10.3543032442704
CG31546	FBGN0051546	FBTR0078737	0.236096435045016	1		9.32663475530033	9.25226392221705	8.7878768449472	9.52897237464224	9.50901629851142	9.03065684557215
Alas	FBGN0020764	FBTR0072151	0.102872755785627	1		10.2949556611356	10.4143305126973	10.3498082217145	10.4571108518452	10.4236316751763	10.489384617888
CG11151	FBGN0030519	FBTR0073819	0.337850364317024	1		9.33110118091658	9.54541833278684	9.57740301461563	9.52702413485935	9.94424291859787	9.96457588191078
lambdaTry	FBGN0043470	FBTR0088121	1.38780259919504	1		6.62306092773478	7.04965702242892	8.09273157185103	8.847405986906	8.82607737274236	8.58657450402354
Srp54k	FBGN0010747	FBTR0077169	-0.0385413462291899	1		9.80082290251482	9.70506984485742	9.35972376902879	9.65206556855711	9.70152946607295	9.41303217513477
Apoltp	FBGN0032136	FBTR0303874	0.401519209393595	1		9.59152506424432	9.61272959452083	10.1331163555484	10.1093769632725	10.0352394018114	10.4313427269051
PNUTS	FBGN0053526	FBTR0091486	0.115122602095743	1		10.1906777216612	10.2737565461983	10.2655891815231	10.2411861204225	10.398837991424	10.4300260092042
eIF3i	FBGN0015834	FBTR0079053	0.0570132684154934	1		9.39648950089507	9.6176535678086	9.43042675281604	9.43651337758071	9.7647051724578	9.38883773535752
CG5886	FBGN0039379	FBTR0084907	0.264816766852329	1		9.8699835528183	9.76695332955053	9.39871789643164	10.0657562279482	9.88331771980051	9.91272643808355
Dnah3	FBGN0035581	FBTR0289982	0.222431353239497	1		9.86691077843563	9.66440508437265	9.56982979562589	10.060378109197	9.9276470458056	9.77638677409515
Mtpalpha	FBGN0028479	FBTR0079857	0.0787411811270318	1		9.86228931067429	9.98839922383537	10.3464878636062	10.0068632191506	10.1780832562984	10.2802424060969
CG30412	FBGN0050412	FBTR0072043	0.119309291373486	1		9.64272755808511	9.38332799775943	9.25736206301587	9.7421537098981	9.64642388863506	9.21931097013628
und	FBGN0283478	FBTR0079866	0.137379550752715	1		10.2258814155943	10.1714317639789	10.0470980609404	10.2775630811521	10.3001366578379	10.2831623241433
CG33934	FBGN0064119	FBTR0300808	0.149355288416943	1		9.29268839438222	9.12202078681703	8.89175797245908	9.44891462783908	9.461917367193	8.75167189630818
CG42808	FBGN0261990	FBTR0303818	-0.271664094212441	1		9.40074512711822	9.48742036936517	9.08743708277414	8.97579328852437	9.33793556021703	8.82563550924263
CG15406	FBGN0031517	FBTR0077580	-0.49505281757927	1		9.50126939555815	9.48742036936517	9.32190230779037	8.78682146331579	9.14821768778345	8.87678975215942
CG4681	FBGN0069913	FBTR0301624	0.281433840198841	1		9.73830311819299	9.42324789679856	9.37501363838785	9.9410805935068	9.80998700717749	9.63268936674189
Nckx30C	FBGN0028704	FBTR0079926	-0.519379070683877	1		9.27656919815607	9.49991930455809	9.69694170201074	9.01524350177598	8.58687902149327	9.28195909946424
larp	FBGN0261618	FBTR0089680	0.114498810517615	1		10.5002601390953	10.6624342895907	10.7210733009175	10.6838799031787	10.6630119929208	10.8811073260251
CG17839	FBGN0036454	FBTR0075695	-0.374835729812231	1		9.8699835528183	9.89820003351788	9.73129320385898	9.35758940367869	9.22962467688785	9.75551334180428
CG5326	FBGN0038983	FBTR0084285	-0.366696547163303	1		8.48536478689293	8.89209399645424	9.56412367782193	8.29945524486578	8.23920538953966	9.27610845429794
ProtB	FBGN0013301	FBTR0080681	0.375997611391939	1		9.58779725582517	9.35608755150997	9.09800632309158	9.85050629372255	9.72240355958189	9.62119693959087
Sac1	FBGN0283500	FBTR0072652	0.0730833065002221	1		9.9778830484513	9.81347325635798	9.73298949437638	10.001260579094	9.9781130621759	9.75761432777215
teq	FBGN0023479	FBTR0076525	0.456710335800712	1		9.62828276037988	9.67703983814692	10.0347731122453	10.0522731518817	9.98676593428159	10.6186847529716
CG11598	FBGN0038067	FBTR0110781	-0.0813477355155981	1		9.35103072575921	9.56764082310854	9.93661209563751	9.31982688394406	9.70453003445174	9.62119693959087
CG7794	FBGN0038565	FBTR0083540	0.202089417598149	1		9.72139009679183	9.39866610831488	9.32640369952007	9.79653853281022	9.77900901553589	9.47818498538947
CG33655	FBGN0250824	FBTR0300632	-0.12336143578609	1		9.31315190886842	9.45110062314135	9.8902384371159	9.51331228896852	9.55628797305579	9.2584127985527
alphaSnap	FBGN0250791	FBTR0074840	-0.315961953987314	1		9.9849863081854	9.92625375990832	9.81054580104773	9.60297177184006	9.55129660493129	9.63039819348701
Gpo2	FBGN0033190	FBTR0088907	0.199749979598223	1		9.6173534518387	9.37171644422097	9.17739376797904	9.73373176800179	9.68643229380664	9.33919649686443
Uba1	FBGN0023143	FBTR0088499	0.0545153601919663	1		10.8950735312624	10.8713205208473	10.8826171550582	10.9490967700677	10.8309977466753	11.0275903904869
AspRS	FBGN0002069	FBTR0087784	0.553179009759674	1		8.58969634903356	8.79690285348029	8.75819750516364	9.35099684853221	9.43507125467257	8.9630751760633
trbl	FBGN0028978	FBTR0078235	1.42980889552204	0.750652457896626		7.48543785157581	7.58693299985562	7.59988742794712	8.86602117805073	8.9090576042758	9.12481369256188
CG9173	FBGN0035218	FBTR0072720	0.119232584884158	1		9.47930461839876	9.31018774464795	8.93661220155388	9.58435638588934	9.47427661755543	9.00612511596748
MESK2	FBGN0043070	FBTR0089703	-0.0819748646419596	1		10.5297035517553	10.4302774144206	10.4522153652379	10.3911661221877	10.3488936823464	10.4287080886645
GLS	FBGN0261625	FBTR0302972	0.095313232651974	1		9.72648485456189	9.75954715277279	9.8563996913161	9.84894748635584	10.0112062424742	9.75340929172353
Npc1a	FBGN0024320	FBTR0079957	-0.301886622918056	1		9.82319026388199	9.93679902248226	9.93955337073391	9.70988536856409	9.49868194588729	9.58615994341034
Vha100-5	FBGN0032373	FBTR0080255	0.946310766441221	1		7.52496226641473	7.92552502246571	8.1996467486095	8.89047359151048	9.09204092609147	8.47352803603527
CG42837	FBGN0262026	FBTR0303860	0.330172955119043	1		9.53457054620356	9.70968901974109	9.84389521495433	9.9352160439478	10.067061861379	10.0849173534887
Mlf	FBGN0034051	FBTR0087292	0.353242324492842	1		10.0568582876366	10.0369927013479	10.0674085082114	10.498462856911	10.2300257452133	10.4766867157414
pros	FBGN0004595	FBTR0304603	-0.396189573638532	1		9.40710512148633	9.61108452839497	9.84232450720214	9.33549604444012	8.77275402275198	9.51342504668707
DptA	FBGN0004240	FBTR0086620	-2.07588606117281	NA		5.74881317701166	5.31068761247528	8.80410530411227	5.31798575555934	5.5111133927607	5.69678919008694
OtopLa	FBGN0259994	FBTR0300465	-0.608064437177206	1		9.32215445916752	9.47481220133722	9.43042675281604	8.90854470546356	8.41068610382024	9.04104407801912
CCT1	FBGN0003676	FBTR0084290	0.776950954734321	1		8.42814287464626	8.60197499370568	8.74144127963851	9.33549604444012	9.41506166869998	9.34758956286143
CG7029	FBGN0039026	FBTR0084312	-0.229979386088378	1		10.003292753662	10.1249251566069	10.2749346066348	9.90252783481487	9.79176233101636	10.028613266549
CG1275	FBGN0035321	FBTR0072905	-0.334486216119278	1		9.45495538144331	9.57102948859711	9.23598841475471	8.94693912793755	9.30470644983795	9.00258628113521
CG9776	FBGN0027866	FBTR0078955	0.388657651811651	1		9.48332316808594	9.47300200583487	9.34204887865306	9.88590172813518	9.84031378835216	9.73005992114243
CAH2	FBGN0027843	FBTR0076001	-0.311349278718334	1		9.44674678107216	9.49991930455809	9.25500279041953	9.19532115006967	9.28679973892333	8.73470756750886
CG11147	FBGN0031734	FBTR0079165	-0.391041473335039	1		9.82793848379769	9.80486426442386	10.0167824385963	9.48348343486805	9.33600195006285	9.65990333150789
CG42240	FBGN0250869	FBTR0290308	0.799248158681749	1		8.37289598193584	8.52718662619486	8.97151781143835	9.42190922160158	9.36283946585676	9.53072744974387
CG32694	FBGN0052694	FBTR0071410	-0.373716161253669	1		9.91530667784912	9.70352682747842	9.49582922137034	9.27177166998069	9.24619292420334	9.50344398630273
CkIalpha	FBGN0015024	FBTR0073680	-0.193552398130018	1		10.0676044866594	10.2294106173125	10.2691008139831	9.94546341389471	9.90434834756587	10.1391063471798
Lon	FBGN0036892	FBTR0074967	0.129360027393895	1		9.75834044855791	9.79330510831539	9.78950781297485	10.0249229791328	9.95057545544796	9.73219827595797
CG42390	FBGN0259736	FBTR0300006	-0.101132102782797	1		9.77973804032953	9.83759006491173	9.62385567228848	9.43235582498588	9.80580170015518	9.68440638954098
zip	FBGN0265434	FBTR0072398	0.100788317133746	1		10.1671385334413	10.2810167972903	10.2573619782135	10.3520843147348	10.3188589530222	10.3389504596063
mge	FBGN0035473	FBTR0073175	0.218191623976422	1		10.0901777995589	9.96798007213914	9.91286349462285	10.2482987755177	10.2016359766841	10.1772761456806
CG32388	FBGN0250849	FBTR0076933	0.356864831167537	1		9.73156168391199	9.63070258927722	9.28537643592384	9.94983295985576	9.87668227746659	9.92399497740909
CG43439	FBGN0263387	FBTR0309074	0.356864831167537	1		9.73156168391199	9.63070258927722	9.28537643592384	9.94983295985576	9.87668227746659	9.92399497740909
Frl	FBGN0267795	FBTR0075775	0.196247084414032	1		10.0954382285849	10.1075288690254	10.0714365097418	10.3354825023423	10.2619470190021	10.2625976944609
CG10550	FBGN0039321	FBTR0084857	-0.429269348907496	1		9.36634335789192	9.57946649247454	9.61835968503575	9.0697929814098	9.20016435770141	9.0166898335127
CG2528	FBGN0032969	FBTR0344210	0.163035460906512	1		9.68869864467063	9.58114798852921	9.28537643592384	9.86291648783274	9.69701687966505	9.48327228867354
l(2)k09913	FBGN0021979	FBTR0071958	0.0446026841670975	1		9.82001607975717	9.93416992425742	9.87341827389284	9.91896451751901	10.0099940106282	9.82528426114917
CG15533	FBGN0039768	FBTR0085626	4.27551866466297	0.86478341468467		2.582778688787	2.73913886854259	5.28537893106704	8.27179997689903	8.34682546435888	7.16818735970787
mys	FBGN0004657	FBTR0071105	-0.0821100085140384	1		9.63371652204085	9.75359471448206	9.93218890892855	9.46934939131873	9.86197598108257	9.73005992114243
CCT5	FBGN0010621	FBTR0087987	0.435972837157239	1		9.03788256129204	9.0702790310284	9.12150775441056	9.5328609791202	9.64954115840829	9.3222624458392
SdhB	FBGN0014028	FBTR0086156	-0.0304286173381764	1		10.2579026086578	10.3943848804202	10.5783468099656	10.1542440004013	10.3040984352263	10.6563320729532
janB	FBGN0001281	FBTR0085598	0.206567798509768	1		9.62282845561977	9.41195447832204	9.28768659634489	9.77699861471713	9.73419739712838	9.4156955701443
sea	FBGN0037912	FBTR0100461	-0.147710160314561	1		9.52290477167059	9.7066112136835	10.0333971512999	9.52507326058244	9.70002683837576	9.63726082608401
CG1690	FBGN0033442	FBTR0088496	0.345164201961349	1		10.0364908394776	10.0382174176641	9.93955337073391	10.4385750613639	10.171592488125	10.4260686302646
kraken	FBGN0020545	FBTR0078016	-0.049544448189673	1		9.75834044855791	9.81347325635798	9.75151823022303	9.58435638588934	9.89518514719328	9.6755442632016
Letm1	FBGN0284252	FBTR0072347	-0.0179811421636464	1		10.5091564284423	10.4851921504915	10.6183596190065	10.5279867331183	10.4754936935242	10.5584986068856
vri	FBGN0016076	FBTR0079070	0.888866744480399	1		8.20298085427502	8.18636657983589	8.20942776701658	8.88439923267251	9.27473725076392	9.04792758270689
Pgm1	FBGN0003076	FBTR0075492	0.122445809690711	1		10.6729347614036	10.6456584198892	10.8081338814776	10.7662928963686	10.7828363190869	10.9442663783908
CG14609	FBGN0037483	FBTR0081573	0.156883970461589	1		9.61369187205766	9.39293340940405	9.15732116786432	9.76877822187686	9.57608252835421	9.27610845429794
CG13243	FBGN0028903	FBTR0080787	0.167759975175629	1		9.49132684219109	9.37753390292989	9.08743708277414	9.67336002827	9.57444331593732	9.18849452788369
CG6071	FBGN0036186	FBTR0076136	-0.236780771272439	1		9.22470357141872	9.46937478661741	9.54300601011327	9.14539697571267	9.42601037748348	8.92619213676896
tacc	FBGN0026620	FBTR0089949	-0.20103889757936	1		10.1098062816769	10.0792509863841	10.2784235925123	9.93080193400378	9.94297306887306	10.0005025217721
CG8475	FBGN0031995	FBTR0079638	-0.187775604488277	1		9.92568029844578	10.0271573615897	10.1547922508216	9.80460269813513	9.87001617542095	9.88031247472213
Gclc	FBGN0040319	FBTR0071107	0.247684773669216	1		9.71285864715478	9.83053863900131	9.69346113357785	10.0235417648214	10.0160450096223	9.93888407652482
CG6511	FBGN0035923	FBTR0076570	1.37510419668218	1		7.5404737451787	7.42409006040305	7.56983020535497	8.87217324545467	8.9012326548899	8.82563550924263
NaCP60E	FBGN0085434	FBTR0308342	-0.36531986935807	1		9.66412714735953	9.74911421313186	10.0070014184853	9.48348343486805	9.22336219837648	9.62350276053286
Sam-S	FBGN0005278	FBTR0089428	0.0640087249405411	1		10.3954041882162	10.4105525439286	10.3420487986854	10.405022798317	10.4345157823916	10.5007179524384
CG18662	FBGN0040963	FBTR0079760	0.178947083716515	1		9.24851024419444	9.11970871243456	8.93071160098236	9.42400460257991	9.4882730315216	8.84552544458418
Mhcl	FBGN0026059	FBTR0083229	-0.275903334260814	1		9.70082921956852	9.93416992425742	9.91286349462285	9.49748034994005	9.55129660493129	9.68440638954098
ATPsynCF6	FBGN0016119	FBTR0084432	-0.266200633001639	1		10.015831728529	9.97567116116216	10.2359883286867	9.76877822187686	9.74735123152793	9.92586453981518
Trp1	FBGN0011584	FBTR0079931	0.0431390855606173	1		9.9563609852765	9.94335088288459	9.99715363321983	9.894994257846	10.1264397102812	9.99338841039545
CG11790	FBGN0039265	FBTR0084760	1.23197945290692	1		7.31553111572605	7.5253819819183	7.59243162580031	8.70646727768893	8.94502313558151	8.36746812429422
CG14961	FBGN0035439	FBTR0073069	4.6887217843971	1.70166908503362e-31		3.9020818384051	4.04363720615322	4.08744299772416	8.1855036203604	8.1451617515675	8.5723220459952
cnc	FBGN0262975	FBTR0306744	0.228341556943555	1		10.0875403746997	10.162474256217	10.250272553845	10.3085157102545	10.3886134182627	10.4868539625846
CG14245	FBGN0039452	FBTR0100553	-0.330320278716975	1		8.29273014698892	8.37265484265304	9.48378997295216	8.20024959451255	8.59336867186065	8.66029723712623
pan	FBGN0085432	FBTR0089159	-0.420075410825783	1		9.4570002545792	9.55913417236234	9.83128140845919	9.26944290965125	9.1327074248819	9.21625877892631
Wdr62	FBGN0031374	FBTR0077811	-0.0450010399814666	1		10.3575932355356	10.4077125606576	10.4157158949955	10.3432537952743	10.3129728556308	10.3913088618382
Pgm2b	FBGN0033969	FBTR0087464	0.213458896968539	1		9.38579518919566	9.19850467087215	8.82334151989956	9.57118120625072	9.43867973139548	9.03065684557215
CG30378	FBGN0050378	FBTR0088854	0.152703599510057	1		9.69564288617238	9.54713996083083	9.31512377592313	9.80299346711036	9.73566487080166	9.475634590731
Dro	FBGN0010388	FBTR0087436	-1.51526269327963	1		6.31569549565339	6.69947895274263	8.87955752070936	6.01825675739544	6.12668893788966	6.67604980392412
CG7461	FBGN0034432	FBTR0300283	0.0846347362360146	1		9.97360424441973	9.94726776429742	10.4563285397045	10.061724519618	10.1726763127889	10.4313427269051
CG5903	FBGN0038400	FBTR0083281	-0.0211107444340118	1		9.93010340305942	10.1306776143066	10.0237285037279	10.0193901699974	10.0160450096223	9.99338841039545
Rab1	FBGN0285937	FBTR0084104	-0.0203183121373573	1		10.3608732864491	10.332838088475	10.4888184694084	10.3332544223809	10.3783158646507	10.4141309419342
Uch-L5	FBGN0011327	FBTR0076472	0.175877272814655	1		9.89885305684772	9.80486426442386	9.65102587099954	10.0124441857521	9.99781533834538	9.87451599183712
CG7945	FBGN0036505	FBTR0075599	0.592632998071564	1		9.14830288011518	9.09873159037069	9.12409554856576	9.85206341864221	9.55628797305579	9.71716280302912
CG8093	FBGN0033999	FBTR0087401	0.338198446199932	1		8.25091242729236	8.25117244602093	8.02234226297026	8.72697928368066	9.0070985413287	7.28931495042713
CG1208	FBGN0037386	FBTR0113196	1.06183920543577	1		7.21278367737206	7.28244558790936	7.54686906567592	8.60299427234689	8.8150140212963	7.4010557800295
spir	FBGN0003475	FBTR0081352	0.235031261031176	1		10.3052076335621	10.199070803171	10.0781249544736	10.462217698295	10.3402381488817	10.489384617888
Cnx99A	FBGN0015622	FBTR0085437	0.160799370997309	1		10.5121097090875	10.4887798680892	10.6265957687303	10.7605006346036	10.5951121973146	10.7521713504784
Acam	FBGN0011273	FBTR0084904	0.223859169199661	1		9.53650570377919	9.25015157816294	9.05525668132886	9.7387908305533	9.52098021920234	9.24349878795723
CG13032	FBGN0036652	FBTR0075316	0.337054213913681	1		9.59152506424432	9.38717784010933	9.28306257035259	9.88742113486526	9.75460742570495	9.62810337578484
CG10064	FBGN0035724	FBTR0076937	0.323081125091753	1		9.56142935499743	9.41761223814372	9.44291769570242	9.90402984095632	9.81970576294708	9.65088892811322
svr	FBGN0004648	FBTR0070081	-0.349292825210389	1		9.65168266060908	9.75359471448206	9.97151770805384	9.48749642947577	9.32239362499503	9.53807971006223
Adk3	FBGN0042094	FBTR0082330	0.117063866395476	1		9.71456897794867	9.52634357446919	9.51370178866559	9.83798841904479	9.78043163068924	9.46023681090887
asRNA:CR46128	FBGN0267803	FBTR0347372	0.147670032916926	1		9.46108132614059	9.41572878244031	9.38583660651405	9.65206556855711	9.71795589491502	9.29069081922222
boly	FBGN0050362	FBTR0088769	0.262083512281203	1		9.90335905006099	9.6707362927079	9.42414049062552	10.0263028723552	9.8793401177574	9.91083976130286
TSG101	FBGN0036666	FBTR0075329	0.284264192441224	1		10.1770966219488	9.97183074184851	9.99715363321983	10.342146170217	10.2811681996652	10.3804428454329
CCT8	FBGN0284436	FBTR0088683	0.550847786104962	1		8.93013024443701	8.85087000683505	9.06606343482941	9.59183138865875	9.53284574143086	9.35593408338908
Fum4	FBGN0051874	FBTR0079964	0.16459358496369	1		9.23903466433188	9.1652605159398	8.77805141669594	9.41138642193511	9.39848121664278	8.82162440331038
unc79	FBGN0038693	FBTR0301692	-0.517570338661256	1		9.26260793487139	9.51407245234878	9.36410886323503	9.01802052141619	8.74387691476023	8.83760234585011
CG7202	FBGN0037086	FBTR0078393	0.220147661939031	1		9.66058251971514	9.55742680661434	9.26441681972248	9.88742113486526	9.6955095421006	9.56472190061238
LManIII	FBGN0032066	FBTR0079744	4.44901673252361	0.107842777494877		3.99508176636267	2.5321867567161	4.16990481870819	7.79659755817187	8.39591239375375	5.79824981827325
CG1418	FBGN0033468	FBTR0088440	0.187009369529558	1		9.87458047790251	9.75359471448206	9.67769381909711	10.1262051763367	9.90042838600408	9.82528426114917
Cyp6w1	FBGN0033065	FBTR0085987	0.140525194839271	1		10.3040721165129	10.3447655019276	10.0620202855373	10.1866931852071	10.3070626449492	10.6221481222111
Gs1	FBGN0001142	FBTR0078114	-0.381397822943989	1		9.52095127181641	9.5175891506168	9.90385600480343	9.18547356854956	9.26866797386578	9.38068190794322
NaPi-T	FBGN0016684	FBTR0087463	-0.323553168712138	1		9.01862867356368	9.12663384913974	9.46554060234274	8.8965224819134	9.19803684892475	8.49383548086748
cwo	FBGN0259938	FBTR0082246	0.662762859200245	1		8.59341925989815	8.61187950050044	8.95417057037569	9.38796249704576	9.44227920509042	9.32509862706388
fan	FBGN0028379	FBTR0076683	0.318884859399681	1		9.80724904119434	9.57609760944614	9.51961044497601	10.0711143724362	9.89649774444902	9.89565686080761
ND-MLRQ	FBGN0052230	FBTR0070040	-0.122934200214553	1		9.61552382359033	9.69423390510716	10.2275900807033	9.74047325007198	9.56621919943767	9.92399497740909
CG3339	FBGN0039510	FBTR0273192	-0.297498346860676	1		9.74166205898479	9.86131034438268	9.73468379277309	9.55788459661872	9.42054640937686	9.47307967950217
CG31431	FBGN0051431	FBTR0084137	2.159809744491	0.000253857264411536		5.94805914896819	6.11131190172979	6.44291873964793	8.37505002846413	8.56723305644766	7.76081471460722
Trpm	FBGN0265194	FBTR0339074	0.360180903097641	1		9.31089246620848	9.45477402060369	9.30603590412486	9.72695863611696	9.78185284440967	9.63726082608401
ntc	FBGN0035461	FBTR0073185	0.189228044823102	1		9.5896623640792	9.42137178894021	9.21186252030343	9.62135001633613	9.73566487080166	9.43420291813878
CG13168	FBGN0033705	FBTR0087998	0.271585282905173	1		10.0004914527775	9.87782232193286	9.61099898075999	10.2352320032044	9.93660700025525	10.1423260198109
dom	FBGN0020306	FBTR0071602	0.175678738392047	1		9.94329193055441	9.86958995595285	10.1648810678107	10.1940789354638	10.1791622175442	10.1439331656171
Sec63	FBGN0035771	FBTR0076847	-0.0124029794634684	1		9.96787936014222	10.0296224896843	10.1947309937057	9.9219329897283	10.1275579790224	10.1065081415312
tomboy20	FBGN0037828	FBTR0082316	0.187071399187354	1		9.43641991248203	9.20941797494775	8.94834149242074	9.59183138865875	9.47075619390607	9.07513779703964
Nmda1	FBGN0013305	FBTR0089873	0.15998303698666	1		9.55762286113172	9.6160141099716	9.61835968503575	9.80621013616876	9.85659084961933	9.58852240218589
CG9380	FBGN0035094	FBTR0333170	0.464554291358988	1		8.48936651505004	8.79690285348029	9.11631819897954	9.12750720236132	9.47954119817599	9.21931097013628
nwk	FBGN0263456	FBTR0309276	-0.641830916698485	1		9.20293642172616	9.3600106761126	9.18732630196031	8.76053089408489	8.27193814403538	8.77260058034862
CG7324	FBGN0037074	FBTR0078404	-0.228753613805231	1		9.7042764460916	9.86407549789044	9.75486167301866	9.40503570314823	9.6196515691776	9.61193662484305
Gart	FBGN0000053	FBTR0079431	0.493070593531214	1		8.40714369073748	8.35703616763098	9.31512377592313	9.17057500412995	9.31259419912471	9.27023398602577
Usp30	FBGN0029819	FBTR0070828	0.215434446423072	1		9.50720220302435	9.42137178894021	9.06606343482941	9.67687874620403	9.61327933541478	9.36147040349185
CG14629	FBGN0040398	FBTR0070179	0.560321106038534	1		9.1330366143995	9.00913698473951	9.53719259095843	9.69954357465567	9.70002683837576	9.98802971021342
yip2	FBGN0040064	FBTR0079876	-0.0167658999777439	1		9.77154571186444	9.68644381401309	10.2550027054784	9.82218677347553	9.89649774444902	10.0058151778631
olf186-M	FBGN0015522	FBTR0086799	1.86526576449699	0.00147106510834792		6.95943333376839	6.99014909840674	6.55456400663044	8.52314352566873	8.55398552674115	8.92992316282899
CG14125	FBGN0036232	FBTR0076044	-0.715917515969241	1		8.78140069456134	9.06066876645156	9.38583660651405	8.30855710267496	8.19721660869702	8.63309077219312
CG30350	FBGN0050350	FBTR0088636	0.244905804646422	1		9.61552382359033	9.36977206671204	9.33536456609058	9.85982393310089	9.6955095421006	9.48327228867354
miple1	FBGN0027111	FBTR0072504	-1.06856184801809	1		8.71117752675347	8.87300262551349	9.03339725034389	7.95569137274331	7.55934838191735	7.93429616175497
CG32437	FBGN0052437	FBTR0078344	0.18662172716998	1		9.71285864715478	9.52634357446919	9.35752621356538	9.90102426328795	9.70602798162315	9.54296048322866
plx	FBGN0261261	FBTR0302090	-0.445773965790482	1		9.46718136891161	9.55571741788017	9.3922916279587	9.01524350177598	9.08745084601331	8.98476071603523
Uch	FBGN0010288	FBTR0077844	0.237163764745287	1		9.85610423433217	9.63394648596813	9.64383037024085	10.057681512826	9.93788246324685	9.84715347457974
CG14767	FBGN0040777	FBTR0088718	-0.170360428344429	1		9.77646668922961	9.82629118069482	10.1266786164044	9.75719040935797	9.75315910359929	9.73433346600576
CG10237	FBGN0032783	FBTR0081207	-0.186184091572817	1		9.58405979008856	9.85715265142698	9.75986235366133	9.4814727438384	9.6100826327999	9.56472190061238
CG17549	FBGN0032774	FBTR0081219	0.153101721694491	1		9.4426248998029	9.44741784857457	9.23598841475471	9.42400460257991	9.72831252995065	9.41303217513477
CG13309	FBGN0035933	FBTR0076582	-0.802634968835908	1		8.56336345328207	8.61187950050044	9.34427011832368	8.06177363428594	8.02068049718798	8.19215089292479
Ip259	FBGN0025366	FBTR0080017	0.0580100595944565	1		9.49332084207097	9.60448544123205	9.16989923236582	9.5616961493155	9.57935537625131	9.31657330151479
vig	FBGN0024183	FBTR0080718	-0.0490263368588681	1		10.5297035517553	10.4246692019796	10.4251900295074	10.4754115116898	10.3090354066264	10.4470503104144
Indy	FBGN0036816	FBTR0075081	-0.103719535654176	1		9.76660789176822	9.83195168408568	10.2573619782135	9.91151650449021	9.76038621805844	9.92024856866499
CG34051	FBGN0054051	FBTR0100106	-0.0106056867615416	1		9.53263278941938	9.63394648596813	9.58681397365834	9.52311974467692	9.75315910359929	9.42100765451723
promL	FBGN0026189	FBTR0073118	0.0941614293800912	1		10.4144706647638	10.168079212689	10.3207746807558	10.500450023828	10.3159189061839	10.3722392861979
CG3036	FBGN0031645	FBTR0077391	0.301710363347445	1		9.51899512321355	9.64845443000798	9.3464879433282	9.61769304911349	9.8793401177574	9.91837170969511
Dhc64C	FBGN0261797	FBTR0073359	-0.289295949949491	1		9.74166205898479	9.81490310701988	9.79439003395836	9.56739466337177	9.47251747953526	9.44467291718086
CG6484	FBGN0034247	FBTR0086903	0.0591386031547122	1		8.72142111617364	8.89480082797198	9.07411570604629	9.09631326456479	9.27876929669745	8.33968844553877
CG2750	FBGN0030376	FBTR0300918	0.106431047208832	1		10.0310106047395	9.75210275959307	9.76152540274604	10.1792694296037	9.82247056737208	9.84912524422556
Hmgcr	FBGN0263782	FBTR0084450	0.0696491520425173	1		9.52290477167059	9.36977206671204	9.13183119635061	9.50541803653834	9.56951447398082	9.14099935484675
CG42249	FBGN0259101	FBTR0299513	0.678488578770585	1		8.32891041508344	8.5650653782043	8.39229178242008	9.11977172177622	9.27069390447366	8.89217145214293
ATP6AP2	FBGN0037671	FBTR0081978	-0.12694074999443	1		10.3803985128403	10.2872109212251	10.5439725703762	10.2304509532607	10.2143226714025	10.3940126264062
Hsc70-1	FBGN0001216	FBTR0075761	0.0058729576933007	1		9.73156168391199	9.69578688833593	9.59802668481313	9.58622877065934	9.84303941697013	9.59793374028697
Pcf11	FBGN0264962	FBTR0301513	0.0706306895066863	1		9.67997107289842	9.80917518193446	9.74648849269293	9.80781578520228	9.91085804051021	9.72147466566193
Strip	FBGN0035437	FBTR0073083	0.0111081700388978	1		10.1795754411879	10.1051934338399	10.0552565837743	10.1805093780741	10.1174622178861	10.0748423375752
CG17230	FBGN0046225	FBTR0082392	0.107644315606396	1		9.82001607975717	9.79185368005984	9.48781422910714	9.8411280850139	9.85253876855907	9.74707866710167
Caper	FBGN0031883	FBTR0089636	-0.251143096138852	1		9.54036824913107	9.6973382016596	9.75986235366133	9.33772066782263	9.53115662994915	9.37795302065216
Unc-115a	FBGN0051352	FBTR0082092	0.290266584707329	1		9.8761095370397	9.93153602614169	10.0181743296263	10.2494808162729	10.1802403724607	10.2670291449744
Hmgs	FBGN0010611	FBTR0087145	0.0952389766566754	1		9.74835656995281	9.68644381401309	9.87495550891339	9.82852821557382	9.98306391348807	9.77638677409515
Tektin-A	FBGN0028902	FBTR0080788	0.217473448905053	1		9.69390995690258	9.42324789679856	9.29918223386465	9.765476904738	9.7574997152876	9.55750450527162
roh	FBGN0250838	FBTR0072030	-0.114089096154204	1		10.0268867239609	10.0222144328318	10.385836528937	10.0026632802026	9.97935236869733	10.1391063471798
Cpr67B	FBGN0035985	FBTR0076455	0.6003052833575	1		8.75837068356622	8.90557765165758	8.93366491793674	9.26711038421988	9.55296231380971	9.55509066077681
eIF3h	FBGN0022023	FBTR0079030	0.190519601904922	1		10.0862198519867	10.0887386659796	9.89479192305807	10.2459317845957	10.1618012508335	10.240233935041
Xe7	FBGN0010772	FBTR0078728	-0.453192151378979	1		9.46108132614059	9.58114798852921	9.36848066925809	9.01802052141619	8.97763546345277	9.07513779703964
CG7084	FBGN0038938	FBTR0084201	-0.435231597633953	1		9.47527484398373	9.30409169596957	9.75653049324039	8.98717528385099	9.13715596988904	9.14421481031117
CG44245	FBGN0265180	FBTR0339094	0.0330610050502789	1		9.86844798370878	10.0394410951897	10.0927312866916	9.94837791450818	10.0855936234098	10.0714683028078
Herc4	FBGN0035207	FBTR0072670	0.254685703423397	1		9.67295080094348	9.67389150817279	9.58305695355141	9.97577591180276	9.90434834756587	9.80511132696158
CG11073	FBGN0034693	FBTR0071797	-0.194892866318662	1		9.75668125942946	9.8557640868326	9.78950781297485	9.29485483377309	9.67423976483965	9.80916854286876
mts	FBGN0004177	FBTR0079525	-0.0184669164259576	1		10.2016952164296	10.3005409810592	10.4634984975011	10.3141755106491	10.243498176586	10.3639888123814
TMS1	FBGN0028399	FBTR0075389	-0.206692376577874	1		9.91232903407885	9.93285357628105	9.74648849269293	9.68912711120181	9.62441234173971	9.66886175970037
VhaAC39-1	FBGN0285910	FBTR0070611	-0.0753567616108197	1		10.0901777995589	10.1511985904393	10.3997860868748	10.1015433920371	10.1061612181059	10.2251298161658
CG8746	FBGN0033330	FBTR0088714	0.269287097974461	1		9.58405979008856	9.51407245234878	9.24790173488262	9.80138243909006	9.74297993215926	9.61888742741649
Sirt1	FBGN0024291	FBTR0080434	0.730237180801504	1		8.52878490078927	8.74983666967765	8.42623910715916	9.37285587956919	9.26257305620734	9.26137718850753
Pka-C1	FBGN0000273	FBTR0079851	-0.373056076641915	1		9.55952736347467	9.59785603017057	9.91136614634815	9.27641794381713	9.18949530045108	9.50344398630273
CG2747	FBGN0037541	FBTR0081817	-0.438570202241501	1		9.18577640224759	9.41572878244031	9.5564802432365	9.00688022544476	9.0022296238462	8.85732909909184
CG33017	FBGN0053017	FBTR0087135	0.125585752006425	1		10.0116641674858	9.90358582713837	9.65281915266221	10.1529812609952	9.8416772463393	9.95545266951807
CG8813	FBGN0031476	FBTR0077628	0.229992555644671	1		9.81364668306725	9.55742680661434	9.55839490165042	9.93815129864656	9.9030428767953	9.78259036395885
UQCR-Q	FBGN0036728	FBTR0075222	0.0466306818929898	1		10.6418125936816	10.708548608984	10.9900780656075	10.7175829612376	10.6055833950881	11.1300728291253
Mdr50	FBGN0010241	FBTR0087537	0.922057905602806	1		7.38591261553467	7.76317991066564	7.95997639964625	8.79331992256066	8.88545426961195	8.07572853450292
Fum1	FBGN0286222	FBTR0070953	-0.179399335850471	1		9.94329193055441	9.99219584819375	10.0223419635528	9.71673894058376	9.84031378835216	9.86285268710212
CG33199	FBGN0053199	FBTR0088688	-0.218186761217881	1		10.0282626610732	10.0467614440291	10.0013823463778	9.76051072116788	9.76614195546638	9.8975634846084
sws	FBGN0003656	FBTR0071125	0.0887922900621316	1		10.4228644391908	10.2685481916569	10.3219022266981	10.4509586780571	10.3923398343945	10.439217895922
hig	FBGN0010114	FBTR0088606	-0.477111178201878	1		9.49531208977647	9.54369464779756	9.65281915266221	9.11459159580856	8.82055630194984	9.30799729759133
CG15635	FBGN0031617	FBTR0300354	-0.108872998382933	1		9.75999773170734	9.9615393614178	10.2299945728505	9.69954357465567	9.80300473481891	10.1310255886123
CG17560	FBGN0038450	FBTR0083330	-0.197827566135955	1		9.56332884231161	9.77872469441296	10.075453296405	9.60112100503618	9.50901629851142	9.75551334180428
wat	FBGN0039620	FBTR0085345	-0.34670538253945	1		9.45290760579374	9.52109729745872	9.79925578873661	9.09893867584802	9.31652196052292	9.33638792240509
CG9934	FBGN0032467	FBTR0080428	0.0636653315095499	1		10.3029357050164	10.1466635322544	10.2008727439457	10.2868036635144	10.2831766645929	10.2743847808197
CG6700	FBGN0032305	FBTR0080187	-0.178083677335796	1		9.7633065975498	9.92625375990832	9.80571803884565	9.48549132748763	9.69701687966505	9.77431296873674
FBTI0020345	FBTI0020345	FBTI0020345	10.4038083051935	2.16562925338293e-12		2	2	2	7.94988603526257	8.24333782908775	7.47442433130108
comt	FBGN0000346	FBTR0073754	-0.385597830636409	1		9.69737373638784	9.70968901974109	9.56221661223864	9.33772066782263	9.03358777155198	9.43157350274054
CG31231	FBGN0051231	FBTR0083662	0.256285391019249	1		9.65524919524579	9.32029093146717	9.01120150730082	9.64669247760707	9.62757748459378	9.54539469170179
snu	FBGN0039594	FBTR0085308	-0.281664251221983	1		9.79436801202764	9.77725851561445	9.82811064910194	9.47744293527133	9.56126213180382	9.51838980109315
Tspo	FBGN0031263	FBTR0078066	-0.029157968956049	1		9.29726099204163	9.30612657560506	9.05254229699926	9.03457131269032	9.48129179787922	9.00965529150997
CG6701	FBGN0033889	FBTR0303989	0.104519095798365	1		9.9563609852765	9.88055603783452	10.0209540895246	10.1965324736689	10.0148368384644	9.94811233184516
CG13872	FBGN0034477	FBTR0086341	0.208893630687913	1		9.19315570320043	9.10575790919365	8.77476134730158	9.41770930744384	9.37041651533549	8.87291856543412
Cht12	FBGN0050293	FBTR0071544	0.301218362135182	1		9.6694278128123	9.49100255693702	9.27842367608566	9.83955910611667	9.78752374000853	9.73433346600576
CG44243	FBGN0265178	FBTR0339086	0.152741318980313	1		9.99205476556129	9.91962361291957	10.1547922508216	10.0976105978896	10.2216720476939	10.209865892033
CG7024	FBGN0029722	FBTR0070712	0.179624310004883	1		9.61552382359033	9.44372564890681	9.12925725301718	9.6448969911298	9.65420447014699	9.45506747995029
CG15530	FBGN0039752	FBTR0085568	0.238511670336338	1		9.78625857264078	9.57272084121535	9.39443689956075	9.94837791450818	9.78752374000853	9.74707866710167
CG15572	FBGN0029702	FBTR0070647	0.333225779056914	1		9.54614274627846	9.59619390657168	9.50776883349699	9.98574017841659	9.82935948589588	9.82528426114917
CG42782	FBGN0261853	FBTR0303428	0.151615941474574	1		8.85768121483745	8.62823738909177	8.45530156674405	9.19532115006967	8.97763546345277	7.96371361820128
nocte	FBGN0261710	FBTR0071460	-0.289222499997559	1		9.63371652204085	9.7066112136835	9.83444521439177	9.41138642193511	9.48129179787922	9.42365637989028
mRpS5	FBGN0287187	FBTR0111144	-0.320140847012426	1		9.04605621127504	9.3600106761126	9.59988702666606	9.18052445584972	9.04783403385941	8.85340526821511
elm	FBGN0037358	FBTR0078732	-0.399182524298523	1		9.06762888797362	9.22240589415603	9.51961044497601	8.84427996832222	9.07591134471604	8.70453135892011
bond	FBGN0260942	FBTR0084261	-0.225673085124427	1		9.74166205898479	9.84320649542024	10.0402638703179	9.67336002827	9.61168186950803	9.68219595628196
Gyf	FBGN0039936	FBTR0300882	-0.317076827029268	1		9.86691077843563	9.79909626311738	9.91435929043675	9.61769304911349	9.43507125467257	9.57904926640797
Fhos	FBGN0266084	FBTR0302085	-0.0198985506171643	1		9.96213166791481	9.98586257883802	10.0470980609404	9.9352160439478	10.0423719676761	9.95545266951807
CG6380	FBGN0032632	FBTR0080970	0.247045539364753	1		9.25086944672269	9.19850467087215	8.93071160098236	9.61219015855299	9.39662712629477	9.0717644540017
milt	FBGN0262872	FBTR0306228	0.158272903298507	1		10.5556984439707	10.509237875259	10.6555048382251	10.7379386389347	10.643600964557	10.8130372489187
Bacc	FBGN0031453	FBTR0077713	0.0732177404231942	1		10.2126292106646	10.3605168605683	10.3586253306656	10.2002049749696	10.356544135573	10.5776522176136
CG8665	FBGN0032945	FBTR0081517	0.541465791328284	1		8.24619029888553	8.42602587503339	7.91286381764579	8.8935012069114	9.03119965716938	8.16074238609771
CG30324	FBGN0050324	FBTR0087181	0.219413150426407	1		9.31766020609975	9.11970871243456	9.00559880185417	9.47542380201306	9.515864968431	9.07513779703964
CG31952	FBGN0051952	FBTR0077591	0.317424374505148	1		9.09151870668518	9.07982570186781	8.59988716042643	9.31982688394406	9.39477065008212	9.02369024164738
FBTI0059744	FBTI0059744	FBTI0059744	0.268756664566742	1		8.6409626463558	8.87025454568704	8.06067037116283	8.92343295748076	9.08974771152708	8.37296044296187
RpL24-like	FBGN0037899	FBTR0082403	0.241894431749322	1		9.26960545470791	9.45477402060369	8.82334151989956	9.49548908555687	9.46722715880074	9.37521896183115
CG7378	FBGN0030976	FBTR0074649	-0.206973428566522	1		9.75169221220362	9.85159035620481	9.8201531279546	9.43858766953621	9.66656677447946	9.69101744130909
CG7695	FBGN0038631	FBTR0083694	-0.528149628258246	1		9.37718229328438	9.43072802573718	9.42203896820048	8.79007435188343	8.85876731920176	9.00612511596748
CG17325	FBGN0040993	FBTR0081102	-3.30033349127916	1.14824985611151e-08		7.4611927820332	7.43156583543083	8.6146841596247	4.24446990170833	5.30514693747236	4.73739442369769
CG42305	FBGN0259201	FBTR0299686	-3.30033349127916	1.14824985611151e-08		7.4611927820332	7.43156583543083	8.6146841596247	4.24446990170833	5.30514693747236	4.73739442369769
wa-cup	FBGN0037502	FBTR0301649	0.245387065030177	1		9.12019015200902	8.87025454568704	8.63659893206132	9.24831316120902	9.33018552136917	8.74321466673409
Slik	FBGN0035001	FBTR0072363	0.173877648906411	1		10.2602465144084	10.3288402696986	10.4093650631784	10.4260842268175	10.4666839326646	10.6244524246174
CG17637	FBGN0037004	FBTR0078207	0.0504673859836022	1		8.67298287948837	8.85365522410963	8.92478676790057	9.0124611263861	9.19590619812641	8.21679447831375
nSyb	FBGN0013342	FBTR0072815	-0.18146945659728	1		9.963570739158	10.0804403641405	10.0511830894637	9.90702917009699	9.41322877833007	10.1487438888239
CG9747	FBGN0039754	FBTR0085573	-0.499129255256506	1		9.4570002545792	9.37365820474159	9.61284268057416	8.88743960904294	8.64738293795426	9.35315793582258
CG17896	FBGN0023537	FBTR0070092	-0.0716982535131965	1		9.8638314454256	9.84320649542024	10.0781249544736	9.81900556889934	9.9276470458056	9.83128154413147
CG1440	FBGN0030038	FBTR0071197	0.00347478303666946	1		9.94474990789624	10.0552551681393	10.0980062283853	10.0124441857521	10.0623914859889	10.0372867192905
cu	FBGN0261808	FBTR0113218	0.330252034018594	1		8.54040341533743	8.67307670993941	8.50776897607672	8.53869782981961	9.29478572879226	8.76007983750917
garz	FBGN0264560	FBTR0087897	-0.0119155152853645	1		10.3243759235072	10.1318253585463	10.2830624870476	10.3153048111393	10.1856190941572	10.2052550446718
AANAT1	FBGN0019643	FBTR0072254	0.151514293062366	1		9.26727671718853	9.32029093146717	9.11110990865317	9.29026765299682	9.60044980470794	9.23447581202087
Best2	FBGN0035696	FBTR0077010	-0.265125072399675	1		9.1457696944736	9.4675577514381	9.51764358045953	9.09893867584802	9.26257305620734	8.98834349244922
CG9010	FBGN0034173	FBTR0087067	0.0267081020926779	1		9.41764320056868	9.24379592543446	9.03339725034389	9.35319771588002	9.44586972057012	8.94475151929638
ClC-a	FBGN0051116	FBTR0082526	0.0418578586894558	1		9.25557630939626	9.53677923970136	9.59056123526141	9.47137703799682	9.65265170713306	9.38883773535752
Ythdc1	FBGN0027616	FBTR0073078	-0.384566010783578	1		9.28349948972122	9.49100255693702	9.07411570604629	8.85674360640301	8.94755811670752	8.92992316282899
Pka-R1	FBGN0259243	FBTR0299891	-0.289676035683786	1		9.62100576200155	9.63556570319682	9.93661209563751	9.31531854396819	9.45480710815849	9.57190336902281
Pdxk	FBGN0085484	FBTR0112761	0.242331871428007	1		8.77813311567473	8.83122145942399	9.31285716920739	9.14793464421116	9.45836661799616	9.061596839327
LManI	FBGN0032253	FBTR0080042	2.14282982280446	0.00856949932908952		5.57894904559313	5.75396233208075	6.80732989954424	8.41773489102849	8.37346423126176	7.81830827424007
CG11537	FBGN0035400	FBTR0073115	-0.0609676998158996	1		9.75169221220362	9.6691560934918	9.60360052912127	9.59369410341774	9.74297993215926	9.49339339217289
dnc	FBGN0000479	FBTR0070509	-0.0357247586571179	1		10.0914947061124	10.1443906460146	10.2179318357347	10.1197559955048	10.1072953099776	10.1228993133979
eIF4E4	FBGN0035709	FBTR0076963	0.279111806580693	1		9.78625857264078	9.5175891506168	9.43460242835246	9.88742113486526	9.86734108625525	9.83923933629222
CG18130	FBGN0030359	FBTR0073581	0.202847565223118	1		9.26494421464105	9.20287990395406	8.7878768449472	9.43443609893501	9.39848121664278	9.0341275726719
CYLD	FBGN0032210	FBTR0080070	0.17187919387506	1		9.58592973324783	9.41384286464821	9.26206906514093	9.82852821557382	9.53453287760847	9.39154613070092
Mob2	FBGN0259481	FBTR0089330	-0.0226586483058835	1		9.7042764460916	9.93416992425742	10.0470980609404	9.73034917684893	9.91604472875294	9.98265103161709
COX8	FBGN0263911	FBTR0078382	-0.437928635626803	1		9.21506980522433	9.26277949774536	9.30147041019881	8.67514186294678	9.07591134471604	8.67815396307244
CG17010	FBGN0032424	FBTR0080354	0.207744369321895	1		9.49132684219109	9.26068250541129	9.076789839988	9.66983270723303	9.51073151636172	9.26433549984475
CG12224	FBGN0037974	FBTR0475135	2.05160125535442	0.00210857439014993		5.99384958370672	6.05434334855748	6.53913397793432	8.33552312825445	8.45055061789027	7.71829824511949
CG4161	FBGN0028892	FBTR0080735	0.127669656142976	1		9.31315190886842	9.13810238167427	8.91883750245193	9.40503570314823	9.40218226421949	8.90739088433768
Pka-R2	FBGN0022382	FBTR0088437	-0.0396086764393239	1		10.1162902089777	10.1086951704202	10.2106454820975	10.1171682292496	10.1050262340316	10.0965832975371
CG18109	FBGN0028901	FBTR0080786	0.0212279146247122	1		9.83424523173199	9.42512156809904	9.45530141888359	9.8934828101921	9.39848121664278	9.47052023567754
Ubr1	FBGN0030809	FBTR0074415	-0.185335903793251	1		9.84677661544829	9.99219584819375	9.90385600480343	9.73204146379221	9.67117546402078	9.79082053880947
Saf-B	FBGN0039229	FBTR0084700	-0.406274549641967	1		9.60634071458952	9.59619390657168	9.48580350418762	9.14793464421116	9.09889877969543	9.23447581202087
puml	FBGN0033226	FBTR0088834	0.12781398154103	1		9.9563609852765	9.94465769196021	9.92032701325237	9.96430326609594	10.1275579790224	10.1065081415312
COX7A	FBGN0040529	FBTR0081855	-0.121004623188649	1		9.99205476556129	10.0612916432198	10.357526134451	9.86754292561972	9.91345371548803	10.2655535067149
tapas	FBGN0027529	FBTR0086280	0.0528661466113304	1		9.56901234472848	9.71888323629835	9.56030702241186	9.65385216111542	9.76757730900326	9.58142338828521
lectin-29Ca	FBGN0040098	FBTR0079715	-0.242311957678441	1		9.30181914270713	9.54369464779756	9.68647470387028	9.13520142774609	9.39105051544614	9.29648274348989
CG6287	FBGN0032350	FBTR0080222	0.127260467636184	1		9.78950782045215	9.90089544357202	10.1058826534803	9.93668441779232	10.1016159145272	10.1487438888239
CG14605	FBGN0037486	FBTR0081601	0.178026420441802	1		9.07030293189747	8.75580460148941	8.69346125893781	9.26477408149215	9.20016435770141	8.47863175835978
CG13700	FBGN0036785	FBTR0299605	0.194824265051729	1		9.62100576200155	9.32029093146717	9.19473108227058	9.70816687624067	9.6100826327999	9.41303217513477
Ttd14	FBGN0284257	FBTR0086724	-0.156994403547119	1		9.657029161648	9.76547513268287	9.58681397365834	9.38796249704576	9.61168186950803	9.53807971006223
Iru	FBGN0037653	FBTR0081965	0.140466505872437	1		9.68695734899624	9.56083951990674	9.47975446012308	9.861371039115	9.72831252995065	9.54296048322866
CG31473	FBGN0051473	FBTR0081749	0.209019560476772	1		9.1330366143995	8.93743336852652	8.62568315656289	9.23643929869955	9.30865571513125	8.74744947865806
Spn43Ab	FBGN0024293	FBTR0100356	0.455094872890433	1		9.44674678107216	9.22240589415603	9.42623895628991	9.66452550252446	9.83073333099973	9.95545266951807
CG16979	FBGN0036512	FBTR0075563	0.0783432748440078	1		9.7042764460916	9.45477402060369	9.44498904550814	9.77699861471713	9.64798336546753	9.39694771540223
Cyp4e3	FBGN0015035	FBTR0079925	0.0755998869110601	1		6.72160721845993	7.93080995268119	8.95997619121646	7.37076411245216	8.33912316182442	8.65579830646324
CG13280	FBGN0032609	FBTR0080931	0.160044678571382	1		9.47325572787322	9.1652605159398	9.03614786098261	9.48549132748763	9.51415584649849	9.1538183996989
Root	FBGN0039152	FBTR0304161	0.101697165502043	1		10.0116641674858	9.89549957815864	9.73637610372272	10.0590304410503	9.95562154769594	9.94258246513054
Su(Tpl)	FBGN0014037	FBTR0074920	0.151865092429349	1		9.94766144974658	10.2294106173125	10.2807449042881	10.2705935946031	10.205877282962	10.4496516942601
Fit1	FBGN0035498	FBTR0073209	0.129066574945278	1		9.54806245386449	9.58785444276294	9.67239951989355	9.72695863611696	9.83758300055962	9.61888742741649
CCT3	FBGN0015019	FBTR0083337	0.502686059033562	1		8.93893581514545	9.06307734086132	9.07411570604629	9.52116357997914	9.55960598371546	9.49591261249948
by	FBGN0000244	FBTR0082119	0.139612589077368	1		9.36198487933256	9.60117454359653	9.50578574741401	9.55023114755921	9.75170932606129	9.58379360968758
Klp3A	FBGN0011606	FBTR0070448	0.196366868694437	1		9.79921188541104	9.62092690487741	9.40511566694937	9.96861620668177	9.71498314924522	9.74072014087453
rdgB	FBGN0003218	FBTR0073822	-0.217339767417517	1		9.66589620065903	9.74161564957657	9.64202587355648	9.51920475929632	9.49175102069591	9.38612424593389
SCaMC	FBGN0052103	FBTR0075982	0.4179650661971	1		9.21265127834972	9.31625814306896	9.35972376902879	9.72865490251498	9.71498314924522	9.69540803852919
Pp2A-29B	FBGN0260439	FBTR0005088	0.0262940031818907	1		10.1381201027081	10.188078646275	10.3230288920891	10.2624197436413	10.2090501000134	10.2625976944609
stnB	FBGN0016975	FBTR0302020	-0.735748081981246	1		8.91830525086942	9.09873159037069	9.12409554856576	8.34440094728725	7.94658230485239	8.61466384800534
stnA	FBGN0016976	FBTR0301618	-0.735748081981246	1		8.91830525086942	9.09873159037069	9.12409554856576	8.34440094728725	7.94658230485239	8.61466384800534
CG17508	FBGN0039970	FBTR0086071	-0.023883965021539	1		9.83267112755011	9.94596331838494	9.76484576076275	9.88285810564003	9.81277048164457	9.78052546319127
CG9570	FBGN0031085	FBTR0070002	0.240988160499985	1		9.41554173373835	9.56254285401318	9.2263864167929	9.68214078378043	9.67729757084105	9.58142338828521
Galt	FBGN0263200	FBTR0079322	0.45737663861095	1		9.04061225987201	8.97884216671057	9.53330392310273	9.43027254708278	9.63703146099931	9.88223947183254
dpy	FBGN0053196	FBTR0305141	0.034686710694198	1		9.82951775734928	9.86821331624849	10.08079167417	9.94837791450818	10.0051348716557	9.93888407652482
CG17752	FBGN0038718	FBTR0083779	-0.480484376989959	1		8.89436046108626	8.96345281143096	8.54686878814108	8.1352325451895	8.78130563463507	7.94170695176506
CG14034	FBGN0250847	FBTR0110802	-0.171169262228139	1		9.07030293189747	9.34028749313218	9.51567403080321	9.1223548265248	9.33406574485808	8.9630751760633
CG46439	FBGN0286979	FBTR0475273	0.175661073871162	1		10.1330132946775	10.0060319431039	9.89175786319797	10.2423740007613	10.119711833707	10.2021729392218
CG12099	FBGN0035232	FBTR0072828	-0.0768391744911752	1		10.1330132946775	10.1714317639789	10.1084986015167	9.96142079259394	10.0553574514422	10.1630805515987
Tomosyn	FBGN0030412	FBTR0073678	-0.274593540295082	1		9.57278894534245	9.69267924837429	9.56412367782193	9.43443609893501	9.30074634405675	9.2731742101695
CG11714	FBGN0036170	FBTR0076156	0.213948694773294	1		9.59152506424432	9.4675577514381	9.36410886323503	9.86754292561972	9.65109727108986	9.52826834631372
CG32276	FBGN0047135	FBTR0073106	0.013730518586521	1		9.60634071458952	9.90358582713837	10.0847825341012	9.82059704802386	9.86197598108257	9.98981815609532
Vha100-1	FBGN0028671	FBTR0085374	-0.0986009759423079	1		9.72817911682199	9.83195168408568	9.82334140533218	9.75552738345659	9.72388307264868	9.60495217160294
ens	FBGN0264693	FBTR0073265	0.133737518210149	1		9.95056712756799	10.0022716033054	9.90836677950277	9.99422654308903	10.119711833707	10.1455385230731
CG3961	FBGN0036821	FBTR0075077	-0.282518375726609	1		9.83895726554107	9.74011124854414	10.0306412861988	9.58996626577308	9.50385837559429	9.68440638954098
CG5280	FBGN0035952	FBTR0076552	0.19680032507087	1		9.27425168314423	9.0654819008655	8.77146375774329	9.45302480167374	9.30865571513125	8.9224514366913
CG16953	FBGN0038809	FBTR0300803	-0.359972370973555	1		9.61552382359033	9.6973382016596	9.64202587355648	9.29942747540505	9.17225897788132	9.40769058869527
Sin3A	FBGN0022764	FBTR0087887	-0.204782358763956	1		9.79598444420546	9.89549957815864	9.94834138736199	9.63226562635901	9.66810464073556	9.73219827595797
CG7557	FBGN0036159	FBTR0076174	0.269996914399454	1		9.22470357141872	8.87300262551349	8.81695790412482	9.41981079284923	9.35139874992499	8.92619213676896
CG4286	FBGN0034601	FBTR0071627	0.120459966800875	1		9.31990908268319	9.21808956631294	8.69694182706862	9.31982688394406	9.3243455479664	8.9954824629431
Sec24AB	FBGN0033460	FBTR0088451	0.176308678150372	1		10.1980320588705	10.1432528586804	10.0980062283853	10.3119142542512	10.2841798494884	10.3722392861979
Pkn	FBGN0020621	FBTR0088601	-0.000321944973506225	1		9.72478860026613	9.77285101769349	9.75319092017335	9.77207200186009	9.82247056737208	9.64636051626325
CG43693	FBGN0263776	FBTR0310563	0.0625339404523065	1		9.1330366143995	9.32431247836406	9.32415475926873	9.19286554919122	9.55462610170933	9.19160596257379
lncRNA:CR43684	FBGN0263767	FBTR0310484	-0.82986941969793	1		8.59713258841973	8.88666504967228	8.49582936513495	7.95569137274331	8.20147090800468	7.19324013652697
Ih	FBGN0263397	FBTR0100369	-0.389394316784878	1		9.35761319360711	9.49279032079292	9.72107336240921	9.19777257838857	8.90645400066652	9.30799729759133
eIF4H2	FBGN0039797	FBTR0085699	0.103421348364069	1		10.1406667438352	9.85437418448541	9.8073290886222	10.1605411719858	9.94551165159302	10.0198873536406
SdhC	FBGN0037873	FBTR0082372	-0.236462339076265	1		9.72987139171974	9.67546653196745	9.98011373112806	9.43651337758071	9.58912960634863	9.6643894990233
CG6059	FBGN0039491	FBTR0085130	0.0279313796843919	1		9.52290477167059	9.27529784346835	8.994327691103	9.43027254708278	9.39291178185658	9.06838320484487
MSBP	FBGN0030703	FBTR0074166	-0.0577560877853079	1		10.7382877890176	10.7291699841668	10.8312813514899	10.6322546021098	10.5615808434545	10.9135036348281
Gpat4	FBGN0034971	FBTR0072179	0.0859517430665919	1		9.34882987878487	9.53677923970136	9.56982979562589	9.53867430384559	9.70303053034829	9.4653876857113
atilla	FBGN0032422	FBTR0273342	-0.282358795840512	1		9.40074512711822	9.41384286464821	9.12925725301718	8.9322927137619	9.2107550937011	8.95577361697665
Asph	FBGN0034075	FBTR0087219	-0.00129945272542947	1		9.63552323749083	9.6691560934918	9.54879609775949	9.49548908555687	9.75605429529755	9.58615994341034
Prosbeta1	FBGN0010590	FBTR0087262	-0.0422983275897813	1		9.75002535511656	9.68956489994196	9.5942987889229	9.73710644676609	9.67729757084105	9.4807308794182
Gld	FBGN0001112	FBTR0081596	-0.11659986169324	1		9.44674678107216	9.39866610831488	9.73975478189305	9.40503570314823	9.55960598371546	9.27610845429794
Spp	FBGN0031260	FBTR0078080	-0.153818607873966	1		9.6834684398388	9.76843001339599	9.71421969195379	9.44685514142704	9.66194331528439	9.59088099868419
CG43783	FBGN0264305	FBTR0331516	0.131169092852906	1		9.87916280210557	9.6160141099716	9.62568302517296	9.98005474150326	9.80580170015518	9.72791839216359
CG5050	FBGN0032637	FBTR0080981	0.276262097461227	1		9.54422048084898	9.16973758039629	9.15984556896207	9.6448969911298	9.61806114743389	9.45765446071171
CG8740	FBGN0027585	FBTR0088711	-0.0986321605897879	1		9.87916280210557	10.0308534759704	9.84389521495433	9.64669247760707	9.79458115587997	10.0075817246353
ND-20	FBGN0030718	FBTR0074151	-0.276435483966549	1		9.55380629740756	9.46937478661741	9.73298949437638	9.30852950785992	9.40218226421949	9.22235671770628
Tango9	FBGN0260744	FBTR0082508	0.0176889566993717	1		9.40074512711822	9.37946785458288	8.97725418016698	9.38581406938939	9.3760733009123	9.05819164788366
Nrx-1	FBGN0038975	FBTR0084256	-0.490674608033223	1		9.32886969655324	9.40057195699661	9.40085364054815	8.92639225911353	8.4928185646914	9.18225145472551
BicC	FBGN0000182	FBTR0080803	0.299925092827603	1		9.73830311819299	9.53330906519109	9.49382964392339	9.94983295985576	9.85389072719948	9.86675094147969
CG32396	FBGN0052396	FBTR0076969	0.0630759678312109	1		9.33555382163454	9.30205394214076	9.15225907544702	9.39865690495574	9.49001307418245	9.05135705792076
Tango1	FBGN0286898	FBTR0079295	-0.161034624799324	1		9.83267112755011	9.99975925392815	9.97438874370306	9.76877822187686	9.70752437509229	9.85502443532428
if	FBGN0001250	FBTR0074357	-0.181409873016789	1		9.5896623640792	9.6258230270516	9.69520246742305	9.39224977795094	9.5777198803862	9.38883773535752
ReepB	FBGN0033906	FBTR0087525	-0.194174686909733	1		9.20780202729112	9.32029093146717	9.45118531083381	9.14539697571267	9.33600195006285	8.88450110159554
CG5946	FBGN0036211	FBTR0076078	-0.132153564682083	1		9.61369187205766	9.72953628605365	9.91734623753568	9.52897237464224	9.69249013409901	9.65540317039554
CG16926	FBGN0040732	FBTR0086499	0.708654367203851	1		8.38583433237065	8.42976359265162	8.36629657950391	8.72358080461226	9.23586008856142	9.27023398602577
FBTI0059745	FBTI0059745	FBTI0059745	-0.0860012087980379	1		8.61189105745107	8.84528338906297	8.3750137947102	8.62137223203299	8.93993977130842	7.82633774898203
Rho1	FBGN0014020	FBTR0087211	0.046282379929168	1		10.1098062816769	10.1110249484363	10.2167199961391	10.1236289624902	10.211161441471	10.2417356860291
CG43101	FBGN0262547	FBTR0304888	0.350315691775035	1		9.54614274627846	9.5175891506168	9.54493862246101	9.864460282801	9.88331771980051	9.90705898969478
CG30382	FBGN0050382	FBTR0088894	-0.204165892207516	1		9.54806245386449	9.41949323817865	9.42414049062552	9.39010773007079	9.35713044861382	8.99903874442733
Mdr49	FBGN0004512	FBTR0087801	-0.163814720496722	1		9.11242700578977	9.2959233540127	9.27842367608566	9.00408165813556	9.31652196052292	8.83362441926897
Lsd-1	FBGN0039114	FBTR0084455	0.186158041610927	1		9.18330822365152	9.40817027415898	9.82652265232451	9.53091798703684	9.69852264399657	9.80714136115175
COX5B	FBGN0031830	FBTR0079288	-0.200776790418008	1		10.0282626610732	10.0308534759704	10.2251815743772	9.76712850760718	9.76757730900326	10.1326453653089
CG4390	FBGN0038771	FBTR0083836	0.177102165692974	1		9.64452303100292	9.64524302707718	9.58493668659342	9.82377474911489	9.85118554180121	9.72362577392413
IscU	FBGN0037637	FBTR0081930	0.0268246162689526	1		9.01308003420266	9.33232209712525	8.8423246202719	9.08311406063318	9.27675468232612	8.92619213676896
Pde1c	FBGN0264815	FBTR0334135	-0.217198644695626	1		9.12019015200902	9.43072802573718	9.14972135296629	8.96719747252462	9.1873519882083	8.89980123745415
CG4607	FBGN0029932	FBTR0071013	-0.124014590600695	1		8.75172258686114	8.78819411020314	9.44705742563602	8.98433819242173	9.07359232702425	8.6239067297979
tai	FBGN0041092	FBTR0303870	0.522116774998339	1		8.98501214765244	8.9991092300451	9.24790173488262	9.63407689214158	9.5379012424936	9.63039819348701
Phb2	FBGN0010551	FBTR0086614	0.090753502576258	1		10.3131313261445	10.2283379680702	10.4061791326282	10.3825723098955	10.3811315856014	10.4600105752114
TpnC41C	FBGN0013348	FBTR0086102	-0.254051910142304	1		9.53263278941938	9.5350451958154	9.50776883349699	9.09631326456479	9.41689223340524	9.28487554861215
Prps	FBGN0036030	FBTR0076415	0.383426754953882	1		8.93307141041664	8.76174794769281	9.25971748373732	9.35319771588002	9.49001307418245	9.28487554861215
pyd	FBGN0262614	FBTR0305294	0.09972073504721	1		10.2210765047802	10.2830844615763	10.3804351936755	10.3287879127551	10.3622554688517	10.4931722970138
CG15255	FBGN0028950	FBTR0080785	0.789697016221257	1		7.50137778966739	8.29281358759643	8.40936529214463	8.79655820819909	9.00466613658583	8.89599138861882
xmas	FBGN0286809	FBTR0474622	0.218751477506293	1		9.74835656995281	9.68644381401309	9.52549500065223	9.94400395268161	9.84440030267335	9.83128154413147
Ugt35C1	FBGN0040256	FBTR0113321	-0.258096610879735	1		8.94477647815631	9.17420079430794	9.43460242835246	8.91451845604727	9.13715596988904	8.73896738755895
kat-60L1	FBGN0037375	FBTR0078627	0.17342474825459	1		9.9078510134396	9.6258230270516	9.57172683061902	9.99704427426137	9.81554859613403	9.82528426114917
gpp	FBGN0264495	FBTR0303787	0.276066130590069	1		10.3221340044827	10.1847646010834	10.3331294814928	10.6121789798256	10.3783158646507	10.6664312852385
Ppm1	FBGN0035143	FBTR0072553	0.344792593451905	1		9.76495818894564	9.47481220133722	9.31058699583958	9.85827516623215	9.79879909326873	9.95728193325233
Cyp312a1	FBGN0036778	FBTR0075135	-0.0525609251947534	1		10.4913086507757	10.3876745834964	10.7150781217025	10.5396291627151	10.2455597369971	10.6450271812578
Nplp3	FBGN0042201	FBTR0075369	-0.529966003181475	1		7.65890411622643	7.73928212228041	8.994327691103	7.14548966866807	7.1390303909318	8.50388300633825
Pfas	FBGN0000052	FBTR0079219	0.218814504450583	1		8.64455574790509	8.60528405697077	9.23359389990027	8.85984276406901	9.32239362499503	8.9954824629431
CG17349	FBGN0032771	FBTR0081198	0.21510248881303	1		9.35761319360711	9.1652605159398	9.20942759168205	9.63226562635901	9.5021349618877	9.20706326936057
Nurf-38	FBGN0016687	FBTR0072343	0.292693233887931	1		9.60818201856327	9.73558861000497	9.66708572046646	9.92637427706662	9.94424291859787	10.018135819859
ND-30	FBGN0266582	FBTR0073113	-0.353908244100753	1		9.63732769318507	9.58282752704079	9.72278170472603	9.34658501572007	9.20864315704623	9.33357386967146
lncRNA:CR9284	FBGN0046297	FBTR0308944	0.369083842391002	1		8.8761374019995	8.70427247127747	8.32190246997481	9.22206044990077	9.11251745848566	8.65128530234152
LTV1	FBGN0027525	FBTR0088245	0.0452841665370098	1		9.64631627218339	9.65804596927521	9.27143724658094	9.5425368805738	9.62599578117133	9.57428926973105
CG5561	FBGN0031333	FBTR0077947	0.193556100501803	1		9.04605621127504	8.74684342043991	8.45940596423667	9.1249333145621	9.14380317315331	8.52869987790101
CG17597	FBGN0032715	FBTR0081121	0.72081388387835	1		8.10205838481054	8.35310493505331	8.18979896507133	8.86910049102376	9.1034526383395	8.80139986821253
Prat2	FBGN0041194	FBTR0076945	-0.0535198722703998	1		8.91533379593415	8.80555934221751	9.36191798220159	9.18052445584972	9.14821768778345	8.56753976493031
RpL29	FBGN0016726	FBTR0071592	0.425018004856792	1		9.78463120036635	9.75210275959307	9.98011373112806	10.1415665935313	9.99659179754856	10.5953806805943
Cyp4d14	FBGN0023541	FBTR0070426	1.36979624973358	1		7.1433709782722	6.86322125441996	7.22879343320133	8.43861288555026	8.63485443092432	8.16074238609771
CG33144	FBGN0053144	FBTR0088254	0.187641620666653	1		9.7748282277632	9.78603332067308	9.61284268057416	9.9219329897283	9.91215646176141	9.90705898969478
lilli	FBGN0041111	FBTR0077632	0.413059092114442	1		9.70255386244543	9.75954715277279	9.68822448566755	10.0290587056252	9.98922868112532	10.3459492582885
rudhira	FBGN0266019	FBTR0305603	-0.180751545914061	1		9.85455381314976	9.87645351901396	10.0498226980918	9.66806580738445	9.73859534769189	9.83923933629222
CG4199	FBGN0025628	FBTR0070334	0.207527666850856	1		8.92422986300656	8.95569613292538	8.78133400014787	8.99283278376132	9.36663296493332	8.86903696319087
pre-rRNA:CR45845	FBGN0267505	FBTR0346873	1.62386459016526	1		6.42000921985842	6.31904545360349	5.72789646373437	7.99004121913971	8.35066124983093	6.06576582171652
CG31459	FBGN0051459	FBTR0083812	0.277339348931452	1		9.02966233916644	9.12202078681703	8.67945440338997	9.35319771588002	9.30668243383494	9.00612511596748
CG5023	FBGN0038774	FBTR0083866	-0.14723113738393	1		9.60818201856327	9.57946649247454	9.72789462768512	9.26009009507285	9.63546009421653	9.55750450527162
FBTI0019554	FBTI0019554	FBTI0019554	-0.0741813816083235	1		10.1304530957798	10.0540448362807	10.2934457822643	9.84582480971082	10.0728786492001	10.3134698732413
phtf	FBGN0028579	FBTR0086125	0.102349179333794	1		10.3630558513783	10.2851491667353	10.2514565464889	10.4416809451173	10.3159189061839	10.4483515886702
CG16739	FBGN0034505	FBTR0086286	0.349413305235939	1		8.97363028855027	9.07744495006309	8.76152552232905	9.45097117846866	9.31652196052292	9.07513779703964
eEF1beta	FBGN0028737	FBTR0332947	0.222012789576321	1		9.90635524579093	10.0685022305544	10.1305447061181	10.2844990607515	10.1497432318922	10.3403529381828
EMC1	FBGN0037530	FBTR0081765	0.0393847069410894	1		10.0848981194699	9.96926477101946	9.87341827389284	10.0372947603923	10.0026991510848	10.0128684233406
Mbs	FBGN0005536	FBTR0075441	0.0248776186777137	1		10.2926675176257	10.2984982022423	10.2922957662942	10.2518419963068	10.2921803146695	10.4114646541867
Rh4	FBGN0003250	FBTR0075338	-0.24420813398251	1		9.51703631866938	9.75060926021003	9.64021911701365	9.50937056229577	9.17658740265485	9.48580922892821
slo	FBGN0003429	FBTR0084683	-0.306275853198813	1		9.45290760579374	9.63070258927722	9.78950781297485	9.36196776336361	9.0943305012947	9.50093789432124
CG43673	FBGN0263748	FBTR0310395	-0.656374250483896	1		8.54809743302336	8.99154240680354	9.10326204785431	8.08314632206187	8.26382431622674	8.3947229837561
hiro	FBGN0035154	FBTR0072609	-0.527749700432464	1		8.88223736639083	9.06788245982356	8.86416041811543	8.4591930486441	8.66597403307575	8.04852956527001
CG4714	FBGN0033819	FBTR0087756	0.228585259358947	1		9.55189422267147	9.34227198941633	9.11631819897954	9.73034917684893	9.52098021920234	9.45765446071171
CCT2	FBGN0030086	FBTR0071289	0.475995923425999	1		8.94477647815631	8.87025454568704	9.05254229699926	9.45916818978816	9.47427661755543	9.35037643587288
zda	FBGN0034368	FBTR0086661	0.0675957816358829	1		9.84989252731613	9.76547513268287	9.76650307848855	9.97862987451636	9.8416772463393	9.75340929172353
CG10126	FBGN0038088	FBTR0082686	0.1405396488021	1		9.1330366143995	9.1494804650168	8.72448814922396	9.35099684853221	9.21917205914911	8.84156933429236
CG31870	FBGN0051870	FBTR0080137	0.392147312652091	1		9.14068994017537	8.86474263217933	8.73806655342581	9.55788459661872	9.2212686499835	9.12155465493583
Wbp2	FBGN0036318	FBTR0273240	0.247190687706604	1		9.77154571186444	9.79330510831539	9.7927644620411	9.94254301355105	10.0459250704874	10.1048587350611
CG4995	FBGN0032219	FBTR0079989	0.149085814529968	1		9.38364678095346	9.2959233540127	9.15225907544702	9.56359815605431	9.49522064543921	9.19471070132656
CG33181	FBGN0053181	FBTR0113451	0.2920002710259	1		8.71460014433701	8.75580460148941	8.7681586135644	8.95275631185558	9.31455941649792	8.77675012961618
CG4955	FBGN0030814	FBTR0074382	0.0593485672132396	1		9.42601859049446	9.26696436041795	8.92478676790057	9.46121018616504	9.29876220735345	9.04448993575174
Ncc69	FBGN0036279	FBTR0075987	-0.166498607472102	1		9.26026786562614	9.33032385746604	9.02234206335864	8.97006843887457	9.24825064025133	8.88450110159554
CG33521	FBGN0250819	FBTR0091470	-0.130906618298233	1		9.68869864467063	9.81918417589414	9.75319092017335	9.67159744576785	9.61168186950803	9.58852240218589
Act42A	FBGN0000043	FBTR0086029	0.00903193864743927	1		10.4933026757814	10.4725644087708	10.5459038892342	10.4934829316196	10.4363218437539	10.6070797705495
CG11262	FBGN0036329	FBTR0075872	0.0936278045046169	1		9.07030293189747	8.75282372149078	8.58493682174713	9.08840824212763	9.11477479193267	8.41083212785887
swif	FBGN0050366	FBTR0088771	0.23366579210189	1		9.14830288011518	9.11275017371195	8.85172331680572	9.21239431227926	9.45480710815849	9.13454686405762
CG31206	FBGN0051206	FBTR0083875	0.368315548294658	1		9.19805435096753	9.09402829435673	8.85795526954882	9.62317502965865	9.33793556021703	9.28195909946424
CG34425	FBGN0085454	FBTR0112726	0.306230130495941	1		9.45290760579374	9.14721201585638	9.02788024613528	9.66983270723303	9.47954119817599	9.41036385407031
CG13245	FBGN0045827	FBTR0080802	0.199126258604147	1		9.67295080094348	9.55742680661434	9.50974919742965	9.92489536658395	9.72683755473538	9.6733201994934
CG43816	FBGN0264364	FBTR0332229	0.199126258604147	1		9.67295080094348	9.55742680661434	9.50974919742965	9.92489536658395	9.72683755473538	9.6733201994934
CG5273	FBGN0040382	FBTR0070135	-0.2404917289258	1		9.93010340305942	9.92360535638403	9.91883739522254	9.63588588677852	9.56456873532244	9.84517900637535
Tom20	FBGN0036928	FBTR0074903	-0.0559597052961437	1		9.26260793487139	9.24591758888844	9.17739376797904	9.39438865013054	9.26053568151652	8.78912764363526
lncRNA:CR32690	FBGN0052690	FBTR0303456	0.300726438975284	1		9.72139009679183	9.67231476300852	9.46757974740897	9.99281561106803	9.81832137124899	9.95728193325233
CG3699	FBGN0040349	FBTR0070186	-0.11448472499559	1		8.63374948492634	8.84528338906297	9.35091339122065	8.9322927137619	9.04310089349478	8.5579273811694
RhoGEF2	FBGN0023172	FBTR0086969	-0.0536053938372089	1		9.61552382359033	9.74011124854414	9.90836677950277	9.64848573231331	9.75894368857687	9.70850022280184
CG17122	FBGN0036962	FBTR0074849	0.252106234001926	1		9.29726099204163	8.98901128719486	8.7448081301716	9.46528552857002	9.27876929669745	9.05819164788366
gudu	FBGN0031905	FBTR0079438	0.198468370948953	1		9.29497650480758	8.92424552893421	8.4757077732525	9.28104930211231	9.1548142350804	8.94105869406023
ced-6	FBGN0029092	FBTR0088548	0.456560837443783	1		9.58218742006434	9.41006361699103	9.72278170472603	9.99422654308903	9.85524142009696	10.2251298161658
CG31221	FBGN0051221	FBTR0083762	-0.628923031199586	1		8.93307141041664	9.06066876645156	9.25263965332954	8.48752080497731	8.19721660869702	8.68258382283938
CG8839	FBGN0033717	FBTR0087957	0.136402457291992	1		9.49132684219109	9.43631278043119	9.5391330013401	9.52507326058244	9.76326695712744	9.57190336902281
CG11779	FBGN0038683	FBTR0083749	0.11259781926355	1		10.2198727724678	9.98839922383537	9.96431502241293	10.1903907866676	10.1253205740698	10.2067936317341
CG32459	FBGN0052459	FBTR0078578	-0.0522317262321696	1		9.21022869025939	8.98901128719486	8.93366491793674	9.18300113441742	9.17658740265485	8.52869987790101
syd	FBGN0024187	FBTR0076768	-0.157183486711874	1		9.35542237299671	9.59619390657168	9.64021911701365	9.37934952312906	9.43326362607957	9.3222624458392
ACXA	FBGN0040510	FBTR0080415	0.0974534137113759	1		9.21265127834972	8.91893645250262	8.70733343112013	9.27409667734369	9.15700639851641	8.6647821818317
CG15200	FBGN0030278	FBTR0073445	0.224315612834812	1		8.69046953324861	8.68250646997726	8.14972153570931	8.98149551079492	8.94502313558151	8.18592365632634
CG15111	FBGN0034419	FBTR0086580	0.0815269765783323	1		9.12791174819695	9.19631206849378	8.91883750245193	9.24120057721168	9.33212693762787	8.88065057911319
Rab11	FBGN0015790	FBTR0084010	0.0965929690235134	1		9.83267112755011	9.98839922383537	10.2655891815231	9.96574234604974	10.067061861379	10.3515239537138
endos	FBGN0061515	FBTR0075782	0.314039712071353	1		10.4155225611729	10.2758346345614	10.2538216207166	10.5250613860295	10.43089686264	10.895489567809
CG5565	FBGN0031335	FBTR0077944	0.237764417825404	1		8.90338639365383	8.79690285348029	8.49582936513495	9.21239431227926	9.09204092609147	8.53361243316211
Tudor-SN	FBGN0035121	FBTR0072519	0.107241410974375	1		9.84989252731613	9.96926477101946	9.99856458192825	10.0386628765663	10.036430614287	10.0680863586749
Eps-15	FBGN0035060	FBTR0072433	-0.065726939505675	1		9.95491470077426	9.96798007213914	9.96287016006188	9.97862987451636	9.84031378835216	9.86675094147969
CG5953	FBGN0032587	FBTR0080873	1.59987359764935	0.414469611862585		6.57867511025909	6.93861257669218	6.68647558564957	8.01805427178165	8.55730883085596	8.29409743383759
CG3483	FBGN0035005	FBTR0072293	0.183197312169846	1		9.30636293738103	8.95050174775243	8.91286360229717	9.37718822122967	9.35522241143593	8.97395869081891
CG9498	FBGN0031801	FBTR0079282	-0.0284591317337948	1		9.05688287138596	9.17642723403838	9.36629642223415	9.13520142774609	9.39477065008212	8.95942901571414
CG1416	FBGN0032961	FBTR0085903	0.639508349483568	1		8.53654096426147	8.41475426674017	8.40085379409555	9.25774238669416	9.07126957569336	8.89980123745415
CaBP1	FBGN0025678	FBTR0080837	-0.0810388169023384	1		9.59152506424432	9.5845051125618	9.32415475926873	9.33549604444012	9.52607739728984	9.40501236065235
lectin-37Da	FBGN0053532	FBTR0091498	-0.387238858188995	1		5.66637966185668	5.89041789254384	8.65102600010158	6.841261615809	6.50265905315579	7.56358414336261
Spat	FBGN0014031	FBTR0070913	0.441834479664846	1		8.66945996978622	8.47387680196949	8.44705757434382	8.77373606527088	9.24413226904224	8.84156933429236
CG43392	FBGN0263249	FBTR0308060	-0.16528919408586	1		9.53263278941938	9.65485586959846	9.86416030674414	9.31982688394406	9.5629163808895	9.6755442632016
CG3638	FBGN0261444	FBTR0070249	-0.0568562536376008	1		9.09939487094871	9.25858246061047	9.86106106832476	9.31531854396819	9.1873519882083	9.63039819348701
Paip2	FBGN0038100	FBTR0082693	0.373701103444178	1		9.51703631866938	9.43631278043119	9.19226704262189	9.78680165468774	9.68187216211097	9.81119288011759
CG32240	FBGN0052240	FBTR0073336	0.253410342232526	1		8.98217509007818	9.07267162770677	8.67593133744526	9.15299662923119	9.33793556021703	8.99903874442733
puc	FBGN0243512	FBTR0081792	0.7738911210069	1		7.93606005560584	8.09045083584797	8.28999322927432	8.74049370512169	9.04546940471513	8.82563550924263
CG32444	FBGN0043783	FBTR0078424	0.213301796167615	1		9.78625857264078	9.84320649542024	10.0278801467119	10.1767863309923	10.0051348716557	10.1196359434347
CG11089	FBGN0039241	FBTR0084710	0.167533751335152	1		8.11247431512475	8.1323407563761	8.71421981552289	8.17558856599867	8.98752349615043	8.21067293380709
CG30197	FBGN0050197	FBTR0087494	-0.599924157613009	1		9.03240762065133	8.99659136276906	9.26206906514093	8.33996886661757	8.58687902149327	8.58183931199494
faf	FBGN0005632	FBTR0085843	-0.126334694153382	1		9.95491470077426	9.98077586919737	10.1356834290879	9.89951912310925	9.84711822897755	9.95362108342574
cic	FBGN0262582	FBTR0305026	0.438890138833387	1		9.04605621127504	9.3182759463823	9.42833437407314	9.70816687624067	9.6100826327999	9.80714136115175
Pfrx	FBGN0027621	FBTR0074713	0.143677892922432	1		9.97360424441973	9.96411909716928	10.1163181054678	10.0400296965768	10.1802403724607	10.2611175142629
CG15043	FBGN0030929	FBTR0074626	0.6093664850881	1		8.04881994633755	8.43349165165234	8.77805141669594	9.03457131269032	9.12376897095318	8.99903874442733
CG10749	FBGN0036328	FBTR0075871	0.283884503253293	1		9.06226588496524	9.0215744503002	8.8423246202719	9.39438865013054	9.34372088970556	9.00612511596748
sky	FBGN0032901	FBTR0081440	0.162582889867603	1		9.50917439619688	9.54885953683296	9.44498904550814	9.75885152046029	9.67729757084105	9.54296048322866
CG2017	FBGN0037391	FBTR0078661	-0.371177635329828	1		9.35542237299671	9.42324789679856	9.31964633410382	9.01802052141619	9.02160747142281	8.95210893291669
7B2	FBGN0041707	FBTR0078789	-0.922831632475044	1		8.71460014433701	8.80843333440316	8.67945440338997	7.90258267934586	7.77451082017381	7.79394818315751
RhoGAPp190	FBGN0026375	FBTR0074481	-0.432562022340048	1		9.25557630939626	9.32230310618492	9.48580350418762	8.85674360640301	8.92458131873678	9.00258628113521
CG13088	FBGN0032047	FBTR0079681	0.341223147789639	1		9.1457696944736	8.9001993025494	8.89175797245908	9.40291256926637	9.40771609395061	9.13454686405762
Nuak1	FBGN0262617	FBTR0305351	0.109408816923372	1		9.85610423433217	9.83195168408568	9.93955337073391	10.0400296965768	9.97438874223167	9.93888407652482
drongo	FBGN0020304	FBTR0078037	0.289642122166713	1		9.47325572787322	9.63556570319682	9.51370178866559	9.86754292561972	9.78043163068924	9.84517900637535
CG7387	FBGN0035852	FBTR0076723	0.307776902201531	1		9.51114389702171	9.31221405014609	9.2945949648937	9.79653853281022	9.63546009421653	9.60495217160294
Sfxn1-3	FBGN0037239	FBTR0078913	0.246947696836048	1		9.58779725582517	9.41384286464821	9.70560656238901	9.81262203801309	9.84847527440172	9.79491808635981
CG3788	FBGN0034800	FBTR0071995	0.15200166534809	1		9.64631627218339	9.4620928743764	9.37066161432041	9.76051072116788	9.64954115840829	9.52333752883967
oys	FBGN0033476	FBTR0088434	0.00183910055189906	1		9.88676781343157	9.92360535638403	9.94102176265227	9.92637427706662	9.92893045126153	9.90136918960377
CG31075	FBGN0051075	FBTR0085080	0.134053075590679	1		8.72820999057758	8.84248194667926	8.40085379409555	9.02907545228577	8.98258795118644	8.2648536447796
CG9855	FBGN0037242	FBTR0078950	0.107980603513904	1		9.74166205898479	9.44557292989248	9.59988702666606	9.82694546633522	9.71200426543337	9.56951351602175
Rel	FBGN0014018	FBTR0089338	0.250172104133816	1		9.0047168559353	9.07506026301973	9.38583660651405	9.34879261857586	9.5412617613278	9.33638792240509
asRNA:CR45604	FBGN0267164	FBTR0346283	0.404330034787704	1		9.22470357141872	9.23527793156242	9.13952558715645	9.6066661978513	9.60527425849916	9.59558665521907
gem	FBGN0050011	FBTR0089758	-0.0296472663768118	1		9.79436801202764	9.91829391927015	10.2069884587117	9.91300918634296	9.87668227746659	10.0680863586749
CG14439	FBGN0029898	FBTR0070960	-1.09678886816103	1		8.41558007810488	8.28458095703785	8.85484265816464	7.42198574789568	7.64929912608953	7.26588937670692
CG5390	FBGN0032213	FBTR0080064	-0.601910641591667	1		9.1304764569212	9.1150734178446	9.13696534716477	8.4835078782662	8.5100711475871	8.60068753754969
CG13887	FBGN0035165	FBTR0072583	-0.0557635493346546	1		9.41343720139135	9.21808956631294	9.33536456609058	9.1223548265248	9.49348687610617	9.1538183996989
Pka-C3	FBGN0000489	FBTR0075528	0.0922133727551821	1		9.70082921956852	9.65963837776619	9.49982008116923	9.69781271183925	9.76901123590999	9.6733201994934
Ziz	FBGN0260486	FBTR0330721	-0.358270039745902	1		9.09151870668518	9.40627444330404	9.42203896820048	8.9322927137619	8.92200560517524	9.02369024164738
Fdh	FBGN0011768	FBTR0082290	-0.129713201687524	1		9.60634071458952	9.56424417943041	9.46757974740897	9.41560475646755	9.50901629851142	9.31942067800685
CG3323	FBGN0029750	FBTR0070758	0.168125651387679	1		9.79759906731833	9.61108452839497	9.45940581679627	9.90553028496838	9.72831252995065	9.74919196338181
CG11635	FBGN0033283	FBTR0088739	0.29247343125505	1		9.55189422267147	9.31018774464795	9.27842367608566	9.74383221459167	9.66348611526562	9.61657421217267
lncRNA:noe	FBGN0026197	FBTR0445670	1.07608086950723	1		7.73502852523325	7.79830036145237	8.08743727357935	8.847405986906	8.67518050629897	9.2584127985527
Klp10A	FBGN0030268	FBTR0073475	0.176344999556615	1		10.2150477745027	10.0636991788304	10.0027891674933	10.3039718286353	10.1770034875162	10.3333268715771
Jheh1	FBGN0010053	FBTR0086625	0.00578455151726756	1		9.29726099204163	9.53330906519109	9.76815849452995	9.36415197039608	9.62124023957668	9.65314781490604
stx	FBGN0052676	FBTR0071503	0.289781182757207	1		9.82793848379769	9.77579084525516	9.83760209733046	10.1262051763367	10.0268732603812	10.1535386237842
nsl1	FBGN0262527	FBTR0301726	-0.32478087212088	1		9.31990908268319	9.50347062953315	9.25027263906504	9.02907545228577	8.98998495124292	9.10184429393571
Prtl99C	FBGN0039707	FBTR0301745	0.178802086441322	1		8.79439750135233	8.56166265838751	8.09800651250406	8.86602117805073	8.9271524419459	8.14156373557633
CG5265	FBGN0038486	FBTR0083407	0.123060313255676	1		9.17587825075031	9.1540066907799	8.8296970139322	9.27177166998069	9.31062630111015	8.93364456477929
Ubc4	FBGN0015321	FBTR0076395	0.191730779303335	1		9.51114389702171	9.38717784010933	9.23598841475471	9.55406294724451	9.65265170713306	9.50594573252331
DPCoAC	FBGN0067783	FBTR0089480	0.433633139852524	1		9.01862867356368	8.17304860789818	9.16236556062389	9.1655744285024	9.26866797386578	9.38340564323154
CG31689	FBGN0031449	FBTR0077705	0.480266241165761	1		8.94185910234492	9.00663657286918	9.12150775441056	9.41138642193511	9.52777246253394	9.56472190061238
sqh	FBGN0003514	FBTR0070877	-0.021175933482357	1		9.3706887088444	9.4838292651372	9.43251610132107	9.31305907983548	9.55960598371546	9.33638792240509
Ran	FBGN0020255	FBTR0073471	0.128783541603708	1		10.1931333352817	10.1318253585463	10.2155071377628	10.1916212175075	10.3031090103576	10.4247470879869
CG8838	FBGN0031526	FBTR0077588	0.229875018496245	1		9.43226837812787	9.18529879167514	9.11891531012921	9.66983270723303	9.43326362607957	9.31086163368822
CG12581	FBGN0037213	FBTR0078961	-0.590970362214847	1		8.98217509007818	9.08930961507427	8.94248876702944	8.26713878274366	8.52032452603382	8.46326610466538
Syt4	FBGN0028400	FBTR0081578	-0.746124386304213	1		8.73159248536602	8.84807940211359	9.06606343482941	8.20999717044585	7.86311043270917	8.35086458764375
CG14297	FBGN0038655	FBTR0083696	0.197973736621601	1		9.6391298947693	9.52983052359571	9.38151715752241	9.83484190547088	9.66964086942141	9.63954113512151
ymp	FBGN0261287	FBTR0084894	0.176112180083069	1		9.28810125785857	9.01412484512184	8.73468391460179	9.37502367662471	9.23793258461836	8.96671214460327
CG15286	FBGN0028531	FBTR0080625	0.140826797831673	1		9.73830311819299	9.4675577514381	9.33089109001027	9.81900556889934	9.56951447398082	9.58379360968758
KdelR	FBGN0267330	FBTR0080021	-0.0951406384479511	1		9.57090188080496	9.62907790161482	9.65102587099954	9.50937056229577	9.60366789915173	9.44727858746577
Plc21C	FBGN0004611	FBTR0078047	-0.260466708509301	1		9.3706887088444	9.55057706567913	9.56221661223864	9.14539697571267	9.27876929669745	9.28778611396723
Pur-alpha	FBGN0022361	FBTR0089993	-0.414804189127647	1		9.21022869025939	9.27737371449552	9.40724196783229	8.9614383430796	8.8880960132577	8.80952373611256
CG31244	FBGN0051244	FBTR0083772	0.230662397917472	1		9.15839137614887	8.82271803834894	8.49582936513495	9.14793464421116	9.20440998616203	8.85732909909184
CG9673	FBGN0030775	FBTR0074362	0.555625584750875	1		8.13818981355161	8.72571496275376	8.5736215106477	9.04277604629211	9.12152567751377	8.98476071603523
CtBP	FBGN0020496	FBTR0082699	-0.116387558497358	1		9.6173534518387	9.73407790770375	9.91435929043675	9.59741233337338	9.65575556372912	9.67998213109765
RhoGDI	FBGN0036921	FBTR0074896	-0.0433999207930065	1		9.15335594648431	9.35018278898355	9.52745119742672	9.29485483377309	9.43507125467257	9.17911975780263
ProtA	FBGN0013300	FBTR0080682	0.28375641550426	1		9.28349948972122	9.08930961507427	8.7448081301716	9.50145465236147	9.29279337182946	9.20090020586719
Rsph3	FBGN0052392	FBTR0076947	0.156631535622317	1		9.60634071458952	9.48742036936517	9.21914274533852	9.68214078378043	9.58912960634863	9.53072744974387
Tob	FBGN0028397	FBTR0074255	0.105087434604319	1		9.77154571186444	9.74461975356609	9.72789462768512	9.91300918634296	9.85389072719948	9.78671132023416
ctp	FBGN0011760	FBTR0070704	-0.128780654463924	1		10.066265581108	10.182551000739	10.2106454820975	9.96717999195995	9.84711822897755	10.2417356860291
Ntl	FBGN0267326	FBTR0079478	0.118097560680981	1		9.21265127834972	8.88666504967228	8.65461033680992	9.31079607151149	9.07126957569336	8.70888108249833
Tsp42Ed	FBGN0029507	FBTR0086181	-0.040893275762817	1		8.57093631057263	8.95050174775243	8.99997425344912	8.75721062875538	9.10572418864423	8.49886799047601
CG42523	FBGN0260428	FBTR0300851	0.309188403926489	1		9.37934034259067	9.1540066907799	9.12667870924699	9.67863489210178	9.49001307418245	9.41036385407031
Gyc76C	FBGN0266136	FBTR0302280	0.203095927116069	1		7.98789521332791	8.80555934221751	7.71422006266106	8.31760189734604	8.69944768880904	8.28829590615519
CG17344	FBGN0032755	FBTR0081152	0.151947256414772	1		9.25557630939626	9.16301676284131	8.96575854297674	9.39652435601191	9.37795397789133	9.04448993575174
CG43731	FBGN0263982	FBTR0330018	0.151947256414772	1		9.25557630939626	9.16301676284131	8.96575854297674	9.39652435601191	9.37795397789133	9.04448993575174
AP-2alpha	FBGN0264855	FBTR0089488	-0.619373547682244	1		8.9123562081914	9.00663657286918	9.19719092065663	8.43446138761577	8.37346423126176	8.48371748922775
CG17387	FBGN0037276	FBTR0078880	0.220897904433991	1		9.57278894534245	9.34425375967993	9.09800632309158	9.70988536856409	9.4882730315216	9.50344398630273
Pdp1	FBGN0016694	FBTR0076775	0.102205349640142	1		9.53457054620356	9.79620359151512	9.8454642144869	9.80621013616876	9.82247056737208	9.87257864391994
cry	FBGN0025680	FBTR0083736	0.0368602830758821	1		9.77973804032953	9.85715265142698	9.62568302517296	9.75552738345659	9.79458115587997	9.83327511106794
CG10433	FBGN0034638	FBTR0071690	0.147203190674125	1		9.88068701487203	10.0780606272792	10.2957430677151	10.0737860005891	10.1163360931595	10.4994630806876
Cul1	FBGN0015509	FBTR0088845	-0.154963915912868	1		9.8040395498131	9.8063026686749	9.66531009573385	9.67159744576785	9.52777246253394	9.61657421217267
TM9SF2	FBGN0032880	FBTR0081393	-0.165362517881547	1		9.61918076268812	9.58282752704079	9.68472279726175	9.56739466337177	9.47251747953526	9.34199961433779
CG6628	FBGN0036072	FBTR0076311	-0.164727381154047	1		9.21506980522433	9.38909891562558	8.90385611315213	9.05634775522362	9.06427879915634	8.93364456477929
CG5096	FBGN0032235	FBTR0080006	0.582357200747492	1		8.12795855247464	8.30507511265921	8.46757989401638	8.78682146331579	9.09661644866989	8.73043513230596
CG6145	FBGN0033853	FBTR0087685	0.00321302370783786	1		9.00191832156792	9.18086983207432	9.44084336767914	8.91451845604727	9.41506166869998	9.29069081922222
Adk1	FBGN0022709	FBTR0076017	-0.0171120852412513	1		9.39861888314873	9.35412198138125	9.03064138543213	9.18052445584972	9.39477065008212	9.1696836709111
Mgstl	FBGN0025814	FBTR0077242	0.02408043561367	1		9.5933853625308	9.8333633465197	10.1408039134296	9.72865490251498	9.66502726715818	10.234211249857
Pep	FBGN0004401	FBTR0075198	0.0329329385865352	1		9.93451298847994	10.0612916432198	9.89327569072534	9.9219329897283	9.9619044440311	10.1065081415312
CG8329	FBGN0036022	FBTR0076387	-0.0358898313422768	1		8.59341925989815	8.28458095703785	6.68647558564957	7.84744397416298	8.43256681961327	7.68335924326218
Bug22	FBGN0032248	FBTR0080044	0.370140166444033	1		9.37934034259067	9.1652605159398	9.04709815904818	9.66806580738445	9.51073151636172	9.53072744974387
Pp2C1	FBGN0022768	FBTR0070685	0.133233242548168	1		9.83738829699795	9.81490310701988	9.69171769540138	10.0290587056252	9.82798433126401	9.88223947183254
CG11878	FBGN0039310	FBTR0084821	0.363948875135896	1		8.63374948492634	8.80843333440316	8.72789475008847	9.04004631637094	9.27876929669745	8.90739088433768
crol	FBGN0020309	FBTR0080260	-0.11794552114675	1		9.92863054107793	10.0110305315777	10.1636238172296	9.83484190547088	9.84983104454473	10.0680863586749
AGO1	FBGN0262739	FBTR0087612	-0.0858535384904122	1		9.6834684398388	9.82060838045636	9.79925578873661	9.70644633446251	9.67117546402078	9.6733201994934
Plp	FBGN0086690	FBTR0099993	-0.166718736864683	1		9.35980069236629	9.56764082310854	9.35972376902879	9.21239431227926	9.33018552136917	9.25544230494862
Cand1	FBGN0027568	FBTR0080054	0.0069124455829183	1		10.0088790900762	9.79330510831539	9.87341827389284	10.0263028723552	9.83073333099973	9.83725399958211
CG31533	FBGN0051533	FBTR0082905	0.189513860334797	1		9.31089246620848	9.14038518849767	8.89781972433004	9.58435638588934	9.19377239601204	9.11828823849561
CG6569	FBGN0038909	FBTR0084155	0.286276498450333	1		9.53263278941938	9.38909891562558	9.20698854652731	9.68214078378043	9.66348611526562	9.65540317039554
Pp1-87B	FBGN0004103	FBTR0082595	-0.0967946291683398	1		10.0186034292319	10.1028542119205	10.2561828241176	9.96717999195995	9.93915679961853	10.183540739244
CG10082	FBGN0034644	FBTR0071661	0.0889338935668581	1		9.96931271237732	10.0922805212497	10.037521103442	10.0304346507005	10.1004773475601	10.2327016418532
Sod2	FBGN0010213	FBTR0087078	-0.134078108365374	1		9.77154571186444	9.79185368005984	9.9498008664302	9.62317502965865	9.72536106999903	9.76807360646706
mrj	FBGN0034091	FBTR0087193	0.279922396019874	1		9.9764581900038	9.89279405857113	9.81054580104773	10.1171682292496	10.0981975144226	10.3005588061687
Gld2	FBGN0038934	FBTR0305038	0.219278366640496	1		10.4972824766487	10.3298407634594	10.3420487986854	10.7072963963559	10.2680445764557	10.804933197269
CG15547	FBGN0039809	FBTR0085715	0.45941063192736	1		9.18083581523081	8.89750259035348	8.90084107585004	9.50343770547985	9.43145372977187	9.42893928629218
eIF4E3	FBGN0265089	FBTR0076701	0.0357987899911021	1		8.96503457614347	8.78527947428898	8.26206923419312	8.80943914971348	8.9726659162261	8.34528733885761
sgg	FBGN0003371	FBTR0070466	0.107944869985714	1		10.4812969743296	10.5039289088596	10.6201939421714	10.6286252064781	10.5357001876923	10.7616235851131
FBTI0020114	FBTI0020114	FBTI0020114	9.23519419465146	2.58249646812544e-09		2	2.29049487504799	2	7.65391732254609	7.98657435391713	7.47442433130108
CG42825	FBGN0262007	FBTR0303833	0.0802446741708529	1		7.15349390026773	7.40902128276884	8.9686410510955	8.15555165916023	7.95164235872994	8.35086458764375
Ack	FBGN0028484	FBTR0073211	0.0211392728426138	1		9.80564518800287	9.81490310701988	9.76650307848855	9.86291648783274	9.81693564983027	9.76807360646706
OstDelta	FBGN0034277	FBTR0089559	-0.153725140049264	1		9.46718136891161	9.49457587202295	9.70214686069161	9.33549604444012	9.50040948696416	9.37247971184179
CG4329	FBGN0034745	FBTR0071940	0.123777017203347	1		9.60265104147049	9.30409169596957	9.19719092065663	9.66452550252446	9.45836661799616	9.36147040349185
Cka	FBGN0044323	FBTR0079536	0.0256930795042191	1		9.88373061788533	9.86131034438268	9.91136614634815	9.98005474150326	9.88860418746104	9.8608996027848
qtc	FBGN0028572	FBTR0079012	0.198180155512714	1		9.61369187205766	9.69112291452667	9.52157463166412	9.765476904738	9.82108882747404	9.83725399958211
CD98hc	FBGN0037533	FBTR0081824	-0.159485569121402	1		9.37502101103254	9.48562593460671	9.69171769540138	9.33103648010102	9.43326362607957	9.32509862706388
Eb1	FBGN0027066	FBTR0086127	0.155269843109216	1		10.2162555376701	10.1352631228476	10.2585401693416	10.4208476246981	10.2537766453534	10.3980587960399
CG9691	FBGN0030160	FBTR0071391	0.232153537457235	1		9.63190754116815	9.55229255223785	9.80893834135471	9.79492027649435	9.93149384213363	9.96639362163716
CG2698	FBGN0037536	FBTR0081784	-0.185214385813954	1		9.39008243144533	9.32631905580044	9.09008666083798	9.21964998030605	9.14380317315331	8.88065057911319
CG32686	FBGN0052686	FBTR0071467	0.240409835525906	1		9.59152506424432	9.42512156809904	9.35532530561368	9.7900545878685	9.67270842800632	9.63039819348701
CG1461	FBGN0030558	FBTR0073908	-0.569264863989799	1		9.09939487094871	9.08457545156359	9.17988331969565	8.50346181312545	8.56393256080295	8.60536136801881
CG5355	FBGN0032242	FBTR0080047	0.0697004968829338	1		9.62646694902323	9.51934429036596	9.38799149098615	9.64848573231331	9.622827162484	9.47052023567754
sqa	FBGN0259678	FBTR0299929	0.087832662219344	1		9.16840981483496	9.34425375967993	9.17739376797904	9.1655744285024	9.49001307418245	9.28195909946424
Glut3	FBGN0015230	FBTR0083340	0.0780302568511144	1		8.80727826839966	8.52369327324143	8.32640386119926	8.78029359998714	8.94755811670752	8.0347353398714
csw	FBGN0000382	FBTR0070378	-0.179414417480481	1		9.80885111335188	9.88328458350221	9.99432758934021	9.66983270723303	9.64173531828467	9.84122194467395
thetaTry	FBGN0011555	FBTR0088162	-0.144380612922824	1		9.23427343349516	9.33631029243161	9.41360213193928	8.98433819242173	9.37795397789133	9.16652454356662
Pi4KIIalpha	FBGN0037339	FBTR0078755	0.13948761751396	1		9.52095127181641	9.45477402060369	9.35091339122065	9.64669247760707	9.62757748459378	9.46281454708914
Hydr2	FBGN0014906	FBTR0077576	0.0970012875805251	1		9.8040395498131	9.74011124854414	9.83602451934123	9.88285810564003	9.9250768046975	9.8608996027848
Hrd3	FBGN0028475	FBTR0084467	-0.105116994246236	1		9.69217494357785	9.70815093747552	9.45735507744124	9.56359815605431	9.48304027593826	9.51093624778651
Cdep	FBGN0265082	FBTR0336809	-0.0999769660973307	1		9.56332884231161	9.57102948859711	9.87802507375321	9.69781271183925	9.515864968431	9.51342504668707
CG15208	FBGN0030247	FBTR0073383	0.284528669394147	1		9.71627728352734	9.54369464779756	9.44498904550814	9.97434681049179	9.71647028776647	9.86675094147969
Ubc87F	FBGN0267383	FBTR0082838	0.271533600107596	1		9.42392929694192	9.32832284625741	9.28537643592384	9.6448969911298	9.65109727108986	9.55025082172714
Hipk	FBGN0035142	FBTR0072551	0.0298238941283137	1		9.80724904119434	9.93285357628105	10.1369652549818	9.95273865543333	9.95813799060142	10.0731563065493
CG33306	FBGN0053306	FBTR0080564	2.26689078568177	1		4.69488972742514	5.27788508003994	6.78133470786162	7.9729685251068	8.18437791695353	7.97820042182206
CG14661	FBGN0037288	FBTR0078848	-0.282480023412605	1		8.91830525086942	9.13123220805413	8.61835981709433	8.46734360966756	8.83705652977442	8.53850831731536
CG18659	FBGN0027561	FBTR0088626	0.116088798032511	1		9.94911502018422	9.79185368005984	9.84389521495433	10.0207753627967	9.96315774653804	9.9499509205274
CG3630	FBGN0023540	FBTR0070385	0.0290630856878931	1		9.29497650480758	9.25647935444338	9.53330392310273	9.20266297389971	9.57115929300475	9.38612424593389
Nulp1	FBGN0027549	FBTR0076684	0.148538849122787	1		9.78463120036635	9.69888784866558	9.62385567228848	9.88742113486526	9.84711822897755	9.81926194335687
cv-c	FBGN0285955	FBTR0112630	0.409303511357321	1		8.74504371311989	8.85365522410963	8.86416041811543	9.11459159580856	9.37419016910877	9.17911975780263
CG42397	FBGN0259748	FBTR0300506	-0.683557076284909	1		8.40290692472591	8.49543768777646	9.07945902640868	7.89051046153802	8.16707997821495	7.97097520356671
sxc	FBGN0261403	FBTR0086084	-0.269062828199651	1		9.09939487094871	9.1652605159398	9.33982421378536	9.11718398375452	9.0070985413287	8.63766096179328
CG7634	FBGN0037101	FBTR0078371	0.142833063508456	1		9.29039664925453	9.09402829435673	9.05525668132886	9.39652435601191	9.39662712629477	9.04792758270689
eIF4B	FBGN0020660	FBTR0113679	-0.12026279588978	1		9.86228931067429	9.87782232193286	10.1058826534803	9.7900545878685	9.78752374000853	9.92024856866499
Rrp6	FBGN0038269	FBTR0113235	0.191885868923152	1		10.1696345068767	9.90895158955226	9.8841446796662	10.2423740007613	10.0541817708475	10.2507135115768
prage	FBGN0283741	FBTR0302654	0.118376837900912	1		10.118875642412	9.9022412624942	9.85016100082159	10.0949827664587	10.0256741270485	10.1180014861239
CG14989	FBGN0035495	FBTR0308361	-0.341924913457445	1		9.25322479760465	9.44741784857457	9.25263965332954	9.10155931809454	8.78130563463507	9.04792758270689
Csp	FBGN0004179	FBTR0078493	-0.170286825498898	1		9.69737373638784	9.80917518193446	10.0027891674933	9.65206556855711	9.5629163808895	9.79696250418147
CG31288	FBGN0051288	FBTR0084860	-0.0407921751154544	1		8.71801466139255	9.08457545156359	8.28999322927432	8.67161890104218	8.85066401244445	8.53850831731536
Ass	FBGN0026565	FBTR0081699	0.310373168132144	1		9.11501936546893	8.76471046433092	8.73129332597432	9.26243398921431	9.29279337182946	8.98476071603523
LUBEL	FBGN0031857	FBTR0290295	-0.163319627658203	1		9.55189422267147	9.64202445969325	9.67239951989355	9.28104930211231	9.52946553853255	9.55750450527162
brp	FBGN0259246	FBTR0299915	-0.407964745178555	1		9.23188691264255	9.38717784010933	9.35752621356538	8.94985065187499	8.59012749570926	9.17911975780263
Pp1alpha-96A	FBGN0003134	FBTR0084642	0.126638190027837	1		10.0649254318195	10.1214626400443	10.1773936783434	10.0684377876978	10.2268987743509	10.4300260092042
CG18171	FBGN0035262	FBTR0072800	0.202076272363912	1		9.28119308957004	8.80267961332322	8.87033899209266	9.40291256926637	9.21286394324655	8.94475151929638
PlexA	FBGN0025741	FBTR0089223	-0.173617939609095	1		9.62464884936145	9.66122903053668	9.66353228292356	9.61586108346479	9.39662712629477	9.40769058869527
CG7457	FBGN0035812	FBTR0076814	0.0704099315378651	1		9.60818201856327	9.71122546397659	9.95271540264576	9.6662967409216	9.86734108625525	9.95728193325233
CG4572	FBGN0038738	FBTR0083860	-0.123067252168167	1		9.98214919974742	10.0612916432198	9.96575843917869	9.92044951711017	9.70002683837576	10.0111083421058
CG2871	FBGN0029725	FBTR0070734	0.187028289562922	1		8.98784363710526	9.117392926755	8.69346125893781	9.30852950785992	9.1591952360309	8.88450110159554
mxt	FBGN0031637	FBTR0077409	-0.067582969555013	1		9.97503192292259	9.91429746921042	9.99997415208384	9.92341493851043	9.87268631353368	9.89183603729949
papi	FBGN0031401	FBTR0077836	0.00936512787972766	1		9.39648950089507	9.51583187301587	9.52745119742672	9.45507550577664	9.59560916352376	9.41036385407031
FBTI0018951	FBTI0018951	FBTI0018951	-0.259371645010948	1		8.35107082360598	8.57184683525385	9.33089109001027	8.47948375826154	8.55730883085596	8.63309077219312
Rab3	FBGN0005586	FBTR0088257	-0.581786046283024	1		9.0241560544605	9.07267162770677	9.17240173925667	8.49949304374588	8.20147090800468	8.79732071494051
CG13544	FBGN0034826	FBTR0071973	0.234006536971231	1		9.15335594648431	8.71350116170385	8.50380007465934	9.14539697571267	9.1504198899063	8.81760211425386
fon	FBGN0032773	FBTR0081222	0.395044168302712	1		9.41764320056868	9.2897666033496	9.57740301461563	9.6066661978513	9.78327265945558	10.0561867289502
eIF4E5	FBGN0035823	FBTR0076747	0.285661410008815	1		9.15083162560605	9.1540066907799	8.99997425344912	9.49748034994005	9.41322877833007	9.23447581202087
CG1971	FBGN0039881	FBTR0085847	0.227745589633187	1		8.95638734255434	8.70735526545905	8.50776897607672	9.0697929814098	9.1327074248819	8.61929269090926
whip	FBGN0250827	FBTR0112411	0.375470119091964	1		8.92718307016634	8.63472896306748	8.52353628883548	9.22446689877523	9.14821768778345	8.82162440331038
CG15109	FBGN0034416	FBTR0086574	0.261105038102874	1		10.8381586906449	10.5891225585005	10.7473279405794	10.9757672233635	10.6707038623668	11.2632075604548
CG14933	FBGN0040968	FBTR0080274	-0.31308447590911	1		8.96215791997685	9.26068250541129	9.3922916279587	8.78356122378338	8.97017470849636	8.95577361697665
CG4562	FBGN0038740	FBTR0083859	0.276628213553266	1		9.22470357141872	9.07267162770677	9.56982979562589	9.50145465236147	9.6196515691776	9.61193662484305
salt	FBGN0039872	FBTR0300915	-0.427841464732776	1		9.09939487094871	9.11970871243456	9.3922916279587	8.7538827044291	8.8343195636956	8.76426550384989
CG15628	FBGN0031632	FBTR0077384	-0.0961541123149305	1		10.0901777995589	10.1214626400443	10.0470980609404	9.90702917009699	9.90434834756587	10.1519421487093
Pcyt2	FBGN0035231	FBTR0072742	0.12165423618129	1		9.44468731250014	9.20941797494775	9.06606343482941	9.49149829251053	9.40402923362678	9.19160596257379
CG31802	FBGN0051802	FBTR0081058	0.279832185116512	1		9.26494421464105	9.00663657286918	8.95125897537856	9.4994688696897	9.36663296493332	9.18849452788369
p23	FBGN0037728	FBTR0082082	-0.0243988878768725	1		10.0835751749305	10.1500661616727	10.1006364842575	10.0817713282653	10.0099940106282	10.1694069551214
Lerp	FBGN0051072	FBTR0085097	0.268649185463232	1		8.81367578095258	9.0388087106639	8.67945440338997	9.08576357985118	9.26663919430704	8.98476071603523
SdhAL	FBGN0036222	FBTR0076069	0.142363138563002	1		8.95927551645102	8.65722216998037	8.29459513017721	8.92343295748076	8.9948952983014	8.41616211682345
CG11594	FBGN0035484	FBTR0073283	0.102188529254861	1		9.0835993076132	9.08930961507427	9.38367849857891	9.26243398921431	9.45123879434338	9.14421481031117
Col4a1	FBGN0000299	FBTR0079001	0.0749601681451227	1		9.23188691264255	9.21159076414234	9.75819738530446	9.11199454119731	9.22336219837648	9.99694985115197
Sh	FBGN0003380	FBTR0089657	-0.221673931562404	1		9.38579518919566	9.6160141099716	9.75819738530446	9.43235582498588	9.09661644866989	9.56232011177578
Ca-alpha1D	FBGN0001991	FBTR0332021	1.79594242038626e-05	1		9.34441808690686	9.53330906519109	9.51567403080321	9.5425368805738	9.50040948696416	9.34758956286143
Idgf2	FBGN0020415	FBTR0080861	-0.219381870610534	1		9.80885111335188	9.64202445969325	9.53524956722892	9.32656308789413	9.39848121664278	9.60961222879655
drpr	FBGN0027594	FBTR0072798	0.0951338542392374	1		9.08888373426994	9.23314055168374	9.58681397365834	9.31531854396819	9.50729903901378	9.40769058869527
CG42354	FBGN0259700	FBTR0299949	-0.0153903149455598	1		9.35761319360711	9.4675577514381	9.66531009573385	9.43235582498588	9.57935537625131	9.44206253224447
Dgk	FBGN0085390	FBTR0112579	0.0752634092198581	1		9.67470907414287	9.59619390657168	9.45118531083381	9.80299346711036	9.5809890201532	9.55750450527162
coro	FBGN0265935	FBTR0086207	-0.114592058797366	1		9.61552382359033	9.53157084280006	9.52940474532215	9.48549132748763	9.50385837559429	9.33638792240509
Rab7	FBGN0015795	FBTR0084503	0.126714559211937	1		9.92124359148801	9.94987312311123	9.94102176265227	9.88590172813518	10.0751988134339	10.2144620500797
lig	FBGN0020279	FBTR0088774	-0.01368510379559	1		10.6391134747724	10.6774461771831	10.7389107931308	10.5550076784653	10.5007419277838	10.9266346929196
CG14120	FBGN0036321	FBTR0075868	0.927819719153996	1		6.936166975768	7.55990065446059	7.27609912565753	8.21967932858425	8.57052601868305	7.61083551397759
Sgt1	FBGN0265101	FBTR0081862	0.69746269909118	1		8.36855728413475	8.29281358759643	7.98296803568181	9.05904684339293	8.89073292840154	8.77675012961618
CG7059	FBGN0038957	FBTR0084219	0.246799423112399	1		8.92422986300656	8.93480542710264	8.73129332597432	9.19040576152481	9.24825064025133	8.85732909909184
FBTI0059753	FBTI0059753	FBTI0059753	10.3124566227868	3.27589061298193e-12		2	2	2	7.71680132271706	7.64929912608953	8.11558904581934
CG6470	FBGN0030933	FBTR0074621	0.274034508787771	1		9.52095127181641	9.36196824509155	9.13696534716477	9.69781271183925	9.55960598371546	9.60261648614516
CG1902	FBGN0033434	FBTR0088531	0.151931483161114	1		9.5032497101216	9.61437278695861	9.73637610372272	9.85050629372255	9.73859534769189	9.72362577392413
CG17841	FBGN0028480	FBTR0071444	0.141201829277256	1		10.1646382342949	10.2432829652609	10.4706329979278	10.4313018901756	10.2961639710681	10.5800286377166
Drp1	FBGN0026479	FBTR0077744	0.109477221323625	1		9.96787936014222	9.88464692360259	10.0347731122453	10.0644135766581	10.0635604980268	10.0899285992353
CG6481	FBGN0030936	FBTR0074620	0.172360460241635	1		9.04605621127504	8.78527947428898	8.59988716042643	9.24594619390852	9.03358777155198	8.6239067297979
FBTI0019469	FBTI0019469	FBTI0019469	-0.13406122300621	1		8.06499877058289	8.50963465359538	8.19473125940034	8.10942448220075	8.65980358220383	7.32375519918494
CG6051	FBGN0039492	FBTR0113297	0.232913076141532	1		9.86691077843563	9.83899622369698	9.83286417869695	10.0482035341248	10.0376208440071	10.1487438888239
CG4907	FBGN0039010	FBTR0084330	0.207676434647137	1		9.60634071458952	9.36977206671204	9.33759611314082	9.81262203801309	9.55462610170933	9.56472190061238
dop	FBGN0267390	FBTR0075562	-0.0593128919468152	1		10.1696345068767	10.1913850961476	10.2311953177842	10.128776798049	10.0482889535084	10.2357192798875
dlg1	FBGN0001624	FBTR0073483	-0.217323210175263	1		9.60634071458952	9.7066112136835	9.83760209733046	9.40927262034688	9.43145372977187	9.66214815902383
CG5455	FBGN0039430	FBTR0085015	0.146010664960231	1		9.5933853625308	9.87233930079151	9.71593616439588	9.76051072116788	9.83210586906723	10.0303521336832
CG32450	FBGN0052450	FBTR0078501	0.268843455663958	1		9.36851766937466	9.06307734086132	8.8328642925106	9.50739565299963	9.31455941649792	9.28195909946424
CG9005	FBGN0033638	FBTR0088089	-0.0972455243528861	1		9.46920899829702	9.59452986583742	9.56412367782193	9.33994186613571	9.53115662994915	9.46281454708914
Cbp53E	FBGN0004580	FBTR0087056	-0.555135283884832	1		8.98784363710526	9.07744495006309	9.18732630196031	8.54641254400591	8.30394468396048	8.73896738755895
siz	FBGN0026179	FBTR0078289	0.248937291001732	1		9.56332884231161	9.75954715277279	9.85172320447017	9.89801241100228	9.92121283691198	10.1081556644188
CG31694	FBGN0051694	FBTR0077685	0.18184901535628	1		9.97503192292259	9.97311201785585	10.0209540895246	10.0817713282653	10.1497432318922	10.2773165663449
Vps13	FBGN0033194	FBTR0088910	-0.0147669450122197	1		9.72478860026613	9.78165258943282	9.93661209563751	9.81102173216658	9.79879909326873	9.79696250418147
slim	FBGN0261477	FBTR0086693	0.0540140944575132	1		9.7633065975498	9.70968901974109	9.70733330695979	9.7421537098981	9.82935948589588	9.76807360646706
CG13917	FBGN0035237	FBTR0072747	-0.245764387307088	1		9.30181914270713	9.53677923970136	9.5942987889229	9.08045966660117	9.191635433246	9.42893928629218
CG9775	FBGN0037261	FBTR0078894	-0.26166275709916	1		9.34220712137466	9.53677923970136	9.37501363838785	9.03457131269032	9.1327074248819	9.30799729759133
CG2519	FBGN0037336	FBTR0078761	-0.395511007215573	1		9.28119308957004	9.30612657560506	9.30375496313308	8.84427996832222	8.9168403412263	8.95210893291669
eIF3l	FBGN0036258	FBTR0076022	0.188998761561778	1		10.050101036879	10.0564644854554	9.88108812146582	10.1262051763367	10.1004773475601	10.3262664198094
Acbp5	FBGN0035926	FBTR0076591	0.479679657026196	1		7.99354137353695	8.11851215602646	8.98296783054735	8.79331992256066	8.94502313558151	8.98476071603523
tweek	FBGN0261671	FBTR0304927	0.312105241518922	1		9.10201073267128	9.25858246061047	9.43042675281604	9.62135001633613	9.55794793225945	9.55991431778887
OXA1L	FBGN0027615	FBTR0076271	0.0941556343263238	1		9.35542237299671	9.19411612873395	9.06606343482941	9.32432117949049	9.42237003236492	9.14421481031117
BG642167	FBGN0250831	FBTR0110770	-0.341344787442101	1		9.02691182376789	9.1150734178446	9.12667870924699	8.72697928368066	8.93483843234879	8.5579273811694
CG32262	FBGN0052262	FBTR0073184	0.0497779743622792	1		8.87919060815595	8.66675578661787	8.47164955749947	8.98433819242173	8.89599234356157	8.17338796077854
ACXC	FBGN0040508	FBTR0080413	0.0761329719663758	1		9.63552323749083	9.31625814306896	9.36848066925809	9.70127236337024	9.4654593987664	9.37795302065216
Zw	FBGN0004057	FBTR0074748	0.0626054788638275	1		9.17339306542012	9.31018774464795	9.58493668659342	9.46121018616504	9.48304027593826	9.33357386967146
nrv2	FBGN0015777	FBTR0079381	0.17272647941091	1		10.1432088975587	9.96411909716928	10.1471790671935	10.3220621131422	10.1552366461972	10.296229312271
alc	FBGN0260972	FBTR0088624	0.0609882688898416	1		9.32439634643078	9.39484684121024	9.14972135296629	9.23405275389084	9.47954119817599	9.33638792240509
Dup99B	FBGN0250832	FBTR0089608	-0.199408997043156	1		8.86385954854049	8.68563607623479	9.44291769570242	9.00967337454846	8.75838771838459	8.72185211601304
corto	FBGN0010313	FBTR0078844	-0.665751414561649	1		8.87919060815595	8.92689275861033	8.81695790412482	8.0671465629457	8.21415904801344	8.36195481652003
CG9222	FBGN0031784	FBTR0079201	0.177928516185782	1		9.04605621127504	8.77943247768799	8.44291784483753	9.14793464421116	9.01678735586921	8.64221671958792
CG33127	FBGN0053127	FBTR0078052	0.59833083177452	1		7.70092361137449	7.97752282676822	8.48781437367266	8.7538827044291	8.83157739539201	8.42676338162965
Etf-QO	FBGN0286783	FBTR0088384	0.197267423442487	1		8.84524460031688	8.74083822645009	8.99715373478348	8.80622968009891	9.31652196052292	9.00612511596748
CG11309	FBGN0037070	FBTR0078406	0.300304303139086	1		8.64813992288921	8.71656431953449	8.71078073214595	9.04277604629211	9.17225897788132	8.70453135892011
CG4686	FBGN0038739	FBTR0083816	0.254521479493889	1		9.51507485096193	9.25226392221705	9.27609862340901	9.68912711120181	9.58587888190292	9.53563311743775
DUBAI	FBGN0033738	FBTR0087950	0.0875933714290647	1		10.1045980763814	9.95636600977583	10.0125986900658	10.2172207775901	10.0014797469648	10.1130869744838
CG4364	FBGN0032138	FBTR0079848	0.0435944322945073	1		9.50522731013305	9.57946649247454	9.223975898492	9.40078630628122	9.51757206800841	9.54296048322866
CG31140	FBGN0051140	FBTR0084497	-0.679678064091889	1		8.84836381919	8.8757454806826	8.84546432731086	8.32659033992615	7.76304327271389	8.40011270927575
Acox57D-p	FBGN0034628	FBTR0071606	0.781308751767069	1		7.7214831529365	7.94654956718908	7.94248897800106	8.60668864081342	8.82883000504996	8.46840619450776
CG12268	FBGN0039131	FBTR0084513	-0.513983402798935	1		8.86693882163092	9.04125402710889	9.223975898492	8.53869782981961	8.43978726219586	8.6467581364361
RpL10Aa	FBGN0038281	FBTR0083024	0.145119101293078	1		8.50130552783279	8.56166265838751	8.0278804449821	8.72017430102296	8.77846072583676	7.91935939209704
CG10600	FBGN0032717	FBTR0081120	0.415994252145697	1		9.68695734899624	9.66599049313448	9.71936299479	9.97291629214135	9.88199307057949	10.4101296601661
ms(2)34Fe	FBGN0261529	FBTR0080623	0.205593669440695	1		9.63732769318507	9.36196824509155	9.45530141888359	9.83955910611667	9.61168186950803	9.61657421217267
CG4375	FBGN0031295	FBTR0077997	0.342866942751924	1		9.16840981483496	9.04125402710889	8.58868895590614	9.37934952312906	9.23793258461836	9.26137718850753
CG13323	FBGN0033788	FBTR0087797	-0.29530922524068	1		8.54809743302336	8.80267961332322	9.07143660620836	8.5540862236121	8.77846072583676	8.18592365632634
Cdlc2	FBGN0026141	FBTR0077924	0.400548947996019	1		9.10462185995616	9.14493999423855	8.88871751860004	9.38366243757273	9.45836661799616	9.50344398630273
Thd1	FBGN0026869	FBTR0089106	-0.21873671724805	1		9.50917439619688	9.67546653196745	9.72448802653124	9.41349713096339	9.30470644983795	9.54296048322866
Opa1	FBGN0261276	FBTR0087573	-0.105587501012054	1		9.26494421464105	9.49635921609726	9.32640369952007	9.21239431227926	9.33018552136917	9.23748974523346
CG8630	FBGN0038130	FBTR0082737	-0.0410604082305269	1		8.93013024443701	9.21808956631294	9.70214686069161	9.18300113441742	8.98258795118644	9.60495217160294
Ca-alpha1T	FBGN0264386	FBTR0089393	-0.459931601189003	1		9.09939487094871	9.16076951470692	9.18979878733496	8.86910049102376	8.50319485252672	8.69140294377445
CG8907	FBGN0038466	FBTR0083372	1.03641047350713	1		7.39447370263496	7.61346813175024	7.62202639706853	8.44275247140806	8.69039526282502	8.5579273811694
Aps	FBGN0036111	FBTR0076250	-0.103466179365941	1		9.77973804032953	9.86545608973501	9.84075208750669	9.72356010835253	9.67729757084105	9.77845760273557
CG33191	FBGN0053191	FBTR0081941	0.297365770645107	1		8.76168327891581	8.67307670993941	8.13952577119552	8.94402171632712	8.98011383243285	8.56753976493031
CG10616	FBGN0036286	FBTR0075956	0.150337218433174	1		9.64989608147621	9.53677923970136	9.49982008116923	9.93961668954348	9.5021349618877	9.6643894990233
CG1387	FBGN0030033	FBTR0071173	0.156080542488688	1		9.52290477167059	9.42699280916232	9.16236556062389	9.61769304911349	9.50385837559429	9.475634590731
CG15425	FBGN0265269	FBTR0077471	0.250799663966179	1		8.83898585739126	8.8170211181382	8.4634987180352	9.04822006002343	9.11025658753382	8.69579236972274
CG4461	FBGN0035982	FBTR0076452	0.0727331436128437	1		8.93307141041664	8.90557765165758	8.90084107585004	9.00967337454846	9.2107550937011	8.67371045931737
betaTub97EF	FBGN0003890	FBTR0300611	0.255786960910064	1		8.78140069456134	8.99659136276906	9.47773246274176	9.25539085164414	9.37230457606385	9.47307967950217
sle	FBGN0037810	FBTR0082231	0.402823127755678	1		9.74166205898479	9.61272959452083	9.66708572046646	10.1132778558404	9.68946439354042	10.3543032442704
FER	FBGN0000723	FBTR0082051	0.199462570240789	1		9.0835993076132	9.15851876063136	8.86416041811543	9.18300113441742	9.36473746224821	9.15700544223543
CycT	FBGN0025455	FBTR0075205	0.302905291895992	1		10.0241309066628	10.0122774772987	10.150990680902	10.3553818742709	10.1941835546871	10.5317401680801
Fkbp14	FBGN0010470	FBTR0071703	0.0381723992891159	1		9.23427343349516	9.3600106761126	9.77969352394848	9.35539523086314	9.52607739728984	9.65088892811322
CG12853	FBGN0040747	FBTR0087406	0.445006155104922	1		8.96790550782514	8.76471046433092	8.13440074032754	9.11977172177622	9.06194099226598	9.13454686405762
FBTI0102102	FBTI0102102	FBTI0102102	-0.0721683179283989	1		9.35322822043087	9.30409169596957	8.94541809764018	9.09631326456479	9.23586008856142	9.08186091204662
Sply	FBGN0010591	FBTR0087007	0.29194362997472	1		8.20298085427502	8.45198879664877	8.94834149242074	8.74385262207251	9.05959939094038	8.73896738755895
CG7542	FBGN0036738	FBTR0075181	0.296267758301913	1		8.59341925989815	8.55140607865296	9.25971748373732	9.04004631637094	9.20228873370968	9.15062430110968
Pdh	FBGN0011693	FBTR0075426	-0.0138769218707545	1		9.24851024419444	9.49635921609726	9.04163339931602	9.29714296621958	9.21917205914911	9.26728775744231
CG18585	FBGN0031929	FBTR0079516	2.56028060913054	1		3.9020818384051	4.04363720615322	6.39229270918796	7.69614305178094	8.06337884943594	7.19324013652697
CASK	FBGN0013759	FBTR0084161	-0.288892639057628	1		9.54036824913107	9.58785444276294	9.59802668481313	9.29026765299682	9.14821768778345	9.42100765451723
CG17991	FBGN0039498	FBTR0085121	0.195526213392692	1		9.11760707532515	8.88938207674274	8.7878768449472	9.32656308789413	9.17008988587393	8.85340526821511
ABCA	FBGN0031170	FBTR0306679	-0.0812422233402437	1		9.21989472963276	9.39484684121024	9.68822448566755	9.35758940367869	9.37983220643768	9.36147040349185
GstE6	FBGN0063494	FBTR0086674	-0.073847649817448	1		8.69740527646163	8.76471046433092	8.71765072033614	8.63228767460471	8.98998495124292	8.22289015801235
CG9917	FBGN0030740	FBTR0074237	-0.424496207368295	1		8.99348999877317	8.94267493404444	8.51172698886415	8.42612237990253	8.5439694338612	8.24102417111855
lgs	FBGN0039907	FBTR0089111	-0.0544264646010284	1		10.0004914527775	9.98713145884944	9.97295394006649	9.98290026063601	9.84711822897755	9.96639362163716
ND-24	FBGN0030853	FBTR0074452	-0.330551340981303	1		9.31990908268319	9.25226392221705	9.43042675281604	9.00688022544476	9.05490475557385	8.95577361697665
kcc	FBGN0261794	FBTR0072136	-0.0671707893165329	1		9.67470907414287	9.86131034438268	10.0125986900658	9.79167830811627	9.67576947797135	9.89565686080761
CG33129	FBGN0053129	FBTR0080169	-0.119363080504467	1		9.95491470077426	9.84320649542024	10.0333971512999	9.86908178050725	9.75315910359929	9.85698548409857
Osbp	FBGN0020626	FBTR0084801	-0.1073317261414	1		9.5896623640792	9.64041247932774	9.62019400811683	9.38366243757273	9.57280223890312	9.56711969761201
CG42556	FBGN0260758	FBTR0301255	0.29751256044974	1		9.39648950089507	9.15626448965829	9.08478262967955	9.6249977372506	9.46014308497865	9.44987956009889
CG13008	FBGN0030780	FBTR0074322	0.174256603036816	1		9.51899512321355	9.36392316147646	9.2691008980982	9.65027676078978	9.55628797305579	9.46795624314623
CG11125	FBGN0033174	FBTR0088974	0.305612382088902	1		9.98923153706283	9.78749061338631	9.8217481473831	10.2002049749696	10.0124174565914	10.296229312271
CG43340	FBGN0263077	FBTR0306931	-0.112489826081918	1		9.62828276037988	9.80773964022804	10.0181743296263	9.72015355583696	9.49868194588729	9.90326828403957
CG13326	FBGN0033794	FBTR0087779	0.225548511679108	1		9.26026786562614	8.98139117463361	8.85172331680572	9.40078630628122	9.27876929669745	9.09521387451021
CenG1A	FBGN0028509	FBTR0080546	0.408775482340171	1		8.74838701491981	8.84528338906297	8.49582936513495	9.05904684339293	9.2107550937011	9.05135705792076
Arp2	FBGN0011742	FBTR0074295	0.103293917880141	1		9.02966233916644	9.0215744503002	9.076789839988	9.28335941779832	9.25440623725996	8.84947073622192
SdhD	FBGN0039112	FBTR0084466	-0.0796314707924444	1		9.44055953455081	9.38139921721851	9.34427011832368	9.33772066782263	9.40402923362678	9.17283589569945
Obp57c	FBGN0034509	FBTR0086292	-1.07573507629978	1		8.57093631057263	8.41097740894189	8.04436856325142	7.13529477806289	7.42026273904497	7.33505497085679
CG8176	FBGN0037702	FBTR0082065	0.0705864755761851	1		9.62646694902323	9.60283094220274	9.62385567228848	9.6908684196297	9.72978599872828	9.63954113512151
CG11658	FBGN0036196	FBTR0076124	0.0661793931345483	1		8.9123562081914	8.94005653172566	8.41782686910751	8.75721062875538	9.05255169667705	8.68258382283938
26-29-p	FBGN0250848	FBTR0075766	-0.0682082731727389	1		9.69217494357785	9.6973382016596	9.63296937858954	9.66275208685336	9.58750515970451	9.56711969761201
CG32148	FBGN0047338	FBTR0075630	0.0962846178270082	1		8.80085226019475	8.66991971003239	8.14972153570931	8.847405986906	8.82331947842783	8.22289015801235
slmo	FBGN0029161	FBTR0079217	0.114916400380541	1		10.1820500086573	10.1421141733172	10.1058826534803	10.2612482610033	10.1770034875162	10.3347348249756
Plap	FBGN0024314	FBTR0077980	0.0653194754489315	1		9.47123378195869	9.40057195699661	9.09273138174473	9.39652435601191	9.43507125467257	9.35315793582258
Kr-h1	FBGN0266450	FBTR0344437	0.136610421451465	1		9.10462185995616	9.21808956631294	9.01120150730082	9.04822006002343	9.40955599690621	9.26728775744231
CG8974	FBGN0030693	FBTR0074185	0.0473024412479531	1		9.55380629740756	9.47842579262818	9.48781422910714	9.58809872852621	9.6100826327999	9.45506747995029
Ctl2	FBGN0039637	FBTR0085371	0.0229141572096921	1		9.41132959457095	9.39293340940405	9.31512377592313	9.50343770547985	9.43326362607957	9.23447581202087
Cyp313a1	FBGN0038236	FBTR0082954	-0.386927857099333	1		8.76168327891581	8.80555934221751	7.87649143897735	8.12496465426572	8.21836375103785	8.12863484686637
unc80	FBGN0039536	FBTR0330108	-0.330046884817322	1		9.31540781848824	9.42512156809904	9.31285716920739	9.11459159580856	8.74969876206193	9.18225145472551
CG1513	FBGN0033463	FBTR0088450	0.0184957195439118	1		9.48733055540341	9.64202445969325	9.2945949648937	9.49349506895319	9.46368947000642	9.54539469170179
CG31913	FBGN0051913	FBTR0079138	0.252428208239686	1		9.14323205306122	8.89750259035348	8.60730463061701	9.23882190214088	9.19590619812641	8.99903874442733
GEFmeso	FBGN0050115	FBTR0300421	0.709213657119026	1		7.85773766063222	8.03754310941433	8.13440074032754	8.65744038967709	8.87749989001857	8.58657450402354
Akap200	FBGN0027932	FBTR0079664	0.0770524734203475	1		10.1470137487726	10.2358298186367	10.0306412861988	10.2459317845957	10.0002593113001	10.3845271982232
CG4377	FBGN0034664	FBTR0071739	0.186843204926517	1		7.42821889546992	7.64596511046061	8.29459513017721	8.26713878274366	8.46477797392158	6.87495641432717
CG10175	FBGN0039084	FBTR0084421	-0.475309656858018	1		8.84524460031688	8.98647571908693	8.65818579039621	8.46327408501161	8.43618155803528	8.17338796077854
Mal-B2	FBGN0032382	FBTR0080276	0.529552049147246	1		8.08629211623431	7.8438360136958	7.864160640858	8.21484637181461	8.83978831332959	8.21067293380709
ND-B22	FBGN0032511	FBTR0080472	-0.143269069739821	1		9.36634335789192	9.27529784346835	9.55456304042552	9.25303547742777	9.35713044861382	9.16018545982548
ND-AGGG	FBGN0058002	FBTR0113773	-0.576446104673698	1		8.95927551645102	8.84248194667926	8.82334151989956	8.1454278740262	8.47535716575509	8.27075001721799
CG32236	FBGN0046793	FBTR0073369	0.22572476957127	1		8.90038401942286	8.75877933512522	8.52745133807447	9.05634775522362	9.10572418864423	8.67371045931737
CG30278	FBGN0050278	FBTR0071780	0.210062079306368	1		9.13814334003022	8.93743336852652	8.80410530411227	9.28566584032407	9.24825064025133	8.9630751760633
Agpat3	FBGN0036623	FBTR0075417	0.208021024260809	1		9.55380629740756	9.53157084280006	9.81535746173526	9.72526037296497	9.85659084961933	9.9499509205274
Pisd	FBGN0026576	FBTR0084536	0.212340570530297	1		8.88527770388089	9.08457545156359	9.62568302517296	9.27177166998069	9.34372088970556	9.68661344125275
CG3942	FBGN0038008	FBTR0082561	0.0819075123514496	1		9.18577640224759	8.9001993025494	8.689972273465	9.23405275389084	9.04072848743075	8.73896738755895
cact	FBGN0000250	FBTR0080844	-0.0672973315414817	1		9.55571584133075	9.60613804503637	9.73637610372272	9.25303547742777	9.60848162136013	9.79491808635981
Jra	FBGN0001291	FBTR0088410	0.682484915716808	1		8.04338643343883	8.22989231168064	8.19473125940034	8.6786562429732	8.96767919157277	8.83760234585011
CG7220	FBGN0033544	FBTR0088216	0.121715143316212	1		9.87763697729928	9.93153602614169	9.87649110770701	10.0630696746588	9.93660700025525	10.0493426117475
igl	FBGN0013467	FBTR0087361	-0.863799351279155	1		8.48936651505004	8.68875890819975	8.53524970711846	7.8094781499229	7.5527035229025	7.80211400148339
CG9813	FBGN0038143	FBTR0082765	-0.306223859676753	1		9.35761319360711	9.44557292989248	9.52157463166412	9.19040576152481	8.74679077509226	9.41303217513477
ATPsyndelta	FBGN0028342	FBTR0071438	-0.0981497484528321	1		9.33777499919601	9.44557292989248	9.82493290568815	9.20266297389971	9.35713044861382	9.75130216857932
Rop	FBGN0004574	FBTR0073263	-0.224135638909188	1		9.60080266025858	9.63232544935932	9.75486167301866	9.47744293527133	9.33018552136917	9.51342504668707
Spn75F	FBGN0052203	FBTR0110771	-0.0311970440038392	1		9.35103072575921	9.49457587202295	9.62385567228848	9.20510196918865	9.54293908988175	9.61193662484305
CG8476	FBGN0038127	FBTR0082781	0.222410971422601	1		8.73833377605507	8.60197499370568	8.4998202245367	9.0012776515593	9.0022296238462	8.42147248678018
Rpt1	FBGN0028687	FBTR0088947	0.0230543876847866	1		9.62100576200155	9.68488073536529	9.66531009573385	9.73710644676609	9.66810464073556	9.63268936674189
[truncated: 21,795 more rows]
