# Supplementary material for: Whole-Genome and Poly(A)+Transcriptome Analysis of the Drosophila Mutant agnts3 with Cognitive Dysfunctions
Source: Int J Mol Sci. 2024 Sep 13;25(18):9891. doi: 10.3390/ijms25189891 (PMC11432035; doi:10.3390/ijms25189891)
Supplement: Supplementary file 1 [file ijms-25-09891-s001.zip › Supplementary materials/Archive_S2_transcriptome_sequences_annotation/Genes/All_genes/agn-HS_CS-HS_all.csv]

symbol	ensembl_ID	User_ID	AGNHS-CSHS_log2FC	AGNHS-CSHS_adjPval	Processed data:	CSHS_1	CSHS_2	CSHS_3	AGNHS_1	AGNHS_2	AGNHS_3
Hsp70Bbb	FBGN0051354	FBTR0082636	1.70159712332491	0.369327479091873		16.7187594516291	16.4799343838847	15.5393756935737	17.9928770339623	18.023722101405	18.0724414431824
Hsp70Ab	FBGN0013276	FBTR0082482	-0.0404702536765098	1		18.7694252336763	18.6109379294957	17.8792019701936	18.349653366446	18.379360464474	18.547618090394
mt:lrRNA	FBGN0013686	FBTR0100888	-0.571575702525851	1		17.8458136940552	17.5787222822438	18.6264750004627	17.4101174103753	17.8026297245302	17.2855026055011
Hsp70Bb	FBGN0013278	FBTR0082637	0.90421373993067	1		16.4533815554213	16.1745417028369	16.0990323364392	16.9222424520698	17.1751424110337	17.3368094065654
mt:CoI	FBGN0013674	FBTR0100861	-0.789237762220904	1		17.1175094476185	16.5960342744474	17.9782994486073	16.5185229359438	16.5696730739907	16.5787909782372
Hsp70Bc	FBGN0013279	FBTR0082638	-1.94142455926538	1.36829449746437e-11		16.5590979168301	16.5112759131046	16.5279103704079	14.5862422505394	14.6210675817012	14.5670690672786
mt:CoIII	FBGN0013676	FBTR0100868	-0.784995528135955	1		15.8836531146923	15.2954581217776	17.2023875477942	15.5064629383167	15.3908187828215	15.7845096254923
Hsp68	FBGN0001230	FBTR0084589	-0.277820195063827	1		17.055807900646	17.0651843481501	16.5189943653949	16.6014101731967	16.6602405024008	16.6089194511767
Hsp83	FBGN0001233	FBTR0073040	-0.140492358006453	1		16.7132478885247	16.6245128839622	16.3134581093601	16.4393276345225	16.5103965340208	16.3021331730276
Cyp4g1	FBGN0010019	FBTR0070099	-0.339513815682586	1		17.3643900475801	16.1354793175835	16.4755917536656	16.4277667632632	16.0804426270136	16.6774922027658
Hsp26	FBGN0001225	FBTR0076496	0.890004288706076	1		15.2657477088804	14.3861301278636	14.1231110285062	15.5226198686872	15.6041814420004	15.5762934798779
mt:Cyt-b	FBGN0013678	FBTR0433502	-0.70902856528118	1		15.6470125790078	15.2514568162148	16.4161703950375	15.0732376056337	15.2082121443731	15.1524640824218
Hsp27	FBGN0001226	FBTR0076454	0.171051807017408	1		15.3051210241191	15.3083144028122	14.4878009142946	15.1914320467119	15.2815109116296	15.2836169712357
Hsp22	FBGN0001223	FBTR0100558	0.624991585574857	1		14.1580738001029	14.2606513765753	14.2336571615477	14.8178232971968	14.8539219464229	14.8569918795594
Amy-p	FBGN0000079	FBTR0087004	0.790855201740593	1		12.2102341896017	13.210345007043	13.6924747352994	13.910690315265	14.261471735755	13.6039391192281
CG17097	FBGN0265264	FBTR0080101	0.136327889814089	1		13.3879541037187	14.1346890074023	14.9813205179411	14.327117995234	14.4790384476211	14.5333452098835
TotA	FBGN0028396	FBTR0083971	-4.57621405693058	0.522309867165263		8.59808418293079	12.5127035311706	14.5322350677913	8.43014452300066	7.16269450221907	9.60353245816163
CR43482	FBGN0263493	FBTR0309505	-28.4505872448162	NA		2	2	14.3246718958524	2	2	2
FBTI0019069	FBTI0019069	FBTI0019069	-8.07460500273348	0.449073735332432		13.1219001583866	13.8204726595693	13.6016755601974	7.09563778933632	2	2
FBTI0019366	FBTI0019366	FBTI0019366	-8.07460500273348	0.449073735332432		13.1219001583866	13.8204726595693	13.6016755601974	7.09563778933632	2	2
CG4836	FBGN0270925	FBTR0083826	0.263335086736356	1		13.9777095564955	14.0976758800417	13.7507669191701	14.3822099382324	14.2693289856982	13.9520036434913
FBTI0019047	FBTI0019047	FBTI0019047	-7.94444301104697	0.499294678189008		13.1219001583866	13.8204726595693	13.1895988603367	7.09563778933632	2	2
Jon99Cii	FBGN0003356	FBTR0085512	-1.87241467905206	0.00197594883281435		14.1793212853152	14.1304859458797	13.5333929347633	12.0066128847556	12.2793669914499	12.0103988103332
mt:ND1	FBGN0013679	FBTR0433499	-1.12415018216391	1		13.2040427500302	12.5332697903677	14.7843628929628	12.5942089299794	12.7174362505444	12.7900570238153
alphaTry	FBGN0003863	FBTR0088161	0.2694959161506	1		13.8953016175656	14.1061885006502	13.4519179168078	14.0844381957781	14.1919804364793	14.0569596836601
stv	FBGN0086708	FBTR0075806	0.00197287318993825	1		14.5622143052666	14.6496868700731	14.4366699124932	14.5421678614568	14.5529181645263	14.5673249582351
eEF1alpha1	FBGN0284245	FBTR0088035	-0.727345639237039	1		15.3645250017137	15.0775114047866	15.4422307101482	14.597502349123	14.5836583763679	14.5457352506199
DnaJ-1	FBGN0263106	FBTR0077123	-0.348812793383214	1		15.4384820729528	15.110336501112	15.3680618519739	14.9149102456068	15.0479073244158	14.9240163584659
Mst57Da	FBGN0011668	FBTR0084914	5.53847596456857	2.54345401789493e-11		6.42626768734107	7.23030046758253	8.44416685847526	13.0186256178147	13.0290407631985	13.280192465002
CG34220	FBGN0085249	FBTR0112413	0.511941378453901	1		13.7356892705927	13.7584282364801	13.5514085104993	13.9662591009207	13.8773307190349	14.6255590830742
Ubi-p63E	FBGN0003943	FBTR0073177	0.196420708981437	1		13.8385373349186	13.9422241353867	13.5350677087345	14.1603061674221	13.989726701642	13.7571551079081
loopin-1	FBGN0259795	FBTR0087092	0.526129296516195	1		12.9882944833875	13.3943393956764	12.7235445115515	13.7268529032128	13.713092358615	13.281440779469
Hsc70-4	FBGN0266599	FBTR0083055	-0.102525493636357	1		14.7878256012712	14.6740893314813	14.4521439755634	14.5574195310255	14.5055668058169	14.5628403004882
Acp36DE	FBGN0011559	FBTR0081054	-0.15068983496928	1		12.5504686910579	13.4204545481508	14.5917470293144	13.3410400169165	13.5458989772155	13.8906487534561
Jon99Ciii	FBGN0003357	FBTR0085502	-0.968477008529464	1		14.5387012750319	14.4021495352388	14.2467241305143	13.1656062696723	13.3560411948386	13.7203494234748
Amy-d	FBGN0000078	FBTR0086983	0.735571009547998	1		12.1594184026313	12.8014026943831	12.7677266291133	13.3362682763276	13.6141587871787	13.0059283510889
lncRNA:CR42862	FBGN0262109	FBTR0304059	0.179617513857561	1		13.7764677421896	13.9675511377986	14.0347191060335	14.0014975174837	14.1722103478897	14.1501902891634
Arc1	FBGN0033926	FBTR0087560	0.895890656728995	1		11.7382902422148	12.7475328849891	11.6485047538053	13.057414543366	13.4299527643895	12.4407207294474
Hsp70Aa	FBGN0013275	FBTR0082512	-1.89969680438221	1		11.3183025285633	12.2077930665347	14.0952081852318	11.0922203278875	11.6371220661306	10.3250721802832
Hsp23	FBGN0001224	FBTR0076453	-0.439996823260266	1		13.7764677421896	14.3141546939201	14.0653860068168	13.6614030592581	13.7101287721643	13.5070889787434
mt:ATPase6	FBGN0013672	FBTR0433498	-0.492745946166606	1		14.3432806273365	13.6222055673459	12.8065674580372	13.1335108153069	13.4957104227963	13.0170243007979
S-Lap1	FBGN0035915	FBTR0076638	0.0638358556558939	1		13.605945514333	13.8045505425927	13.5171537796783	13.8862505353719	13.7873234821616	13.4200822216802
FBTI0018968	FBTI0018968	FBTI0018968	3.69025576744867	2.44568340955531e-29		8.42355535400995	9.33013241301809	9.09964351828441	12.6525695473127	12.825896303018	12.5535156267941
CG12374	FBGN0033774	FBTR0087854	0.637502473167602	1		13.3712184453059	12.6801161295416	11.3836907673137	13.1935775298137	13.3170888153514	13.4600443088685
mt:CoII	FBGN0013675	FBTR0100863	-0.755949565629556	1		13.9976521208861	13.5250747165785	14.5566500658419	13.3992777182894	13.5421204896545	13.002526086056
SERCA	FBGN0263006	FBTR0072211	-0.0778525717526426	1		14.6935067863371	14.1916553485679	14.1030303702153	14.1815451487522	14.2464572021367	14.391267821525
Ebp	FBGN0004181	FBTR0072454	0.294238086264197	1		13.9018562617107	13.1391275821433	13.9014303034671	13.8593953888655	13.5959630283213	14.381769320177
betaTry	FBGN0010357	FBTR0088122	0.474191649635331	1		12.8634388602798	13.1360945650063	12.4292046733141	13.328119919555	13.3834496681593	13.2209196207144
Mhc	FBGN0264695	FBTR0080895	-0.0437566429088135	1		14.2073975946909	14.0034991482908	13.8734210074362	13.8860872945926	14.0458875018463	14.0353870830061
S-Lap7	FBGN0033868	FBTR0087649	0.276970757453195	1		12.9255803367452	13.1760197554931	12.6925013307638	13.3365072385664	13.3667620062342	12.920372417299
eEF2	FBGN0000559	FBTR0085911	-0.336092126346518	1		14.5533849949883	14.2151138348394	13.9872382971915	13.9629351256566	13.947705186182	13.8927943722931
CG18628	FBGN0036091	FBTR0076256	0.371452921246302	1		13.0102998483454	13.2969558882945	13.3495608800349	13.553501941026	13.4941280987248	13.7350023405612
lncRNA:Hsromega	FBGN0001234	FBTR0084057	-0.99348016259485	1		13.2559440514566	13.0225851262672	14.1735409366012	12.6272046813862	12.6367221542011	12.4724920377744
CG16826	FBGN0032505	FBTR0080464	0.138375400026224	1		13.2125041362193	13.5224223846892	13.2749881856425	13.5318577483949	13.4300501262233	13.4805691319976
S-Lap4	FBGN0052064	FBTR0076288	0.251123073696262	1		12.7007362097335	12.9509160092289	12.8685016168813	13.2556722694758	13.191197712183	12.7957466545607
CG9029	FBGN0031746	FBTR0079143	1.26784458965089	1		11.2467071331749	11.6710508102771	11.0933870023619	12.4942973299856	12.7601934888847	12.6092571935531
Pen	FBGN0267727	FBTR0079937	0.454464176161315	1		12.5182552358041	12.7861891500978	12.7911054136172	13.2546610643881	13.1270640872444	13.0879424171913
ninaE	FBGN0002940	FBTR0083857	-0.515739300392683	1		14.1364076465415	14.1453588995634	14.486463825195	13.825320693665	13.1404541629751	14.118410659785
alphaTub84B	FBGN0003884	FBTR0081639	0.309328374700741	1		12.8712330562842	12.9706704663544	12.4334558850115	13.1064417116348	13.1252612996786	13.0241259250305
CG31872	FBGN0051872	FBTR0080099	-0.179033756752637	1		12.5920359802411	13.4248403873188	13.8167180595422	12.9697040503736	13.1222516385525	13.4222058694527
CG2233	FBGN0029990	FBTR0071123	-1.3125980741857	1		11.9800217796845	11.9770504035678	13.6039984617604	11.3963016684894	11.4107528544511	11.4773248749278
CG33340	FBGN0053340	FBTR0084611	0.506447535133227	1		12.3292474412489	12.5694803586921	12.3549488778021	13.0451853658466	12.9106721251755	12.8200025145624
Adh	FBGN0000055	FBTR0100589	-0.813275642728473	1		14.2893990957348	13.6720183180567	14.3704172802031	13.0929264694566	13.2905237340162	13.5656426677562
FASN1	FBGN0283427	FBTR0077659	-0.72655222166027	1		14.1528875341167	12.7590323788002	13.7435420628332	12.7736363778058	12.8508383375337	13.151788003519
CG6770	FBGN0032400	FBTR0080306	0.0052759320363434	1		13.0588846251959	13.4941616699731	13.6926111642982	13.3668891768225	13.3300858060477	13.6180885145605
yip7	FBGN0040060	FBTR0077038	-0.190453509430897	1		13.3047843716452	13.5200975875279	13.0227444749454	12.8194915245368	12.9906095955448	13.4374045450094
mt:ND4	FBGN0262952	FBTR0433500	-0.957958282970687	1		13.2304161713353	12.9154705822229	13.5431099351325	12.3050651005698	12.6543307954472	11.799610668827
ref(2)P	FBGN0003231	FBTR0081253	0.0507880292155064	1		13.4478174795135	13.2301214646272	13.2009607014312	13.3342354976345	13.333941367455	13.3753325992072
S-Lap2	FBGN0052351	FBTR0076639	0.553989701993646	1		11.8686000957241	12.0807464419859	11.9167626336714	12.6848346142417	12.5822183671264	12.2299537087922
CG31538	FBGN0051538	FBTR0078819	0.368121323485115	1		12.0546491302784	12.3705025015184	11.8769772403559	12.6150426636815	12.6197498153541	12.1705577210027
CG8701	FBGN0033287	FBTR0088740	0.444078698267051	1		11.8807168501001	12.4112166281416	12.2476144184191	12.7562364791821	12.6154753479368	12.5413227771624
CG5089	FBGN0034144	FBTR0087107	0.394428116133472	1		12.1928459227929	12.4356217441617	12.033382336939	12.7665597064065	12.6165023757162	12.475767345776
S-Lap3	FBGN0045770	FBTR0076286	0.340979188760134	1		12.0222001425208	12.2482177198867	11.9026791811474	12.5507929595382	12.5951271171815	11.9975435674712
Argk	FBGN0000116	FBTR0076543	0.104886431975103	1		13.1657362882571	13.0404617816049	12.7865109979976	12.9977756943135	13.1057681845236	13.2207569575161
mfas	FBGN0260745	FBTR0082489	0.333758697318557	1		12.1787828218446	12.3934244497901	12.2412863003797	12.5628938201824	12.7505582572332	12.4971461444856
CG18180	FBGN0036024	FBTR0076389	0.411664359469859	1		12.3271238374078	12.0083490721018	12.4090876537763	12.5896049015184	12.7699186538136	12.6424256616598
S-Lap8	FBGN0034132	FBTR0087087	0.329441799395671	1		12.1405969132921	12.3227742282186	12.1973490478753	12.6454504999372	12.6608167944648	12.3235132873736
Act5C	FBGN0000042	FBTR0070822	0.166189177488145	1		12.4133950359745	12.5330501998642	12.6532245491989	12.6154365913595	12.8809229515918	12.5930110640715
Mal-A1	FBGN0002570	FBTR0088759	-0.334678903509027	1		11.462646908762	12.3222660073786	12.6374362648628	12.1167280135766	12.3213330919947	10.8090400102564
EbpIII	FBGN0011695	FBTR0072164	0.10527439240941	1		12.5547099806475	12.4449892672006	11.86055643018	12.2669583362604	12.7068674434539	12.245068292451
RpL7A	FBGN0014026	FBTR0070915	-0.102521216887364	1		12.9043713737905	12.9994067361025	12.4007612418985	12.7295547639668	12.7628242046672	12.5661185478601
RpL5	FBGN0064225	FBTR0111129	-0.471472398382773	1		13.0747929554877	13.0241484415955	12.9520208145403	12.5831747563849	12.7990084729466	12.1932845558032
Hsc70-3	FBGN0001218	FBTR0073608	0.242002151903465	1		12.654907568967	12.3960831574932	12.4570981537845	12.8016009656352	12.7726852736449	12.6681835301932
RpL3	FBGN0020910	FBTR0082346	-0.228760251881971	1		13.2964869550116	13.3338553611287	13.106638437447	13.0296038774621	13.0240183750922	13.0076264795302
Acp95EF	FBGN0002863	FBTR0084561	-0.900861113056017	1		9.91293844678518	10.2507039784737	12.8800486371834	10.4328211939505	10.4745876664725	11.2327686479789
Tsf1	FBGN0022355	FBTR0074559	0.137642678710363	1		12.6232374071078	12.3883350889925	12.4628686916717	12.7105057913541	12.7486859179221	12.4145056712391
Ald1	FBGN0000064	FBTR0084994	-0.592637466977231	1		14.1094771542446	13.2492295146125	14.1612702888068	13.206578218896	13.2688048909204	13.4261616675215
Met75Cb	FBGN0028415	FBTR0075116	-1.33982863916738	1		11.4509922129739	11.1026441553202	12.9412675222273	11.1612971619123	11.0684914381964	9.34636137751637
CG12860	FBGN0033954	FBTR0087480	0.51599099009962	1		11.7885457388614	12.0864441387857	11.8498307301795	12.5360950486973	12.3722822426552	12.3752910944095
Hsp60C	FBGN0031728	FBTR0079110	0.484503871958517	1		11.7844240015421	11.9709029142242	11.3278694176012	12.3714057336028	12.2785021143631	11.9211166399022
CG3213	FBGN0031545	FBTR0077561	0.349862778627452	1		11.9804722459286	12.1746737675148	12.0966094965056	12.5383820152392	12.4856630803885	12.2691787195072
CG34324	FBGN0085353	FBTR0112526	-0.20962876624823	1		12.6049482668751	13.0623864166184	13.0079098710723	12.7810297119761	12.6809200720491	12.6223699582813
CG9133	FBGN0035198	FBTR0100645	0.379097109088128	1		11.9202299428722	12.1128378058803	12.2096039270972	12.5462546672324	12.4732444212166	12.3688461859825
Scp1	FBGN0020908	FBTR0113713	0.237226671453593	1		11.8038982179708	11.7258764986878	12.5239466564716	12.2898442479701	12.4985329297698	12.0866426661107
Mst98Ca	FBGN0002865	FBTR0085277	0.333235543009794	1		11.6734616488623	12.1704445860394	12.1787693061849	12.4379508415057	12.4122576734343	12.2172904784274
ATPsynbeta	FBGN0010217	FBTR0089186	-0.434265520463255	1		13.4442295646693	12.518926428268	12.6234783445215	12.509213070664	12.6489870850188	12.2907248567347
CG3124	FBGN0034840	FBTR0072046	0.479499487823454	1		11.3140197747635	11.5906166272517	12.442570013814	12.3523891730667	12.3016737130332	12.3790859601792
betaTub85D	FBGN0003889	FBTR0082046	0.329439002942159	1		11.9221071258571	12.2715712533645	12.1126045398547	12.5626895641446	12.4009770839357	12.3427747233927
tobi	FBGN0261575	FBTR0084847	-0.610970277634644	1		10.8579362286838	12.0729129486634	12.307633910184	11.4907953248743	11.8368608748529	9.68502768313442
Jon65Aiv	FBGN0250815	FBTR0077040	0.0450407020621225	1		12.7286235054208	12.7793551634648	12.3974171749071	12.2801869052795	12.6111881783339	13.069092110741
mAcon1	FBGN0010100	FBTR0081473	-0.377069444208477	1		13.367434627578	12.5147066768528	12.2244001704927	12.3848701532277	12.4405625249179	12.4048015026405
sta	FBGN0003517	FBTR0070289	-0.0122645568301178	1		12.7544024022224	12.6976598656369	12.2259091889375	12.4650883424864	12.6372282522741	12.5897397685979
CG12861	FBGN0033953	FBTR0087481	0.544782005548957	1		11.5349643294233	11.8156332986538	11.5585499421257	12.2190312258709	12.220467632587	12.1180742813073
Acp53C14b	FBGN0034153	FBTR0087081	0.483405523453572	1		10.539967128668	10.9511298596629	12.3019219484517	11.8168682244802	12.0636372709633	11.9710974907395
Ppi1	FBGN0051025	FBTR0085586	0.369103484128807	1		11.9333192181725	12.0638211311063	11.8634678347059	12.4497068787267	12.2873426205435	12.2283364158289
CG10252	FBGN0039104	FBTR0084475	0.391004406160658	1		11.3810634348588	11.6813915180643	11.1612076401629	12.0051104433899	12.0528029046239	11.2551789901928
pAbp	FBGN0265297	FBTR0086736	-0.307623233392932	1		12.9346749363163	12.8245545108136	13.716826435036	12.8677418025415	12.8223400806443	13.0274776899118
CG14995	FBGN0035497	FBTR0073271	0.237254033160929	1		12.0010431028047	12.1479639735358	12.821366531145	12.6419744362663	12.4209055709904	12.7387237762958
lcs	FBGN0028583	FBTR0077220	0.0667297855367855	1		11.95456851175	12.4715869576505	11.2886961437538	12.0283721912399	12.0075895216636	12.1142263609178
Ubi-p5E	FBGN0086558	FBTR0070933	0.347678022122815	1		12.4570997741302	12.1482507384067	12.0195276264413	12.5509989067342	12.4183559012425	12.7178984225542
chb	FBGN0021760	FBTR0089460	0.484239281166151	1		11.5707053577249	11.7712666404707	11.6062574935576	12.2925564664027	12.1200048063338	11.9780433408282
RpL8	FBGN0261602	FBTR0072924	0.0890507308290994	1		12.635302617191	12.4124109252986	11.7868164527597	12.3998117531825	12.4256008479189	12.4036555324426
GstS1	FBGN0010226	FBTR0087005	0.496969810136129	1		11.6148969213768	11.6614393053418	11.5110684590741	12.183340370382	12.1614085383838	11.921517030844
exu	FBGN0000615	FBTR0086242	0.0832821153204443	1		12.1321072863078	12.3934244497901	12.2986990038045	12.49236835508	12.3944056733296	12.1819658900366
apolpp	FBGN0087002	FBTR0089188	-0.542627402163279	1		13.7057617173463	13.0266462278948	14.033534777105	13.0996999169243	12.7720709275731	13.3778149155586
CG2127	FBGN0033286	FBTR0088765	0.134762326386709	1		12.3976283460482	12.4854987505877	12.5440470353495	12.7202448660577	12.5177165876114	12.5897397685979
whe	FBGN0031176	FBTR0077219	-0.406356881318371	1		12.1227514411216	12.1233782323827	11.3236472939943	11.6283117454714	11.9402810882576	10.6177194215823
sls	FBGN0086906	FBTR0072848	-0.261165364766565	1		12.8722043766937	12.7594078638679	12.7036456771433	12.4681450537414	12.6965444277821	12.3726580199389
Mal-A6	FBGN0050360	FBTR0273322	-0.608512466740116	1		10.5915973350799	11.9287912120647	12.0661849087909	11.2552942743372	11.6033303188497	9.69630296493866
Tps1	FBGN0027560	FBTR0077431	-0.213590507133233	1		13.3366254984416	12.8784410770017	12.8037914396326	12.6215287558208	12.8908605003591	12.9078983980078
AsnS	FBGN0270926	FBTR0089463	0.363688770784475	1		11.2916873769517	11.6073999820889	11.2770976593018	11.9465132301677	11.9986894146577	11.2230566149953
Men	FBGN0002719	FBTR0082660	0.200330520057676	1		12.6554718744193	11.8909073433795	12.3466499423452	12.3138298789759	12.5679548375633	12.6866746582051
sesB	FBGN0003360	FBTR0073421	-0.305179710494319	1		13.8516470210284	13.1135085841388	13.1913378167368	12.9692418046458	13.005190529834	13.3538361732639
Desat1	FBGN0086687	FBTR0082626	-0.429734938169252	1		13.7957929960432	13.1318956023191	14.005034977868	13.065798404465	13.2424362457389	13.4466144116906
Arr2	FBGN0000121	FBTR0076599	-0.416302721468777	1		12.9898614938229	12.9342170711686	12.4438673446729	12.498147559511	12.1872136884833	12.4746764024375
mt:ND5	FBGN0013684	FBTR0433501	-0.886162649224009	1		12.8531446551616	12.2997251744871	12.2244001704927	11.4752529375234	11.9350766246874	11.322214747157
ATPsynC	FBGN0039830	FBTR0085772	0.15655429118254	1		12.556221710245	12.0762323112667	12.8438986731008	12.4800912528072	12.5811666318907	12.943425135256
Oda	FBGN0014184	FBTR0088013	-0.366489186430474	1		12.8675847692923	12.6955030578828	13.4383138946334	12.6893321067547	12.7121615250176	12.6067696658931
EbpII	FBGN0011694	FBTR0072455	-0.260301662051091	1		11.9894521590566	11.5901945315681	13.0749623186345	12.090614764786	12.0060228989116	12.198249992796
Act57B	FBGN0000044	FBTR0071519	0.136482124131452	1		12.7448886477894	12.4276112454754	12.3552936329326	12.4714129305966	12.5802895997902	12.8836498791216
Cpr	FBGN0015623	FBTR0079250	-0.0444398493641412	1		12.9618478666238	11.7277965422374	11.6406063410702	12.1825430325079	11.9952718696564	12.3958963324486
Syp	FBGN0038826	FBTR0083958	0.137978014680787	1		12.083451715107	12.1274565795848	12.4641479049684	12.5060297969933	12.324479020425	12.2782735739001
Rack1	FBGN0020618	FBTR0079565	0.0369400799493073	1		12.4444207196833	12.3248053231496	11.4606897988008	12.0553355703016	12.1674945146942	12.2928928255826
Bace	FBGN0032049	FBTR0079701	1.27152578813441	1		10.5702090856119	10.4527418390101	9.82444879952819	11.3857178281642	11.5991800395725	11.7526783309993
FBTI0059752	FBTI0059752	FBTI0059752	5.33467056188517	6.3067494564704e-81		5.34286380877881	5.79245469709306	6.11067844190699	10.9950548789715	11.1638390960288	10.8600625292484
FBTI0059755	FBTI0059755	FBTI0059755	5.33467056188517	6.3067494564704e-81		5.34286380877881	5.79245469709306	6.11067844190699	10.9950548789715	11.1638390960288	10.8600625292484
CG31740	FBGN0051740	FBTR0081028	0.325683972233492	1		11.1158670529954	11.5581801257942	10.9381834504621	11.6717631026499	11.8359793678393	11.0352957053648
RpL41	FBGN0066084	FBTR0100231	-0.842258265470579	1		12.0256963464246	11.4751194923376	12.9779989478814	11.4722112649128	11.2833323966348	11.5909273528213
Mur18B	FBGN0030999	FBTR0074672	-0.087379526906754	1		11.4951662504114	12.2999833087089	12.0316577569408	11.7391068003662	12.0423961310274	11.8805057297802
Svil	FBGN0266696	FBTR0345085	0.244635448936794	1		12.0182567590074	12.0513022531919	11.9918560843721	12.2649509927205	12.2632822272595	12.2672898458629
CG10472	FBGN0035670	FBTR0077066	0.609810677759289	1		11.1378415340087	11.4404146663017	10.9473597928794	11.7466787526215	11.8851008683825	11.7616511363652
BG642312	FBGN0047334	FBTR0091954	0.39933840710548	1		10.3674682224442	11.0979012396453	12.1424751117899	11.6422972189698	11.8418459329421	11.8626853258104
Mlc2	FBGN0002773	FBTR0089747	0.000608359490336917	1		12.5754332306665	12.4379693333401	12.4992010284337	12.362984859587	12.5902562990202	12.5540321926398
RpL19	FBGN0285950	FBTR0072405	-0.219437312727633	1		12.6582900955281	12.6027132432525	12.5221053859979	12.309210659961	12.5156995681282	12.2922737382744
CG33791	FBGN0035240	FBTR0091792	0.43380746214434	1		11.544744642692	11.5821511600146	11.2424777092553	12.0224433027764	11.9048510958688	11.7531282991394
RpLP0	FBGN0000100	FBTR0078481	0.0203274155907215	1		12.7202868016396	12.502421567466	12.1348644535141	12.3256747926573	12.4368850769774	12.6911432370207
Spn38F	FBGN0028986	FBTR0081450	0.670965739198729	1		10.4530520474424	10.9868430224982	11.4243478688923	11.4520619912828	11.8353913971251	11.7208266120894
CG12699	FBGN0046294	FBTR0300762	0.409886878356488	1		11.465867684977	11.6169627318517	11.3087717896715	11.9508900865154	11.9221211793928	11.7562741526492
RpL15	FBGN0028697	FBTR0113742	-0.495004346848484	1		12.1677492861061	12.1639356660849	12.0432588632901	11.7473978225692	11.9751287239984	11.0031216866395
w-cup	FBGN0032269	FBTR0080132	0.257417630859867	1		11.5580852225532	11.7464789640117	12.3552936329326	12.2352699238505	12.0840753152123	12.2312462390545
CG32436	FBGN0052436	FBTR0078343	0.107163862364395	1		11.9755093643612	12.00201649948	11.7599863117603	12.2401316491115	12.0153972186372	11.7781051255685
mt:srRNA	FBGN0013688	FBTR0100890	-1.84384157250273	0.430619099952039		12.0725067538024	10.8030975791173	12.2693638447216	10.0512674036317	10.2783099153901	9.60153486289829
CG16972	FBGN0032481	FBTR0080488	0.376200792764523	1		11.6247282431464	11.6750367818077	11.5663137870308	12.0897644816791	11.9369962436609	11.9645066724922
salto	FBGN0061197	FBTR0089668	0.196894778189436	1		11.596794900507	11.8681080218128	12.1587625825241	12.2591642733579	11.9812544078153	12.0115276161536
FASN2	FBGN0042627	FBTR0077657	-0.33573917522001	1		12.4227067030206	10.5383770342596	9.72123650136652	10.9300344541291	10.7588160865282	11.2971313847421
RpL26	FBGN0036825	FBTR0075066	-0.0520104494952567	1		12.2537414861855	11.9559101290581	10.8654998747378	11.8013706660489	11.7854306630358	11.6635751806719
CG10077	FBGN0035720	FBTR0076940	0.131557699897215	1		12.326415274252	12.3095019501987	12.4206644830051	12.4960098118008	12.3471356874813	12.5995314858826
Acp53Ea	FBGN0015584	FBTR0087080	-0.18686510636039	1		10.549713699818	10.9124857227529	12.406428426766	11.1848460384101	11.5401473758807	11.2728599477635
Gpdh3	FBGN0263048	FBTR0306945	0.208642463960689	1		11.6751322917443	11.7723832966629	11.9847430548334	12.1338779007797	12.0221298779214	11.9098603393175
Vha16-1	FBGN0262736	FBTR0086150	-0.18957237723829	1		12.9689024341751	12.9265470755716	13.2898536219673	12.8107459891878	12.8419380716119	12.9859677391301
RpS3A	FBGN0017545	FBTR0089175	-0.344229638360715	1		12.3686690233586	12.2347782853161	11.9532044768226	11.9269687867743	12.0449412988531	11.5349823580489
RpS25	FBGN0086472	FBTR0082369	-0.311323026917236	1		12.4463786109552	12.1741105924449	11.8483619369737	11.832201074506	12.0880296873416	11.6413847486362
Idh	FBGN0001248	FBTR0076667	0.0605192923084171	1		12.2966987216529	11.9834932697271	11.9073889575538	12.1440162134902	12.2062122415039	12.0435167735535
Pdi	FBGN0286818	FBTR0075648	0.162966779325273	1		11.7382902422148	11.8740151127921	11.63380168457	11.757784261258	12.053814191996	11.9183107876125
RpS3	FBGN0002622	FBTR0084410	-0.259148253898231	1		12.3370073538674	12.3536906622631	12.1296339315573	12.0075135991104	12.1728569449988	11.8559978805078
CG10097	FBGN0038033	FBTR0100525	-0.194328723721714	1		12.52537329609	10.9070733275174	10.6587056343302	11.4821813450727	10.9604739063162	11.7277114289922
RpS6	FBGN0261592	FBTR0071135	-0.170464841132631	1		12.4625918596028	12.4568453173979	12.3768487797484	12.3004176876944	12.3204930178788	12.1604162239121
up	FBGN0004169	FBTR0073851	0.0455747754266308	1		12.2029180237218	11.8767865733979	11.4911275998195	11.7423567902441	12.0902492677563	11.9406062793374
bt	FBGN0005666	FBTR0089793	-0.2155632154549	1		12.7299636349015	12.5323912277412	12.7028331498085	12.4062007517425	12.5462017698746	12.3673774100582
CG11891	FBGN0039309	FBTR0472597	-0.450713730267533	1		11.029693791408	11.938440416892	11.8697557943014	11.4249007599525	11.4462287958504	10.6461002730161
Spn28F	FBGN0028987	FBTR0079624	0.672020834630467	1		10.2363116924667	10.8319461859095	11.2994856841406	11.3647830120262	11.6404917714761	11.5531838953864
CG4691	FBGN0028870	FBTR0080670	0.407662803877788	1		11.1839437720485	11.4258225307824	11.1939586724168	11.7972097126376	11.7219556257872	11.5037701888382
RpL23A	FBGN0026372	FBTR0072805	-0.288566264639669	1		12.9670852004156	12.8320709565503	12.6760357739083	12.5258633772972	12.5050174875416	12.5925082703963
Jon65Aiii	FBGN0035665	FBTR0077041	0.274873222261096	1		11.9907943380894	11.8149109459058	11.6074157289887	11.7036064304503	11.8739787442711	12.5434054465594
RpLP1	FBGN0002593	FBTR0078056	-0.117282791905858	1		12.3617697459964	12.3010153839771	11.9967260279683	12.0968349088215	12.1876744389482	12.0457223272597
Hsp60B	FBGN0011244	FBTR0078000	0.440703115044425	1		11.1002004051193	11.310125843103	10.3999542917398	11.6114272243165	11.5216271502602	11.0954403758907
Acp26Aa	FBGN0002855	FBTR0079155	0.39102853631461	1		10.4698327025686	10.9043594964055	12.0303629677062	11.5322759813375	11.6150250178055	11.8747278698116
eIF4A	FBGN0001942	FBTR0079175	-0.366346391885467	1		12.9862772514926	12.9053267102055	12.8709148794021	12.5168243919548	12.5514023758549	12.5972777502135
28SrRNA:CR45844	FBGN0267504	FBTR0346885	0.086516949049945	1		10.8783841612286	11.6383520219246	10.6797802864461	11.4582242234656	11.3872768681313	10.6739335675795
Lk6	FBGN0017581	FBTR0082534	-0.17933344868061	1		12.9952212160778	12.5231338732815	12.4487219716406	12.4375053362894	12.5029826226037	12.5493764279418
CG31988	FBGN0051988	FBTR0081490	-0.0518899904892967	1		11.3611370622116	11.6746386798612	12.353914117826	11.9725773786406	11.8476887388668	11.567581573673
fest	FBGN0034435	FBTR0086518	0.431130955747767	1		11.4161185041855	11.5329258254944	11.7352990701275	12.0197673330392	11.7565288808633	12.1866372764538
Aldh	FBGN0012036	FBTR0079806	-0.0392915675046882	1		12.502345304668	12.0497681022696	11.9477279523914	12.0954235927624	12.2354751443491	12.1086110010228
lncRNA:CR9284	FBGN0046297	FBTR0308944	-2.54839170675158	9.63135182994977e-13		11.153905819291	11.4613375803964	11.3762356451536	9.00471576668521	8.89545924772184	8.42689458230267
RpL22	FBGN0015288	FBTR0070148	-0.398119949218386	1		12.3164586753764	12.2474148746849	11.7128749248944	11.6920742416424	11.8590145968724	11.5919338669627
RpL17	FBGN0029897	FBTR0070980	0.0465051599972249	1		12.1317017695633	12.1964678604136	12.0783483142193	12.1681150791619	12.1749498735508	12.2055018587361
Pif1B	FBGN0046874	FBTR0091716	-0.265968567676329	1		12.5419485214845	12.4454560505164	12.1713482097709	12.1535413774402	12.1772717942518	12.0526844189853
TotC	FBGN0044812	FBTR0083972	-3.54802140060027	1		6.09462876018595	11.1377275575875	11.1564676324683	6.09264964125854	5.39181869746485	8.20278341114532
CG14718	FBGN0037939	FBTR0082426	0.501361550245771	1		10.9628768349085	11.1787316053069	11.0784297283512	11.7380218414079	11.5722611571452	11.4001305585763
pst	FBGN0035770	FBTR0273398	0.579357822400142	1		11.1979568980674	10.8283715000893	10.6841780969307	11.523906855282	11.6112518025819	11.3462730928812
CG4546	FBGN0038373	FBTR0083184	0.407428456171188	1		11.1979568980674	11.3884403721629	11.0892477350592	11.7666784613889	11.6441893793695	11.4887179897593
CG43897	FBGN0264489	FBTR0332819	-0.838558751878565	1		12.694709185788	12.5404975898684	12.8500276960462	11.7263978909404	11.8038809747254	12.0394644802526
RpL10	FBGN0024733	FBTR0299869	-0.411084041571842	1		12.3634976609727	12.3174289591571	12.4010952226703	11.9823840181659	12.1351333982146	11.6990389355475
RpL7	FBGN0005593	FBTR0079946	-0.220732855673938	1		12.5492546003303	12.4954508543104	12.3645710157772	12.2177345773468	12.3057119786107	12.2286600194958
CG31198	FBGN0051198	FBTR0084128	0.580425405575457	1		11.003337180408	11.0636489481686	10.6384521326407	11.4852020918766	11.5901465985866	11.3984056829063
RpS2	FBGN0004867	FBTR0079905	-0.134357920169236	1		11.7366911982211	11.9624478845381	11.6911895957056	11.6325994865685	11.890488434316	11.4442684116243
CG16758	FBGN0035348	FBTR0072963	-0.753157762550253	1		11.2079935037266	11.15266936096	12.4985769167168	11.1096622671748	11.1152584419819	10.7837169107209
RpS5a	FBGN0002590	FBTR0074406	-0.0747677591267929	1		12.0417569830544	11.9738181484268	11.1228442250945	11.7098916145426	11.7468690613026	11.623284881901
Sfp87B	FBGN0259975	FBTR0300319	0.230577327275948	1		12.1590204914145	11.6023854446498	12.279571992253	12.3126157282145	11.9679043576679	12.4896050403688
CG18067	FBGN0034512	FBTR0086216	0.547674079596388	1		10.5833173191704	10.6307514366073	11.016999946067	11.2758746531457	11.5712021352491	11.0068999282355
CG7414	FBGN0037135	FBTR0078441	0.0482485586774062	1		11.7941939685914	11.769403624001	11.300918211982	11.8148114767495	11.7805519195966	11.4353239192642
GstD1	FBGN0001149	FBTR0082607	0.264347901057737	1		11.4548875822212	11.5620595761963	11.6873609227652	11.8219973020721	11.8935983803121	11.7878003496797
RpL23	FBGN0010078	FBTR0071897	-0.0381542169441583	1		11.9267894250091	11.7540354568664	10.6907497781594	11.5146443924982	11.6296808927397	11.3833697387296
Arr1	FBGN0000120	FBTR0081030	-0.21086827492429	1		12.3905275738132	12.5277699757175	12.1611307659859	12.2739621251509	11.7936263147127	12.3445673679279
CG10869	FBGN0031347	FBTR0077917	0.57641340313882	1		10.7937689260737	10.9977051358637	10.4185494900694	11.470905725257	11.4326872428456	11.0565962731682
Spn77Bc	FBGN0036970	FBTR0078172	-1.20652633056705	1		11.3973486034151	11.714689571471	12.2232673699364	10.5675855552106	10.807593993041	10.4435526620919
lncRNA:alphagamma-element:CR32865	FBGN0052865	FBTR0082678	6.88833547819442	4.93507141759901e-82		3.53222305093933	3.97530174132263	4.72986199778076	10.5495584913477	10.7031840598846	10.7633121557749
CG10911	FBGN0034295	FBTR0086808	0.286807735752746	1		10.8908986868156	11.1555251277723	11.5501418868641	11.5002116744597	11.7101377055425	11.2909467602659
scpr-C	FBGN0037879	FBTR0082351	0.412675288839293	1		11.1870695839483	11.3923193251291	11.1073723354437	11.7477572231879	11.6081572694139	11.5777783640503
eIF4G2	FBGN0260634	FBTR0089623	0.271994606205681	1		11.6617126640046	11.6967649220656	11.7636272567423	12.0866424824548	11.8155546107497	12.0235135743058
Acp32CD	FBGN0023415	FBTR0080158	0.698914764660328	1		10.3410513919498	10.6291086814983	10.5351231756216	10.879106793541	11.4987873905048	11.1681019126932
Acp53C14a	FBGN0034152	FBTR0087082	-0.336866196688149	1		11.0375077866328	11.4645651558411	12.1460661951955	11.1548074641301	11.6508881188535	10.9624519441609
CG5162	FBGN0030828	FBTR0074393	-0.811905152102618	1		11.7037868816221	12.0108743386507	12.2979818150554	11.2101047822468	11.4346295497589	10.9554304383118
CG31029	FBGN0051029	FBTR0085585	0.33076366886162	1		11.1410687328938	11.3188139288457	11.0633157574337	11.6842094086268	11.5595012964929	11.2481731785625
Act87E	FBGN0000046	FBTR0082785	0.384367186630093	1		11.5873622922103	11.4253493505799	11.3911075631196	11.7947769361965	11.7848217215988	11.9757317711164
CG1648	FBGN0033446	FBTR0088493	-0.0979369211939791	1		12.1357518168512	11.4460238463849	10.640716614001	11.3577366840022	11.5981406015452	11.3324886056131
RpS9	FBGN0010408	FBTR0076423	-0.276330202313219	1		11.758392870213	11.837848704937	11.6829728186433	11.4591023976266	11.7945340753765	11.1228579576012
Acp54A1	FBGN0083936	FBTR0110768	-1.55908228225988	1		10.4569418664586	10.7943292958373	12.0389730268166	9.83152607843319	10.031685715818	9.12226453366903
CG9920	FBGN0038200	FBTR0082917	0.0167254886044748	1		11.0418306769992	11.265882833227	12.2175899865351	11.809656742534	11.5609246446232	11.4663899964136
Msp300	FBGN0261836	FBTR0303383	-0.216749091848594	1		12.6005593219403	12.5356830825227	12.6411168316848	12.4027815929892	12.3791566893836	12.3466559751461
CG9389	FBGN0037064	FBTR0078415	0.559701000655555	1		10.9583103888049	11.1050097787496	10.861622167919	11.5827053657034	11.4868561203504	11.5422905524235
CG31468	FBGN0047351	FBTR0084473	3.52647994720526	1.36531921497925e-20		6.69573985710562	6.87866948910327	7.52579872257803	10.7364543099711	10.7089731916909	10.1746441636002
CG31343	FBGN0051343	FBTR0084126	0.6176322153304	1		10.8975925818032	10.9603046982564	10.1042537887252	11.3387764684596	11.3884798256603	11.2275970344498
orb2	FBGN0264307	FBTR0331511	0.0740741708906352	1		11.699415357823	11.8847249935358	12.2088410393559	12.1256050217786	11.9259924288656	12.0028507825449
CG12057	FBGN0030098	FBTR0071304	2.51046522333425	1		9.06708572084471	8.64732123350267	5.54124870415472	10.5934110619583	10.5745074057108	11.276620696321
bol	FBGN0011206	FBTR0076538	0.329692534445129	1		11.3542015842626	11.4705401346969	11.8721669615648	11.9081209079224	11.7390314950475	12.0712076961052
BG642163	FBGN0083938	FBTR0110769	0.68977584887709	1		10.0497259742463	10.795062024974	11.183124062179	11.2328764546921	11.3695172699326	11.6740685396413
RpL18	FBGN0035753	FBTR0076892	0.0339320318904603	1		12.0195724181673	11.9197490826931	11.1893252278361	11.7278560168563	11.7512395713361	11.8805057297802
RpL10Ab	FBGN0036213	FBTR0076032	-0.280146367055166	1		12.0567866652001	11.9496716988689	11.4465215915926	11.518019445307	11.7590112735318	11.3810425442434
Sarm	FBGN0262579	FBTR0304993	-0.494411852361376	1		12.593509119081	12.358159955427	12.0891669291427	11.7972097126376	11.9408278359478	11.8610163683835
CG9130	FBGN0035197	FBTR0072655	0.471920233946894	1		11.0279515854935	11.0434405207056	10.7652860038476	11.5322759813375	11.4774656700301	11.2404914736134
CG9674	FBGN0036663	FBTR0075341	0.0648943868894397	1		11.6073333855008	11.6053127092589	11.0991620970245	11.5632347878157	11.6754064742032	11.2989816139241
Obp56d	FBGN0034470	FBTR0086477	0.572092908524127	1		10.596307523768	10.867214180765	10.3838225338033	11.1805929161592	11.4131189822805	10.9748508614326
RpL6	FBGN0039857	FBTR0085804	-0.108015165794389	1		12.5465191547917	12.3069355311948	11.8658895250977	12.0957059664454	12.0143586305083	12.3454628555819
CG13868	FBGN0034501	FBTR0479909	0.137274418830305	1		11.4385870277319	11.5258806145075	11.4230328579793	11.5222271883068	11.7796353156166	11.4800456933477
TTLL4B	FBGN0031574	FBTR0077501	0.349138582669041	1		10.8716003347419	11.233274346085	11.0616266115661	11.5669055934966	11.462693417052	11.1781897144488
lncRNA:roX1	FBGN0019661	FBTR0070634	0.0982125171356371	1		11.6751322917443	11.753281586155	12.2038724115848	12.0280763247801	11.943831250067	12.0111514456727
Gs2	FBGN0001145	FBTR0073494	0.434727687613957	1		11.5435257233201	11.1044187364465	10.5912293202584	11.4343091783622	11.5387033704551	11.709742105287
Est-6	FBGN0000592	FBTR0076003	-0.666359663988675	1		12.0222001425208	12.042998389539	12.5928135251553	11.5251653234189	11.7421716327857	11.4520496093723
CG32444	FBGN0043783	FBTR0078424	-1.49389618144598	1		10.7082380650893	11.0823781846021	12.0042201181138	9.95867578680289	9.78728981976454	9.89368642704659
Msr-110	FBGN0015766	FBTR0077131	-0.210490552206431	1		12.9607067955535	12.6025039730286	13.110932361506	12.6377145085638	12.6916799689665	12.7567867247678
Mst98Cb	FBGN0004171	FBTR0085278	0.273505087506249	1		10.8371943070389	11.2235096318472	11.4164397636883	11.6126116480854	11.4872304699969	11.2288916768666
Pepck1	FBGN0003067	FBTR0086701	-0.957465033272694	1		12.2228536953521	11.837848704937	12.6521025266954	11.2080166957738	11.2194248631314	11.5101733646436
CG45087	FBGN0266488	FBTR0344533	-0.957465033272694	1		12.2228536953521	11.837848704937	12.6521025266954	11.2080166957738	11.2194248631314	11.5101733646436
RpL4	FBGN0003279	FBTR0085248	-0.226578193095235	1		12.9272169281013	12.7763898701958	12.7936515586626	12.5551116888177	12.5306681255318	12.7289206776976
RpS8	FBGN0039713	FBTR0085489	-0.306591274841229	1		12.7042858338432	12.3992189626925	12.3628574768704	12.1978806731928	12.2272067221661	12.1454118714819
RpS7	FBGN0039757	FBTR0089422	-0.0184350607496864	1		12.3035555288444	12.1797324746076	11.9320972754373	12.0820892982243	12.0352456805421	12.2581252637646
RpS14a	FBGN0004403	FBTR0071094	-0.716896032823824	1		11.8033890921069	11.7838717489033	11.1580493660426	10.9908101742465	11.1200942356082	10.5046875890931
LManVI	FBGN0032069	FBTR0079741	0.0514219237569619	1		10.9800986954678	11.216416007112	10.3244891387574	11.1747243245018	11.2035652873826	10.2492683307272
CG31883	FBGN0032122	FBTR0079829	0.554523206457343	1		9.95572002458769	10.6996767036981	10.4251329719382	10.6780636536527	11.2983433140828	10.7810717304262
Nplp2	FBGN0287423	FBTR0075839	-0.507969267040228	1		12.2755635358512	11.828574180181	12.9118033596303	11.6446150068772	11.6095334370192	12.3277487555912
CG17377	FBGN0031859	FBTR0079377	0.461748579138497	1		10.4952738887289	10.8831524038783	9.95756387334476	11.1263431320112	11.1629020895177	10.4788034629867
cpx	FBGN0041605	FBTR0078897	-1.10678306447601	1		11.4280571803691	11.3510606428129	12.2810244205252	10.7094007409853	10.1733482228727	10.9522987661426
CG9297	FBGN0038181	FBTR0082827	-0.00468110341969241	1		12.2175134410105	11.9099736236713	12.4030974852954	12.0538830472605	12.206666965167	12.2879326725854
CG42782	FBGN0261853	FBTR0303428	-2.29407005774869	1		10.0061456982935	10.2581629020284	11.710721001279	8.97800605631457	8.76074433833742	7.74081169085519
eff	FBGN0011217	FBTR0083018	0.201847936327158	1		11.4267355291347	11.5702154285361	11.9749050213118	11.8749440955278	11.743425776646	12.0039855073061
Muc68D	FBGN0036203	FBTR0076119	0.257109422138691	1		11.070041424891	11.2494034207203	11.6558004757765	11.648084721751	11.5977939557144	11.5614287257314
Calr	FBGN0005585	FBTR0082103	0.382563376383207	1		11.3346029736844	11.2251416808026	10.9959280112377	11.4284921578294	11.5555798329008	11.7235844827813
CG14355	FBGN0038208	FBTR0082907	0.43171762768969	1		10.9537294429914	10.9836326570742	10.9826000275823	11.520545563489	11.3844660602946	11.2989816139241
Act79B	FBGN0000045	FBTR0078478	-0.215050070747405	1		12.2213299244109	12.1687494360008	12.3604550980628	11.8583979925317	12.1536468728261	12.0841412225905
Droj2	FBGN0038145	FBTR0082751	0.0936301628116086	1		11.9536511083938	11.9096353546249	11.9649994393306	12.0277803976318	11.9427398227746	12.1330184425782
mt:ND3	FBGN0013681	FBTR0100870	-1.44120821537018	1		10.6984139044291	9.73785450544692	11.8581257635938	9.69804115592438	9.94821901874083	8.91268750732472
RpL24	FBGN0032518	FBTR0080524	-0.0804562330217353	1		11.9412087243268	12.0051862603163	11.7847702179181	11.8670256450543	11.8268387833654	11.804828824732
Psa	FBGN0261243	FBTR0072697	0.484337631348316	1		10.9782955188364	10.8852183813904	10.7590459408706	11.467418499269	11.3212009120155	11.2859799004171
RpL27A	FBGN0285948	FBTR0077452	-0.344213090139271	1		12.0243862626479	12.0768350120704	12.3456092107261	11.8610581544202	11.917406368124	11.642356680672
Mal-A7	FBGN0033296	FBTR0088757	-0.658101180109493	1		10.0219866761697	11.1600826291348	11.3369751824874	10.4949416523665	10.8183454000049	8.97573641237659
RpS26	FBGN0261597	FBTR0081089	-0.195840592266895	1		12.4808554015251	12.4841363107904	12.6506987703198	12.3210934034429	12.2920640680384	12.4190498504243
msopa	FBGN0004414	FBTR0078482	1.01631970893281	1		10.1556386641907	10.1477634983974	9.84423387464897	10.6498816930382	10.8703585645819	11.5381189755988
sm	FBGN0003435	FBTR0086492	0.0909848533181429	1		11.5435257233201	11.763800096173	12.2345555471927	11.9981789886196	11.6995150979214	12.1671851369039
TER94	FBGN0286784	FBTR0088391	0.134470619433881	1		11.6572115714771	11.508115581699	11.4018280169537	11.7958200570368	11.613654081074	11.5609148019531
RpL37A	FBGN0261608	FBTR0079016	-0.160323356460468	1		11.2953128406579	11.2354353363752	9.56308480180145	10.6590822449772	11.0330347667441	10.422207572412
Acbp2	FBGN0010387	FBTR0076915	0.710585330348866	1		10.536295121408	10.011915047989	10.9754411017125	11.0137041723639	10.8840694010558	11.7517779734729
CG9254	FBGN0028513	FBTR0080512	0.408261711374279	1		10.7016960634302	10.9145101474968	10.7714991929872	11.3373443564316	11.2742503006238	10.9825464188267
Obp44a	FBGN0033268	FBTR0088816	0.512863056818431	1		11.0993711130815	10.7994506019025	10.5841871602206	11.3473394146879	11.3220405741492	11.3949497324648
Mst77F	FBGN0086915	FBTR0078270	0.156126331157883	1		11.4818645865013	11.359010946368	11.3236472939943	11.726762560604	11.5091469177672	11.378711589721
RpS23	FBGN0033912	FBTR0087575	-0.300829135114625	1		12.1096328506865	12.1842142601568	12.2183482631016	11.9116536448147	11.9118397321352	11.7851626526205
orb	FBGN0004882	FBTR0084384	0.285507174193968	1		10.8783841612286	11.1651926676492	11.0983384975191	11.4472017046038	11.3792314149869	11.1721455017963
CG17376	FBGN0042189	FBTR0079379	0.438238472287134	1		10.7532198177454	11.0198140592449	10.9196537873703	11.3755209789002	11.3295756229706	11.3130884179952
vir-1	FBGN0043841	FBTR0080389	0.398990881917807	1		11.0340401238171	10.7691924577635	9.93559890733177	11.0101133963384	11.2360032641452	10.8758505874472
RpS10b	FBGN0285947	FBTR0074731	-0.0907335754463223	1		11.8753980113649	11.8417546646233	11.6383416864809	11.717984946498	11.7571498795855	11.6158819143961
Fer1HCH	FBGN0015222	FBTR0085631	-0.0758115764250119	1		12.4013338969051	12.2739385123051	12.6754836723976	12.2200677062648	12.3082566504096	12.5972777502135
Mf	FBGN0038294	FBTR0083030	-0.558993794164151	1		13.0752147856171	12.3584078439984	12.7604562674494	12.0141017108928	12.220017238699	12.3520128360973
AOX1	FBGN0267408	FBTR0083154	-0.0411547048504621	1		10.9601387020681	11.3644514760556	11.5680995256636	11.4244512059499	11.4194097499749	10.9373297774432
asRNA:CR44370	FBGN0265508	FBTR0340008	0.650983745991204	1		9.71059759076401	10.2761184826877	11.1659321254386	11.108543321889	11.0242907298936	11.328870886351
CG10407	FBGN0038395	FBTR0083237	0.101850452987469	1		10.9710601901425	11.1091403088687	10.8152608245586	11.1661453490624	11.3237184337633	10.6393006668011
CG43101	FBGN0262547	FBTR0304888	-1.15087883018285	1		9.77017138170852	9.90736725133662	11.7970043181471	9.64654708356244	9.66555362282251	9.68124958799095
CG2765	FBGN0035087	FBTR0113118	0.015127838775045	1		12.1689354949182	10.9432190035721	10.8989924554618	11.3516019037772	11.1838389254209	11.8267978075473
CG7920	FBGN0039737	FBTR0085603	-0.238573725153865	1		12.5688580860017	12.0876407919453	11.9686093431971	11.9443198124523	11.995798173037	12.0402021079691
Gapdh1	FBGN0001091	FBTR0088903	-0.177357438623701	1		12.2843467140395	11.3259297447605	11.0708925349367	11.3349543393889	11.4634546593024	11.6335856297924
RpS19a	FBGN0010412	FBTR0074311	-0.0336347296207137	1		12.0054764786111	11.9847783973924	11.8634678347059	11.7968624242078	11.9034492969292	12.0464567631772
RpL13A	FBGN0037351	FBTR0078705	-0.0917726256541682	1		12.2213299244109	12.1528312412037	11.8326010533448	11.978101813351	11.8068832314083	12.155659017154
RpL13	FBGN0011272	FBTR0079888	-0.130563291887856	1		12.0851282097594	11.9760814871701	11.6675084873174	11.7641936074824	11.7836030671049	11.8212295605038
SdhA	FBGN0261439	FBTR0086552	-0.381338524582412	1		12.2637688284428	11.5249975391466	11.1349427400748	11.3652515458281	11.3731677436835	11.2734874203717
CG43755	FBGN0264086	FBTR0330695	0.31804531852151	1		10.8070359247958	11.020440791057	11.164359015451	11.4423249887703	11.3207808976182	11.1921951737827
CG8997	FBGN0028920	FBTR0080563	-0.148013329857689	1		10.4927498643161	11.2070867869074	11.1525056948537	10.960122122215	11.1530266027826	10.2518179021914
FBTI0019250	FBTI0019250	FBTI0019250	2.56612629391393	1.16619665036437e-08		7.41382618600013	7.86514717083625	7.79340806375532	10.3009097721321	10.5610564014828	9.77640086408791
RR51475	RR51475	RR51475	2.56612629391393	1.16619665036437e-08		7.41382618600013	7.86514717083625	7.79340806375532	10.3009097721321	10.5610564014828	9.77640086408791
CG7409	FBGN0035817	FBTR0076810	-0.729149501022554	1		11.7594431836074	11.5829999455597	10.9941580447226	10.7686879294894	10.9760280238359	10.4689759211435
RpS27A	FBGN0003942	FBTR0080016	-0.516127318651974	1		11.8632363140785	11.8677597915101	12.4334558850115	11.5360263067306	11.690765318308	11.4575820247346
ocn	FBGN0041102	FBTR0085599	0.251862796211938	1		10.6265545246721	10.9836326570742	11.047188456766	11.2517510219444	11.2759846373638	10.8857337010007
ctrip	FBGN0260794	FBTR0301437	0.148098036038268	1		11.5532483636406	11.5885049128046	11.6993598395432	11.8423331851016	11.6139969374088	11.8220876139826
Hsc70-5	FBGN0001220	FBTR0087568	0.188469298465453	1		11.3409316091868	11.2504723079614	10.9131117677147	11.4687271970085	11.3808440989749	11.2449774373765
DppIII	FBGN0037580	FBTR0081840	0.479319414856845	1		10.6265545246721	10.7337071417125	10.524125992623	11.2147919561466	11.1549128669789	10.9436514500147
CG7470	FBGN0037146	FBTR0078477	-0.0997942667583513	1		12.0261327767807	11.6837673461905	11.7822083362964	11.6357098590747	11.8688163931906	11.6990389355475
ssp5	FBGN0037985	FBTR0082538	0.369603770996091	1		10.614995987614	10.8496879504377	10.8923558538152	11.2848180238466	11.2162668648932	10.9569937288482
RpS15Aa	FBGN0010198	FBTR0073792	-0.252709630517249	1		11.8371093821123	11.9014930117845	11.9967260279683	11.6860858805089	11.7655073045051	11.5191961559115
CG7886	FBGN0038248	FBTR0082976	0.294358881006071	1		11.0478610445452	11.2879136750337	11.0480417716102	11.5314412500872	11.2811751729602	11.457029736924
Jon25Biii	FBGN0031653	FBTR0079056	-0.593081362308142	1		11.4951662504114	11.6778204237712	10.9093601083551	10.5487337027993	10.8737985089147	10.9601152371806
TrpRS-m	FBGN0036763	FBTR0075141	0.339839269368903	1		10.7542739026168	10.9245898783676	11.1349427400748	11.4031625760925	11.2633632021144	11.1808679243876
Cat	FBGN0000261	FBTR0075058	-0.178329370434027	1		12.4577469880456	11.7061446931773	11.720388433673	11.8643764738869	11.7738165941947	11.8437973059547
CG18284	FBGN0043825	FBTR0300805	0.0893592823601881	1		10.8774169939638	11.4096466962822	11.594623707521	11.2892690045274	11.467254857111	11.477869449268
CG8136	FBGN0037616	FBTR0081908	0.444504066563691	1		10.4556464250812	10.7405701094918	10.4498797474899	11.030934703949	11.1426078342423	10.8029681108995
RpL12	FBGN0034968	FBTR0072174	-0.129352100178324	1		11.7911158576317	11.7649225442505	11.3931237256219	11.4942265672483	11.5925842484614	11.5064416333639
RpL36	FBGN0002579	FBTR0070155	-0.589865045204815	1		11.6628357463281	11.4622604818489	11.0531510888006	11.0029049209138	11.0814422410398	10.2569035677784
Mst87F	FBGN0002862	FBTR0082884	-0.0238067295514842	1		10.5028195746413	10.8440342888773	11.2092968875598	11.037416963982	11.1506652991269	10.2130929938699
RpS16	FBGN0034743	FBTR0071855	-0.213957236069601	1		11.5538538585782	11.7123641647949	11.4835781413105	11.4031625760925	11.4946971364121	11.2054084773637
eEF5	FBGN0285952	FBTR0072172	-0.530483282617866	1		11.5635073753847	11.5568846539788	11.6713901381797	11.0956126848489	11.381246988457	10.6295310120479
CG6262	FBGN0034121	FBTR0087151	0.323017939963376	1		10.8421599762729	11.0191870550513	10.9381834504621	11.3378218850813	11.2624886746267	11.1674268779454
Vha26	FBGN0283535	FBTR0078700	-0.155020344050825	1		11.7070568535471	11.7517726619117	12.3913782513094	11.7684507403765	11.8191275778607	11.9005479369535
chic	FBGN0000308	FBTR0079233	0.518119603854763	1		10.5003087285612	10.7557052625411	10.8302194858498	11.0397669468006	11.2012853341518	11.396102636042
Mpcp2	FBGN0026409	FBTR0075718	-0.37174199417597	1		12.2593208338845	12.1007388805768	12.177210139259	11.8896750558349	11.8523460058785	11.6754935569818
CG3739	FBGN0038702	FBTR0339153	-1.97040657588246	1		9.36356503352065	10.2602869590624	11.4361293382482	8.92305574167354	9.00408663450502	7.62758093299418
CG14645	FBGN0040687	FBTR0078908	0.609390087556548	1		10.2317780992904	10.3764633137679	10.8302194858498	10.9767746975918	11.1133195768154	11.2301851585416
betaTub56D	FBGN0284243	FBTR0086536	0.305287742672603	1		11.2399503673393	11.037260446873	10.3784049461219	11.0421131079941	11.2672920288263	11.3746233350816
Cul3	FBGN0261268	FBTR0302156	0.191177462636438	1		11.1515075501444	11.1938125658368	11.4104801069974	11.5818993164154	11.3840640688989	11.3652350193659
Mlp84B	FBGN0014863	FBTR0081616	-0.754712682704445	1		12.0023745466192	11.8939886116919	12.217210698744	11.1789947571972	11.4315206022876	11.2475345963902
CG3662	FBGN0031285	FBTR0078012	-0.0137292499895987	1		11.742545714995	11.6367179035151	11.4071585178171	11.5814961228278	11.6129681238681	11.570648185223
RpLP2	FBGN0003274	FBTR0087105	-0.213316786829464	1		11.8836097910254	11.8653198230337	11.7405871697385	11.6050938223715	11.6975752832865	11.5474881180193
CG34168	FBGN0085197	FBTR0112359	0.440984415142678	1		10.1019989312208	10.5295984658635	9.87725804854735	10.8064410546751	10.8953963946543	10.0716219324514
Zasp52	FBGN0265991	FBTR0087315	-0.592810380280833	1		12.5849438991445	12.1707269175014	12.1356674687166	11.5979353524275	11.7059623739659	11.8446420454353
CG8564	FBGN0035776	FBTR0076869	0.281502891986916	1		10.5301542634277	10.7758890657222	10.5460371645242	11.130758980596	11.0258376512324	10.4667829018098
bru1	FBGN0000114	FBTR0080344	0.0731295217764677	1		11.4114488732581	11.5192443360895	11.4721793599955	11.6415237947761	11.4864816735427	11.4908779428494
Jon99Fii	FBGN0039777	FBTR0085690	0.664981025323681	1		10.4347595853182	10.5127705759524	9.50460841275214	10.9268639309244	10.8937030046074	10.8211076778138
Pgm2a	FBGN0033377	FBTR0088630	0.220291559415192	1		10.9306039539337	11.0919505836178	11.031741848935	11.3132641220821	11.2983433140828	11.0968591532946
Pof	FBGN0035047	FBTR0072327	0.286034537663757	1		10.8569552510442	11.0793737376714	11.1619961295723	11.4573455144309	11.2275138294945	11.2772465357479
CG9314	FBGN0032061	FBTR0079731	0.323269735353539	1		10.3729685542933	10.7451273507138	10.3440761636565	11.081424935035	10.9200070978634	10.3727013629662
gammaTry	FBGN0010359	FBTR0088159	0.355165086669039	1		10.9033055891987	10.960957816583	9.97919943268876	11.0148991144009	11.0391752746321	11.0470866132789
Skp2	FBGN0037236	FBTR0078953	0.386175889571044	1		10.4864204161546	10.6413839908162	11.2639369267294	11.1805929161592	11.1957987006466	11.2903268371218
Sgp	FBGN0032055	FBTR0079684	-0.888537352048879	1		11.7833917246299	10.2570996996534	10.1124351837518	10.0914670647526	9.31197932140133	10.4939589171368
Cam	FBGN0000253	FBTR0088001	-0.479740813177841	1		11.7594431836074	11.7404051427792	12.5801857752801	11.626358551595	11.368298389826	11.7851626526205
Cyp6d5	FBGN0038194	FBTR0089766	0.247792302084035	1		10.692926991423	10.9124857227529	11.1397538798301	11.225153696921	11.2528337210332	11.0330741416542
bic	FBGN0000181	FBTR0087782	0.0586354378551302	1		11.4799542975492	11.379185843609	10.6631680588412	11.2941984862481	11.2488652682281	11.2841129105781
RpS4	FBGN0011284	FBTR0075884	-0.171162047054686	1		12.4593637536933	12.3977725148847	12.4916938090691	12.1867904180709	12.1772717942518	12.456003023006
CG30376	FBGN0050376	FBTR0088800	0.467292054510957	1		10.4308094133112	10.6567842646839	10.2507995258795	11.0362405355686	10.98877477785	10.722535277158
CG1288	FBGN0250845	FBTR0081604	0.337846777083145	1		10.42287647316	10.8776286226912	11.1768961268184	11.1811252426384	11.1902911215474	11.2152396385506
CG6910	FBGN0036262	FBTR0290130	-1.43368703731455	1		10.2720765150453	10.5145512044917	11.649629576793	9.35538443294571	9.53838239482673	9.63902412463623
Tm1	FBGN0003721	FBTR0089957	-0.0498355152080042	1		11.4945356111117	11.4115591761011	11.2785525794809	11.2902562492589	11.5061946356964	11.2314774815544
Gp93	FBGN0039562	FBTR0085254	0.136961470704043	1		11.2945884764077	11.2445836036757	11.3087717896715	11.3074245627766	11.5032362997854	11.4409207221985
Hsc70-2	FBGN0001217	FBTR0082707	0.499005605500402	1		10.3424538768456	10.6389372703876	10.0267247827372	10.9730907009834	10.9138936691065	10.6624813957846
Sap-r	FBGN0000416	FBTR0085713	-0.235570557246765	1		12.7299636349015	12.3729583899819	12.6515411880388	12.3189181833316	12.336371373767	12.4145056712391
Xrp1	FBGN0261113	FBTR0083700	0.0211369030751131	1		11.5170667306235	11.3708548529842	11.5404722923318	11.3577366840022	11.6232233926304	11.5032353058127
Prm	FBGN0003149	FBTR0076593	-0.176089554901565	1		12.1377725848547	11.7312461942968	11.4759889694402	11.4555864891316	11.667830436875	11.755825164766
RpL11	FBGN0013325	FBTR0086533	-0.19208763125811	1		11.7885457388614	11.6586238452843	11.80459828034	11.5883351360791	11.6731049323753	11.4047201703004
shot	FBGN0013733	FBTR0087616	-0.417165251878393	1		12.3168154539438	11.9417528210801	11.8527638380984	11.5959405686947	11.7027423374787	11.6024600853581
CG7131	FBGN0038598	FBTR0083597	0.288609331247811	1		10.6219422164046	10.8404894663008	11.1032730566857	11.2828353937976	11.1407054022605	11.0352957053648
RpL9	FBGN0015756	FBTR0080163	-0.137342233765832	1		11.7065123726633	11.564210327296	11.419740077123	11.3397304206394	11.5712021352491	11.3705234623701
Cyp6g1	FBGN0025454	FBTR0087992	-0.728867857704677	1		11.5201684070154	11.6481180523658	11.9681585988797	11.1731196476879	11.0391752746321	10.7444262773098
PyK	FBGN0267385	FBTR0084213	-0.184244002350119	1		12.3003116295255	11.7772121775372	11.632095493742	11.7073069128421	11.7238629560852	11.8121890525358
kdn	FBGN0261955	FBTR0070906	-0.301823962966466	1		12.3363036294782	11.3752713694579	11.362581383658	11.2603410152995	11.3960753515459	11.7055633599331
twin	FBGN0011725	FBTR0084566	0.157450526120763	1		11.2301343861557	11.3380472209545	11.3271665878497	11.5264226947461	11.3609634041584	11.477869449268
FBTI0019183	FBTI0019183	FBTI0019183	3.14317172853222	3.12915097334845e-11		6.22199893297198	6.85637662374865	7.56448050469415	10.0971195142866	10.2652724084018	9.86233000635225
glob1	FBGN0027657	FBTR0083245	-1.76790661547359	0.24833073229924		10.3647101726424	10.5549105700648	11.4542669483044	8.97800605631457	9.15873038158941	9.19295691074651
CG5107	FBGN0039342	FBTR0084879	0.136489654521716	1		10.1934336518315	10.8489824531948	10.7879380576135	10.9076930622058	10.9728236600171	10.3727013629662
Spase22-23	FBGN0039172	FBTR0084564	-0.747728002594674	1		9.20915645275561	9.58863213633113	11.5621384475949	9.58673244299082	9.7440873427338	9.95129206054802
RpS17	FBGN0005533	FBTR0076479	0.0710773210112002	1		11.6131550061987	11.629752176352	11.4606897988008	11.5289341546073	11.5459089876666	11.828933731489
Tm2	FBGN0004117	FBTR0083078	0.121624395767276	1		11.5380278057041	11.298287470892	11.5141594706126	11.3487616441391	11.5925842484614	11.7562741526492
CG14292	FBGN0038658	FBTR0083725	0.486633383356861	1		10.0324515148524	10.3997732971122	10.6167604082627	10.6460307446933	11.0309821090837	10.8617325898342
Rexo5	FBGN0286051	FBTR0076976	0.30165215825097	1		10.5785644575964	10.712144481845	10.6452349414179	11.137357513609	10.98877477785	10.6777308451464
CG44435	FBGN0265627	FBTR0340487	0.398585368219146	1		10.3702210096462	10.6791839088678	10.6452349414179	11.0196690097189	11.0258376512324	10.8558789001456
CG3085	FBGN0034816	FBTR0071963	0.536718918260605	1		10.2808808832908	10.3567464311972	9.72977072236371	10.7451206040803	10.852453664866	10.4188082378867
Hsp60A	FBGN0015245	FBTR0073434	0.284732626137003	1		11.012176326533	10.9185504946977	10.3905660343273	11.1146868090393	11.0898476467291	11.0434122956878
CG8036	FBGN0037607	FBTR0081881	-0.201174356368927	1		12.1422083362615	11.9167224018367	12.5312883283486	12.0105119254109	11.9825826434545	12.0603404748888
UQCR-C1	FBGN0038271	FBTR0083000	0.00661928195521564	1		12.0173789858668	11.6505492652695	11.456196807647	11.725668274964	11.5800036549968	11.8800937920104
CG31948	FBGN0051948	FBTR0077787	0.135688056234335	1		10.556980658589	10.6949733677243	11.0514499927999	11.2038314343144	10.962090751666	10.5025482279533
Hsc70Cb	FBGN0026418	FBTR0075771	0.440348062247861	1		10.47878824029	10.8125367982873	10.3174288222467	10.9871618893156	10.9545299221188	11.0323328595619
RpS30	FBGN0038834	FBTR0083969	-0.0707136205885748	1		11.72544798809	11.7697764198083	11.5834840324628	11.5967388131957	11.5669582566676	11.7069576203364
RpL35A	FBGN0037328	FBTR0078769	-0.0159499273806779	1		11.2873247599991	11.2753658469916	10.4498797474899	11.0774272336824	11.0523907212111	10.9825464188267
Fer2LCH	FBGN0015221	FBTR0085622	-0.0997642865303521	1		12.1450240027295	11.9055699274591	12.5656599717968	11.9045794991547	11.8814030125519	12.5163584681838
RpL27	FBGN0039359	FBTR0084932	-0.263427695225187	1		11.6933828017824	11.805850886759	11.9490990337094	11.2917358508031	11.6478775345658	11.6981044615941
UQCR-C2	FBGN0250814	FBTR0075309	-0.213705511370162	1		11.9402827833449	11.2716854115443	10.7940546589471	11.0899543169054	11.2171698557046	11.2834900433412
TTLL3B	FBGN0031853	FBTR0300056	0.546935236652402	1		10.2498276142064	10.455525293079	9.85792373561733	10.828355800273	10.82072375959	10.6038158872226
smp-30	FBGN0038257	FBTR0083016	-0.277658672977925	1		9.77433398116584	10.5891107314848	11.5828953443149	10.6982869005185	10.6379215575791	10.310471307746
Gbs-70E	FBGN0036428	FBTR0075723	-0.705638395943518	1		10.6334454563985	10.3427825083419	11.844437828675	10.5271220021314	10.3192554157164	10.3165729726908
toc	FBGN0015600	FBTR0077662	0.222336559385035	1		10.9809994393381	11.0575550195359	10.8132545662403	11.2688801652988	11.1191283727479	11.1367186968611
CG42807	FBGN0261989	FBTR0303819	-6.09190264259983	0.00902438314679272		6.52838191476921	8.46780194438887	10.9923859040612	4.85006764110133	3.31592949854394	3.22991450461316
Eno	FBGN0000579	FBTR0077905	-0.28013891379269	1		12.8215624444812	12.1704445860394	12.4454873694156	12.2073192203364	12.1562387371794	12.3042982809011
CG3517	FBGN0038706	FBTR0083770	0.466920519536857	1		10.2468349998885	10.516329638021	10.2208419995116	10.9632204694673	10.809391467503	10.6068065165803
CG4669	FBGN0035598	FBTR0077171	0.138429548227119	1		10.5915973350799	10.8699987243786	10.5080917019143	11.0010971602463	10.9055152054301	10.4435526620919
Atpalpha	FBGN0002921	FBTR0089509	-0.272952096934164	1		13.2377829760689	12.9805277013044	13.2382622940103	12.818978546209	12.7345653786124	13.0772009911048
eEF1gamma	FBGN0029176	FBTR0085392	-0.319848909894436	1		12.4502864402806	12.1794519001901	12.1276171321055	11.872309438156	11.8997982324063	12.0420445289683
wupA	FBGN0283471	FBTR0074520	-0.0131647031412734	1		11.596794900507	11.4919378403235	11.4651688408442	11.4072635137007	11.5462683255477	11.5593719312697
Pdk1	FBGN0020386	FBTR0072464	0.457575631971906	1		10.6056820164382	10.4776016850617	10.6063704233555	10.9693972730099	11.0263529233031	11.0645942361172
CG46385	FBGN0286778	FBTR0474224	0.166385616710228	1		11.3204391472449	11.2785130501967	11.5166275204277	11.5538111850349	11.3904825285386	11.6678771474516
Xbp1	FBGN0021872	FBTR0310044	-0.0166186107678987	1		11.5325088560845	11.3274500069152	11.0900765391498	11.1274483619451	11.4064048487942	11.383950951266
Karybeta3	FBGN0087013	FBTR0078860	-0.141134047569423	1		11.825120866362	11.4696225163029	11.2222073706842	11.4639228236666	11.3820524300435	11.3075847798861
epsilonTry	FBGN0010425	FBTR0088160	1.09937096365371	1		9.93727501448178	9.48709473897564	8.09368831401046	10.4184450662435	10.4851217915136	10.4601837711269
CG6409	FBGN0036106	FBTR0076273	0.112360889679886	1		11.5796526256399	10.9365933249438	10.7971032623012	11.2303067926974	11.2515121159616	11.2921858079869
Npl4	FBGN0039348	FBTR0084892	-0.225067655658061	1		11.8739440092636	10.8838413918273	10.6962034044014	11.0572708549746	11.0381536699134	10.9756222670196
CG8526	FBGN0037759	FBTR0082142	0.335919573008491	1		10.393410025985	10.5216518224999	10.2801476183897	10.8371644426326	10.8869094976717	10.4468942568836
Pif1A	FBGN0261015	FBTR0301876	-0.720212932628892	1		11.9568594711264	11.2853085287895	10.9976958089347	10.7182305786413	10.7494837407466	10.7872362903003
CG46059	FBGN0267726	FBTR0347275	-0.493321814364039	1		9.75128961135289	9.94614690595638	11.5758122859896	10.3203708427285	10.1918401748555	10.0172138890663
Cyt-b5-r	FBGN0000406	FBTR0080932	0.362497051080363	1		10.8332094289213	10.3010930243958	10.9968121808562	11.0848427413649	11.0764749117004	11.1394749359614
Atg8a	FBGN0052672	FBTR0071498	-0.357482172779019	1		11.0555775193908	10.8096389954754	12.0368253246044	10.9338299075008	11.055928139263	11.1408510833715
Pect	FBGN0032482	FBTR0080439	0.106324863705222	1		10.9674288728022	10.9531008143619	11.3570832881182	11.2753761699054	11.2493067468804	11.1011071331292
CG4538	FBGN0038745	FBTR0083855	0.152803723870354	1		11.2667896113963	11.0811771565454	11.032604346367	11.3567945679621	11.2391184006984	11.2494494955626
lectin-46Ca	FBGN0040093	FBTR0088476	0.878049005063623	1		9.63707374867062	9.6945286388057	9.28478106483255	10.302867735074	10.6546826880313	10.2858032655344
Nc73EF	FBGN0010352	FBTR0075263	-0.472040361679049	1		12.9963353230138	12.224751877284	12.7222086072439	12.1423769950231	12.1463173756394	12.3334770741788
Trxr-1	FBGN0020653	FBTR0071167	0.177547279939814	1		11.012176326533	10.8845300508934	10.3523898750752	10.9128302538813	11.0523907212111	10.8914677384781
RpS15	FBGN0034138	FBTR0087123	-0.238679389800985	1		12.0746180127069	12.1554013974324	12.3782065481992	11.9269687867743	11.8587252981923	12.1128245686615
CG13315	FBGN0040827	FBTR0076530	0.447738180498971	1		9.62790167601663	9.60710837356488	10.7059682795019	10.234759488593	10.8027897502632	10.4744439292714
Sodh-1	FBGN0024289	FBTR0081627	-0.521084440205675	1		9.34129092764408	10.0578198327551	11.5404722923318	10.0948611913191	9.99319410177116	10.1813468033524
Gpo3	FBGN0028848	FBTR0305567	0.34731192278983	1		10.2720765150453	10.525189068998	10.1964198712451	10.8091986719488	10.8063944313598	10.4016903724231
Acsl	FBGN0263120	FBTR0088699	-0.0194433686414416	1		11.7414830229935	11.3299802225832	11.7636272567423	11.5501068671642	11.6320527045704	11.631629244487
Spn77Bb	FBGN0036969	FBTR0074843	-0.3081843649372	1		9.89584629512775	10.3021243063842	11.4478153754826	10.433714963143	10.6473317700468	10.0483454891445
CG3168	FBGN0029896	FBTR0070984	-0.523534141176614	1		11.3783312779266	11.5948308057741	11.3598349550345	10.8863066379488	11.00036118495	10.8881939367867
bb8	FBGN0039071	FBTR0084382	0.404612118322499	1		10.3466531696688	10.5136611649369	9.97740881049689	10.8371644426326	10.7513550455951	10.4896450086239
RpL40	FBGN0003941	FBTR0077470	-0.145815245154345	1		11.7414830229935	11.8011170739554	11.7337088531237	11.593143229654	11.5566503805106	11.6882557664882
bel	FBGN0263231	FBTR0081888	0.191078987186646	1		10.9782955188364	10.9232499762743	10.4843316726616	11.0250163586319	11.0340600014214	10.9468019288225
CG4847	FBGN0034229	FBTR0086933	0.233362785211433	1		10.5630086206243	10.7899250887267	9.84029850665494	10.4130168695232	10.8425396808963	10.7633121557749
lncRNA:CR32652	FBGN0052652	FBTR0347270	-1.13088272831912	1		9.50804158286845	9.9864797591443	11.4236905132642	9.39079344501808	9.27429863791101	9.58140529365049
CG13492	FBGN0034662	FBTR0302446	0.275527908033107	1		10.1201013420936	10.4830684000483	10.3329161613048	10.7042249346581	10.8003816161415	10.211784089687
hydra	FBGN0031128	FBTR0077294	1.42831343419644	1		8.63059221076338	8.88060099171585	9.2256695595617	10.4011852394623	10.2432779428674	10.4108451693851
jar	FBGN0011225	FBTR0084636	0.0055877509325153	1		11.1142259209074	11.1854537243731	10.9027711371086	11.1731196476879	11.1099202801946	10.9412840677791
gish	FBGN0250823	FBTR0083261	0.170424951194922	1		10.8141294791232	10.9425578033337	11.3439407163479	11.2708820530728	11.1567966681825	11.2347032335356
CG31233	FBGN0051233	FBTR0084127	0.395373592704336	1		10.2881770339676	10.357738701424	9.13862053545406	10.462027088462	10.6426343362541	10.1030259509598
CG3164	FBGN0025683	FBTR0078153	-0.129345788587099	1		12.0103375080382	11.120877074536	11.296616354086	11.3406837424548	11.4048205012418	11.4520496093723
beta-Spec	FBGN0250788	FBTR0074454	-0.169308556785665	1		11.7911158576317	11.2758908578642	10.9055986675433	11.2215355468559	11.2058416431893	11.1755065234498
CG31523	FBGN0051523	FBTR0078935	0.0820463642900885	1		11.8763665326269	11.1167800587928	11.1737720480777	11.4329688692644	11.2751177296105	11.7860424209195
CG1394	FBGN0030277	FBTR0073467	0.525361316574735	1		9.78262332145675	10.091612847725	10.5556696566081	10.7086624759699	10.7650042804242	10.6295310120479
CG43078	FBGN0262508	FBTR0304807	-0.227281327443694	1		11.7993096041086	11.5000493871432	11.1493282922562	11.1880276719525	11.3253943442871	11.3228211212983
Inos	FBGN0025885	FBTR0089329	0.10853852658156	1		11.0504377914093	10.7699380621692	10.1124351837518	10.8290353008871	10.9200070978634	10.6480371458864
TotM	FBGN0031701	FBTR0079073	-5.6621726223339	0.033663590395762		4.43706631334878	10.126962264717	10.3510075792469	4.51381758701692	4.18201326451657	4.25322885604413
FBTI0019468	FBTI0019468	FBTI0019468	1.30132650587518	1		8.01586834986562	8.67305941304187	9.28478106483255	10.0937307028006	10.3426144034355	9.5894908560107
RpL37a	FBGN0030616	FBTR0074027	-0.284094109744649	1		12.1292662725175	11.9757583703779	12.5300673079314	11.8240438381975	11.9262685495949	12.0794841463888
CG2267	FBGN0039792	FBTR0085672	0.65066261670454	1		9.76808556942797	9.84787672151917	10.3216691570426	10.7515863313302	10.6161791835129	10.5715240414605
14-3-3epsilon	FBGN0020238	FBTR0083565	0.0159371593076061	1		11.1800269591582	11.1680237764765	11.8673405905219	11.3539645228551	11.3654503251142	11.6408985369644
CG5790	FBGN0032677	FBTR0081050	0.445692591314545	1		10.2088939401652	10.4984458720249	10.2086826123796	10.8566228099336	10.7325318652003	10.6767824623475
FBTI0019115	FBTI0019115	FBTI0019115	1.17134269897944	1		8.71530509657252	9.22530534179388	9.11926365219746	10.2265311849611	10.3946274818091	9.95129206054802
RpL35	FBGN0029785	FBTR0070800	-0.237818397108245	1		12.0809333146154	11.9035329097422	12.0090485736257	11.7599238753696	11.7534198713398	11.7723453539771
Pfk	FBGN0003071	FBTR0088420	-0.0543293766532762	1		11.3133047447774	11.0502081639523	10.9843842221723	11.2038314343144	11.1440330137202	10.8296660545935
Mlc1	FBGN0002772	FBTR0085195	0.0477579452700619	1		11.3061348859162	10.9804151318306	11.0641595893095	11.0456252113664	11.2957810810208	11.1599805746892
CG10254	FBGN0027512	FBTR0084476	0.187297506316049	1		10.7276879403551	10.8276554988192	10.849926116993	11.111897557566	10.9877168393558	10.8575538079057
blw	FBGN0011211	FBTR0071883	-0.389513845324104	1		13.3080182408242	12.7995782146689	13.2662148592564	12.6270093310943	12.6869620162629	12.9269680940199
RpL18A	FBGN0010409	FBTR0086947	-0.13769039120992	1		11.8351182015963	11.8705432832554	12.1036035077329	11.6755460623904	11.7365144545328	11.981503765701
Jupiter	FBGN0051363	FBTR0082452	0.193857576521244	1		10.6161560174271	10.9050384329221	11.4696340201231	11.2137516771692	10.9271988179146	11.5064416333639
Cyt-b5	FBGN0264294	FBTR0088905	0.0851103412900073	1		11.4147858654916	10.9192227871752	10.8440423404439	11.0837043720101	11.2180722816827	11.1955098623797
CG42688	FBGN0265263	FBTR0302890	-0.0803966272923886	1		9.69091435140566	9.93155982127449	11.3577716970301	10.6398477662993	10.410504372328	10.2644986091718
Tctp	FBGN0037874	FBTR0082344	-0.556627187674873	1		12.1325126891006	11.8960391405805	12.358736660641	11.4249007599525	11.6478775345658	11.670261597631
RpL34b	FBGN0037686	FBTR0082049	-0.00119805921042447	1		11.2179607683936	11.2467277327616	10.5853632432731	11.0332952607209	10.9637057870264	11.1374082504563
Mp20	FBGN0002789	FBTR0087745	0.228344050929783	1		10.9890809268008	10.8023689208346	10.9700484978934	11.0739917934835	11.149246659591	11.2243553364654
FBTI0020127	FBTI0020127	FBTI0020127	2.04601502942943	0.0627288971919997		7.11878437258454	7.54800322138159	8.53461767621251	9.75349867217119	10.1630757030857	9.69067633915517
CG32473	FBGN0052473	FBTR0082742	0.781484095145276	1		9.64391473729499	9.82509910843222	9.42801356981581	10.5119681188868	10.4791117131547	10.2581721879236
Sfp60F	FBGN0259968	FBTR0300313	0.0547885692346184	1		11.3645923382599	10.3626898412096	11.6303872827129	11.071122664251	10.8937030046074	11.7074220745311
CG1213	FBGN0037387	FBTR0078642	-2.86505836389292	4.11725258115297e-09		10.3920562352568	10.3852487523234	9.49962668244566	7.56895898421442	7.41648681053613	6.85733624692407
Mst84B	FBGN0037464	FBTR0081633	0.565201958676066	1		9.96667488733311	10.1477634983974	9.99167194274177	10.7167626868419	10.6010389291502	10.4766253428325
Vha55	FBGN0005671	FBTR0082670	-0.329415070704681	1		11.8185852497692	11.8929622532906	12.0568886028247	11.5758395489807	11.5634121298413	11.651074728889
vrs	FBGN0286507	FBTR0082631	0.0625875205290043	1		10.6300041047879	10.7935961943664	11.3937951541459	11.1263431320112	11.0144548540532	10.9748508614326
Ugt50B3	FBGN0050438	FBTR0086067	0.346951913555181	1		9.59533227606926	10.1727865541648	10.8262456503248	10.4846284770386	10.742601448036	10.653832211249
sinah	FBGN0259794	FBTR0301683	0.623921301371203	1		9.75761103256979	10.071190216768	9.49712935155377	10.5195649572228	10.5103889344395	10.1986293164413
CG17633	FBGN0032144	FBTR0079868	0.649316879383721	1		10.3155706896961	10.1058567192538	9.55350185603165	10.5813628951157	10.5766198310465	10.8466319873274
Unc-89	FBGN0053519	FBTR0113464	0.0209216511944187	1		11.3254123194891	10.8461570091777	10.1140659099393	10.7429589061567	10.8857741298606	10.9585553272514
CG7910	FBGN0037547	FBTR0081790	-0.0232724276047979	1		11.5238816378532	10.460152482486	9.99167194274177	10.7174968194327	10.6626593836287	10.9515147847664
Nna1	FBGN0265726	FBTR0340671	0.132054483353832	1		10.9221871920247	10.9517871437905	10.7263684922656	11.1285527458248	10.9398354648599	10.9293885324752
RpS18	FBGN0010411	FBTR0086273	-0.26124068645731	1		11.6049981435989	11.3034465296999	11.7241305650368	11.2708820530728	11.4427588035772	11.1511305592601
Tsp29Fb	FBGN0032075	FBTR0079755	0.297257154132584	1		10.0096809776626	10.5287176639681	10.182498538915	10.499217144501	10.7255680309441	10.4188082378867
Porin2	FBGN0069354	FBTR0080184	0.410361806008657	1		10.1019989312208	10.3397725734838	9.76963280123299	10.5789411405908	10.616863616018	10.2770688282957
CG32445	FBGN0052445	FBTR0078425	0.411531074160942	1		9.98654527424444	10.2161061901509	9.22868336954267	10.4532390870567	10.4548178542079	9.84723568849336
CG1324	FBGN0031129	FBTR0077293	0.280243865626048	1		10.3241143589219	10.5523125757048	10.2946007783889	10.7665612832178	10.7507315469679	10.4907246956673
Mst84Db	FBGN0004173	FBTR0081586	0.325685228184597	1		10.0237360958763	10.3447856485037	9.61006736269064	10.5371368769856	10.5059620612928	9.92437580034031
ERp60	FBGN0033663	FBTR0088058	0.180102524291487	1		11.1745254945509	10.9707192760323	11.2244737462917	11.2502298172058	11.2171698557046	11.4431533780505
Vha68-2	FBGN0263598	FBTR0080418	-0.399992733413484	1		11.3232830587804	11.4029329810393	11.1954998529349	10.9495376896455	11.0144548540532	10.7543497072692
CG30395	FBGN0050395	FBTR0300226	0.928448466144977	1		8.5454725012635	9.17665319522284	10.096025733002	10.1172869027242	10.3582524523342	10.5121504684602
Rm62	FBGN0003261	FBTR0078649	-0.281668938868751	1		11.8028797865095	11.5918821738415	11.3951370744742	11.291242818875	11.3432884890359	11.3396969418477
CG5614	FBGN0038359	FBTR0083171	0.594102386202564	1		9.76599673716564	9.83937720358978	10.1221920059788	10.5748958272296	10.578729167845	10.3621210629163
grsm	FBGN0040493	FBTR0082730	0.385469302476069	1		10.269129744874	10.3881653830793	9.74668918957099	10.6140591262649	10.6236901414728	10.3855283470352
RpS20	FBGN0019936	FBTR0083964	-0.586933577059353	1		11.4483894446513	11.4622604818489	11.9260757988034	10.9313007150336	11.1525546511358	11.0382524788748
poe	FBGN0011230	FBTR0079545	0.00244493206059842	1		11.3645923382599	11.2402857619642	11.2513961312705	11.3596190724126	11.2386737927966	11.2653089122352
Mpcp1	FBGN0034497	FBTR0086303	-0.18616306210295	1		11.476764850888	10.1896022386314	9.85986886857716	10.2203290126209	10.495579556763	10.7417079988925
CG8042	FBGN0027554	FBTR0076766	0.380255878618556	1		10.4413192649279	10.4656855907238	9.7942529454342	10.7064454114754	10.6358970729865	10.5907843735503
Non1	FBGN0028473	FBTR0088554	-0.452140209631598	1		11.5932648956522	11.2737896670597	10.8933058109542	10.9083362124363	10.8891775562795	10.6815181542364
MCPH1	FBGN0260959	FBTR0301428	0.268946456118663	1		10.6138350243035	10.6616135526223	10.8674348266689	11.0327054835268	10.9183423666206	11.0068999282355
Sfp26Ad	FBGN0261055	FBTR0301935	0.710580334547836	1		9.32435672306505	9.82653329360291	10.118947058001	10.4363929533021	10.5052229266562	10.5592257900651
RpS13	FBGN0010265	FBTR0079724	-0.174600910359532	1		11.7200631251458	11.671449903367	11.8993731653492	11.4937981079754	11.6005647930146	11.6773913932104
COX4	FBGN0032833	FBTR0081300	-0.182314448820567	1		11.6247282431464	10.8305173742813	10.533905397874	10.8317501074516	10.9316067385761	10.9061086017993
CG18135	FBGN0036837	FBTR0075042	-0.287602118170635	1		11.4074342673037	11.1560956034134	11.5422902849003	11.1384543408911	11.251952785519	10.8483176585492
Myo61F	FBGN0010246	FBTR0072672	0.404383350206398	1		9.8843379821094	10.2570996996534	9.64432668855121	10.464653084135	10.5052229266562	10.0512756650104
lectin-46Cb	FBGN0040092	FBTR0301706	0.803248151722144	1		9.39634436876703	9.58355182348398	9.28478106483255	10.1261604832585	10.4486799266537	10.0773828345442
CG3345	FBGN0031240	FBTR0078127	0.380542587512388	1		10.0254833967962	10.3725414355245	10.3426858753287	10.7306477233374	10.6480015851936	10.5185166392322
Gdh	FBGN0001098	FBTR0089496	0.26759806431073	1		10.8956832075312	10.6241691629169	10.7971032623012	10.9619819289372	11.0087295986946	11.1524956387172
Mst57Db	FBGN0011669	FBTR0084915	-0.433741218515321	1		9.12690603978191	8.67305941304187	11.1588395829902	9.81103619806662	9.00199234341325	9.96689370572897
Usp47	FBGN0016756	FBTR0077095	-0.00228029109675942	1		11.3125893602317	11.1555251277723	11.0274216102768	11.2069715181197	11.1525546511358	11.142225919363
CG3330	FBGN0039511	FBTR0085170	0.137779443925288	1		10.5809428456303	10.8567240127005	10.849926116993	11.0095140638096	10.8622999861281	10.8398695374394
RpS14b	FBGN0004404	FBTR0071096	0.382518141038241	1		10.3715954360408	10.3134200186306	10.2418774035887	10.732827932968	10.719207970298	10.6187074227355
CG45050	FBGN0266410	FBTR0344363	-0.121844913964106	1		11.6154770927062	11.5272042148786	11.9766987518839	11.5082948081485	11.5666040359631	11.711595447386
Mal-A8	FBGN0033297	FBTR0088752	-1.04474309875675	1		9.00112971713858	10.328682105857	10.835171437096	9.40908645789255	9.65226133891617	8.12147292186809
dbf	FBGN0287630	FBTR0080103	0.428185688925344	1		9.99726941207079	10.2917781619275	10.155830441506	10.7123500289407	10.5481966102604	10.4711656119601
Tpi	FBGN0086355	FBTR0085582	0.097545157815189	1		11.0793237387095	10.9412344930598	10.6213542693666	10.953905393843	10.9824154785937	11.0345555641652
LManII	FBGN0027611	FBTR0080030	0.0249456596277876	1		11.0767981156916	10.9332690397463	10.7538251914082	10.9883790096668	11.0024578435345	10.8608978011986
cdc14	FBGN0031952	FBTR0079492	0.290541902246746	1		10.3988125208975	10.5243055701101	10.5375556516727	10.8830384350023	10.7337944133519	10.7114639410628
CG18449	FBGN0033285	FBTR0089732	0.387181775142962	1		10.063398145485	10.15234554597	10.5532675562744	10.7116132719969	10.6765133493998	10.5827060777658
CG6230	FBGN0027582	FBTR0080228	0.142208641120185	1		10.586871717928	10.7175654355282	10.5253520496814	10.813325239842	10.815366926198	10.6256045502657
CG34034	FBGN0054034	FBTR0300407	-0.436517193203775	1		9.93355754410376	10.2761184826877	11.2062422624282	10.1697277137584	10.460167202589	9.68879591012985
alpha-Spec	FBGN0250789	FBTR0072789	-0.0920299485786504	1		11.4665109782829	11.1770461701819	10.8596793990241	11.0779990125443	11.094769223355	11.1179750658236
CG17575	FBGN0250842	FBTR0087819	0.730418597106853	1		9.49548914127461	9.70079828038999	9.35817412476913	10.1261604832585	10.4355494738988	10.1786694830792
mib2	FBGN0086442	FBTR0081142	0.118098255199333	1		10.7223114471374	10.7466432377052	10.6598225351375	10.9520351395314	10.832557097841	10.686238351914
RpL36A	FBGN0031980	FBTR0079546	-0.230730417072776	1		11.1410687328938	10.9192227871752	10.4382104877688	10.6344158374146	10.8081934000627	10.4255989161167
CG8834	FBGN0033733	FBTR0087954	0.31631380910143	1		10.0667960386657	10.1117504089059	9.87341185915633	10.3697742623126	10.5794315953294	9.99911806191322
RpL28	FBGN0035422	FBTR0073095	-0.119740369353751	1		11.7667740447583	11.7045856268177	11.6835220621205	11.3829440091005	11.4653560094673	11.8960728406394
IA-2	FBGN0031294	FBTR0301416	-0.74217500571947	1		11.1499064863063	11.3249153459276	11.3522552060904	10.7306477233374	10.1298951183451	10.6815181542364
CG9861	FBGN0034844	FBTR0072002	0.355829472553022	1		9.99904904365169	10.208426039185	9.95392619048511	10.5757057978547	10.5015215625777	10.1212665592327
velo	FBGN0035713	FBTR0076950	0.471773005394115	1		9.91293844678518	10.2182930303752	10.0110563111633	10.5845855903944	10.5265055673519	10.4590809753308
CG15109	FBGN0034416	FBTR0086574	0.0715165083525245	1		10.0149677062997	10.348783604181	11.3673750889172	10.7573094181904	10.4525191904914	11.0367748496004
porin	FBGN0004363	FBTR0080182	-0.637337769063325	1		11.9907943380894	11.5165812536925	11.5698830566777	11.0716969467526	11.0689917016683	11.0747097524273
ND-51	FBGN0031771	FBTR0079216	-0.392810331633273	1		11.420773069475	10.5118794368595	10.0128056795185	10.3688399769446	10.4730764928229	10.282066408573
CG18266	FBGN0031724	FBTR0079109	0.428105088032768	1		9.98295277331889	10.2128197019429	9.83239541894866	10.5853901406466	10.4677748847629	10.2644986091718
ACC	FBGN0033246	FBTR0088871	-0.519232628409002	1		12.4808554015251	11.6019667787128	12.1264056977517	11.5579159691708	11.5091469177672	11.709742105287
didum	FBGN0261397	FBTR0089743	0.114918308484988	1		10.6561803787911	10.6996767036981	10.3426858753287	10.802294720371	10.7198452395595	10.5332626934039
COX5A	FBGN0019624	FBTR0082473	0.025305012441724	1		11.5102194787388	10.716018669006	10.5484513236513	10.797442220767	10.9083134365834	11.2890861911216
ps	FBGN0261552	FBTR0082037	-0.303588448877268	1		11.430696856085	11.3733101422259	12.040260115148	11.2838270494019	11.3362405645039	11.4098660908663
Thor	FBGN0261560	FBTR0077524	0.0771877904196484	1		10.4001599894629	10.6299302928725	10.7038040118825	10.3203708427285	10.858832482203	10.748945390687
emp	FBGN0010435	FBTR0072400	0.0699190005933481	1		11.2924131989166	11.0322972557774	11.302349318802	11.2220529813193	11.2444430354296	11.379877537746
Got2	FBGN0001125	FBTR0077867	-0.373424481130762	1		10.531384527898	10.8283715000893	11.4084880713252	10.6351930805352	10.7532239263374	10.3762109567749
m-cup	FBGN0038488	FBTR0083414	0.436426350400591	1		10.0531561833055	10.1840187598921	9.9952158011193	10.604565957837	10.5243184176565	10.4097039916829
rin	FBGN0015778	FBTR0082797	0.169093406484281	1		10.7762336211614	10.8693030921672	10.7506836491621	11.0023025856789	10.8646070339871	11.0345555641652
ATPsynB	FBGN0019644	FBTR0076405	-0.14939836456339	1		11.1158670529954	10.6680275591492	10.4185494900694	10.5626913802904	10.839610790497	10.4051302326337
LManV	FBGN0032068	FBTR0079742	-0.125844284339836	1		10.1715070764282	10.2464243579767	9.3908283025464	9.97104178859382	10.3150440754885	8.98802216583687
CG31709	FBGN0051709	FBTR0079856	0.163359439772166	1		10.2453363616385	10.4490221934638	11.0265560079066	10.8078205221875	10.7705510509586	10.7471394436671
CG8517	FBGN0034472	FBTR0086329	0.158270015973336	1		9.96120785392446	10.15234554597	10.3743283626611	10.5338063039637	10.5155365097463	9.8353854979284
Acp33A	FBGN0267327	FBTR0080270	-0.319906586931023	1		8.71096838757159	9.20118434643066	10.9897236048412	9.7128431734667	9.89051996828528	9.34397366292847
bnb	FBGN0001090	FBTR0074656	1.24928048224404	1		9.38821909294396	8.67305941304187	8.61973063022911	10.1061176206334	9.88029505952611	10.4874832074541
Cp1	FBGN0013770	FBTR0087592	0.0112571619841229	1		11.5232634293598	11.1572358784027	11.0590891787838	11.1384543408911	11.2062964836581	11.4520496093723
Idgf6	FBGN0013763	FBTR0087111	-0.861461354901065	1		11.5374156306355	11.3172845341585	11.3823381528624	10.4716324605626	10.5000383539156	10.686238351914
CG7916	FBGN0028534	FBTR0080549	0.00115933481464741	1		9.62098415016439	10.2128197019429	9.61468255131781	10.0123105943826	10.2670175650266	8.95084650893171
CG3609	FBGN0031418	FBTR0077791	-0.375931359003521	1		9.83337973350133	10.1716585088703	11.2785525794809	10.3194039988352	10.2980746950238	9.92277674293051
CG30460	FBGN0050460	FBTR0087009	0.267804943703469	1		10.3770800850403	10.49754583785	10.8062106093154	10.9656943652572	10.6705922182814	10.8650669223963
CG17108	FBGN0032285	FBTR0080127	0.0475528839612935	1		11.0960491697455	9.96840441809519	9.75088798671254	10.278200108304	10.5745074057108	10.4711656119601
Vha68-3	FBGN0032464	FBTR0080421	0.413702772413989	1		9.71926023126391	10.0880297972346	9.19209534377418	10.3864887559863	10.2009980200116	9.7037711589584
RpL21	FBGN0032987	FBTR0085961	-0.436182454506545	1		11.7021491120935	11.5939889542791	11.7667407699366	11.3142350880876	11.2751177296105	11.166751527202
tmod	FBGN0082582	FBTR0085658	0.322868782701458	1		10.5939543516829	10.3686088668271	10.7776857387705	10.8112634313074	10.82072375959	11.0854696737227
Pino	FBGN0016926	FBTR0077987	-0.0476129066312979	1		11.3871919354985	11.1085509566834	11.0792647687591	11.1832525865452	11.1430830505162	11.1249455769649
Klp59C	FBGN0034824	FBTR0071975	0.436845206933793	1		9.77641078566935	10.1339293867783	9.77170060367869	10.5212477247705	10.3623397098078	10.1072558381005
RpS24	FBGN0261596	FBTR0071935	-0.187407396258795	1		11.7200631251458	11.6334441033693	11.7698475782541	11.5082948081485	11.48085327768	11.5742176795349
CG7430	FBGN0036762	FBTR0075140	-0.0898595526841803	1		11.0674994852317	10.7751465313315	10.1270457839327	10.7167626868419	10.6506777402845	10.4755350483502
Jon99Ci	FBGN0003358	FBTR0085511	-0.460660052427945	1		9.1203805173122	10.353765519096	9.9987509756352	9.36666039589848	10.0591399072719	8.54801308918305
Rab3-GAP	FBGN0027505	FBTR0080301	-0.134318469865529	1		10.0376556054689	10.2204765607988	11.2462004207543	10.6359699051462	10.494090223474	10.2569035677784
CG42481	FBGN0259971	FBTR0300315	0.119699081624807	1		9.38277670737307	9.71480614063076	11.0161280662683	10.0869291055342	10.4002042903185	10.4993332261285
CG30015	FBGN0050015	FBTR0088242	0.223883346230424	1		10.653922941178	10.6075808795473	10.7167411827548	10.9211393712483	10.8284264609431	10.898806742494
MRP	FBGN0032456	FBTR0090013	0.00787433316948114	1		10.2646982733298	10.3735229050431	10.8112455140687	10.6234902362301	10.6928345596872	10.1570701510738
P5CDh2	FBGN0053092	FBTR0084140	0.459229283105045	1		9.60237359679367	9.94746572004359	9.2256695595617	10.1899701227309	10.3065843349341	9.66412464241826
CG14926	FBGN0032360	FBTR0080251	0.015842319720257	1		10.1331255127047	10.4984458720249	10.1009681954908	10.4820386224802	10.4363251704308	9.8009813992611
mil	FBGN0267366	FBTR0085246	0.0713827465332598	1		10.2543049284405	10.4794262259903	11.2908605168609	10.8876118489306	10.6745423379719	10.8808006071821
sip2	FBGN0031878	FBTR0079357	0.29332145028439	1		10.0970222322354	10.3930133693252	10.5265770656747	10.802986604162	10.5424441454112	10.5674362617636
CG14540	FBGN0039398	FBTR0084948	0.164384380930564	1		10.4736775992941	10.6067464374274	10.8761101379904	10.9096216533911	10.7907086808651	10.7731069648344
CG32081	FBGN0052081	FBTR0076198	0.350949875329027	1		9.80314066248501	10.0156919573235	10.1042537887252	10.4897942802121	10.4517521546451	9.99455841616241
D2hgdh	FBGN0023507	FBTR0070381	-0.90660808396377	1		11.2630916632692	10.9583435673725	10.6742641038771	10.0372227019609	10.1807734705905	10.0187116789312
CycG	FBGN0039858	FBTR0085799	-0.508478254192234	1		11.9691681773939	11.7738708283899	12.3270980673375	11.5798822207165	11.4396673437748	11.5772702325615
Tpl94D	FBGN0051281	FBTR0084339	0.453475489946271	1		9.91482513500199	10.051701179799	10.370240227462	10.6833339994288	10.4723203119948	10.5674362617636
Bsg	FBGN0261822	FBTR0079566	-0.747020917988684	1		10.9033055891987	10.7654586446811	11.6977294881495	10.3762973734068	10.4230812701184	10.5110867034696
DIP1	FBGN0024807	FBTR0077371	0.291109288520422	1		10.7542739026168	10.6323923232859	10.3932546334152	10.6636606109547	10.6298065178525	11.2847355090152
MtnA	FBGN0002868	FBTR0082158	-0.781444760046147	1		11.9449065568592	11.4594900044424	11.7160997927103	10.7806800677201	10.6941323147451	11.275994585288
ScsbetaA	FBGN0037643	FBTR0081957	-0.327541633341336	1		11.8773344041298	11.566357876856	11.7744952820696	11.4467590473579	11.4508425074686	11.3528194042015
CG6512	FBGN0036702	FBTR0075251	0.286578071123706	1		10.3155706896961	10.1431668517092	9.56547062528373	10.4794441103811	10.4293288412118	10.0336046697009
Ggt-1	FBGN0030932	FBTR0074622	0.498666729683524	1		9.5763856561229	9.98519614680322	9.37186996449095	10.1128295611608	10.3712911231268	9.98386286399748
CG32425	FBGN0052425	FBTR0078202	0.358068412922884	1		9.96667488733311	10.1316107491841	10.1447045500033	10.5102744862941	10.5308699445403	10.2632355423558
Mst84Dd	FBGN0004175	FBTR0081588	1.0522005604869	1		8.66238385272304	8.86672704751794	9.38543700815223	10.0372227019609	10.1356376891539	9.97154148759821
ninaC	FBGN0002938	FBTR0079436	-0.649645411111587	1		11.2534324016079	11.2515404038543	10.9455291877878	10.6101112280587	10.0089227916383	10.7986153405586
CG17470	FBGN0032869	FBTR0081406	0.253959844036969	1		9.96485484379319	10.1569130868683	10.0110563111633	10.4470554790839	10.4639760583152	9.92437580034031
Had1	FBGN0286508	FBTR0074240	-0.0636137261141228	1		9.73429580795138	10.2676966281234	11.0708925349367	10.496653369994	10.4776052733379	10.2065365653282
CG18568	FBGN0033888	FBTR0087608	0.614515078851559	1		9.26642923796381	9.77398271266126	9.47191536099337	10.2791949540572	10.2406159310876	9.8353854979284
CG8565	FBGN0030697	FBTR0074103	0.242112177794694	1		10.1840773240195	10.3144425295583	10.6202071747258	10.8153841059748	10.5560689835317	10.4842344197693
POLDIP2	FBGN0037329	FBTR0078680	0.423706065707911	1		10.0565782559051	10.228092996621	9.83239541894866	10.5279592354809	10.4586408402211	10.4255989161167
Mst84Da	FBGN0004172	FBTR0081584	0.0207616968454356	1		9.8512235472578	10.1716585088703	10.8828217200402	10.4742410463412	10.5532112701361	10.0973667404218
f-cup	FBGN0028487	FBTR0082846	0.251578290735128	1		10.0970222322354	10.4536702538541	10.4627358435739	10.6930709958125	10.5843390349171	10.5132134496662
CG33523	FBGN0053523	FBTR0091475	0.379287719645577	1		9.91104928801569	10.0675560199178	9.99344496007882	10.492370261943	10.4525191904914	10.1392794202309
ND-75	FBGN0017566	FBTR0071180	-0.270982220241696	1		11.6481670369438	10.9589975739194	10.7797420393623	10.8167550528718	10.945295322884	10.9601152371806
YME1L	FBGN0034792	FBTR0071906	0.282301868076206	1		10.3283672947202	10.3881653830793	9.9952158011193	10.6460307446933	10.5148022653816	10.4176733441242
mEFTs	FBGN0032646	FBTR0080994	0.361418673174168	1		9.96849263767516	10.1141011597273	10.0040375479512	10.4541203000104	10.5000383539156	10.1986293164413
CG3581	FBGN0038697	FBTR0083775	0.819902078021686	1		9.21835205287734	9.55095428011036	9.09964351828441	10.1750822610424	10.193676400317	9.98232843449544
CG1317	FBGN0035333	FBTR0072901	0.244132158850056	1		10.4041948604099	10.3891362844858	9.77994230265345	10.560238052622	10.4881174677446	10.3299064838675
Not1	FBGN0085436	FBTR0112672	-0.0582549870095941	1		11.4774033045567	11.3718374701697	11.6166482888713	11.4266975764293	11.3478306318207	11.5218392142872
Dpy-30L2	FBGN0035491	FBTR0073281	1.28960938200187	1		8.62599281353541	8.77165225497898	8.59658739259307	10.0027059554168	9.98048650661282	9.8606606375915
RpS12	FBGN0286213	FBTR0075878	-0.0944271820865401	1		11.350024237199	11.3485671611745	11.6004523272562	11.2793592215057	11.3072754631376	11.4392439599279
CG4363	FBGN0034663	FBTR0071740	-1.37633216843578	1		9.00112971713858	10.1603292776521	10.6474888096339	8.90769878164854	9.18665905121991	7.64320176815435
CG10841	FBGN0038163	FBTR0082795	0.143864870185038	1		10.1460331566187	10.271913700808	10.2313980398938	10.542946942217	10.5000383539156	9.96999389007686
PCB	FBGN0027580	FBTR0088454	-0.232527396414641	1		11.9827224697619	11.1032359249306	11.2719938529229	11.1596774722309	11.1782854110022	11.4603402968571
Got1	FBGN0001124	FBTR0087231	-0.277845222432281	1		10.8151400028208	10.8989164711638	11.484839131021	10.9369851755894	10.8651832199663	10.6431900793558
CG3868	FBGN0036422	FBTR0075729	1.23060669307478	1		8.52585508664173	8.97415325804096	8.98312195227918	9.94745502842727	9.9847348206404	10.2530910002836
TTLL4A	FBGN0026147	FBTR0300400	0.111955740990922	1		10.6863150307124	10.7706832814355	10.8509044177007	10.9773877834672	10.807593993041	10.8575538079057
RpS28b	FBGN0030136	FBTR0071360	-0.262297957356572	1		11.6327746213184	11.4129918740494	11.8459106203727	11.2608447197729	11.4496904620669	11.4195363663754
Theg	FBGN0038921	FBTR0084170	0.320936810097909	1		9.71709944263461	10.0928052231027	9.58206182071946	10.2551272436767	10.323454498483	9.7603750280189
TTLL6B	FBGN0039501	FBTR0085180	0.412646509932723	1		9.89393460675255	10.1851371857002	10.0507646776861	10.5829751426128	10.3970201827681	10.3924771113945
spaw	FBGN0050365	FBTR0088773	0.190527691187286	1		10.1298804763834	10.4055424170162	10.5723732960769	10.6460307446933	10.6175477239737	10.4390851283994
Alp4	FBGN0016123	FBTR0085733	-0.398311407317432	1		10.8401757590918	10.8748587807688	10.1238117470818	10.2631945082334	10.3753416591168	10.1142782067252
kra	FBGN0250753	FBTR0078744	-0.138472104597866	1		11.1215963582	11.0065894040177	11.5392590233047	11.14064549699	11.1239512336995	11.040466089013
CG9512	FBGN0030593	FBTR0073979	-1.15375243105662	1		11.0589938601875	10.781076133106	10.9709486661403	9.79721279996659	9.9074020737812	9.65452220878604
Nop17l	FBGN0033224	FBTR0088900	0.0970595457176451	1		10.2150319624576	10.6200399391055	10.7600878274766	10.6636606109547	10.690235542183	10.5837183419382
l(2)efl	FBGN0011296	FBTR0072100	0.0314453085025507	1		9.93541747666833	10.3225966319043	10.0827624500465	9.90554906434435	10.5125972875058	9.96223090217321
RpL14	FBGN0017579	FBTR0076633	-0.221624824877346	1		11.3926177218708	11.2461919991597	11.6708362556346	11.1564326274435	11.2991963815363	11.2178500062884
su(w[a])	FBGN0003638	FBTR0070176	0.252369219741372	1		10.350840274959	10.5313584580384	10.4830702391344	10.6227066609133	10.6999578093934	10.8003580249461
Ance	FBGN0012037	FBTR0080552	0.478855201366782	1		9.79496870719243	10.044324376757	9.8618113825161	10.3920174963231	10.4144464435294	10.3395267632026
Hsp67Bc	FBGN0001229	FBTR0076497	-0.304667750908292	1		9.67095884720143	10.7028037640202	10.216294230517	10.0194723429733	10.0621583714805	9.76395174093963
DnaJ-H	FBGN0032474	FBTR0080493	0.249759579776766	1		10.1667648524241	10.3246279767033	9.93005501269615	10.4497088428189	10.491853336793	10.2428746197918
hpRNA:CR18854	FBGN0285991	FBTR0472915	0.129380453554781	1		10.9710601901425	10.3467860112196	10.2552399804207	10.6878361651331	10.723662955015	10.6557587383745
Mal-A3	FBGN0002571	FBTR0088758	1.15574416987467	1		8.12420389431321	8.67624463795638	8.51500187584398	9.78325566849284	9.93070997673767	8.8964851450209
Men-b	FBGN0029155	FBTR0085110	-0.037571484044748	1		10.058286253077	10.3103481304118	11.0917327202951	10.5354725515851	10.6100046352672	10.4028379040413
CG1640	FBGN0030478	FBTR0073769	-0.0883052773941196	1		10.9343290329561	10.9399099678666	11.0187421265167	10.8863066379488	10.952904576228	10.7845975608189
bun	FBGN0259176	FBTR0299652	-0.146532656216301	1		11.1737378556718	11.1319392512003	11.7400592311677	11.1302077381233	11.2044762607602	11.3462730928812
dj	FBGN0019828	FBTR0089741	-0.013762788866969	1		10.1934336518315	10.3930133693252	11.0082573458603	10.6475723577588	10.6419620239755	10.375042040545
14-3-3zeta	FBGN0004907	FBTR0088412	-0.360165583791595	1		11.6961280001486	11.6011290821755	12.1752588080196	11.4920829972878	11.3964740104813	11.5670698374125
CG11892	FBGN0039313	FBTR0089644	-0.400907590677918	1		10.7500529343246	10.8879684239478	10.514279844337	10.293051239058	10.5366686518783	10.1156785879528
fau	FBGN0266451	FBTR0344444	0.121392223869205	1		10.6863150307124	10.6807706537747	10.6951143271551	10.7086624759699	10.8495448526003	10.8625668957142
CG17450	FBGN0040028	FBTR0070056	0.739506069303404	1		9.42575155018706	9.68823163174318	8.95791793466889	10.1294740551904	10.1612000882455	10.0859812831858
Ctr1B	FBGN0062412	FBTR0081835	2.33143846165028	0.00229483365187772		6.7809590698328	7.18629465564288	6.91210351909518	9.37039955004382	9.73654954013147	8.3717030984772
CG12229	FBGN0036723	FBTR0075226	0.288738868668191	1		9.8862624206753	10.071190216768	10.0541664799228	10.4247522564249	10.4089245228871	10.0097015257402
Lsp2	FBGN0002565	FBTR0089324	-3.43316240428531	1		7.53653417754815	6.26822984931055	10.475478387975	6.31071637718389	5.64899545425338	5.22377646971734
CG45076	FBGN0266446	FBTR0344440	0.0802298554599903	1		10.5301542634277	10.5695448162493	10.3258970652627	10.4301365593499	10.7012491754895	10.5332626934039
CG6652	FBGN0036687	FBTR0075291	0.40026477818157	1		9.72141778842313	10.0553754846883	10.1124351837518	10.4372845131607	10.3986131149808	10.2758167235473
CG3640	FBGN0035042	FBTR0072322	0.371551518271166	1		9.21835205287734	9.87862009295955	9.33598669639049	9.94745502842727	10.1853949183655	9.3886779739637
capu	FBGN0000256	FBTR0077511	0.143525820341088	1		10.7049707724022	10.70748168247	10.6225004526708	10.8771369475467	10.7407187470364	10.8457884125524
gskt	FBGN0046332	FBTR0085784	0.485934239392212	1		9.54992098176529	9.89784836984704	9.80236716997642	10.4229530139867	10.2209429649235	10.0585751729663
Usp7	FBGN0030366	FBTR0073641	0.270120061855653	1		10.4148996708942	10.3437844260855	10.2478316117269	10.7284642139734	10.51920213672	10.5633368666978
deltaTry	FBGN0010358	FBTR0088124	1.16280133640584	1		9.08730268429879	8.00344537946943	8.75548200367841	9.08655366554576	9.88371142073955	10.2920099313324
Pgi	FBGN0003074	FBTR0088679	-0.176055440107511	1		11.8922539696702	11.4562510421744	11.8917879878173	11.6500087414634	11.5010135600593	11.5989598724724
cry	FBGN0025680	FBTR0083736	2.60125203587376	1.70804792240107e-08		7.42446003182885	7.04560046511022	6.37286340074555	9.53769368957688	9.57688048187377	9.60751937001212
Lasp	FBGN0063485	FBTR0075350	0.279867935503318	1		10.5301542634277	10.3745037073191	10.3932546334152	10.8140118550716	10.5589210475116	10.7552484617563
FBTI0059720	FBTI0059720	FBTI0059720	5.37983174872012	5.95336752274637e-38		4.25840538996705	4.46229588767266	3.80898845821402	9.3093780395002	9.52968593788528	8.87349172280088
eEF1beta	FBGN0028737	FBTR0332947	-0.979208796786295	1		11.1035128145267	10.9655213847641	10.9736458058242	10.0663297738	9.93181053941031	10.1142782067252
tna	FBGN0026160	FBTR0076267	0.271840513280174	1		10.3084121111783	10.4055424170162	10.1793865814406	10.6195680968426	10.5228584735984	10.5735635960788
Jon25Bi	FBGN0020906	FBTR0100432	-1.76099485619193	0.472152409945273		9.87467709422541	10.3103481304118	10.0110563111633	7.52937089243061	8.29389634994526	8.87017682707577
RpS29	FBGN0261599	FBTR0082136	-0.244775871061393	1		11.7688617526985	11.7041955968317	12.2638653362803	11.58793373737	11.4961858436232	11.9465202390176
CG13991	FBGN0031785	FBTR0079202	0.658789721780032	1		9.55476899037194	9.61708747053244	9.57497465887181	10.364159452887	10.1461067334258	10.1973072178515
Obp51a	FBGN0043530	FBTR0087420	-1.29058343339915	1		9.98654527424444	10.1281257907571	10.9270942358058	9.27587908433397	9.4163116007111	8.5313206466777
alphaTub84D	FBGN0003885	FBTR0081538	0.352989831518469	1		10.0026017345469	10.1693997687672	9.9952158011193	10.4664010962035	10.4168065262901	10.3455070233727
Mlp60A	FBGN0259209	FBTR0299696	0.306569831281399	1		9.8669015327021	9.54225213988977	9.26436639483745	9.85306587837981	10.2713712431191	9.39099289421296
Pdhb	FBGN0039635	FBTR0085366	0.121402425585874	1		10.7978640892332	10.5763804900982	10.4092818503726	10.6211382323659	10.7656216424388	10.7810717304262
CG10734	FBGN0034082	FBTR0087250	-0.0249173573345512	1		9.92234731103057	10.1557725566221	11.023088395532	10.6077372931119	10.3721021406242	10.2682811883193
ND-39	FBGN0037001	FBTR0078201	-0.269734586330474	1		11.0851997212931	10.5331163057555	9.8184599774916	10.2172178989899	10.4073429415065	10.2682811883193
eIF3b	FBGN0034237	FBTR0086941	-0.0123465796871367	1		10.8559736059232	10.7736603150503	10.334315891825	10.6452593199776	10.6725686300617	10.6624813957846
CG12116	FBGN0030041	FBTR0071240	0.99350794521358	1		9.60237359679367	8.43433014592504	8.51993088650939	9.86106110809472	9.96336703389962	9.99911806191322
Diap1	FBGN0260635	FBTR0075499	0.108319216038552	1		10.3184242048852	10.3626898412096	9.75507459919386	10.2254993394173	10.4432877347268	10.1516194097994
RpL31	FBGN0285949	FBTR0088525	-0.15428538905752	1		11.5867707014529	11.4599521202985	11.5922856501211	11.3402071602906	11.3420472369092	11.4930346669661
CG1979	FBGN0026563	FBTR0081628	-0.0572445147671044	1		10.6322992510501	10.691042174044	11.2424777092553	10.9382453531395	10.7705510509586	10.7588378911836
Actn	FBGN0000667	FBTR0070343	-0.0227463887607334	1		11.0943853252577	10.6421986430527	10.5253520496814	10.5262842826315	10.8454626372475	10.8617325898342
spidey	FBGN0029975	FBTR0071091	0.072066088772761	1		10.9809994393381	10.1023089138348	9.50957299996299	10.3575811031174	10.3284773180835	10.4993332261285
FBTI0019554	FBTI0019554	FBTI0019554	1.29894904702606	1		8.57917390643845	8.21971382053221	8.87186073906277	9.62792478989791	9.85499144689565	10.0874093888099
CG2852	FBGN0034753	FBTR0071933	0.315769604700069	1		10.0786260353815	10.1851371857002	10.1621497816431	10.3414791077761	10.5184697560422	10.506823782488
eIF1A	FBGN0026250	FBTR0083572	-0.0613447513827365	1		10.9061536315128	10.9418962999223	10.889502223569	10.839189591115	10.8703585645819	10.8449443442324
Gpo1	FBGN0022160	FBTR0087307	0.308212989393639	1		10.6345907518222	9.69923342250366	9.14182158238976	10.0254134283196	10.2591476820383	10.4777148139638
CG32192	FBGN0052192	FBTR0075147	-0.253449018532778	1		9.45974991668225	9.87862009295955	10.9168536963626	10.2057527370447	10.0510596572816	9.57123419623031
CG43147	FBGN0262623	FBTR0305487	0.177690395441408	1		10.2287477696793	9.8222264538147	10.8722608829925	10.5958086682808	10.5052229266562	10.546821800234
lncRNA:CR32658	FBGN0040859	FBTR0073626	0.362140830700347	1		9.64391473729499	10.009391604015	10.4211864890166	10.4690191495666	10.3500430340231	10.4402033094691
RFeSP	FBGN0021906	FBTR0077915	-0.105807026539262	1		11.2880527795703	10.3920450744816	10.2086826123796	10.528795983244	10.5941041171168	10.6871805410546
CG12902	FBGN0033512	FBTR0088356	0.350212493321985	1		9.71059759076401	10.0156919573235	9.81244619138033	10.3347962820089	10.2626507088891	9.98232843449544
CG2930	FBGN0028491	FBTR0070608	0.223591858098288	1		10.0870170336207	10.1292883791756	9.32194425271798	10.1049959216914	10.2886557503176	9.92437580034031
CG13321	FBGN0033787	FBTR0087792	0.216770297346043	1		9.05001910397162	10.1693997687672	9.91890290001728	10.0800952901307	10.1356376891539	9.76751960843984
AOX3	FBGN0038349	FBTR0083151	0.028075715847945	1		10.063398145485	10.2161061901509	9.62157776926048	10.1415591185978	10.2556361287345	9.5589334632373
Cnx99A	FBGN0015622	FBTR0085437	0.284004039277354	1		10.2528140337259	10.3774421197484	9.93190534566413	10.5421183640845	10.3769586946081	10.5259085065061
CG2955	FBGN0031585	FBTR0077468	-0.210088033094349	1		10.0026017345469	10.2740176236191	11.2085338373978	10.576515313994	10.2432779428674	10.3043437270677
trpl	FBGN0005614	FBTR0088471	-0.183722961837608	1		11.0615508171856	10.9989776715503	10.3216691570426	10.6521873376501	10.3574336094612	10.8865542458459
CG17571	FBGN0259998	FBTR0081376	0.55665568727775	1		9.70624668659988	9.76353844988395	8.45964131336879	9.88478433486617	10.0988759462731	9.93551984926576
Muc11A	FBGN0052656	FBTR0342741	-0.961312593959927	1		10.8070359247958	10.8699987243786	11.1016300782554	10.0099154225679	9.86884840443101	10.0365649074299
crc	FBGN0000370	FBTR0081512	-0.31815457232314	1		12.0374338715347	11.8310770386248	12.0577362012208	11.5575060159142	11.6259458637677	11.7899947526589
CG11037	FBGN0037038	FBTR0078334	0.601103022201069	1		8.84365840828492	9.26604193739407	9.17657216008152	9.6573001059268	10.0850924801913	9.24762913461321
lqf	FBGN0028582	FBTR0076794	0.10734910572038	1		10.6345907518222	10.6348501592796	10.728499197777	10.7855891791914	10.7407187470364	10.7942493976757
Rcd7	FBGN0260461	FBTR0074936	0.21598671312922	1		9.77641078566935	10.1011243705782	10.2931619607449	10.480309466286	10.2972209638613	10.0527385242184
CG7720	FBGN0038652	FBTR0083678	0.367145389286633	1		9.75971203271942	9.99670774942981	9.06296525138742	9.69058280421008	10.2155307227036	10.1156785879528
CG14740	FBGN0037988	FBTR0082552	0.530947222103994	1		9.51800548962924	9.64986125292211	9.1062132549871	10.1836084137026	10.026543770798	9.65452220878604
RpS27	FBGN0039300	FBTR0084868	-0.569358095842572	1		11.2667896113963	11.1191226351283	11.7241305650368	10.875822221065	10.8372633894438	10.7588378911836
AdSS	FBGN0027493	FBTR0083991	0.174176312395395	1		9.8862624206753	10.011915047989	9.33598669639049	9.90812376679866	10.2406159310876	9.6253253700122
CG42855	FBGN0262102	FBTR0304023	1.08758837497267	1		8.58392476394988	8.71392869496713	9.0322462979936	9.91069388250056	9.86309083815745	9.83198177380147
Uba1	FBGN0023143	FBTR0088499	0.149300802101112	1		10.6219422164046	10.6381207739341	10.4329936979592	10.7306477233374	10.612752141949	10.8012285783803
CG4631	FBGN0032590	FBTR0080871	0.0624802784144258	1		10.1699280664572	10.2161061901509	10.8011580715409	10.6351930805352	10.4970673541582	10.310471307746
Ugt35B1	FBGN0026314	FBTR0082375	1.04610735836235	1		8.85941837257868	8.891604877265	8.42852462215926	9.66949192939317	9.94821901874083	9.71120089244911
CtsB1	FBGN0030521	FBTR0073838	-0.122858762615624	1		10.8793506805491	10.8397794553947	10.6339124788257	10.5797488438762	10.7625321871369	10.6490046080714
CG31921	FBGN0051921	FBTR0078096	0.302097998401529	1		10.0307126380038	10.1512013976735	9.7922172383704	10.4558811127982	10.2503527205772	10.1813468033524
CG33284	FBGN0053284	FBTR0078291	0.454484231170178	1		9.26938152356369	9.66597311106868	10.0894093333157	10.2940358998557	10.1555585685279	10.0365649074299
CG42675	FBGN0261561	FBTR0302724	0.405389621617275	1		9.76808556942797	9.99798116478158	9.74879011565544	10.3155301307549	10.2529968432531	10.1706075814893
CG8745	FBGN0036381	FBTR0075801	0.987808145984303	1		9.15909812241603	8.88886176431462	8.80881564511593	10.0135066907586	9.86539662270253	9.94184944026385
CG3492	FBGN0035007	FBTR0072294	0.460227290552143	1		9.5787676358178	9.80922825030818	9.4201255875366	10.249047052828	10.0900302774713	9.84385984039844
Strn-Mlck	FBGN0265045	FBTR0336643	-0.247489799213438	1		11.1051661716203	10.3666385553141	9.85986886857716	10.1994603949178	10.3801873383954	10.2795697824221
FASN3	FBGN0287184	FBTR0305959	-0.592711453628747	1		11.2041415294347	9.76951585523755	9.99167194274177	10.0489360943396	9.72643747936329	9.83708435334153
Lpin	FBGN0263593	FBTR0088815	0.0410614531988329	1		10.8121063058073	10.5975355783073	10.4678463750079	10.6029776721492	10.7306359688727	10.6843521256584
GstT4	FBGN0030484	FBTR0073778	0.0349207239118521	1		10.1588263404778	10.4007364205925	10.7401621587377	10.3500260752017	10.6202809164496	10.479891291141
Ald2	FBGN0039425	FBTR0085006	0.753810694270137	1		8.97243060949459	9.26604193739407	9.14182158238976	10.006315192401	9.97515846116902	9.63512344948702
Menl-2	FBGN0029153	FBTR0100601	0.39672860397424	1		9.60003030629827	9.91951424639728	9.70617904905876	10.2682137365335	10.1826238265693	9.96378684509527
lncRNA:CR32690	FBGN0052690	FBTR0303456	-0.358450264495507	1		9.22748941214961	9.24688896337049	10.9646356615822	9.77481611381099	9.60060334558122	9.7314375435056
Baldspot	FBGN0260960	FBTR0075355	0.138813001712772	1		10.4188935850853	10.4415540074879	10.7380486213014	10.5618740678606	10.7031840598846	10.7633121557749
Jon25Bii	FBGN0031654	FBTR0079055	-2.23855382772116	0.00168442696691948		9.99726941207079	10.004331435936	9.33598669639049	7.09563778933632	7.37824561695726	8.1270385381896
fiz	FBGN0030594	FBTR0073978	0.18639290072715	1		9.74705988990187	10.093996613806	9.87341185915633	10.1589586278051	10.2774444041774	9.81828600092962
Lamp1	FBGN0032949	FBTR0085896	-0.174393228810422	1		11.0383734015755	11.0434405207056	11.5752204584225	11.070548153058	11.0149742069426	11.1151774039269
Prps	FBGN0036030	FBTR0076415	-0.867316298402314	1		9.23354899156618	9.26392634264953	10.8933058109542	9.13571559088307	9.27256227193996	9.05961745375978
CG10096	FBGN0038032	FBTR0082603	-0.168129314181415	1		11.1410687328938	11.0002490857803	10.5093314556413	10.7407939643383	10.6044938746301	10.8650669223963
AcCoAS	FBGN0012034	FBTR0078413	-0.534726072714632	1		11.95456851175	11.0557218101787	11.8306187810459	10.9557732267675	11.1287580257589	11.2878444773092
CG10365	FBGN0039109	FBTR0084446	0.286153481623588	1		9.96120785392446	10.0736079386884	9.8559759765648	10.2712169129775	10.3351473237661	10.142030776119
Alas	FBGN0020764	FBTR0072151	-0.00536875092169612	1		10.8510553362204	10.1466157090228	9.34712306314261	10.2388561084938	10.205555235101	10.2632355423558
Aldh-III	FBGN0010548	FBTR0088993	0.14530446231997	1		10.9061536315128	10.3000610046884	10.0592541905022	10.5757057978547	10.5103889344395	10.739892963721
Cyt-c-d	FBGN0086907	FBTR0080888	0.257012916829325	1		9.73856306188439	10.0344295959265	10.0319100182202	10.3414791077761	10.2450498924901	9.98232843449544
CG15784	FBGN0029766	FBTR0070777	1.4495828198167	1		7.71170969540619	8.20214299289937	8.38055382519907	9.38710684272743	9.76028538301147	9.51291164830484
18SrRNA:CR41548	FBGN0085802	FBTR0346874	-0.253568283430182	1		9.64845744109481	10.4518128263202	9.78609282538389	10.0372227019609	9.73402816188449	9.42978864349123
RyR	FBGN0011286	FBTR0088637	-0.122038188121566	1		10.9352588017966	10.5189931844894	9.98277402346179	10.3300038109859	10.4888654158799	10.4028379040413
CG10527	FBGN0034583	FBTR0071541	0.163451794278893	1		10.0701859477929	10.05292698815	9.30205233607808	9.93109162452996	10.2379489983729	9.83878121060855
bor	FBGN0287225	FBTR0083276	0.442030264120541	1		9.75550696826586	9.84646360802194	9.43846423688601	10.2999297932855	10.0751658939576	10.0021498393841
CG17666	FBGN0036311	FBTR0075923	0.309908763816413	1		9.89775545371203	10.050474329035	10.3592815573575	10.496653369994	10.3393004717985	10.4323577807218
CG10164	FBGN0039088	FBTR0084417	0.340831477675935	1		9.73001589473187	9.85632645838297	10.3188436524184	10.475977486833	10.2155307227036	10.2870467366843
Fum3	FBGN0036162	FBTR0076177	0.366145419098506	1		9.25753595836815	9.75150882501645	9.38273378693913	10.0027059554168	10.026543770798	9.42753519259002
Mal-B2	FBGN0032382	FBTR0080276	-1.81197323314778	0.181838204144986		9.60938071799302	9.8222264538147	10.514279844337	7.99909840312754	8.62308485456984	7.98715333573227
CG3339	FBGN0039510	FBTR0273192	4.0809257347115	4.47369629900653e-38		5.38702590480371	5.44943548409068	5.08948047020126	9.34021139822486	9.20316036544341	9.24762913461321
Cyp1	FBGN0004432	FBTR0074238	-0.364903545356154	1		11.1555024533757	10.9726636671999	10.8606511104941	10.5966069857456	10.7513550455951	10.5551029651
Duba	FBGN0036180	FBTR0273304	0.138263219644657	1		10.2764854154852	10.3705764911239	10.6819808674349	10.6621361027658	10.5308699445403	10.5776340756177
kst	FBGN0004167	FBTR0073070	-0.346808990177635	1		11.0589938601875	10.9629153994066	10.9168536963626	10.6855868384982	10.7223915053758	10.4831498627477
CG5214	FBGN0037891	FBTR0082358	-0.0937230493918349	1		10.9023549909764	10.5772326765152	10.7016364926455	10.6848362829537	10.7344252733333	10.4853181620793
GCS2alpha	FBGN0027588	FBTR0070058	0.100950397695882	1		10.6807818205936	10.5269544452782	10.4956352149883	10.6908298224193	10.6399432052622	10.6805722586469
Obp56g	FBGN0034474	FBTR0086342	-0.412506883763071	1		11.5897262323459	11.5503897881526	11.7526767392283	11.2542828041798	11.1306762672342	11.275994585288
CG17472	FBGN0032868	FBTR0081382	0.571169723121659	1		8.76216784447434	9.1721478224756	9.75716335824641	9.68458823630781	10.0791447282832	9.77462898142684
CG31178	FBGN0064912	FBTR0300075	0.31499162988475	1		9.55234702246367	9.79318085555286	9.95937928095864	10.2439605790223	10.1686879611749	9.82686108318613
CG31773	FBGN0051773	FBTR0077509	0.511183963591051	1		9.51053901841236	9.68507279130102	9.45657269956854	10.1899701227309	10.0571240835516	9.93234460944436
asRNA:CR42871	FBGN0265295	FBTR0304128	0.277585309259894	1		9.68429313899022	9.87307889778294	9.40155082403228	10.1283703766182	10.068176419655	9.56714559402898
Tret1-1	FBGN0050035	FBTR0088073	-0.381303950641668	1		11.1068176361027	10.6167280295734	11.1397538798301	10.6697425849906	10.7619135013737	10.3043437270677
CG6790	FBGN0037915	FBTR0082460	0.331307186643095	1		9.45974991668225	9.86472699391558	9.71909503460451	10.2275622930348	10.0561151144685	9.73690771887954
TrxT	FBGN0029752	FBTR0070755	0.0909921757020505	1		10.0970222322354	10.3547598409749	10.6709442420563	10.6029776721492	10.4301078887193	10.4108451693851
RhoGEF3	FBGN0264707	FBTR0333952	0.0896962521942998	1		10.3688452726147	10.4629216892157	10.4238186767749	10.6674648483335	10.4230812701184	10.421075350631
UGP	FBGN0035978	FBTR0076500	-0.198823241124411	1		11.1232291321868	10.8482766107856	11.3271665878497	10.9249582671227	10.980289467695	10.8313716543566
Tom70	FBGN0032397	FBTR0080309	0.321565274671298	1		9.88241097306884	10.1316107491841	9.99344496007882	10.4292405698466	10.2209429649235	10.3250721802832
mtd	FBGN0013576	FBTR0078810	-0.444295835954799	1		11.0174539356056	11.0409716670936	11.6445609526728	10.797442220767	10.7943436359988	10.87005401639
CG31226	FBGN0051226	FBTR0083675	-0.568612910687809	1		9.81531245371229	10.0467875044984	10.6282177496646	9.86769011858634	9.99530119452096	8.76344439711419
CG43675	FBGN0263750	FBTR0310402	0.475736688439129	1		9.60003030629827	9.77398271266126	9.27022869422569	10.2078441004579	9.99002768114338	9.89694780277975
Calx	FBGN0013995	FBTR0083998	0.105054451699464	1		10.3354277785196	10.3123967824835	10.2507995258795	10.5068812447608	10.4386497607408	10.2556338311022
cher	FBGN0014141	FBTR0089471	-0.273915546539683	1		10.2997746645975	10.3978451190987	10.0215208435931	9.84368176215095	10.2989279212799	9.71490145989164
Hrb98DE	FBGN0001215	FBTR0085298	-0.0213503924728215	1		10.7405103591308	10.7321775939792	11.1714245414479	10.8863066379488	10.8189403575821	10.9173940982169
Pgk	FBGN0250906	FBTR0077739	-0.547136406447468	1		10.9555635671743	10.4065016980788	9.78813718650336	9.95618981601464	10.020349147601	9.75499327720462
CG9016	FBGN0031751	FBTR0079151	0.0310484958537636	1		9.68871065530864	10.0565981764018	10.9817071021557	10.3697742623126	10.2019106153911	10.546821800234
CG3982	FBGN0035988	FBTR0076485	-0.177853896870944	1		10.8657601289406	10.8440342888773	10.952837712386	10.8439039116476	10.7064031117153	10.5674362617636
SdhB	FBGN0014028	FBTR0086156	-0.314740869230278	1		11.1594863250365	10.1257977995418	9.77994230265345	9.93614631453282	10.0860813925892	10.4301083423002
Mipp1	FBGN0026061	FBTR0075398	0.587741985565082	1		9.20607818156982	9.27447342870986	9.36640722081164	10.0628677738484	9.93730079439378	9.55480980160288
CG13124	FBGN0032156	FBTR0079902	-0.175855945430988	1		10.8598961851459	10.7504260013277	10.5544691063811	10.480309466286	10.6653085114321	10.5014773565404
zormin	FBGN0052311	FBTR0332114	-0.491630753953132	1		11.3444355589263	11.0103802630734	10.7401621587377	10.5421183640845	10.5474788052624	10.5968135484089
Pink1	FBGN0029891	FBTR0070956	0.0147240175738195	1		10.7668632124631	10.4246078846422	9.96119240703469	10.4202499359949	10.4548178542079	10.4323577807218
CG42564	FBGN0260766	FBTR0301268	0.478901484530142	1		9.03968137700943	9.68190701926732	8.42852462215926	9.52600741855807	9.89504121427951	9.38171084256829
CG6752	FBGN0038296	FBTR0083029	0.342979862884538	1		9.71926023126391	9.91412820431214	9.67116019065418	10.2480311917156	10.1318118495143	9.94657847578415
CG11911	FBGN0031249	FBTR0078098	1.22236634135589	1		9.26938152356369	8.40006328963701	6.91210351909518	9.36666039589848	9.42415345799358	10.1625003760328
TotX	FBGN0044810	FBTR0083985	-3.36863462407295	1		4.93037610638127	8.78941114195554	10.1574128734512	5.65123366206751	4.63545115377262	6.52774013565188
vsg	FBGN0045823	FBTR0076398	-0.0106388332611329	1		11.3946471424399	11.1173660595756	11.366691248308	11.070548153058	11.0649847283098	11.647206543304
Adgf-A2	FBGN0043025	FBTR0075192	0.557060661246528	1		9.37731371331975	9.37786639728771	8.93595839979129	9.932356958297	9.94821901874083	9.46537323016326
CG6661	FBGN0036403	FBTR0075770	0.331643009546038	1		9.50804158286845	9.75903908704613	9.25256984517585	9.91325942776331	10.0611529182868	9.529817202449
CG30008	FBGN0050008	FBTR0088380	-0.16113398328492	1		11.623575088325	10.9771904147603	10.9464447806855	10.9166711785855	10.9244370127321	11.2958965790356
Gapdh2	FBGN0001092	FBTR0074112	-0.534170547231352	1		11.5914966489594	11.1440679856819	11.3991553625643	10.8398640093783	10.940382381425	10.782835722728
Hex-t2	FBGN0042710	FBTR0085011	0.332394766088909	1		9.55718689914183	9.84787672151917	9.75088798671254	10.14592870842	10.14515813516	9.85396377866137
CG4461	FBGN0035982	FBTR0076452	-1.36430300872965	1		10.3212720872289	10.229177783882	9.74668918957099	8.79257953922692	8.99358464418039	8.44928211065905
cnn	FBGN0013765	FBTR0087703	0.170611115912251	1		10.1233684242481	10.2907394549475	10.1652991018643	10.4820386224802	10.315887327567	10.290770732487
Zasp66	FBGN0035917	FBTR0089561	-0.51427841386297	1		11.9093884819395	11.5359973196601	11.8581257635938	11.0467940150833	11.2798792887487	11.4370052411127
SdhBL	FBGN0030975	FBTR0074648	0.460402877897069	1		9.50553981653976	9.87030029858825	9.47191536099337	10.1283703766182	10.0581323474911	10.0759447642257
Gp150	FBGN0013272	FBTR0071813	-0.207296971199898	1		11.6079166058324	11.2946651212352	11.6686185965239	11.2593330784532	11.3224602220278	11.3914854834721
Acp63F	FBGN0015585	FBTR0073182	-0.51237727474331	1		8.52090876762269	8.84990025566647	10.6109974347067	9.20226348890733	9.40367528887609	8.69389746477492
Gclm	FBGN0046114	FBTR0084336	0.352774632244934	1		9.60938071799302	9.82653329360291	9.43324836621385	10.0419194773333	10.1047430707249	9.78522778091265
tn	FBGN0265356	FBTR0086572	-0.120144488181622	1		10.832211487223	10.4452929329021	9.95210390367564	10.2213645613951	10.4378753134044	10.3347246423471
Slmap	FBGN0040011	FBTR0111252	0.0547019892805655	1		10.2453363616385	10.430278737907	10.6885625421693	10.6689837389355	10.4269891714159	10.4535543161446
Crtp	FBGN0029501	FBTR0072299	0.595123204034623	1		9.47005178435832	9.52645477631425	9.16088013084554	10.1600391610015	9.87458308447904	9.91153343804733
Gpdh1	FBGN0001128	FBTR0079146	-0.440259621452182	1		12.1732766018225	11.8224776709736	12.1752588080196	11.4695990031076	11.5995263525597	11.7917478750012
CG1690	FBGN0033442	FBTR0088496	0.571222869186884	1		9.34968406908188	9.60376660979692	9.70401509784068	10.2203290126209	9.9536473007767	10.1999502045574
Mitofilin	FBGN0019960	FBTR0290271	-0.119097427139763	1		10.9268692317486	10.660809793075	10.6213542693666	10.679571432372	10.673226832763	10.5110867034696
NLaz	FBGN0053126	FBTR0077942	0.531625184147305	1		8.5600124657092	9.21658066089657	9.40421904850653	9.72603637254064	9.89504121427951	9.1796285419637
Obp99c	FBGN0039682	FBTR0085463	0.0933543793453021	1		11.1313653981671	10.5635369171695	10.6270761014084	10.7262773948725	10.6345458365946	11.2353475193309
ATPsynO	FBGN0016691	FBTR0083063	-0.284431849674316	1		11.2286182897228	10.2824027663436	10.1589935715944	10.2067987977122	10.3729127024606	10.4766253428325
CG14305	FBGN0038630	FBTR0083634	0.227015117580947	1		9.44415785803707	9.76802382408128	10.0197820174789	10.2151400897561	10.0530839664774	9.63707510536362
CG8043	FBGN0037610	FBTR0081902	0.431332266795026	1		9.54505662704589	9.56991620549897	8.82084837012984	9.91069388250056	9.93291026315654	9.44769064735817
FBTI0059717	FBTI0059717	FBTI0059717	5.57373476504858	0.00273589833955877		4.16002892787779	4.33909099385413	2	9.02857553823408	9.27429863791101	8.30452549741964
CG16782	FBGN0029659	FBTR0070531	0.239910843269767	1		9.51800548962924	9.85069880286466	10.1140659099393	10.3038457209724	10.0751658939576	9.84385984039844
Acp26Ab	FBGN0002856	FBTR0079156	-0.0434598489280829	1		8.97604937482405	9.58524724963639	10.7005515106142	9.86901227336577	9.94930631033328	9.85228469541017
Mpc1	FBGN0038662	FBTR0083723	0.311484616763365	1		10.1363632663831	10.0772269415494	9.94112157977504	10.4319268707126	10.2494702683524	10.4062750325017
CG15892	FBGN0029859	FBTR0070926	0.528900028045804	1		9.16545122838715	9.58524724963639	9.35817412476913	9.98452307499405	9.97088181179334	9.75499327720462
CG10513	FBGN0039311	FBTR0114505	0.333654551014793	1		9.71926023126391	9.592009099907	8.81684860236267	9.56242141623886	10.0551054392549	9.60751937001212
CG42393	FBGN0259739	FBTR0300044	-0.555915698086419	1		9.85515904518872	10.2453524662975	11.0108856932453	10.0869291055342	9.8642441910819	9.71859255951859
NUCB1	FBGN0052190	FBTR0075171	0.204472123059825	1		10.4055373136018	10.3296938605586	10.6486144246905	10.5437750447481	10.5574957203022	10.8873743242645
CG9336	FBGN0032897	FBTR0081427	0.331159124168729	1		9.52296175554221	9.66436999827375	9.39887765560573	9.88347656215375	10.0841028894667	9.57327416035776
tacc	FBGN0026620	FBTR0089949	-0.987286244083526	1		10.7521649621586	10.6704254789058	10.7412177674701	9.7128431734667	9.7251684736422	9.77462898142684
FBTI0059721	FBTI0059721	FBTI0059721	4.60811793642367	8.57632682462063e-22		4.3504997197017	4.13198376656445	5.57952386645069	9.01669497700454	8.97234849765693	9.56099088245534
CG7309	FBGN0032314	FBTR0301184	0.413002769581925	1		9.45197495133218	9.71944536522645	9.74668918957099	10.2182556824889	10.0162045723994	9.91957330116843
CG32119	FBGN0052119	FBTR0075867	0.353268382190638	1		9.53527843573463	9.79464710800606	9.56785250977884	10.14592870842	10.0275736269698	9.76930023880818
Hsp60D	FBGN0032525	FBTR0080517	0.515420213904125	1		9.06708572084471	9.379821444618	8.89101040233345	9.84368176215095	9.82331792391202	9.14986535379831
His3.3B	FBGN0004828	FBTR0071345	0.0862764908399698	1		10.4952738887289	10.4462261521691	10.7940546589471	10.6644222613641	10.6311621983278	10.7206959445683
NAT1	FBGN0010488	FBTR0087786	-0.100657525474758	1		11.2690038390496	11.0502081639523	11.3327796621276	11.1213590925342	11.0619721779015	11.1788597331851
Lmpt	FBGN0261565	FBTR0302776	0.0544455775979614	1		10.6951242614235	10.1141011597273	10.1009681954908	10.2979678363191	10.4881174677446	10.3609406699947
Kank	FBGN0027596	FBTR0087429	0.174670349990789	1		9.99191730774334	10.045556466293	10.1156947949438	10.3300038109859	10.2783099153901	10.0527385242184
CG14207	FBGN0031037	FBTR0074733	0.17214730638717	1		9.96849263767516	9.92354062312332	9.71049723840052	9.87297148309776	10.2713712431191	9.9528598393896
KrT95D	FBGN0020647	FBTR0084506	0.0638377792462263	1		10.393410025985	10.4065016980788	10.3357142656158	10.4238529156941	10.4903601498601	10.4119854451245
scyl	FBGN0041094	FBTR0076168	0.174153542307762	1		10.3770800850403	10.1023089138348	10.7621693461105	10.5659560076433	10.5213970506444	10.7408007667406
CG31820	FBGN0051820	FBTR0080807	0.00224703010011548	1		9.48536795549755	9.99925345712629	9.77170060367869	9.93488430135941	9.99950617004613	9.26540229290974
Cyp312a1	FBGN0036778	FBTR0075135	0.47822729154183	1		9.72357212376321	9.68823163174318	9.94112157977504	10.3213370391107	10.0275736269698	10.4188082378867
Pglym87	FBGN0011270	FBTR0082620	0.392402699089861	1		9.39093260602359	9.75150882501645	9.21659016913374	9.96239672948327	9.9536473007767	9.64872991993571
Dp1	FBGN0027835	FBTR0086679	-0.218652091229444	1		11.1690029707417	10.76844646782	10.6075285681634	10.6552558097763	10.673226832763	10.6196947477387
veil	FBGN0034225	FBTR0086926	0.611166419073309	1		8.79940921702324	9.21219845444377	8.72165357298042	9.60747562878595	9.81618392149559	9.08843105230189
Erk7	FBGN0052703	FBTR0071329	0.455058204532388	1		9.36632527129964	9.70548269556103	9.69967743362492	10.1686544153629	9.9847348206404	9.99759978063198
CG10737	FBGN0034420	FBTR0086585	-0.242903179164473	1		10.9268692317486	10.6559778093645	10.1350993004531	10.3048230443548	10.3882274772455	10.4051302326337
CG8728	FBGN0033235	FBTR0088882	0.410968010878877	1		9.54992098176529	9.730212557437	9.08641360621168	9.96115748127403	9.96551811048523	9.7314375435056
GlyP	FBGN0004507	FBTR0077828	-0.434352459165137	1		12.0417569830544	11.4905814707208	11.711259783737	11.3074245627766	11.2733823497764	11.4110071404053
Mst33A	FBGN0028412	FBTR0080271	-0.0841183894884691	1		9.70842377887264	9.94482688519551	10.8942551429958	10.3232674928068	10.0900302774713	10.158429624678
CG12983	FBGN0037040	FBTR0114616	0.189724049816357	1		9.7428177311983	9.97100051620227	10.1124351837518	10.3424312751535	10.107667709526	9.93710485236121
RpS11	FBGN0033699	FBTR0088006	-0.166608630224514	1		11.2778269216844	11.0508218329289	11.1761157411254	10.802294720371	11.0248065546593	11.1647235760366
CG17242	FBGN0250841	FBTR0077803	-0.60733854082856	1		9.95388609942764	10.3813507163824	10.4026254678573	9.78465747351304	9.90516250781591	9.17157201288182
alpha-Est3	FBGN0015571	FBTR0081545	0.35204520541997	1		9.54017581561177	9.63356742520275	9.31345270740063	9.96610809993669	9.99002768114338	9.56099088245534
CG15128	FBGN0034467	FBTR0086481	0.016236262011524	1		9.86299798005219	10.1884872702677	10.3592815573575	10.3993563454957	10.1385004254935	9.92437580034031
Uch-L5	FBGN0011327	FBTR0076472	0.808227593868522	1		8.88659071396138	9.05956948845319	8.86024773305041	9.79443215486456	9.77997496022593	9.64872991993571
ssh	FBGN0029157	FBTR0084799	0.101726421126901	1		10.1492421036977	10.3725414355245	10.1700102293729	10.4048360866302	10.2877964254875	10.3141354025682
hmw	FBGN0038607	FBTR0083576	0.655700826886792	1		9.23354899156618	9.34821824164075	9.48457743870706	10.0582388128357	9.8526689587422	10.1128764648684
Past1	FBGN0016693	FBTR0082654	0.0958412928877029	1		10.3255333976744	10.2928161216006	10.0693761000498	10.3800116658398	10.3409583891469	10.2644986091718
Mst57Dc	FBGN0011670	FBTR0339163	0.641783574931048	1		9.00821616934738	9.52998028070761	9.41484287044459	9.71136978711806	9.86539662270253	10.2858032655344
endos	FBGN0061515	FBTR0075782	0.322526581526083	1		10.0411145993866	10.1397097299148	10.0794274890358	10.3067757071578	10.2128169685316	10.6691728722564
Ufd4	FBGN0032208	FBTR0080074	-0.100146815735809	1		11.1394560358258	10.7935961943664	10.8875966627728	10.945156722226	10.7656216424388	10.8253932124605
Mical	FBGN0053208	FBTR0082206	-0.0889833050472335	1		10.7038800284382	10.6495098863373	10.6213542693666	10.5837805912169	10.6031128891419	10.5206324687653
nrv1	FBGN0015776	FBTR0079384	-0.405731799350905	1		10.892814399595	10.6486993532826	11.4973887771397	10.6498816930382	10.6533489403797	10.6557587383745
Scsalpha2	FBGN0038708	FBTR0083769	0.467476081544528	1		9.15271691587895	9.4688425524972	8.20804873044337	9.69207756235897	9.68003505935503	9.03614493141392
CG32388	FBGN0250849	FBTR0076933	0.956751605033103	1		8.35850209263864	8.66024771976652	9.11926365219746	9.73186151124185	9.65892278938756	9.69817364090107
CG43439	FBGN0263387	FBTR0309074	0.956751605033103	1		8.35850209263864	8.66024771976652	9.11926365219746	9.73186151124185	9.65892278938756	9.69817364090107
CG12470	FBGN0040371	FBTR0070069	0.134300612086901	1		9.50804158286845	9.83225581940863	10.3357142656158	10.2409000644609	10.0781510479756	9.85228469541017
VhaAC45	FBGN0262515	FBTR0088587	-0.000801338760423726	1		10.658434289627	10.729113625012	10.6830799004813	10.6606099819118	10.6079405660186	10.7959973606356
mge	FBGN0035473	FBTR0073175	0.491358491280958	1		9.48536795549755	9.58863213633113	9.41748664695519	10.0301487439465	9.98367391437401	9.95129206054802
VhaPPA1-1	FBGN0028662	FBTR0083005	0.293380715777936	1		9.43366874016467	9.5733372112266	10.1108026122141	9.92982518001181	10.1593220317868	9.98386286399748
CG13337	FBGN0033863	FBTR0087626	0.148219602314506	1		9.79086530538033	10.1164480864271	10.381116282967	10.3357528687646	10.2370589241128	10.2157072450517
Pmp70	FBGN0031069	FBTR0074795	-0.0793944490740349	1		11.2667896113963	10.4839775086716	10.5676205292616	10.5412893098042	10.6493402832622	10.9856131846511
fry	FBGN0016081	FBTR0076417	-0.133758848006022	1		10.4698327025686	10.3397725734838	9.8144535733839	10.170800214263	10.1945936373779	9.92277674293051
Ank2	FBGN0261788	FBTR0303111	-0.388048876747893	1		10.7999073199228	11.061823470828	11.1627841882767	10.7357297634285	10.309127469863	10.7968705485725
TSG101	FBGN0036666	FBTR0075329	0.403171320145057	1		9.59533227606926	9.80632378760643	9.72550992234825	10.1239471996315	10.0631631244347	10.1543473546607
CG3819	FBGN0036833	FBTR0075048	0.815814150855423	1		8.71096838757159	8.48969268578708	8.24423939752058	9.28383145623188	9.69955109495151	8.77412537919465
mag	FBGN0036996	FBTR0078196	0.116809373992515	1		9.97212128182965	10.2886597947569	9.69967743362492	9.89260617366261	10.1318118495143	10.3190064312533
CG44250	FBGN0265185	FBTR0339104	0.369834879595397	1		8.60744717550509	9.64173734179371	9.30205233607808	9.64036632239941	9.81260364764336	9.35112498402139
Treh	FBGN0003748	FBTR0071535	-0.249295257609136	1		10.854991292412	10.8045537925464	11.0454803114459	10.7313748260253	10.688283201784	10.541621829223
CaMKI	FBGN0016126	FBTR0089063	-0.700064162274175	1		10.4698327025686	10.208426039185	11.2199374291526	10.0242271668917	9.97729204117985	9.99911806191322
Ant2	FBGN0025111	FBTR0073425	0.462879098696013	1		9.344094070362	9.64336578784381	9.1062132549871	9.82745131685423	9.92298244012063	9.77640086408791
CG44774	FBGN0266000	FBTR0343135	-0.340998272489223	1		10.7038800284382	10.9418962999223	11.0446254797726	10.6659443569356	10.4555832622801	10.5623101952848
CG42668	FBGN0261550	FBTR0302666	0.210486643896213	1		9.92047044074328	9.90872197903513	9.60543736265762	10.1272658530725	10.0900302774713	9.85228469541017
Act42A	FBGN0000043	FBTR0086029	0.27258966235672	1		9.79496870719243	10.0055981428259	10.2298947547117	10.275211448288	10.2182393818021	10.3808771737312
CG10383	FBGN0032699	FBTR0089628	0.333865216290623	1		9.50052323126528	9.50153203002596	9.39619952487158	9.65423598335814	10.0520721669291	9.65066326798301
Sfp24Bb	FBGN0259952	FBTR0300297	0.0746892458272365	1		9.73001589473187	9.70392291325439	10.7433266706146	10.0959907946861	9.64019266390622	10.7188542639678
CG9313	FBGN0034566	FBTR0071521	0.122440769362461	1		9.89775545371203	10.0808368888471	10.0794274890358	10.2611819172649	10.1761371711431	9.97925467080458
pre-rRNA:CR45847	FBGN0267507	FBTR0346881	-0.861245605867632	1		9.81733113899758	10.3949480115169	10.3103337836937	9.28976710007667	9.40526089389295	9.31987661911257
Chd64	FBGN0035499	FBTR0073270	0.15942351464085	1		9.65750016090475	9.91142762402228	10.3117555855687	9.97104178859382	10.2582705946875	10.1880184471535
Akr1B	FBGN0086254	FBTR0076138	-0.505391436395397	1		9.8313833951673	9.9514149442742	10.8509044177007	10.0289663713601	9.83277538123134	9.42075364362262
CG14933	FBGN0040968	FBTR0080274	-1.08737080065327	1		8.88274014384404	9.23397757729251	10.5877125370562	8.56677825554883	8.75329328866785	8.73091863371047
lectin-30A	FBGN0040097	FBTR0079816	0.290426250825	1		8.82371322168656	9.43351404903002	10.0676940390401	9.73331412831628	9.9719521632376	9.73690771887954
Dhod	FBGN0000447	FBTR0081890	0.399567158566837	1		9.58351982918311	9.58524724963639	8.82881479139678	9.88870055520165	9.84217124459603	9.56304537177732
eIF3a	FBGN0037249	FBTR0078944	-0.0497687428290636	1		10.6718843048792	10.3517748170799	9.83239541894866	10.2005110262985	10.2997806432265	10.3250721802832
Bruce	FBGN0266717	FBTR0082239	0.0391609900725921	1		10.4452408039248	10.4103324565443	10.4264460708684	10.5404597788283	10.4308865157724	10.4244693537651
Fhos	FBGN0266084	FBTR0302085	-0.815735213660729	1		11.0977110975498	10.0319452605259	10.3743283626611	9.71725432558646	9.8245035021264	9.72960953289236
RpL32	FBGN0002626	FBTR0085592	-0.283694043573358	1		11.7735480788895	11.6244026578619	11.8654055121118	11.413166585894	11.3764048729687	11.6218073242565
CG10859	FBGN0032520	FBTR0080522	0.149565366088065	1		9.79291846517931	10.0820382000885	10.1589935715944	10.2621885637002	10.1677540996526	10.0701781053373
Rpn6	FBGN0028689	FBTR0087474	-0.0081571447931722	1		10.4347595853182	10.516329638021	10.6786787359437	10.5894061755137	10.5000383539156	10.5248548414164
Idgf4	FBGN0026415	FBTR0071393	-0.139561019777895	1		11.4748477928726	11.1503806704302	11.3179985059671	11.0444554599719	11.1253949536745	11.3551925355425
Gld2	FBGN0038934	FBTR0305038	0.226289345569378	1		9.90156620822794	10.1512013976735	10.3972781607156	10.4889345965081	10.0500464365372	10.5786499035587
His4r	FBGN0013981	FBTR0082962	-0.209632812487072	1		10.6207868316509	10.5444904034276	10.443408481596	10.2439605790223	10.4806165816111	10.2479918533741
Sfp33A3	FBGN0259964	FBTR0300310	0.938369915448245	1		8.02986360894011	8.48243261611802	9.06296525138742	9.28383145623188	9.6878731822965	9.55274354234148
Oatp30B	FBGN0032123	FBTR0079825	0.0682436024569353	1		10.0096809776626	10.0639126452806	10.1367046229463	10.2099324365712	10.2415038142209	9.94500385235944
Vha100-2	FBGN0028670	FBTR0083656	-0.102087567181488	1		10.560600457337	10.345786176561	10.3188436524184	10.3357528687646	10.4316647228248	10.1475177964653
CG32371	FBGN0052371	FBTR0076788	-0.118144928624219	1		9.76599673716564	9.87446619313306	10.7135177499271	10.249047052828	10.0731723542279	9.84385984039844
Paics	FBGN0020513	FBTR0073705	-0.905640740087869	1		10.4095571943533	9.70079828038999	10.6373185576745	9.20226348890733	9.85383067016913	8.99107732611038
nrv3	FBGN0032946	FBTR0081518	-0.698130597888807	1		10.4990516649272	10.2834474907426	11.2499135509352	10.1128295611608	9.85962523680108	10.1406557540618
CG32548	FBGN0052548	FBTR0074568	0.144442524245931	1		10.1135448980628	10.2051219886852	9.9466231918849	10.2223993673982	10.2370589241128	10.2518179021914
CG44434	FBGN0265626	FBTR0340486	0.401521426394969	1		9.65072344026983	9.65632760441109	9.72977072236371	10.2130592836874	9.95256327709564	10.0600306530589
rhea	FBGN0260442	FBTR0305210	-0.183545322438941	1		11.1215963582	10.7862446176945	10.6304983394839	10.6313026708025	10.6672921698842	10.7326099017722
Mdh1	FBGN0262782	FBTR0080050	-0.23004519759657	1		11.071733566546	10.9172049691521	10.9205859446455	10.7226253140862	10.7600558505852	10.7426146608941
CG6441	FBGN0031920	FBTR0079451	0.248380105694421	1		9.39634436876703	9.68507279130102	9.68877586981789	10.0230399292531	9.92740324233733	9.5340128182162
CG9129	FBGN0035196	FBTR0072653	-0.245598779258174	1		10.0986830401327	10.3881653830793	10.6983790955897	10.3827911231174	10.1640125968812	9.92916236579292
CG10576	FBGN0035630	FBTR0077121	0.0414981253180694	1		10.0599922305532	10.2172000246152	9.75716335824641	10.1382732191251	10.0998554588121	9.9528598393896
Mst84Dc	FBGN0004174	FBTR0081587	-0.648467100882761	1		10.3283672947202	10.5392519603448	10.6327753298716	9.86106110809472	10.0306587918916	9.66029133509008
CG3308	FBGN0038877	FBTR0084102	0.0229239158091358	1		10.3811799316431	10.1873714395484	9.89063953191585	10.1217305153191	10.2972209638613	10.1434044889005
Pdk	FBGN0017558	FBTR0088508	-0.122622289302578	1		10.8569552510442	10.7899250887267	11.3529459221188	10.7479978386902	10.8337351108343	11.0954403758907
eRF1	FBGN0036974	FBTR0078173	0.161813938996038	1		10.0008264826784	9.98262549081801	9.90766390887761	10.2057527370447	10.1686879611749	9.99151062660503
eIF3c	FBGN0034258	FBTR0086836	-0.308123502403592	1		11.0615508171856	10.836224149993	10.5508614497505	10.5111215511176	10.4933449798778	10.5664125045142
Sccpdh1	FBGN0037298	FBTR0078828	0.173395528410124	1		10.5338419139647	9.79171311138893	9.43063334231063	10.0686331669892	10.0969149238252	10.3202216230294
Mfe2	FBGN0030731	FBTR0074209	0.102753239707504	1		10.3382423253328	10.0565981764018	9.40421904850653	10.0454320515392	10.1047430707249	10.1072558381005
CG8531	FBGN0033918	FBTR0087538	0.168376082311744	1		9.78262332145675	9.9032954187316	9.70617904905876	10.0789531671081	10.0459864225695	9.75499327720462
RpL30	FBGN0086710	FBTR0081181	-0.0940811798699823	1		10.73731542267	10.5427463683077	10.2056266849846	10.4220525506022	10.3970201827681	10.4346037172965
tHMG2	FBGN0038979	FBTR0084259	1.1510416664877	1		8.01586834986562	7.83125747998826	8.4232726263514	9.12690076604738	9.55847255811759	8.99412603021479
scpr-A	FBGN0037889	FBTR0082357	-0.346470622984577	1		10.1036540231699	10.4007364205925	9.86375128447741	9.90425998796324	9.86884840443101	9.59150518585602
boly	FBGN0050362	FBTR0088769	0.669270359951807	1		9.04658141904927	9.32810880924179	8.71736869678551	9.80828209422071	9.66157878103073	9.68502768313442
Trc8	FBGN0039668	FBTR0085429	0.145026343966185	1		10.1572333827419	10.0430912340932	9.63753959822924	10.1567951305214	10.1202730775283	10.0424672228069
kermit	FBGN0010504	FBTR0088811	0.404647509227195	1		9.49296549375199	9.54921804621103	9.45657269956854	9.95618981601464	9.95039278310213	9.79574928353989
Tpr2	FBGN0032586	FBTR0080866	0.0810410574813437	1		10.3127115193349	10.2150115257249	10.3523898750752	10.4020988177515	10.3850167966245	10.3359266719133
CG46434	FBGN0286940	FBTR0475224	0.0696090698309064	1		9.87661445420125	10.1082170851239	10.3579058520828	10.3309635796408	10.1714859242596	10.0759447642257
CG11327	FBGN0031849	FBTR0079315	0.223332953948061	1		9.69311468652152	9.84646360802194	10.1700102293729	10.275211448288	10.0661731915966	10.0658379339365
kis	FBGN0266557	FBTR0078144	-0.0569639664806266	1		10.6907263698057	10.7367613808714	10.8212629138292	10.6583177694094	10.6338697435113	10.7854776736783
CG13978	FBGN0039518	FBTR0085182	0.187869805542951	1		9.75550696826586	9.90736725133662	10.0727343500527	10.2223993673982	10.0998554588121	9.98079237125869
CAP	FBGN0033504	FBTR0088338	-0.225874674117943	1		11.0086471641323	10.6535557350596	10.5900580114529	10.3984410283486	10.6284495622647	10.5745822931528
CG11089	FBGN0039241	FBTR0084710	-1.1241855834403	1		8.59808418293079	8.37675802934866	10.3606559520557	7.95992819985234	8.77061958523257	7.98715333573227
CG2841	FBGN0003159	FBTR0070402	0.279678710090551	1		9.72357212376321	9.79171311138893	10.0336342968749	10.1371762540819	10.1365925659086	10.1282212235806
CG1146	FBGN0035346	FBTR0072921	0.165260349790095	1		9.91859112556554	10.1489103753316	10.0927213261214	10.2265311849611	10.1955102916481	10.2441556308313
Pax	FBGN0041789	FBTR0081210	-0.104587775351632	1		10.4543498194407	10.5002442576484	10.2581927086767	10.2682137365335	10.3590708307131	10.2833131033335
Rtnl1	FBGN0053113	FBTR0079038	-0.0793245551395068	1		10.9692456739922	10.8168726181385	10.9084206671541	10.8358127626106	10.742601448036	10.879152486992
pix	FBGN0086706	FBTR0076557	-0.35160814544525	1		10.8608751657769	10.6799774994684	10.6819808674349	10.5051816264346	10.4525191904914	10.1999502045574
Apl	FBGN0042178	FBTR0075312	0.21032926382224	1		10.0043748046332	9.924880255431	9.7592490975287	10.2682137365335	10.0368093993716	10.0081943474607
CG3906	FBGN0034871	FBTR0072121	0.167151346842228	1		10.0836664884906	10.1828994663699	10.4627358435739	10.2581577567351	10.3525107682403	10.6216673729926
schuy	FBGN0036925	FBTR0074899	0.200647954069657	1		9.8011020091536	10.045556466293	10.2313980398938	10.2920659057557	10.1489487916311	10.2657605711511
PRL-1	FBGN0024734	FBTR0080856	-0.218342014670778	1		9.78262332145675	9.91412820431214	10.8799491501131	10.1139451882827	10.0540950569215	10.0157145425966
sqd	FBGN0263396	FBTR0082854	-0.40707273741749	1		10.5666133452873	10.364665549235	11.3165828463228	10.3575811031174	10.3696677190979	10.479891291141
asRNA:CR45046	FBGN0266406	FBTR0344349	0.280353748565577	1		9.13015776582676	9.61542907375939	9.49962668244566	9.79303981995077	9.86769872791165	9.42753519259002
lncRNA:CR31781	FBGN0051781	FBTR0308925	-0.540841304450239	1		10.8181673339644	10.2729660457398	9.915166289515	9.78885473461179	10.0016040706828	9.7277792031038
Ggamma1	FBGN0004921	FBTR0088645	-0.0469607130613203	1		10.6493974413508	10.5383770342596	11.2282431450528	10.7415159726448	10.6284495622647	10.9810105877878
Col4a1	FBGN0000299	FBTR0079001	-0.510924601147157	1		10.6300041047879	9.29947621875576	8.76796592462096	8.89477524899926	9.00617788982137	9.77107867416212
CysRS-m	FBGN0033900	FBTR0087580	0.293821396552773	1		9.46491004583263	9.60877635718366	9.29918811128339	9.88739632924966	9.86654813449005	9.47631578879061
Ppn	FBGN0003137	FBTR0300337	-1.153572248987	1		10.6618085672272	9.49252566800819	9.55830128561203	8.7587429910897	8.54755879928357	9.2061632714258
FBTI0019466	FBTI0019466	FBTI0019466	-1.40233175252933	1		9.17177648019744	9.8800020726633	10.1205704443176	8.50348757236666	8.47089112042662	8.15454903959501
CG6209	FBGN0033862	FBTR0087651	0.198076616625157	1		9.61170888244536	9.8923806770811	10.264080096971	10.2541156563667	10.0530839664774	10.11987159421
Bacc	FBGN0031453	FBTR0077713	-0.42548177095895	1		10.292537078349	10.0626961395379	11.1675035219804	9.98208128356894	10.1385004254935	10.3514625964632
phtf	FBGN0028579	FBTR0086125	0.279681663800329	1		9.94468134104497	9.92085762092628	9.84226753250834	10.223433431695	10.0978957682457	10.2222222226425
CG34310	FBGN0085339	FBTR0112506	0.289307745392993	1		9.62559951749925	9.92354062312332	10.1871539250279	10.275211448288	9.99319410177116	10.3633004908464
CG15219	FBGN0040519	FBTR0085944	0.0656717649038668	1		9.78468823592313	9.93555276658511	10.3579058520828	10.1150599533636	10.2073740980424	10.00517525903
Stacl	FBGN0263980	FBTR0330007	0.180105810980592	1		10.2572821037012	9.96319816484326	10.0609461147194	10.23373351344	10.2929447134896	10.3055713270335
CG18493	FBGN0038701	FBTR0083756	3.46221723413079	5.22909450777902e-16		5.80020587283206	5.38859647769768	5.19186060067022	8.82564064706625	9.12255976589282	8.41329338969549
Frl	FBGN0267795	FBTR0075775	0.243354883335489	1		9.8512235472578	9.9275557940154	9.67999491656821	10.1172869027242	10.0439521229169	10.0365649074299
Arf79F	FBGN0010348	FBTR0078571	0.0364895415458583	1		10.6103465183329	10.4406177601239	10.7401621587377	10.5161935222872	10.6141239356186	10.7731069648344
Dic2	FBGN0038797	FBTR0334587	0.357182801263196	1		9.38821909294396	9.48890732119899	8.7301853344388	9.78465747351304	9.6878731822965	9.26034655063577
Obp56a	FBGN0034468	FBTR0086476	2.57664392436607	3.56016809940462e-07		6.84568600944483	6.19905051787096	6.3059514995411	9.34781786262148	8.80706116165789	8.74546513290856
CG13360	FBGN0025620	FBTR0070147	0.539798427440171	1		9.47517526288176	8.97415325804096	8.61973063022911	9.33064657177627	9.81975533232756	9.61347915504274
puml	FBGN0033226	FBTR0088834	0.439552483735883	1		9.62098415016439	9.49973524995321	9.04597998037673	9.74632228138006	9.90963816854669	9.88056669318174
CG12163	FBGN0260462	FBTR0078822	-0.375873329390624	1		10.5702090856119	10.49754583785	10.1254296717098	10.0002947713436	10.1630757030857	9.93393310290643
tud	FBGN0003891	FBTR0071582	-0.719013703677733	1		11.2444583921603	10.8679108206845	11.2879739638816	10.4811743034452	10.4089245228871	10.3901645733753
HDAC6	FBGN0026428	FBTR0074008	-0.281987108157877	1		10.7917169771055	10.3246279767033	9.84815853698472	10.0812365096962	10.1394534099922	10.0512756650104
Sac1	FBGN0283500	FBTR0072652	0.309919267827014	1		9.50553981653976	9.69138357088153	8.82881479139678	9.78325566849284	9.76028538301147	9.53191653553239
asRNA:CR11538	FBGN0017424	FBTR0347179	-3.14023041318495	1		8.00173599491885	6.10763340540533	9.98633977929463	6.32620113210196	5.41718743712809	5.3045846223884
CG7069	FBGN0038952	FBTR0084215	0.29951302588743	1		9.72357212376321	9.80195610030641	9.57497465887181	10.0593974462326	9.98154975851142	9.96378684509527
CG10960	FBGN0036316	FBTR0075941	-0.920395278374032	1		10.8141294791232	10.4434246814315	11.0480417716102	9.78605791778139	9.86769872791165	9.95599029518853
retinin	FBGN0040074	FBTR0075375	-2.5512604547018	NA		9.99904904365169	6.41272642216947	6.45750950729842	6.07442656484475	6.07273050166955	6.31015341226535
CG9934	FBGN0032467	FBTR0080428	0.299242244948766	1		9.87854921603223	9.73785450544692	9.6644984597462	10.0686331669892	10.0651705335211	10.0483454891445
CG15293	FBGN0028526	FBTR0080603	-0.917728715411393	1		10.6595599259437	10.1362443039361	11.0666881276304	9.56405495881724	9.61985110477764	10.035085547822
cmb	FBGN0036365	FBTR0075851	0.196303369228138	1		9.9811531626021	10.2182930303752	10.1917943371317	10.314560036244	10.1498949015588	10.506823782488
BI-1	FBGN0035871	FBTR0076711	-0.0608468866585969	1		10.2764854154852	10.4236605714951	10.6508630235531	10.4139229884824	10.4073429415065	10.3715295985366
promL	FBGN0026189	FBTR0073118	0.205491709020582	1		9.86884935541393	9.95535338742885	10.0860897196746	10.2821753818059	10.0978957682457	10.1461479965933
path	FBGN0036007	FBTR0076427	-0.304679272094518	1		10.2646982733298	10.1984910999253	11.092560098441	10.2999297932855	10.2652724084018	10.2581721879236
Klp59D	FBGN0034827	FBTR0071968	0.354498007192549	1		9.45716291441921	9.74089998633781	9.50211969788221	10.0559187507925	9.83159658400287	9.88221319950973
Eip55E	FBGN0000566	FBTR0086710	0.234741823836944	1		9.0636885106704	9.42596493977712	9.43585865870886	9.70546114815671	9.78119668196471	9.06542639478236
fabp	FBGN0037913	FBTR0100320	-0.312116741075672	1		10.8985463221445	10.8886551162909	11.092560098441	10.6498816930382	10.6738847353085	10.6295310120479
Mdh2	FBGN0262559	FBTR0083563	-0.0694964293053734	1		11.236937172648	10.8247879349663	10.9879460053743	10.8645984061921	10.8749433367344	11.1172761587977
CG6726	FBGN0039049	FBTR0084348	-0.219608527798283	1		9.77641078566935	10.1431668517092	9.58206182071946	9.62948586173403	9.84917820117538	9.3886779739637
Imp	FBGN0285926	FBTR0073413	0.0935403915441342	1		9.9242217427805	10.1316107491841	10.4956352149883	10.2861397317343	10.2591476820383	10.343117893206
CG8560	FBGN0035781	FBTR0076868	0.525435843402091	1		9.24559232680113	9.29119000826218	8.77622892531351	9.64191399691309	9.76276132594783	9.52138918772427
asRNA:CR46485	FBGN0287616	FBTR0479984	0.139586568081329	1		10.1620069890273	9.96580363994356	10.1462992258834	10.13278003397	10.3031864998186	10.2556338311022
CLIP-190	FBGN0020503	FBTR0080975	-0.361720894675791	1		11.4587724620372	11.3162640362323	11.4923820110099	11.1029355406163	10.9701479093289	11.1123743062854
CG42820	FBGN0262002	FBTR0303799	0.381395806378108	1		9.27232778003521	9.49252566800819	9.67999491656821	10.0442621434548	9.80180920531777	9.74778623734773
Miro	FBGN0039140	FBTR0084595	0.169284205625108	1		9.89010361374964	9.93422301235591	9.79831576235453	10.130576890081	10.0631631244347	9.93075436502796
CG5504	FBGN0002174	FBTR0089503	0.455817528056285	1		9.24559232680113	9.39343309285228	8.70876057547473	9.69655256700889	9.7008428249888	9.37470990183141
Ggamma30A	FBGN0267252	FBTR0079795	-0.421456372938702	1		11.2712146735451	11.2920721488683	11.5435010084596	10.9407624107876	10.5517802879046	11.2791224267448
CG15530	FBGN0039752	FBTR0085568	0.738235254750758	1		8.73252273590579	9.01497972822895	8.86412913089787	9.7304074300858	9.569828279507	9.52138918772427
Sirup	FBGN0031971	FBTR0079532	0.908829309505204	1		8.65788485703115	8.67305941304187	8.31967039925628	9.21271527704386	9.61163348915807	9.53191653553239
cdi	FBGN0004876	FBTR0083716	0.031863704272459	1		10.2134999033862	10.3296938605586	10.5155142940541	10.4220525506022	10.3417866339006	10.4051302326337
CG44085	FBGN0264894	FBTR0334851	-0.0703174341815028	1		10.829213513651	10.6225188913411	10.9233788081849	10.5853901406466	10.7369459582555	10.8457884125524
ATPCL	FBGN0020236	FBTR0300596	-0.664055236726369	1		11.4326734481591	10.9977051358637	11.4651688408442	10.6674648483335	10.616863616018	10.6663088961413
Eglp4	FBGN0034885	FBTR0072102	0.416125316658286	1		9.90726353287839	9.60209282068275	8.84461686679101	9.78605791778139	9.76893265662369	10.1973072178515
prage	FBGN0283741	FBTR0302654	0.520625801082714	1		9.23656926367508	9.37590869700777	9.40421904850653	9.87691985724034	9.80781608598464	9.89205297024069
mlt	FBGN0265512	FBTR0088369	0.0914013796239828	1		9.9954875825198	10.0369096606296	9.91329434877376	10.1283703766182	10.1270152383829	9.95911397302057
Stip1	FBGN0024352	FBTR0078131	0.203290460715855	1		9.74705988990187	10.0169487330095	9.71265149586738	10.0697834859591	9.98897066134967	10.0483454891445
IM33	FBGN0031561	FBTR0077546	-0.850841558349111	1		9.56681821348327	9.78435190824144	10.749634946379	9.3113245510689	9.13025035879248	9.39561162099687
milt	FBGN0262872	FBTR0306228	0.0331239184975676	1		10.5115732823076	10.4638435781832	10.4601737730506	10.5195649572228	10.4254272809308	10.5867508799003
AnxB9	FBGN0000083	FBTR0089517	0.0445122249448495	1		10.1476385223546	9.99160281818857	9.8164581661742	9.88609092318368	10.1991710956025	10.0036633422681
Gclc	FBGN0040319	FBTR0071107	0.521823607283566	1		9.1905875266475	9.26180764100107	9.30776378261955	9.80552272273493	9.79819303507411	9.71305236268201
CG7140	FBGN0037147	FBTR0114546	0.412608890238346	1		9.26938152356369	9.46332156195744	8.70010078367315	9.6950624405641	9.68265250144447	9.3700236624065
levy	FBGN0034877	FBTR0072061	-0.122562511872076	1		11.0910518685121	10.3377624558459	10.3565288337299	10.4148285386892	10.4677748847629	10.65768269631
eIF4H2	FBGN0039797	FBTR0085699	0.445314350050703	1		9.35525249185254	9.56648706839024	9.19209534377418	9.94243987392688	9.72770536983802	9.79400101980277
Rpn2	FBGN0028692	FBTR0085385	0.217867180220965	1		10.3069761231235	9.99925345712629	9.7592490975287	10.3184365065622	10.0368093993716	10.3913213057392
Hacd1	FBGN0032394	FBTR0080313	0.000226077370479971	1		10.2617363786419	9.93289203134092	9.41748664695519	9.78325566849284	10.064167178124	9.87230585637941
CG15117	FBGN0034417	FBTR0086593	0.50267332051215	1		8.65788485703115	9.31386354527705	9.25848017714557	9.5006420254307	9.75532071297358	9.55067431949353
CG18335	FBGN0033610	FBTR0088177	0.406682166183079	1		9.31581449326129	9.45035648730022	9.39887765560573	9.89779727201816	9.81379805975623	9.66029133509008
awd	FBGN0000150	FBTR0339146	-0.028661815823568	1		10.9023549909764	10.7557052625411	11.2409859307947	10.8579551416275	10.7693202769446	11.1941849006871
atl	FBGN0039213	FBTR0084656	0.0568313971958433	1		10.420222436559	10.1693997687672	9.74458519954844	10.1557121640014	10.1677540996526	10.2581721879236
CG3809	FBGN0037995	FBTR0082545	0.44939045203773	1		9.02228549596606	9.40883361501612	8.34766358270621	9.56405495881724	9.5598969210515	9.15259661422432
aqrs	FBGN0039598	FBTR0085313	0.675429892980417	1		8.65337178747305	9.07413165762255	9.16717743895193	9.5006420254307	9.70342282054604	9.74597883782188
lig	FBGN0020279	FBTR0088774	0.141804000460215	1		10.2617363786419	10.334742018279	10.3315150714201	10.3367088216706	10.2826296998955	10.7003069853361
CG5217	FBGN0038694	FBTR0083741	0.10434803922248	1		9.24259090506612	9.65148055998444	10.446000472247	9.96857705327575	9.92519453454288	10.0217026017512
CG43397	FBGN0263271	FBTR0308493	0.307484889294381	1		9.16545122838715	9.45221578956619	9.2196229859108	9.76348602277484	9.72262710860108	9.22445140581638
Qsox2	FBGN0038919	FBTR0084150	0.241844224541597	1		8.8904310342125	9.51048251635413	9.59145753575167	9.48175313493056	9.84801273584502	9.44546500757897
Chc	FBGN0000319	FBTR0074179	-0.319215561715769	1		11.1125829198297	10.6478883645994	10.5699988698381	10.480309466286	10.5000383539156	10.4546613429965
CNBP	FBGN0034802	FBTR0071994	0.0506493729544612	1		10.5581882675937	10.5100955056272	10.5460371645242	10.5119681188868	10.475342660123	10.7633121557749
ms(3)76Cc	FBGN0036895	FBTR0074948	0.0980521515877889	1		9.93169521060546	9.96058797579841	9.72337479414952	10.1239471996315	9.9783576491059	9.79923946816239
S-Lap5	FBGN0033860	FBTR0087624	0.309031811411896	1		9.29278480530684	9.55960424476367	8.98312195227918	9.73621498199274	9.7085690112326	9.33918634567816
CG7251	FBGN0031723	FBTR0079117	0.392304884150792	1		9.27526803195344	9.49973524995321	9.49462769024037	9.952452809423	9.77997496022593	9.70934704309431
Idh3b	FBGN0038922	FBTR0084190	-0.224202005852128	1		10.6527928963775	10.4141530702071	10.1747060227324	10.3087257306374	10.2281278480985	10.0614846662528
cup	FBGN0000392	FBTR0290322	0.3037855805799	1		9.53036437454447	9.80486936056244	10.0943744756298	10.1804170084455	9.89616931532279	10.2895304683202
CG6424	FBGN0028494	FBTR0086886	-0.282193480384824	1		11.1713723556759	11.1191226351283	11.0942134326009	10.8371644426326	10.7262024976306	10.9686647227182
UQCR-Q	FBGN0036728	FBTR0075222	-0.225393714681675	1		10.6493974413508	10.3367563457836	11.342550297424	10.499217144501	10.3874254767124	10.9036787526778
28SrRNA-Psi:CR45851	FBGN0267511	FBTR0346872	0.181921904698517	1		8.23103955049386	8.80404503169802	2	8.23886520120069	9.08940951094212	2
CG8774	FBGN0038136	FBTR0082740	0.787797569196153	1		8.35294622251055	8.72627443658855	8.4901010112741	9.24566108030679	9.56699771781739	9.08557545094197
CG8001	FBGN0035268	FBTR0072774	0.671866167642149	1		9.0636885106704	9.13095352066658	9.27022869422569	9.82336501387463	9.52531797199232	10.0788194728296
CG17083	FBGN0039070	FBTR0084383	0.255587478626069	1		9.28988007294436	9.70548269556103	9.8184599774916	9.96857705327575	9.87343797063761	9.78170349227308
CG31204	FBGN0051204	FBTR0085814	0.361615865459252	1		8.95052530123424	9.32202091145895	9.05958415732893	9.71431505661981	9.59644520272619	9.0390999667456
CG33470	FBGN0053470	FBTR0087656	-0.85843043574626	1		10.2150319624576	9.81067829185193	10.7113647865431	9.28581271884928	9.74533982308274	9.21924983748295
Kcmf1	FBGN0037655	FBTR0300743	0.114688719201615	1		10.0886893926804	9.99925345712629	9.7840455632051	10.1172869027242	10.0949512321756	10.0172138890663
Rab11	FBGN0015790	FBTR0084010	0.503095519587052	1		9.50052323126528	9.36410637757025	9.37731210157325	9.74776041817844	9.84917820117538	10.1254433796287
IP3K1	FBGN0032147	FBTR0079869	0.194268087885158	1		9.84133757652604	9.68190701926732	9.2963181887454	9.78185250007383	9.95147843827972	9.70749080849544
Cyp9f2	FBGN0038037	FBTR0082598	-0.249833450467345	1		10.1135448980628	10.3337337988733	10.4576071444711	10.1825453961741	10.1308538022453	9.84047607442427
LamC	FBGN0010397	FBTR0087512	0.465458379673982	1		9.17807412102519	9.4725115098776	9.01139748647777	9.70546114815671	9.72643747936329	9.66220926191311
CG3222	FBGN0036014	FBTR0076379	0.345872578920777	1		9.05686999681145	9.46516424069599	9.3162887795004	9.84905158620028	9.64958812246226	9.36060526855244
ND-49	FBGN0039909	FBTR0089105	-0.240362786050656	1		10.5654127708752	9.93155982127449	9.67999491656821	9.85306587837981	10.0470024977175	9.68124958799095
Obp99b	FBGN0039685	FBTR0085462	-3.38507464236585	2.8561278230478e-13		9.44154271938519	8.75367203727965	9.76548828375483	6.16332382148215	6.33477885217847	5.58896683087373
CG5539	FBGN0034907	FBTR0072123	0.534635778447064	1		8.93201332762162	9.08375874701699	8.43375756789865	9.46785874284499	9.57969173869741	9.01228418815326
SREBP	FBGN0261283	FBTR0074873	-0.126225740965599	1		10.660684684688	10.1851371857002	9.90954316479519	10.0372227019609	10.2441641897222	10.1893490815807
CG4983	FBGN0032371	FBTR0080253	0.0380111819998739	1		9.51303213813956	9.8279660544639	10.2815994675592	10.0501022198927	9.98261222738099	9.79400101980277
mask	FBGN0043884	FBTR0084562	-0.0793122078849093	1		10.9637883922313	10.8831524038783	10.9555688919502	10.840538112518	10.690235542183	11.0181756448369
fon	FBGN0032773	FBTR0081222	0.76537987578806	1		9.31295580651445	8.53601297915917	8.54915645829488	9.38895132144601	9.56558035166354	9.83027689561473
PNUTS	FBGN0053526	FBTR0091486	0.0247885249777978	1		10.3311956360314	10.1534887876037	9.80640723220018	10.0230399292531	10.1807734705905	10.2039056281782
trp	FBGN0003861	FBTR0085513	-0.458435682272975	1		10.7886335710806	10.6008917896281	10.1173218429181	10.0937307028006	9.73402816188449	10.3299064838675
dpr17	FBGN0051361	FBTR0082542	0.029431113311752	1		10.2317780992904	10.3103481304118	10.3620290386721	10.4139229884824	10.2370589241128	10.3395267632026
CG32026	FBGN0052026	FBTR0076584	0.187714769360837	1		9.69531167089266	9.88276206694146	9.61928302300061	9.99060953360643	9.92740324233733	9.85228469541017
kraken	FBGN0020545	FBTR0078016	0.469481973271447	1		9.34689177716056	9.2382942243158	8.32531265765143	9.36666039589848	9.67741285987962	9.44991285893992
Qsox1	FBGN0033814	FBTR0087760	0.0762496426827423	1		9.57160986577501	9.8222264538147	9.45914116750079	9.7448827095581	9.86309083815745	9.46976021828835
CG5612	FBGN0039529	FBTR0085200	0.229075143417093	1		9.3745744392231	9.50153203002596	9.0148932787277	9.46785874284499	9.79093338825356	9.31744462912995
CG2964	FBGN0031462	FBTR0077722	0.591976420675706	1		8.98325978755047	9.05956948845319	8.39672196996044	9.6137986061365	9.48689783441809	9.15259661422432
CG42613	FBGN0261262	FBTR0304685	-1.15511827307904	1		10.585687891081	10.050474329035	10.2902800134363	9.21687488264658	8.83556584613101	9.41848602488026
CG7164	FBGN0031946	FBTR0079487	0.353996887569863	1		9.13663931273295	9.43351404903002	9.58911433738869	9.79582314734111	9.80661670903026	9.64291428179781
CG5903	FBGN0038400	FBTR0083281	0.249007839190362	1		9.84530009767231	9.67714529773606	8.95428114557353	9.8013737444864	9.79819303507411	9.76751960843984
RR48347	RR48347	RR48347	2.01742891393422	0.100117585249085		6.50852910873316	6.33424316706197	7.10812859900503	8.55039013543795	9.17555237820385	8.01142985141388
Ack	FBGN0028484	FBTR0073211	0.640714785126847	1		8.95052530123424	9.0546825841965	8.86412913089787	9.64500437394953	9.59921862916058	9.54236762141572
Trx-2	FBGN0040070	FBTR0079839	0.0201031133154432	1		9.5763856561229	9.61708747053244	9.42275970984804	9.61694973306418	9.83982800933077	9.13613094812412
CG2277	FBGN0035204	FBTR0072729	0.0876059927392015	1		9.69091435140566	9.7271444078744	9.37459359913561	9.81926710392864	9.82805440224644	9.3886779739637
CG31639	FBGN0051639	FBTR0079207	0.207135859103887	1		9.37182995411579	9.66757444447279	9.97022401405861	9.9499560830868	9.92076694866913	9.81484164576163
Gnmt	FBGN0038074	FBTR0082651	-0.844033172965013	1		9.90915765221483	9.0957029665621	10.5830101176445	8.66747160401952	9.38932587334905	9.28046407783912
klhl10	FBGN0040038	FBTR0113685	0.267460926315873	1		9.29568370101033	9.54225213988977	9.58911433738869	9.89390570041876	9.78119668196471	9.54444878411241
Iyd	FBGN0286980	FBTR0475275	0.119343401717647	1		9.60938071799302	9.81790671842376	10.2268834769107	10.0674819300915	10.0337373733465	9.97617434425794
Vps13B	FBGN0039727	FBTR0085505	-0.0954803578978019	1		10.401506200675	10.270860587704	10.2902800134363	10.3716410198835	10.2155307227036	10.0759447642257
Sec63	FBGN0035771	FBTR0076847	0.252198561214248	1		9.79906047095101	9.67873428515454	9.2043947415622	9.70398019953883	9.90963816854669	9.88056669318174
CG7766	FBGN0030087	FBTR0071351	-0.632783240976019	1		10.8851362381073	10.091612847725	10.0336342968749	9.78185250007383	9.81856584412156	9.67746157287876
CG34166	FBGN0085195	FBTR0112357	-2.17184564813903	0.0387374771814504		9.08059512585271	8.83857236335638	10.052466581464	6.65528987495225	7.33231076129598	7.68152953658865
wdp	FBGN0034718	FBTR0071849	0.246543772768967	1		9.7491763007243	9.7424203193306	9.45657269956854	9.93614631453282	9.90067291906036	9.86732655389022
CG1999	FBGN0029947	FBTR0071054	0.397761700302417	1		9.15909812241603	9.48164328829714	9.01838062080001	9.73766322445884	9.63884544668193	9.50438399871469
eIF5B	FBGN0026259	FBTR0073144	-0.0387564296972385	1		10.1135448980628	10.1152751003146	9.71265149586738	10.0395730009735	9.9783576491059	9.83708435334153
CG7794	FBGN0038565	FBTR0083540	0.522890527175737	1		8.71962880858217	9.1856219498452	8.90990920800868	9.57867420049204	9.56131987910855	9.25272956143482
CG44245	FBGN0265180	FBTR0339094	0.313065188115655	1		9.53527843573463	9.63684094583267	9.31911928734254	9.7304074300858	9.86769872791165	9.84554875186419
Cht12	FBGN0050293	FBTR0071544	0.632435363151191	1		8.74105510810496	9.03992175765609	9.0148932787277	9.62166355590291	9.569828279507	9.50865412427843
CG7742	FBGN0031690	FBTR0079092	0.417949170338453	1		8.95786408848514	9.26604193739407	9.13862053545406	9.76632689831947	9.55276100195372	9.26287663642278
mesh	FBGN0051004	FBTR0085779	0.489727056195735	1		8.94684186069938	9.20118434643066	8.51993088650939	9.37226549922944	9.60060334558122	9.21141215127742
CG6051	FBGN0039492	FBTR0113297	0.408463341894315	1		9.51552095694063	9.49252566800819	9.33877885749047	9.83016910292698	9.81975533232756	9.92277674293051
CG9014	FBGN0028847	FBTR0080579	0.373522107763392	1		8.9056908985691	9.27657362462064	9.07641094120448	9.59793889705341	9.6171170971281	9.1306003652288
CG46298	FBGN0283625	FBTR0445675	-0.208668141613434	1		10.1412063132306	10.3507784350474	10.4026254678573	10.2682137365335	10.0611529182868	9.93393310290643
Dip-B	FBGN0000454	FBTR0082831	0.139184216942826	1		9.58114568919703	9.66436999827375	9.32194425271798	9.7304074300858	9.82094384061984	9.4230177037292
CG34120	FBGN0083956	FBTR0110826	0.0109841851537161	1		10.279417214818	9.82653329360291	9.78813718650336	9.98330269587929	10.1125289707766	9.87064799765147
CG9281	FBGN0030672	FBTR0074056	0.0437561259778585	1		10.269129744874	10.0182044148326	9.92076758231136	10.1470190411155	10.1508403914404	10.0600306530589
CG15098	FBGN0034398	FBTR0086629	-0.150396205782585	1		10.2378197298035	10.15234554597	10.2358985197091	10.0015008671083	10.2308129809585	9.92437580034031
SNF4Agamma	FBGN0264357	FBTR0084018	0.113238022193556	1		10.046287589944	9.7724952963507	9.82643956171655	9.95494522239119	10.1027900125205	9.93075436502796
jbug	FBGN0028371	FBTR0071919	-0.316156403218909	1		10.4242016627782	9.92621864496046	9.27606726890517	9.59314678607349	9.78241736998455	9.51503570794145
ttm2	FBGN0035124	FBTR0072507	0.30284922743689	1		9.21222816983157	9.4410238620174	9.0148932787277	9.68608921503784	9.63209042482505	9.24762913461321
yps	FBGN0022959	FBTR0076027	-0.312189034987918	1		11.2608683360656	11.1044187364465	11.226736567161	10.9005994215595	10.81357688586	10.9444397149367
Fas1	FBGN0285925	FBTR0083332	-0.370702387939535	1		11.3569797776377	11.3289686687563	11.7123367453947	11.0859802131889	10.8942676888349	11.3106449482766
CG15572	FBGN0029702	FBTR0070647	0.509531282204102	1		9.00467729427984	9.22530534179388	9.22264944050777	9.76774524105613	9.61163348915807	9.59953449787404
CG31161	FBGN0051161	FBTR0304668	0.258295401596865	1		9.24858751725876	9.479821550849	9.50957299996299	9.8013737444864	9.75283195647562	9.44100340100427
CG32521	FBGN0052521	FBTR0077234	-0.205217678079701	1		10.7710353541093	10.3705764911239	9.87725804854735	10.0524316470766	10.0791447282832	10.3866888011417
CG5886	FBGN0039379	FBTR0084907	0.430200234563647	1		9.26642923796381	9.3972986631016	9.25256984517585	9.84771100279774	9.66555362282251	9.68691302692772
MFS14	FBGN0010651	FBTR0086634	0.684226599636422	1		8.63974724813211	8.69520970422643	8.09368831401046	9.15751986353552	9.47486741703911	8.8332012391732
vig	FBGN0024183	FBTR0080718	0.068166372732412	1		10.1903216131066	10.1750400021366	9.9952158011193	10.2571482928694	10.0910158121371	10.2209215786456
kat-60L1	FBGN0037375	FBTR0078627	0.410939316483699	1		9.26642923796381	9.4761711602955	8.96516412469247	9.77904206241296	9.59783258239513	9.59953449787404
spir	FBGN0003475	FBTR0081352	0.143302178937155	1		10.0254833967962	10.0244664824194	10.1510727047193	10.2439605790223	10.1222026264693	10.2632355423558
CG46025	FBGN0267689	FBTR0347187	0.357464872813662	1		9.17492873691	9.32608236305964	9.16403222083432	9.56242141623886	9.73780857871122	9.41848602488026
Klp10A	FBGN0030268	FBTR0073475	0.226346998392817	1		9.75550696826586	9.86193224685012	9.85792373561733	10.0857923818993	9.95905523490442	10.1072558381005
FBTI0059744	FBTI0059744	FBTI0059744	3.95981856723413	4.38355226667802e-16		4.3504997197017	4.52016495266268	5.46151034383293	8.70645198707207	8.87271662366872	8.14908874675172
fan	FBGN0028379	FBTR0076683	0.404710606182126	1		9.13663931273295	9.36410637757025	9.47952593550685	9.85306587837981	9.67872455537119	9.66985557341469
VhaSFD	FBGN0027779	FBTR0080940	-0.33912224301292	1		10.9333986645241	10.7609652757403	10.712441669849	10.492370261943	10.4555832622801	10.4524464391827
CG42235	FBGN0250757	FBTR0290137	0.292199830647552	1		9.46491004583263	9.33215318235121	8.86024773305041	9.41633920714618	9.74909075324635	9.4025121039838
CG30430	FBGN0050430	FBTR0072448	0.129094611370732	1		9.39634436876703	9.72867929827678	9.93559890733177	9.99060953360643	9.81737537438463	9.66985557341469
CG30350	FBGN0050350	FBTR0088636	0.518639132184018	1		8.9651657332141	9.1721478224756	8.67380508762431	9.64191399691309	9.47788443943354	9.25781201998589
CG34051	FBGN0054051	FBTR0100106	0.618106889431549	1		8.30771177863644	8.9133640144588	8.91365944158656	9.30547711979018	9.53548939655998	9.19560787182199
CG4681	FBGN0069913	FBTR0301624	0.456008467459494	1		9.10062496311046	9.22094959663552	9.05279810420157	9.72311495936843	9.5922750406007	9.40709415761235
CG13872	FBGN0034477	FBTR0086341	1.2645762928191	1		7.64052606014888	8.05329578405017	7.56448050469415	9.20016401414611	9.15307917709545	8.64818038671315
Pgd	FBGN0004654	FBTR0070384	-0.637523508446657	1		10.9333986645241	10.4443591095838	10.3258970652627	9.91325942776331	9.96766598456278	9.98845638475551
FBTI0018963	FBTI0018963	FBTI0018963	4.3422746787234	0.000375332067205687		3.53222305093933	3.79950665469462	5.41992516630168	8.64911916744292	8.85889694855128	8.1270385381896
Uch	FBGN0010288	FBTR0077844	0.26411038031006	1		9.51800548962924	9.63028645995582	9.2196229859108	9.83964123688838	9.72008125894274	9.62138742972945
CG31694	FBGN0051694	FBTR0077685	0.309069064100447	1		9.83337973350133	9.56648706839024	9.50957299996299	9.86371636854907	9.93181053941031	10.0512756650104
PHGPx	FBGN0035438	FBTR0073066	0.191828248071679	1		9.60704879036687	9.13327321392197	10.0249922211977	9.7304074300858	9.93949105954387	9.79049812380393
CG31286	FBGN0051286	FBTR0081682	0.298364767995722	1		8.9056908985691	9.37590869700777	8.85635586459166	9.51422571158374	9.52385903960051	8.98802216583687
CG7953	FBGN0028533	FBTR0080550	-0.40135794015204	1		9.37182995411579	9.95009973700744	10.2946007783889	9.60271514305755	9.68917540595393	9.22963428749633
Galk	FBGN0263199	FBTR0076553	-1.31933672362916	1		9.71059759076401	9.4316304717798	10.3838225338033	8.61169870594349	8.70776031045584	8.42689458230267
par-1	FBGN0260934	FBTR0086450	-0.210848674217848	1		10.8401757590918	10.7481575335761	11.1381519486199	10.6893337702728	10.6778258626075	10.7552484617563
Iru	FBGN0037653	FBTR0081965	0.447342286087985	1		9.2244500513914	9.26180764100107	8.56831635893814	9.64346001291288	9.51066182891969	9.31744462912995
Rhau	FBGN0032883	FBTR0081459	0.236382185111814	1		9.45197495133218	9.42785592361267	9.27022869422569	9.72603637254064	9.74659121702992	9.35350090190607
FBTI0020031	FBTI0020031	FBTI0020031	2.57479984578228	3.98758047783246e-05		6.26995673604218	5.8386739345967	6.03005236937819	8.48636012677714	9.02898382360189	7.92461233595904
CG32591	FBGN0052591	FBTR0073973	0.233725879376881	1		9.28988007294436	9.50153203002596	9.78609282538389	9.94494963041119	9.74032336437216	9.61149529432238
CG10565	FBGN0037051	FBTR0078323	0.0681758119861491	1		9.73643101264646	9.71635420699823	9.14501554257437	9.7549296765536	9.72008125894274	9.3700236624065
sut4	FBGN0028560	FBTR0089674	0.180034980270137	1		9.1905875266475	9.41456668927199	8.9937903252312	9.55914877167914	9.58669600725845	8.92870992603421
scrib	FBGN0263289	FBTR0308620	-0.181732590285951	1		10.6357351387648	10.4993453450579	10.3060599514183	10.2203290126209	10.3259680941839	10.3668330004335
CG3702	FBGN0031590	FBTR0077477	0.11336923456732	1		9.71059759076401	9.75903908704613	9.52436507281933	9.8821676028972	9.84801273584502	9.59552542774479
CG1418	FBGN0033468	FBTR0088440	0.270935769889078	1		9.20915645275561	9.53875653318019	9.61928302300061	9.90812376679866	9.68265250144447	9.59953449787404
CG11598	FBGN0038067	FBTR0110781	0.773133936199746	1		8.13071218487758	8.72934443489123	8.76381660894124	9.10237855921555	9.48689783441809	9.39561162099687
CG16904	FBGN0037763	FBTR0082154	-0.237202705795794	1		11.2033698988711	10.2485657551116	10.4576071444711	10.4443972263646	10.0721745503957	10.7793055786393
RR51007	RR51007	RR51007	3.18404712800134	1.66168626875269e-09		4.80577130699215	5.53613824903268	6.39449506021862	8.74728545990782	8.80945818134627	8.84675680801984
shi	FBGN0003392	FBTR0074118	-0.138039292637167	1		10.4281699437199	10.4084183487779	10.4132609880305	10.4363929533021	10.1863174340823	10.1999502045574
Phb2	FBGN0010551	FBTR0086614	0.0977692109297295	1		10.0616961931045	10.0553754846883	10.1510727047193	10.1643532190716	10.1630757030857	10.2338755518917
Hsp70Ba	FBGN0013277	FBTR0082679	1.32443410737013	1		8.45501405380713	7.74894110753151	5.822303643258	9.03093995509813	9.13980630493026	8.82637539054707
aqz	FBGN0286516	FBTR0081931	-0.410772945455742	1		10.9728724269937	10.7043647561196	11.4626110912492	10.6195680968426	10.6120657556626	10.7757667754154
lost	FBGN0263594	FBTR0078921	-0.431210951105426	1		11.1855075245649	10.9739584736407	11.1285028270487	10.6818301499398	10.6500091667603	10.6720311741916
Irp-1B	FBGN0024957	FBTR0082259	-0.151535686434423	1		10.8451311945299	9.94614690595638	10.2815994675592	10.1675803178885	10.3014845765735	10.2895304683202
CG6761	FBGN0036031	FBTR0076414	0.423420588378956	1		9.00112971713858	9.21876678257989	8.90237936774521	9.66493206086433	9.50475742687367	9.19560787182199
COX6B	FBGN0031066	FBTR0074815	0.0230336120559006	1		10.653922941178	10.1784135881438	10.155830441506	10.0489360943396	10.2128169685316	10.7552484617563
CG9527	FBGN0031813	FBTR0089948	0.130739698057385	1		9.67318980535792	9.48527987658383	9.16088013084554	9.5558686864911	9.80180920531777	9.36060526855244
unc-45	FBGN0010812	FBTR0081788	-0.00378793756861841	1		9.41512725477073	9.68507279130102	8.93595839979129	9.39996894511552	9.60474953825078	9.06832211774141
Dup99B	FBGN0250832	FBTR0089608	-0.768276685020214	1		8.73252273590579	8.30037174677013	10.2960381625117	8.79257953922692	8.5418037856451	8.49734493295452
Pka-R2	FBGN0022382	FBTR0088437	0.264370457813846	1		9.52790105286911	9.592009099907	9.74036799185058	9.8990921333198	9.88711971097772	9.87064799765147
mAcon2	FBGN0037862	FBTR0082336	0.181746567212613	1		9.50804158286845	9.6269980161537	9.45399965076862	9.90812376679866	9.70342282054604	9.49580564303385
garz	FBGN0264560	FBTR0087897	0.0694431607048945	1		9.98295277331889	10.026963718621	9.82045901504424	10.0971195142866	9.96766598456278	9.97925467080458
Letm1	FBGN0284252	FBTR0072347	0.0314359881360099	1		10.3907011729703	10.1828994663699	10.2253754777324	10.3096997548586	10.2573929737864	10.3323175745026
kay	FBGN0001297	FBTR0099988	-0.302997116072053	1		10.9555635671743	10.9192227871752	11.2222073706842	10.6765542974861	10.7044725426564	10.8236805259237
CG10561	FBGN0002036	FBTR0081155	0.243918826378745	1		9.41245891083127	9.5193778160284	9.13862053545406	9.74055535524087	9.66290494547655	9.4002156082988
PI31	FBGN0033669	FBTR0088051	0.295446605650118	1		9.29278480530684	9.42027707121542	8.91739995183787	9.7491971228114	9.50623579434925	9.26287663642278
CG11125	FBGN0033174	FBTR0088974	0.294057645810288	1		9.36908023813388	9.65148055998444	9.90954316479519	9.98208128356894	9.79456777798025	10.0701781053373
Strip	FBGN0035437	FBTR0073083	0.154712120037825	1		9.69750531470881	9.82366349611718	9.72550992234825	9.96239672948327	9.89954833544517	9.84892065489889
Sec24AB	FBGN0033460	FBTR0088451	0.130614825592971	1		10.0237360958763	9.96970305110136	9.92076758231136	10.0937307028006	10.0661731915966	10.1461479965933
ATPsynG	FBGN0010612	FBTR0080167	-0.49764665311963	1		10.3452547630659	9.34421871676571	8.85635586459166	9.07055326198317	9.40842688546976	8.95084650893171
lncRNA:CR45013	FBGN0266365	FBTR0344126	0.340354205015429	1		8.23103955049386	8.9895988911447	8.86024773305041	8.97309616695161	9.48389962198089	8.60894402105613
CG3092	FBGN0034835	FBTR0071999	0.242823131932351	1		9.07047495017114	9.37394833656844	9.17969018775155	9.64962756261791	9.56699771781739	9.08557545094197
Gdap2	FBGN0042135	FBTR0088935	-0.403452139577049	1		10.2997746645975	10.2624078934776	10.9582949108608	9.93614631453282	10.2218430345874	10.2454355054326
BicC	FBGN0000182	FBTR0080803	0.41431261209742	1		9.13015776582676	9.38567074057046	9.24365869829519	9.73186151124185	9.63614723217474	9.64097051441912
FBTI0019193	FBTI0019193	FBTI0019193	2.63951870213032	0.000876540960753338		4.73918603446535	6.4279234360605	6.70263827845595	8.67353756692491	8.92228545071962	8.64430442252046
Gpo2	FBGN0033190	FBTR0088907	0.468279122997011	1		8.96880274425178	9.13558918335516	8.57306683775686	9.51591471474481	9.46881437806356	9.11388025797971
CG11635	FBGN0033283	FBTR0088739	0.660387044776437	1		8.77468875520525	8.93745706659065	8.66937549406883	9.52600741855807	9.44588656994843	9.39099289421296
robl62A	FBGN0028567	FBTR0072695	0.227897821409906	1		8.68467075759958	9.11929877521748	9.48457743870706	9.55750966127767	9.52823141816432	8.8964851450209
Kap-alpha3	FBGN0027338	FBTR0082106	0.0764626508995225	1		10.3297821584808	10.2948898033218	10.4342996649705	10.3883340245899	10.2731090422899	10.6107844032227
Cys	FBGN0004629	FBTR0082980	-1.02425631001404	1		9.47517526288176	9.84787672151917	10.2358985197091	8.71823710074181	9.07951268597329	8.7776682059671
Fatp1	FBGN0267828	FBTR0347403	-0.372566429658311	1		10.8302135305458	10.3784202621018	10.2298947547117	10.0477690254486	10.2091906707581	10.1309937291969
eIF3h	FBGN0022023	FBTR0079030	0.187621367835013	1		9.79496870719243	9.8279660544639	9.80236716997642	10.0277830289556	9.94386163938993	10.0142136362831
CG7202	FBGN0037086	FBTR0078393	0.39756391538442	1		9.02926903943047	9.36608014798859	8.87571106040929	9.66949192939317	9.47788443943354	9.33918634567816
muc	FBGN0283658	FBTR0079444	-0.141968171518128	1		11.039238497462	10.712920152018	11.0759217032472	10.8486028772721	10.723662955015	10.852523239823
Met75Ca	FBGN0028416	FBTR0075115	2.9846034508789	NA		2	6.93293960382601	2	6.84997239748573	6.66633842984715	9.51503570794145
CG12362	FBGN0036082	FBTR0076281	0.166545362755681	1		9.13663931273295	9.48890732119899	9.38273378693913	9.72165203136884	9.58669600725845	9.16075950750863
eIF4E4	FBGN0035709	FBTR0076963	0.450486483257416	1		9.05001910397162	9.19897139842904	9.32757764259479	9.66949192939317	9.64958812246226	9.61347915504274
eIF4E1	FBGN0015218	FBTR0076487	0.0887648873354127	1		10.046287589944	10.1940535151231	10.1526603609666	10.2357847346405	10.0540950569215	10.3597593105013
ATPsyngamma	FBGN0020235	FBTR0085539	-0.292475150180864	1		11.3061348859162	10.5924865762925	10.8567603315178	10.5187228368301	10.6546826880313	10.7845975608189
CG7461	FBGN0034432	FBTR0300283	0.270569531327481	1		9.99726941207079	9.56648706839024	9.61698462090873	9.84368176215095	9.95473051054694	10.205221696484
CG17646	FBGN0264494	FBTR0077885	0.249930478956353	1		10.1135448980628	9.44849478572856	9.5145205616591	9.73766322445884	9.91521328934417	10.2235216951159
CG4928	FBGN0027556	FBTR0074344	-0.311080248568493	1		10.642582462725	10.4160595895009	10.8961519350739	10.293051239058	10.4632150912053	10.2981900095717
GLS	FBGN0261625	FBTR0302972	0.128000833141321	1		9.38821909294396	9.68507279130102	9.4921216834613	9.63104524623402	9.79335733174583	9.52771481007551
Stt3B	FBGN0011336	FBTR0084786	0.16411330512784	1		9.57160986577501	9.72252991441189	9.32476369728992	9.61852271927759	9.81260364764336	9.7019077316571
CG6701	FBGN0033889	FBTR0303989	0.221832805863291	1		9.62559951749925	9.54399677221028	9.67779130195374	9.97841082993274	9.79698562794661	9.72227423965274
slmo	FBGN0029161	FBTR0079217	-0.00459177199412064	1		10.4556464250812	9.96058797579841	9.57734091663008	10.0430912859003	9.95905523490442	10.1086630490177
CG6470	FBGN0030933	FBTR0074621	0.745287686560503	1		8.48071557997959	8.84707661030622	8.62431505821212	9.48002363632348	9.34209335525232	9.37704732559228
scny	FBGN0260936	FBTR0077100	0.509672583723362	1		9.11710665413427	9.0980799896639	9.18280149110809	9.75349867217119	9.53113899264176	9.6253253700122
GstE12	FBGN0027590	FBTR0072436	-0.134887655323716	1		10.7468790839302	10.5797862196514	10.6720517117145	10.4247522564249	10.5308699445403	10.6363767107105
ATP7	FBGN0030343	FBTR0273257	0.209421358534357	1		9.39364102493425	9.35618418113591	9.09964351828441	9.62636202707014	9.64288333004423	9.17157201288182
Dhc36C	FBGN0013810	FBTR0304742	0.215871361322559	1		9.25455930746181	9.4614765266517	9.16403222083432	9.68908649575472	9.58669600725845	9.22445140581638
ND-42	FBGN0019957	FBTR0084172	-0.235337189613335	1		10.3040998519508	9.83653286680671	9.42801356981581	9.75635926293396	9.79093338825356	9.42075364362262
CG10064	FBGN0035724	FBTR0076937	0.329234273068649	1		9.12690603978191	9.40691751629396	9.19209534377418	9.68608921503784	9.60198673420837	9.42527821635184
Spn43Ab	FBGN0024293	FBTR0100356	-0.903458484551784	1		10.4927498643161	10.265583460234	10.7113647865431	9.44676298357421	9.61300634641053	9.72960953289236
Mics1	FBGN0037506	FBTR0081554	0.347663157029394	1		8.84761456886004	9.16309464671053	8.72592576055595	9.44499099998679	9.44125695658118	8.84337983786526
Indy-2	FBGN0260466	FBTR0091937	0.215767406269654	1		9.20299332824543	9.40307766737544	9.28188231012979	9.7916461400061	9.50179613937999	9.1796285419637
Zip99C	FBGN0039714	FBTR0089920	0.175881212094096	1		9.44154271938519	9.51226596939708	9.36914117822464	9.74344169984589	9.70728418348854	9.3700236624065
whd	FBGN0261862	FBTR0088307	-0.679240956244318	1		10.4175635084916	10.3276696411191	10.2448575793889	9.49380191792128	9.80661670903026	9.64679397754179
FBTI0020330	FBTI0020330	FBTI0020330	5.91326060509655	6.82703231608062e-32		3.36565135445879	3.36671421834032	3.52505351899369	8.69754954112208	8.48894872670156	8.79874438532704
Drat	FBGN0033188	FBTR0088956	0.220316533727067	1		9.18746933583765	9.19008550503118	9.61698462090873	9.38341079570837	9.7921458690731	9.4828417056377
Dnah3	FBGN0035581	FBTR0289982	0.148195773282222	1		9.6552447890729	9.67555455827355	9.3162887795004	9.84233617736222	9.7098526957596	9.55067431949353
CG4390	FBGN0038771	FBTR0083836	0.365334918913515	1		9.38550046649637	9.31386354527705	8.90614920042156	9.60589054493126	9.63344396184831	9.49795501863911
asRNA:CR46128	FBGN0267803	FBTR0347372	0.390023611966073	1		8.77052718072712	9.18338498287423	8.88720075040724	9.43431314869337	9.50031321312363	9.06542639478236
CG31624	FBGN0051624	FBTR0081491	0.293952063017464	1		8.89426115902099	9.26604193739407	9.09964351828441	9.56242141623886	9.50771264845354	9.03318383093378
hyd	FBGN0002431	FBTR0082090	0.0409284118749466	1		10.2720765150453	10.2560357131675	10.4472947233425	10.326158338629	10.2722404043629	10.4982599647615
CG5122	FBGN0032471	FBTR0080431	0.0548157986111225	1		9.51800548962924	9.68507279130102	9.85986886857716	10.0182811843719	9.67215411937498	9.5065206413493
CG43061	FBGN0262363	FBTR0304645	-4.94465362967067	4.07620495978522e-16		7.6313759793241	8.49691640348818	9.56547062528373	4.40135585643697	3.85073818977654	4.25322885604413
PMCA	FBGN0259214	FBTR0300554	-0.55125744165248	1		11.4141190842434	11.0514352409845	11.300918211982	10.6651835098831	10.6699328122132	10.7994869458839
CG15096	FBGN0034394	FBTR0086632	-0.136835296557405	1		10.1249991950579	9.65632760441109	10.370240227462	9.84098933639057	10.1337260375374	9.83027689561473
CG9259	FBGN0032913	FBTR0081464	-0.804943962783597	1		9.67095884720143	10.093996613806	9.90578220184633	9.21479657897638	9.07354183812684	9.00625682694856
Unc-115a	FBGN0051352	FBTR0082092	0.0898597840312195	1		9.95938089594298	9.99415754176294	9.80438861529028	10.0313301483032	9.96229029167914	10.040993906237
loqs	FBGN0032515	FBTR0080497	0.167622552350941	1		9.49548914127461	9.56132803155257	9.06296525138742	9.66493206086433	9.63344396184831	9.35112498402139
Idgf3	FBGN0020414	FBTR0080862	0.170901879813662	1		9.67764139852625	9.52645477631425	9.75716335824641	9.75349867217119	9.93620441360227	9.77993811419498
Rrp6	FBGN0038269	FBTR0113235	0.236679765084869	1		9.62329367947539	9.71944536522645	9.83437525331125	10.0242271668917	9.83630600488151	10.0246873367665
Sec61alpha	FBGN0086357	FBTR0079266	0.0383265712345138	1		10.1233684242481	10.0590404555	10.2253754777324	10.0948611913191	10.1927585797239	10.2351645748596
CG46439	FBGN0286979	FBTR0475273	0.157168893558567	1		9.60938071799302	9.7724952963507	10.0232575764881	10.0242271668917	9.90179662674316	9.97617434425794
dom	FBGN0020306	FBTR0071602	-0.0387161600734618	1		10.0393861390845	10.0987523623129	9.8164581661742	9.97595866264453	9.96121274524173	9.91796890891896
CG12179	FBGN0025388	FBTR0300754	-2.72848656248786	2.95849237250443e-12		8.91703079739619	9.26180764100107	9.17657216008152	6.69161048538878	6.11984541962045	6.51081008135936
CG13168	FBGN0033705	FBTR0087998	0.215703378199128	1		9.36356503352065	9.60710837356488	9.98455800301535	10.0170890414798	9.71880664743056	9.91636273047043
CG17230	FBGN0046225	FBTR0082392	0.332143624748551	1		9.03968137700943	9.41265819478553	9.31061104912351	9.623231413758	9.63479623017283	9.52138918772427
Klp3A	FBGN0011606	FBTR0070448	0.399189607978813	1		9.0636885106704	9.33013241301809	9.17657216008152	9.75063239812851	9.49734277992397	9.51503570794145
CG14183	FBGN0036931	FBTR0074907	0.0814688135522516	1		9.6996956281133	9.75603169716483	9.98633977929463	10.0835162441649	9.83041682281511	9.76573677763205
TTLL6A	FBGN0034459	FBTR0300829	0.327540968895385	1		9.20299332824543	9.210002349458	9.35541928528225	9.70546114815671	9.62937953514432	9.39330410593628
Syt1	FBGN0004242	FBTR0077726	-0.683699765233458	1		9.8843379821094	10.0999388539379	10.7443799672799	9.623231413758	9.39572101790214	9.78522778091265
Picot	FBGN0024315	FBTR0087114	-0.200588272093445	1		10.1620069890273	10.026963718621	9.89063953191585	9.91069388250056	9.95581290762766	9.59753135539739
ATP8A	FBGN0259221	FBTR0299754	-0.0780333694072357	1		9.84332019753645	9.91412820431214	9.66894302981171	9.84502609309785	9.81856584412156	9.51715664495175
ninaD	FBGN0002939	FBTR0081031	0.454587527033359	1		8.06426906577828	8.95592183407672	8.31967039925628	9.32101790866883	9.07752514780574	8.23921493653725
tomboy40	FBGN0033074	FBTR0085994	0.445043840423295	1		8.5933798006671	9.02750464354754	8.01207959515381	9.24158376530162	9.24626284134021	8.53969100990725
mub	FBGN0262737	FBTR0078468	-0.817737341092632	1		10.42287647316	10.328682105857	10.816262908449	9.79582314734111	9.50771264845354	9.84554875186419
arm	FBGN0000117	FBTR0089988	-0.0926793650255861	1		10.2983300491447	10.0406217821701	9.40688234728214	9.85039092506013	9.81737537438463	9.93868811601903
lncRNA:CR42850	FBGN0262097	FBTR0342943	-1.07880193781301	1		9.43892283172456	9.69138357088153	10.3074859693926	8.88957324577002	8.75080102922838	8.71622396892446
Ran	FBGN0020255	FBTR0073471	0.13847581969042	1		9.92047044074328	9.8135740099737	10.1042537887252	9.97350232027865	10.0850924801913	10.1986293164413
Alp10	FBGN0035619	FBTR0077129	1.09449758593427	1		8.18174780808454	8.17537887040945	6.59464876786953	8.92559941703548	9.13599151856917	8.58082950296231
CG8851	FBGN0031546	FBTR0077526	0.392978955815233	1		8.8904310342125	9.1856219498452	9.24365869829519	9.62009399231461	9.53548939655998	9.34636137751637
sws	FBGN0003656	FBTR0071125	0.0247059823181093	1		10.3577918916788	10.0406217821701	10.1318832866617	10.2327068081435	10.1742784714759	10.2130929938699
CG15208	FBGN0030247	FBTR0073383	0.454917379461898	1		9.00467729427984	9.19897139842904	9.32757764259479	9.75635926293396	9.49882876101938	9.64097051441912
CG31546	FBGN0051546	FBTR0078737	0.547277663227711	1		8.58392476394988	8.95592183407672	8.18960715606018	9.3113245510689	9.29154831703393	8.80570190718973
CG6503	FBGN0040606	FBTR0085025	-0.0977036360185603	1		9.49296549375199	9.17890061639474	10.2522811964926	9.63104524623402	9.77752840857808	9.41394006661721
SMSr	FBGN0052380	FBTR0076870	0.398977526620456	1		8.98325978755047	9.04732104888072	9.0078932029995	9.51928680052797	9.52239863036262	9.15259661422432
CG8746	FBGN0033330	FBTR0088714	0.437722727328358	1		8.99400828470796	9.17890061639474	9.02185955344847	9.583514545138	9.52531797199232	9.39330410593628
MESK2	FBGN0043070	FBTR0089703	-0.00399800135636696	1		10.2165623962963	10.1750400021366	10.1254296717098	10.1729428263389	10.1308538022453	10.2025883582204
CG34417	FBGN0085446	FBTR0112703	-0.437109276012832	1		11.3666615386426	10.9765446054952	11.2646712366969	10.691577267126	10.7919213504703	10.8381739605013
Taldo	FBGN0023477	FBTR0072141	-0.314710711772867	1		10.0769419633539	10.0169487330095	10.4640151746179	9.952452809423	10.0368093993716	9.63512344948702
yuri	FBGN0045842	FBTR0080709	-0.169216470913752	1		9.89202038187318	10.0492464340836	10.375688504115	10.0789531671081	9.97088181179334	9.78698670198977
Rpn13	FBGN0033886	FBTR0087610	0.278659979082995	1		9.61170888244536	9.66276510212908	9.30491088570845	9.76348602277484	9.7251684736422	9.94342750844063
mgl	FBGN0261260	FBTR0302153	-0.051763163257782	1		10.2119662156265	9.78139687794723	9.67999491656821	9.84636917253744	9.97409048675105	9.74235723165651
CG16721	FBGN0029820	FBTR0070821	0.0460590298139599	1		9.62790167601663	9.7348025820456	9.45142200473185	9.72165203136884	9.75033889926705	9.47849437599388
CYLD	FBGN0032210	FBTR0080070	0.51721946870535	1		8.63059221076338	8.78351576890914	9.13219705504636	9.61064058146518	9.31704218145203	9.16617588967473
slgA	FBGN0003423	FBTR0077203	-0.0603626505449339	1		10.5845030920279	10.3715592978549	10.3959382313624	10.3566388854404	10.3426144034355	10.4777148139638
CG43392	FBGN0263249	FBTR0308060	0.819780348106646	1		8.38051405493406	8.56379579432304	8.52484311438539	9.10237855921555	9.34540088506457	9.44991285893992
und	FBGN0283478	FBTR0079866	0.0135540033895755	1		10.0289716627617	10.0194590046954	10.1091681911452	10.0593974462326	10.0821216693105	10.0571182230122
Sod1	FBGN0003462	FBTR0076229	-0.635593946802041	1		11.2800242869113	10.6886783057349	11.1970393888207	10.2449793094554	10.4448304185956	10.6167307433523
CG30378	FBGN0050378	FBTR0088854	0.368699636384591	1		8.85155991050643	9.06686894627898	9.32194425271798	9.58512439124505	9.51800851159696	9.25018160199484
red	FBGN0285913	FBTR0082921	0.247075087411489	1		9.42575155018706	9.6595499438888	9.8618113825161	9.86238934919312	9.80421495968326	10.0424672228069
LpR2	FBGN0051092	FBTR0084927	-0.40069946638645	1		10.7190759072874	10.6656256471466	10.9491880780984	10.1973568340244	9.85615129042464	10.898806742494
NT5E-2	FBGN0050104	FBTR0086927	1.66468007285931	0.136536742802338		6.98150439728928	7.28139464933616	7.12116175977747	8.85796106168995	8.9486219260898	8.46254974791607
eIF3i	FBGN0015834	FBTR0079053	-0.0574654235446017	1		9.62790167601663	9.60710837356488	8.72592576055595	9.21895019668043	9.54702674412548	9.1634702404645
CG7024	FBGN0029722	FBTR0070712	0.487905957155666	1		8.80348842375505	9.08615551502001	8.7301853344388	9.42715042119263	9.43661243892792	9.22963428749633
Myo31DF	FBGN0086347	FBTR0080035	0.228735817158233	1		8.97243060949459	9.26180764100107	9.02185955344847	9.30156562373453	9.56131987910855	9.04499194099347
CG11779	FBGN0038683	FBTR0083749	0.149599168083688	1		9.70624668659988	9.79318085555286	9.90766390887761	9.97227257899403	9.9074020737812	9.98079237125869
capt	FBGN0261458	FBTR0100022	0.066941478576656	1		9.45197495133218	9.592009099907	9.37731210157325	9.4713449061403	9.7440873427338	9.3886779739637
mbl	FBGN0265487	FBTR0086991	-0.668945267626759	1		9.77433398116584	9.88138272981429	10.7199574294765	9.50234699705476	9.34705181073776	9.7019077316571
mEFTu2	FBGN0033184	FBTR0088981	0.221570869739137	1		9.20915645275561	9.29533906254775	8.75129657500935	9.44853279340052	9.48089516567284	8.99412603021479
CG43340	FBGN0263077	FBTR0306931	-0.823939000044246	1		10.2617363786419	10.3123967824835	10.3688749373446	9.50234699705476	9.28122327879038	9.67746157287876
Adk3	FBGN0042094	FBTR0082330	0.304279182852471	1		9.1203805173122	9.15854666544155	9.26142628797164	9.62009399231461	9.56274143505732	9.23479861630605
eas	FBGN0000536	FBTR0074211	0.217222063123234	1		9.65072344026983	9.10045310275995	9.24365869829519	9.53102741617509	9.72897214702493	9.41621483629762
smash	FBGN0263346	FBTR0308849	-0.156082416811841	1		10.5028195746413	10.2666404310829	10.1684415622725	10.0218517137959	10.227231692096	10.2325853761742
CG10477	FBGN0035661	FBTR0077068	-0.189556442564376	1		9.04658141904927	9.8135740099737	9.58676732705448	9.27587908433397	9.50918799228177	9.18230408467772
CG33293	FBGN0053293	FBTR0078824	0.0828345904089679	1		9.12690603978191	9.3992275711099	9.80438861529028	9.71872171750013	9.62666354198725	9.27295284097806
Acp76A	FBGN0015586	FBTR0075038	0.116750187272494	1		8.62137870624766	8.96376352950641	10.1108026122141	9.29371067209184	9.47486741703911	9.69067633915517
jp	FBGN0032129	FBTR0079860	-0.175523395586688	1		10.5642111965432	10.2761184826877	10.5970716420111	10.1804170084455	10.404174567708	10.3371277008022
Hydr1	FBGN0033382	FBTR0088580	0.0456295277547195	1		9.65975201240602	9.67396206289906	9.27606726890517	9.65576885812393	9.69825820731553	9.40937973866609
CG30412	FBGN0050412	FBTR0072043	0.292410631750412	1		8.95419936127729	9.21219845444377	8.94697994810749	9.52433019681882	9.42883819362906	8.99412603021479
CG31704	FBGN0051704	FBTR0080273	-1.83039384839062	0.898259628661313		8.26101301184718	8.83001768906563	9.84423387464897	7.38157568795479	7.64839884526053	6.81658558163793
Marf	FBGN0029870	FBTR0070909	-0.156574971612981	1		10.9203101132838	10.5453616310053	10.8222608388173	10.5313033186391	10.612752141949	10.6946959842662
Moe	FBGN0011661	FBTR0071269	-0.0978569659303196	1		10.553351754723	10.3052137365644	10.3999542917398	10.1931404883532	10.3557945281218	10.4176733441242
CG9570	FBGN0031085	FBTR0070002	0.506352415181284	1		8.83571339186192	9.04977907003506	8.87571106040929	9.4643641350906	9.4596869332852	9.35587291341712
CG10589	FBGN0037035	FBTR0078266	0.290378411455806	1		8.86333160958884	9.16536327218893	8.92856364358544	9.48002363632348	9.40367528887609	8.88667565999559
Acer	FBGN0016122	FBTR0079685	-0.162658065889169	1		10.569011500999	10.3705764911239	10.3551504997896	10.4541203000104	10.1027900125205	10.2390247478184
CG32437	FBGN0052437	FBTR0078344	0.32090226061853	1		8.92079104222021	9.1856219498452	9.40954073851187	9.68308569433422	9.48839460728462	9.31744462912995
CG42369	FBGN0259715	FBTR0299968	-0.716203159233717	1		10.6707682471818	10.4957440832713	10.5888857509015	9.80965980334136	9.85962523680108	9.94657847578415
heph	FBGN0011224	FBTR0085878	0.118881272104541	1		9.76390487616377	9.90601125031822	10.385173757924	10.1415591185978	9.8642441910819	10.4267275947661
DUBAI	FBGN0033738	FBTR0087950	0.170329990617299	1		9.68871065530864	9.7363293507632	9.74247813663799	9.99908766643696	9.78363702603328	9.88714147376697
RpL38	FBGN0040007	FBTR0111120	-0.599527380589319	1		10.3715954360408	9.9421832148061	10.3258970652627	9.83423620639041	9.79335733174583	9.15804367166705
CG13700	FBGN0036785	FBTR0299605	0.483295027171417	1		8.54059309896089	8.92947067199433	9.11926365219746	9.49036966422886	9.39252698915344	9.18764033021675
CG3788	FBGN0034800	FBTR0071995	0.314358182023481	1		9.01174638492848	9.3972986631016	8.8795511332122	9.54267325774014	9.43195292071478	9.29783969596899
COX4L	FBGN0033020	FBTR0086089	0.242823681580524	1		8.72823755161544	8.92947067199433	9.49712935155377	9.53935545606818	9.43350776616258	8.94770485969865
Doa	FBGN0265998	FBTR0299742	-0.0325131812502904	1		10.3127115193349	10.1637373982649	10.3565288337299	10.1567951305214	10.2635251381906	10.3165729726908
CG13442	FBGN0034546	FBTR0086240	0.361238422548005	1		9.05686999681145	9.0957029665621	8.91365944158656	9.49036966422886	9.48988982888268	9.13888830926239
Hydr2	FBGN0014906	FBTR0077576	0.234503349365349	1		9.22140427401747	9.49071762897623	9.57260451368375	9.66493206086433	9.70728418348854	9.63512344948702
Tsp42Ee	FBGN0029506	FBTR0086180	-0.100416020706436	1		9.72141778842313	9.94614690595638	10.3510075792469	9.92347622766012	9.97515846116902	9.88878049781028
Srpk79D	FBGN0025702	FBTR0078496	0.0638865446359058	1		9.97574082216771	10.0772269415494	9.99698447119927	10.0891998693966	9.97088181179334	10.1786694830792
smt3	FBGN0264922	FBTR0079356	0.690933566777888	1		8.35294622251055	8.32086878087012	9.29056115944744	9.25378130263295	9.25859559373727	9.68502768313442
CG10089	FBGN0036369	FBTR0075820	0.19474289535725	1		9.09397920138989	9.33013241301809	9.31061104912351	9.58994317936759	9.54989672202104	9.14438727164526
ntc	FBGN0035461	FBTR0073185	0.292111993893886	1		9.13015776582676	9.29119000826218	8.81283771469208	9.40362286760849	9.51800851159696	9.20879009843999
CNT1	FBGN0033371	FBTR0300173	0.273522297707924	1		9.06028328197338	9.1721478224756	8.96154557908416	9.54267325774014	9.43350776616258	8.97881767310418
Idh3a	FBGN0027291	FBTR0074780	-0.524420212114616	1		11.1987314284534	10.3256425775427	10.6304983394839	10.2182556824889	10.1394534099922	10.3573936854577
CG34330	FBGN0085359	FBTR0112532	0.348449558944363	1		8.5454725012635	9.01749342531306	8.42852462215926	9.0071195793772	9.35527821928323	8.65204596558264
Hsc70-1	FBGN0001216	FBTR0075761	-0.48671161033371	1		10.1217358079872	10.0553754846883	9.60543736265762	9.36853118435586	9.6253036255932	9.3723686848799
xmas	FBGN0286809	FBTR0474622	0.188586425913898	1		9.52296175554221	9.6269980161537	9.21355096337124	9.72603637254064	9.62666354198725	9.60552729132363
CG30039	FBGN0050039	FBTR0088023	0.101944599857308	1		8.85155991050643	9.20118434643066	9.36914117822464	9.42175494122956	9.47788443943354	8.7670135179744
CG8813	FBGN0031476	FBTR0077628	0.177006790178234	1		9.20607818156982	9.50690898252021	9.68658563690931	9.72018761841863	9.68526520337906	9.55687310575463
Lon	FBGN0036892	FBTR0074967	0.128515795778607	1		9.5763856561229	9.5334971908465	9.57260451368375	9.8069030681919	9.73276581836659	9.5065206413493
tsr	FBGN0011726	FBTR0072188	0.0217640405441754	1		9.27526803195344	9.32405306647538	9.64206787098105	9.38710684272743	9.71880664743056	9.16887647417188
CG1637	FBGN0030245	FBTR0073406	-0.0220273417468504	1		10.1762337635181	9.83225581940863	9.80640723220018	9.90425998796324	10.0057907420661	9.86233000635225
unc-13	FBGN0025726	FBTR0089245	-0.571963456652168	1		10.3660898566256	10.4647648784354	10.712441669849	10.143745567818	9.67083643369688	10.0021498393841
Cyp28d1	FBGN0031689	FBTR0079062	0.222938973528651	1		8.54059309896089	8.86393617596137	9.3935164133721	9.35160610837118	9.40684475815151	8.73821021703013
Herc4	FBGN0035207	FBTR0072670	0.110174779307017	1		9.72572324689191	9.65632760441109	9.27897771933638	9.7577874341197	9.68656978214745	9.57937680263267
CG2918	FBGN0023529	FBTR0070411	0.0327618700270582	1		9.92796331595711	9.91412820431214	9.87725804854735	9.8013737444864	9.99950617004613	10.0081943474607
Ubc87F	FBGN0267383	FBTR0082838	0.53520564795891	1		8.74953731477915	8.84990025566647	8.98668684933852	9.42715042119263	9.43350776616258	9.32472833451152
Nurf-38	FBGN0016687	FBTR0072343	0.121413567901002	1		9.84727728439143	9.72560788275517	9.21659016913374	9.70841849253081	9.72643747936329	9.79225063494187
Hasp	FBGN0032797	FBTR0081280	-0.287391150668586	1		10.0819882933843	10.1034924853048	9.33318912092113	9.67705982865922	9.31197932140133	9.76216449289716
SkpA	FBGN0025637	FBTR0070123	-0.444735000405983	1		9.30722138331059	9.24044771407476	10.5105701449231	9.25175552785043	9.33045691830198	9.51291164830484
CG4686	FBGN0038739	FBTR0083816	0.439110183785875	1		8.92079104222021	9.20339390519237	8.66493225816755	9.4713449061403	9.36834367660547	9.31012396397482
CG2750	FBGN0030376	FBTR0300918	0.155972702482796	1		9.44415785803707	9.45777936217443	9.82045901504424	9.96115748127403	9.60474953825078	9.62335774348195
Wbp2	FBGN0036318	FBTR0273240	0.164498789462373	1		9.64391473729499	9.70236144275015	9.59379693450602	9.72457640542591	9.82805440224644	9.87891830559624
Hmgcr	FBGN0263782	FBTR0084450	0.488502903911883	1		8.81969088065036	8.82715482122159	8.46476279902326	9.2877912643167	9.35199328266678	8.91590625815496
dop	FBGN0267390	FBTR0075562	0.187652907415918	1		9.85712277562555	9.7271444078744	9.59846438233935	9.91069388250056	9.83041682281511	10.0097015257402
Tektin-A	FBGN0028902	FBTR0080788	0.358073635384607	1		9.07047495017114	9.09093713865426	9.20132970838725	9.54763569765967	9.53982672139449	9.33197545144255
CG9331	FBGN0032889	FBTR0081417	-0.347153231377715	1		9.28696948037229	9.51760313838028	10.328708802978	9.61222045790565	9.49585526668442	9.16617588967473
Ppm1	FBGN0035143	FBTR0072553	0.386594309809223	1		9.03968137700943	9.19675505077405	9.52436507281933	9.64036632239941	9.58109531550313	9.7314375435056
Pdha	FBGN0028325	FBTR0070708	-0.0283116863053405	1		10.6021737162346	10.0541517558579	10.2223547423436	10.0628677738484	10.2609002586816	10.4928816487185
CG33109	FBGN0053109	FBTR0082900	1.19356741516178	1		7.40311337762631	7.84264272724877	8.05346092121831	9.0071195793772	9.02279969108172	8.87679901931231
gpp	FBGN0264495	FBTR0303787	-0.0517784689289447	1		10.2706038823235	10.3417798943064	10.5375556516727	10.3938557114586	10.1602613656157	10.4402033094691
CG4716	FBGN0033820	FBTR0087746	-0.475109936272778	1		12.1661661556636	11.5977734234769	12.0286347724465	11.3044958954015	11.2790147188151	11.7860424209195
CG7220	FBGN0033544	FBTR0088216	-0.287814648529261	1		9.60237359679367	9.84079727184085	10.6086857839991	9.84502609309785	9.71880664743056	9.82343716407483
CG42837	FBGN0262026	FBTR0303860	0.161669349628736	1		9.8313833951673	9.59873940546435	9.49712935155377	9.71725432558646	9.84917820117538	9.85898933493573
ATP6AP2	FBGN0037671	FBTR0081978	-0.0164099968821079	1		10.1086079368719	10.1534887876037	9.95937928095864	10.0123105943826	9.99635358796998	10.1679102385423
Trpm	FBGN0265194	FBTR0339074	0.198670493207535	1		9.22140427401747	9.51582627498948	9.12574484666655	9.50914680541439	9.56416159165823	9.41166170452821
CG14297	FBGN0038655	FBTR0083696	0.346795450356771	1		8.90948077726476	9.28494396764113	9.23169089675524	9.61694973306418	9.45203636799738	9.41394006661721
Slik	FBGN0035001	FBTR0072363	-0.0245667434187211	1		10.3522332805912	10.2313449144556	10.3482390079584	10.2078441004579	10.2485872760283	10.3982422908463
CG7716	FBGN0035800	FBTR0076824	0.233661410755647	1		8.72823755161544	9.1721478224756	9.32476369728992	9.46785874284499	9.44742647884725	9.02724333458028
GramD1B	FBGN0085423	FBTR0112638	-0.188447819008058	1		9.69750531470881	10.1058567192538	10.2328997602862	9.87560493281943	9.83395321607449	9.81656485124647
Asph	FBGN0034075	FBTR0087219	0.403419153460976	1		9.16545122838715	8.99980487017105	8.80073770963253	9.27787129059309	9.53838239482673	9.36060526855244
CG31459	FBGN0051459	FBTR0083812	0.916152562901195	1		7.82037838896798	8.30037174677013	8.14563732667278	9.13571559088307	9.08940951094212	8.78120235392667
slim	FBGN0261477	FBTR0086693	0.266266621806082	1		9.37182995411579	9.41456668927199	9.07306124846377	9.52433019681882	9.61163348915807	9.54236762141572
Cka	FBGN0044323	FBTR0079536	0.194986698517603	1		9.47517526288176	9.56132803155257	9.44883974500117	9.76206348445908	9.67083643369688	9.63512344948702
CG12990	FBGN0030859	FBTR0074479	0.46044975903896	1		9.22140427401747	9.05712810552703	8.418001441268	9.40908645789255	9.3909273190983	9.3886779739637
CG13032	FBGN0036652	FBTR0075316	0.12295333125605	1		9.25157650225903	9.61210655018688	9.36366807261573	9.66949192939317	9.53693662084986	9.4025121039838
CG7387	FBGN0035852	FBTR0076723	0.358679893774745	1		9.0636885106704	9.28494396764113	8.93964161268128	9.57867420049204	9.41788338586662	9.37938096843391
Mlf	FBGN0034051	FBTR0087292	-0.202523613400911	1		10.0853427337274	10.2062241798339	10.7745957820093	10.2801891142627	10.0120480563477	10.2505436796686
Nacalpha	FBGN0086904	FBTR0087858	-0.291213584054274	1		10.9555635671743	10.7994506019025	10.9131117677147	10.5586001800368	10.558208559928	10.6805722586469
Chchd2	FBGN0260747	FBTR0074387	-0.14625762803854	1		10.4465456183751	10.091612847725	10.1902491909297	10.0147017963072	10.1955102916481	10.0959484623476
vlc	FBGN0259978	FBTR0086039	0.36243159596876	1		9.01526798329853	9.16762833587354	9.4121942402483	9.70101373383608	9.47033002038575	9.52138918772427
Eps-15	FBGN0035060	FBTR0072433	0.135382428240757	1		9.68650358794705	9.66436999827375	9.2256695595617	9.76063954209557	9.62257994109064	9.64097051441912
CG15286	FBGN0028531	FBTR0080625	0.440616990791738	1		8.97243060949459	9.09332202054879	8.93964161268128	9.6011248173469	9.35199328266678	9.35824103137884
mei-218	FBGN0002709	FBTR0100639	0.260788824835932	1		9.31866752674709	9.60376660979692	9.62615634067473	9.85306587837981	9.57547279651854	9.90182608407811
CG18659	FBGN0027561	FBTR0088626	0.201184884483589	1		9.50553981653976	9.48890732119899	9.67337394935003	9.80275806342032	9.74533982308274	9.72411156240987
Mst36Fb	FBGN0261349	FBTR0302267	0.476934894105239	1		8.39680539119274	8.76269015673855	8.43897160126727	9.29371067209184	9.13980630493026	8.49304115244346
bgm	FBGN0027348	FBTR0080590	-0.944842466557125	1		10.3866283328181	9.89374954419584	10.2298947547117	9.34211677740657	9.35363668592712	9.00323367694385
CG9010	FBGN0034173	FBTR0087067	0.518477621961435	1		8.57917390643845	8.83857236335638	8.06699506674549	9.13571559088307	9.22845970811421	8.71991169081392
cora	FBGN0010434	FBTR0086506	-0.0869881146695459	1		10.5239871549971	10.2740176236191	10.3301126195281	10.143745567818	10.2955119844247	10.4267275947661
Nap1	FBGN0015268	FBTR0072219	-0.179277327619199	1		10.393410025985	10.2634671925697	10.1637253011016	10.0778101391967	10.1193073344326	10.0959484623476
wash	FBGN0033692	FBTR0087989	0.352388183587803	1		9.23958322607221	9.34821824164075	8.86800011432276	9.50575090739575	9.49138350242445	9.55687310575463
Spn75F	FBGN0052203	FBTR0110771	0.523129451554336	1		7.86008721159615	8.74459719182796	9.24663520053559	8.98777598847551	9.32544099804546	9.38635933326813
LTV1	FBGN0027525	FBTR0088245	-0.629270912148136	1		10.2939875032245	10.0182044148326	9.55590356661037	9.32487708882728	9.40842688546976	9.34874514687537
Vrp1	FBGN0243516	FBTR0071791	0.261487821849966	1		9.54505662704589	9.67555455827355	9.77170060367869	9.89130547528501	9.65759295768928	10.1880184471535
IscU	FBGN0037637	FBTR0081930	-0.964482161422675	1		10.2241903071733	9.69609860541175	9.51204890169886	8.86592928355596	9.05951300204235	8.7013780891372
spen	FBGN0016977	FBTR0078121	-0.182492485231991	1		10.412230905603	10.4894201628649	10.9381834504621	10.3547526020001	10.3351473237661	10.6412466837786
Eb1	FBGN0027066	FBTR0086127	-0.09709736079005	1		9.98654527424444	10.0784312612497	10.5711865714443	10.2026099964999	10.0357861173543	10.1719543641536
CG5823	FBGN0038515	FBTR0083505	0.256429497048721	1		9.344094070362	9.52821860541715	9.7942529454342	9.7916461400061	9.70342282054604	9.96223090217321
CG11073	FBGN0034693	FBTR0071797	0.269329765236032	1		9.73643101264646	8.88886176431462	8.4232726263514	9.07743231830506	9.45663157392802	9.5834309365272
CG43783	FBGN0264305	FBTR0331516	0.11306065488099	1		9.33566824966626	9.63028645995582	9.54385483070233	9.76206348445908	9.58809278951896	9.50224418700162
mrj	FBGN0034091	FBTR0087193	-0.214692900950645	1		9.72141778842313	10.0418570364997	10.6005657123625	9.8990921333198	9.88029505952611	10.0745052590164
Gdi	FBGN0004868	FBTR0079862	-0.163392865574668	1		10.1825120196832	9.90193558335131	9.77170060367869	9.82472840128148	9.90852055439126	9.65066326798301
CG32396	FBGN0052396	FBTR0076969	0.480066196554402	1		8.57917390643845	8.90795491939061	8.34210823047272	9.18112997461486	9.27256227193996	8.82637539054707
asRNA:CR45604	FBGN0267164	FBTR0346283	0.50713400105725	1		9.02228549596606	8.97415325804096	8.60124583592804	9.38895132144601	9.38772264795915	9.3700236624065
CG31407	FBGN0051407	FBTR0082214	0.358924146107712	1		8.47561177396715	8.95854047131361	8.48506884523345	9.15968227508046	9.24094493121969	8.54801308918305
l(1)G0196	FBGN0027279	FBTR0299522	-0.0185102469486758	1		10.1699280664572	10.0675560199178	10.0760848010012	10.0628677738484	10.0711760559799	10.1254433796287
Cand1	FBGN0027568	FBTR0080054	0.208210589229095	1		9.52296175554221	9.49071762897623	9.40421904850653	9.80828209422071	9.61300634641053	9.61149529432238
zip	FBGN0265434	FBTR0072398	-0.205875620002285	1		10.4775122762953	10.3052137365644	10.1637253011016	10.1338803455372	10.1008343067658	10.1128764648684
Pdh	FBGN0011693	FBTR0075426	-0.405793983054053	1		10.2617363786419	8.78055902372195	8.7301853344388	9.07971806729143	9.00199234341325	9.04204896172423
CG8086	FBGN0032010	FBTR0079620	-0.208729595013991	1		10.2058151082085	10.0651281261085	9.5145205616591	9.65116533908274	9.74909075324635	9.84554875186419
CG14712	FBGN0037924	FBTR0082418	0.429929702626124	1		9.18121266244533	9.28285593033094	9.11601210356401	9.69804115592438	9.35034800523726	9.78874348121688
Vha100-1	FBGN0028671	FBTR0085374	0.101665188848638	1		9.64391473729499	9.52468878812599	8.82881479139678	9.53769368957688	9.50623579434925	9.37938096843391
Cyt-c1	FBGN0035600	FBTR0077144	-0.322047136342242	1		11.1800269591582	10.4748605398872	10.7135177499271	10.3213370391107	10.4776052733379	10.6739335675795
CG9855	FBGN0037242	FBTR0078950	0.247116775246257	1		9.29278480530684	9.35021385385302	9.06296525138742	9.60905897302585	9.49436621813799	9.34397366292847
ProtB	FBGN0013301	FBTR0080681	0.294016842096266	1		8.99757339502138	9.16762833587354	9.4642644258032	9.63260294704157	9.50475742687367	9.39561162099687
CG9173	FBGN0035218	FBTR0072720	0.394703485439929	1		8.73252273590579	8.91875290494174	8.62888496446803	9.36666039589848	9.2568402134591	8.78120235392667
CG4218	FBGN0250844	FBTR0080662	0.0929814677968675	1		9.10393639899925	9.40307766737544	9.68219517044987	9.59634329470225	9.60060334558122	9.30522280139278
Galt	FBGN0263200	FBTR0079322	0.578230155163741	1		8.97243060949459	8.73546490222528	8.88338101188456	9.21271527704386	9.41945346045955	9.65644781534647
CG5028	FBGN0039358	FBTR0084901	-0.39863965008493	1		10.7595328055449	10.0578198327551	10.0249922211977	9.90296975873687	9.94277023509612	9.92756860786212
Acam	FBGN0011273	FBTR0084904	0.370348135755706	1		8.77052718072712	8.95592183407672	9.04597998037673	9.52096989236128	9.30350153753872	9.01828647268665
AIF	FBGN0031392	FBTR0077830	-0.0460427284612906	1		9.44415785803707	9.73174418881864	9.87148491242188	9.78465747351304	9.67478588569296	9.46317472340888
asRNA:CR45485	FBGN0267041	FBTR0346058	-0.313732669849626	1		8.48071557997959	8.93213771883918	10.1156947949438	9.06825293480398	9.13980630493026	8.88667565999559
Jafrac1	FBGN0040309	FBTR0073763	-0.0246510829544576	1		10.5140646169068	9.94746572004359	10.5877125370562	10.1589586278051	10.3065843349341	10.5602546580117
CAH13	FBGN0033542	FBTR0088215	0.152690517696884	1		9.42310280227376	9.67077178887828	9.89254108046701	9.87428880883545	9.71753090881168	9.88385782886936
trol	FBGN0284408	FBTR0342806	-0.2535249413165	1		10.6056820164382	10.2844914591542	10.2815994675592	10.0914670647526	10.2046449429897	10.1379017721209
CG31705	FBGN0028490	FBTR0080242	0.00614486945907088	1		10.4659775315002	9.98005024615004	9.75507459919386	9.99546027994231	9.93839634261982	10.3455070233727
FucTB	FBGN0032117	FBTR0079811	0.123304766060569	1		8.81161239767406	9.1721478224756	9.48457743870706	9.56405495881724	9.35199328266678	8.92232229583901
Fit1	FBGN0035498	FBTR0073209	0.224078485788267	1		9.44937395696422	9.2382942243158	9.16403222083432	9.50914680541439	9.61985110477764	9.39330410593628
CG10553	FBGN0039324	FBTR0084853	1.22275112100977	1		7.81230376562169	7.76099207261096	7.5928260711157	8.95826543733178	8.9486219260898	8.88995290490209
Hex-C	FBGN0001187	FBTR0087399	-1.21141092894798	1		9.89202038187318	9.71325641134497	9.7942529454342	8.61169870594349	8.66074329852666	8.51443280423493
Mtpalpha	FBGN0028479	FBTR0079857	-0.0407149262604021	1		10.3811799316431	9.76054043433814	9.69314638547352	9.78885473461179	9.96013439338513	10.0541999016236
CG6484	FBGN0034247	FBTR0086903	-0.278232511982217	1		8.42884633879826	9.42217552011447	9.02879235202115	8.87911262744151	9.06152549290353	8.11588575138227
Sam-S	FBGN0005278	FBTR0089428	-0.521771395425328	1		10.7082380650893	10.3195442417871	11.1073723354437	10.1867927747885	10.2164341742438	10.2745635311621
CG5555	FBGN0038686	FBTR0083746	0.558449339599602	1		8.49086934227425	8.85553102094222	8.97596562226302	9.43431314869337	9.2568402134591	9.33438308969462
CG33144	FBGN0053144	FBTR0088254	-0.0699437195543844	1		9.75128961135289	9.93953469112102	9.57023046827185	9.70398019953883	9.69437257802084	9.68124958799095
CG30324	FBGN0050324	FBTR0087181	0.461608656595524	1		8.68467075759958	8.75668434491153	8.63344044070504	9.25782433858077	9.29839085085334	8.85012589203009
CG14077	FBGN0036830	FBTR0299821	0.440542169436003	1		9.02926903943047	8.95329843510438	9.0322462979936	9.49722602546296	9.43350776616258	9.39330410593628
CG17010	FBGN0032424	FBTR0080354	0.382197219112056	1		8.79121603788504	9.03496772934386	8.83673746432617	9.45206591305726	9.29326199539349	9.0390999667456
Ubc4	FBGN0015321	FBTR0076395	0.398386855047508	1		9.00467729427984	9.06686894627898	8.78034274585822	9.33639307385347	9.43506093770019	9.28046407783912
Wdr62	FBGN0031374	FBTR0077811	-0.0556339177535132	1		10.2939875032245	10.1316107491841	10.1205704443176	10.1250542658784	10.0949512321756	10.1652078430448
Drp1	FBGN0026479	FBTR0077744	0.107052516320239	1		9.78262332145675	9.71325641134497	9.74036799185058	9.84636917253744	9.84567897685058	9.8639974456883
nSyb	FBGN0013342	FBTR0072815	-0.676093807624498	1		10.0684919888903	9.98262549081801	10.7422726043864	9.68908649575472	9.19584973917596	9.92277674293051
Pp2A-29B	FBGN0260439	FBTR0005088	-0.11178145753608	1		10.279417214818	10.1431668517092	9.96661815320333	10.0442621434548	9.99108392705705	10.0365649074299
CG14314	FBGN0038581	FBTR0083560	2.19518644110693	3.69879631907655e-05		6.01243403466175	6.70241725778755	6.68519207495189	8.71529983538531	8.61488569019824	8.62476684737786
Capr	FBGN0042134	FBTR0075098	0.216123285238662	1		9.51303213813956	9.70236144275015	9.8104360123908	9.90296975873687	9.65092534985031	10.1016132281386
roh	FBGN0250838	FBTR0072030	-0.086617343708802	1		10.3480502221065	9.81067829185193	9.40954073851187	9.78465747351304	9.76152388562903	9.91314499903629
Vha13	FBGN0283536	FBTR0083804	-0.152042606896688	1		10.3326077300857	10.2507039784737	10.4767464740784	10.120620894637	10.2397275011846	10.2492683307272
Pgm2b	FBGN0033969	FBTR0087464	0.35901437284515	1		8.73679522975469	9.01246164372886	8.58252112450957	9.35349650755641	9.22127648159304	8.80570190718973
djl	FBGN0037463	FBTR0081631	0.262910109796201	1		9.13986919900688	9.13790144090275	9.48457743870706	9.68908649575472	9.48239817593568	9.38171084256829
CG17564	FBGN0032768	FBTR0081225	0.227209396733292	1		8.93944664569418	9.15398430167203	9.27897771933638	9.36103343087163	9.51800851159696	9.16617588967473
CycT	FBGN0025455	FBTR0075205	0.0498072867952121	1		9.95938089594298	10.0614786071505	10.2507995258795	10.1371762540819	9.97622564558933	10.3055713270335
ClpP	FBGN0032229	FBTR0080000	0.172141872293334	1		9.46748320572692	9.50332657511267	9.96661815320333	9.85840095165751	9.7440873427338	9.89857573004045
knon	FBGN0285943	FBTR0087126	0.237715186391505	1		9.45716291441921	9.59032160619001	9.78199539172176	9.87954611612564	9.64422678363747	10.012711166877
Rpt1	FBGN0028687	FBTR0088947	0.219366840899714	1		9.45716291441921	9.39343309285228	8.78034274585822	9.51928680052797	9.45050137437966	9.40709415761235
Jon99Fi	FBGN0039778	FBTR0085652	-0.602657685594105	1		9.58351982918311	9.43351404903002	7.75211340461563	8.15896823827569	8.09211036367044	9.09979726875403
CG3483	FBGN0035005	FBTR0072293	0.588590395275012	1		8.47048984815644	8.72627443658855	8.05346092121831	9.15968227508046	9.13790017263562	8.74907895544056
hts	FBGN0263391	FBTR0309102	0.0676289901211017	1		9.96667488733311	9.82078797867317	9.69096278265589	9.90683698993854	9.85383067016913	9.93234460944436
CG7542	FBGN0036738	FBTR0075181	-0.269624606314161	1		9.17177648019744	9.65793967380903	8.46476279902326	8.82291430869075	8.98512765941963	8.92551964614199
CG33017	FBGN0053017	FBTR0087135	0.1165566272248	1		9.44676826486589	9.48164328829714	9.97022401405861	9.93488430135941	9.62394242610217	9.72960953289236
Bug22	FBGN0032248	FBTR0080044	0.516235930051908	1		8.62599281353541	8.78351576890914	9.07306124846377	9.45030043479248	9.29326199539349	9.30522280139278
Su(Tpl)	FBGN0014037	FBTR0074920	0.0222853773142369	1		9.94652699701188	10.0651281261085	10.1840520040301	10.0524316470766	9.9879128665411	10.2235216951159
CG18662	FBGN0040963	FBTR0079760	0.33401164852909	1		8.57440735244318	8.86393617596137	8.73866693753247	9.20645329485029	9.27082381363469	8.62082738018835
AdipoR	FBGN0038984	FBTR0084282	-0.0796617213183529	1		10.9127772800556	10.4471587681657	10.9610157885834	10.6148474111609	10.595493748853	10.9036787526778
CG18131	FBGN0031343	FBTR0077936	0.576396334840396	1		8.68024083478518	8.91875290494174	9.05619512073483	9.38155921527861	9.27256227193996	9.71120089244911
CG13280	FBGN0032609	FBTR0080931	0.392141033398092	1		8.59808418293079	8.98446869846707	8.74288911331908	9.26788263458011	9.29668325749313	8.92870992603421
Root	FBGN0039152	FBTR0304161	0.142558843523997	1		9.74705988990187	9.5334971908465	9.58676732705448	9.84098933639057	9.73780857871122	9.7167481901532
CCT5	FBGN0010621	FBTR0087987	0.0937531619747178	1		9.2985767834637	9.41837612084686	8.79261428938959	9.31520971306806	9.43195292071478	9.09696409876448
CG6569	FBGN0038909	FBTR0084155	0.376188951299857	1		8.87500803412704	9.1494074641471	9.17344737896916	9.4643641350906	9.44588656994843	9.42978864349123
Acp62F	FBGN0020509	FBTR0072943	-0.0394087860665824	1		8.27283017876943	8.7596903760307	9.89633667502119	8.60536649830423	9.24626284134021	9.35112498402139
CG31231	FBGN0051231	FBTR0083662	0.364010280134166	1		8.88659071396138	9.16762833587354	9.00438038694227	9.42894443973355	9.41000727965316	9.31987661911257
pyd	FBGN0262614	FBTR0305294	-0.0837163944916718	1		10.3577918916788	10.2226567914254	10.1902491909297	10.110595715454	10.1442089127631	10.2670214302249
CG5103	FBGN0036784	FBTR0075132	0.26918003918618	1		8.9651657332141	9.08375874701699	8.40740093876656	9.33256461684919	9.20316036544341	8.74546513290856
CG5455	FBGN0039430	FBTR0085015	0.317970000169684	1		9.64618787718099	9.16762833587354	9.15772113889161	9.54267325774014	9.6143778985047	9.80445896442832
COX7A	FBGN0040529	FBTR0081855	-0.153915191643791	1		9.59768320353164	9.48527987658383	10.5460371645242	9.64962756261791	9.69566895093524	10.0395190835407
CG44251	FBGN0265186	FBTR0339106	0.309883994407169	1		8.26693369462935	9.11929877521748	8.54915645829488	9.17258911861225	9.11482795684168	8.65590121463347
FBTI0018967	FBTI0018967	FBTI0018967	5.48900333856645	7.10325895021887e-25		2.70555383119089	3.79950665469462	3.52505351899369	8.30678438171705	8.51561829459387	8.05295492486235
CG1440	FBGN0030038	FBTR0071197	0.0406354583014762	1		9.64618787718099	9.75603169716483	9.915166289515	9.79443215486456	9.84451068013308	9.81138904770148
CG34425	FBGN0085454	FBTR0112726	0.465296273335637	1		8.71962880858217	8.94010940365484	8.85635586459166	9.45206591305726	9.26209995975034	9.18497467466132
lgs	FBGN0039907	FBTR0089111	0.208965930272624	1		9.48536795549755	9.54399677221028	9.48205389804472	9.76490715980898	9.62937953514432	9.74054301360593
Pebp1	FBGN0038973	FBTR0084255	1.12080846002668	1		7.7960176623506	7.76698001560264	8.08040342546977	8.67656101074301	8.97875222796321	9.2704403798274
CG18130	FBGN0030359	FBTR0073581	0.497046129462156	1		8.69787949132694	8.79820927624545	8.19578057722322	9.21687488264658	9.18111640285779	8.80916812597123
CG10845	FBGN0039246	FBTR0084713	-0.0474904966384537	1		9.05344861697242	9.36015071718953	9.22264944050777	9.36103343087163	9.36834367660547	8.67502442446399
qua	FBGN0003187	FBTR0080996	-0.0626699482333546	1		9.39364102493425	9.63028645995582	9.33038611004324	9.56731650551431	9.461212189879	9.11947518555257
CG3902	FBGN0036824	FBTR0075076	-0.720673143713995	1		10.3410513919498	10.1907163459716	10.6040513408487	9.62009399231461	9.74533982308274	9.64097051441912
tomboy20	FBGN0037828	FBTR0082316	0.368714782305035	1		8.67579726759367	8.891604877265	8.85635586459166	9.37412903815557	9.25332303237189	8.85012589203009
CG10912	FBGN0034296	FBTR0086807	0.50085647270622	1		7.81230376562169	8.38456835450974	9.29344254575011	9.02383504760624	9.21405731050464	9.12504849918476
CG5177	FBGN0031908	FBTR0079441	-0.0818636577788772	1		9.84925176512101	9.845049109029	9.76963280123299	9.71136978711806	9.83982800933077	9.66220926191311
CG13243	FBGN0028903	FBTR0080787	0.223953831059366	1		8.86723426084923	9.13095352066658	9.14182158238976	9.45559040133683	9.35691788698551	8.96334513620521
Usp30	FBGN0029819	FBTR0070828	0.228518834553089	1		9.07047495017114	9.2723701709919	8.96877361702266	9.45910630030923	9.39572101790214	9.13613094812412
CG4198	FBGN0029753	FBTR0070750	0.108828889398416	1		9.34129092764408	9.61210655018688	9.43846423688601	9.63571331209522	9.57969173869741	9.51503570794145
Lsd-2	FBGN0030608	FBTR0073967	-0.472970119352828	1		11.5855867916783	11.2229652049918	11.6851685390619	10.9619819289372	10.9615520045263	11.1815367007471
CG5399	FBGN0038353	FBTR0083164	0.223451223063175	1		8.93201332762162	9.25330158198389	9.18590609909194	9.20435991285753	9.52093674128566	9.31500853255258
Sgt	FBGN0032640	FBTR0080982	0.313765547178636	1		9.19990186457349	9.31181697645286	9.31911928734254	9.61222045790565	9.52677543052196	9.63121219932008
CG8740	FBGN0027585	FBTR0088711	-0.0590263967543474	1		10.1667648524241	9.58524724963639	9.0008589966527	9.42894443973355	9.57688048187377	9.78170349227308
mbf1	FBGN0262732	FBTR0075393	0.132926865149519	1		9.51800548962924	9.592009099907	10.0676940390401	9.81515752089022	9.80180920531777	10.0112071311192
unc-104	FBGN0267002	FBTR0087079	-0.58941105650657	1		10.3811799316431	10.4227126359074	10.4079530285281	9.90296975873687	9.58669600725845	9.93868811601903
CG10616	FBGN0036286	FBTR0075956	0.308101147800462	1		8.97965908577729	9.11695648510438	9.42801356981581	9.72165203136884	9.28467317515941	9.43876741287358
CG6071	FBGN0036186	FBTR0076136	0.538841442640258	1		8.00881947704188	8.6178060839027	8.57780172561278	8.92813861543043	9.2086191262822	8.7013780891372
Trp1	FBGN0011584	FBTR0079931	-0.0476859282269641	1		9.81934700359191	9.77546859702725	9.90954316479519	9.67705982865922	9.90852055439126	9.76751960843984
CG9119	FBGN0035189	FBTR0072635	-0.0796029983172962	1		8.4129148132136	9.04485883267419	10.0353565171679	9.3963057448079	9.09727837761344	9.21402944726047
CG7768	FBGN0036415	FBTR0075736	-0.176417149170193	1		9.62098415016439	9.9890435626848	10.2974741159671	9.92855762279073	9.71497604226811	9.80792816720141
CG5762	FBGN0039190	FBTR0084627	-0.238251682724403	1		9.63935768440679	9.96189366062975	9.95937928095864	9.77199192200021	9.61300634641053	9.4719487199416
eIF5	FBGN0030719	FBTR0074144	0.107897990597427	1		9.89010361374964	9.78287514968203	10.0093048190015	10.0147017963072	9.90179662674316	10.0902613660507
Obp19d	FBGN0011280	FBTR0077303	-0.408099930345407	1		10.4491517122696	10.2560357131675	10.6819808674349	9.86238934919312	10.1973418547752	10.1156785879528
Alp9	FBGN0035620	FBTR0077086	1.272666945886	1		7.85223240182656	7.52698596102841	6.78683838746455	8.67957813160408	8.90669751461269	8.5059141679156
CG2528	FBGN0032969	FBTR0344210	0.076544523813824	1		9.16861732078879	9.46332156195744	9.52436507281933	9.64500437394953	9.47939058792974	9.25781201998589
CG17560	FBGN0038450	FBTR0083330	0.00806095050607466	1		10.1347452978307	8.64407143351798	8.96516412469247	9.38341079570837	9.29154831703393	9.529817202449
cathD	FBGN0029093	FBTR0088898	-0.37593748922794	1		11.1776717569856	10.7691924577635	10.8654998747378	10.4811743034452	10.5323218078768	10.6965687437345
CG33934	FBGN0064119	FBTR0300808	0.172742046804471	1		8.71530509657252	9.04485883267419	8.82084837012984	9.23133977691912	9.24449238177591	8.52711718285599
Cyp12a4	FBGN0038681	FBTR0083731	-0.140185292795779	1		9.39634436876703	9.64336578784381	9.87917730487222	9.50234699705476	9.68395944385783	9.32956378849145
janB	FBGN0001281	FBTR0085598	0.149061499908431	1		9.15591104724617	9.10282231869238	9.55350185603165	9.55914877167914	9.51654216495357	9.19030106954499
Trap1	FBGN0026761	FBTR0086149	0.198994394709893	1		9.50303370438024	9.53875653318019	9.17969018775155	9.63881698580959	9.54415104555172	9.66029133509008
FBTI0102102	FBTI0102102	FBTI0102102	0.869268719237028	1		8.66238385272304	7.99836427547194	7.13407823364767	8.87911262744151	9.01866215992337	8.85684054834845
Pcf11	FBGN0264962	FBTR0301513	-0.111932382330217	1		9.82537775178135	9.79464710800606	9.47445668262798	9.58994317936759	9.6930750391675	9.49580564303385
Rab1	FBGN0285937	FBTR0084104	-0.0748268512704563	1		10.210430895712	9.99798116478158	10.4472947233425	10.1150599533636	10.1602613656157	10.1880184471535
CG31473	FBGN0051473	FBTR0081749	0.666528027396414	1		8.23103955049386	8.36496268451014	8.11338905233982	9.01907892903541	9.09138075492487	8.52290143594485
bbg	FBGN0087007	FBTR0273422	0.143195138445621	1		9.54505662704589	9.6104424145764	9.36092371388863	9.57867420049204	9.66025139641685	9.7167481901532
CG10514	FBGN0039312	FBTR0084864	-0.351894762654717	1		9.65975201240602	9.85632645838297	9.74036799185058	9.33448011529043	9.6143778985047	9.23479861630605
Tspo	FBGN0031263	FBTR0078066	0.221863627956338	1		9.10724025151091	8.95592183407672	7.94035849688218	8.81744612676326	9.26384895582358	8.78472786549022
CG43816	FBGN0264364	FBTR0332229	0.117416840510917	1		9.24858751725876	9.51760313838028	9.54143296121701	9.70694057811689	9.50918799228177	9.44769064735817
CG6380	FBGN0032632	FBTR0080970	0.339966940648296	1		8.48071557997959	8.92679868556433	9.0008589966527	9.39447065072666	9.17926411125123	8.84675680801984
stx	FBGN0052676	FBTR0071503	0.0742981830331275	1		9.62098415016439	9.71635420699823	10.052466581464	9.90812376679866	9.80901446667145	9.92756860786212
ms(2)34Fe	FBGN0261529	FBTR0080623	0.281261525540765	1		8.97604937482405	9.20560008507988	9.37186996449095	9.62166355590291	9.39412488744792	9.39099289421296
CG9776	FBGN0027866	FBTR0078955	0.0736370442693775	1		9.39634436876703	9.59537817736921	9.57970329968971	9.66797357400898	9.62257994109064	9.50438399871469
CG8839	FBGN0033717	FBTR0087957	0.0114350462760446	1		9.35525249185254	9.59032160619001	9.20132970838725	9.30742889811249	9.54558961134838	9.34636137751637
Hmgs	FBGN0010611	FBTR0087145	-0.128736281756705	1		9.86299798005219	9.82078797867317	9.62615634067473	9.61064058146518	9.7652330269675	9.55067431949353
lncRNA:CR32661	FBGN0030356	FBTR0073593	-0.147468801118321	1		8.95052530123424	9.1856219498452	10.2147751161943	9.39996894511552	9.40049884123241	9.43876741287358
aay	FBGN0023129	FBTR0076457	-0.197756403439067	1		10.0219866761697	9.83937720358978	10.3959382313624	9.79998809597168	10.0337373733465	9.87561586942241
Gmap	FBGN0027287	FBTR0074042	0.183683721332587	1		9.35802866418015	9.14251486780139	9.20132970838725	9.33256461684919	9.5922750406007	9.31012396397482
l(2)k09913	FBGN0021979	FBTR0071958	-0.14481026935632	1		9.91293844678518	9.88551679120391	9.72764189531576	9.70101373383608	9.7921458690731	9.59953449787404
Gpat4	FBGN0034971	FBTR0072179	0.0522646219426308	1		9.55476899037194	9.42217552011447	8.82483707948145	9.32101790866883	9.48539950706092	9.23994452459726
Tudor-SN	FBGN0035121	FBTR0072519	0.0382610030568697	1		9.83935222715248	9.80341346578421	9.72123650136652	9.82063436764383	9.81856584412156	9.84216894946695
eIF3d2	FBGN0037994	FBTR0082546	0.371973589128123	1		8.69787949132694	9.11929877521748	9.11275321002744	9.44321683729189	9.32376514174772	9.31012396397482
Hrb27C	FBGN0004838	FBTR0079346	-0.365224548523911	1		11.4221001916978	11.1988047224794	11.5543520397753	11.0196690097189	10.9177870290571	11.1559026971084
CG4161	FBGN0028892	FBTR0080735	0.396531784526999	1		8.48580139394649	8.84707661030622	8.57306683775686	9.18750259784008	9.18481386677052	8.68260329342909
Cpr67B	FBGN0035985	FBTR0076455	0.446911492797353	1		8.9651657332141	8.96115436406979	8.40207133518647	9.04971707159187	9.33545545975716	9.32956378849145
sky	FBGN0032901	FBTR0081440	-0.504615334216732	1		9.6552447890729	9.48890732119899	10.4855920042064	9.54101531065783	9.4596869332852	9.31744462912995
CG6664	FBGN0036685	FBTR0075293	0.466392295897195	1		8.72823755161544	8.99980487017105	9.14182158238976	9.43966195309519	9.32040757772152	9.5256093494825
CG10749	FBGN0036328	FBTR0075871	0.555987311277765	1		8.35850209263864	8.68259406779956	8.39672196996044	9.17686586691278	9.12641018687932	8.78120235392667
lilli	FBGN0041111	FBTR0077632	0.176720274837492	1		9.67541731892604	9.71015194970118	9.80842302861007	9.81103619806662	9.77139381617085	10.11987159421
MSBP	FBGN0030703	FBTR0074166	-0.203690267191849	1		11.0818449480255	10.3567464311972	10.5375556516727	10.4139229884824	10.3434416982966	10.6871805410546
CG10650	FBGN0046302	FBTR0081183	0.154593336448725	1		8.43411799014642	8.9895988911447	9.05279810420157	9.12690076604738	9.25156122111066	8.53551189877865
EMC1	FBGN0037530	FBTR0081765	0.0164471819240502	1		10.0531561833055	9.70079828038999	9.54143296121701	9.81926710392864	9.78485565185427	9.78698670198977
CG42390	FBGN0259736	FBTR0300006	-0.442180579937787	1		10.1809450151683	9.86193224685012	9.47952593550685	9.21479657897638	9.58809278951896	9.45876763346149
hale	FBGN0036924	FBTR0074912	0.612478238298444	1		8.34736887378668	8.70147639316316	8.40207133518647	9.19595587658242	9.11869904097884	8.98189236699895
Gel	FBGN0010225	FBTR0078968	-0.500749816185633	1		11.6684380811165	11.1589446028241	11.4696340201231	10.8586208463542	10.8296078502021	11.1339571819419
Sc2	FBGN0035471	FBTR0073159	-0.0570195139209803	1		10.3907011729703	9.35816881235824	9.33318912092113	9.58512439124505	9.49585526668442	10.0380427516357
Prosbeta6	FBGN0002284	FBTR0075360	0.107667436420823	1		9.70842377887264	9.56304976115336	9.27897771933638	9.55914877167914	9.66951754341009	9.67366358556785
CG4995	FBGN0032219	FBTR0079989	0.194925282496489	1		8.62599281353541	9.21876678257989	9.12574484666655	9.34592000299721	9.27776511295405	8.96955407780003
CG4329	FBGN0034745	FBTR0071940	0.398021234469638	1		8.81565729366646	8.96376352950641	8.87186073906277	9.44676298357421	9.24094493121969	9.13613094812412
CG14629	FBGN0040398	FBTR0070179	-0.640514287825652	1		10.5581882675937	10.1129262631105	9.90766390887761	9.48175313493056	9.48239817593568	9.76216449289716
FBTI0020178	FBTI0020178	FBTI0020178	1.52584679447215	1		6.5479652322137	7.64222773923797	6.80310437112693	8.72992672348054	8.69485298456689	8.28474300184879
Rsph3	FBGN0052392	FBTR0076947	0.304929169417036	1		8.9056908985691	9.19675505077405	9.11601210356401	9.4643641350906	9.37159163608785	9.30522280139278
GlyS	FBGN0266064	FBTR0083035	-0.84008773358893	1		10.3893448367345	9.99925345712629	10.2056266849846	9.37599017304086	9.44125695658118	9.28544993087745
FBTI0059745	FBTI0059745	FBTI0059745	1.73459179791673	0.698106776977847		6.33903064385923	6.83373387013298	6.64965369965489	8.40484419117055	8.7230981996555	7.60382789942494
Nuak1	FBGN0262617	FBTR0305351	0.0137997403449063	1		9.78262332145675	9.75903908704613	9.71049723840052	9.82200033680946	9.75656348308799	9.71305236268201
CG15824	FBGN0031292	FBTR0332181	0.356816295064275	1		8.94314899165012	9.17440226756942	8.83673746432617	9.47308483384995	9.26209995975034	9.30030493167471
Pepck2	FBGN0034356	FBTR0086699	-2.4516387569676	0.000987176367955895		9.48790491643006	8.62441738659339	8.39672196996044	6.63055798254321	6.83582788594253	5.90626734365472
Larp4B	FBGN0035424	FBTR0073045	-0.0335321480445117	1		10.3550152632547	10.3154643162942	10.5508614497505	10.3650967732858	10.1714859242596	10.5694815994178
CG44243	FBGN0265178	FBTR0339086	-0.0192815144738119	1		10.063398145485	9.81212687743347	10.0422249126315	9.87954611612564	10.0036989250782	9.98386286399748
Srrm234	FBGN0035253	FBTR0072806	0.0731090593856168	1		9.87467709422541	9.91547660111404	9.61698462090873	9.87954611612564	9.64422678363747	10.0902613660507
mts	FBGN0004177	FBTR0079525	-0.054825206261431	1		10.1151868045878	10.089225136426	10.2178117469405	10.0959907946861	10.0255131789465	10.1379017721209
CG10082	FBGN0034644	FBTR0071661	0.0550121448880965	1		9.85908383675536	9.82366349611718	9.85986886857716	9.81241128090208	9.88257353232996	10.0066855929907
CG42659	FBGN0261531	FBTR0303712	-0.591383792073005	1		8.09787309510224	8.24567521698375	9.96481183746178	8.41935580679251	8.42785639758515	8.5059141679156
AMPdeam	FBGN0052626	FBTR0073833	-0.337683367019877	1		10.2808808832908	10.1591914459627	10.5580677640703	10.0147017963072	10.080137724648	9.9147547618412
Pif2	FBGN0046873	FBTR0081676	0.544229489613052	1		8.30771177863644	8.74762848725161	8.43375756789865	9.13791090736265	9.1283315505588	8.86685429713495
qtc	FBGN0028572	FBTR0079012	0.182597970579993	1		9.36079950458895	9.45777936217443	9.39619952487158	9.54763569765967	9.60336879758599	9.61149529432238
Pcyt1	FBGN0041342	FBTR0072738	0.11576504219865	1		9.96303250126207	9.50153203002596	9.36914117822464	9.58512439124505	9.73654954013147	9.90830490541651
CG8026	FBGN0033391	FBTR0088611	0.380427997722754	1		8.94684186069938	8.88611342572386	9.06296525138742	9.28581271884928	9.42571672740659	9.31500853255258
CG45085	FBGN0266486	FBTR0344529	0.380427997722754	1		8.94684186069938	8.88611342572386	9.06296525138742	9.28581271884928	9.42571672740659	9.31500853255258
CG17261	FBGN0031501	FBTR0077656	0.0938504387307701	1		8.71962880858217	8.9870360751616	8.92113078905209	9.13571559088307	9.24094493121969	8.40415416430884
CG14609	FBGN0037483	FBTR0081573	0.110666274706372	1		8.9651657332141	9.18338498287423	9.48205389804472	9.55093453328744	9.35855569326991	9.05085995022712
Dgk	FBGN0085390	FBTR0112579	0.22993369490572	1		9.04658141904927	9.29533906254775	9.25256984517585	9.58512439124505	9.36345798575936	9.33197545144255
hebe	FBGN0033448	FBTR0088486	-1.28176132705011	1		8.90948077726476	9.34821824164075	8.69138869732582	7.53604480685467	8.1946957979257	7.35147690476871
CCT3	FBGN0015019	FBTR0083337	0.210525375259601	1		9.09397920138989	9.35816881235824	8.77210334072604	9.30352269738872	9.34209335525232	9.2704403798274
CG11714	FBGN0036170	FBTR0076156	-0.00187738121164378	1		9.07385623605962	9.45962912874353	9.7922172383704	9.64962756261791	9.43350776616258	9.30276596204165
tim	FBGN0014396	FBTR0077567	-1.10705628590602	1		10.1540421809272	9.59873940546435	9.9952158011193	8.87121708619648	8.84960973529258	8.77412537919465
CG14605	FBGN0037486	FBTR0081601	0.373016245197917	1		8.29617803323005	8.79234981903666	8.12637499009332	9.04738325368042	8.98300564447848	8.25455115346901
CG17752	FBGN0038718	FBTR0083779	-1.09923201527046	1		9.25157650225903	9.42027707121542	8.89481002079329	7.91966474594616	8.56468736613541	7.71886535553145
CG17122	FBGN0036962	FBTR0074849	0.491094718422449	1		8.43411799014642	8.80985727637135	8.42852462215926	9.24769542472639	9.06152549290353	8.8332012391732
CG11034	FBGN0031741	FBTR0306841	1.34738146780928	1		7.07895432609242	7.68079898235668	7.05478564239714	8.63053025925684	8.799846113842	8.44928211065905
Fum4	FBGN0051874	FBTR0079964	0.257055722974017	1		8.56962499790011	8.92947067199433	8.76381660894124	9.19384719587833	9.18111640285779	8.59696196617115
Pp2C1	FBGN0022768	FBTR0070685	0.0797825131573429	1		9.62098415016439	9.64499239785314	9.57970329968971	9.81103619806662	9.61025932426101	9.65644781534647
CCT1	FBGN0003676	FBTR0084290	0.471923288764888	1		8.69349000347688	8.94275687345045	8.32531265765143	9.11803175162128	9.19768087168399	9.12226453366903
atilla	FBGN0032422	FBTR0273342	0.925607709420047	1		8.20660418442301	7.94125814235007	7.47594076974661	8.71529983538531	8.99358464418039	8.73091863371047
Ass	FBGN0026565	FBTR0081699	0.47111614676857	1		8.45501405380713	8.8583381837448	8.07371482315541	9.04504565428197	9.0755348677155	8.75986642461004
CG42523	FBGN0260428	FBTR0300851	0.266898520298207	1		8.62137870624766	9.00741225103052	9.40421904850653	9.46086104186812	9.27256227193996	9.18497467466132
CG46280	FBGN0283438	FBTR0445182	0.0241109145432351	1		9.55960076235653	9.81212687743347	10.0284552661041	9.89000360317144	9.7047110901915	9.90830490541651
CCT8	FBGN0284436	FBTR0088683	0.0822528575951302	1		9.00467729427984	9.45035648730022	9.08641360621168	9.37412903815557	9.31535653479037	9.1306003652288
CG13088	FBGN0032047	FBTR0079681	0.355938646748018	1		8.4959195500418	8.99471090558932	8.70443717712534	9.18538151622088	9.19034235528847	8.90946155918162
CG17237	FBGN0031410	FBTR0077801	0.572173911472217	1		8.65337178747305	8.81275464121648	8.81684860236267	9.32294878915131	9.15496537259913	9.50010119679535
PGRP-SC2	FBGN0043575	FBTR0088709	3.40276173799551	6.99921064140055e-15		4.93037610638127	4.73089269795846	5.65315625231656	8.25917548036176	8.38671245912607	8.51017977353183
CG4286	FBGN0034601	FBTR0071627	0.530930158536907	1		8.3417698797529	8.66024771976652	8.40207133518647	9.10237855921555	9.10705448747861	8.77057383087924
CG17387	FBGN0037276	FBTR0078880	0.3076229147191	1		8.97965908577729	9.17665319522284	8.96516412469247	9.49208681176571	9.27082381363469	9.27796467486281
CG3323	FBGN0029750	FBTR0070758	0.181626435830245	1		9.3014640759353	9.35816881235824	9.51945121421581	9.68758863377371	9.51066182891969	9.52350081170141
fwd	FBGN0004373	FBTR0072515	0.0778551017627096	1		9.7888092194788	9.76204022087019	9.98277402346179	9.95494522239119	9.81260364764336	10.0021498393841
FBTI0020325	FBTI0020325	FBTI0020325	1.25526204794406	1		8.07105278130562	7.36272515754644	7.23344679061603	8.7270131854868	8.75080102922838	9.0242638883461
sra	FBGN0086370	FBTR0083255	0.275233906565467	1		9.26347089850933	9.26604193739407	9.01139748647777	9.4869292255329	9.41945346045955	9.4719487199416
CG32276	FBGN0047135	FBTR0073106	0.00819088919317375	1		9.24559232680113	9.52115031330464	10.0927213261214	9.60271514305755	9.64422678363747	9.76395174093963
CG13245	FBGN0045827	FBTR0080802	0.0310330984606994	1		9.24858751725876	9.51760313838028	9.77170060367869	9.70694057811689	9.50918799228177	9.44769064735817
Sec23	FBGN0262125	FBTR0078710	0.0858547384530886	1		9.73001589473187	9.6269980161537	9.20745327681813	9.60905897302585	9.56841369285587	9.6944298602076
Nmda1	FBGN0013305	FBTR0089873	-0.404066998876236	1		9.95204984005098	9.97747039638818	9.88300817474731	9.58833870437091	9.63884544668193	9.36296563763651
CG8093	FBGN0033999	FBTR0087401	-0.225148920798747	1		7.52669785451854	8.90252546766056	8.76796592462096	8.51028201964769	8.7901695754105	7.0687502377714
CG8773	FBGN0038135	FBTR0290037	0.49669890834867	1		8.44981834367068	8.6570269401737	7.4137437432095	8.62428034718776	9.04737874416817	8.5562874383581
CG9691	FBGN0030160	FBTR0071391	-0.306305055641536	1		10.1476385223546	10.0541517558579	9.71265149586738	9.57705713671522	9.71369691033727	9.74054301360593
mino	FBGN0027579	FBTR0085249	-0.0481904673594476	1		10.0376556054689	9.80195610030641	10.0110563111633	9.92347622766012	9.92740324233733	9.86233000635225
CG15459	FBGN0031108	FBTR0077329	0.562072625873492	1		8.57440735244318	8.77759620635818	7.80960055773178	9.04270426112234	9.03718831318565	8.92551964614199
sgg	FBGN0003371	FBTR0070466	-0.0694444148959763	1		10.5821305709066	10.2474954538545	10.6225004526708	10.4102950929756	10.3175723545257	10.5353570224073
Rab7	FBGN0015795	FBTR0084503	0.0703314395518692	1		9.70842377887264	9.58863213633113	9.9952158011193	9.66797357400898	9.85731020225537	9.98845638475551
CG1902	FBGN0033434	FBTR0088531	0.102048758033493	1		9.32151492928718	9.53173980743925	9.48709657293623	9.63260294704157	9.52093674128566	9.49795501863911
CG32686	FBGN0052686	FBTR0071467	0.185549809700813	1		9.22140427401747	9.34821824164075	9.31061104912351	9.57219504181572	9.45510146431277	9.40480494989411
Pcyt2	FBGN0035231	FBTR0072742	0.224733752791538	1		8.88274014384404	9.20118434643066	8.62888496446803	9.27388412324831	9.18665905121991	8.96645294718583
CG8838	FBGN0031526	FBTR0077588	0.293008574783323	1		8.67579726759367	8.95329843510438	9.2256695595617	9.45206591305726	9.2158654927588	9.08557545094197
CG32240	FBGN0052240	FBTR0073336	0.601498391143241	1		8.13071218487758	8.18882299501159	8.6870128455777	8.93572950571596	9.12063069487234	8.77412537919465
CG6145	FBGN0033853	FBTR0087685	0.268704133443807	1		9.42575155018706	8.35704520179705	8.04664593653138	8.69754954112208	9.19768087168399	9.06542639478236
Ag5r	FBGN0015010	FBTR0073937	-0.578451731723317	1		9.70842377887264	9.84363322182086	9.38813517372963	9.06132986429901	9.16248559058507	9.02724333458028
ALiX	FBGN0086346	FBTR0085241	0.0580199749842925	1		9.75550696826586	9.59873940546435	9.28188231012979	9.5995327366381	9.61300634641053	9.63707510536362
CG30278	FBGN0050278	FBTR0071780	0.637179235897776	1		8.18800216611242	8.4267853169915	8.34210823047272	9.06825293480398	9.03103932435477	8.73821021703013
vkg	FBGN0016075	FBTR0079036	-0.631679672931284	1		9.92234731103057	8.49691640348818	8.01905943659062	8.03723315856555	8.15754635278841	8.91590625815496
CG8562	FBGN0035779	FBTR0076854	0.546687622679909	1		8.56482673770694	8.52191832497507	7.96947617401212	8.88696519327623	9.11288851266259	8.72725897556633
Cdlc2	FBGN0026141	FBTR0077924	0.472112417571451	1		8.71096838757159	8.90795491939061	8.64250846563605	9.1661501304281	9.24094493121969	9.27796467486281
CG6287	FBGN0032350	FBTR0080222	-0.0713790307913329	1		10.1762337635181	9.81067829185193	9.71909503460451	9.71872171750013	9.88371142073955	9.92277674293051
CG4907	FBGN0039010	FBTR0084330	0.155954019111108	1		8.97604937482405	9.3341711251704	9.46681924847782	9.59474592568111	9.33711779906468	9.33918634567816
CG31729	FBGN0051729	FBTR0080461	-0.381551380067467	1		9.97754719265845	9.83653286680671	9.45399965076862	9.44499099998679	9.48089516567284	9.23994452459726
by	FBGN0000244	FBTR0082119	0.138532173030723	1		9.47773019508243	9.24044771407476	9.07641094120448	9.33256461684919	9.53404071904444	9.35824103137884
vih	FBGN0264848	FBTR0075958	0.62883889290626	1		8.35294622251055	8.48243261611802	8.77210334072604	9.15751986353552	9.12255976589282	9.22704517409279
CG11537	FBGN0035400	FBTR0073115	0.0583233126424728	1		9.48536795549755	9.36410637757025	9.13862053545406	9.37599017304086	9.52531797199232	9.26792353557788
Prosbeta1	FBGN0010590	FBTR0087262	0.117649856397329	1		9.41779067257087	9.31181697645286	9.15772113889161	9.51928680052797	9.4596869332852	9.25527302882815
CG15635	FBGN0031617	FBTR0300354	-0.158420659494438	1		9.30722138331059	9.77695295260103	10.2433682610075	9.48175313493056	9.58529787135665	9.90506913161178
CG15547	FBGN0039809	FBTR0085715	0.421505021936872	1		8.71530509657252	8.97156283212008	8.74288911331908	9.28581271884928	9.21405731050464	9.20353165281771
Pi4KIIIalpha	FBGN0267350	FBTR0307158	-0.237990324755031	1		9.97393218711979	9.53875653318019	8.89101040233345	9.3113245510689	9.35527821928323	9.22185296589929
Fdh	FBGN0011768	FBTR0082290	-0.0204382324558568	1		9.63707374867062	9.30154035636731	8.48506884523345	9.19806147968154	9.29154831703393	9.09412535403548
CG4955	FBGN0030814	FBTR0074382	0.345374091345673	1		8.4129148132136	8.95854047131361	8.72165357298042	9.24362386320669	9.08149748976261	8.81951709307569
CG16739	FBGN0034505	FBTR0086286	0.476693405155911	1		8.65337178747305	8.6570269401737	8.47495154798322	9.23339440193063	9.09923890642463	8.85012589203009
Culd	FBGN0035880	FBTR0076674	0.133408745897043	1		9.46491004583263	9.57162772237451	9.039129481284	9.54267325774014	9.37483229981566	9.60552729132363
CG1674	FBGN0039897	FBTR0089116	-0.0948163665185302	1		10.2180912083467	9.67873428515454	10.130272587373	9.91454049155412	9.9879128665411	9.890417661896
CG42249	FBGN0259101	FBTR0299513	0.406223650859591	1		8.54059309896089	8.85271838537637	7.88029849942059	8.90254325239313	9.05345863046007	8.6674055312908
HUWE1	FBGN0030674	FBTR0074082	-0.00796028677641952	1		9.91859112556554	9.74999804451916	9.48205389804472	9.74199924936812	9.67741285987962	9.74054301360593
CG4988	FBGN0032372	FBTR0080254	1.15981217789534	1		7.72897004107744	7.71836579779288	7.35978271412513	8.85796106168995	8.74078871319324	8.6674055312908
Smvt	FBGN0039873	FBTR0085860	0.52124947855147	1		8.67579726759367	8.6178060839027	8.10685198557252	9.06594893397463	9.09923890642463	8.83660209084023
CG6565	FBGN0032513	FBTR0080468	0.349848162283974	1		8.92454151180318	9.02250771820326	8.81684860236267	9.38895132144601	9.23382375383829	9.18497467466132
Srp54k	FBGN0010747	FBTR0077169	0.0358009644669415	1		9.40710737140827	9.38761524761669	9.21659016913374	9.43431314869337	9.48389962198089	9.18764033021675
chp	FBGN0267435	FBTR0085778	-0.490332559002537	1		10.3647101726424	10.295925527512	10.182498538915	9.83829187650142	9.28467317515941	10.1392794202309
hiw	FBGN0030600	FBTR0073970	0.626026955893494	1		8.41824489345105	8.64081429653698	8.25018388538811	9.19806147968154	8.97020758873716	9.02724333458028
CG44195	FBGN0265084	FBTR0336853	-1.27715619166802	1		9.53772920375602	9.34621986516783	9.28767400685011	8.35287225089105	7.17017464292223	8.53551189877865
Mcad	FBGN0035811	FBTR0076808	-0.186388499472815	1		10.4465456183751	10.2106245431511	10.1948796737616	9.88347656215375	10.1066934885374	10.290770732487
CG3091	FBGN0029608	FBTR0070416	1.14998963454109	1		7.29136853439117	7.56871869235862	7.73525880000358	8.56024532954638	8.85193714951452	8.59696196617115
Paip2	FBGN0038100	FBTR0082693	0.234100834272813	1		9.08059512585271	9.16536327218893	9.61928302300061	9.56894451796775	9.4642578739453	9.58545373924955
CG46309	FBGN0284225	FBTR0452124	-0.32064290183932	1		8.0845252624351	8.31270487917167	9.92262985761561	8.43014452300066	8.48295460284786	9.09979726875403
Scsalpha1	FBGN0004888	FBTR0073151	-0.400568510882278	1		10.5773737916068	10.1761654075627	10.3145949925769	9.86371636854907	10.068176419655	9.95755297951548
CG2076	FBGN0030263	FBTR0073428	0.513442817723399	1		9.11382534477944	8.45302137855677	8.45450158193972	9.05669595825631	9.21947507265412	9.35824103137884
CG16979	FBGN0036512	FBTR0075563	0.0417110737606826	1		9.30434560155406	9.37786639728771	9.38273378693913	9.55914877167914	9.43039639774483	9.17157201288182
Pi4KIIalpha	FBGN0037339	FBTR0078755	0.0962855868616184	1		9.22140427401747	9.3992275711099	9.16403222083432	9.42894443973355	9.41000727965316	9.23737386479985
Rbp9	FBGN0010263	FBTR0077637	-0.378862200330031	1		11.1776717569856	10.8941369200395	11.0975144275722	10.7393488628156	10.5474788052624	10.7534503925368
lola	FBGN0283521	FBTR0089342	-0.127124820850704	1		10.2706038823235	9.98391139137369	10.0609461147194	9.97841082993274	9.99530119452096	9.9746317111442
CG31952	FBGN0051952	FBTR0077591	0.368841831357947	1		8.31915404739095	8.68259406779956	8.94331544623741	9.10237855921555	9.17740943841003	8.79874438532704
eIF3m	FBGN0033902	FBTR0087579	-0.32687638128846	1		9.9954875825198	9.95797305572073	10.0439369143945	9.68007590760779	9.79093338825356	9.53610605935221
CG13008	FBGN0030780	FBTR0074322	0.250966186857952	1		9.04658141904927	9.1562672870525	9.06633844005146	9.4325257979665	9.338778225153	9.2425106120219
Ube3a	FBGN0061469	FBTR0076186	0.19929109973884	1		9.28405300389724	9.37394833656844	9.17031581509591	9.50234699705476	9.44125695658118	9.48933823589441
CG8547	FBGN0033919	FBTR0301203	-0.0816614437221382	1		10.2939875032245	10.0578198327551	10.1238117470818	9.98330269587929	10.064167178124	10.1866865843152
eIF4G1	FBGN0023213	FBTR0089243	-0.446225801363185	1		10.7553272178981	10.4189146527572	10.8961519350739	10.1750822610424	10.3116661297254	10.2833131033335
CG7557	FBGN0036159	FBTR0076174	0.247810208086088	1		8.71096838757159	8.97415325804096	8.64250846563605	9.20226348890733	9.13408033604957	8.7013780891372
rha	FBGN0027376	FBTR0084832	0.218414357515615	1		9.19990186457349	9.2702638425263	9.63299706755442	9.62479756958329	9.50031321312363	9.66220926191311
CG12605	FBGN0035481	FBTR0073166	0.0561893139465857	1		9.52048575094264	9.66436999827375	9.37459359913561	9.68158158585747	9.45203636799738	9.60353245816163
Mdr50	FBGN0010241	FBTR0087537	1.31084228698666	1		7.20765561514095	7.39401557331683	6.66753231307876	8.5765225092778	8.66868664703577	7.85253334990209
JIL-1	FBGN0020412	FBTR0076236	0.120294702817636	1		9.58114568919703	9.63847492495885	9.56547062528373	9.79998809597168	9.53982672139449	9.79400101980277
CG11262	FBGN0036329	FBTR0075872	0.311593849915587	1		8.32484132923838	8.81853197278397	7.81762915789158	8.87121708619648	8.89771391549636	8.1868837989105
CG17549	FBGN0032774	FBTR0081219	0.0838725474469691	1		9.19990186457349	9.1721478224756	9.30776378261955	9.20645329485029	9.51066182891969	9.18764033021675
Ank	FBGN0011747	FBTR0089171	-0.277030157818369	1		10.3743403668915	10.2464243579767	10.5155142940541	10.2611819172649	10.0026518781077	10.040993906237
RpS21	FBGN0015521	FBTR0077621	-0.35639021457713	1		10.3098466713419	9.96450149057207	10.2178117469405	9.82609050146524	9.94167800452569	9.66220926191311
Sccpdh2	FBGN0038038	FBTR0082583	-0.434693452541781	1		10.1019989312208	9.84787672151917	9.29918811128339	9.34971322889855	9.32376514174772	9.39099289421296
eIF3f1	FBGN0037270	FBTR0078892	-0.10703501411934	1		9.95938089594298	9.83937720358978	9.35265917533837	9.55422584307337	9.58809278951896	9.75319488971535
cnc	FBGN0262975	FBTR0306744	-0.104095844726783	1		10.3069761231235	9.99925345712629	10.4918771993475	10.0903339124368	10.170553872698	10.2607060864637
CdGAPr	FBGN0032821	FBTR0081318	0.222121933412638	1		9.26642923796381	9.23613751526823	9.2043947415622	9.52935602372613	9.42102182820901	9.41621483629762
mxt	FBGN0031637	FBTR0077409	0.044110744747263	1		9.87467709422541	9.54747972029594	9.43846423688601	9.70546114815671	9.6549296112403	9.66603748335775
dnc	FBGN0000479	FBTR0070509	-0.0285946379889856	1		9.89775545371203	9.67396206289906	10.1637253011016	9.90167837460138	9.88938743939324	9.89694780277975
Pdp1	FBGN0016694	FBTR0076775	-0.654206600301857	1		10.1395937700336	9.90736725133662	10.6486144246905	9.58833870437091	9.60474953825078	9.64679397754179
FBTI0019469	FBTI0019469	FBTI0019469	4.19464320876329	3.17680909124904e-12		4.05445011927241	4.05576874047574	4.15151861624996	7.89391724912254	8.44337371944351	7.10304294805403
Gyg	FBGN0265191	FBTR0339088	-0.305755232084848	1		9.92234731103057	9.77695295260103	9.62157776926048	9.43431314869337	9.63344396184831	9.33678671665852
swif	FBGN0050366	FBTR0088771	0.30476561739837	1		8.41824489345105	8.8156461989435	8.96877361702266	8.99506026235401	9.23738873631235	8.90946155918162
Vha44	FBGN0262511	FBTR0087173	-0.345763889603082	1		10.2808808832908	10.2432062907984	10.8202642980896	10.0395730009735	10.080137724648	10.2556338311022
ms(3)76Ca	FBGN0036905	FBTR0074950	0.373456208760626	1		8.75375978971015	8.91066200196256	8.83278156635208	9.28976710007667	9.20316036544341	9.1166804339813
CG42529	FBGN0260434	FBTR0300858	0.373456208760626	1		8.75375978971015	8.91066200196256	8.83278156635208	9.28976710007667	9.20316036544341	9.1166804339813
Shmt	FBGN0029823	FBTR0070827	-0.879368124222857	1		10.0289716627617	9.71635420699823	10.367508353965	9.22309189015745	9.18111640285779	9.15259661422432
Sod2	FBGN0010213	FBTR0087078	0.0762858913664338	1		9.7888092194788	9.33618624937168	8.99732899017165	9.40544636433752	9.50771264845354	9.54236762141572
pdgy	FBGN0027601	FBTR0073972	0.043338435306625	1		9.79906047095101	9.36608014798859	9.57497465887181	9.51760174285499	9.7251684736422	9.64679397754179
CG14658	FBGN0037283	FBTR0078874	0.585834589715606	1		8.5454725012635	8.61448903636502	8.65151984954524	9.25580423689147	9.02898382360189	9.26287663642278
CG6329	FBGN0033872	FBTR0087633	-0.774747116727551	1		8.99757339502138	8.84141268597579	10.1318832866617	8.65832456806427	8.54468416210753	8.81262603677303
Sfxn1-3	FBGN0037239	FBTR0078913	0.0991489495432715	1		9.45716291441921	9.26180764100107	9.74458519954844	9.59474592568111	9.63073561672024	9.56919134351806
CtBP	FBGN0020496	FBTR0082699	0.273178649203608	1		9.15271691587895	8.78941114195554	9.44883974500117	9.37970525544356	9.43816227343448	9.45434703964168
ATPsynF	FBGN0035032	FBTR0072339	-0.148032418404571	1		10.7595328055449	10.270860587704	10.524125992623	10.3433828145224	10.3192554157164	10.4831498627477
CG14034	FBGN0250847	FBTR0110802	-0.124281853138946	1		8.22496939957579	8.86113989504031	9.69532668827549	8.90512331995623	9.11676479728652	8.73821021703013
CG17349	FBGN0032771	FBTR0081198	0.133514479255443	1		9.02228549596606	9.13327321392197	9.16088013084554	9.414529435204	9.28467317515941	8.98189236699895
lectin-29Ca	FBGN0040098	FBTR0079715	0.00171202882704077	1		8.29037639741059	8.74762848725161	9.74036799185058	8.91795489670499	9.17369292447867	9.07121204015547
Nulp1	FBGN0027549	FBTR0076684	0.00946911851923208	1		9.44154271938519	9.56476943847032	9.83239541894866	9.66949192939317	9.62937953514432	9.59351670716042
His3.3A	FBGN0014857	FBTR0079010	0.148326202912461	1		9.59061889705476	9.26180764100107	8.78034274585822	9.43073623014894	9.348700849359	9.40709415761235
Wee1	FBGN0011737	FBTR0079371	0.489876683484999	1		8.41824489345105	8.6983464512988	8.66047529562889	9.21687488264658	9.04331120526656	8.98189236699895
fok	FBGN0263773	FBTR0310558	-0.302513503978402	1		9.98654527424444	10.1292883791756	10.5093314556413	9.99182375006952	9.82568810685601	9.94972257614524
Snx3	FBGN0038065	FBTR0082641	0.150404398078977	1		9.34129092764408	9.33819856281805	8.8795511332122	9.29567842308005	9.38129187059963	9.37938096843391
Tat	FBGN0035989	FBTR0076480	0.0857598420611816	1		9.37182995411579	9.53173980743925	9.76341155162045	9.68758863377371	9.57688048187377	9.68313987231044
bmm	FBGN0036449	FBTR0075699	0.150025103087303	1		9.25455930746181	9.40115390357828	9.54627264137888	9.52433019681882	9.53404071904444	9.60552729132363
CG6295	FBGN0039471	FBTR0085077	-0.372158247774042	1		9.97754719265845	9.66757444447279	9.63753959822924	8.84458210542975	9.59783258239513	9.62729031664018
LRR	FBGN0033212	FBTR0088939	0.213550148450703	1		9.2985767834637	9.16536327218893	8.97237410126269	9.23954077843263	9.43506093770019	9.40937973866609
Gld	FBGN0001112	FBTR0081596	-0.197249325459925	1		9.09730590895198	9.56648706839024	9.4769935355698	9.18750259784008	9.34209335525232	9.05085995022712
eEF1alpha2	FBGN0000557	FBTR0085832	-0.31850217017853	1		10.6277053014181	10.348783604181	10.1589935715944	10.1217305153191	9.84684632824504	10.2287079118597
OXA1L	FBGN0027615	FBTR0076271	0.0772002317023048	1		9.08395280327482	9.24259799414155	8.61513158793371	9.10686825699248	9.20498224829226	8.91911784371626
rdgA	FBGN0261549	FBTR0302660	-1.13765054446153	1		9.54992098176529	9.51226596939708	9.77582733846301	8.63053025925684	8.13096057737818	8.65204596558264
Vha36-1	FBGN0022097	FBTR0087335	-0.185645735112805	1		9.63249500137324	9.67396206289906	9.38543700815223	9.42355567752014	9.47335653654371	9.24762913461321
fzr2	FBGN0034937	FBTR0072146	0.562851359513681	1		8.4129148132136	8.53601297915917	8.20192769428239	9.06132986429901	8.97662080790337	8.79525300133818
Pitslre	FBGN0016696	FBTR0078247	-0.0762488598051712	1		9.68871065530864	9.70236144275015	9.36914117822464	9.52265102293641	9.52968593788528	9.5065206413493
CG9380	FBGN0035094	FBTR0333170	0.206878221185764	1		8.4129148132136	8.75668434491153	9.27606726890517	8.91026965388533	9.26209995975034	8.99412603021479
CG10600	FBGN0032717	FBTR0081120	0.00955363143371227	1		9.7428177311983	9.93953469112102	9.93375330852132	9.7549296765536	9.66422989199548	10.1840191643182
Glut3	FBGN0015230	FBTR0083340	0.801541084008996	1		7.57522223774103	8.07758957845207	7.05478564239714	8.5635154904086	8.73070642571318	7.81164485094667
Tob	FBGN0028397	FBTR0074255	-0.0828059360630854	1		9.48790491643006	9.58694068569661	10.0145529292113	9.6950624405641	9.63614723217474	9.56099088245534
CG14245	FBGN0039452	FBTR0100553	-0.391480421822168	1		6.93763709437259	8.2284196312366	9.63753959822924	7.98453392062444	8.37704872469855	8.4358913251668
CG12099	FBGN0035232	FBTR0072828	-0.0194391760510591	1		9.89010361374964	9.80777674987253	9.88300817474731	9.74344169984589	9.83748096197411	9.93710485236121
CG3699	FBGN0040349	FBTR0070186	-0.451954128826346	1		8.18800216611242	8.883359841545	9.76548828375483	8.71529983538531	8.82612672368794	8.33369974171004
CG31870	FBGN0051870	FBTR0080137	0.33163162482255	1		8.63974724813211	8.8583381837448	8.78444486925942	9.34021139822486	9.00408663450502	8.8964851450209
CG13326	FBGN0033794	FBTR0087779	0.345405580068018	1		8.68908711957303	8.89707550546859	8.48506884523345	9.18325731154922	9.06152549290353	8.87017682707577
CG9632	FBGN0038377	FBTR0083185	0.434219400613734	1		8.55033545633642	8.78646646675821	8.89101040233345	9.24566108030679	9.1283315505588	9.16617588967473
eIF4E5	FBGN0035823	FBTR0076747	0.199241821303649	1		8.5933798006671	8.70771597893309	9.45142200473185	9.27986074962341	9.19584973917596	9.00927365522381
CG5050	FBGN0032637	FBTR0080981	0.0809840831037233	1		9.00821616934738	9.22312911305731	9.54627264137888	9.42715042119263	9.40049884123241	9.23221876270467
CG5554	FBGN0034914	FBTR0072126	0.312824212009935	1		9.24559232680113	9.1856219498452	8.81684860236267	9.35726989100508	9.26734059980862	9.57937680263267
ACXC	FBGN0040508	FBTR0080413	0.119119577079886	1		8.99043434265686	9.26180764100107	9.27897771933638	9.48348056270201	9.24803113087866	9.15259661422432
CG33233	FBGN0053233	FBTR0273190	0.712681168776388	1		7.83639330877261	8.14351328892858	8.15200137444448	8.93320364416296	8.82849230036176	8.46254974791607
CG33125	FBGN0053125	FBTR0302456	0.274079788628067	1		8.86333160958884	9.03744686993555	9.2043947415622	9.37412903815557	9.28983260069251	9.27546093426969
APP-BP1	FBGN0261112	FBTR0076208	0.177278894984701	1		8.88274014384404	9.24902967151232	8.84068254480579	9.35538443294571	9.08743556984043	9.08271418612989
CG9813	FBGN0038143	FBTR0082765	-0.7933138192085	1		10.0096809776626	9.69609860541175	9.3443470201303	8.97309616695161	8.53022442559117	9.18764033021675
CG32450	FBGN0052450	FBTR0078501	0.358974495803449	1		8.58866002801676	8.90252546766056	8.87186073906277	9.28976710007667	9.09727837761344	9.0567041886077
Pglym78	FBGN0014869	FBTR0085384	-0.0477199060594363	1		10.2852630000641	9.79611187177759	9.86762328049851	9.90683698993854	9.90067291906036	10.0424672228069
RpL29	FBGN0016726	FBTR0071592	-0.245976092139571	1		10.0497259742463	9.93688129628795	10.7475352511154	9.92347622766012	9.77875220301596	10.3691832106672
CG4714	FBGN0033819	FBTR0087756	0.176144962586363	1		9.02926903943047	9.07895323248862	9.40421904850653	9.51253472874184	9.30350153753872	9.23221876270467
NaPi-T	FBGN0016684	FBTR0087463	0.36242878719433	1		8.1500627280012	8.60114405043671	8.13924508124295	8.67957813160408	8.98088050373382	8.26972605580823
Pka-C3	FBGN0000489	FBTR0075528	0.0293373932578841	1		9.35525249185254	9.4688425524972	9.56308480180145	9.48002363632348	9.55132957281832	9.44769064735817
Hpd	FBGN0036992	FBTR0078225	-0.765340703600569	1		9.97030810059078	8.90524274768012	9.24365869829519	8.39386387791786	9.03718831318565	8.5313206466777
p23	FBGN0037728	FBTR0082082	0.0433543497740897	1		9.95021124050816	9.69295696187248	9.82045901504424	9.86371636854907	9.7921458690731	9.94342750844063
tapas	FBGN0027529	FBTR0086280	-0.148282678563084	1		9.7533998308569	9.63192787527212	9.38273378693913	9.43609828781624	9.54989672202104	9.35587291341712
CG5561	FBGN0031333	FBTR0077947	0.483863932264458	1		8.18800216611242	8.38456835450974	8.20804873044337	8.90769878164854	8.92670838594235	8.30452549741964
CG42556	FBGN0260758	FBTR0301255	0.220424618323547	1		8.75375978971015	9.04732104888072	9.36092371388863	9.4072675591641	9.24271974685317	9.22445140581638
RhoGDI	FBGN0036921	FBTR0074896	-0.0570295174918656	1		8.57440735244318	8.85553102094222	9.73825475615765	9.07743231830506	9.2176714115888	8.95398133169271
Tep4	FBGN0041180	FBTR0081254	-0.207757612833271	1		10.3633291679712	10.0492464340836	10.2960381625117	9.96857705327575	10.0850924801913	10.0468781664428
wa-cup	FBGN0037502	FBTR0301649	0.209925745489256	1		8.43411799014642	8.69520970422643	8.93964161268128	9.03093995509813	9.11288851266259	8.51867333394816
Cals	FBGN0039928	FBTR0089207	-0.580866189872996	1		9.95572002458769	9.75603169716483	10.5520650046212	9.66797357400898	9.44896474582511	9.52350081170141
Pisd	FBGN0026576	FBTR0084536	0.362013552134408	1		9.39364102493425	8.70147639316316	8.2795443776639	9.05437341175354	9.12641018687932	9.46097286126088
mys	FBGN0004657	FBTR0071105	-0.111072973228318	1		9.63020016675183	9.56132803155257	9.56785250977884	9.25175552785043	9.64422678363747	9.50438399871469
CG31206	FBGN0051206	FBTR0083875	0.239550520370097	1		8.67133997171462	8.82141198583035	9.32194425271798	9.40544636433752	9.12063069487234	9.0567041886077
Gbs-76A	FBGN0036862	FBTR0075014	-1.06405958192236	1		10.0008264826784	8.86393617596137	9.21659016913374	8.47251024652787	8.40267621255134	8.26972605580823
Mtpbeta	FBGN0025352	FBTR0072226	0.20905394289465	1		9.65975201240602	9.2702638425263	9.03569199464418	9.4072675591641	9.42102182820901	9.79749543128779
CG8176	FBGN0037702	FBTR0082065	0.0071634689876048	1		9.62098415016439	9.47799751012564	9.25848017714557	9.47308483384995	9.51213416144362	9.41394006661721
drongo	FBGN0020304	FBTR0078037	0.110999312973476	1		9.45457126487811	9.40115390357828	9.63753959822924	9.64962756261791	9.56274143505732	9.61941442140469
Spp	FBGN0031260	FBTR0078080	0.0806832760708287	1		9.21835205287734	9.36410637757025	9.21659016913374	9.22928222162424	9.44434501561978	9.36532215126742
Cyp313a1	FBGN0038236	FBTR0082954	-1.12194207598354	1		9.79701603970098	8.46412097509543	8.44416685847526	7.90942082223443	8.00276857552696	7.90530885364638
faf	FBGN0005632	FBTR0085843	-0.213642366663764	1		10.0650980924319	9.94482688519551	9.63299706755442	9.68158158585747	9.62937953514432	9.7277792031038
oys	FBGN0033476	FBTR0088434	-0.08486928506391	1		9.99904904365169	9.70236144275015	9.62157776926048	9.70841849253081	9.71113523910214	9.67556382902862
CG7059	FBGN0038957	FBTR0084219	0.464865369069205	1		8.46534967342921	8.43056266357985	8.39672196996044	8.97309616695161	9.03103932435477	8.63261365620034
ATPsynE	FBGN0038224	FBTR0082931	-0.2320650268374	1		10.4800630767799	10.132770533783	10.8999380541276	10.1963039022756	10.2200423333728	10.4853181620793
lva	FBGN0029688	FBTR0070626	-0.209691875289497	1		9.9811531626021	9.91412820431214	9.77582733846301	9.67100868847359	9.71113523910214	9.66985557341469
CG4199	FBGN0025628	FBTR0070334	0.104254379883574	1		9.09397920138989	8.84990025566647	8.23827031457887	8.77576046194948	9.14929937182962	8.64430442252046
CG18109	FBGN0028901	FBTR0080786	-0.1471267489922	1		9.19369899244095	9.36410637757025	9.93005501269615	9.67554942136935	9.18111640285779	9.24507214331043
Mtch	FBGN0027786	FBTR0072477	0.154794765177015	1		9.20607818156982	9.19675505077405	8.71307105637491	9.27986074962341	9.22307564402275	9.12504849918476
Mi-2	FBGN0262519	FBTR0074919	0.0550612406583928	1		9.34968406908188	9.25543280304153	8.75965532504094	9.26386772728149	9.26034884077481	9.06252484794621
Cyt-c-p	FBGN0284248	FBTR0080889	-0.383116670366985	1		11.0767981156916	10.2886597947569	10.8809073090753	10.1654297209376	10.3647865176589	10.6402740034068
l(2)01289	FBGN0010482	FBTR0086136	-0.338504232852275	1		10.5833173191704	10.3195442417871	10.6361840913192	10.0582388128357	10.2317069158259	10.2467142456105
sif	FBGN0085447	FBTR0112708	-0.721577124005421	1		9.69091435140566	9.77100634493344	10.3032036798896	9.36478717838013	8.87957713381523	9.39330410593628
Cyp6a2	FBGN0000473	FBTR0086133	0.135934725052176	1		9.36079950458895	8.84707661030622	8.11338905233982	8.99020816859549	9.11482795684168	8.87017682707577
Mdr49	FBGN0004512	FBTR0087801	0.228310848690779	1		8.65788485703115	8.82715482122159	8.3309329355866	8.78699493832233	9.09923890642463	8.60894402105613
AGO1	FBGN0262739	FBTR0087612	-0.463839471472844	1		9.62790167601663	9.60209282068275	10.3986168467397	9.48865047044547	9.45356973015365	9.44769064735817
lili	FBGN0027539	FBTR0084739	0.296070125996314	1		8.58866002801676	8.98189674479996	8.605889285612	9.1896205655765	9.00617788982137	8.88667565999559
Jheh2	FBGN0034405	FBTR0089970	-0.0389144211865325	1		9.84727728439143	9.31590721500522	9.41484287044459	9.47308483384995	9.60474953825078	9.42978864349123
CG18609	FBGN0034382	FBTR0086643	-1.48441744783584	1		9.63478619149366	8.93213771883918	9.46936955489489	7.83560138870774	7.75670188368825	8.10464607556949
ClC-a	FBGN0051116	FBTR0082526	-0.0189810494094491	1		9.34968406908188	9.35419681601114	9.21659016913374	9.25378130263295	9.43506093770019	9.1634702404645
CG15200	FBGN0030278	FBTR0073445	0.684431355788215	1		7.57522223774103	7.95705805588015	7.99801778139876	8.7644378140193	8.72817480584453	7.96246131250488
CG1971	FBGN0039881	FBTR0085847	0.359440569556512	1		8.34736887378668	8.69520970422643	8.02600567167804	8.85262435844221	8.91562551925487	8.39495667420542
FucTD	FBGN0035217	FBTR0072693	0.672205971822343	1		7.95115321765686	8.31679260473421	8.24423939752058	8.97555320034564	8.83321184895645	8.71622396892446
CG17637	FBGN0037004	FBTR0078207	-0.244657190236908	1		8.39139536078245	8.9870360751616	9.18590609909194	8.79536375390161	8.97875222796321	7.99326086935784
CG5565	FBGN0031335	FBTR0077944	0.338430831002761	1		8.22496939957579	8.63754978935555	8.36967351263051	8.99506026235401	8.87500708719509	8.30942902545196
CG9572	FBGN0031089	FBTR0070006	-0.264773990896805	1		9.85908383675536	9.39343309285228	9.01139748647777	9.11357671430032	9.36508838844432	9.10262488585662
CaBP1	FBGN0025678	FBTR0080837	0.241406102565652	1		9.0636885106704	8.97156283212008	8.85245346887691	9.11803175162128	9.30859418371976	9.1796285419637
CG31635	FBGN0051635	FBTR0079326	0.0180626538503221	1		9.95572002458769	9.79611187177759	10.0727343500527	9.94745502842727	9.85615129042464	10.0788194728296
ND-20	FBGN0030718	FBTR0074151	-0.382576142611913	1		10.0701859477929	9.10518765024018	8.99024295925168	9.09109280399834	9.18481386677052	8.99716830537895
Pop2	FBGN0036239	FBTR0076058	0.305458095018756	1		8.92079104222021	8.9895988911447	9.07641094120448	9.30547711979018	9.27082381363469	9.32472833451152
FBTI0019405	FBTI0019405	FBTI0019405	-4.38191585207264	1.92950997555743e-19		7.98746383155684	8.38845771805652	8.85245346887691	4.8065698898257	4.34949938134049	3.65665627489207
CG7630	FBGN0040793	FBTR0075217	-0.277990334818536	1		10.2196184020423	9.2702638425263	9.14182158238976	9.17899949616674	9.32208733648588	9.53191653553239
AANAT1	FBGN0019643	FBTR0072254	-0.0393867933523954	1		9.27526803195344	9.24259799414155	9.08973247553616	9.07284992720859	9.38290225428203	9.00927365522381
SdhC	FBGN0037873	FBTR0082372	-0.0875304135180133	1		9.99191730774334	9.14020999844404	8.94331544623741	9.21895019668043	9.37159163608785	9.43876741287358
CG8630	FBGN0038130	FBTR0082737	0.716248076714864	1		8.5600124657092	8.31679260473421	8.13924508124295	8.96569985931996	8.76569041127606	9.37938096843391
CG31802	FBGN0051802	FBTR0081058	0.231586945841617	1		8.64430307260883	8.87783685605893	9.15772113889161	9.28184746899129	9.14929937182962	8.96334513620521
CG14689	FBGN0037826	FBTR0082317	0.579113100713838	1		8.13071218487758	8.44557391935571	8.35871052053022	8.98289929262795	8.91784891419618	8.7670135179744
CG5280	FBGN0035952	FBTR0076552	0.192965825864237	1		8.69787949132694	8.82428626103705	8.97237410126269	9.23544610499327	9.09138075492487	8.6976426254927
CG17344	FBGN0032755	FBTR0081152	0.158604412317886	1		8.55033545633642	8.80113010470088	9.27315093514623	9.17899949616674	9.16060920789696	8.81951709307569
CG43731	FBGN0263982	FBTR0330018	0.158604412317886	1		8.55033545633642	8.80113010470088	9.27315093514623	9.17899949616674	9.16060920789696	8.81951709307569
CG9485	FBGN0034618	FBTR0071599	-0.382580048992108	1		10.3055387043323	9.68507279130102	9.70617904905876	9.54101531065783	9.63479623017283	9.45876763346149
Stat92E	FBGN0016917	FBTR0089484	-0.357930068898067	1		10.2661769434695	10.044324376757	10.8596793990241	10.0242271668917	9.92298244012063	10.2581721879236
CG4701	FBGN0028868	FBTR0080672	0.445741654716706	1		8.63059221076338	8.70771597893309	8.23227643219493	9.11803175162128	8.94426576531094	8.87017682707577
CG11018	FBGN0034464	FBTR0086472	0.424640320784192	1		8.4959195500418	8.73851542633469	8.34210823047272	9.09109280399834	8.95513160375478	8.81262603677303
Npc2h	FBGN0039801	FBTR0085721	0.121678635219949	1		9.58825642034785	9.13790144090275	9.89444012597514	9.46086104186812	9.60198673420837	9.96844463064484
Mbs	FBGN0005536	FBTR0075441	-0.260558683662026	1		10.3311956360314	10.2834474907426	10.4563221158365	10.0336900586614	10.074169468431	10.1853534907956
larp	FBGN0261618	FBTR0089680	-0.212918567304912	1		10.768950791467	10.5444904034276	10.8789903543713	10.4655273549121	10.4448304185956	10.6547957963893
CG17896	FBGN0023537	FBTR0070092	-0.382169309560741	1		10.2058151082085	9.96450149057207	9.87148491242188	9.6011248173469	9.7098526957596	9.60552729132363
eIF1	FBGN0035423	FBTR0073044	-0.206270982226857	1		9.51800548962924	9.56648706839024	10.2478316117269	9.65423598335814	9.58389837918735	9.59552542774479
Cul1	FBGN0015509	FBTR0088845	0.199493286326609	1		9.15591104724617	9.23397757729251	9.17031581509591	9.45382923348259	9.31028774542062	9.39099289421296
CG4000	FBGN0038820	FBTR0083935	-0.233183105961362	1		9.47005178435832	8.66346132506516	7.06830742424395	8.47598520142125	8.63394508808238	8.27975470088501
Lkb1	FBGN0038167	FBTR0082808	0.260893421322643	1		8.97965908577729	8.98446869846707	8.81283771469208	9.29960589162476	9.16996681173593	9.08271418612989
CG17991	FBGN0039498	FBTR0085121	0.325804034882371	1		8.23708426817659	8.68575833422176	8.78444486925942	9.1091078772148	8.95296497319926	8.62869558662521
Fgop2	FBGN0031871	FBTR0079366	0.314940456607899	1		8.84761456886004	8.98189674479996	9.07641094120448	9.34781786262148	9.19768087168399	9.30522280139278
Ncc69	FBGN0036279	FBTR0075987	0.102973690625025	1		9.11053655529885	8.88886176431462	7.90311500419528	8.75302559958268	9.03103932435477	8.65974618892639
CG31055	FBGN0051055	FBTR0085242	0.309634869371299	1		8.70225566439271	8.97673904106712	9.2256695595617	9.39996894511552	9.11676479728652	9.34397366292847
Tango1	FBGN0286898	FBTR0079295	0.162056898594915	1		9.60237359679367	9.27447342870986	9.29056115944744	9.55093453328744	9.48988982888268	9.62925259065601
CG2291	FBGN0033279	FBTR0088802	0.721005353277939	1		7.89108565229773	8.05818738017578	8.61513158793371	8.92813861543043	8.83321184895645	9.03614493141392
CG6923	FBGN0037944	FBTR0082432	0.325112516241431	1		9.01174638492848	9.16536327218893	9.04255879694382	9.36103343087163	9.17926411125123	9.6253253700122
Rho1	FBGN0014020	FBTR0087211	-0.346137813107285	1		10.2058151082085	10.1408630245668	10.5688101896485	9.90554906434435	9.99319410177116	10.0157145425966
Rbcn-3A	FBGN0023458	FBTR0303341	-0.341346008348831	1		10.1102554684801	9.83082731455315	9.57497465887181	9.53603000677439	9.54271104387479	9.46537323016326
dpy	FBGN0053196	FBTR0305141	-0.133133459847638	1		10.075255923195	9.7363293507632	9.79831576235453	9.7304074300858	9.78728981976454	9.71305236268201
CG5958	FBGN0031913	FBTR0079466	0.226374001984398	1		8.28455133673318	8.08239962979513	8.45964131336879	8.25513623440989	9.00617788982137	8.07039190602762
if	FBGN0001250	FBTR0074357	-0.0644650063476623	1		9.68429313899022	9.23613751526823	8.86412913089787	9.17472907751958	9.36019164235795	9.1634702404645
l(2)37Cc	FBGN0002031	FBTR0081164	0.0470670599889792	1		9.60471308738187	9.4725115098776	9.48709657293623	9.57867420049204	9.56699771781739	9.56099088245534
CenG1A	FBGN0028509	FBTR0080546	0.552855457295259	1		8.40756496778869	8.4267853169915	8.17718049416174	8.84189136097581	8.99358464418039	8.82637539054707
18SrRNA:CR45838	FBGN0267498	FBTR0346878	4.97101293514089	1		4.86941854500013	2	2	8.37909223934876	7.77153080142242	7.9562217042754
CG13544	FBGN0034826	FBTR0071973	0.492883187108379	1		8.30195643183833	8.47147354575712	8.23227643219493	8.92813861543043	8.93331746800155	8.59294573095017
CG43638	FBGN0263647	FBTR0310008	0.794432934529436	1		7.55600788865069	7.51991161232097	8.35319762510514	8.71235657768003	8.76074433833742	8.4358913251668
qvr	FBGN0260499	FBTR0114575	-0.542458121456181	1		9.91482513500199	9.93155982127449	10.5568692086184	9.60589054493126	9.2158654927588	9.96378684509527
Cpr67Fb	FBGN0036110	FBTR0076193	-1.37733694241133	1		6.86142396012015	8.8156461989435	6.83509628283074	6.78421943252084	6.97898951150095	5.04716612244614
sip3	FBGN0039875	FBTR0085842	0.293735817232944	1		9.07047495017114	8.99215716259102	9.02533011713273	9.30352269738872	9.29154831703393	9.3676748220197
bond	FBGN0260942	FBTR0084261	0.151414540776769	1		9.23958322607221	9.31386354527705	9.29918811128339	9.45559040133683	9.39412488744792	9.45655902970585
CG5355	FBGN0032242	FBTR0080047	0.04646164040539	1		9.12690603978191	9.18114454199288	9.59846438233935	9.43073623014894	9.40526089389295	9.24507214331043
nmo	FBGN0011817	FBTR0076754	0.188233315189081	1		9.13340217920494	9.23181440070571	9.70401509784068	9.56078602192713	9.36834367660547	9.7441691711564
UK114	FBGN0086691	FBTR0080746	-1.06469850744206	1		7.72897004107744	7.93595281683076	9.60079245584485	7.48176850242101	7.66437743946902	7.74081169085519
Pep	FBGN0004401	FBTR0075198	-0.123061639545851	1		9.95388609942764	9.9275557940154	9.8144535733839	9.70398019953883	9.7440873427338	9.88056669318174
whip	FBGN0250827	FBTR0112411	0.386762643074161	1		8.23103955049386	8.64081429653698	8.51500187584398	9.0071195793772	8.93111780300586	8.59696196617115
Rpn10	FBGN0015283	FBTR0078368	0.0947238820009431	1		9.55960076235653	9.46700456887952	9.4121942402483	9.48175313493056	9.55276100195372	9.68502768313442
fbl	FBGN0011205	FBTR0078186	0.0362466747572232	1		9.94837029482686	9.34221478873385	9.75298281161423	9.58512439124505	9.74283377409514	9.87064799765147
FBTI0062015	FBTI0062015	FBTI0062015	1.12985456143264	1		6.90763322280446	7.09403915985961	8.17092679242682	8.66442903131257	8.50086277449274	8.67122000730705
ATPsynD	FBGN0016120	FBTR0083727	-0.192676609701086	1		10.9127772800556	10.2226567914254	10.5723732960769	10.2801891142627	10.3065843349341	10.6028176315341
Dhc16F	FBGN0283476	FBTR0074509	0.680923989361049	1		8.02986360894011	8.2284196312366	8.06699506674549	8.81470424393295	8.8565807441169	8.67881883567301
CG9702	FBGN0039787	FBTR0085664	0.793583189411345	1		7.6765568648704	8.12031338738301	7.82561332602916	8.67656101074301	8.78042769535805	8.55215619579003
msps	FBGN0027948	FBTR0301479	-0.000935907984467333	1		9.80923939449669	9.7271444078744	9.65108199877861	9.8013737444864	9.58529787135665	9.79400101980277
EndoA	FBGN0038659	FBTR0083698	-0.00626953552424157	1		9.51053901841236	9.7179006140123	9.5606950262824	9.66035773443278	9.40684475815151	9.70004189438522
CG1208	FBGN0037386	FBTR0113196	-0.622522686402954	1		8.00881947704188	8.69206612228942	9.36640722081164	8.38649696425324	8.59834623009465	7.18002487817996
hfp	FBGN0028577	FBTR0072707	0.0282250883159576	1		9.5787676358178	9.48164328829714	9.05279810420157	9.29567842308005	9.40684475815151	9.54028345219591
BtbVII	FBGN0263108	FBTR0307301	0.169509740968944	1		9.44676826486589	9.34020807333962	9.23768720727389	9.5006420254307	9.41945346045955	9.61347915504274
Hrd3	FBGN0028475	FBTR0084467	0.0960090496547992	1		9.31581449326129	9.33215318235121	8.92485200312954	9.34592000299721	9.26559583413556	9.28544993087745
CG15631	FBGN0031626	FBTR0077419	0.484822229168549	1		8.3417698797529	8.46780194438887	8.82084837012984	9.12910952661396	8.97234849765693	9.00625682694856
PAPLA1	FBGN0031990	FBTR0079641	-0.0265973688580477	1		10.0008264826784	9.71480614063076	9.77994230265345	9.7491971228114	9.78728981976454	9.890417661896
Rpn3	FBGN0261396	FBTR0302289	0.129795253561661	1		9.27820230374352	9.20118434643066	8.45964131336879	9.17899949616674	9.11288851266259	9.16887647417188
CG1316	FBGN0035526	FBTR0073233	0.278130371781118	1		8.60744717550509	8.95067025704754	9.0322462979936	8.90769878164854	9.21947507265412	9.30030493167471
Spn42Dd	FBGN0028988	FBTR0300357	0.6543555515583	1		7.99461756196216	8.21971382053221	8.06699506674549	8.55039013543795	8.92228545071962	8.73821021703013
Arpc1	FBGN0001961	FBTR0080569	0.282843197490555	1		9.0636885106704	8.95067025704754	8.58252112450957	9.00471576668521	9.21224685914554	9.25527302882815
CG11889	FBGN0039308	FBTR0100614	-1.71860974401026	0.39558263249724		8.07105278130562	8.891604877265	9.039129481284	7.0774526566167	7.14761685567965	6.87066796530207
Cyp6w1	FBGN0033065	FBTR0085987	-0.254642154308672	1		10.2706038823235	10.1973829827153	10.7231665220613	9.96857705327575	10.0890440691063	10.3959389829279
Elys	FBGN0031052	FBTR0074746	0.292429920695305	1		9.09397920138989	9.13790144090275	8.93226575955378	9.36666039589848	9.18481386677052	9.4828417056377
p47	FBGN0033179	FBTR0088997	0.227861488389212	1		9.17492873691	9.13790144090275	8.66937549406883	9.31714837758654	9.12641018687932	9.26792353557788
Rsph4a	FBGN0034957	FBTR0072161	0.382011462132026	1		8.46534967342921	8.891604877265	8.77210334072604	9.2497269045556	8.91116842320446	9.12504849918476
klar	FBGN0001316	FBTR0072565	-0.111706558213175	1		9.66424519825517	9.67714529773606	9.30205233607808	9.45734942186907	9.4163116007111	9.46976021828835
alc	FBGN0260972	FBTR0088624	0.0804708321223556	1		9.17177648019744	9.18785545366206	8.75965532504094	9.01669497700454	9.26209995975034	9.1110746364499
CG14739	FBGN0037987	FBTR0082553	0.275034585547512	1		8.39680539119274	8.70459955928356	9.15138232772015	9.12910952661396	9.09138075492487	8.94140096243717
Rh4	FBGN0003250	FBTR0075338	-0.221334220397687	1		9.48282652549145	9.64499239785314	8.97954822454001	9.29174023354118	8.95945512773367	9.26034655063577
inaC	FBGN0004784	FBTR0087047	-0.71066396806187	1		9.13340217920494	9.4614765266517	8.81283771469208	8.64294943930076	8.31091465934927	8.39956274874106
Sdc	FBGN0010415	FBTR0071706	-0.634140684101183	1		9.55476899037194	8.88886176431462	10.2463453619072	8.88957324577002	8.7730778711018	9.37704732559228
CG5112	FBGN0039341	FBTR0084878	-1.0868735149274	1		9.67764139852625	9.10045310275995	8.70876057547473	7.89910364058114	8.27320579174674	8.22371393846669
CG8708	FBGN0033271	FBTR0088809	-1.21890411265877	1		9.12690603978191	9.11226046542679	8.25610398003366	7.98940510343291	7.47201266625505	7.5301281300842
mfrn	FBGN0039561	FBTR0085266	0.0771602273600855	1		9.73643101264646	9.63356742520275	9.63072042738234	9.80828209422071	9.52093674128566	9.88221319950973
CG6304	FBGN0032624	FBTR0080955	0.0967575884518387	1		9.00821616934738	9.41265819478553	9.63072042738234	9.44499099998679	9.34374806801564	9.6095087018234
Ntl	FBGN0267326	FBTR0079478	0.298369193718169	1		8.40756496778869	8.69206612228942	8.49511568595283	9.09335702888983	8.85426081510396	8.48439488234568
CG33191	FBGN0053191	FBTR0081941	0.729585143502218	1		7.77954560957081	7.95705805588015	7.96947617401212	8.7270131854868	8.76321949441837	8.3432948436214
CG2871	FBGN0029725	FBTR0070734	0.362438268193375	1		8.39680539119274	8.60449188740387	8.63798157776535	9.09109280399834	8.94208274250105	8.65974618892639
CG32655	FBGN0052655	FBTR0073633	0.0590332773592378	1		8.91326072624144	9.16988984893102	9.70617904905876	9.33064657177627	9.35527821928323	9.39330410593628
CG6059	FBGN0039491	FBTR0085130	0.116742945332587	1		8.98685152500219	9.00993915647039	8.91739995183787	9.21271527704386	9.17555237820385	8.84337983786526
Fum1	FBGN0286222	FBTR0070953	-0.363015257430079	1		10.3647101726424	9.70392291325439	9.66894302981171	9.49893503649323	9.62257994109064	9.63707510536362
CG12171	FBGN0037354	FBTR0078708	-0.334519443969264	1		8.34736887378668	8.70459955928356	9.77994230265345	8.7587429910897	8.86120944034733	8.60496104974634
CG15111	FBGN0034419	FBTR0086580	0.170943272692534	1		8.78710193335356	8.82428626103705	8.71736869678551	9.02383504760624	9.11482795684168	8.65590121463347
Plap	FBGN0024314	FBTR0077980	0.168886044129323	1		9.1203805173122	9.11226046542679	8.75965532504094	9.17899949616674	9.2176714115888	9.12782710283334
CG15425	FBGN0265269	FBTR0077471	0.520133285212554	1		8.1691571580533	8.25422622638444	8.26787178473412	8.83107791600421	8.89320105079894	8.47132753462551
CG34212	FBGN0085241	FBTR0112405	0.00949486707279863	1		8.40219521004265	7.9145342389432	9.66672245634954	8.72409375166337	8.34105069399587	9.35350090190607
CG31007	FBGN0051007	FBTR0085747	0.324449465117493	1		8.24909825013342	8.61448903636502	8.88720075040724	9.08882501995264	8.95945512773367	8.70882012516411
CG2921	FBGN0034689	FBTR0071800	0.216252813809511	1		9.03274817517184	9.13790144090275	8.99024295925168	9.32872597329123	9.21405731050464	9.26792353557788
goddard	FBGN0036438	FBTR0075685	0.249600283466181	1		8.05745330169673	8.32493347265891	9.43063334231063	9.03093995509813	8.88640517422487	9.01828647268665
psidin	FBGN0243511	FBTR0083829	0.1431996359302	1		9.00821616934738	9.0957029665621	8.51500187584398	9.10237855921555	9.07951268597329	8.92551964614199
CG32459	FBGN0052459	FBTR0078578	0.145150219915716	1		8.49086934227425	8.74762848725161	8.64702119345977	8.96569985931996	8.95945512773367	8.30452549741964
CG30122	FBGN0050122	FBTR0086660	0.0434265475490298	1		9.5763856561229	9.43539517029501	9.22868336954267	9.45382923348259	9.45050137437966	9.48717597464858
CG31327	FBGN0051327	FBTR0082904	0.100240617141729	1		9.20299332824543	9.29740912364497	9.62844018888665	9.56568665385091	9.3909273190983	9.50010119679535
CG5024	FBGN0039373	FBTR0084902	0.893154641592721	1		7.29136853439117	7.6487283186582	8.08706116122887	8.71235657768003	8.6393447005193	8.40415416430884
CG13907	FBGN0035173	FBTR0072593	0.220704667110402	1		9.16227817249572	8.84141268597579	8.56831635893814	9.04504565428197	9.19768087168399	9.0390999667456
PDZ-GEF	FBGN0265778	FBTR0079249	0.186953571631214	1		9.02228549596606	9.19453529300412	9.09304372743847	9.33256461684919	9.24449238177591	9.29783969596899
Vha100-5	FBGN0032373	FBTR0080255	0.45203094990191	1		8.29617803323005	8.29623716151573	7.90311500419528	8.67353756692491	8.87500708719509	8.249457173918
CG11151	FBGN0030519	FBTR0073819	-0.399408353601848	1		10.2165623962963	9.86890898959021	9.89633667502119	9.3093780395002	9.72643747936329	9.73872651126679
CG7182	FBGN0035878	FBTR0076677	0.541974045443358	1		8.29617803323005	8.40774879335157	8.54915645829488	9.10462515460773	8.84727856032371	8.90946155918162
CG31913	FBGN0051913	FBTR0079138	0.359565215728515	1		8.33050627912562	8.71392869496713	8.64250846563605	9.02145894825111	8.97875222796321	8.77412537919465
isopeptidase-T-3	FBGN0028372	FBTR0086473	0.247973981113303	1		8.71962880858217	8.89980306005285	8.81283771469208	9.14665891936769	9.10315198941042	8.91590625815496
CG3942	FBGN0038008	FBTR0082561	0.420125029594298	1		8.21887360049636	8.52898286451335	8.38596336454585	9.01669497700454	8.8237572618237	8.51443280423493
Mst27D	FBGN0051907	FBTR0079425	0.0887997925317129	1		8.79940921702324	9.06686894627898	9.6398055112493	9.3963057448079	9.21224685914554	9.28544993087745
Fim	FBGN0024238	FBTR0074441	0.386058768723591	1		8.84761456886004	8.63099853044343	8.2795443776639	8.96816951080194	9.04940822117464	8.94140096243717
CG13747	FBGN0033364	FBTR0088660	0.524511776284587	1		8.47048984815644	8.32898674463151	7.93298631732984	8.938250952734	8.81900663132885	8.5562874383581
CG4375	FBGN0031295	FBTR0077997	0.190983031239138	1		8.27283017876943	8.76269015673855	9.39887765560573	9.16184145030298	9.02073240876458	9.03614493141392
CG33655	FBGN0250824	FBTR0300632	-0.0441287890495994	1		9.08059512585271	9.210002349458	9.49962668244566	9.29567842308005	9.338778225153	9.03318383093378
Coprox	FBGN0021944	FBTR0079352	0.541110540240792	1		8.24310376485972	8.52898286451335	7.6657994638947	8.82564064706625	8.76321949441837	8.58082950296231
Lerp	FBGN0051072	FBTR0085097	0.0488454142966661	1		8.63059221076338	9.13790144090275	8.72165357298042	8.86857560749849	9.04940822117464	8.75986642461004
gudu	FBGN0031905	FBTR0079438	0.310309721635502	1		8.40219521004265	8.79234981903666	8.59191385846463	9.06364124774264	8.93770676205651	8.71622396892446
Mal-A4	FBGN0033294	FBTR0088748	0.236658371397912	1		7.41382618600013	8.27957929974094	8.80478233111208	8.63364509129016	8.78774026557234	7.97486014960771
Ubc2	FBGN0015320	FBTR0080115	0.105767399832204	1		9.04658141904927	9.28702898726609	9.61928302300061	9.51084176157292	9.31872586090032	9.48933823589441
inaF-B	FBGN0259918	FBTR0300200	-1.96000623208558	0.0441492579685933		8.78297606315273	8.60783197355151	9.24067604237369	7.06827340293309	6.37417391393969	7.34193624605756
Mal-A2	FBGN0002569	FBTR0088747	0.118288632240543	1		7.75447943809461	8.59442497956791	8.54432645874944	8.67050777359218	8.75826492846216	7.76242917390582
CG10126	FBGN0038088	FBTR0082686	0.10975758159583	1		8.61674979450501	8.96115436406979	8.87571106040929	9.13351692874831	9.00199234341325	8.61687712630809
GstE9	FBGN0063491	FBTR0086677	-0.282976679020346	1		9.39364102493425	9.09332202054879	9.44106511774318	9.07284992720859	9.32544099804546	8.6129160265046
CG18171	FBGN0035262	FBTR0072800	0.144133599800759	1		8.77468875520525	8.9870360751616	8.73443236889396	9.18538151622088	8.99569116702645	8.71991169081392
CG5945	FBGN0032494	FBTR0080450	-0.317928624946055	1		9.89010361374964	9.11226046542679	8.90237936774521	8.97800605631457	9.21405731050464	8.94140096243717
sle	FBGN0037810	FBTR0082231	-0.212608360145974	1		9.76390487616377	9.95009973700744	10.4106094494066	9.89520405766226	9.47184407210078	10.1282212235806
Smurf	FBGN0029006	FBTR0086833	0.0208983151955595	1		9.77433398116584	9.70859721015562	9.75507459919386	9.78885473461179	9.63344396184831	9.87064799765147
Rpt2	FBGN0015282	FBTR0084520	0.111297361711188	1		9.57160986577501	9.25330158198389	8.87186073906277	9.36853118435586	9.29326199539349	9.44769064735817
AGO2	FBGN0087035	FBTR0075559	-0.151492907548813	1		10.2073553454973	9.98391139137369	10.0810959331858	9.86636675100945	9.93510719897889	10.0217026017512
Pgm1	FBGN0003076	FBTR0075492	-0.342581967509559	1		11.0572867010373	10.7136954053732	11.0650029279168	10.5479084424497	10.5646083162628	10.7179325412886
CG10237	FBGN0032783	FBTR0081207	-0.00633476218622451	1		9.54261828537461	9.37394833656844	9.05958415732893	9.26386772728149	9.39252698915344	9.33918634567816
CG5023	FBGN0038774	FBTR0083866	-0.0513004010460109	1		9.28988007294436	9.38761524761669	9.29056115944744	9.04270426112234	9.41788338586662	9.33197545144255
betaCOP	FBGN0008635	FBTR0074576	-0.0072901132644016	1		9.61403329585006	9.42785592361267	8.9937903252312	9.24158376530162	9.37321287787198	9.46097286126088
CG4744	FBGN0033834	FBTR0087717	0.317803925004292	1		8.67579726759367	9.0980799896639	8.90237936774521	9.2251582866676	8.99989500771945	9.40937973866609
Ldsdh1	FBGN0029994	FBTR0071116	-0.278215494085777	1		10.3026595631166	10.1222987540141	10.5782923207075	9.90554906434435	10.0920006740234	10.1946593803621
Rsbp15	FBGN0038000	FBTR0082559	0.193214244663153	1		8.63517699142673	9.08854830784433	9.04939307006078	9.23133977691912	9.0755348677155	9.08271418612989
CG5265	FBGN0038486	FBTR0083407	0.146487485491257	1		8.71096838757159	8.91066200196256	8.82483707948145	9.05437341175354	9.0933493091491	8.70882012516411
CG16711	FBGN0036032	FBTR0076396	0.212134861008232	1		9.16545122838715	9.34821824164075	9.34989377473235	9.42535416897785	9.2104341329793	9.80965964523929
nrv2	FBGN0015777	FBTR0079381	-0.19504640066073	1		10.3852681603217	10.1129262631105	10.1887023880805	10.103873349947	9.93730079439378	10.0701781053373
Jheh1	FBGN0010053	FBTR0086625	0.117096613211539	1		9.51053901841236	9.05956948845319	9.02533011713273	9.14665891936769	9.40367528887609	9.42753519259002
AspRS	FBGN0002069	FBTR0087784	-0.202156276844764	1		9.1905875266475	9.32608236305964	9.2196229859108	9.13351692874831	9.2176714115888	8.73821021703013
Mrp4	FBGN0263316	FBTR0302027	0.193996228315219	1		8.8711263834767	9.05223291040772	8.88338101188456	9.12247307414273	9.18481386677052	9.08557545094197
h	FBGN0001168	FBTR0076569	-0.283008834366371	1		9.19369899244095	9.37394833656844	10.1762678968219	9.28383145623188	9.31535653479037	9.48933823589441
teq	FBGN0023479	FBTR0076525	-0.401126374432791	1		10.7999073199228	9.73785450544692	10.5436189588491	9.83423620639041	9.76893265662369	10.3924771113945
CG8963	FBGN0034181	FBTR0087016	0.127118812900082	1		9.53036437454447	9.4410238620174	9.37186996449095	9.4713449061403	9.47939058792974	9.7603750280189
CG31533	FBGN0051533	FBTR0082905	0.21166388733246	1		8.85549449223588	8.74762848725161	9.039129481284	9.36666039589848	8.97662080790337	8.89322272204606
thetaTry	FBGN0011555	FBTR0088162	-0.0497503599042525	1		9.09730590895198	9.210002349458	8.68262368100346	8.76727681780945	9.16060920789696	8.94140096243717
Sec61beta	FBGN0010638	FBTR0087498	0.198455794744265	1		8.90948077726476	9.06686894627898	8.52973867337171	9.08427872951776	9.05951300204235	9.00927365522381
CG10177	FBGN0039083	FBTR0084424	0.223746331459017	1		8.90189103784738	9.0546825841965	9.11275321002744	9.34401964345711	9.16623105047078	9.22963428749633
CG15475	FBGN0032867	FBTR0081381	0.52807759100397	1		8.0506051848067	8.37675802934866	8.52973867337171	9.07284992720859	8.72817480584453	8.73821021703013
Usp2	FBGN0031187	FBTR0077346	-0.0635508998396714	1		9.94652699701188	9.75603169716483	10.0162980653673	9.84233617736222	9.81021185274445	9.88550058553513
regucalcin	FBGN0030362	FBTR0073575	-0.139142853606049	1		10.5078281951823	10.2613478160234	10.5068508819112	10.0857923818993	10.1982567651082	10.5488965520654
CG17124	FBGN0032297	FBTR0080117	-0.61602780592693	1		9.07047495017114	8.80404503169802	10.0860897196746	8.78699493832233	8.65275597241011	8.99716830537895
papi	FBGN0031401	FBTR0077836	0.0454605096700763	1		9.24559232680113	9.20118434643066	9.22868336954267	9.23749489440604	9.37806570049177	9.18497467466132
CG33970	FBGN0053970	FBTR0100012	-0.0847620068888889	1		9.59768320353164	8.94803728246215	8.62888496446803	8.82291430869075	9.22307564402275	9.01828647268665
CG31659	FBGN0051659	FBTR0077943	0.908314140566037	1		7.19529001208288	7.52698596102841	7.87261209875991	8.38649696425324	8.68705279356852	8.23921493653725
yip2	FBGN0040064	FBTR0079876	-0.140833529206245	1		10.1298804763834	9.7179006140123	9.58441649232602	9.60430371763495	9.67872455537119	9.77993811419498
CG10862	FBGN0035455	FBTR0073139	0.336984367232076	1		8.42355535400995	8.74155951383381	8.85245346887691	9.17686586691278	8.94426576531094	8.91911784371626
Hipk	FBGN0035142	FBTR0072551	-0.0693031662091088	1		9.71493541284088	9.63684094583267	10.1318832866617	9.73476528425442	9.74032336437216	9.84723568849336
CG15306	FBGN0030191	FBTR0071471	-0.0619956903838451	1		8.92828225683733	8.93745706659065	9.84423387464897	9.34781786262148	9.19034235528847	9.1796285419637
Ubr1	FBGN0030809	FBTR0074415	-0.134967105078738	1		9.92047044074328	9.65309805154474	9.2963181887454	9.51422571158374	9.45356973015365	9.56509693953608
wat	FBGN0039620	FBTR0085345	0.396310008610683	1		8.95786408848514	8.16180828388453	8.70443717712534	8.88173490129785	9.09923890642463	9.1110746364499
ACXA	FBGN0040510	FBTR0080415	0.051818703284026	1		8.57917390643845	8.94803728246215	8.80478233111208	9.05669595825631	8.93989641143031	8.44036874458402
Prosalpha5	FBGN0016697	FBTR0086910	0.0762607426056422	1		9.07385623605962	9.07654445930433	8.58722513545315	9.14229154397616	9.04940822117464	8.80570190718973
shep	FBGN0052423	FBTR0077172	-0.139956189830677	1		10.1840773240195	10.0639126452806	10.4943836304705	10.0325105860146	10.0449696313061	10.2682811883193
Prosalpha7	FBGN0023175	FBTR0089998	0.0708569629140499	1		9.48790491643006	9.31386354527705	9.23469216733978	9.44676298357421	9.40842688546976	9.4025121039838
OstDelta	FBGN0034277	FBTR0089559	0.124805714772613	1		8.97243060949459	9.10282231869238	9.10293212628635	9.11803175162128	9.28294925818574	9.14712891283522
Kap-alpha1	FBGN0024889	FBTR0074881	0.128132084702237	1		9.26050648032155	9.4725115098776	9.59145753575167	9.56242141623886	9.34540088506457	9.78874348121688
CG7634	FBGN0037101	FBTR0078371	0.0382520734083639	1		8.85155991050643	9.03992175765609	9.18900404045746	9.17899949616674	9.17926411125123	8.82295031718755
Adgf-E	FBGN0033952	FBTR0087482	0.409360700307818	1		8.36403664896641	8.44557391935571	8.11338905233982	8.74440680279787	8.91116842320446	8.46694531709438
CG43693	FBGN0263776	FBTR0310563	-0.0715735747062132	1		9.35802866418015	9.10990671098446	9.04255879694382	8.97555320034564	9.33711779906468	8.96645294718583
CG9932	FBGN0262160	FBTR0089956	-0.394729648823207	1		11.1808111729073	10.6592009293514	10.9400233942172	10.4020988177515	10.4896129764512	10.7326099017722
CG10934	FBGN0034263	FBTR0086859	0.275772088431347	1		8.73679522975469	8.87783685605893	9.17657216008152	9.36291152548475	9.04534640822087	9.22185296589929
CCT4	FBGN0032444	FBTR0080411	0.153940135432251	1		8.55033545633642	8.99215716259102	8.52484311438539	8.89736923355175	8.97448623424987	8.69389746477492
CG13733	FBGN0036729	FBTR0075225	0.133687601298516	1		8.58392476394988	8.95854047131361	9.34989377473235	9.31326843990545	9.03103932435477	9.02724333458028
Best2	FBGN0035696	FBTR0077010	0.27118566882803	1		8.25506793098607	8.52898286451335	9.0148932787277	8.88173490129785	9.04534640822087	8.76344439711419
Ctl2	FBGN0039637	FBTR0085371	0.0571797993951989	1		9.33002357241492	9.10045310275995	8.89481002079329	9.28581271884928	9.2158654927588	9.00927365522381
FBTI0060202	FBTI0060202	FBTI0060202	-2.33107420627195	0.11666363029527		7.15754426650847	8.02858588533653	9.14182158238976	5.65123366206751	6.54500473188853	5.85352753952487
sqh	FBGN0003514	FBTR0070877	0.0511457306014354	1		9.02228549596606	9.0546825841965	9.31911928734254	9.09561770578137	9.34209335525232	9.1110746364499
osa	FBGN0261885	FBTR0089581	-0.0431280478888544	1		10.1086079368719	9.87862009295955	9.83239541894866	9.92474825531438	9.71880664743056	10.0454093498509
nemy	FBGN0261673	FBTR0087867	0.0769059794290197	1		8.93201332762162	9.1856219498452	9.28188231012979	9.2877912643167	9.23560734623465	9.12226453366903
CG16974	FBGN0032479	FBTR0080489	-0.0490006966098102	1		9.87079455186152	9.59369462209962	9.61468255131781	9.69804115592438	9.60888384922591	9.63902412463623
CG4562	FBGN0038740	FBTR0083859	-0.111931536612782	1		9.74494036977635	9.479821550849	9.11601210356401	9.28383145623188	9.40208793927033	9.38635933326813
CG32262	FBGN0052262	FBTR0073184	0.448129044932377	1		7.89108565229773	8.25422622638444	8.03291862247988	8.76727681780945	8.67921020006976	7.94995499268358
CG34133	FBGN0083969	FBTR0110888	0.0666865254828003	1		9.23052238327139	9.36015071718953	9.45914116750079	9.51422571158374	9.33379120281635	9.40480494989411
aru	FBGN0029095	FBTR0078031	0.730689694294231	1		8.07105278130562	7.93062790962771	7.43477543241439	8.55368268601044	8.73575637695506	8.35756889364929
VhaAC39-1	FBGN0285910	FBTR0070611	-0.34855741579147	1		10.1168268446111	10.1058567192538	10.5484513236513	9.88347656215375	9.8882540207571	9.99911806191322
CG17192	FBGN0039472	FBTR0085153	2.07747360003652	0.0256769049331097		6.42626768734107	6.19905051787096	5.41992516630168	7.72312795945246	8.38027716723674	8.08762065127928
CG32486	FBGN0266918	FBTR0073004	-0.0701707836594738	1		9.64618787718099	9.75903908704613	9.67779130195374	9.583514545138	9.55704678753004	9.73326324081325
betaTub60D	FBGN0003888	FBTR0072270	0.483182603309862	1		8.77052718072712	8.38066847727216	8.20192769428239	8.98777598847551	8.92449861327931	8.93189316671677
ZnT63C	FBGN0035432	FBTR0073054	0.213166074252488	1		8.69787949132694	8.75367203727965	9.20745327681813	9.12690076604738	9.17740943841003	9.03614493141392
Gbeta13F	FBGN0001105	FBTR0074107	-0.416652700386685	1		9.70624668659988	9.59032160619001	10.3482390079584	9.51253472874184	9.51800851159696	9.48717597464858
Arp2	FBGN0011742	FBTR0074295	0.191941381819493	1		8.78710193335356	8.7201147716934	8.69575131676223	9.06594893397463	9.03718831318565	8.62476684737786
CG13887	FBGN0035165	FBTR0072583	0.0191944708321228	1		9.22748941214961	8.94803728246215	8.89101040233345	8.90512331995623	9.27603291657827	8.92870992603421
CG33258	FBGN0053258	FBTR0301030	-0.736123938107421	1		7.19529001208288	8.05329578405017	9.40421904850653	7.50236214674017	8.17624064698412	7.55511538982055
svr	FBGN0004648	FBTR0070081	-0.810008665959268	1		10.0079144208643	9.76503512461103	10.2931619607449	9.26988590604838	9.10510455797897	9.31256831548842
h-cup	FBGN0038334	FBTR0083107	0.541234750373138	1		7.86008721159615	8.32086878087012	8.33653140365529	8.86062202860744	8.76569041127606	8.52711718285599
soti	FBGN0038225	FBTR0082940	-0.485936863463935	1		9.35247096704615	9.57675012404517	10.2193276688229	9.30742889811249	9.16060920789696	9.3676748220197
CG30382	FBGN0050382	FBTR0088894	-0.452854431667097	1		9.75128961135289	9.4761711602955	9.19209534377418	9.17258911861225	9.13980630493026	8.77412537919465
CG9970	FBGN0035380	FBTR0073010	0.424884618651624	1		8.27283017876943	8.64407143351798	8.19578057722322	8.99506026235401	8.75080102922838	8.65590121463347
CG18787	FBGN0042125	FBTR0321267	0.632658647369386	1		8.13071218487758	8.17987417993768	8.58722513545315	9.01907892903541	8.71800366662541	9.05961745375978
kcc	FBGN0261794	FBTR0072136	-0.126727256971393	1		9.88818429561499	9.74848568028412	9.40688234728214	9.57381756146078	9.45816006244171	9.66985557341469
CG31244	FBGN0051244	FBTR0083772	0.315449647901445	1		8.57917390643845	8.58089222450625	8.48001906538266	8.93067335258999	8.98724655773906	8.63261365620034
Mtl	FBGN0039532	FBTR0085191	0.524809098854401	1		8.24310376485972	8.33705928454615	8.76381660894124	8.98777598847551	8.90445685380871	9.05961745375978
BG642167	FBGN0250831	FBTR0110770	0.0805658779186029	1		7.53653417754815	7.91991876820935	9.28188231012979	8.51028201964769	8.71800366662541	8.33369974171004
CG15021	FBGN0035544	FBTR0073301	1.51721393681182	1		7.27970285601623	6.85637662374865	6.39449506021862	7.80829434908227	8.10387567084055	8.95710935758373
Osbp	FBGN0020626	FBTR0084801	0.0633609597990965	1		9.50553981653976	9.1721478224756	8.95063516557715	9.1661501304281	9.35527821928323	9.341581990031
Pfrx	FBGN0027621	FBTR0074713	-0.222605327049893	1		10.1201013420936	10.004331435936	10.3482390079584	9.82200033680946	9.96229029167914	10.035085547822
DCTN1-p150	FBGN0001108	FBTR0075756	0.468249203634624	1		8.69349000347688	8.38456835450974	8.35871052053022	8.93320364416296	8.97875222796321	8.93506939918468
slmb	FBGN0283468	FBTR0084032	0.0396420141952838	1		9.33848232784179	9.44663067865091	9.41748664695519	9.48348056270201	9.38129187059963	9.45876763346149
Hex-A	FBGN0001186	FBTR0071361	-0.475060170594879	1		10.6516619657333	9.91816961981071	10.4356044508538	9.79582314734111	9.94713090708962	9.92916236579292
CG9498	FBGN0031801	FBTR0079282	0.128807357472497	1		8.98685152500219	8.64407143351798	8.84068254480579	8.91795489670499	9.17740943841003	8.73456903195115
26-29-p	FBGN0250848	FBTR0075766	0.018583900467709	1		9.54261828537461	9.34821824164075	9.19209534377418	9.44499099998679	9.36996857036853	9.341581990031
CG10317	FBGN0038423	FBTR0300677	0.361152895559038	1		8.27283017876943	8.54649433347701	8.84854048880054	9.10462515460773	8.88185673983799	8.79175314754863
Adk1	FBGN0022709	FBTR0076017	0.0667863988775856	1		8.71962880858217	9.07654445930433	9.07306124846377	8.9632259729592	9.17740943841003	8.9445563541976
CG43110	FBGN0262570	FBTR0304897	0.641402479905789	1		7.6128998563573	7.9145342389432	8.09368831401046	8.49666097480991	8.76569041127606	8.24434514439783
CG11291	FBGN0034713	FBTR0071773	0.465151553413698	1		7.99461756196216	8.46780194438887	8.16464586448634	8.8036843033291	8.78042769535805	8.44036874458402
ThrRS	FBGN0027081	FBTR0080331	0.420693150292584	1		8.56482673770694	8.62771171116671	8.2795443776639	8.92813861543043	8.94426576531094	8.87679901931231
ND-MLRQ	FBGN0052230	FBTR0070040	-0.444678208183051	1		10.4851511874305	9.29326602694035	9.90012230992134	9.52265102293641	9.348700849359	9.69817364090107
vig2	FBGN0046214	FBTR0084775	0.0560480954615536	1		9.21835205287734	9.31181697645286	9.17031581509591	9.31908444046235	9.29326199539349	9.26034655063577
fs(1)h	FBGN0004656	FBTR0071118	-0.97751864125185	1		9.72787116737406	9.54921804621103	9.77994230265345	8.73863219942175	8.62308485456984	8.78824478276439
UQCR-14	FBGN0030733	FBTR0074216	-0.330926568335536	1		9.85908383675536	9.210002349458	9.31345270740063	9.12910952661396	9.36834367660547	8.94770485969865
Ip259	FBGN0025366	FBTR0080017	-0.412876576648013	1		9.86884935541393	9.64499239785314	9.51204890169886	9.34401964345711	9.3618257384568	9.09128101258528
CG30156	FBGN0050156	FBTR0086184	0.332923024494543	1		8.52585508664173	8.83287488711607	8.62431505821212	9.01669497700454	8.99569116702645	8.98496052199206
coro	FBGN0265935	FBTR0086207	-0.247010799505558	1		9.65750016090475	9.52821860541715	9.18280149110809	9.26788263458011	9.28639503463442	9.1110746364499
RpL39	FBGN0023170	FBTR0072185	-0.543547283890376	1		9.80314066248501	9.37198530873052	9.40155082403228	9.12468861869103	9.18665905121991	8.6129160265046
SdhD	FBGN0039112	FBTR0084466	-0.180384314872845	1		9.68207929805989	9.19008550503118	8.79668171709754	9.12025412195231	9.18665905121991	8.94770485969865
Mob2	FBGN0259481	FBTR0089330	-0.0548266855685338	1		9.68429313899022	9.56304976115336	9.87917730487222	9.51253472874184	9.69825820731553	9.75678942570968
pug	FBGN0020385	FBTR0082264	-0.460294952437724	1		10.4582361456617	10.1884872702677	10.4356044508538	9.83016910292698	9.95039278310213	9.93551984926576
CG3036	FBGN0031645	FBTR0077391	-0.271433491893655	1		10.2735476461082	9.47799751012564	9.7148025413549	9.39996894511552	9.66157878103073	9.69255432039296
sea	FBGN0037912	FBTR0100461	-0.287202200727138	1		10.0411145993866	9.55960424476367	9.38273378693913	9.30742889811249	9.48239817593568	9.41166170452821
mud	FBGN0002873	FBTR0308325	-0.0255311536584854	1		9.43366874016467	9.66757444447279	9.75507459919386	9.67252385460322	9.39252698915344	9.7167481901532
Tom20	FBGN0036928	FBTR0074903	-0.0708106030158122	1		8.88659071396138	9.05712810552703	9.11601210356401	9.17686586691278	9.04331120526656	8.5645146018101
Sec71	FBGN0028538	FBTR0080537	-0.00366232841825153	1		9.7533998308569	9.63192787527212	9.47445668262798	9.60747562878595	9.51800851159696	9.7314375435056
AMPKalpha	FBGN0023169	FBTR0070216	-0.0855386329002552	1		9.98475014200652	9.48527987658383	9.24960557443464	9.52265102293641	9.44125695658118	9.59552542774479
CG4712	FBGN0033818	FBTR0087757	0.209097470920673	1		8.86333160958884	9.03496772934386	9.31061104912351	9.40362286760849	9.11482795684168	9.33438308969462
Vps13	FBGN0033194	FBTR0088910	-0.0539799790327711	1		9.7722541827271	9.54921804621103	9.57734091663008	9.59314678607349	9.58109531550313	9.57123419623031
CG12290	FBGN0039419	FBTR0084990	-3.09693590322674	1.00774579810967e-15		8.63974724813211	8.43056266357985	8.42852462215926	5.15761606124482	5.6702524322157	5.6826487880676
CG32181	FBGN0052181	FBTR0301018	0.0443310210005428	1		8.97243060949459	9.29119000826218	9.73401897574202	9.39813850763231	9.30009642547213	9.5256093494825
colt	FBGN0019830	FBTR0077731	0.0215481044131504	1		9.81733113899758	9.38177384617913	9.06633844005146	9.39447065072666	9.36996857036853	9.64872991993571
betaTub97EF	FBGN0003890	FBTR0300611	0.191738529391983	1		9.13663931273295	9.06443989495238	8.61973063022911	9.03801004412313	9.15496537259913	9.24762913461321
Cont	FBGN0037240	FBTR0078917	0.176450046951556	1		9.36356503352065	9.03992175765609	8.86024773305041	9.33256461684919	9.20316036544341	9.29537024052795
sqa	FBGN0259678	FBTR0299929	-0.000573170271979372	1		8.94314899165012	9.14251486780139	9.20132970838725	8.94829290233156	9.27256227193996	9.0567041886077
CG2113	FBGN0035384	FBTR0072979	0.326863794073846	1		8.45501405380713	8.79820927624545	8.7301853344388	9.14010288835359	8.89545924772184	8.93506939918468
asRNA:CR46486	FBGN0287617	FBTR0479958	0.0525738488174313	1		8.25506793098607	8.54649433347701	9.40421904850653	9.1091078772148	8.81662543694234	8.65204596558264
gw	FBGN0051992	FBTR0089096	-0.192634943283122	1		10.2779520598903	10.0017946807053	10.000515319724	9.95743333686929	9.81021185274445	9.94972257614524
Alp2	FBGN0283480	FBTR0071782	-0.861022332922344	1		8.68467075759958	9.21219845444377	8.57780172561278	7.96488303136241	8.14621238566354	7.88574358100751
CG15531	FBGN0039755	FBTR0085572	0.201545520774557	1		9.38821909294396	8.95329843510438	8.3309329355866	9.2085436437007	8.92670838594235	9.30276596204165
Glt	FBGN0001114	FBTR0079727	-0.545365198423189	1		9.94837029482686	9.52468878812599	10.511807771586	9.33256461684919	9.22845970811421	9.87891830559624
CG8349	FBGN0032003	FBTR0079594	0.353733361550048	1		8.18174780808454	8.51125622649402	7.98381755828941	8.70052313110287	8.77798191199826	8.24434514439783
SdhAL	FBGN0036222	FBTR0076069	0.261674840259063	1		8.0506051848067	8.6178060839027	8.23827031457887	8.70645198707207	8.77798191199826	8.1922031629852
CG32236	FBGN0046793	FBTR0073369	0.338000842912289	1		8.16282038655734	8.41539357181938	8.605889285612	8.83919558868422	8.88867402519423	8.44928211065905
Vha100-3	FBGN0028669	FBTR0086602	0.300964190476386	1		8.40219521004265	8.78055902372195	8.50509304467266	9.03565719543434	8.84494361243465	8.71622396892446
Diap2	FBGN0015247	FBTR0087296	0.201421204904631	1		8.88274014384404	9.08615551502001	8.48001906538266	9.04971707159187	8.98088050373382	9.08843105230189
Galphaq	FBGN0004435	FBTR0087829	-0.653694446753706	1		9.86299798005219	9.80777674987253	10.2960381625117	9.39447065072666	9.31028774542062	9.35824103137884
CG6218	FBGN0038321	FBTR0083119	0.120029002978747	1		8.63059221076338	8.90252546766056	8.75129657500935	8.96074783717105	9.02073240876458	8.64430442252046
sals	FBGN0051374	FBTR0082399	-0.0131906512337812	1		9.39634436876703	9.0980799896639	8.66047529562889	8.91283595299427	9.2086191262822	9.07121204015547
CG31415	FBGN0051415	FBTR0082127	0.601562539842	1		7.91390506925514	8.24138063084174	7.01344284576119	8.54709005334174	8.56752245990236	8.04121207560056
puf	FBGN0039214	FBTR0084667	0.0540267395181784	1		9.57399973712569	9.5193778160284	9.42538903145216	9.60905897302585	9.40526089389295	9.66029133509008
inaD	FBGN0001263	FBTR0071909	-0.447131826942201	1		9.29278480530684	9.4297444321229	8.54915645829488	8.76727681780945	8.455668517318	8.84337983786526
PH4alphaNE3	FBGN0051017	FBTR0085667	0.853350471149238	1		7.47648440011682	7.73067378886753	7.81762915789158	8.44085315786544	8.67395801886915	8.44036874458402
CG4572	FBGN0038738	FBTR0083860	-0.0815654105789397	1		10.1151868045878	9.58863213633113	9.43585865870886	9.70249772914218	9.48239817593568	9.78522778091265
CG15255	FBGN0028950	FBTR0080785	0.673675260964198	1		8.27870266126888	7.96749601234836	7.7604674370753	8.57975602305117	8.78774026557234	8.67122000730705
CG11790	FBGN0039265	FBTR0084760	0.462128198095221	1		8.01586834986562	8.33705928454615	7.60215216888167	8.48980192127002	8.72817480584453	8.14360770932664
CG7084	FBGN0038938	FBTR0084201	-0.42376241360388	1		9.36908023813388	9.51404722046529	8.92485200312954	8.7701102458436	8.92006888784677	8.91911784371626
anne	FBGN0052000	FBTR0089445	-0.507233485651657	1		10.1492421036977	10.0182044148326	10.3131759876119	9.77340470897838	9.6171170971281	9.57937680263267
RanBP3	FBGN0039110	FBTR0084468	0.287766684676128	1		8.65788485703115	8.92143982052273	8.80073770963253	9.23133977691912	8.91784891419618	9.08843105230189
retm	FBGN0031814	FBTR0079272	0.0778161546809364	1		9.49548914127461	9.13790144090275	8.61973063022911	9.24158376530162	9.11869904097884	9.25272956143482
Usp20-33	FBGN0033916	FBTR0087535	-0.0177061800032306	1		9.31866752674709	9.28702898726609	8.84854048880054	9.19173542855949	9.16996681173593	9.08557545094197
CG15043	FBGN0030929	FBTR0074626	0.249659006786769	1		8.30771177863644	8.88611342572386	8.49511568595283	8.81744612676326	8.90669751461269	8.77412537919465
Tis11	FBGN0011837	FBTR0073683	-1.09760878692735	1		8.93573477406575	8.41920082351674	9.75088798671254	7.99909840312754	7.94725218285955	8.20278341114532
CG1275	FBGN0035321	FBTR0072905	0.0580537151260497	1		8.8904310342125	8.96376352950641	8.56355018614196	8.72992672348054	9.08743556984043	8.7776682059671
eIF3l	FBGN0036258	FBTR0076022	-0.151440335879107	1		10.2241903071733	10.0541517558579	10.0676940390401	9.90812376679866	9.88257353232996	10.100199120588
CG33129	FBGN0053129	FBTR0080169	0.0198229989714117	1		9.55718689914183	9.29533906254775	9.85792373561733	9.65116533908274	9.53548939655998	9.63121219932008
Clk	FBGN0023076	FBTR0076785	0.361270569980255	1		8.47048984815644	8.48969268578708	9.11275321002744	9.10686825699248	8.98724655773906	9.14164041042618
ABCA	FBGN0031170	FBTR0306679	-0.0520058011855809	1		9.50052323126528	9.2702638425263	8.71307105637491	9.14010288835359	9.16248559058507	9.13613094812412
Pp1alpha-96A	FBGN0003134	FBTR0084642	-0.14007542141983	1		10.2483320830031	9.77991708993288	10.4066229816183	9.85039092506013	10.0089227916383	10.2039056281782
Nlp	FBGN0016685	FBTR0085552	0.702583880037851	1		7.82840807085174	8.21971382053221	8.05346092121831	8.74152239032244	8.69485298456689	8.78472786549022
CG3494	FBGN0035008	FBTR0072295	0.181957890861881	1		8.52090876762269	8.87783685605893	8.59658739259307	8.98777598847551	8.91339869246118	8.64041801705149
asRNA:CR44179	FBGN0265068	FBTR0336803	-0.869765652618567	1		9.75761103256979	9.0980799896639	8.72592576055595	8.40119336453772	8.3994975620079	8.38570017171348
syd	FBGN0024187	FBTR0076768	0.166842430667871	1		8.95419936127729	8.94275687345045	9.08308708433695	9.16184145030298	9.2158654927588	9.09696409876448
CG9672	FBGN0030777	FBTR0074361	-0.301855406826896	1		8.82772437930985	9.16762833587354	8.54432645874944	8.68859181953544	8.75826492846216	8.20278341114532
KdelR	FBGN0267330	FBTR0080021	-0.0159837086834644	1		9.25157650225903	9.25543280304153	9.44106511774318	9.29174023354118	9.38611763896887	9.22185296589929
CG8476	FBGN0038127	FBTR0082781	0.325034854268639	1		8.24310376485972	8.4267853169915	8.20192769428239	8.78419451025158	8.78530685819332	8.19750298604851
Pkn	FBGN0020621	FBTR0088601	-0.313690186162172	1		9.87273712911736	9.75603169716483	9.89444012597514	9.55422584307337	9.60474953825078	9.42075364362262
CG10570	FBGN0040992	FBTR0081122	-0.0360715461671056	1		9.84332019753645	8.774627291826	8.62431505821212	9.15318529256971	8.92228545071962	9.35112498402139
CG42502	FBGN0260228	FBTR0300635	-0.0360715461671056	1		9.84332019753645	8.774627291826	8.62431505821212	9.15318529256971	8.92228545071962	9.35112498402139
BOD1	FBGN0039560	FBTR0085252	0.220909628243184	1		9.2985767834637	9.17665319522284	9.15138232772015	9.37226549922944	9.26209995975034	9.63316914986326
snu	FBGN0039594	FBTR0085308	-0.234193737411111	1		9.97574082216771	9.34020807333962	9.14820244731711	9.25984161562223	9.34374806801564	9.29289655088102
Act88F	FBGN0000047	FBTR0083143	-0.933281384435342	1		9.52296175554221	7.97268680686479	7.77703176381434	7.85174091299412	7.75670188368825	7.56334922070892
Prat2	FBGN0041194	FBTR0076945	-0.795298431206133	1		9.56681821348327	9.23613751526823	9.83239541894866	8.9632259729592	8.93111780300586	8.3432948436214
Pdxk	FBGN0085484	FBTR0112761	-0.0929800456385442	1		8.91326072624144	8.99215716259102	9.37459359913561	8.93067335258999	9.24094493121969	8.83660209084023
CG2336	FBGN0037455	FBTR0089748	0.367855598272272	1		8.15645565912659	8.38456835450974	8.43375756789865	8.8764855786028	8.78774026557234	8.36229569796556
CG6481	FBGN0030936	FBTR0074620	0.240340244689248	1		8.4129148132136	8.52191832497507	8.66047529562889	9.02857553823408	8.81662543694234	8.39956274874106
HnRNP-K	FBGN0267791	FBTR0086219	0.18749767085129	1		8.90948077726476	9.1562672870525	8.78034274585822	9.13131491074525	9.05951300204235	9.2425106120219
CG7755	FBGN0034105	FBTR0087182	0.255017763287346	1		8.1500627280012	8.67305941304187	8.29112328715773	8.83107791600421	8.73827473926579	8.30452549741964
Ugt35C1	FBGN0040256	FBTR0113321	0.0590935886181662	1		7.98746383155684	8.57407794492728	9.18280149110809	8.69754954112208	8.92006888784677	8.51443280423493
Pp1-13C	FBGN0003132	FBTR0074017	0.532262044931052	1		8.04372440650058	8.40006328963701	8.03291862247988	8.83378888518259	8.69485298456689	8.55215619579003
CG3356	FBGN0034989	FBTR0072262	0.232633101373824	1		9.12690603978191	8.91606097583526	8.71736869678551	9.21687488264658	9.09923890642463	9.1634702404645
Sfp65A	FBGN0259969	FBTR0300314	0.768142799989175	1		7.27970285601623	7.61592849431996	8.11989663224015	8.42296101738928	8.65808576690255	8.29960524609313
CG12069	FBGN0039796	FBTR0085728	0.383584856030487	1		8.17546621812386	8.50051474375733	8.54915645829488	8.91795489670499	8.84026234890648	8.61687712630809
Ca-alpha1T	FBGN0264386	FBTR0089393	-1.02211586263956	1		9.45974991668225	9.38955713732614	9.61237680250487	8.65219416525587	8.28703241512502	8.46694531709438
CG16727	FBGN0038719	FBTR0083780	-1.12764801569737	1		7.72897004107744	8.04838754605615	9.38813517372963	7.29766095306024	7.88497503815655	7.09170237447048
CG9673	FBGN0030775	FBTR0074362	0.218475372122823	1		8.47048984815644	8.90524274768012	8.40740093876656	8.82564064706625	8.90445685380871	8.75986642461004
CG9005	FBGN0033638	FBTR0088089	-0.0671045179719358	1		9.6552447890729	9.19453529300412	8.93964161268128	9.12247307414273	9.31366891631299	9.23737386479985
Fs(2)Ket	FBGN0262743	FBTR0081392	-0.0452686907217421	1		9.53036437454447	9.54050539525347	9.76133182575964	9.57381756146078	9.54415104555172	9.5894908560107
Cnot4	FBGN0051716	FBTR0080009	-0.0086213519471251	1		9.68429313899022	9.53525243614469	10.0301836762779	9.74055535524087	9.65359609195117	9.86566296005448
Khc-73	FBGN0019968	FBTR0087357	-0.254545417296591	1		9.96303250126207	9.97488592503312	9.94845241022349	9.71431505661981	9.64556898735566	9.76573677763205
Tpc2	FBGN0035078	FBTR0304800	0.359711258964695	1		8.69349000347688	8.72319789151649	8.25018388538811	9.07055326198317	8.80225514123943	8.90298794170198
cindr	FBGN0027598	FBTR0085704	0.0505589349756787	1		9.23354899156618	9.33215318235121	9.12250788896126	9.25984161562223	9.26559583413556	9.32472833451152
Sprn	FBGN0036218	FBTR0300721	0.346918784591612	1		8.37504246998478	8.77759620635818	8.86412913089787	9.07971806729143	8.92228545071962	9.09128101258528
CG42232	FBGN0250754	FBTR0290134	0.0877510210232193	1		9.26642923796381	9.47434249550483	9.67116019065418	9.5558686864911	9.27256227193996	9.82515013937003
toe	FBGN0036285	FBTR0075980	0.522697217911528	1		7.69424034459855	8.28376183149996	7.70960183966746	8.36416778918517	8.7026112291149	8.21328663181698
CG8665	FBGN0032945	FBTR0081517	0.158563492908811	1		8.76635356710314	8.04346255257129	8.20192769428239	8.67656101074301	8.81424030585271	7.93733931034961
Rpn1	FBGN0028695	FBTR0074893	-0.0265501970245752	1		9.90726353287839	9.48709473897564	9.30776378261955	9.50744985558719	9.47637671690113	9.69630296493866
[truncated: 21,795 more rows]
