# Supplementary material for: Whole-Genome and Poly(A)+Transcriptome Analysis of the Drosophila Mutant agnts3 with Cognitive Dysfunctions
Source: Int J Mol Sci. 2024 Sep 13;25(18):9891. doi: 10.3390/ijms25189891 (PMC11432035; doi:10.3390/ijms25189891)
Supplement: Supplementary file 1 [file ijms-25-09891-s001.zip › Supplementary materials/Archive_S2_transcriptome_sequences_annotation/Genes/All_genes/agn-N_CS-N_all.csv]

symbol	ensembl_ID	User_ID	AGNN-CSN_log2FC	AGNN-CSN_adjPval	Processed data:	CSN_1	CSN_2	CSN_3	AGNN_1	AGNN_2	AGNN_3
mt:lrRNA	FBGN0013686	FBTR0100888	0.0995475569874449	1		18.0924077757657	18.4143716313889	18.4227516510223	18.5268760879021	18.5348029078577	18.1595195013416
Cyp4g1	FBGN0010019	FBTR0070099	-0.244568676352598	1		17.2384003914621	16.5506188078155	16.8174985646604	16.5059228978837	16.7377858854281	16.7028588140071
TotA	FBGN0028396	FBTR0083971	-7.23789813182623	5.64271493985783e-21		15.4591237101	13.2249091973392	15.0744355306305	7.60741055959931	6.9107479163743	8.16589967091196
mt:CoI	FBGN0013674	FBTR0100861	-0.132610387574129	1		17.1567278038607	17.0579225307946	17.3108932768529	17.025083443062	17.0623089668182	17.0513976372282
eEF1alpha1	FBGN0284245	FBTR0088035	-0.769133687087627	1		15.787641476738	15.4185334641895	15.8331041361438	14.8926956091411	14.9700754501462	14.9028218789293
Jon99Ciii	FBGN0003357	FBTR0085502	-1.37926232636653	0.706481021541379		14.97968786597	15.4344128081318	15.3189665281672	13.5368127193168	13.8259753478123	14.1950965795451
Jon99Cii	FBGN0003356	FBTR0085512	-2.15147065024235	1.594845823319e-11		14.3114648327105	14.9251375859237	14.767127045859	12.3404772895771	12.5439169510684	12.7112331683255
TotC	FBGN0044812	FBTR0083972	-8.69481315297864	4.29820987731824e-27		14.2486506284673	12.1155519823143	13.6717707902146	5.56716683811575	4.58631523876392	4.89932661939891
mt:CoIII	FBGN0013676	FBTR0100868	-0.11280037447145	1		15.9740591415819	15.7353009204481	16.0930345160905	15.7435792538609	15.7669436526893	15.965691410276
Ebp	FBGN0004181	FBTR0072454	0.653964094429698	1		13.7478130462896	13.4354788095218	14.6768427438267	14.4366703584169	14.4631144739296	15.1164309740719
mt:Cyt-b	FBGN0013678	FBTR0433502	-0.0830903994659473	1		15.7595862173824	15.714234717375	15.8488468273312	15.5793886488225	15.7780756339569	15.7121304726325
Adh	FBGN0000055	FBTR0100589	-0.602683187606626	1		14.3725508415574	13.7641263876449	14.5943701513687	13.4497918604604	13.4237373803612	14.074036662925
Mst57Da	FBGN0011668	FBTR0084914	5.4801773882649	1.09860881692385e-269		7.98013988993675	7.81464782315757	8.06072277772235	13.2482773384249	13.4297334225079	13.5442009358035
alphaTry	FBGN0003863	FBTR0088161	-0.142111333399171	1		14.7975731916628	14.8479386650376	14.3188164789543	14.3242300869073	14.6595898992235	14.5897250279212
CG17097	FBGN0265264	FBTR0080101	0.505325106769998	1		14.0604323892528	14.2354289500058	14.6680672959361	14.6073429306429	14.783041166363	15.1123580624887
Amy-p	FBGN0000079	FBTR0087004	0.421860668318343	1		13.9807646893569	13.6984692513885	14.4861026283203	14.58547361858	14.7525192648078	14.1370437092494
Acp36DE	FBGN0011559	FBTR0081054	0.404083070549167	1		13.6621818901729	13.8885132509876	14.3992470463172	14.0142871770231	14.248660218578	14.862870449735
yip7	FBGN0040060	FBTR0077038	-0.421046882902267	1		14.2950427716996	14.4949140226249	14.1381653826999	13.685641416499	13.916292583245	14.0610072985508
eEF2	FBGN0000559	FBTR0085911	-0.265895987775803	1		14.6621540679701	14.5147628352746	14.5488456175034	14.2720811996249	14.3288546491404	14.3307261910012
CG34220	FBGN0085249	FBTR0112413	0.520419390217154	1		13.7867421541583	14.0812751070255	14.3949020700875	14.5985970803611	14.6348235542955	14.6537438322212
apolpp	FBGN0087002	FBTR0089188	-0.40816582157623	1		13.9625348807563	13.1149016162678	13.6967519170001	13.0420909690674	13.0054079356369	13.5589505434583
betaTry	FBGN0010357	FBTR0088122	0.0593070242701652	1		14.0259617185099	14.0301766475936	13.438771202119	13.8819850470384	14.1305377068604	13.7046489794962
CG16826	FBGN0032505	FBTR0080464	-0.203904669437152	1		14.2554438826024	14.473661943334	14.1403918434983	13.9902427934602	14.1794723723831	14.1019579915136
CG12374	FBGN0033774	FBTR0087854	0.154436754036485	1		12.9960323852702	13.8000173020369	12.8945604595939	12.8760286236319	13.4488041991089	13.8476561683481
SERCA	FBGN0263006	FBTR0072211	0.0181141424966185	1		14.961642183372	14.8054962650762	14.9065461483691	14.8502829068633	14.8272915754242	15.0447962815304
CG2233	FBGN0029990	FBTR0071123	-1.37878506791836	1		12.7561917501256	11.7085215611707	13.2340897350403	11.2231270430188	10.9839344895363	11.6635943775989
mt:ATPase6	FBGN0013672	FBTR0433498	-0.310373271663358	1		14.0310984046118	14.1311018071732	14.1253169369764	13.5268978734266	13.9000981349267	13.9004219464815
Desat1	FBGN0086687	FBTR0082626	-0.319044207312174	1		13.6386200635618	13.1299147657947	13.9932226942495	13.1903265972097	13.1806725211472	13.5327112423741
TotM	FBGN0031701	FBTR0079073	-8.78963630449961	3.29031593082501e-09		12.5319908952378	10.0543018983347	12.3921804752622	4.55674822154547	2.30843457827785	3.52826844411578
FBTI0018968	FBTI0018968	FBTI0018968	3.53917114440747	1.22050032704394e-87		9.09407800067382	8.89746410392179	9.09138465280732	12.3614571457216	12.6978031450069	12.5995292394414
Jon65Aiv	FBGN0250815	FBTR0077040	-0.368154571745575	1		13.7191751995585	13.8658916333314	13.6938353133982	13.0141628036733	13.3182003507118	13.7522597661402
Amy-d	FBGN0000078	FBTR0086983	0.185630513054758	1		13.5235929008155	13.2563979646505	13.7680274595695	13.7824914919101	13.9635546860379	13.332964729332
ninaE	FBGN0002940	FBTR0083857	0.262174552552742	1		14.2535708455663	14.2729641429327	14.0641729592971	14.4586028550317	14.5163838678299	14.4092217879238
Ald1	FBGN0000064	FBTR0084994	-0.303232904378265	1		13.8503458934047	13.5863366077653	13.7457777667811	13.27395446267	13.3204880587568	13.65950093222
FASN1	FBGN0283427	FBTR0077659	-0.390476992195515	1		13.4162535653987	12.9736693903581	13.4167611377789	12.5518433782576	12.6116362483123	13.3661530990178
Hsc70-4	FBGN0266599	FBTR0083055	-0.230041860771539	1		14.0622783944267	13.9202791681739	13.9478041869747	13.7348215879854	13.7191562832617	13.7895996140759
EbpII	FBGN0011694	FBTR0072455	0.423065411452675	1		11.9078767929834	11.7664948493102	13.1524438248151	12.4597885418606	12.5122449218796	13.3651228353476
tobi	FBGN0261575	FBTR0084847	-1.2152754482045	1		12.8516761680435	12.3185087379673	12.5341593875833	11.2290097712486	11.5082826852774	11.3616061843597
CG18628	FBGN0036091	FBTR0076256	0.166557721172135	1		13.9219574460815	13.9734877311816	13.4567495599683	13.9705779860458	13.9260464341534	14.0080574492777
Nplp2	FBGN0287423	FBTR0075839	-0.649606740686526	1		12.7815137186872	12.0302750080153	13.0674596251212	11.7052404712388	11.5948787523776	12.5977760293585
Tsf1	FBGN0022355	FBTR0074559	-0.0251615549573676	1		13.5599001585211	13.1237048577686	12.9235783041337	13.3598665455238	13.2442862105359	12.9764776385055
Tps1	FBGN0027560	FBTR0077431	-0.549384440316468	1		13.167594868746	12.8135390485023	13.3322876219377	12.4505872682865	12.3588596914472	12.8548790517058
Arc1	FBGN0033926	FBTR0087560	0.309866595482787	1		12.7485076735158	13.2636571503268	12.4454397643685	13.2935796686201	13.3864576595646	12.7487333277689
CG31872	FBGN0051872	FBTR0080099	0.168581015013684	1		13.3566070304534	13.4766668810787	13.8464909114244	13.4037249123183	13.6593876666962	14.0850734825312
RpL5	FBGN0064225	FBTR0111129	-0.477820688556971	1		13.3133616813376	13.3321000953161	13.3374720608027	12.8586369156189	13.0033991225699	12.6684432134897
mt:ND4	FBGN0262952	FBTR0433500	-0.283098783281003	1		13.3745474046186	13.4667626583877	13.8652582629558	13.3283982324493	13.4417748870305	13.1168745404668
lcs	FBGN0028583	FBTR0077220	-0.593008559081608	1		12.9166262393716	13.3130539758982	12.919166611133	12.5287121786789	12.6210560748513	12.2294817361517
Sfp87B	FBGN0259975	FBTR0300319	0.542335120888469	1		12.3879839571002	12.1801978182976	13.1215550459389	12.9075487249693	13.0039015881235	13.5067868536255
RpL3	FBGN0020910	FBTR0082346	-0.302693777360837	1		13.6162763326015	13.5714381943491	13.4198872746218	13.2218071702236	13.2609173801717	13.2241804852065
CG43897	FBGN0264489	FBTR0332819	-0.81216977918445	1		12.8876017416657	12.9580033489839	12.8835757349236	12.0108821052743	12.0832635793865	12.1954397767154
mAcon1	FBGN0010100	FBTR0081473	-0.281768735947631	1		13.4171770696802	13.1438294333435	12.9085618833532	12.8204002514141	12.8730508539715	12.9724241537022
CG4716	FBGN0033820	FBTR0087746	-0.911048938375776	1		12.801632902275	12.0193378140678	12.2685577658806	11.4499397600373	11.412122577764	11.6039565484925
Mal-A6	FBGN0050360	FBTR0273322	-1.22843859936881	1		12.5217234297665	12.2081587724722	12.6924735135836	11.1339719787849	11.5144083973453	11.0945178905652
sesB	FBGN0003360	FBTR0073421	-0.157557590198373	1		13.8520542792162	13.7573541474879	13.7979013152186	13.4836751274823	13.5391645713914	13.8807830008715
lncRNA:CR42862	FBGN0262109	FBTR0304059	0.166879812406279	1		14.1395017084377	14.2376424591867	14.0338877988917	14.2070897276472	14.3458658825098	14.3608678083474
whe	FBGN0031176	FBTR0077219	-0.579984417888268	1		12.5483104981507	13.056583457006	12.494999457237	12.4511465948885	12.3640876152553	11.3989035451329
Spn77Bc	FBGN0036970	FBTR0078172	-1.30434525658596	1		11.9035997704587	12.1709616850421	12.7624573191627	10.8893091399257	10.8942709491837	11.2518596394086
Mf	FBGN0038294	FBTR0083030	-0.371186653051886	1		13.2287062927351	13.0809506598477	12.9220453318869	12.5528860355601	12.5325856682807	12.999993457423
RpL23A	FBGN0026372	FBTR0072805	-0.430064517806114	1		13.2740144017399	13.1034574185148	13.1064496970707	12.7260302422756	12.7466561860426	12.7285036730144
CG4836	FBGN0270925	FBTR0083826	0.116431822299946	1		14.3110922610497	14.3427604906293	14.3950402071471	14.6715095807207	14.4019050882633	14.3000183924216
Mal-A1	FBGN0002570	FBTR0088759	-0.744802958546492	1		12.7580152756365	12.6615810590234	12.9933028300327	11.8496890758025	12.0940012678713	12.2310983046966
Est-6	FBGN0000592	FBTR0076003	-0.720760854047767	1		12.4948559015958	12.446244156612	13.1158671531506	11.8877871039404	11.9456711452761	12.1500176298944
CG9029	FBGN0031746	FBTR0079143	1.01283310109704	1		11.7973072042482	12.0124597213268	11.5463694239382	12.7202411010817	12.849015226678	12.8565556989949
Msr-110	FBGN0015766	FBTR0077131	-0.134907469719828	1		13.4863482841598	13.3246228595806	13.1680479228149	13.26761759143	13.2649755198787	13.0488416479666
mt:CoII	FBGN0013675	FBTR0100863	0.00507513523359036	1		14.1501640881297	14.0968842854881	14.2066597959017	14.1427587530818	14.2206184012496	14.1051350130941
Muc68D	FBGN0036203	FBTR0076119	0.764372012589672	1		12.3656734458054	12.3646082055098	11.9896262557316	12.978135165482	13.017070590144	13.0475578200633
EbpIII	FBGN0011695	FBTR0072164	-0.21662652021547	1		13.1645733935036	13.5391391642087	13.2717391441682	13.2630058921764	13.2182528436377	12.8331163490015
mt:ND5	FBGN0013684	FBTR0433501	-0.1477668497273	1		12.8474002822097	12.9807344675928	13.1963828665406	12.8071348678227	13.2267438002962	12.4683375012974
Act57B	FBGN0000044	FBTR0071519	0.195162917023784	1		13.0968801534834	13.0428098887006	12.804455666421	12.926376825951	12.9361907569788	13.5815565449605
RpL7A	FBGN0014026	FBTR0070915	-0.305844228629806	1		13.3081437795019	13.2343986447974	13.1522803906672	12.9433729924578	12.9433686244648	12.8947943804826
CG5162	FBGN0030828	FBTR0074393	-0.935049459349801	1		12.3522162047187	12.422831420674	12.6631797981855	11.6027437852504	11.5298424633174	11.5202230769076
CG32444	FBGN0043783	FBTR0078424	-1.85561179850766	6.97384217746477e-05		11.8685817595274	11.3818034046691	12.1866610045352	9.9103580602914	9.93853483242829	10.1342577430029
eIF4A	FBGN0001942	FBTR0079175	-0.328532240129721	1		13.2568355513693	13.0292443326737	13.1401345951846	12.85716051327	12.7522494316129	12.8388529595545
sta	FBGN0003517	FBTR0070289	-0.260358975466121	1		13.1107894576729	13.0982696421103	12.7306289034988	12.706251641121	12.8342109118906	12.643409648189
S-Lap1	FBGN0035915	FBTR0076638	-0.110518786042039	1		13.8421173628734	13.9728678095514	14.0626084853077	14.0259730374043	13.7975656859153	13.7125397346162
TotX	FBGN0044810	FBTR0083985	-5.93169101540572	1.61284015764987e-10		11.7962427651708	9.37814564739364	10.7501200150035	5.3152232575917	5.22384173500711	4.9998519691845
Mhc	FBGN0264695	FBTR0080895	0.05146243035344	1		14.4124626591747	14.4935563110757	14.4153400240954	14.4537964643424	14.4488536972803	14.5712097545041
Pepck1	FBGN0003067	FBTR0086701	-1.18693883102947	1		12.1814631983213	11.7106478298006	12.0913342632359	10.5239499059903	10.6143997451105	11.2267989978371
CG45087	FBGN0266488	FBTR0344533	-1.18693883102947	1		12.1814631983213	11.7106478298006	12.0913342632359	10.5239499059903	10.6143997451105	11.2267989978371
Mur18B	FBGN0030999	FBTR0074672	-0.467998220077897	1		12.9056458633581	12.920283928741	12.828998277832	12.4583981760867	12.4442693136657	12.3483463272171
Cyp6g1	FBGN0025454	FBTR0087992	-0.968975068418304	1		12.3170242214106	11.8853313052063	12.1712580029731	11.3328145224302	11.3815147375058	10.6914405511101
lncRNA:CR9284	FBGN0046297	FBTR0308944	-2.84994690294707	2.59767192347702e-36		11.5918148193832	11.5494106499403	11.6560226150926	8.99976105020453	8.79911568621822	8.42738738907771
ATPsynC	FBGN0039830	FBTR0085772	0.378812037957977	1		12.8698351035031	12.6620206335702	12.8641488847573	12.932598648499	13.035700744652	13.5063864095871
Sarm	FBGN0262579	FBTR0304993	-0.47732614159162	1		12.8637510334658	12.9727838180126	12.9042980691262	12.4525439634163	12.482027544519	12.3749121621613
mt:ND1	FBGN0013679	FBTR0433499	-0.12721765322781	1		13.4496970928816	13.3211480088275	13.4811583875384	13.1294262009247	13.3847867868002	13.3480908879575
Vha16-1	FBGN0262736	FBTR0086150	-0.180470779069707	1		13.3325788936052	13.3349974755006	13.4267950743359	12.9664449763072	13.1243271672641	13.4260956368659
Eno	FBGN0000579	FBTR0077905	-0.25533139249131	1		13.0583303433814	12.7327756291709	12.864946959363	12.5183410407158	12.5510400292153	12.8207155835543
Acp53C14b	FBGN0034153	FBTR0087081	1.02569082949886	1		11.2614341671617	11.3945563496371	11.5343796940314	12.2382151441254	12.4120732930816	12.6030292808495
MtnA	FBGN0002868	FBTR0082158	-0.821584356256592	1		12.2610300768847	12.3092777887813	11.9141397110476	11.3770488643494	11.5270485229179	11.1205674627327
RpL4	FBGN0003279	FBTR0085248	-0.215134394196043	1		13.1571301055504	13.0625890982249	12.9039098240554	12.8186674625823	12.7867243293928	12.8831203941995
Cys	FBGN0004629	FBTR0082980	-1.74615248794142	0.932383530990609		11.7208323943181	10.7195659797584	11.8002641663595	9.73221041412709	9.87109988110857	9.63170828574287
Fer1HCH	FBGN0015222	FBTR0085631	-0.3240028342259	1		12.9049876673786	12.6888002604394	12.867935813342	12.2803715290402	12.4813060400896	12.7063601462374
Gpdh1	FBGN0001128	FBTR0079146	-0.500023183690811	1		12.4681470310273	12.1869335991779	12.2721721269621	11.5139804072808	11.4690323118283	12.3011072904063
Nc73EF	FBGN0010352	FBTR0075263	-0.289236564031069	1		12.9450783122714	12.7521045413872	12.6388890076428	12.4664437089572	12.4728617183896	12.5454637452022
Idgf6	FBGN0013763	FBTR0087111	-1.17711370534057	1		12.0518889729309	11.5470327519297	11.7733119044291	10.6156173116333	10.5598573042569	10.7128872168846
Zasp52	FBGN0265991	FBTR0087315	-0.497292095846146	1		12.6105926562046	12.6749281938597	12.4771029335189	11.9224867496625	12.1027844535108	12.2365811278433
Men	FBGN0002719	FBTR0082660	0.140473962572535	1		12.384918942611	12.2198501612868	12.7758860077483	12.2734304544681	12.3201108740464	13.1063435074873
CG10097	FBGN0038033	FBTR0100525	-0.398166653256054	1		12.4931052096435	11.9486748802477	11.8263124334359	11.6595076560134	11.8620433047182	11.6331057416814
Sfp60F	FBGN0259968	FBTR0300313	0.64420799116634	1		11.135789750363	10.6080988884359	11.9859626183024	11.4989111923045	11.7830590695029	12.5192403796728
loopin-1	FBGN0259795	FBTR0087092	0.151061639101358	1		13.4437047324524	13.5464191581687	13.6341126739675	13.9302249125058	13.6558750482631	13.4581980562157
Lk6	FBGN0017581	FBTR0082534	0.03880747747519	1		13.043454876069	12.9706562238899	12.7114555054625	13.0607192949647	13.0613530980952	12.713547882563
CG8036	FBGN0037607	FBTR0081881	-0.373215190867448	1		12.4598801467019	12.1406869450693	12.7079014538812	11.7872678934452	11.8686794561707	12.4844214838108
RpS14a	FBGN0004403	FBTR0071094	-0.893545739979433	1		12.1545811212139	12.0964904532802	12.0182465019164	11.1731484424412	11.2639390976142	11.1557196554103
RpS26	FBGN0261597	FBTR0081089	-0.263086198885672	1		12.9544920080269	12.7956222147716	12.722065428213	12.5065500597383	12.5773863974206	12.6077657960331
ACC	FBGN0033246	FBTR0088871	-0.244173778454098	1		12.3505251890359	11.7517022802571	12.6805100102052	11.8398984899009	11.8497971746041	12.4274661235925
RpS8	FBGN0039713	FBTR0085489	-0.300954177481113	1		12.8637510334658	12.7646434459548	12.5941075465681	12.5242005896272	12.4241373017328	12.3813323026969
RpL22	FBGN0015288	FBTR0070148	-0.534997467940109	1		12.5172083331816	12.4912177733791	12.3551710126719	12.0199588152128	11.9439265243066	11.7922459135117
ATPsynbeta	FBGN0010217	FBTR0089186	-0.137136962853195	1		13.3067740618421	13.2277328973859	13.1895502397925	13.0422765918905	13.0890852292553	13.1806724591311
Atpalpha	FBGN0002921	FBTR0089509	-0.0924033125972422	1		13.4748628280166	13.3873760312633	13.6356333471263	13.3147866259557	13.3518776901284	13.5535340056808
Jon25Biii	FBGN0031653	FBTR0079056	-0.762732669986924	1		11.9537875391747	12.161355152187	12.2331440250065	10.9227632893819	11.224817691399	11.7918078324346
Argk	FBGN0000116	FBTR0076543	0.168122183045089	1		13.6215943562413	13.6275444231571	13.5998863174055	13.6657792998085	13.7095363671259	13.9603201851272
Act5C	FBGN0000042	FBTR0070822	-0.0190711446219501	1		13.1259787433546	13.1512065135139	13.0530001128158	12.8733184302956	12.9595189568359	13.3879102815568
Sap-r	FBGN0000416	FBTR0085713	-0.182605374265404	1		12.9429958239257	12.6107983694486	12.7839258277001	12.6131060874716	12.6330157321283	12.5625136726715
eEF1gamma	FBGN0029176	FBTR0085392	-0.400685466264332	1		12.6706842250138	12.440618662177	12.6068061892396	12.1441480005089	12.1431814846266	12.2375465255664
CG8997	FBGN0028920	FBTR0080563	-1.25775746564546	1		11.319390192828	10.976527045951	12.0041884723575	9.49894200973087	10.0109789408894	10.877174311466
RpS25	FBGN0086472	FBTR0082369	-0.261177566078343	1		12.6841736292871	12.6139825999019	12.4390228779163	12.363538448408	12.4810654584063	12.0935532487993
RpL19	FBGN0285950	FBTR0072405	-0.272810378140772	1		12.9389825700453	12.9034664223186	12.8322665106539	12.620832801133	12.6023757269314	12.6356187983638
Mlp84B	FBGN0014863	FBTR0081616	-0.605145491472938	1		12.3512501527598	12.315158858966	12.3819020130179	11.6892087144875	11.6807660945099	11.8585891028384
CG18180	FBGN0036024	FBTR0076389	0.355780012410172	1		12.6216515866399	12.9524438594544	13.0018541770961	13.0385595900611	13.2354703570635	13.3772917159795
blw	FBGN0011211	FBTR0071883	-0.0910837064495646	1		13.4068696386307	13.3488517755705	13.4011655816489	13.2038313521379	13.2022875562765	13.4626084054172
CG9512	FBGN0030593	FBTR0073979	-1.09395577599911	1		11.8783386668826	11.2840984699336	11.7574973061776	10.3926735367522	10.4628056087687	10.8181675567966
CG6770	FBGN0032400	FBTR0080306	-0.244496891808713	1		12.7437302724967	12.4917124355558	12.4931939532739	12.2677264488472	12.4655841798214	12.2681030264568
Spn38F	FBGN0028986	FBTR0081450	0.933039440108114	1		11.0395191614046	11.1957805353621	11.49264624655	11.9528210229664	12.0930570329221	12.4647693355952
CG16758	FBGN0035348	FBTR0072963	-0.659627923721726	1		11.5299798301588	11.3274182670715	12.3832952810798	11.1574681959966	10.9530433523023	11.3545042969651
RpS4	FBGN0011284	FBTR0075884	-0.1989012454972	1		12.8301688712365	12.6538667443052	12.5180140104357	12.367395776786	12.392763203403	12.6463204041978
Rack1	FBGN0020618	FBTR0079565	-0.298173770650528	1		12.7036065419405	12.5595789592141	12.4152470480253	12.1640727399461	12.2227485223262	12.4018590899438
Sgp	FBGN0032055	FBTR0079684	-0.968788835862488	1		11.9458099019036	11.4300892654845	11.5622022882228	10.5627686188186	10.5634977284419	10.9306822059123
Arr2	FBGN0000121	FBTR0076599	-0.149349883829761	1		12.9929386533346	13.0871832853417	12.8021657987976	12.7742102578985	12.8359051672583	12.8380045293327
Ubi-p63E	FBGN0003943	FBTR0073177	0.0645153558442018	1		13.7221674570124	13.6544134129487	13.831870809825	13.9036016581803	13.8000751922023	13.6963637857394
RpLP0	FBGN0000100	FBTR0078481	-0.200022765294498	1		12.8985544704521	12.7440303740553	12.6983063284306	12.4763692481084	12.5284007026535	12.7317047272222
RpL8	FBGN0261602	FBTR0072924	-0.182717288304051	1		12.9271995669362	12.9477644855194	12.7371817760838	12.640583590738	12.7412420843583	12.6899968274415
S-Lap7	FBGN0033868	FBTR0087649	0.0761314206163828	1		13.2319902003226	13.3710682554808	13.4179852155705	13.6050003211472	13.4550646832624	13.1607931527869
smp-30	FBGN0038257	FBTR0083016	-0.484455270055796	1		10.8231684956087	10.3597809734756	12.1471847581137	10.455350527932	10.6937780261642	11.2403472578605
Jon25Bii	FBGN0031654	FBTR0079055	-2.63928718890279	1		10.8140820379992	10.865640024414	11.5592468313814	6.98456253136641	6.72818551122582	9.73193379868467
CG14645	FBGN0040687	FBTR0078908	0.781057294290262	1		11.4342375878927	11.828507589319	11.1425447585173	12.1351261079419	12.2841587162377	12.3975467113534
CG2127	FBGN0033286	FBTR0088765	-0.240449036500022	1		12.9156463219453	12.7887953018764	12.9183979811546	12.7786735721838	12.5879257477559	12.5271575588293
CG13315	FBGN0040827	FBTR0076530	0.41640991742689	1		10.1841008081425	9.9003704170641	11.6327819123014	10.5313745450765	10.5571209450592	11.9927148682127
Jon65Aiii	FBGN0035665	FBTR0077041	-0.0891126872013842	1		12.5281491537369	12.6937531318288	12.4258324393799	12.093456272302	12.3316317147316	12.8592761018032
Cpr	FBGN0015623	FBTR0079250	-0.00503057302651756	1		12.6623349028694	12.0948634336215	12.2721721269621	12.2718482692986	12.434362688112	12.3634603113427
Spn28F	FBGN0028987	FBTR0079624	1.01291441281403	1		10.857592602338	10.5758029104944	11.3971208689442	11.8000578829547	11.9358739822346	12.2194183772882
Scp1	FBGN0020908	FBTR0113713	0.545525910024753	1		12.2094536826855	12.1832634360149	12.3247482863827	12.6677881671854	12.798936347605	12.8818860404411
Fer2LCH	FBGN0015221	FBTR0085622	-0.270744652577476	1		12.6057402468391	12.3713440524592	12.3971544538147	12.0560728853155	11.9967156704089	12.4738098124195
sls	FBGN0086906	FBTR0072848	-0.216458343001475	1		12.968419620861	13.0689013805404	13.1213880746559	12.7922020165715	12.9069376540449	12.8116687081949
RpL7	FBGN0005593	FBTR0079946	-0.236537722559187	1		12.7665551062324	12.7752469696814	12.5468971138574	12.4074311163781	12.418871706662	12.5599432669157
Mal-A7	FBGN0033296	FBTR0088757	-1.70427142941126	1		11.4126363165422	10.5109110854658	11.4130328360592	9.16707176230094	9.12154069085209	9.96272750413544
CG6910	FBGN0036262	FBTR0290130	-1.63464521068381	1		10.4633969667059	9.92694960633229	11.769481035749	9.61729849924632	9.29141210843988	8.93238768473678
CG1648	FBGN0033446	FBTR0088493	-0.553272517483913	1		12.0719653899837	11.8823163082651	11.6148651484262	11.6057612554243	11.4075725943676	10.8258907144704
Acp26Aa	FBGN0002855	FBTR0079155	0.787699807520513	1		11.2207565012882	11.284669483379	11.6679614243321	11.9472808427898	12.1254351639474	12.4553952713517
28SrRNA:CR45844	FBGN0267504	FBTR0346885	0.199396049646524	1		11.0365173872067	11.6853559335622	11.0703402315195	11.5593040833826	12.0486156391223	10.4573700337717
RpL6	FBGN0039857	FBTR0085804	-0.251597605555295	1		12.7300458200169	12.6668471345424	12.5142036570438	12.4077192988677	12.3731911429328	12.384531690797
GlyP	FBGN0004507	FBTR0077828	-0.341295041260404	1		12.2682133313554	12.0299344728091	12.3684577303747	11.5706733631251	11.6685636669907	12.3090886613952
msopa	FBGN0004414	FBTR0078482	0.925384217654388	1		10.3027820175867	10.5206390025062	10.9362840634785	10.9106137678243	11.2271147984092	12.1602357477336
RpS6	FBGN0261592	FBTR0071135	-0.242588294028387	1		12.7501577102327	12.7768713859192	12.6250582588958	12.4491880023331	12.5127157603527	12.4666917521185
Cat	FBGN0000261	FBTR0075058	-0.304649511423692	1		12.4409343526301	12.0200238232421	12.1123223498843	11.8240076575134	11.9082257615524	11.9599443405369
CG7409	FBGN0035817	FBTR0076810	-0.622034147295728	1		12.1052950259979	12.1801978182976	12.187618253639	11.5021535867317	11.5340232548294	11.5731869238363
RpLP1	FBGN0002593	FBTR0078056	-0.274915469137423	1		12.6039163773599	12.5612294913474	12.3996350270438	12.1820423027134	12.306597827844	12.2573547958451
Tctp	FBGN0037874	FBTR0082344	-0.386065380242464	1		12.365194985324	12.0411299096383	12.0943999304505	11.8394713013484	11.8280185050245	11.6934520059145
glob1	FBGN0027657	FBTR0083245	-1.7975999883234	0.676667839916891		10.9782638857814	10.6450341450463	11.6229080598579	9.09732040487469	9.27596307256687	9.62385381617762
RpL13A	FBGN0037351	FBTR0078705	-0.270599325831894	1		12.5955783359505	12.546306279021	12.3348646371707	12.1941216334031	12.1634134471668	12.317026120149
BG642312	FBGN0047334	FBTR0091954	0.820701738988505	1		11.1750819916039	11.330739833436	11.4092080540655	11.9484698165891	12.199248010887	12.2197440998232
RpS3A	FBGN0017545	FBTR0089175	-0.28694970514684	1		12.5485212314244	12.4956636389676	12.6201032782938	12.297579504152	12.3983795959406	12.0939086611505
RpS15	FBGN0034138	FBTR0087123	-0.340150327376452	1		12.4754804436971	12.4111117660945	12.2969265745043	11.9665791033079	12.0260357183935	12.1697078012922
Ubi-p5E	FBGN0086558	FBTR0070933	0.205206093731159	1		12.6441100833523	12.2937603959765	12.2460668593352	12.4796626442037	12.6059105572422	12.7362653761715
RpL27A	FBGN0285948	FBTR0077452	-0.323663614448656	1		12.4827767680906	12.4907229415376	12.2989950064224	12.130244695595	12.1334174171928	12.0451181008161
porin	FBGN0004363	FBTR0080182	-0.5849329823079	1		12.1132948266204	12.0788207797893	12.206001312206	11.538400286839	11.4983320290687	11.6094359987591
RpS3	FBGN0002622	FBTR0084410	-0.249747034889414	1		12.6310352339854	12.6066940047318	12.5103832133357	12.3443966875734	12.4070166960053	12.2462061573246
RpL15	FBGN0028697	FBTR0113742	-0.284203197144815	1		12.4085622610547	12.3985049666533	12.409241358734	12.2339959617658	12.2849858397394	11.7970560460709
RpL32	FBGN0002626	FBTR0085592	-0.402137198349527	1		12.2509648504302	11.9898767177892	11.8916024748904	11.4983700840529	11.6710967889713	11.7697324171557
RpL37a	FBGN0030616	FBTR0074027	-0.289747438650416	1		12.4544924027684	12.3061876337068	12.1230366125709	11.9532159372101	11.9865824345461	12.0914189340314
ATPCL	FBGN0020236	FBTR0300596	-0.680574404684569	1		11.8866971558475	11.4087699400888	11.9145252132475	10.9024568696193	11.0392323652178	11.2607506301251
crc	FBGN0000370	FBTR0081512	-0.245886213316855	1		12.5516785422985	12.3721502447771	12.2889204413655	12.1179684125986	12.1869101669226	12.1827982344764
CG3168	FBGN0029896	FBTR0070984	-0.622985586529451	1		11.9496446735893	12.0840788375874	12.2414648382311	11.5405043490296	11.3892277907846	11.4892158968115
Vha55	FBGN0005671	FBTR0082670	-0.338502269122901	1		12.386570144123	12.3659578931869	12.1670578999331	11.8745043816204	11.8701500202623	12.1524083387631
RpS23	FBGN0033912	FBTR0087575	-0.299067311663913	1		12.5105172577017	12.3232411243551	12.4015614173761	12.0501778378556	12.1294318111655	12.1632871237648
RpL41	FBGN0066084	FBTR0100231	-0.361390194652803	1		12.3053495996727	12.0502256303136	12.0321688669396	11.703833048744	11.6147527528539	11.9781564428331
alphaTub84B	FBGN0003884	FBTR0081639	0.12383752283354	1		13.2839206430135	13.3913580601855	13.2207469796563	13.5195834339669	13.4257388312862	13.3204144988815
Jon25Bi	FBGN0020906	FBTR0100432	-2.2239494396476	1		10.7399918312666	10.652132063739	11.3305025694769	7.48165021585385	7.46413730449922	9.83927763398892
CG31468	FBGN0047351	FBTR0084473	4.34532498598706	4.67274302922261e-57		5.96866709025149	6.88894341389221	6.68669149908858	11.058161923285	10.9320755623112	10.483647070545
pAbp	FBGN0265297	FBTR0086736	-0.0158271708687659	1		13.1368112412888	12.9468628632811	13.1163699290555	13.0680308651549	13.0610312186621	13.0307632537125
CG7920	FBGN0039737	FBTR0085603	-0.212718361846554	1		12.5706861852869	12.492948349477	12.2978134084819	12.2724813516011	12.2373511270087	12.2275394598127
LpR2	FBGN0051092	FBTR0084927	-1.0282119094881	1		11.5410364152473	10.8371174611446	11.4998574748845	10.3489229754366	10.3587512290622	10.1885153387117
CG34324	FBGN0085353	FBTR0112526	-0.0033763418389423	1		13.1557474947155	13.436121461045	13.3345941173791	13.2711063145593	13.385043970138	13.2706652721959
Hsp83	FBGN0001233	FBTR0073040	-0.135938435253787	1		12.9490746683528	13.0423034756749	12.8928006884719	12.8082267952867	12.7836063338821	12.8868171315013
RpL23	FBGN0010078	FBTR0071897	-0.4172561698512	1		12.2431743005356	12.2114659478441	12.1592715916395	11.7631456241217	11.8505423307595	11.7486689351343
RpL13	FBGN0011272	FBTR0079888	-0.305322862880836	1		12.4032121091972	12.4132022305065	12.2555314364055	12.0025113217141	12.1133783591376	12.0440149021281
Skp2	FBGN0037236	FBTR0078953	0.619984723325919	1		11.7110757244964	11.8378756405071	11.6205471486334	12.2813154570735	12.3817221722598	12.37081169242
PyK	FBGN0267385	FBTR0084213	-0.231176475744574	1		12.529430871256	12.362446075415	12.5705731334727	12.1006042056096	12.1679043812978	12.4803493036081
S-Lap4	FBGN0052064	FBTR0076288	0.186169432213751	1		12.9649503025695	13.0554127846387	13.2047601957024	13.4853144474014	13.2070957208466	13.0695904796485
RpS7	FBGN0039757	FBTR0089422	-0.168323306364438	1		12.596801551296	12.4176344353152	12.350334883826	12.231393395461	12.217847956374	12.4144348766609
RpS5a	FBGN0002590	FBTR0074406	-0.32285382024028	1		12.3697339659796	12.3039360835713	12.2275700345252	11.8757548448505	11.9463684033668	12.1055884178943
Oda	FBGN0014184	FBTR0088013	-0.0636420902250161	1		12.9271995669362	13.0483687312708	12.9281674716475	12.88681876942	12.9889201883299	12.8360937350755
RpL21	FBGN0032987	FBTR0085961	-0.455776857645022	1		12.0929225921657	11.8044196753509	11.9033036138617	11.4136676672401	11.439125189031	11.5914253073317
eEF1beta	FBGN0028737	FBTR0332947	-1.14561160096633	1		11.4374273041171	11.2000245583267	11.2169442117005	10.0304979548059	10.1638888997265	10.2369493951286
RpS27A	FBGN0003942	FBTR0080016	-0.362841855355476	1		12.2442154743824	12.1743551367513	12.1018664726212	11.7187752335349	11.8661023565861	11.8472497922581
CG3609	FBGN0031418	FBTR0077791	-0.488790835161755	1		10.460712168565	9.99412685921382	11.7112066191518	9.96777455211581	10.0136427181065	11.0283747965062
Had1	FBGN0286508	FBTR0074240	-0.548495418045314	1		10.8778595727803	10.7355256061279	11.8750597859384	10.3124489889523	10.3867616712879	11.23713300295
S-Lap2	FBGN0052351	FBTR0076639	0.406168585055602	1		12.1636892987358	12.3008344533873	12.4700390648229	12.9174995259052	12.6842823860521	12.5412999060009
Muc11A	FBGN0052656	FBTR0342741	-0.869529541440499	1		11.5140979137104	11.5456041295679	11.7094303811884	10.6413329715398	10.5680353786783	10.9370352006023
CG3124	FBGN0034840	FBTR0072046	0.646308661856995	1		11.6507155194679	11.7262855707689	11.6472351939165	12.4294544285629	12.2390594036357	12.2874989442906
Vha68-2	FBGN0263598	FBTR0080418	-0.529558213077266	1		11.9544238485095	11.954787163274	11.8299955169196	11.3193978964368	11.3876884754939	11.4464372339614
Idh	FBGN0001248	FBTR0076667	-0.131596105923625	1		12.5731741018027	12.3879144891385	12.7828705129453	12.3676920676133	12.5197599598384	12.4844214838108
CG7470	FBGN0037146	FBTR0078477	-0.43553842909104	1		12.0163733631891	11.7566500084847	12.0717656111189	11.3181719934579	11.4753266015242	11.7346057650894
D2hgdh	FBGN0023507	FBTR0070381	-1.11880172787714	1		11.3433942584574	11.0475540097118	11.4201092120847	10.1674997872219	10.1746402173001	10.1466448378142
RpL28	FBGN0035422	FBTR0073095	-0.338876314430529	1		12.0772333001805	12.0401157250464	11.6729828680318	11.5778619866384	11.6447042149848	11.5853714286825
BG642163	FBGN0083938	FBTR0110769	0.799353758097164	1		10.8858873083512	10.9961840130831	11.1038549584324	11.473807736379	11.8238507197028	12.0355289022595
RpS30	FBGN0038834	FBTR0083969	-0.331658904658426	1		12.2353414531801	12.1174764091274	12.0406701721628	11.7066465220593	11.7752314940682	11.9168013461385
RpL10	FBGN0024733	FBTR0299869	-0.22337632490387	1		12.508352209533	12.6293496728976	12.4900935369741	12.3730149234054	12.3565009308608	12.2281871758418
RpL18	FBGN0035753	FBTR0076892	-0.260070431654816	1		12.2913149333009	12.2587324106755	11.9980174811928	11.8952052415605	11.8686794561707	12.0184056731997
CG1213	FBGN0037387	FBTR0078642	-3.01897547524908	7.17019845871673e-38		10.7914684836073	10.4551882728485	10.7230857773126	7.70818449263771	7.83929778093306	7.42609951001527
ScsbetaA	FBGN0037643	FBTR0081957	-0.359496841260111	1		12.0842273915297	11.7908169881936	12.2309789203275	11.6152751529655	11.7510916677685	11.6929828695503
Sodh-1	FBGN0024289	FBTR0081627	-0.726724555189395	1		10.665003060629	9.80169160963487	11.5788364692829	9.83178466594599	9.65948644561681	10.6914405511101
CG9119	FBGN0035189	FBTR0072635	-0.730756848146134	1		9.67705923148594	9.41824936747329	11.4796787119107	9.29471520612775	9.31751725943274	10.414760436073
Gapdh2	FBGN0001092	FBTR0074112	-0.46517742839422	1		11.993027137649	11.8115695083308	11.8655209516583	11.337662525427	11.326336930395	11.6019588499856
scpr-C	FBGN0037879	FBTR0082351	0.416446502725285	1		11.8587584169182	11.5804370216419	11.5996028244591	12.1961250588611	12.2453058355774	11.8277232975636
SPH93	FBGN0032638	FBTR0081004	-8.56021615163026	1.73019725760458e-09		10.8335822471707	7.40812929236653	9.58545364078632	2.85914795263908	2.56240267861601	2.62142916624274
Mal-A8	FBGN0033297	FBTR0088752	-1.83677010707093	0.000142050886039886		11.0680227953261	10.4743364502248	10.7133698983405	8.61667170346712	9.00857102258471	9.1558178175014
CG11892	FBGN0039313	FBTR0089644	-0.635114905190871	1		11.3593380903646	11.6714505485813	10.7587337713971	10.5175553753343	10.5734617867008	10.9090319288945
Hsp60C	FBGN0031728	FBTR0079110	0.287302635355924	1		12.0178961343747	12.1177968975066	12.2169822640594	12.6982636476846	12.4047354322621	12.0440149021281
RpL35	FBGN0029785	FBTR0070800	-0.246340009141137	1		12.3165293487989	12.2708874598782	12.0868945447244	12.0002199261729	11.9848866205386	11.9611137094294
Met75Cb	FBGN0028415	FBTR0075116	-0.489650148508095	1		11.7174625472973	11.9940725818862	11.8312211249038	11.618764517994	11.3989388316802	11.0058874496687
Gel	FBGN0010225	FBTR0078968	-0.557025310443746	1		11.6530692935103	10.8572190882855	11.4565688638297	10.7306580097162	10.7698037375933	10.9066061636036
RpL18A	FBGN0010409	FBTR0086947	-0.275052944380079	1		12.2705146595623	12.14698136488	12.0693440399705	11.8416059803089	11.8774804398329	11.9489842802828
Mpcp2	FBGN0026409	FBTR0075718	-0.232923641554229	1		12.449761564996	12.3502233451539	12.3743550259501	12.1880946101794	12.1321922491964	12.1575179848279
Zasp66	FBGN0035917	FBTR0089561	-0.34262906814033	1		12.059598275092	12.0213948637626	11.8348917140918	11.4566404093913	11.6339239314107	11.7896154294447
Sod1	FBGN0003462	FBTR0076229	-0.689188038604461	1		11.640471221517	11.2943422920267	11.5308638373467	10.7589437323828	10.7893665846164	10.8730386508412
Act79B	FBGN0000045	FBTR0078478	-0.0727395882091722	1		12.735794302644	12.6831808106584	12.7222856406611	12.5244663681279	12.5065828417899	12.8640765916453
RpS29	FBGN0261599	FBTR0082136	-0.208503669446828	1		12.1375918932229	11.8762673457352	11.728411287553	11.5829748756257	11.7040412686691	11.8489353242869
RpS15Aa	FBGN0010198	FBTR0073792	-0.266337091548658	1		12.3160343063779	12.202428461012	12.2075751460728	11.9341370478011	11.9763775208703	12.0191544027646
Pif1A	FBGN0261015	FBTR0301876	-0.54409282324211	1		11.825754149858	11.7300638530326	11.881384149661	11.3206227586121	11.2155925124069	11.2733577428259
Pif1B	FBGN0046874	FBTR0091716	-0.182464699936139	1		12.6716519478945	12.6699101584178	12.7605286905545	12.5468804393808	12.5027957385292	12.5067487790224
Acp54A1	FBGN0083936	FBTR0110768	-1.04366997264415	1		10.8691121529192	10.9269116969156	11.568585083256	10.3549133188199	10.0439277847005	9.91525129692675
SdhA	FBGN0261439	FBTR0086552	-0.214935278322074	1		12.2646261748407	12.1746632369287	11.965272522033	11.9579464954154	11.9046424883052	11.9139861066629
CG10077	FBGN0035720	FBTR0076940	0.17668551152233	1		12.4562905539538	12.4892374268592	12.2166696797017	12.6523055656327	12.6288954134806	12.4141502773443
AOX1	FBGN0267408	FBTR0083154	-0.437985569155882	1		11.7693732999319	11.4932082065131	12.0406701721628	11.2165624211535	11.3804832077345	11.4363824587917
RpL26	FBGN0036825	FBTR0075066	-0.231336545360078	1		12.2794295342685	12.2869365110885	12.1173545694421	11.9595199074466	12.0505625107775	11.9850708552342
mfas	FBGN0260745	FBTR0082489	0.266023674977999	1		12.589856244388	12.6853447286094	12.6917989764802	12.7992484982741	12.9770267832781	12.982824478971
Pen	FBGN0267727	FBTR0079937	0.225981532678329	1		12.9220039200854	12.8913327480405	12.9881842128644	13.3247403147037	13.0942851607131	13.0462728486874
S-Lap3	FBGN0045770	FBTR0076286	0.27585524183861	1		12.2556190669045	12.3578407617591	12.5004024512742	12.8857847551505	12.6232379452519	12.4012848503541
UGP	FBGN0035978	FBTR0076500	-0.373074209821055	1		11.6917438361121	11.0562750702646	11.7112066191518	10.9138636575719	10.970286688737	11.4794558839963
Gapdh1	FBGN0001091	FBTR0088903	-0.186368286423824	1		12.2900551733147	12.1619768625747	12.2972222464057	11.8811610292827	11.9235332210345	12.343571869353
Pgd	FBGN0004654	FBTR0070384	-0.90939361029686	1		11.1897476745887	10.9835781768104	11.4864363745095	10.0790738892177	10.0799585829064	10.72395148637
RpL36	FBGN0002579	FBTR0070155	-0.408580040740157	1		11.9006313095719	11.6978429564846	11.8010983646025	11.4067639416892	11.5303075944551	11.2293894469906
RpS10b	FBGN0285947	FBTR0074731	-0.257052000177179	1		12.224039686601	12.2174596395197	12.1119862436601	11.8703283256996	12.0044365680054	11.9075305695275
RpL10Ab	FBGN0036213	FBTR0076032	-0.315893590614103	1		12.1920233716555	12.2403056355483	12.1386303174216	11.9074846663823	11.8419497097351	11.8760527667035
kdn	FBGN0261955	FBTR0070906	-0.144109648725382	1		12.2387409096591	11.919190627001	12.0498237376361	11.8192494037071	11.7689387109674	12.1720661294453
AcCoAS	FBGN0012034	FBTR0078413	-0.36213154919857	1		11.8563772102464	11.4971553210779	11.7518994131512	11.0972796951649	11.2202124755838	11.6635943775989
Non1	FBGN0028473	FBTR0088554	-0.522389532483238	1		11.620162855116	11.5767115943697	11.2894788277962	11.1008486295014	11.1595686777653	10.6261018890514
Alp4	FBGN0016123	FBTR0085733	-0.509689636685105	1		11.3545252062891	11.7267058688815	10.8970273196767	10.7361761202268	10.7753081271568	11.0394883796109
CG33340	FBGN0053340	FBTR0084611	0.217166064886072	1		12.7802581204975	12.7693430807893	12.7432710529095	13.1327422670029	12.9458114471994	12.8515199001667
UQCR-C1	FBGN0038271	FBTR0083000	-0.15254384503738	1		12.3466525511865	12.1681792752685	12.0947401583645	12.0150493539127	11.985225942845	12.1585377459821
RpS9	FBGN0010408	FBTR0076423	-0.302904082253053	1		12.0236680505814	12.2370639882917	12.039256762243	11.8227115075351	11.9021288910451	11.666942570865
Got2	FBGN0001125	FBTR0077867	-0.4489193567232	1		11.1040256783793	10.7085436138557	11.8180939830195	10.706499257764	10.6962672985818	11.0744872389127
RpL24	FBGN0032518	FBTR0080524	-0.185458628849396	1		12.3447123270155	12.3499505492933	12.2253965422599	12.0222190978566	12.1513688250038	12.1888001435142
Arr1	FBGN0000120	FBTR0081030	-0.110345009330299	1		12.4796858632742	12.7004019508111	12.4152470480253	12.3844808443456	12.4278867092732	12.4666917521185
CG5107	FBGN0039342	FBTR0084879	-0.29648183608182	1		11.5162543628935	11.3887252399967	10.840533625524	11.0081044548334	11.298755186416	10.5358542797173
S-Lap8	FBGN0034132	FBTR0087087	0.200535408679711	1		12.3575179583189	12.4418991111564	12.6051354026027	12.9233566064396	12.6275918116326	12.4212484715278
CG4363	FBGN0034663	FBTR0071740	-1.76561124525273	0.000156081737053483		10.7355563404916	10.398282166026	10.9400758852903	8.70936081199643	9.01921443203187	9.09462030631001
RpL27	FBGN0039359	FBTR0084932	-0.21168310357165	1		12.072551664137	12.1660114627	11.8328536509387	11.8127354804568	11.8970885199828	11.7432413773674
RpL12	FBGN0034968	FBTR0072174	-0.196282724470426	1		12.1050084967865	12.0873554187407	11.7910560086261	11.7427309794539	11.8483057066724	11.8234432079733
Msp300	FBGN0261836	FBTR0303383	-0.150128570810299	1		12.6793704509334	12.6701286971921	12.7963205914418	12.5539279398627	12.5058735167559	12.6363509803973
bt	FBGN0005666	FBTR0089793	-0.076707085519607	1		12.7448341546391	12.8044093580014	12.8537335389308	12.615852563821	12.7627776409872	12.7901167484053
RpS19a	FBGN0010412	FBTR0074311	-0.145826944525417	1		12.3105775989116	12.2308550896594	12.0824411213332	11.9925555495616	11.9916579492172	12.2020489926452
RpL31	FBGN0285949	FBTR0088525	-0.277936350539665	1		11.9445293762012	11.8222282553416	11.6186556339579	11.4627554513657	11.6134363031657	11.4908361655016
CG7953	FBGN0028533	FBTR0080550	-1.55014685141149	1		10.2937593259812	9.96164354598044	11.0744861515161	7.96159607894351	7.95468477224978	9.98895302272713
RpS24	FBGN0261596	FBTR0071935	-0.253488371282988	1		12.0468259095071	11.954787163274	11.7716105518449	11.5696434866293	11.6464216094719	11.8018501943028
RpS2	FBGN0004867	FBTR0079905	-0.175077661220661	1		12.1686332650402	12.3833898878409	12.1069352312526	11.9944754643415	12.1389178340717	12.0108969279389
Shmt	FBGN0029823	FBTR0070827	-1.02595536392793	1		10.1389120343415	9.62898159092046	11.274540117083	9.01194384358286	9.1141129754557	10.09644524126
Jon99Fii	FBGN0039777	FBTR0085690	0.518027955664937	1		10.6804697303829	11.1068768849991	10.5313054240181	10.758039893231	11.1304124565723	11.8332684980215
FASN2	FBGN0042627	FBTR0077657	-0.106114856842183	1		11.7475114998764	11.3683981116527	11.0675696509891	11.3230693676104	11.4651452090173	11.1406608911733
CG2765	FBGN0035087	FBTR0113118	0.115433552770886	1		11.9821472004337	11.5621840090643	11.6656731593664	11.6227420569186	11.768544499171	12.1472805313351
shot	FBGN0013733	FBTR0087616	-0.21466194240218	1		12.2720468414578	12.2572785357434	12.2337620300109	11.9952427154267	12.0746792918466	12.0487893490408
UQCR-C2	FBGN0250814	FBTR0075309	-0.221065374184575	1		12.0169826645519	11.8514292562545	11.7279726955333	11.672996803153	11.7155395406935	11.555747462837
CG32436	FBGN0052436	FBTR0078343	-0.0619326161486067	1		12.3623208853943	12.2072554982457	12.4182405433738	12.5162043813145	12.1922107394611	12.063744548827
cathD	FBGN0029093	FBTR0088898	-0.563637069095149	1		11.5786678389666	11.3279723928037	11.4718418721743	10.9195334080879	10.9129404110033	10.8688911007519
Sfp24Bb	FBGN0259952	FBTR0300297	0.475095051273945	1		10.5238072746497	10.0340683949897	11.3316577059338	10.921956496712	10.8855721078499	11.6659867368583
RpL17	FBGN0029897	FBTR0070980	0.024076273019605	1		12.4832177858366	12.4735464695144	12.2469855045884	12.3694685358595	12.4223842379024	12.4938787747958
FBTI0019250	FBTI0019250	FBTI0019250	2.71615572625566	6.75988650692273e-25		7.49785214725324	7.80193967248136	8.10463075045568	10.4215010540201	10.657618263325	10.4485035775001
RR51475	RR51475	RR51475	2.71615572625566	6.75988650692273e-25		7.49785214725324	7.80193967248136	8.10463075045568	10.4215010540201	10.657618263325	10.4485035775001
CG5089	FBGN0034144	FBTR0087107	0.151246657531656	1		12.545779294973	12.4830312649321	12.6595046540091	12.8716480849003	12.7303525434576	12.524259635429
Obp56g	FBGN0034474	FBTR0086342	-0.0927212153096832	1		12.4062385455758	12.2648227363869	12.4534209432893	12.4186277950436	12.2866386654856	12.1338623030937
GstS1	FBGN0010226	FBTR0087005	0.390065042355222	1		11.8229694074275	11.7338322661719	11.8615277477343	12.3827227769295	12.2021701062328	11.9770008120679
CG3902	FBGN0036824	FBTR0075076	-0.899690783265543	1		10.8832163567047	10.3619470983821	11.2069075005328	9.60528740926658	9.65778454253121	10.4551585230103
Gbs-70E	FBGN0036428	FBTR0075723	-0.754165227066874	1		11.1712553156369	10.627135048643	11.3095503769867	10.2597848057156	10.2634888988556	10.4090590444665
CycG	FBGN0039858	FBTR0085799	-0.26484398944744	1		12.0743090584704	12.0237910539245	12.1015279213447	11.6996025243856	11.7069244394412	11.9823858534596
RpS17	FBGN0005533	FBTR0076479	-0.236029219013982	1		11.9939558970767	11.9147708861278	11.7288497462774	11.5951723823053	11.590870886635	11.7518256064411
CG42369	FBGN0259715	FBTR0299968	-1.00270534139896	1		11.0639009268605	10.4501067516522	10.5690152753702	9.83350178073289	9.87549970753535	9.40758982143746
RpS13	FBGN0010265	FBTR0079724	-0.261434657812047	1		12.0209368633362	11.9736785655672	11.8659196648245	11.6590235603154	11.6626356947597	11.7581183035647
CG31538	FBGN0051538	FBTR0078819	0.0887529750399395	1		12.4627901287093	12.5094082495704	12.5553268779475	12.8077901234693	12.5901582635912	12.3628705794073
CG18067	FBGN0034512	FBTR0086216	0.309832070218135	1		11.4653754039647	11.6325048874835	11.3854878582755	12.0887910519649	11.862782164094	11.384448806054
Cyp6w1	FBGN0033065	FBTR0085987	-0.419957487231101	1		10.1467280805537	10.2541201706311	11.4936786314852	10.4283347829718	10.440212314838	10.1684071061084
Acp53Ea	FBGN0015584	FBTR0087080	0.471646347677564	1		11.276270147725	11.4061483368403	11.6143906367262	11.7052404712388	11.7410804073159	12.2236470449261
CG3213	FBGN0031545	FBTR0077561	0.196335208779481	1		12.3048507054952	12.3033726465626	12.4023862264582	12.7232543534798	12.5429952771541	12.3047964875881
Bace	FBGN0032049	FBTR0079701	0.383718199138696	1		11.0030789586347	10.9580311749571	11.1458320123502	11.026235782696	11.1025327688191	11.9446556583768
RpS16	FBGN0034743	FBTR0071855	-0.29205295584298	1		11.9368222614931	11.9418127193114	11.8865023590552	11.6614424160574	11.6870374276617	11.5375721238721
up	FBGN0004169	FBTR0073851	-0.0527157398068943	1		12.3300768718755	12.3713440524592	12.3087064390492	12.3031669180017	12.3935303638063	12.1448813029083
CG16904	FBGN0037763	FBTR0082154	-0.201755573642908	1		11.5778421611344	11.0991066966285	11.1987009438839	10.7471494240054	11.0161718955498	11.4624906264685
RpL40	FBGN0003941	FBTR0077470	-0.178556819548746	1		12.1169939945857	12.0685784338927	11.9098923742326	11.8257340480414	11.8393243736102	11.9026698891469
Mlc2	FBGN0002773	FBTR0089747	0.0876415002941629	1		12.9087682000086	12.9945871647733	12.9684547506431	12.9285876420707	13.0231972587621	13.1734599876403
Xbp1	FBGN0021872	FBTR0310044	-0.398622334216755	1		11.63809678657	11.643231121884	11.4775930468979	11.2106286130942	11.3047489533014	11.0431739635425
eEF5	FBGN0285952	FBTR0072172	-0.31750310933437	1		11.8316539402036	11.7944301995248	12.0456062306237	11.5706733631251	11.6617868496862	11.4951480067399
CG9133	FBGN0035198	FBTR0100645	0.275055627118307	1		12.2908111613013	12.2903524881136	12.3673316976827	12.8232116019652	12.4701975482045	12.4498525288362
RpS28b	FBGN0030136	FBTR0071360	-0.256887336093992	1		11.9765196911254	11.8398196845863	11.884535965237	11.5551474845642	11.5565752065288	11.8083621004447
RpL34b	FBGN0037686	FBTR0082049	-0.29713325442181	1		11.7405189590655	11.610354707996	11.4064698453973	11.2497339856739	11.3628334068807	11.2721019775922
RpS27	FBGN0039300	FBTR0084868	-0.430797331721443	1		11.6261656368275	11.5177023374171	11.420652113742	11.0735006744455	11.1193251493788	11.0888231693537
CG18135	FBGN0036837	FBTR0075042	-0.301896371458372	1		11.8969948764577	11.8288991417031	12.0862102968134	11.5525435157108	11.5409644294577	11.8100936560499
CG10472	FBGN0035670	FBTR0077066	0.204927477559578	1		11.5041365188585	11.6275619175941	11.4092080540655	11.3340280513281	11.5778803876087	12.132478991676
Rm62	FBGN0003261	FBTR0078649	-0.16162514339006	1		11.9348890323575	11.9580126243679	11.6379270861305	11.7317238882372	11.7281637796249	11.6049543613734
CG10407	FBGN0038395	FBTR0083237	0.188770724916972	1		11.6970764757612	11.7114974605831	11.3218094385484	11.8066291684203	11.9463684033668	11.54798605277
CG43078	FBGN0262508	FBTR0304807	-0.274210115212892	1		11.951876925547	11.9414506472106	11.9137541058103	11.5982057134013	11.7048656198643	11.6802581761935
COX4	FBGN0032833	FBTR0081300	-0.22756659420029	1		11.8573982086837	11.6189839667187	11.5363849147474	11.4027214591478	11.3928131521707	11.550577831654
Prat2	FBGN0041194	FBTR0076945	-1.18288437139587	1		9.98548651517707	9.4733868764909	11.0682627950949	9.0389847086492	8.90046281596121	9.46806417613214
pug	FBGN0020385	FBTR0082264	-0.809766457313427	1		10.4381423941533	9.67151842756295	11.1987009438839	9.66243633956457	9.58800772912109	9.99809643100502
Lsd-2	FBGN0030608	FBTR0073967	-0.604767886259629	1		11.3307071599996	11.0808118350192	11.2106794545187	10.4031179237425	10.5653145015454	10.8233209196502
Acp32CD	FBGN0023415	FBTR0080158	0.698797478323322	1		10.5718714419095	11.1254838549465	10.8518497105755	11.5394527015113	11.6107997945443	11.5422676965993
CG9297	FBGN0038181	FBTR0082827	0.145484108753154	1		12.5508372681186	12.3900388131455	12.5096179090484	12.5355850812934	12.5919417921825	12.7550394976845
FASN3	FBGN0287184	FBTR0305959	-0.381220732138805	1		11.4800331314641	11.1457409633595	11.6271479883179	10.8491313746932	10.8978800431001	11.3509402000492
Ag5r	FBGN0015010	FBTR0073937	-0.98180987763426	1		10.7957356128975	11.0991066966285	10.9393183177897	9.97867831996052	10.0176291846288	9.91364153181546
CG33470	FBGN0053470	FBTR0087656	-0.808770037759369	1		10.5039502480537	9.47138188500427	11.1206589787509	9.79700607483418	9.63720354955967	9.68740920858303
tacc	FBGN0026620	FBTR0089949	-0.824869422709573	1		11.0043085782502	10.9828746125038	11.2655020729247	10.2340144764221	10.1746402173001	10.3848640678136
Paics	FBGN0020513	FBTR0073705	-1.07577409350283	1		10.2352666490283	9.63077922590399	11.0827424189979	9.31206188390007	9.19613442367228	9.57173017591207
deltaTry	FBGN0010358	FBTR0088124	1.3948458147816	1		9.05663803005405	9.49723191637377	9.11304396622023	10.0689056925217	10.4965218295416	11.1149748414943
CG8701	FBGN0033287	FBTR0088740	0.111033717862638	1		12.6029021193374	12.5130677147912	12.5629701457275	12.8053860630546	12.6470232276828	12.5493564602398
fabp	FBGN0037913	FBTR0100320	-0.495926672499537	1		11.4451445234229	11.4773108633159	11.4570982197292	10.8465827215253	10.7823544800396	11.2255020269273
bnb	FBGN0001090	FBTR0074656	1.70004239845527	7.45732218078241e-07		9.03754726887128	9.03956192932382	8.95412068269775	10.6116200537559	10.6618697518044	10.8284559399917
18SrRNA:CR41548	FBGN0085802	FBTR0346874	-0.288705747691377	1		10.3644085977415	11.0231245663719	10.2268359967129	10.2838474693557	10.9186365921411	9.18813551149464
RpLP2	FBGN0003274	FBTR0087105	-0.187593730232796	1		12.0766489258249	12.1604220839705	12.2078897069238	11.9082995905071	12.0660436204004	11.9046971632033
Ugt50B3	FBGN0050438	FBTR0086067	0.804707699211882	1		10.3206598599806	10.4612625663668	10.7817372505565	11.1213761324514	11.3150435304989	11.5433090850125
CG6295	FBGN0039471	FBTR0085077	-0.880216403884574	1		9.76528641458965	10.481327466337	11.1898105931552	9.35334105096017	9.79417373690459	9.93918468509306
bic	FBGN0000181	FBTR0087782	-0.325578520050255	1		11.7934004154507	11.7246031527996	11.731040043302	11.3681913739049	11.4311769703904	11.4734587635911
gammaTry	FBGN0010359	FBTR0088159	0.216180602643752	1		11.4333249435815	11.6749394800069	10.8844880515737	11.4067639416892	11.6317581744266	11.6957954021502
vir-1	FBGN0043841	FBTR0080389	0.319807379983851	1		11.1821618585246	11.320752103863	10.752709546293	11.6522291090174	11.5529172502074	10.9807396725675
CG15293	FBGN0028526	FBTR0080603	-1.00857724352528	1		10.8056434383887	9.91961548260495	10.7664424236735	9.26956673743777	9.33466190756615	9.93760141920418
RpS20	FBGN0019936	FBTR0083964	-0.373400429560996	1		11.6647809028671	11.4753113215726	11.5318692424348	11.2224719233823	11.1810555563819	11.1564004241183
Spn43Ab	FBGN0024293	FBTR0100356	-1.09585870204639	1		10.8480363582677	10.1069103486138	10.6527351049871	9.5707026851546	9.31751725943274	9.53241244279479
RpS12	FBGN0286213	FBTR0075878	-0.265305101479823	1		11.7819746843534	11.6463446436548	11.5313666274733	11.3568932501129	11.240821158217	11.5608986357237
CG42782	FBGN0261853	FBTR0303428	-1.68841393932219	0.0052309939698258		10.2457015625648	10.2115126328776	10.7993786602479	8.98129176619328	8.7230325036687	8.56090020356584
Pgi	FBGN0003074	FBTR0088679	-0.221113156263573	1		11.8594380404234	11.7076701754974	12.0505254583487	11.5504569513321	11.5191028478558	11.8781177632787
CG31198	FBGN0051198	FBTR0084128	0.0704726768680535	1		11.4369720619158	11.3748481992403	11.5976836310207	11.1022737348307	11.394347012175	11.9885156739822
CG30008	FBGN0050008	FBTR0088380	-0.227866016325448	1		11.5265606858815	11.0414853207494	11.0724146808005	10.8508279788873	11.0721883387928	11.0773658440413
RpL9	FBGN0015756	FBTR0080163	-0.12455309766625	1		12.0124066195316	11.9839116097935	11.8238518103787	11.7568253019563	11.8884067020016	11.8057608640662
CG3662	FBGN0031285	FBTR0078012	-0.0650254032977781	1		12.0598939655871	12.0411299096383	11.8982447681046	11.9871661557003	12.0237251323645	11.787859105063
CG9259	FBGN0032913	FBTR0081464	-0.826474170101267	1		10.7583276481619	11.1557638439989	10.7672964035799	9.78463275372393	10.0295229146623	10.3708539761276
Idgf4	FBGN0026415	FBTR0071393	-0.169963329246061	1		11.9762064071581	11.8182897472128	11.7639295381767	11.7536547271623	11.6425545929415	11.6597583319129
Acbp2	FBGN0010387	FBTR0076915	0.638276555971286	1		10.8098689080584	10.6035292055503	11.0806827774983	11.2921844294793	11.3753144666014	11.7377933234725
Mal-B2	FBGN0032382	FBTR0080276	-2.10435924440606	0.139333756814615		9.81938110678425	9.58515238486263	10.7257242457995	8.20917413056054	7.937954147431	7.96916469144773
Obp44a	FBGN0033268	FBTR0088816	0.526142253042641	1		11.3826918837457	11.0722382823577	11.1146320546354	11.8131706582122	11.6903710251448	11.6587977246462
CG9691	FBGN0030160	FBTR0071391	-0.906776732869952	1		10.9136377447156	10.295505380495	10.7621649251509	9.75594592294618	9.64753074590819	9.91525129692675
RpL35A	FBGN0037328	FBTR0078769	-0.274040263160457	1		11.647177642309	11.5799718689902	11.3534313767164	11.1663518745838	11.3080078153286	11.297629193249
Pdi	FBGN0286818	FBTR0075648	-0.081886424602895	1		12.3809009962552	12.4084944187187	12.7005434544441	12.3650232570082	12.3986343677364	12.4992552361339
Tep2	FBGN0041182	FBTR0079510	-0.804327044058951	1		10.7626937843484	9.27846500793738	10.461261840914	9.54158515035839	9.43544754333829	9.50274003828862
Mpcp1	FBGN0034497	FBTR0086303	-0.268202238653374	1		11.4892838303671	11.213282213818	11.1712187252646	10.8251670075192	10.8658057970007	11.3425895720129
RpS18	FBGN0010411	FBTR0086273	-0.156777763757058	1		11.846470126903	11.8758884421464	11.5981636687838	11.6463797161333	11.6485654816319	11.5706354808807
Gp150	FBGN0013272	FBTR0071813	-0.141862499581189	1		12.01271214118	11.8774034597851	11.901748934444	11.7956603383258	11.8265043394483	11.7473139587728
asRNA:CR44370	FBGN0265508	FBTR0340008	0.945193453731953	1		10.1060724605453	10.1476580968533	10.4292451800959	11.3181719934579	11.0174996134569	11.1813656663904
Mdh1	FBGN0262782	FBTR0080050	-0.362536843221833	1		11.414487366659	11.1921328380029	11.6058226294066	10.8975405016124	10.8935480456986	11.3221059398835
ND-51	FBGN0031771	FBTR0079216	-0.302823587767152	1		11.431497921123	11.3168492365397	10.9685725918179	10.9781462192045	11.0155075781009	10.8513399994085
CG13868	FBGN0034501	FBTR0479909	-0.0680181197092791	1		11.9082052701202	11.9555045558564	11.8683096325756	11.9066692816772	11.9801277092335	11.6173691403311
exu	FBGN0000615	FBTR0086242	0.0221477945070117	1		12.4032121091972	12.454387734296	12.6132325874748	12.7169890061846	12.4718934983714	12.3297566278451
RpL14	FBGN0017579	FBTR0076633	-0.133263784925434	1		11.7812575627133	11.6262108904586	11.4309286171362	11.407916859248	11.4578285418263	11.5894101690713
Ppi1	FBGN0051025	FBTR0085586	0.13597169618827	1		12.3263946914515	12.1884600824654	12.3466256981359	12.5873866054205	12.3945526101807	12.2750153355926
Vha26	FBGN0283535	FBTR0078700	-0.0738889229302324	1		12.2327210250257	12.3226851780529	12.3388913983207	12.0648705361742	12.1471293377597	12.4361821264746
pst	FBGN0035770	FBTR0273398	0.383933761667252	1		11.457765931725	11.3510555502147	11.2429631046941	11.5209236811355	11.663484040688	11.9862200423283
CG3164	FBGN0025683	FBTR0078153	-0.0194081114452181	1		11.7812575627133	11.5432199440455	11.517221842176	11.4067639416892	11.4762925210312	11.8714993432009
CG31523	FBGN0051523	FBTR0078935	0.173349992171799	1		11.8550147540368	11.5326824653096	11.742376291174	11.7057093071218	11.8085928244085	12.1210157782322
zormin	FBGN0052311	FBTR0332114	-0.414360627689605	1		11.4684970875047	11.4259540616353	11.3843750446597	11.0065831746244	11.00215658338	11.030604372625
Prm	FBGN0003149	FBTR0076593	-0.10186570093957	1		12.2277290606181	12.2642438118041	12.1780170602324	12.065601257836	12.0927421505567	12.2040258676303
CG42807	FBGN0261989	FBTR0303819	-6.68837824809257	9.45484348123289e-18		9.45943193415883	9.2830446193495	10.3390737059373	4.08945296553298	2.7782841062337	3.77517395873241
FBTI0019183	FBTI0019183	FBTI0019183	3.10389894349878	8.78558799955324e-35		7.21310452841176	7.13170345469011	6.70106420352876	9.95363322975545	10.2724137668448	10.0561565275383
CG17752	FBGN0038718	FBTR0083779	-1.35186425967433	1		10.1895160460377	10.7000071936521	9.75174182457959	9.01799687724737	9.05844217199461	8.65253960958556
RpL11	FBGN0013325	FBTR0086533	-0.0577636760520614	1		12.01271214118	11.8860840709613	11.820975769149	11.8026899899894	11.8970885199828	11.8523004920917
Hex-C	FBGN0001187	FBTR0087399	-1.42666953923325	0.241094344214642		10.3176955620951	10.1363136369114	10.6946377177727	9.01799687724737	8.89180134102054	9.03367862578164
CG14995	FBGN0035497	FBTR0073271	0.300608166571369	1		12.3222101608255	12.3036543925729	12.5192818951406	12.784899104746	12.5939456298477	12.6710657695467
CG6409	FBGN0036106	FBTR0076273	-0.0444367447911536	1		12.2522591951702	12.1078285017328	12.2374645109253	12.2183096706904	12.1634134471668	12.0839238685563
mt:ND3	FBGN0013681	FBTR0100870	-0.25301633644828	1		10.5916395325321	10.6609556344689	11.4507330934411	10.8182462893201	10.9334829357173	10.2788168425659
Galk	FBGN0263199	FBTR0076553	-1.51701177566734	0.557384028690192		10.1444992420406	9.60723342339761	10.6856314170577	8.51333757795604	8.74564091810599	8.83369546811329
COX5A	FBGN0019624	FBTR0082473	-0.225276136881997	1		11.7301519901242	11.5254534369867	11.6148651484262	11.2959257221131	11.3794509398896	11.5191648839883
cpx	FBGN0041605	FBTR0078897	-0.317306686088622	1		11.622566965803	11.6710138382977	11.6937942999563	11.2374649197954	11.3659638091754	11.4273856692153
ATPsyngamma	FBGN0020235	FBTR0085539	-0.279529663830122	1		11.5687283792319	11.4014174125017	11.3505851253593	11.0574274229242	11.0791988568762	11.3395954520909
PMCA	FBGN0259214	FBTR0300554	-0.290445436927222	1		11.6624461745136	11.6626911267402	11.6955898816346	11.2695306092644	11.2866924269233	11.574206238916
CG10513	FBGN0039311	FBTR0114505	0.253069185478658	1		10.7778720364347	10.9658853089064	9.7273736973268	10.5934940592265	10.6082445005964	11.2157374007754
CG12860	FBGN0033954	FBTR0087480	0.24040991169922	1		12.1787429644411	12.101684619893	12.2315978532916	12.5679204939949	12.3705959913723	12.282206603587
CG10960	FBGN0036316	FBTR0075941	-0.843276126169441	1		10.8105719513589	10.6244309272669	10.5512755228546	10.0048207861882	9.94831400366602	9.46586901027162
CG17108	FBGN0032285	FBTR0080127	0.107797779687374	1		10.829425762491	10.1489131034627	11.4384542104984	10.9388051130517	10.9115128446768	11.1577609985825
RpS11	FBGN0033699	FBTR0088006	-0.21369937989188	1		11.6028151495435	11.2858108327017	11.5177294083501	11.1457679202752	11.1553532533051	11.4613892125632
epsilonTry	FBGN0010425	FBTR0088160	0.687939634437964	1		10.0748107773081	10.5040623032693	9.44521239311374	10.7251187121267	11.037924507156	10.4485035775001
CG17242	FBGN0250841	FBTR0077803	-0.669265001907901	1		10.6896707625192	11.1576354066996	11.0970781608814	10.3868382603017	10.3280475669772	10.2662575523844
Acp95EF	FBGN0002863	FBTR0084561	0.404909293458034	1		10.6696604967838	10.7652891139928	11.0522356140034	10.8234399379065	11.1131285159912	11.6621570554943
CG12116	FBGN0030041	FBTR0071240	1.38746171752548	1		8.50977531816915	8.60367150410021	9.68461762251627	10.1330559528883	10.1923829262955	10.822463303161
salto	FBGN0061197	FBTR0089668	0.191234891266051	1		11.9235599372935	11.8370972887894	12.127034035392	12.398758764611	12.0781827622297	11.9634496075725
CG31740	FBGN0051740	FBTR0081028	0.218271950934123	1		11.5827891547341	11.7884031434698	11.6053451337298	12.1091352387619	11.8974491310637	11.5853714286825
Npl4	FBGN0039348	FBTR0084892	-0.0862516204058926	1		11.7118285846065	11.5456041295679	11.325292979216	11.5113009942672	11.4151479474359	11.4228661472539
CG10252	FBGN0039104	FBTR0084475	0.146326687331098	1		11.7700963518042	11.9158770913703	11.9071829984819	12.1776553470351	12.0955736207592	11.7231637891248
CG7414	FBGN0037135	FBTR0078441	-0.051361685298386	1		12.081899793148	12.0278895718576	12.0561269705098	12.1448396609972	12.0104503183501	11.8413348738789
CLIP-190	FBGN0020503	FBTR0080975	-0.275163893387089	1		11.6373044390323	11.6396645639772	11.5933560882892	11.4527354803565	11.338605294295	11.2480323771812
CG10096	FBGN0038032	FBTR0082603	-0.292248545994332	1		11.6440255626223	11.6995568537309	11.6852346346029	11.361661143379	11.3887148681557	11.4029250538234
CtsB1	FBGN0030521	FBTR0073838	-0.396517631852807	1		11.3385277998678	11.115889526331	11.4097550727028	10.8208454507298	10.8957156703662	10.9722587158017
Akr1B	FBGN0086254	FBTR0076138	-0.475717019721034	1		10.5169314384569	10.3022889499853	11.1955321040424	9.96464399323204	9.97316022441635	10.6857929369917
Lsd-1	FBGN0039114	FBTR0084455	-0.704775738873374	1		10.6804697303829	10.4213146562242	9.62179171761169	9.30712693659519	9.50335660620703	9.93284116956463
Tret1-1	FBGN0050035	FBTR0088073	-0.357626779863626	1		11.2537000981789	10.7726350278578	11.2727370322237	10.8508279788873	10.7451715026146	10.681069644617
CG3699	FBGN0040349	FBTR0070186	-0.90312274339905	1		9.4630137289757	9.08222845814336	10.8010475981255	8.75718702101606	8.94020936416036	9.45705479252745
Gpdh3	FBGN0263048	FBTR0306945	0.192437199134637	1		12.072551664137	11.9162456380431	12.0896282956966	12.3332133840802	12.2344994965981	12.0828499591937
CG18284	FBGN0043825	FBTR0300805	0.176750784786804	1		11.677169374653	11.7258651501759	12.1353265942868	11.8594136672919	11.9598980118628	12.2624227629526
Aldh	FBGN0012036	FBTR0079806	-0.0603402701323012	1		12.4281641735973	12.399823326772	12.6252937863986	12.4251904581706	12.3948080586378	12.4620185749636
RpL37A	FBGN0261608	FBTR0079016	-0.29385106374593	1		11.3159282035065	11.5278671401184	11.4276913067369	11.3424942918393	11.2080533743208	10.7929967909884
Sfp26Ad	FBGN0261055	FBTR0301935	0.796528476005434	1		10.1981383686451	10.2680475666292	10.3053691852129	10.8069288297102	11.0075118167088	11.2994794234466
Gart	FBGN0000053	FBTR0079431	-0.83500886218499	1		8.89633271857066	8.53621761873112	10.6883392156549	8.53037652591561	8.45163749921391	9.42124933512523
CG44774	FBGN0266000	FBTR0343135	-0.501555135326571	1		11.1783539402897	11.128667837793	11.163454901279	10.7046240271219	10.6711791578467	10.5912816815026
Karybeta3	FBGN0087013	FBTR0078860	-0.145158109254576	1		11.7357149862876	11.7685374291101	11.6153395041076	11.7000731957303	11.5796791499695	11.3931390169266
Pgk	FBGN0250906	FBTR0077739	-0.545643259995591	1		11.0568073523093	10.998970414612	11.1425447585173	10.4157814483249	10.366065577915	10.7557459090153
CG7910	FBGN0037547	FBTR0081790	-0.166604070120915	1		11.3272722536357	10.9594623833665	11.0066777937189	10.9098001502116	11.1304124565723	10.7584388201254
whd	FBGN0261862	FBTR0088307	-0.901250824285367	1		10.6696604967838	10.502099521762	10.1954548582878	9.47053236244023	9.60929739365842	9.62974867366101
VhaSFD	FBGN0027779	FBTR0080940	-0.425379532285554	1		11.2573144905916	11.3351567260725	11.184705686533	10.8286149565976	10.8292269090387	10.8496572761117
lncRNA:CR31781	FBGN0051781	FBTR0308925	-0.457095174706903	1		10.8872209321227	10.9225155825749	10.2720622517201	10.2724993788922	10.4192700139045	10.0921820167605
Cyp6d5	FBGN0038194	FBTR0089766	-0.140294720395813	1		11.1239600273481	10.7603709754866	11.5612178085058	10.9695827533665	11.1709488420257	10.9868764766235
Cyp1	FBGN0004432	FBTR0074238	-0.343526061475442	1		11.4667140955247	11.4035219610537	11.5106071803184	11.1093782216976	11.1050328959376	11.1392840862717
betaTub85D	FBGN0003889	FBTR0082046	0.156663491263947	1		12.2067857651714	12.2520324210974	12.4666255677146	12.6653799363766	12.4082825077948	12.3112299691466
CG30395	FBGN0050395	FBTR0300226	1.23071482735337	1		9.34762168394438	9.3213953192553	9.55214615929229	10.4884239757547	10.5967431887804	10.8052030346376
ATPsynD	FBGN0016120	FBTR0083727	-0.265218323261314	1		11.3399894618367	11.0340331983887	10.997973192028	10.8086757664996	10.6854492940254	11.0816730109159
Gs2	FBGN0001145	FBTR0073494	0.435579578119414	1		11.4406099836163	11.3123758498095	11.4141237710446	11.7644963840043	11.7892906946779	11.917203075125
CG33791	FBGN0035240	FBTR0091792	0.284508224550323	1		11.8454413625047	11.7525280808775	11.8357061338804	12.3009966054588	11.9997418140265	11.9634496075725
CG3339	FBGN0039510	FBTR0273192	3.79135931811969	7.68085074339211e-66		6.13955165171908	6.19189323673263	6.19186396145301	9.86574455801304	9.95664371270202	9.84097250036131
FBTI0020127	FBTI0020127	FBTI0020127	2.57988363728947	1.78275943472908e-16		7.38154326089712	7.08000762564741	7.77847757743913	9.82662102502773	10.1970776931583	9.9248723491568
ND-75	FBGN0017566	FBTR0071180	-0.161700014042405	1		11.7197099863383	11.6529939352066	11.5378870033774	11.4465777285802	11.4592948468099	11.5255024302173
Jon99Ci	FBGN0003358	FBTR0085511	-0.767889474010617	1		10.5203734528	10.3291086930827	10.8646746183804	9.9103580602914	10.0875637719833	9.3798765752936
w-cup	FBGN0032269	FBTR0080132	0.226462687914362	1		12.032132162146	11.8583504188044	12.0146549173702	12.3102750442676	12.162813598313	12.1098122670847
CG34417	FBGN0085446	FBTR0112703	-0.257990239069356	1		11.4676058669593	11.4490618983831	11.2930412180642	11.0915509724403	11.1804629996564	11.1699487705626
Fhos	FBGN0266084	FBTR0302085	-0.690612918570262	1		10.834273831864	10.7839881737186	10.7681498782858	10.0862932585352	10.08122890177	10.153480876542
Pgm1	FBGN0003076	FBTR0075492	-0.35601887334368	1		11.2604053503608	10.9320236234925	11.3036759121917	10.7972826815524	10.7411588760335	10.9146762364487
lncRNA:roX1	FBGN0019661	FBTR0070634	0.263841030061115	1		11.691362177967	11.6481207867305	11.4775930468979	11.8774204449597	11.9253026630992	11.8118231358936
Acsl	FBGN0263120	FBTR0088699	0.16339594106431	1		11.6875400330893	11.4622463092468	11.6738939829994	11.5865431469927	11.6579608541513	12.0381168859344
CG11089	FBGN0039241	FBTR0084710	-1.10815833257002	1		8.65776534944708	8.44924667208656	10.5532574128431	8.23538797399581	8.22675149118088	8.82001128034945
Gnmt	FBGN0038074	FBTR0082651	-0.634669488620128	1		9.28424606511842	8.67509747679795	10.7026955956124	9.10302630896128	8.73921744262916	9.57987279706723
Svil	FBGN0266696	FBTR0345085	0.215337535224666	1		12.2211342594157	12.1948537332255	12.2793737970238	12.5143322049843	12.4558233348124	12.3681695085241
Acp53C14a	FBGN0034152	FBTR0087082	-0.00655337765908535	1		11.6848584938812	11.9341900570055	12.0449021125508	11.7197040015218	12.0316317831194	11.8981998332795
CG10514	FBGN0039312	FBTR0084864	-0.648006445801126	1		10.5255211255585	10.8056343949755	9.98546172173923	9.65662826886203	9.75331905310452	10.0561565275383
RpL36A	FBGN0031980	FBTR0079546	-0.311728649574929	1		11.3129541575069	11.4098172489589	11.2411200942232	11.0886780579763	11.0753791616415	10.8597243009055
Act87E	FBGN0000046	FBTR0082785	0.232705948806637	1		11.9768329070772	11.9439832457411	11.8283597516333	12.0851921272466	12.0886424134123	12.2696769164791
CG18609	FBGN0034382	FBTR0086643	-1.16736704426204	1		10.3007818458872	9.8838831819488	9.79760601582078	8.01704718602469	8.22215245394078	9.69305051148981
Hrb27C	FBGN0004838	FBTR0079346	-0.183066474539151	1		11.7140848105554	11.5673557198177	11.7609313983717	11.4432078439991	11.4651452090173	11.5884015434374
Cp1	FBGN0013770	FBTR0087592	-0.141468218572635	1		11.6392844925339	11.4556691648708	11.4443397599154	11.3279501733585	11.3763496973328	11.4188999178694
SdhB	FBGN0014028	FBTR0086156	-0.376835396971343	1		11.1034520584637	10.8410049729305	10.729234714411	10.3821529859267	10.4898413275366	10.6848495148076
CG7916	FBGN0028534	FBTR0080549	-1.17361728871014	1		10.0980323991269	9.86415219256351	10.5343186182688	8.26113399820001	8.89469428103783	9.60801541479897
Bsg	FBGN0261822	FBTR0079566	-0.40312694329253	1		11.0419160919483	11.0059129644134	11.4190227954864	10.6540209288055	10.6652619448695	10.956709892599
FBTI0019554	FBTI0019554	FBTI0019554	1.70829051804075	0.00138683140564467		8.37937868058407	8.92994851044543	8.33405038562572	10.2546674344067	10.1494280295857	10.3998896918057
CG34166	FBGN0085195	FBTR0112357	-2.70536484934163	0.0711771929713867		9.51397458932908	8.55905447252204	10.1979906223866	6.55580049522348	6.60641852352201	7.39874292289621
14-3-3zeta	FBGN0004907	FBTR0088412	-0.00364604021936039	1		12.1112990312959	12.1238726885836	12.0529787964769	12.033467696202	12.1229701742468	12.1199691372222
Pdk1	FBGN0020386	FBTR0072464	0.714582671371681	1		10.5160696502082	10.4961951040531	10.4096884863118	11.2720653384821	11.1131285159912	11.1746607922575
CG18493	FBGN0038701	FBTR0083756	4.80920839537062	5.37627468261812e-70		5.34872844040718	5.34080422575196	4.3577119259021	9.69491424923101	9.80497823408329	9.70053809795675
CG3739	FBGN0038702	FBTR0339153	-0.976819974308401	1		10.4077991666121	10.1184874552745	10.2599780758735	9.66436717863704	9.56458377737545	8.30009751841566
tud	FBGN0003891	FBTR0071582	-0.299094009349862	1		11.3722532441264	11.2376692026443	11.2853115574609	10.9122396278067	11.0095149153703	11.0766467310494
Jon99Fi	FBGN0039778	FBTR0085652	-0.394325195000137	1		9.52772165988941	10.1762505918028	9.57768548486434	7.1915315224096	8.86254833442938	10.4661823316136
kst	FBGN0004167	FBTR0073070	-0.461264554003138	1		11.0220212863605	10.998970414612	11.2448037637641	10.4642445130352	10.6456470073981	10.7709397008061
Cyt-c-p	FBGN0284248	FBTR0080889	-0.192194983264707	1		11.2096059859321	11.0408094434744	11.184705686533	10.6569331400619	10.7611113267321	11.3479633785153
FBTI0019468	FBTI0019468	FBTI0019468	1.55362660402778	0.0160340076958964		8.52698851931552	8.60000566965565	9.01578643235031	10.1190448187729	10.3129879300147	10.3767080573826
CG9674	FBGN0036663	FBTR0075341	0.143972290158668	1		11.7930447276691	11.9330978100076	11.810242850477	11.9716560151472	12.1055963019977	11.8855273728715
lost	FBGN0263594	FBTR0078921	-0.299359374557725	1		11.3907066897246	11.2441425196454	11.3888211582034	11.0588960498896	11.0300523624567	11.0431739635425
GstE12	FBGN0027590	FBTR0072436	-0.303988979447521	1		11.2212853346033	10.9018213810389	11.0724146808005	10.6579025722633	10.6627185481161	10.9621710633484
Nacalpha	FBGN0086904	FBTR0087858	-0.354176273235334	1		11.2464440339193	11.0867176651127	11.1333003991827	10.8199795837838	10.7940224579738	10.79736802864
awd	FBGN0000150	FBTR0339146	-0.116926403879362	1		11.3836371163974	11.2840984699336	11.5034496170981	11.0647556530027	11.0548348760969	11.6316377056307
CG6726	FBGN0039049	FBTR0084348	-0.570686370280414	1		10.7385148490108	11.0052202109104	10.6266202093579	10.2876104162844	10.1935580510576	10.2070334786874
CG31883	FBGN0032122	FBTR0079829	0.47809534925243	1		10.5366118030958	11.0072974742782	11.0834283132566	11.1993532810402	11.3958792431255	11.5042681030923
CG1640	FBGN0030478	FBTR0073769	-0.305331772084889	1		11.2165188416812	11.0148886193113	11.442202337159	10.829475657845	10.9115128446768	11.0417008596234
ATPsynO	FBGN0016691	FBTR0083063	-0.226315051109241	1		11.319390192828	11.0952058523845	11.0675696509891	10.8251670075192	10.8804734559205	11.0987742282085
CG12699	FBGN0046294	FBTR0300762	0.0784485335938026	1		11.7643017646841	11.7504626923569	11.8595269933466	12.1140884774673	11.8321742847531	11.6232904994391
IscU	FBGN0037637	FBTR0081930	-1.08486195723065	1		10.3265702459059	10.2692021366877	10.1967232974628	9.13679579476413	9.42747898152203	8.94819942222252
Rtnl1	FBGN0053113	FBTR0079038	-0.148307923985682	1		11.4328684048335	11.3998369839248	11.1253292412676	11.1234830919087	11.0696305895886	11.3281607862552
Obp51a	FBGN0043530	FBTR0087420	-0.855436505159385	1		10.3749039454807	10.6565505947499	10.588473607941	9.7486841933375	9.68811578581462	9.63757120198432
Obp99c	FBGN0039682	FBTR0085463	-0.126601680378112	1		11.1296053279105	10.7455151571971	11.258838001964	10.7324997259949	10.7045339894614	11.2883422806986
CG31988	FBGN0051988	FBTR0081490	0.104109701122288	1		11.8529686541554	11.7554146662921	11.8168571674843	12.0699778325387	11.9210523505476	11.727751474764
Gdh	FBGN0001098	FBTR0089496	0.439729215423203	1		11.1597140078023	11.2066686149327	11.0487277580215	11.4787537744098	11.5092267971298	11.7355172149299
CG9130	FBGN0035197	FBTR0072655	0.328865768723446	1		11.3079837493571	11.2863811689361	11.3328119182365	11.8492647768971	11.6256767011033	11.4034986410593
Nepl21	FBGN0027578	FBTR0336460	-1.68288831867905	1		9.91923610204194	8.58524846821464	10.0556498556995	7.82326675595925	7.72691814875642	8.33419216184056
CG12163	FBGN0260462	FBTR0078822	-0.435775212435411	1		10.9969150910489	10.9465301052424	10.8606790679742	10.5689662793511	10.5905119859585	10.3291964761725
Mdh2	FBGN0262559	FBTR0083563	-0.0870916113878965	1		11.5295528800093	11.276080459982	11.2709316910429	11.214587195645	11.1763082739037	11.4285133409345
CG32473	FBGN0052473	FBTR0082742	0.752639999045064	1		10.1589255200212	10.1945971509669	10.1916428356191	10.7562305144035	10.9647912120035	11.0592796028737
eIF3c	FBGN0034258	FBTR0086836	-0.331261929515184	1		11.1290417908764	11.1650974723907	10.9385603522769	10.7697458639935	10.8330022254936	10.6417440361751
chic	FBGN0000308	FBTR0079233	0.485476775103991	1		10.9707353613052	10.9644604612615	10.7604503683106	11.2682615726841	11.3316838254266	11.5453896094151
CG10911	FBGN0034295	FBTR0086808	0.0513358836028582	1		11.4038112486421	11.3439501494792	11.400977787358	11.1065406238559	11.3912776596448	11.7364280893082
vsg	FBGN0045823	FBTR0076398	-0.108582676778976	1		11.7054167158271	11.5910943476646	11.650015955713	11.4273767927041	11.5049734198376	11.679784729067
Cam	FBGN0000253	FBTR0088001	-0.0469234138226106	1		12.0019801979876	12.0299344728091	12.2518750911249	11.9333365923849	11.9946947091638	12.2128884354618
CG9485	FBGN0034618	FBTR0071599	-0.317472194050022	1		10.6950110562121	10.1688461388101	10.5797498208935	9.79876506099978	9.82483154758456	10.7211933638632
Mst84Dc	FBGN0004174	FBTR0081587	-0.686596893125307	1		10.5768389162181	10.7652891139928	10.8018813436248	10.1756453693171	9.96767570339857	9.945500430309
CG14629	FBGN0040398	FBTR0070179	-0.884623076073851	1		10.4170616631564	9.83013397321749	10.3798472086647	9.25682617782355	9.10414949107388	9.64341038853404
CG12861	FBGN0033953	FBTR0087481	0.259817297763481	1		11.9793361896755	11.919190627001	12.0617068179245	12.3623495002764	12.2001252611047	12.1727392300181
Glt	FBGN0001114	FBTR0079727	-0.767775696138182	1		10.1556091597538	8.99280208260758	10.4194999709541	9.00890777639639	8.85365550347761	9.64535154391915
Mgstl	FBGN0025814	FBTR0077242	-0.549378731969112	1		10.7414673029842	10.4531578116664	10.361867762917	9.71740744639537	9.92868892136074	10.2472112053189
Cyt-b5-r	FBGN0000406	FBTR0080932	0.141625388705675	1		10.68584412798	9.51874896669233	10.8299457571954	10.6096172639481	10.3702286163138	10.7709397008061
wupA	FBGN0283471	FBTR0074520	0.0124658984455851	1		11.8254063508692	11.9040336109059	11.7432446317957	11.7788263422377	11.9118001569415	11.8204395720454
ref(2)P	FBGN0003231	FBTR0081253	-0.127956976982624	1		11.5102081637409	11.3279723928037	11.3993260847501	11.1464588047592	11.3166622959631	11.3867713187193
Obp56d	FBGN0034470	FBTR0086477	0.218630251899341	1		11.5278438147748	11.584616660419	11.6110646776673	11.8183825780383	11.9160777743993	11.6301681742361
CG17633	FBGN0032144	FBTR0079868	0.400516339749671	1		10.6804697303829	11.2282013138523	10.9001451813718	11.1711128319424	11.3047489533014	11.5578101396005
Mst77F	FBGN0086915	FBTR0078270	-0.0114532846881173	1		11.538916719362	11.4186888109977	11.5557911287865	11.7806076202726	11.4014835415586	11.2480323771812
cry	FBGN0025680	FBTR0083736	2.37551766929052	1.20701354163234e-17		7.55937740112198	7.67527802337434	7.28183387996868	9.90383507671557	9.95248486984573	9.73193379868467
Mp20	FBGN0002789	FBTR0087745	0.25143895195746	1		11.2701496141271	11.3966709233343	10.9536445133395	11.3858523055062	11.5298424633174	11.4897561885889
GlyS	FBGN0266064	FBTR0083035	-0.602672694829571	1		10.7048766027375	10.3302154347478	10.6143328560382	9.80052190515693	9.845910851951	10.1951562797707
ATPsynF	FBGN0035032	FBTR0072339	-0.0915658083073643	1		11.2469635362419	10.8913618900849	10.9566425119034	10.8016752913386	10.7792270157033	11.222254489361
Tm2	FBGN0004117	FBTR0083078	0.152862623831078	1		11.7290368121588	11.9330978100076	11.7147525478279	11.8699100544914	12.0273543936809	11.9434728676157
Scsalpha1	FBGN0004888	FBTR0073151	-0.483529252392378	1		10.8932070300591	10.6423633965361	10.7449269665177	10.2222659280495	10.3333881375432	10.2875437416401
ATPsynB	FBGN0019644	FBTR0076405	-0.11737664627435	1		11.424625905982	11.387130838471	11.3030871479637	11.3089443660642	11.3654425469294	11.0752074288432
Npc2g	FBGN0039800	FBTR0085723	-0.424397883010903	1		10.7634201907864	10.1860644491833	10.2587640725699	10.0615985658512	10.0268883243355	9.92006984314234
Mst98Ca	FBGN0002865	FBTR0085277	0.108761225976568	1		12.29106306929	12.3210160525772	12.3019447742732	12.5758923620964	12.3260167508494	12.3237084894084
CG16972	FBGN0032481	FBTR0080488	0.179995003877732	1		11.897656728243	11.8147358734554	11.9348108125689	12.223229982903	12.0266952067018	11.923215624698
beta-Spec	FBGN0250788	FBTR0074454	-0.0174516137594075	1		11.7997878455128	11.8028260000772	11.6574052229129	11.7127236234922	11.7550768007453	11.7446001822899
IM33	FBGN0031561	FBTR0077546	-0.526657779466303	1		10.4714215128553	10.3213376372856	10.7274805478453	9.86742174850757	9.41342720541984	10.4912219107601
His4r	FBGN0013981	FBTR0082962	-0.188669502464797	1		11.0907743713833	11.0801541368272	10.8437758599747	10.8525225902243	10.9893576638289	10.5932942091741
Taldo	FBGN0023477	FBTR0072141	-0.388460171452569	1		10.5065558472033	10.3224503541784	11.043097387069	10.0409394965321	10.1274612590046	10.5811767150307
levy	FBGN0034877	FBTR0072061	-0.175812528342697	1		11.3326662980454	11.1557638439989	11.1339626785934	10.9835693504337	10.8672792916853	11.2306829294102
CG11151	FBGN0030519	FBTR0073819	-0.821445451324898	1		10.4068696378127	10.4357825288023	10.4020109311362	9.45499993295085	9.64065416873371	9.68363604763019
Acp33A	FBGN0267327	FBTR0080270	0.962549825396923	1		9.56985592398533	9.63436779009607	9.60086558529221	10.5771886270901	10.6456470073981	10.4518348875406
Got1	FBGN0001124	FBTR0087231	-0.241767412796586	1		11.334133907631	11.2470753619747	11.5923926467251	11.1785627369215	11.0747415613959	11.2150840698055
hydra	FBGN0031128	FBTR0077294	1.22450787457178	1		9.15069960383585	8.96457126491504	9.28270671754506	10.5122048633718	10.2757464093228	10.2700368328261
Xrp1	FBGN0261113	FBTR0083700	-0.0166678194005154	1		11.7189612289322	11.636983847402	11.7005162391188	11.5123733567	11.6982575836174	11.7838995401604
CG9389	FBGN0037064	FBTR0078415	0.355666956516205	1		11.399144701766	11.2714786531049	11.3310802533171	11.8018131544379	11.6498502773918	11.6119197947861
CG15096	FBGN0034394	FBTR0086632	-0.237198405784558	1		10.2425790057282	9.78725735093813	10.8526546160553	9.87577857804457	9.78640639620121	10.5750795865025
Cyt-c1	FBGN0035600	FBTR0077144	-0.183043274129542	1		11.2286687187304	11.1451122152741	10.9240828247392	10.8525225902243	10.9432962943773	10.9691623286171
LysD	FBGN0004427	FBTR0072634	-2.29153668277308	1		7.84940541276854	10.0408444751489	7.86399437951252	6.48764428343115	6.93343311029341	6.74648063091776
CG10869	FBGN0031347	FBTR0077917	0.284460932589838	1		11.0930877071877	11.2162784017868	11.2781395403478	11.7491132131784	11.4519483732824	11.1900356757944
eIF4G2	FBGN0260634	FBTR0089623	0.23322835583527	1		11.8437251232783	11.7085215611707	11.960053300322	12.2117230417443	12.005440602162	11.9946195598616
Treh	FBGN0003748	FBTR0071535	-0.243741612018721	1		11.2360145086984	10.9687307894694	11.2466420774256	10.9146749874099	10.9100838643548	10.9138712575245
RFeSP	FBGN0021906	FBTR0077915	-0.0459199834697987	1		11.3356000257794	11.0997558131316	10.9248484327438	11.1178576809571	10.9696008978415	11.1597994574342
CAP	FBGN0033504	FBTR0088338	-0.267649782432764	1		11.1778091305678	11.2108807751773	11.0515347248123	10.834629109877	10.9404992823667	10.8663968352598
bgm	FBGN0027348	FBTR0080590	-0.947506215944349	1		10.2816406163708	9.82228939847902	9.51805149903407	9.02101389700292	8.97889018218541	8.90023463319601
asRNA:CR44095	FBGN0264904	FBTR0334954	-1.97850548682708	0.000508263966009938		9.81658402370449	8.85810595242461	9.75862921078149	7.55841392623253	7.61910128539762	7.57202444363579
CG17472	FBGN0032868	FBTR0081382	0.779290962079934	1		9.35342285899878	9.91667136166713	9.87887146414519	10.1232624651471	10.5079026368097	10.8258907144704
tim	FBGN0014396	FBTR0077567	-0.92077644575178	1		10.2141676303495	10.1539222409522	9.4831315496248	9.00281640685534	9.18908191096565	9.01277892746268
CG14355	FBGN0038208	FBTR0082907	0.341305702606854	1		11.1946032919409	11.2417919454565	11.2882894069171	11.8183825780383	11.5059196990761	11.3896692116042
Hsp60B	FBGN0011244	FBTR0078000	0.167805710171985	1		11.334133907631	11.3700133390734	11.5822374741736	11.8339063085827	11.6041873660523	11.3172436996369
pix	FBGN0086706	FBTR0076557	-0.323042899180938	1		10.9820134665891	10.942917136672	10.8773865223585	10.6156173116333	10.7587315514295	10.4451645573644
Hsc70-1	FBGN0001216	FBTR0075761	-0.68129647882902	1		10.5450854516312	10.4213146562242	10.4205860284117	9.85564026178353	9.79107181705661	9.70426736871895
Psa	FBGN0261243	FBTR0072697	0.442573047316228	1		11.1318572773677	11.0086806567453	11.2169442117005	11.660958969241	11.4700024533024	11.5536818327619
Pmp70	FBGN0031069	FBTR0074795	0.0126860556247193	1		11.0644904867093	11.0093717509997	10.8805470739778	10.6374064286714	10.9376968371389	11.3377959929218
Tm1	FBGN0003721	FBTR0089957	-0.0311683510280919	1		11.7301519901242	11.8331992187574	11.7652125503628	11.7085191273866	11.8351891687104	11.6882830962888
FBTI0019115	FBTI0019115	FBTI0019115	1.01388443796451	1		9.29433387497476	9.38668167500094	9.52412705158838	10.205125092693	10.2944873347347	10.6942560891324
mag	FBGN0036996	FBTR0078196	-0.81463486043971	1		10.0595137800688	10.480330821465	9.92704978190786	9.02402462061435	9.21708743731498	9.75189054505737
CG10737	FBGN0034420	FBTR0086585	-0.228120143893489	1		11.1425062943062	11.2347171565028	10.930958714101	10.8668469814581	10.8971589462458	10.8780000228469
Idh3a	FBGN0027291	FBTR0074780	-0.202943220154779	1		11.1519681877349	10.9188418933811	10.8678631104796	10.7195580641332	10.7225556728196	10.8993042990256
Atg8a	FBGN0052672	FBTR0071498	-0.100103667485563	1		11.4392468377648	11.2323511627138	11.3042644362429	11.1519740021123	11.231698068872	11.2970119221657
Syp	FBGN0038826	FBTR0083958	0.173579807075955	1		12.3013536072919	12.28265513417	12.4475723996363	12.6116058027865	12.4784164086427	12.4628443539997
Calr	FBGN0005585	FBTR0082103	0.267461889738219	1		11.594674820604	11.6740680378409	11.7067619170735	11.8757548448505	11.9831888108427	11.9176046922783
scpr-A	FBGN0037889	FBTR0082357	-0.364491188950558	1		10.8161839980529	10.6007804319773	10.5729279940547	10.4100390768039	10.4262846129938	10.0444357483534
CG14718	FBGN0037939	FBTR0082426	0.281985531000338	1		11.3218579659024	11.310133944157	11.4438057010307	11.8686545127743	11.5814756724132	11.4408599013479
yps	FBGN0022959	FBTR0076027	-0.193175792453679	1		11.3986772158094	11.4961695543845	11.3511548250309	11.3039987249891	11.1893258966252	11.1746607922575
GstT4	FBGN0030484	FBTR0073778	-0.430164282910979	1		10.6673336581492	10.4652979333694	10.9972454322935	10.201140425932	10.3429516258539	10.3436149590007
trpl	FBGN0005614	FBTR0088471	0.139438452331043	1		10.9479111580693	10.9414694119841	10.5699944503326	10.9804729149567	11.1499152600803	10.7503449600879
Ppn	FBGN0003137	FBTR0300337	-0.827012377066751	1		10.3441574969172	10.0204200026065	9.99861204707689	9.17792555783336	9.22859783755158	9.4963014820221
UQCR-Q	FBGN0036728	FBTR0075222	-0.00241196938450687	1		11.1329819352887	10.8111937617231	10.7177943199994	10.7661541327	10.804058931763	11.0966476290536
nrv1	FBGN0015776	FBTR0079384	-0.246962568341594	1		11.2223424200424	11.2470753619747	11.282924844453	10.8660082957746	10.9743946023161	11.1577609985825
tn	FBGN0265356	FBTR0086572	-0.239777446994411	1		10.9593683955966	11.1248462142739	10.8002133705192	10.8243037311501	10.8025193961605	10.541076844298
Ugt35B1	FBGN0026314	FBTR0082375	1.10749601198142	1		9.10787122930363	9.34567804576596	9.2513099004946	10.2521019256973	10.2352374208229	10.515834303873
bol	FBGN0011206	FBTR0076538	0.313561602758106	1		11.5868987307567	11.494689640275	11.7889550235477	12.0267290671916	11.8486787182324	11.9450497065711
eff	FBGN0011217	FBTR0083018	0.270466031021826	1		11.7700963518042	11.8012305624006	11.9738061781032	12.0725247165408	12.0980858263897	12.1904629187492
CG31705	FBGN0028490	FBTR0080242	-0.316829758564187	1		10.7900432978731	10.2668920718431	10.462316922126	10.1917998464299	10.1409250956159	10.2863002691141
orb2	FBGN0264307	FBTR0331511	0.190583439185496	1		11.7613957199509	11.9504753002759	12.171903088747	12.3371525388505	12.0702079893016	12.0590194196481
CG31029	FBGN0051029	FBTR0085585	0.244113479201097	1		11.3636560007878	11.45465462984	11.4293108699746	11.9131794921339	11.5593126000428	11.4690815099247
GstD1	FBGN0001149	FBTR0082607	0.0941602516698525	1		11.866216724722	11.7980343842167	12.0005616750836	11.8581489534988	11.9763775208703	12.1087574635686
mt:srRNA	FBGN0013688	FBTR0100890	-0.635883323080115	1		10.403145522057	10.3000313023488	10.6747491119312	9.77036063898071	9.85187737031996	9.8777645131526
betaTub56D	FBGN0284243	FBTR0086536	0.147692637328004	1		11.3626975813458	11.4723068031137	11.0799955763874	11.4370092037424	11.4695174641119	11.4789117202036
Prps	FBGN0036030	FBTR0076415	-0.662206727718343	1		9.3182606590486	9.10050547758347	10.4780512410715	9.05673441966225	8.85662587526786	9.36581772880765
fest	FBGN0034435	FBTR0086518	0.200435096284908	1		11.824362450544	11.6351939317225	11.7647850063998	12.0416612821155	11.8344360381759	11.9485913054341
CG10553	FBGN0039324	FBTR0084853	1.73547591889009	0.00184804777281516		7.91886354935407	7.92424832718506	8.51170210558225	9.73036832824557	9.80343967970165	10.0429639329086
ND-MLRQ	FBGN0052230	FBTR0070040	-0.321407740944336	1		10.5997969575708	10.1688461388101	10.0750920147541	9.73955532693611	9.78951835251829	10.334018665984
emp	FBGN0010435	FBTR0072400	0.0719180258444449	1		11.6833239449918	11.4672853256472	11.5548022629244	11.672517213387	11.6178198052955	11.638962993109
LManII	FBGN0027611	FBTR0080030	-0.310418840730069	1		10.6247957723809	10.0543018983347	10.3041927984689	9.78640688145797	9.87549970753535	10.3790430548232
Obp19d	FBGN0011280	FBTR0077303	-0.348271977759499	1		10.8905496080089	10.9933922195205	10.814330049675	10.5975417845652	10.5797669069712	10.4814755053622
Cul3	FBGN0261268	FBTR0302156	0.106146923672331	1		11.5757758967835	11.4419123757564	11.5952810433845	11.8496890758025	11.5917624861605	11.4679851182082
LTV1	FBGN0027525	FBTR0088245	-0.636393089949464	1		10.376804014484	10.3630289424372	10.0764707658373	9.77036063898071	9.75331905310452	9.37754292760494
CG7766	FBGN0030087	FBTR0071351	-0.428401359734928	1		10.7713866148584	10.6235284259716	10.6331933841159	10.2610613173482	10.2466044856874	10.2446525876263
ND-39	FBGN0037001	FBTR0078201	-0.198425591989344	1		11.1821618585246	11.1657175725109	11.0117313293013	10.9411960756043	10.9383979589644	10.8919652896833
Cyp9f2	FBGN0038037	FBTR0082598	-0.350117586566271	1		10.7828961740619	10.5408565827541	11.0260732202115	10.3996448559881	10.4051376609624	10.5337599487619
Sar1	FBGN0038947	FBTR0084206	-0.471358909499345	1		10.68584412798	10.5456288186027	10.5232393356825	10.0776256700475	10.126231020292	10.1466448378142
asRNA:CR45485	FBGN0267041	FBTR0346058	-0.443280059178211	1		9.50878547764668	9.33689517992254	10.4884462543127	9.03002728413658	9.03503375163061	9.99961471433794
CG42481	FBGN0259971	FBTR0300315	0.562852920136364	1		10.1545020100756	10.334633930696	10.6294409522164	10.8034285972807	10.9599654378874	11.0658168002094
Sccpdh2	FBGN0038038	FBTR0082583	-0.650642377886158	1		10.3710962836256	10.3324263742695	10.1064746294831	9.4325165841433	9.50335660620703	9.90069833657049
ocn	FBGN0041102	FBTR0085599	0.178909831192752	1		11.1486357773141	11.0952058523845	11.1872603977761	11.5315408145013	11.3690874337346	11.0216653194504
CG8708	FBGN0033271	FBTR0088809	-1.2114595805936	1		9.75363493470753	10.0502778356642	9.2683007341088	8.45652875365933	8.58298613679078	8.52761037848374
ND-49	FBGN0039909	FBTR0089105	-0.171693483341551	1		10.9169060930796	10.7068403658305	10.4707299084841	10.4642445130352	10.5743642070109	10.5750795865025
mtd	FBGN0013576	FBTR0078810	-0.122716774240404	1		11.3817460313854	11.3678593003972	11.2894788277962	11.1900010860766	11.2689645619602	11.2131222998346
PCB	FBGN0027580	FBTR0088454	-0.0162312651862785	1		11.5166852662009	11.3246444413891	11.5729874570197	11.3334214144747	11.416658256488	11.6129121170983
CG9331	FBGN0032889	FBTR0081417	-0.473305161017277	1		10.1242832111539	9.8112348370657	10.5768301297897	9.28972046038499	9.54446206096441	10.2070334786874
CG31343	FBGN0051343	FBTR0084126	0.545392505397819	1		10.2457015625648	10.3157611431129	10.1318942026451	10.4992820884016	10.7371350578354	11.0431739635425
CG8086	FBGN0032010	FBTR0079620	-0.482219613921553	1		10.658769664439	10.4602519584997	10.5151278962809	10.0920428553091	9.98406711045643	10.1217633698413
CG4691	FBGN0028870	FBTR0080670	0.228684443427135	1		11.5427299324483	11.5374817717014	11.5126456929659	11.9180429431702	11.7236968448362	11.6208262193486
CG43147	FBGN0262623	FBTR0305487	0.49397320357357	1		10.7539482582893	10.7405290278878	10.8884182930109	11.2612618474745	11.2167488909326	11.3832861461346
regucalcin	FBGN0030362	FBTR0073575	-0.242075343549221	1		11.0201989892927	10.9047959315888	11.1412277568641	10.6035921583176	10.7176629520144	11.0005895802723
Ggamma1	FBGN0004921	FBTR0088645	0.384161040778803	1		11.0244474407558	11.0093717509997	10.8176316427177	11.3151026708658	11.326336930395	11.3698477741804
DOR	FBGN0035542	FBTR0073294	-0.246156782098077	1		11.0988548699645	11.0576121050205	11.1099269779697	10.710242422516	10.7978909074808	11.0058874496687
CG14933	FBGN0040968	FBTR0080274	-0.638306310692037	1		9.87690090701486	9.3213953192553	10.4570337830062	9.08584044605574	9.35581011721608	9.49845086173914
Mcad	FBGN0035811	FBTR0076808	-0.425583865597049	1		10.6965332306379	10.5560724997879	10.638803795134	10.0615985658512	10.1101417126657	10.4238360551528
DppIII	FBGN0037580	FBTR0081840	0.336496635016517	1		11.0550284955022	11.1663374062137	11.1166438281655	11.6217486997919	11.4366460713599	11.2676981714271
Nmdmc	FBGN0010222	FBTR0081996	-2.16819419800625	1		8.72494043278705	8.2248506462191	9.92245705201336	6.57234806677683	6.7411019452209	7.52218968651218
RpL30	FBGN0086710	FBTR0081181	-0.238974029800893	1		11.0116643686003	10.9565985453245	10.7926835348725	10.6790669142812	10.6896196703465	10.6867357426464
Drat	FBGN0033188	FBTR0088956	-0.323615683657178	1		9.88626846885625	9.98712722152902	10.770707277169	9.70057051139539	9.72596689574085	10.3291964761725
Mlc1	FBGN0002772	FBTR0085195	0.280503364327414	1		11.3679610264858	11.5897087181937	11.3460194110323	11.6566006422523	11.6651792374547	11.828577793843
CG5762	FBGN0039190	FBTR0084627	-0.657307348804634	1		10.3528713710319	10.108201291111	10.3641274855361	9.75956312676172	9.65266675391725	9.44596074849188
CG3819	FBGN0036833	FBTR0075048	0.8570345677927	1		9.03994747508221	9.24129516676284	9.25861620241539	10.2143800713276	10.3162282551214	9.41898171180623
sm	FBGN0003435	FBTR0086492	0.223390766546852	1		11.7866273063978	11.740091162837	11.943148189579	12.1305939161744	12.0293301493937	11.9831535068635
Fas1	FBGN0285925	FBTR0083332	0.16319446054829	1		11.5536896018801	11.6212462717054	11.5116267966917	11.6306643867086	11.7826686977484	11.7594631751196
fok	FBGN0263773	FBTR0310558	-0.379428346821041	1		10.5297968665654	10.2115126328776	10.1827087487096	9.91198420830923	10.172257950137	9.69117252711304
Acp62F	FBGN0020509	FBTR0072943	0.598209353715482	1		9.70152338237449	9.84724334770794	10.1711401666395	10.1769985062126	10.391889635329	10.885410235623
DIP1	FBGN0024807	FBTR0077371	0.0507648885478906	1		11.3569336553209	11.3246444413891	11.2037566546383	11.1946847616843	11.4090908504774	11.4268215026448
FBTI0019466	FBTI0019466	FBTI0019466	-1.18645599924236	1		9.89954606099093	9.62357520737344	9.76034593203732	8.09355831448678	8.53558419942753	8.99462072061343
Fatp1	FBGN0267828	FBTR0347403	-0.299728714884034	1		10.9024696479664	10.6801795983338	10.8614790638014	10.4475230575026	10.5031715395367	10.60231600244
CG4461	FBGN0035982	FBTR0076452	-0.944168419124983	1		10.0583303423397	9.9969172328931	9.81257569232361	9.05673441966225	9.00053661706734	9.0067515500909
CG2267	FBGN0039792	FBTR0085672	0.716195184750838	1		9.8332857515176	9.93279017858663	10.1252481435993	10.8448811146216	10.616153573654	10.5710004715254
Ggamma30A	FBGN0267252	FBTR0079795	0.207107617722959	1		11.5308333515909	11.4832929142163	11.651404329245	11.6929969513675	11.8219522842445	11.7728433848724
bru1	FBGN0000114	FBTR0080344	0.0096340012492144	1		11.7200842193652	11.7250239412627	11.7336640178672	11.8848919401861	11.7052776188923	11.6034573831382
TER94	FBGN0286784	FBTR0088391	0.0336012491650582	1		11.8509196482743	11.7677207441855	11.8213869833757	11.9204685343044	11.8131871603829	11.8057608640662
CG17575	FBGN0250842	FBTR0087819	0.647437545469394	1		9.84293987522753	10.2198965758017	9.90238451928686	10.5057579451222	10.7160283507737	10.6980016127684
CG10912	FBGN0034296	FBTR0086807	0.166530559947948	1		9.6506033379606	9.64508023427805	10.2672407207776	9.41197756277007	9.77389100711706	10.6668062700399
Idh3b	FBGN0038922	FBTR0084190	-0.286416723136042	1		10.9155996421118	10.811986211057	10.7808917785288	10.6334691698688	10.5387447014523	10.4793006665805
CG7430	FBGN0036762	FBTR0075140	-0.21121834969734	1		11.245924344461	11.2400264981069	11.2757409229266	11.1234830919087	10.9709721537939	11.0313467996233
lectin-46Ca	FBGN0040093	FBTR0088476	0.623377558266033	1		9.91270256865556	10.3456213265644	10.1010655896949	10.702746355862	10.7854751793428	10.765595438616
CG43755	FBGN0264086	FBTR0330695	0.199739941593928	1		11.3228438944079	11.1081678574269	11.281132214954	11.6365777144257	11.3576009279402	11.3031727803617
CG8560	FBGN0035781	FBTR0076868	0.488459588536784	1		9.81378150713122	10.2692021366877	9.73263019990154	10.5523796494327	10.6430687632505	10.077879589858
NT5E-2	FBGN0050104	FBTR0086927	1.71037191771498	7.93963062132865e-05		7.94982702294996	7.94751324506418	8.07182568564782	9.50541938972782	9.82483154758456	9.70426736871895
CG11911	FBGN0031249	FBTR0078098	0.93824558822121	1		8.03891930179059	8.82394316085147	7.96868231961845	8.18247515170588	8.69010751035257	10.1521162576814
CG42688	FBGN0265263	FBTR0302890	0.418355057273454	1		10.4625025890222	10.0649781793287	9.65907859938113	10.479678259961	10.3949576875322	10.6639365947287
Vha13	FBGN0283536	FBTR0083804	-0.29048627196724	1		10.8858873083512	10.8995864364617	10.8486255904135	10.4785813082832	10.6248908772926	10.6552931604566
Dp1	FBGN0027835	FBTR0086679	-0.170997656156094	1		11.1188603004718	11.1120338579135	11.0991145446798	10.9419921833728	11.0274187396912	10.8420606381897
Mst98Cb	FBGN0004171	FBTR0085278	0.0836454837557075	1		11.4415180324966	11.4728079909143	11.3477332476131	11.6972468615941	11.4563607450251	11.3389958817163
CG17571	FBGN0259998	FBTR0081376	-0.316154448469288	1		10.526377288128	10.547533301646	10.2379681656728	9.77929724263427	10.1566765831673	10.3871859126064
CG1324	FBGN0031129	FBTR0077293	-0.0918851323135805	1		10.7414673029842	10.8300934324555	10.8758036462858	10.8508279788873	10.9292566900408	10.3219328346516
Alas	FBGN0020764	FBTR0072151	-0.186782303124333	1		10.8452943359133	10.5503853205856	10.5262694061155	10.4192159320861	10.5097907400753	10.4562647021447
CG12179	FBGN0025388	FBTR0300754	-2.76928063289461	1.20701354163234e-17		9.21583662515235	9.1134201671753	9.38861846977631	6.48764428343115	6.87603694738595	6.10030086548023
eIF4G1	FBGN0023213	FBTR0089243	-0.242159858182752	1		10.923420660523	10.7960539258817	10.902479163696	10.4785813082832	10.6117649981886	10.7929967909884
teq	FBGN0023479	FBTR0076525	-0.332019452159928	1		10.3824892528187	9.72635091822913	10.473872173016	9.75231962707877	9.77231892189527	10.1411525885708
Nepl11	FBGN0037230	FBTR0078959	-1.01593847517876	1		9.90482307029464	9.39305071416061	9.89615174611612	8.72424614832423	8.63581282207793	8.85733484834243
Ldsdh1	FBGN0029994	FBTR0071116	-0.363094015907383	1		10.4978521533978	10.4098443745786	10.6152817614105	9.95047180038275	9.85781931470092	10.5389900866029
HDAC6	FBGN0026428	FBTR0074008	-0.310713474412117	1		10.7850440313849	10.6896963658527	10.7664424236735	10.5586220041594	10.4696121843325	10.2700368328261
CG3906	FBGN0034871	FBTR0072121	0.231529420904793	1		10.7950253005715	11.0893347381873	10.6508853513476	10.9032746379056	11.0587092802439	11.2771184934815
MSBP	FBGN0030703	FBTR0074166	-0.144568063261557	1		11.130168644905	10.9025655938363	11.0174852057414	10.8626486689674	10.8246834496346	10.9378273614937
Men-b	FBGN0029155	FBTR0085110	0.0431241857360673	1		10.857592602338	10.5331880178921	11.1072314571795	10.6895337822479	10.8246834496346	11.1330721524947
muc	FBGN0283658	FBTR0079444	-0.0590572986730063	1		11.2788127263155	11.1088129106969	11.0861686340175	11.0893968231127	10.9961080889693	11.2124677832616
CG10433	FBGN0034638	FBTR0071690	-0.264971004766075	1		10.6618897290803	10.2932370840066	10.4194999709541	10.0048207861882	10.1734495754369	10.4021874992956
CG17896	FBGN0023537	FBTR0070092	-0.47332712085838	1		10.4463082474651	10.3597809734756	10.7089318662231	9.98795926049531	9.93853483242829	10.1845160511312
lectin-46Cb	FBGN0040092	FBTR0301706	0.649105534891128	1		9.77396368430827	10.1663695186795	9.85496883499925	10.5482030234578	10.6661087483451	10.5473190681792
Usp47	FBGN0016756	FBTR0077095	-0.0445810385581753	1		11.4738328801083	11.4842875156144	11.3670157590817	11.4682921775977	11.3747965725345	11.3491548443062
chb	FBGN0021760	FBTR0089460	0.22906337754367	1		11.5299798301588	11.4592144296253	11.563677749321	11.9441054471481	11.5988755149434	11.675516698692
fau	FBGN0266451	FBTR0344444	-0.00318006732371481	1		11.1480796264528	11.2234439666716	10.8781773096166	11.0073440152471	11.0326811863339	11.2144304428377
CG4538	FBGN0038745	FBTR0083855	0.147529246404033	1		11.4066039485848	11.3323977532543	11.394359600588	11.6801715837181	11.5256495210532	11.3521292109452
SREBP	FBGN0261283	FBTR0074873	-0.201115287193818	1		10.8049379886669	10.5869574521872	10.5191893167155	10.4362667689232	10.5266733865524	10.3578907663682
spidey	FBGN0029975	FBTR0071091	-0.0836093022938259	1		11.0407181244666	10.7330173730149	10.8614790638014	10.7324997259949	10.8322479521439	10.8352743256683
Fkbp14	FBGN0010470	FBTR0071703	-0.603518321892996	1		9.98797484037074	9.9955227206749	10.5110550100035	9.35812067873345	9.45517849036339	9.88599707830279
Nap1	FBGN0015268	FBTR0072219	-0.157792573773124	1		10.6343576176639	10.5934246613242	10.2143653324985	10.3891752038808	10.4792804929122	10.1133732650349
Lamp1	FBGN0032949	FBTR0085896	-0.0639427480850228	1		11.4474064598034	11.4014174125017	11.4228216796772	11.3503115615798	11.3923015028916	11.3371956740868
Cyt-b5	FBGN0264294	FBTR0088905	-0.0529395474034828	1		11.4989118361286	11.5498857595842	11.5957618811097	11.4560832090776	11.5665870245716	11.4613892125632
CG31948	FBGN0051948	FBTR0077787	0.337166664524301	1		10.7056327039259	10.7815628666506	10.930958714101	11.4216804801256	11.0464044680806	10.9202985476054
Acer	FBGN0016122	FBTR0079685	-0.1739963024321	1		10.7524855024729	10.4551882728485	10.3077190848963	10.3392863874093	10.3129879300147	10.3802091378762
cher	FBGN0014141	FBTR0089471	-0.332812246334874	1		10.7146751438772	10.7693747941434	10.611482389417	10.2788148904686	10.3733430305843	10.4473914292269
CG1394	FBGN0030277	FBTR0073467	0.531621531353929	1		10.2826544060319	10.2115126328776	10.3607365729265	10.9203415565709	10.8591563834931	10.6562561032671
Spn77Bb	FBGN0036969	FBTR0074843	0.16746752833011	1		10.3919151453117	10.6494744348606	11.2194425172265	10.9380072441636	10.7846956371385	11.143410565463
Obp56a	FBGN0034468	FBTR0086476	1.85274376775145	0.00186350183656162		7.4767465141381	8.01513826816647	7.31023835912559	9.49243541652768	9.72271463394761	9.11156963133946
Chc	FBGN0000319	FBTR0074179	-0.162657566060806	1		11.178898544351	11.1545147853253	11.123329551145	10.9364101814045	10.9805346240515	11.0512492576625
Cpr67Fb	FBGN0036110	FBTR0076193	-1.88550508689409	1		9.1350682608448	9.52842435349763	7.72321585790474	7.95530119398463	7.16192944583375	4.73404475724056
VhaAC39-1	FBGN0285910	FBTR0070611	-0.317818665365313	1		10.6634472346745	10.7504841131739	10.5110550100035	10.2143800713276	10.2466044856874	10.5062533106292
CG33109	FBGN0053109	FBTR0082900	1.37120407044938	1		8.38694055885705	7.95327132319981	8.88341304445474	9.81797367325267	9.80651514942964	9.82906640824902
CG14926	FBGN0032360	FBTR0080251	-0.149409639448153	1		10.6485825998975	10.6343213573587	10.5262694061155	10.7195580641332	10.5322573159954	10.0281626001302
CaMKI	FBGN0016126	FBTR0089063	-0.29322397849168	1		10.8056434383887	10.6503608552305	10.8773865223585	10.4008034744745	10.4490953539984	10.6073038388127
Sfp33A3	FBGN0259964	FBTR0300310	1.11403601770519	1		8.71596230456111	9.05303126568552	8.87075436389673	9.79171621189475	9.94413104444181	10.2122810091733
ninaC	FBGN0002938	FBTR0079436	-0.125921446972967	1		11.1723496877407	11.1694325864666	11.0374449564845	10.9820219634243	10.9967813975271	11.0276308381105
CG4847	FBGN0034229	FBTR0086933	0.274544673289106	1		10.8691121529192	10.7220976878839	11.1478007753631	11.0749530382449	11.2555242254651	11.255041286943
Tpi	FBGN0086355	FBTR0085582	-0.0999677291192114	1		11.4487619213204	11.4092936895592	11.4287712175496	11.3545033814887	11.2734169925269	11.3586513120729
ssp5	FBGN0037985	FBTR0082538	0.228278525743439	1		11.0365173872067	11.0003615998648	11.1647517768591	11.4732571284265	11.3220451004428	11.0658168002094
Tep4	FBGN0041180	FBTR0081254	-0.138027249546959	1		10.7583276481619	10.3302154347478	10.6228506192989	10.5292571157265	10.5060120592818	10.2838101041536
Picot	FBGN0024315	FBTR0087114	-0.479211762181042	1		10.3966050975648	10.3213376372856	10.1252481435993	9.7775143449564	9.74372445383448	9.90069833657049
Rbp9	FBGN0010263	FBTR0077637	-0.0212696588267264	1		11.2954822905149	11.2593286048544	11.2225593275398	11.2316166371881	11.3112593325944	11.1679246119083
Mst87F	FBGN0002862	FBTR0082884	0.0105099377258177	1		10.809165521989	11.128667837793	11.0088457626041	11.3120268043889	10.9200571302583	10.6951933820726
CG11037	FBGN0037038	FBTR0078334	0.649429158526031	1		9.39901114839641	9.66100121786718	9.87729021735482	10.1837452188343	10.5257406268083	10.1751410392381
CG6262	FBGN0034121	FBTR0087151	0.190895453003289	1		11.1750819916039	11.293207674868	11.2087947102562	11.6042533092363	11.412627246823	11.2072209333239
CG9254	FBGN0028513	FBTR0080512	0.327371079123943	1		10.9517403559533	11.0244926647139	10.9936011166977	11.5016136934592	11.2684070407283	11.1597994574342
CG42390	FBGN0259736	FBTR0300006	-0.479643806293683	1		10.3739529717382	10.3844971870572	10.2465675203989	9.90383507671557	9.93291682815675	9.73010578509727
CG46298	FBGN0283625	FBTR0445675	-0.380540782916457	1		10.4811690617355	10.3510838034725	10.6647010379103	10.317365795873	10.1249997316145	9.90394503793638
Mst57Db	FBGN0011669	FBTR0084915	0.479517784378168	1		9.75217186101509	9.01499561696764	9.59894807206516	9.81623796570409	9.38490627479157	10.4825616965374
CG8834	FBGN0033733	FBTR0087954	-0.0838538551977805	1		10.3373434636175	9.89289956860694	10.5582002590464	9.83178466594599	10.0976420594959	10.5832033784578
CG15098	FBGN0034398	FBTR0086629	-0.0832155396317035	1		10.5668868045262	10.5692560428389	10.044421270459	10.3513220983792	10.4262846129938	10.2070334786874
Pfrx	FBGN0027621	FBTR0074713	-0.257052955184645	1		10.3538363383693	9.95304796462058	10.7405851011821	10.0977696290454	10.0594798702079	10.2227191542505
CG6424	FBGN0028494	FBTR0086886	-0.169762323585052	1		10.843921367923	10.8587538280854	10.682918526627	10.5461101674262	10.7282429540177	10.6033149502262
CG4572	FBGN0038738	FBTR0083860	-0.260169655718654	1		10.5768389162181	10.1325122397759	10.3697613553323	10.1063173906616	10.1566765831673	10.0721186803805
lncRNA:CR32652	FBGN0052652	FBTR0347270	-0.702453490741154	1		10.0934178805506	10.0649781793287	10.0778482005371	9.38412927977641	9.28039398975897	9.47025600696135
aqrs	FBGN0039598	FBTR0085313	0.665892245258336	1		9.61079448475429	9.67848754621782	9.8533611570951	10.109155427177	10.3513996079964	10.6339441621357
Der-1	FBGN0267972	FBTR0077813	-1.35998186924664	0.330183791631229		9.59455819554647	9.42240668252626	9.50582309390345	8.07625861362594	8.17057110996554	8.2345583987855
mub	FBGN0262737	FBTR0078468	-0.334075453014315	1		10.662668692059	10.6108337666019	10.6190711539422	10.199809754255	10.2499972137112	10.4339783450577
RpL38	FBGN0040007	FBTR0111120	-0.261842500455437	1		10.4952307729771	10.52933839541	10.3390737059373	10.3727365411327	10.3216126762652	9.83418105533189
Not1	FBGN0085436	FBTR0112672	0.0670014143082619	1		11.6651696571872	11.5584110860854	11.7716105518449	11.6638572230774	11.6447042149848	11.8830617289672
CG3982	FBGN0035988	FBTR0076485	-0.214604424984649	1		10.9466324968953	10.8702126290309	10.985551070191	10.8991811531895	10.6179052727245	10.6280664574497
Hsc70-3	FBGN0001218	FBTR0073608	0.131937395895488	1		11.743099103083	11.80481781925	12.0734928196302	11.9385316315302	11.9439265243066	12.1459100322679
CG11594	FBGN0035484	FBTR0073283	-0.603295694571366	1		9.81658402370449	9.44710209408096	10.3088926009529	9.20735919682248	9.18436100953965	9.48983406247339
eIF1A	FBGN0026250	FBTR0083572	-0.116912099216751	1		11.1723496877407	11.0821263325883	11.3743209061035	11.1738263415071	11.0943773033275	11.0216653194504
RpL29	FBGN0016726	FBTR0071592	-0.374786855363489	1		10.4731987001091	10.2932370840066	10.1903699197768	9.90873007727617	9.84740479647328	10.0864780494668
TrpRS-m	FBGN0036763	FBTR0075141	0.289233157465955	1		11.1436226845111	11.1400723415191	11.0799955763874	11.5675815254596	11.3370109770251	11.3129757553289
CG9920	FBGN0038200	FBTR0082917	0.214026342841266	1		11.327763455532	11.4056234440418	11.436844884787	11.7947792185862	11.5487909325709	11.4475501177666
CG45076	FBGN0266446	FBTR0344440	0.0352156385052787	1		10.856912108724	10.8973480242576	10.503899673749	10.7018066030135	10.8405233487357	10.8488151778832
CG10621	FBGN0032726	FBTR0081191	-0.904691311213474	1		8.57080475171095	8.42872737337372	9.96625265749003	7.85065805379816	8.32438945412926	8.55264948442165
RpS14b	FBGN0004404	FBTR0071096	0.245727903981592	1		10.8070533038215	10.628934984503	10.5363239238177	10.9507204965764	10.9832551571091	10.7798030449766
CG43340	FBGN0263077	FBTR0306931	-0.442075462241627	1		10.3919151453117	10.3456213265644	10.3876433020701	9.75231962707877	9.90305793555322	10.1245492634074
CG8564	FBGN0035776	FBTR0076869	0.0888080517198338	1		10.9402221364116	10.923249199181	10.9641103648047	11.304617858087	10.9934117079874	10.7403903986351
CG5590	FBGN0039537	FBTR0085215	-1.01380126361969	1		9.73893699751522	9.75300495520919	9.5718317949044	8.74263940883351	8.59014246068677	8.71671782860339
tHMG2	FBGN0038979	FBTR0084259	1.50945015552276	0.560510303565083		7.59245734801592	8.09544198377096	8.20384987734334	9.79700607483418	9.54261882097195	8.98545518746774
VhaAC45	FBGN0262515	FBTR0088587	-0.0683287746712938	1		11.170707818122	11.1576354066996	11.0167672249092	10.9920504389422	10.9647912120035	11.1800271821001
CG4669	FBGN0035598	FBTR0077171	-0.0404145868707687	1		10.9851306901652	10.9283740965849	11.0936777873124	11.2270515258957	10.9079377364943	10.70825194303
Nmda1	FBGN0013305	FBTR0089873	-0.520463827656368	1		10.2755428723872	10.2482771716186	10.1450951708401	9.68162941994583	9.71127363219838	9.7246078056469
Cyp12a4	FBGN0038681	FBTR0083731	-0.443142738287453	1		10.2488173755598	10.0038696462821	10.4085941910244	9.87411108021462	9.92019575480347	9.54077937503511
CG13618	FBGN0039203	FBTR0084643	-2.00805104888767	1		9.20304237073334	9.33909591413888	8.43208569013409	7.37249984703986	7.46413730449922	5.90673269553191
CG1979	FBGN0026563	FBTR0081628	0.0223592291172813	1		11.0341114628158	10.7807535240763	11.0232162252224	11.1423085263143	10.9675415670222	10.7877337628576
CG5946	FBGN0036211	FBTR0076078	-0.462543696056162	1		10.3373434636175	10.1897275026143	10.4453423239328	9.73772260142019	9.82483154758456	10.0236924258082
aralar1	FBGN0028646	FBTR0085692	-0.317135401112483	1		9.9100808479716	9.52068924202988	10.3798472086647	9.35094528586435	9.43544754333829	10.087906156906
CG7542	FBGN0036738	FBTR0075181	-0.665156870055735	1		9.8674721229277	9.71113874790042	9.14756122939538	8.71682267793329	8.64614994282758	9.36581772880765
Irp-1B	FBGN0024957	FBTR0082259	-0.178935528935705	1		10.5535096207891	10.230604831536	10.8437758599747	10.3774524461369	10.4372391055944	10.3400238251713
CG5028	FBGN0039358	FBTR0084901	-0.1976904295063	1		10.8077577202057	10.6441444447796	10.6028970413707	10.4664594684532	10.4152463052817	10.586238045436
CG46385	FBGN0286778	FBTR0474224	0.250009459649822	1		11.276270147725	11.1081678574269	11.4848797210085	11.6497947435213	11.439125189031	11.546428747568
Chchd2	FBGN0260747	FBTR0074387	-0.394475523639032	1		10.4426846842783	10.3738029970667	10.2465675203989	9.9441280821625	9.96767570339857	9.97975129621609
CG3085	FBGN0034816	FBTR0071963	0.271182165652965	1		10.4811690617355	10.6600757018751	10.5961840464957	11.0522754231659	10.9278451857957	10.5221864655502
eIF3b	FBGN0034237	FBTR0086941	-0.0486251058916566	1		11.0691983122449	10.9905950130152	10.9558935961229	10.9617534278489	11.0346496654764	10.8713810613672
Mlp60A	FBGN0259209	FBTR0299696	0.246298016906047	1		10.5134811924352	10.4244271520978	10.1607785226259	10.5175553753343	10.7846956371385	10.541076844298
CG30376	FBGN0050376	FBTR0088800	0.16693421971603	1		10.7807451142808	10.8402283081504	10.8052115156744	11.2387613249144	10.9661670449226	10.6648937875384
hebe	FBGN0033448	FBTR0088486	-1.28886726299068	1		9.51742365698904	9.54186180122589	9.19148792289451	8.05286484709798	8.36250272244342	7.99983346426454
CG34168	FBGN0085197	FBTR0112359	0.0604718635744066	1		10.655642837519	10.8080196044035	10.6294409522164	11.016442942248	10.804058931763	10.3918184219789
Pink1	FBGN0029891	FBTR0070956	0.00293892789960218	1		10.9097059278803	10.942917136672	10.6378702404604	10.9081715371556	10.8841171879238	10.7193516817532
CG31077	FBGN0051077	FBTR0301977	-1.49050292869964	0.129330327713198		9.26385633485586	9.5907044089279	9.2513099004946	8.05286484709798	7.97669467322748	7.64369039424062
asRNA:CR44179	FBGN0265068	FBTR0336803	-0.913933267731783	1		9.81658402370449	9.70943856274494	9.66825166523369	8.80697861499095	8.81141507496719	8.85733484834243
CG31313	FBGN0051313	FBTR0082982	-0.764257312997622	1		9.77107705613461	8.85810595242461	9.77400665357988	8.78584942759227	8.83871121037298	8.67551814679301
CG31226	FBGN0051226	FBTR0083675	-0.358290381212748	1		10.2173522215287	10.250617211727	10.1954548582878	10.2024698713932	9.9187753532425	9.34446919539679
CG5273	FBGN0040382	FBTR0070135	-0.314332898770998	1		10.4372322174485	10.4673113919967	10.1051242695883	10.0542542407238	10.0189555626802	10.025184023421
ATPsynE	FBGN0038224	FBTR0082931	-0.10304084474117	1		10.9051052239042	10.720410376203	10.7570151295501	10.5782131334091	10.7225556728196	10.7736044262863
RpS21	FBGN0015521	FBTR0077621	-0.252391039760299	1		10.5315036210812	10.3445263448807	10.15295815809	10.0805206560812	10.0659107496938	10.153480876542
Dpy-30L2	FBGN0035491	FBTR0073281	0.999492608897477	1		8.82853352498816	9.20314229261571	8.98675027049337	10.201140425932	9.83088569909915	9.96739031414148
lncRNA:CR42850	FBGN0262097	FBTR0342943	-0.919143418935327	1		9.7240877776177	9.74804468891034	9.82739163444472	8.98747450283749	8.87724898053678	8.67931257081635
NAT1	FBGN0010488	FBTR0087786	0.0298874792958744	1		11.4658217725195	11.3818034046691	11.4260699233409	11.505927193031	11.4529300672227	11.4040720003389
Akap200	FBGN0027932	FBTR0079664	-0.205359174611508	1		10.5932747116728	10.4541733994685	10.2971142625768	10.2712329521884	10.3312542810979	10.1370196366607
AGBE	FBGN0053138	FBTR0087732	-0.346921858720112	1		9.77684454827977	9.31470120324692	10.1212457624865	9.05379125817275	9.01390254243766	9.99505506241909
Gbs-76A	FBGN0036862	FBTR0075014	-0.786090049418005	1		9.85252982535575	9.57211396217235	9.23164357451253	8.77873703430648	8.82966976063834	8.77461942539268
CG9336	FBGN0032897	FBTR0081427	0.10974113408941	1		10.2591550851556	10.5785996417071	9.79258140615732	10.4664594684532	10.4071650640901	10.1751410392381
CG17377	FBGN0031859	FBTR0079377	0.132718102832856	1		10.9612691202275	10.9786460060961	10.998700584833	11.3370574152254	11.1106423909987	10.8471295053969
CG6484	FBGN0034247	FBTR0086903	-0.699205061053111	1		9.64745874219677	9.21756811732218	10.1158919233435	8.84492960732306	8.98975399758147	9.18012370419816
norpA	FBGN0262738	FBTR0070650	0.586457820061543	1		10.0150668493281	10.0596499146815	9.90704149169119	10.5586220041594	10.6020628822268	10.5791472005899
CG4546	FBGN0038373	FBTR0083184	0.200640781656243	1		11.5115059126822	11.5177023374171	11.6346550083795	11.871582412216	11.7346365489434	11.6535029210574
Rexo5	FBGN0286051	FBTR0076976	0.273949563148138	1		10.8898844869584	10.9494139796267	10.9125496805997	11.3916915631541	11.1541465805263	10.9998311511329
Pgm2a	FBGN0033377	FBTR0088630	0.200457263263018	1		11.2984925351233	11.2441425196454	11.3287681287613	11.6566006422523	11.4420945178332	11.3580596106741
IA-2	FBGN0031294	FBTR0301416	0.00909040170960993	1		11.3089792018647	11.4505893401954	11.3194823963212	11.3752817113956	11.4316750189999	11.300095639913
Vha44	FBGN0262511	FBTR0087173	-0.213490897356341	1		10.7340748080073	10.7463445059202	10.7026955956124	10.3295849979927	10.4860099627448	10.7045329711855
CG17841	FBGN0028480	FBTR0071444	-0.204518971780543	1		10.6611103452843	10.3802290190124	10.7647329458643	10.2888625540156	10.3387090112687	10.5771148271027
ps	FBGN0261552	FBTR0082037	0.0434323897092109	1		11.6301536602527	11.5836888976844	11.8671151436024	11.6882600989784	11.7061012641452	11.828577793843
Thor	FBGN0261560	FBTR0077524	-0.132070806460111	1		10.3984768178334	10.4531578116664	9.89927149857492	10.1647743408844	10.2295201253916	10.0162112173082
l(2)efl	FBGN0011296	FBTR0072100	0.045855014554765	1		9.92833362360698	10.0135470796023	8.82882931448396	9.87244165282452	9.80497823408329	9.47244451287745
His3.3B	FBGN0004828	FBTR0071345	0.198851056695564	1		11.0238412845517	11.0066053854297	10.8010475981255	11.0843579308676	11.1643712716677	11.1873735257687
Alp2	FBGN0283480	FBTR0071782	-1.10024218436975	1		9.52429715326343	9.64151825036958	9.40846090795941	8.65601833311748	8.60434948651881	7.94415144266553
Pfas	FBGN0000052	FBTR0079219	-0.389679556755467	1		8.94580989965135	8.56658712603474	10.0888205881871	8.76800226474726	8.70006414555606	9.33968186794741
CG1288	FBGN0250845	FBTR0081604	0.36168209992368	1		10.8452943359133	10.8410049729305	10.7884832486024	11.2669914188394	11.1559562114317	11.1323802836652
ND-24	FBGN0030853	FBTR0074452	-0.404741894870978	1		10.1422669548371	9.83325989870553	9.48935563243504	9.44380205642569	9.34738799764958	9.53660197442559
Mst84Dd	FBGN0004175	FBTR0081588	0.890025147843103	1		9.02063307653832	9.34348733688854	9.20415704313796	10.3185923838034	9.90018173477499	9.98895302272713
CG2082	FBGN0027608	FBTR0078672	-0.440689030156463	1		10.3548006607058	10.3257833648302	10.3018371433545	9.9233162098477	9.85485140160099	9.88763796893105
CG5112	FBGN0039341	FBTR0084878	-1.01461021477898	1		9.56486430587554	9.56084361029889	9.81422944193588	8.63253935803366	8.75203592033906	8.53600512576742
hpRNA:CR18854	FBGN0285991	FBTR0472915	0.233320893233861	1		11.1154504400357	11.0155767468617	11.0260732202115	11.2669914188394	11.3155833208259	11.2752393435722
Droj2	FBGN0038145	FBTR0082751	0.0658720707788465	1		11.872290427274	11.803623057771	11.9793445342041	11.9940916857304	11.9110859859813	11.9517321111186
Moe	FBGN0011661	FBTR0071269	-0.0506679760938512	1		10.9240705022566	10.9239824429296	10.6838233903786	10.7083720541248	10.757937419857	10.9194967005213
wal	FBGN0010516	FBTR0088082	-0.360268870533382	1		10.4170616631564	10.3045430701888	10.201785931184	9.89728246619662	9.85781931470092	10.0907581377665
CG31704	FBGN0051704	FBTR0080273	-1.49297321380577	0.656203752939392		8.77478737402775	9.29895973831048	9.64613752503346	7.9741040442127	7.87489308299808	7.53061594291793
CG7834	FBGN0039697	FBTR0085535	-0.257980775077419	1		10.5315036210812	10.2622608157212	10.3742526639893	10.0109037164876	10.0452302143202	10.3328146287618
CG8526	FBGN0037759	FBTR0082142	0.231848326793087	1		10.727389019616	10.6732186682957	10.8135034694897	11.1143306276644	11.0457539300739	10.7211933638632
asRNA:CR45955	FBGN0267617	FBTR0347058	-1.84118081271506	0.0140393192370606		9.13057087786536	8.37396985668929	9.40846090795941	7.03318952431751	7.24588753335918	7.36144135524476
CG7630	FBGN0040793	FBTR0075217	-0.187614858760565	1		10.4408694840222	10.1299723989197	10.0231291793176	9.86574455801304	9.94831400366602	10.2292048509554
fs(1)h	FBGN0004656	FBTR0071118	-0.757300754935393	1		9.78973771695762	9.93133225073015	9.99424191029752	9.07426840452837	9.15570651609207	9.22754044750921
Hpd	FBGN0036992	FBTR0078225	-0.230121653132032	1		10.2498544862893	10.0489339833056	9.88517917703794	10.1524457126622	9.86373688668708	9.40987540714063
Mlc-c	FBGN0004687	FBTR0070783	-0.749168394284452	1		9.88226124507936	9.84878873077943	9.85496883499925	9.17521975460812	9.00589785586608	9.1666710196944
CG5506	FBGN0036766	FBTR0075157	-0.929537720893307	1		9.53113805705367	9.82543234875741	9.70437157193459	8.53882112486605	8.77419779994648	8.96072521344919
rhea	FBGN0260442	FBTR0305210	0.037326324050078	1		11.1284780336309	11.1507611076959	10.9936011166977	11.1297855705172	11.1840146947945	11.0737666892856
Unc-89	FBGN0053519	FBTR0113464	0.0284740521590223	1		11.242281267103	11.2880908260702	11.1451751605246	11.1933481195094	11.2828330278575	11.2864777027751
Pect	FBGN0032482	FBTR0080439	0.211417273993292	1		11.1108913863957	11.0742213215527	11.4581563491881	11.5230533677291	11.416658256488	11.3633762071016
CG7720	FBGN0038652	FBTR0083678	-0.00807643999559478	1		10.4535281841011	10.7296662643598	10.0860853048159	10.3644464311345	10.3545548910387	10.586238045436
Acp76A	FBGN0015586	FBTR0075038	0.560035841234079	1		9.12605943112352	9.09270080447136	9.94074089382741	9.66243633956457	9.95525876339579	10.30729490997
Mst84Db	FBGN0004173	FBTR0081586	0.249522279361436	1		10.3909753225347	10.5998630090528	10.473872173016	10.9617534278489	10.7986633541925	10.4021874992956
bb8	FBGN0039071	FBTR0084382	0.241741268949383	1		10.6540768790319	10.5888081863583	10.7842706978334	10.9997174923252	11.0326811863339	10.7017374374541
CG43101	FBGN0262547	FBTR0304888	-0.500040389910015	1		10.0523985482008	10.3357364434808	10.0188327908406	9.67014423920888	9.61281532602298	9.65115938808017
CG32581	FBGN0052581	FBTR0074184	-10.9276072430737	4.21523794202748e-12		8.92518383414767	8.73649049819773	7.73723099899551	2	2	2
14-3-3epsilon	FBGN0020238	FBTR0083565	0.217203883488404	1		11.5158233308457	11.5225516526107	11.7023034792834	11.7541080932475	11.7775842292483	11.8648504208774
FBTI0020031	FBTI0020031	FBTI0020031	2.81027271684171	2.39288946145394e-15		6.19229311443736	6.17227825961024	6.27106769122664	8.96884623139159	9.26258807966019	8.53600512576742
lectin-30A	FBGN0040097	FBTR0079816	0.594841496058111	1		9.58143630512212	9.82856846691464	10.0116435876615	10.2340144764221	10.4202741900314	10.5566320529426
nec	FBGN0002930	FBTR0089052	-0.433979118508608	1		10.1786651672358	9.70432595232887	10.1091715633743	9.60930222704615	9.4453467477525	9.67795773863269
CG45050	FBGN0266410	FBTR0344363	0.038765969954086	1		11.6333361606495	11.5172165081937	11.7462797147472	11.6844593871777	11.6182574238591	11.7176392397687
Lpin	FBGN0263593	FBTR0088815	-0.206815477389927	1		10.8548686998994	10.9327524223333	11.0536363716954	10.6742840271151	10.7555523989875	10.7956211225931
tmod	FBGN0082582	FBTR0085658	0.36751428199857	1		10.7333334708436	10.7872155872118	10.752709546293	11.0434003924573	11.084909504407	11.2384195643863
Pglym78	FBGN0014869	FBTR0085384	-0.1811756788713	1		10.6087171705322	10.4067002235389	10.5729279940547	10.1715783270953	10.2295201253916	10.6132665685698
RR51007	RR51007	RR51007	3.72216895566128	4.87412871415789e-35		5.43879214063942	5.11284739641438	5.39785446905903	8.80697861499095	9.09914182597817	8.79574711375244
CG32687	FBGN0052687	FBTR0071458	-0.674061279192616	1		9.81658402370449	9.51874896669233	10.0015181345519	8.95944111324424	8.94300693775913	9.41443574434659
ND-SGDH	FBGN0011455	FBTR0076023	-0.292681162765652	1		10.2877126958585	10.0887148031961	9.82411232698158	9.7099486121987	9.82483154758456	9.82735748850007
CG32521	FBGN0052521	FBTR0077234	-0.264393430235018	1		10.6501545302098	10.502099521762	10.632256190747	10.3561084085047	10.2812837626743	10.3602563939021
CG8565	FBGN0030697	FBTR0074103	0.385563681756547	1		10.3236180796256	10.3499929614443	10.6434625285251	11.0224771680631	10.8025193961605	10.6417440361751
CG44435	FBGN0265627	FBTR0340487	0.243493246597988	1		10.8623470914268	10.8246065576227	10.9347645398635	11.1986872739214	11.186377643207	10.9543630476102
FBTI0019193	FBTI0019193	FBTI0019193	3.8069557638964	4.62519607282197e-31		4.87651722067937	5.71076028756233	5.03909350327096	8.66376050663843	8.98161381505706	9.05135479142336
CG8136	FBGN0037616	FBTR0081908	0.263723938387919	1		10.8971840076199	10.9594623833665	10.8852749568802	11.2752275002631	11.2109577071133	11.0357933561748
Pdha	FBGN0028325	FBTR0070708	-0.0949272262587746	1		10.8098689080584	10.6671001809504	10.7968716278507	10.4741851418371	10.6038317632941	10.885410235623
CG30382	FBGN0050382	FBTR0088894	-0.414932129360612	1		10.1938336487873	9.74306730939522	9.98692880234604	9.67206479672375	9.51468383495239	9.53031310578884
Mpc1	FBGN0038662	FBTR0083723	-0.0273378804107599	1		10.7362965365932	10.4077490354292	10.5323105215215	10.4100390768039	10.474454437702	10.7128872168846
Gbp2	FBGN0034200	FBTR0086987	-0.700648519077723	1		9.62844585585803	8.78895173823821	9.7959330895888	8.59253811465762	8.70006414555606	8.99157200823651
Acp24A4	FBGN0051779	FBTR0110767	0.52848839108199	1		9.30235364174534	8.77925946690857	9.84367728492353	9.66822112158363	9.6180761923945	10.3048407510441
CG34034	FBGN0054034	FBTR0300407	-0.192354911646096	1		10.4059395097314	10.7815628666506	11.0217856032635	10.5334888712501	10.5525487812545	10.6102882842211
Idgf2	FBGN0020415	FBTR0080861	-0.328260810169925	1		10.2957692507352	9.88538983165905	10.0956361936618	9.93295900900226	9.73729242073321	9.6414666177926
Gp93	FBGN0039562	FBTR0085254	0.185308322645036	1		11.2186392274054	11.2943422920267	11.6134411448594	11.4951191656078	11.4969048875066	11.7093125458757
Actn	FBGN0000667	FBTR0070343	-0.0351336896739665	1		11.2480019800183	11.2685950519944	11.153037713012	11.168394209023	11.1383672941752	11.2582159332683
Pof	FBGN0035047	FBTR0072327	0.195677014875289	1		11.2249817499712	11.1817473273395	11.3171515945501	11.6247267216173	11.3638776292096	11.304401801175
Gyg	FBGN0265191	FBTR0339088	-0.380327170940391	1		10.2477795187458	10.3887527650986	10.2043106015141	9.93135634494965	10.0136427181065	9.75189054505737
vrs	FBGN0286507	FBTR0082631	0.170883307968571	1		10.9863756961342	10.976527045951	11.0970781608814	11.448259723661	11.0868080413694	10.9998311511329
AMPdeam	FBGN0052626	FBTR0073833	-0.266053018454232	1		10.5981691583504	10.5060224180469	10.4884462543127	10.2851028758483	10.2499972137112	10.2649955889877
par-1	FBGN0260934	FBTR0086450	-0.0644082425889297	1		11.0232348735606	10.9356639416307	10.9461221468566	10.8095484422821	10.9122268044146	10.9868764766235
CG12057	FBGN0030098	FBTR0071304	1.48897794149794	1		6.54303212396798	7.13170345469011	6.79785306992161	5.78158471340694	7.2638994723428	9.52610524494287
jar	FBGN0011225	FBTR0084636	-0.00237185757098417	1		11.3564522870622	11.325754611722	11.3982238981919	11.4420827976517	11.3643994570828	11.2620163105367
Mitofilin	FBGN0019960	FBTR0290271	-0.0592676011564825	1		11.0365173872067	11.0748817293549	10.9848170155279	11.1505971781147	10.9207668751404	10.8301635598534
Strn-Mlck	FBGN0265045	FBTR0336643	-0.178287377780424	1		10.880540450985	10.8040420617193	10.8797575849522	10.6481788110478	10.6456470073981	10.7367534605376
Obp99b	FBGN0039685	FBTR0085462	-3.13508827191919	5.58999258110513e-14		8.58072996560829	9.17385055434845	8.53595792408236	5.46452743231085	5.29564085641511	6.3106268829811
eIF3m	FBGN0033902	FBTR0087579	-0.293102095681755	1		10.3147251609399	10.2864107175604	10.0216984709959	10.0747248631035	9.95109592047456	9.71724442132597
CG6357	FBGN0033875	FBTR0087638	-0.407933919422754	1		10.0818165942625	9.61270127805307	10.1555696592757	9.38412927977641	9.4727085266937	9.79973583103418
CG9813	FBGN0038143	FBTR0082765	-0.488647921880373	1		10.1242832111539	10.0742555512486	9.90393851430407	9.48152545571568	9.54077322297562	9.6277863962181
Ip259	FBGN0025366	FBTR0080017	-0.341998680383425	1		10.1129284580334	9.85495376226858	9.64055561646037	9.61729849924632	9.6997411741357	9.27595631750244
AdipoR	FBGN0038984	FBTR0084282	-0.067712992251972	1		10.9382934608293	10.7928462458821	10.8085340183896	10.7130434364067	10.7815732493223	10.8445972979569
Ufd4	FBGN0032208	FBTR0080074	-0.0824214032016837	1		11.294477478247	11.2488322098001	11.4314674633212	11.2701647091943	11.2074718054866	11.2556767753181
CG10527	FBGN0034583	FBTR0071541	-0.13979334577476	1		10.527232942912	10.5730007471564	10.251458521375	10.42264225912	10.366065577915	10.1521162576814
CG9314	FBGN0032061	FBTR0079731	0.0949013796471854	1		10.8196804735694	10.8088137986905	10.8797575849522	11.1697541608562	10.9250180275741	10.6524004696475
kra	FBGN0250753	FBTR0078744	0.0385228291148969	1		11.4613518599944	11.3887252399967	11.5754274279249	11.5171891480023	11.5335593202877	11.4956860819064
Marf	FBGN0029870	FBTR0070909	-0.0586640106368403	1		11.0208066774379	11.0258594669261	11.0074008120581	10.9656734016975	11.0346496654764	10.8730386508412
alpha-Spec	FBGN0250789	FBTR0072789	-0.0220126845764977	1		11.3930555366882	11.4526234169363	11.3938067121532	11.3370574152254	11.3602195396045	11.4734587635911
TTLL4B	FBGN0031574	FBTR0077501	0.138571803140612	1		11.3622181327554	11.4124321997194	11.4613260890751	11.7014842891414	11.5326310033952	11.4029250538234
Gdap2	FBGN0042135	FBTR0088935	-0.204398125024145	1		10.7251535204877	10.6547848059255	10.7483910749681	10.3961634071738	10.433265271013	10.6734800640184
Stacl	FBGN0263980	FBTR0330007	0.393179310591976	1		10.340267705329	10.3202240615178	10.0778482005371	10.5995613964678	10.7078274480983	10.6201920813436
Rab5	FBGN0014010	FBTR0077793	-0.331874232983059	1		10.3027820175867	10.1774809810307	10.0274128110035	9.77929724263427	9.91165229261469	9.83588191617734
CG8774	FBGN0038136	FBTR0082740	1.04840804425585	1		8.56414980395675	8.82394316085147	8.6843974684509	9.50972154260719	9.71945502402534	9.94392408417859
svr	FBGN0004648	FBTR0070081	-0.385478953439102	1		10.2997807191761	10.1958119991124	10.370885493995	9.77572924122832	9.84889719558118	10.077879589858
eIF3f1	FBGN0037270	FBTR0078892	-0.295754493825455	1		10.2816406163708	10.1236031654825	9.92552049588682	9.86574455801304	9.89151856707199	9.70612839534977
cora	FBGN0010434	FBTR0086506	0.0489358335734726	1		10.722167456355	10.6609556344689	10.4020109311362	10.5863830975721	10.7152103551154	10.6475663919169
Mst84B	FBGN0037464	FBTR0081633	0.319841997016509	1		10.2363135433151	10.1094910794886	10.5202028878421	10.8491313746932	10.6143997451105	10.3460040917076
Indy	FBGN0036816	FBTR0075081	-0.16435038873977	1		10.3147251609399	9.90631936558621	10.4474751031384	9.89069995837904	9.92727686124064	10.3637975779676
Stat92E	FBGN0016917	FBTR0089484	-0.186113012869065	1		10.5186534721327	10.2795518973338	10.282852139148	10.0571964588223	10.1188274758119	10.3471971760273
CG31233	FBGN0051233	FBTR0084127	-0.216657994807809	1		10.1556091597538	10.2898279382996	10.0901862875883	9.60327580283604	9.79881414729282	10.3778760285011
Aldh-III	FBGN0010548	FBTR0088993	0.0750957325480956	1		10.999383799172	10.8441074576708	10.9125496805997	10.8826900681095	10.8628542850759	11.2131222998346
Pino	FBGN0016926	FBTR0077987	0.0126539137544433	1		10.6223953760045	10.7279877865072	10.3831935515081	10.3973248238377	10.6117649981886	10.7611267140549
CG3308	FBGN0038877	FBTR0084102	-0.102398919956363	1		10.6119472583334	10.5655015933495	10.2840460493486	10.4008034744745	10.4172595623693	10.3590740650083
Jafrac1	FBGN0040309	FBTR0073763	0.0371980502607697	1		10.550987531	10.398282166026	10.4665295477722	10.2077754361426	10.4481110463328	10.8112676460228
CG7882	FBGN0033047	FBTR0085966	-0.685532964938523	1		9.63956713441499	9.91961548260495	9.98839439258993	9.02402462061435	9.0324092149133	9.43028435315752
Hsc70-2	FBGN0001217	FBTR0082707	0.219160260632321	1		10.5981691583504	10.7313427916864	10.8085340183896	11.2040067419184	10.8753567208358	10.6715764139054
CG4607	FBGN0029932	FBTR0071013	-0.233838632000948	1		9.11471870422334	8.61461344811825	10.0259863465199	8.87525461539526	8.88308755114249	9.55323948821099
Act88F	FBGN0000047	FBTR0083143	-0.517578393426381	1		9.69239787125887	9.2738708129543	8.54395341130603	8.72424614832423	8.83871121037298	8.6252603967609
Gpo1	FBGN0022160	FBTR0087307	0.0822448963971038	1		10.4749737008238	10.3673482243603	10.4997949199831	10.2456681231152	10.3691889823777	10.8927825812355
IM4	FBGN0040653	FBTR0071559	-0.582544462626612	1		9.50705161782799	8.28087528333035	9.64613752503346	8.77158940359161	8.78671053939075	8.46743828250967
RR48347	RR48347	RR48347	2.82228159917231	3.5099666303263e-12		6.24317428404106	6.68258833843153	5.36212313712787	8.89512285517536	9.08401368720335	8.86068050334024
CG5214	FBGN0037891	FBTR0082358	-0.00312985357928513	1		11.0092166032938	11.0374252993759	10.8985870927899	11.0149304339691	11.0280775962366	10.8927825812355
COX5B	FBGN0031830	FBTR0079288	-0.181813143850893	1		10.5417019622532	10.2091082444155	10.3909716313696	10.1524457126622	10.126231020292	10.3316095858408
CG9932	FBGN0262160	FBTR0089956	-0.189958973588065	1		10.7532170657681	10.6974363869702	10.7859571944641	10.482964119459	10.5770680860382	10.606307650142
yip2	FBGN0040064	FBTR0079876	-0.285943576630219	1		10.3147251609399	10.2234748328637	10.4151475467973	9.89563965275589	9.78172583923836	10.3614377546377
CG42788	FBGN0261859	FBTR0303485	-0.613675754167687	1		9.85934096992554	9.37171031829187	9.4344999765674	8.94680481298222	8.89469428103783	9.04548676686618
Lmpt	FBGN0261565	FBTR0302776	0.289164449875668	1		10.5834357205867	10.6280352972775	10.5141107521609	10.8286149565976	10.9668544696687	10.7912445807244
PGRP-SC2	FBGN0043575	FBTR0088709	2.60113585101961	1.54880982635983e-10		6.13955165171908	6.23034081673482	6.7433426631151	8.53037652591561	8.92047296394003	9.260841899981
Cyp4e3	FBGN0015035	FBTR0079925	-0.36719389351716	1		8.37558282599327	9.43068554477836	7.22329005872795	6.84171488876785	8.02502253983433	9.06592127374862
CG6287	FBGN0032350	FBTR0080222	-0.270645432084384	1		10.3596126274735	10.086096604286	10.4749180754726	9.91360852546169	9.99623959558023	10.2122810091733
ATP6AP2	FBGN0037671	FBTR0081978	-0.17411085656324	1		10.7407297557495	10.701718523272	10.6247366455142	10.5046806522891	10.3826461360482	10.6504687818415
CG18449	FBGN0033285	FBTR0089732	0.245504755191347	1		10.322632680232	10.451124488768	10.5049240399643	10.9065410835316	10.7192957033163	10.3352216991847
cue	FBGN0011204	FBTR0072706	-0.504719318444048	1		9.94507831114468	9.61451930076517	9.45160186926437	9.13957456084559	9.17725056520939	9.23529390755755
sea	FBGN0037912	FBTR0100461	-0.3258721539282	1		10.2173522215287	10.0258948635005	10.3459498169559	9.6468958860023	9.80189948278513	10.1397762530538
Prosbeta7	FBGN0250746	FBTR0078805	-0.42462069450234	1		10.1895160460377	10.0516204374059	10.0833448256207	9.63709740257833	9.68811578581462	9.73375949895895
CG11459	FBGN0037396	FBTR0078623	-3.43250959927703	0.0245785820860478		8.7515443734686	6.71005551835231	8.90840198642882	5.05757158928419	4.74861543554716	5.48923072614031
CG5065	FBGN0034145	FBTR0087108	-0.339312270979658	1		10.3363673977325	10.2482771716186	10.3798472086647	9.8939949664918	9.84441535881039	10.1911753845675
eIF3l	FBGN0036258	FBTR0076022	-0.158930048123102	1		10.3815432675576	10.3727292051324	10.010201437999	10.1742909620918	10.1518482629261	9.9874234715619
FBTI0059744	FBTI0059744	FBTI0059744	4.69053520850553	4.62519607282197e-31		4.36632247002861	4.68474220341349	3.61484365701265	8.76440618454993	8.96519435143008	8.16589967091196
orb	FBGN0004882	FBTR0084384	0.132724440794444	1		11.2333953038682	11.3423054600003	11.3799151866653	11.6360858618037	11.4141401956343	11.2846107119019
CG12902	FBGN0033512	FBTR0088356	0.195007478865002	1		10.0712950696346	10.2680475666292	10.3379244944443	10.6066078564504	10.5851494500044	10.0026464958992
NLaz	FBGN0053126	FBTR0077942	0.595989164213675	1		9.52772165988941	9.74472834465782	9.34581061873102	10.2585071636119	10.2214776555175	9.9232732894712
CG42855	FBGN0262102	FBTR0304023	1.00094039958613	1		8.53040665099073	8.83021505132401	8.98675027049337	9.9755713577901	9.64237638831785	9.7246078056469
Naprt	FBGN0031589	FBTR0077479	-0.86321163697128	1		9.35342285899878	9.28075663080085	9.86138169100667	8.55556346633376	8.6254010994933	8.80272147447139
Col4a1	FBGN0000299	FBTR0079001	-0.377927946835474	1		10.0488277294901	9.65924087131575	9.98399314773529	9.3557328442006	9.30669746025321	9.86449390679861
roh	FBGN0250838	FBTR0072030	-0.126358459422507	1		10.5306504962165	10.3246732166314	10.300657871844	10.1510693389788	10.117589849515	10.4923007914254
CG16926	FBGN0040732	FBTR0086499	-0.901844561747871	1		9.596190071829	9.18122943275424	9.37971124305363	8.5090462107159	8.52442051760903	8.47182051713289
Rab2	FBGN0014009	FBTR0086124	-0.712970411686052	1		9.73745893440802	9.48734433437744	9.34581061873102	8.71309656921562	8.85662587526786	8.90023463319601
salt	FBGN0039872	FBTR0300915	-0.0745179045356044	1		8.84509827553739	8.83021505132401	10.1051242695883	9.22316435211186	9.21477429594239	9.49845086173914
CG17560	FBGN0038450	FBTR0083330	0.210046486826035	1		10.0416594677575	9.23658087206517	9.76719246173296	9.68733790406635	9.87403458913979	10.1818436869874
GstE9	FBGN0063491	FBTR0086677	-0.485385154226907	1		9.84979633819456	9.5646101854127	10.1145503533983	9.18332198734545	9.30234671716587	9.61199134614403
ERp60	FBGN0033663	FBTR0088058	0.103882195166959	1		11.5856670866439	11.5108857950901	11.6707025600422	11.6599915893277	11.6472795406739	11.7723993714181
ATPsyndelta	FBGN0028342	FBTR0071438	-0.237035736671576	1		10.1197520283851	9.88990036309508	9.6330793168624	9.46167717552515	9.54077322297562	9.93125092289745
CG5614	FBGN0038359	FBTR0083171	0.453984909958789	1		10.0440528479235	10.0596499146815	10.1345440773056	10.6980414582026	10.5461233105381	10.3291964761725
Ndae1	FBGN0259111	FBTR0299537	-0.600009778663433	1		9.80534114432229	9.71791952276275	9.4934901530927	8.85510893259395	9.07383940629668	9.28594533631218
CG30371	FBGN0050371	FBTR0088798	-2.8194050534957	1.59080623172734e-17		8.67948041373411	8.94158199550021	8.6514726842102	6.1109756673193	5.71770673238792	6.20929333164917
mlt	FBGN0265512	FBTR0088369	0.0623973080146583	1		10.4969788890457	10.4490882960754	10.2551159212191	10.5366545619116	10.5940759681285	10.2446525876263
eEF1alpha2	FBGN0000557	FBTR0085832	0.0170005834386455	1		10.8446080152445	10.7815628666506	10.7544333218536	10.829475657845	10.9021990716938	10.6933181868541
FBTI0019405	FBTI0019405	FBTI0019405	-4.85025108193825	1.68136407855987e-31		8.17180260160594	8.60732804739925	8.95111743359005	4.08945296553298	4.40341463779869	3.77517395873241
BomS3	FBGN0040736	FBTR0086665	-0.867681935379278	1		9.41758915585105	8.2670717654891	9.24151024782384	8.38339250704429	8.30277209644459	7.85302332321736
arm	FBGN0000117	FBTR0089988	-0.128641148837246	1		10.6773896330508	10.6468119012532	10.4956784540465	10.4317395469541	10.4869687582669	10.5221864655502
mino	FBGN0027579	FBTR0085249	0.0160437141647474	1		10.0841443267703	9.96021450080375	10.6619484645868	10.205125092693	10.0387062762656	10.5607519383108
CG7886	FBGN0038248	FBTR0082976	0.160519406911887	1		11.2711715079507	11.3140549957254	11.4681700605884	11.6996025243856	11.439125189031	11.382704464618
CG7131	FBGN0038598	FBTR0083597	0.270847738781464	1		10.9857533274504	10.9283740965849	10.9378019883336	11.3364520511157	11.1601698770406	11.1604783041658
CG10570	FBGN0040992	FBTR0081122	0.391655177788433	1		10.25192647378	9.88538983165905	9.82902849715326	10.393837765142	10.3333881375432	10.4485035775001
CG42502	FBGN0260228	FBTR0300635	0.391655177788433	1		10.25192647378	9.88538983165905	9.82902849715326	10.393837765142	10.3333881375432	10.4485035775001
CG15093	FBGN0034390	FBTR0086639	-0.67222677095858	1		9.65687204136612	9.34348733688854	9.86935788188559	8.86521693780493	8.82057129009702	9.1987491770165
Mical	FBGN0053208	FBTR0082206	-0.0323462007616266	1		10.7684948205503	10.738863147936	10.747525827337	10.7840240317999	10.8170790749121	10.541076844298
scrib	FBGN0263289	FBTR0308620	-0.145148704089472	1		10.6038584383517	10.630732677524	10.473872173016	10.4054286659922	10.498424876295	10.372026694268
ATPsynG	FBGN0010612	FBTR0080167	-0.339999921659547	1		10.2735045502612	10.2246656157085	10.2672407207776	10.0776256700475	9.8972997884589	9.7572857217498
CG5399	FBGN0038353	FBTR0083164	0.0256648857955165	1		10.0980323991269	9.96592220794304	9.62556407185459	9.59722409941986	9.82331403171143	10.29745312588
CG14292	FBGN0038658	FBTR0083725	0.214287270480526	1		10.7318496527152	11.1444831930513	10.9870180599881	11.0749530382449	11.0683500124899	11.3698477741804
18SrRNA:CR45838	FBGN0267498	FBTR0346878	4.79792422023532	0.257452156155564		3.76818454894196	2	5.12688041388722	8.6676160683948	8.91763130759291	7.95671227591233
CNBP	FBGN0034802	FBTR0071994	0.000224935383433313	1		10.8898844869584	10.911466331198	11.2169442117005	10.8634893094178	11.0418445298368	11.1240518736185
CG10254	FBGN0027512	FBTR0084476	0.215488364872176	1		10.9701062073039	11.0462076165614	11.0438023862875	11.4205385136815	11.1846057948284	11.0802387169333
CG33655	FBGN0250824	FBTR0300632	-0.121099696366183	1		10.0911050745373	9.5570671756983	9.69901089980553	9.4370413722208	9.54630294897064	9.99657654815665
AOX3	FBGN0038349	FBTR0083151	-0.0608264359111145	1		10.4077991666121	10.2806973008765	10.2342669787535	10.3050422160321	10.4071650640901	10.0041600008221
CG8547	FBGN0033919	FBTR0301203	-0.0441539188475985	1		10.7318496527152	10.6343213573587	10.5690152753702	10.4675656722414	10.605598478201	10.72395148637
CG42837	FBGN0262026	FBTR0303860	-0.253566556566778	1		10.1808418817977	9.74638746970002	10.213112316709	9.65856689163595	9.80497823408329	9.95021916070074
Jupiter	FBGN0051363	FBTR0082452	0.249783095173479	1		10.9950607837353	10.8441074576708	11.2087947102562	11.328559114688	11.1940306058923	11.2933027391476
Sccpdh1	FBGN0037298	FBTR0078828	0.138278501160943	1		10.6942493663131	10.6671001809504	10.7449269665177	10.7046240271219	10.61527692589	11.1447834398452
Tsp42Ee	FBGN0029506	FBTR0086180	-0.0440628530632702	1		10.6934872740574	10.6217217278903	10.4874101169707	10.5122048633718	10.6143997451105	10.5504300809751
app	FBGN0260941	FBTR0301052	-0.840683553342331	1		9.54472331338051	9.47738851944089	9.59702800684279	8.77158940359161	8.67672419692038	8.66789922778761
aay	FBGN0023129	FBTR0076457	-0.21629240301509	1		9.39901114839641	9.32584086932757	10.2342669787535	9.27463162369949	9.39311280846697	9.78043444692316
RpL24-like	FBGN0037899	FBTR0082403	-0.410461607634242	1		9.79968667723159	9.85956030839853	9.48105087391397	9.39347189650684	9.54997769298017	8.92920443503549
CG14125	FBGN0036232	FBTR0076044	-0.534926219396446	1		9.83605067099385	9.65217792677673	9.71326199757616	8.9049553016228	9.15570651609207	9.49199309199512
CG7457	FBGN0035812	FBTR0076814	-0.359939609266277	1		10.2024302822626	10.1921643814057	10.2971142625768	9.73221041412709	9.80651514942964	10.0590719040621
GCS2alpha	FBGN0027588	FBTR0070058	0.0764117740249853	1		11.1262207990868	10.9968811181544	11.1126174718596	11.0676765539676	11.0905976364659	11.2988629436639
Sc2	FBGN0035471	FBTR0073159	-0.211863110037909	1		10.3691886775122	10.2151117188344	10.1903699197768	9.89563965275589	9.97998668500319	10.2497652933386
CG4928	FBGN0027556	FBTR0074344	-0.0762719850740868	1		10.9950607837353	10.9594623833665	11.0388601416766	10.8942535905161	10.9474816710732	10.9235014867087
CG33926	FBGN0053926	FBTR0091930	-2.08713329634373	1		8.96614522813215	8.2248506462191	8.81237422497091	5.96821982069019	6.12491246777198	7.41703816335177
l(2)01289	FBGN0010482	FBTR0086136	-0.155285120541158	1		10.7590562557523	10.8008521130118	10.9263784309537	10.5606968012708	10.6361708341979	10.8173068704744
CG6503	FBGN0040606	FBTR0085025	-0.251949872567311	1		10.0440528479235	9.65217792677673	10.300657871844	9.64298447491368	9.65778454253121	9.98895302272713
t	FBGN0086367	FBTR0071335	-1.59189091307621	0.0127073981782392		8.96614522813215	9.16146793147921	8.86757226238678	7.42810703771856	7.5473803100948	7.3134158271275
CG32388	FBGN0250849	FBTR0076933	0.899926953864628	1		8.83683967429729	8.65756975954766	8.82882931448396	9.85564026178353	9.72596689574085	9.39148852507462
CG43439	FBGN0263387	FBTR0309074	0.899926953864628	1		8.83683967429729	8.65756975954766	8.82882931448396	9.85564026178353	9.72596689574085	9.39148852507462
CAH2	FBGN0027843	FBTR0076001	-0.458277445650234	1		9.96289632138993	9.83013397321749	10.1024197520704	9.5707026851546	9.59513924863909	9.36110083619149
Eaat1	FBGN0026439	FBTR0079800	-0.121340293432546	1		10.4105841650298	10.2529534624542	10.5049240399643	10.0364738004521	10.1602872484161	10.5658853052658
bun	FBGN0259176	FBTR0299652	-0.0287176247334055	1		11.2401953707797	11.1884758944551	11.4092080540655	11.2059964965858	11.1916801690479	11.3574676664976
CG5790	FBGN0032677	FBTR0081050	0.288764718067542	1		10.550987531	10.5216081962392	10.6303799755905	11.0367081057577	10.8420228796697	10.6668062700399
Ahcy	FBGN0014455	FBTR0074030	-0.666411218226271	1		9.48255620709917	9.50116805266493	9.95879591424053	8.84492960732306	8.95136725593045	9.18813551149464
twin	FBGN0011725	FBTR0084566	0.0617211505755262	1		11.4528206815657	11.4986327093499	11.6034335690615	11.7604403043758	11.4902261631548	11.4750968157724
ens	FBGN0264693	FBTR0073265	-0.315117285615405	1		10.3246028064244	10.3748759903765	10.4303239288374	10.0747248631035	10.0976420594959	10.0147103089898
alpha-Est7	FBGN0015575	FBTR0081550	-0.23968610484012	1		10.2152299420047	9.80964867654725	10.2696535004609	9.773941925984	9.81264649006454	10.0221992844413
eIF3a	FBGN0037249	FBTR0078944	-0.108970488956597	1		10.6485825998975	10.7338539353406	10.7647329458643	10.6752418739048	10.7086496393349	10.4215724971775
gish	FBGN0250823	FBTR0083261	0.272769961800703	1		10.9719928467902	10.9758200337322	11.0799955763874	11.3592791663926	11.2695218678244	11.2144304428377
Nna1	FBGN0265726	FBTR0340671	0.0195432606684803	1		11.1663203420392	11.1267582914431	11.2429631046941	11.3364520511157	11.1745240078771	11.0737666892856
CG14245	FBGN0039452	FBTR0100553	-0.373973057861266	1		9.08248204284628	8.91232047692407	9.7688990294176	8.41584673818247	8.46726835087434	9.58998686865435
Arf79F	FBGN0010348	FBTR0078571	-0.0247669647178725	1		10.9116731757337	10.8973480242576	10.9393183177897	10.7389272808554	10.8201256363607	11.09167333979
TTLL3B	FBGN0031853	FBTR0300056	0.233634852847261	1		10.6462214883644	10.7187210888068	10.7561550402527	11.1107949304111	10.9558161732878	10.7303666734407
CG13124	FBGN0032156	FBTR0079902	-0.05049350187363	1		10.993823253448	11.128667837793	10.985551070191	10.9292014395682	10.9873263617072	11.0424375996022
Cyp313a1	FBGN0038236	FBTR0082954	-0.560696393312865	1		9.4665866532497	9.35875289766183	8.66253131169703	8.88522293723213	8.90046281596121	7.98151054486239
CG13428	FBGN0034515	FBTR0086267	-0.801833699804351	1		9.52601042266458	9.34129329639579	9.04142852319345	8.70561535617771	8.27639630146427	8.5567807421801
trp	FBGN0003861	FBTR0085513	0.118204839515097	1		10.6696604967838	10.7960539258817	10.6285013172513	10.9680202836756	10.8621154626446	10.5983132800012
Pebp1	FBGN0038973	FBTR0084255	0.389530983636887	1		8.73386303402173	8.4814823426389	8.96607154840376	8.48739578704779	8.52815135149646	9.89091416183662
ND-B17.2	FBGN0031436	FBTR0077745	-0.455992853729062	1		9.92053926559856	9.67326386587925	9.67007930011851	9.18332198734545	9.16532138935202	9.54077937503511
CG8042	FBGN0027554	FBTR0076766	0.137015507269422	1		10.775713466984	10.6530168532124	10.7501200150035	11.0307332325705	10.8650684849169	10.6744309479459
CG17839	FBGN0036454	FBTR0075695	-0.262644740234706	1		10.2967731640213	10.1401050439577	10.1737189913154	9.99411354992745	9.99354346060133	9.8375807741592
CG5080	FBGN0031313	FBTR0077981	-0.668533318255562	1		9.63798361950927	9.50900825387061	9.77400665357988	8.77516764543655	8.93740635516032	9.19610307193354
capu	FBGN0000256	FBTR0077511	0.0639791706611272	1		11.0244474407558	10.939295097355	10.9461221468566	11.1602074665112	11.006174870827	10.9274951867522
Rpn6	FBGN0028689	FBTR0087474	-0.0104770218479005	1		10.7999901583027	10.5456288186027	10.7239658030677	10.7786862648316	10.6422083236088	10.6251186007325
Gpo3	FBGN0028848	FBTR0305567	0.194800771252216	1		10.602235217849	10.6325281332887	10.7758085148359	11.0893968231127	10.8465121434552	10.6261018890514
Jon65Ai	FBGN0035667	FBTR0077067	0.0363323610231566	1		9.15069960383585	9.62357520737344	9.48935563243504	8.88853046387285	9.10664682047515	10.1077526312376
CG30427	FBGN0043792	FBTR0072413	0.535209347389588	1		8.66400307708177	8.34797869299852	9.35492895916996	8.94680481298222	9.05068149024761	9.93601641387275
Sec61alpha	FBGN0086357	FBTR0079266	-0.0136392866794455	1		10.5280880905125	10.5283743826205	10.8590777442599	10.4807743782064	10.4421910556685	10.9258990331434
Pax	FBGN0041789	FBTR0081210	-0.112880145075816	1		10.8140820379992	10.8441074576708	10.8242122479071	10.692375252366	10.7467734335182	10.7045329711855
CG32445	FBGN0052445	FBTR0078425	0.189144985104495	1		10.3007818458872	10.4490882960754	10.3820789661011	10.832054684941	10.5662220308745	10.2433715751263
CG33284	FBGN0053284	FBTR0078291	0.465492599677791	1		9.7565566383812	9.85341497246834	9.89771246563302	10.4531184379825	10.366065577915	10.0517723866215
Sam-S	FBGN0005278	FBTR0089428	-0.149247608778533	1		10.6485825998975	10.5157832432405	10.7483910749681	10.5196900363026	10.5060120592818	10.4485035775001
CG31820	FBGN0051820	FBTR0080807	0.140456429336031	1		10.1655354575973	10.1688461388101	9.83555743933296	10.3703727952195	10.3010440807655	9.90069833657049
fus	FBGN0023441	FBTR0087343	-0.268216220541707	1		10.1970633922482	10.009407554416	10.0792243213648	9.62525069554253	9.82179491794033	10.0177105657788
CG12091	FBGN0035228	FBTR0072831	-0.275494904005206	1		10.3295163835446	10.1811658652582	10.473872173016	10.1105723545815	10.0176291846288	10.0459060638046
CREG	FBGN0025456	FBTR0089895	-1.93428570493361	1.69336322049186e-05		8.91214117098547	8.78572821064442	8.70593715356694	6.58870798957577	7.02076667344763	7.05761939684627
CG32548	FBGN0052548	FBTR0074568	-0.242574785939076	1		10.3548006607058	10.4521415084358	10.4977381552119	10.3868382603017	10.1698717427199	9.99961471433794
to	FBGN0039298	FBTR0084810	-2.34852087586185	1.94802066787254e-11		8.69174383342614	8.85810595242461	8.5637503896418	6.48764428343115	6.41012922603757	6.34924795182001
CG5945	FBGN0032494	FBTR0080450	0.20828770978716	1		10.5366118030958	10.3972264467447	10.1503419211094	10.6462261694197	10.3908654996449	10.6820155410028
pre-rRNA:CR45847	FBGN0267507	FBTR0346881	-0.631934511080953	1		9.28828965747542	9.74804468891034	9.70615404535509	9.26702761065467	9.04026854475387	8.48488791551288
CG16727	FBGN0038719	FBTR0083780	-0.986288678070048	1		8.81458278041169	8.86117191779301	9.56398974447922	7.59935914059035	8.00374309558387	8.64091162094058
UQCR-14	FBGN0030733	FBTR0074216	-0.159811610975279	1		10.1938336487873	9.8943968364659	9.81753126496319	9.79700607483418	9.88861924558351	9.76979655474962
CG3868	FBGN0036422	FBTR0075729	0.647551439972256	1		9.25561906508755	9.27616973919499	8.93904152552813	9.53737711113779	9.71127363219838	10.1175744165926
ctrip	FBGN0260794	FBTR0301437	0.144181946964755	1		11.7208323943181	11.6640084352657	11.8438251449747	11.9774918758989	11.78461950109	11.8981998332795
slf	FBGN0287234	FBTR0077417	0.144939165325103	1		9.78973771695762	9.92255360768204	8.99552264427584	9.93935192061789	9.74692974866465	9.59802738242615
CG3036	FBGN0031645	FBTR0077391	-0.115884259188529	1		9.98424074130147	9.77430452642441	9.37523692192737	9.64298447491368	9.74372445383448	9.45262740696755
CG9572	FBGN0031089	FBTR0070006	-0.105775750389367	1		10.3862670031463	10.3823646814394	10.1265798069758	10.0645258592112	10.1188274758119	10.3906616884241
Pdp1	FBGN0016694	FBTR0076775	-0.278923001368221	1		10.1808418817977	10.002481841341	10.1620778052205	9.65856689163595	9.89151856707199	9.95178864729592
Vha36-1	FBGN0022097	FBTR0087335	-0.307273095361814	1		10.1644359022831	10.2966381927548	10.1750066770875	9.84205683180985	9.9894897871779	9.88435431923513
larp	FBGN0261618	FBTR0089680	-0.0349938958894505	1		10.7429412672504	10.6171950592044	10.9438577672118	10.624570852859	10.757937419857	10.8276013715148
Jabba	FBGN0259682	FBTR0299942	-0.564937267198222	1		9.24941010050812	9.26463829866627	7.9080249229105	8.12193799557294	8.44375810416849	8.51916649784672
CG10863	FBGN0027552	FBTR0073171	-0.321805913716472	1		10.0911050745373	9.77593000356406	10.1594780688504	9.70432907024899	9.68143040344346	9.70798702441315
CG31743	FBGN0032618	FBTR0080947	-1.66817853372972	0.0273973201954352		9.03994747508221	8.56658712603474	8.53194350207216	6.89531017821767	7.23679652675383	7.12594443445252
Hacd1	FBGN0032394	FBTR0080313	-0.165476201135931	1		10.5374614111035	10.5254784732795	10.5650919161762	10.2379094940853	10.3365830160991	10.5421190923549
CG3330	FBGN0039511	FBTR0085170	-0.00136330756707095	1		10.9415064891978	10.8800704990279	11.0095676955356	11.0836366502867	10.9299619246305	10.8025960909424
atilla	FBGN0032422	FBTR0273342	1.08424887760162	1		8.31345025429763	8.46545453997623	8.27762883479011	9.52467884461155	9.50903133742855	9.23529390755755
Echs1	FBGN0033879	FBTR0087643	-0.500841938039601	1		9.82773996473472	9.55517524493374	9.73263019990154	9.14787888970592	9.21708743731498	9.26841890195562
FBTI0019915	FBTI0019915	FBTI0019915	2.66291886122701	5.61322074930502e-09		5.79766182035943	6.21124510063574	6.12947035152639	8.12754754973297	8.50939994699761	9.11437525987518
CG2918	FBGN0023529	FBTR0070411	-0.0972218142885616	1		10.340267705329	10.4046003095841	10.8274913285114	10.3099842873714	10.4102008367327	10.5953039333244
Baldspot	FBGN0260960	FBTR0075355	0.163898263231113	1		10.948550063928	10.9225155825749	10.849432296196	10.9882015782569	11.014842954613	11.2012953279984
CG31205	FBGN0051205	FBTR0300451	-7.78794220287525	1.62345049214389e-16		8.61332936845446	8.30359165208659	7.76485932518458	2.62540558725104	2.56240267861601	2
CG42393	FBGN0259739	FBTR0300044	-0.310961605025684	1		10.1014836277344	10.1933812789737	10.4118745899359	10.1204520713509	9.87988615647877	9.77157499291858
CG11598	FBGN0038067	FBTR0110781	0.72984031989181	1		8.87766788869391	8.99000373055544	9.18127190866612	9.47493965669757	9.66288424055566	10.0429639329086
CG17376	FBGN0042189	FBTR0079379	0.222558389200401	1		11.108034644411	11.1171724626539	11.0647937395409	11.425670259265	11.2396839220504	11.2858556408978
CG2955	FBGN0031585	FBTR0077468	0.396075508842101	1		10.1721152487575	10.1094910794886	10.3629980666577	10.8311955214056	10.4549871387117	10.5274586520864
CG15109	FBGN0034416	FBTR0086574	0.395534139074211	1		10.3528713710319	10.3565256757924	10.6067190604801	10.9625382751645	10.6846137701781	10.8538604100303
Mfe2	FBGN0030731	FBTR0074209	-0.268412634301926	1		10.2601847936157	10.1688461388101	10.2206141391254	9.83692989124391	9.92586341769065	10.0764415176988
COX6B	FBGN0031066	FBTR0074815	-0.000690707589514491	1		10.8231684956087	10.6644700077349	10.7492558039832	10.6733255439608	10.658469563911	10.896047125314
CG2852	FBGN0034753	FBTR0071933	0.250500918862046	1		10.6957723441791	10.5418122936311	10.5611578584418	10.7981622741044	10.7745230704098	10.9738044208443
Myo61F	FBGN0010246	FBTR0072672	-0.197093198660524	1		10.1959876142709	9.90631936558621	9.97219042622549	9.70245101481273	9.85187737031996	9.93918468509306
CG3638	FBGN0261444	FBTR0070249	-0.202247931267452	1		9.72109950452779	9.43068554477836	10.044421270459	9.22316435211186	9.35370919218659	9.96739031414148
RpL39	FBGN0023170	FBTR0072185	-0.298166375395131	1		9.80956749816971	9.87935376911362	9.75346675609989	9.72297637380846	9.7046949486235	9.0217730395481
chp	FBGN0267435	FBTR0085778	-0.140324008804178	1		10.3087659479273	10.1312428782662	9.98399314773529	9.96621012181362	9.93993592184377	10.1133732650349
CG42564	FBGN0260766	FBTR0301268	0.414058680510852	1		9.4737060651587	9.85341497246834	9.75001482820792	10.1606764931113	10.2856983935764	9.8578125450765
CG8562	FBGN0035779	FBTR0076854	0.849707588323896	1		8.58730904235797	9.07959845057054	8.80906056457841	9.72297637380846	9.72759028142756	9.592001202111
PhKgamma	FBGN0011754	FBTR0090002	-0.582640884553674	1		9.6786004548751	9.68369238097793	9.79760601582078	9.01799687724737	9.0941167184708	9.29833512872903
kay	FBGN0001297	FBTR0099988	-0.0994433231415333	1		10.7458846857274	10.7992544897627	10.7133698983405	10.6423129397197	10.672022496284	10.6475663919169
Fum1	FBGN0286222	FBTR0070953	-0.207777542319438	1		10.3596126274735	10.3335305747224	10.2068308614685	10.0674472249862	10.0875637719833	10.1287180427989
fbl	FBGN0011205	FBTR0078186	0.258169833489334	1		9.96163087863038	9.92108529309934	9.88989192905901	9.89728246619662	10.0096452056187	10.551465596234
CG5177	FBGN0031908	FBTR0079441	-0.187823709293985	1		10.3538363383693	10.3202240615178	10.3263817483206	9.95836242210746	10.1590846971085	10.3011516671941
zip	FBGN0265434	FBTR0072398	-0.148237179945994	1		10.5332083588373	10.4652979333694	10.4770076084045	10.2913635739364	10.3764507361008	10.3637975779676
ND-23	FBGN0017567	FBTR0083191	-0.23682701479015	1		10.0771498317392	9.70773637159346	9.73088015953928	9.63315929917013	9.56458377737545	9.64341038853404
CG9861	FBGN0034844	FBTR0072002	0.153382798853256	1		10.322632680232	10.3641099758499	10.5151278962809	10.832913337126	10.5248072636077	10.2510406437276
slmo	FBGN0029161	FBTR0079217	-0.131025270463668	1		10.4642907902768	10.4171541886194	10.2587640725699	10.3062793219111	10.2375180100207	10.2122810091733
Theg	FBGN0038921	FBTR0084170	0.0946660623749197	1		10.1400312082541	10.2376997659888	10.1490320213223	10.5260751332798	10.3344538833802	9.87611234769619
FBTI0060202	FBTI0060202	FBTI0060202	-2.81299207196694	5.42298088086683e-14		8.37937868058407	8.34360094097059	8.86757226238678	5.94299090939965	5.86658222025195	5.6525513803345
Prx5	FBGN0038570	FBTR0100619	-0.648006904673932	1		9.5912888949251	9.52842435349763	9.46429654906966	8.89840778866345	8.95691400685578	8.79574711375244
Tpl94D	FBGN0051281	FBTR0084339	0.394932421437183	1		10.2077772811792	10.0978412614266	10.2599780758735	10.7535121841694	10.5041190009981	10.4782120165028
Apoltp	FBGN0032136	FBTR0303874	-0.0783960609428078	1		10.0356585884093	9.6697708749775	10.2068308614685	9.71554634998259	9.70798804025402	10.2395216987557
CG6230	FBGN0027582	FBTR0080228	0.0196876964897412	1		10.9932040899983	10.9312944563021	10.9588869294533	11.1311823901643	10.9072216505002	10.8927825812355
CG4631	FBGN0032590	FBTR0080871	0.138788611487627	1		10.5186534721327	10.3586966901826	10.5961840464957	10.7972826815524	10.6618697518044	10.4136219588351
jbug	FBGN0028371	FBTR0071919	-0.242523774892072	1		10.3805966616003	10.497180853295	10.4538545880527	10.170220094529	10.1817635068588	10.2548599443147
Vps24	FBGN0037231	FBTR0078958	-0.940582639929619	1		9.27408722090878	9.25301394434346	9.03860180498616	8.32111215665066	8.2630253430167	8.19799479425215
CG4377	FBGN0034664	FBTR0071739	-1.10004087615018	1		9.02063307653832	8.73982581114076	9.28270671754506	7.55008356507838	7.73984588371145	8.40005544469912
Mst57Dc	FBGN0011670	FBTR0339163	0.373023354269269	1		10.0380619362508	10.1897275026143	10.0302615156811	10.2863571908591	10.3877887232935	10.6763308376739
didum	FBGN0261397	FBTR0089743	0.0277743205369072	1		10.8738288915351	10.9933922195205	11.0529361628543	11.1879891324291	10.9846135022319	10.8112676460228
Hex-A	FBGN0001186	FBTR0071361	-0.0634106190941894	1		10.6850775815814	10.6053588159868	10.9271428220193	10.6045980916114	10.7028844364164	10.7358427916306
fbp	FBGN0032820	FBTR0081321	-0.429428115534687	1		9.35535141181147	8.87337103489834	9.77909625881439	8.64040821572951	8.85959014390893	9.29091402890427
l(2)k09913	FBGN0021979	FBTR0071958	-0.147201933957207	1		10.1916764625916	10.2692021366877	9.90859048123835	9.9441280821625	10.0295229146623	9.97975129621609
anne	FBGN0052000	FBTR0089445	-0.0206081356677272	1		10.4271821909909	10.4713298987209	10.1711401666395	10.3271494229894	10.391889635329	10.3060683523512
CG13991	FBGN0031785	FBTR0079202	0.491152708130495	1		9.77252109218802	9.79369041266023	9.93162793751657	10.4818696642848	10.2867999437888	10.1858503791933
CG8475	FBGN0031995	FBTR0079638	-0.153790295679872	1		10.3890938382825	10.1921643814057	10.3124074326063	10.0498296322715	10.1225339971854	10.2612030620124
CG45080	FBGN0266455	FBTR0344451	-4.7265081945476	6.62814199154684e-32		8.33706465208409	8.3215106762765	8.48703149379452	3.78320519402742	3.53948447072499	4.61230172372733
CG9016	FBGN0031751	FBTR0079151	0.0836324350620044	1		10.3470679735159	10.1451448036713	10.1252481435993	10.3136797625271	10.4041228899891	10.1493831415407
CG7461	FBGN0034432	FBTR0300283	0.104903631479083	1		10.2775783187177	10.0381378610105	10.1199091641818	10.0977696290454	10.0426241782168	10.5628074774642
CG3345	FBGN0031240	FBTR0078127	0.258999000902003	1		10.4189070476552	10.3576115913641	10.563126228272	10.9364101814045	10.628371036138	10.5253520889097
Kcmf1	FBGN0037655	FBTR0300743	-0.0398167632681719	1		10.3528713710319	10.5167557034378	10.3641274855361	10.4486438710451	10.499375459139	10.1466448378142
Porin2	FBGN0069354	FBTR0080184	0.0867653178392165	1		10.4926046208302	10.5925025473541	10.5161443237883	10.8457321689465	10.6170296890502	10.3590740650083
CG9129	FBGN0035196	FBTR0072653	-0.205748139393662	1		10.3853234925514	10.3802290190124	10.4549150983202	10.3739169633672	10.1445753483531	10.0706748514111
CG13309	FBGN0035933	FBTR0076582	-0.540413647548226	1		9.43957151177299	9.63973395505383	9.50377491130332	8.68674081704627	8.70666393119673	9.45040860865678
CG14314	FBGN0038581	FBTR0083560	1.79192329330495	0.000177257891930875		7.16113219144036	7.02639032437502	7.30083220071421	9.07136083250181	8.94300693775913	8.75677354595435
CG43392	FBGN0263249	FBTR0308060	0.741365865538695	1		8.83407626797814	9.11855384528863	9.20919370318502	9.65662826886203	9.75012793794341	9.97049050276649
Hn	FBGN0001208	FBTR0076811	-0.39134657004402	1		9.68934316192132	8.99000373055544	9.56202255325548	9.13401166618801	8.9978485079687	9.03367862578164
Dip-B	FBGN0000454	FBTR0082831	-0.209984998532486	1		10.2099105441986	10.2139130208639	10.0805991308245	9.8214388361903	10.0216046660618	10.0281626001302
CG9498	FBGN0031801	FBTR0079282	-0.272002479304963	1		9.21583662515235	9.27846500793738	10.0874535947478	9.18062629576943	9.27151850486207	9.47244451287745
CG10576	FBGN0035630	FBTR0077121	-0.175093416506781	1		10.3412411368848	10.3302154347478	10.3920793703138	10.2712329521884	10.2545084755708	9.99809643100502
coro	FBGN0265935	FBTR0086207	-0.235619061845138	1		10.0344554114414	9.98712722152902	9.65539297950691	9.73955532693611	9.6268018950705	9.63561954271762
fat-spondin	FBGN0026721	FBTR0086975	-0.722837348777164	1		9.41758915585105	8.77601418574079	9.19656892933432	8.5090462107159	8.3114579477918	8.48921754452222
CG1468	FBGN0030157	FBTR0071388	-1.40783405919339	1		8.90951842898157	7.85211412286926	8.88970097513339	7.12578656141642	7.06252774672547	7.50518807667826
su(w[a])	FBGN0003638	FBTR0070176	0.176084282193191	1		10.834273831864	11.0066053854297	10.8852749568802	10.9989526179497	11.1236470106572	11.131688082879
FBTI0019430	FBTI0019430	FBTI0019430	-1.50755388770212	1		8.83407626797814	8.58153546067401	8.93904152552813	7.12578656141642	6.63437988451086	7.89278507253048
CG14767	FBGN0040777	FBTR0088718	-0.198579149088233	1		10.2622420083243	10.2517858099961	10.1555696592757	9.90056249163487	9.92161475928723	10.2330823197304
CG31937	FBGN0031360	FBTR0077884	-0.85330667096841	1		9.32811421018338	9.06903021188233	9.31109418496606	8.28642860848057	8.40775838389328	8.48488791551288
asRNA:CR45600	FBGN0267160	FBTR0346232	-2.58517175825161	0.453380985472797		8.58730904235797	8.4162742318615	8.49530199490182	5.19214156431039	5.10896337207623	6.91042152505799
eIF5B	FBGN0026259	FBTR0073144	-0.198653757660323	1		10.30178227837	10.3716546133839	10.4118745899359	10.2340144764221	10.2477362817649	9.99657654815665
P5CDh1	FBGN0037138	FBTR0078445	-0.129252240352093	1		10.3815432675576	10.3022889499853	10.1775786057583	10.1077371067842	10.1602872484161	10.213589914881
CG7324	FBGN0037074	FBTR0078404	-0.155063624526496	1		10.1589255200212	10.0808459087055	9.85817882618568	9.82834429298454	9.9594096291399	9.86115709374688
Mal-A5	FBGN0050359	FBTR0088749	-0.776773969969046	1		9.36112165012918	9.13384617540562	8.91458217252904	8.21971689330352	8.24500241881366	8.63701470427287
CG8740	FBGN0027585	FBTR0088711	-0.146403168794037	1		10.1981383686451	10.295505380495	10.0159614071446	10.0032960376695	10.126231020292	9.95021916070074
toc	FBGN0015600	FBTR0077662	0.114532805282605	1		11.1552929185199	11.1792927742298	11.2194425172265	11.4296490350764	11.2695218678244	11.1880395239509
rdgA	FBGN0261549	FBTR0302660	-0.629284962044664	1		9.55650637031079	9.54567819540473	9.47269803279809	8.97508241906247	8.87724898053678	8.84725107784694
atl	FBGN0039213	FBTR0084656	-0.00119169320605072	1		10.6462214883644	10.41611219432	10.7766569702188	10.5924803509337	10.6301079724691	10.6349214556658
Cyp312a1	FBGN0036778	FBTR0075135	0.386881963144724	1		10.1959876142709	10.1651296124673	10.4096884863118	10.6156173116333	10.4831297470248	10.8216051765546
Tsp29Fb	FBGN0032075	FBTR0079755	-0.028817320960333	1		10.5685502646499	10.6982938316363	10.5611578584418	10.401961163229	10.5985186003177	10.726704346
FBTI0020325	FBTI0020325	FBTI0020325	0.876990776944606	1		8.91475915363638	8.06385483343282	8.27762883479011	9.27210140323687	9.43146876410367	9.30326140560141
CG31522	FBGN0051522	FBTR0078939	-0.0941215921451196	1		10.465184060421	10.3532630162398	10.5059476793582	10.1971447231907	10.2443382263583	10.5760975656972
CG7084	FBGN0038938	FBTR0084201	-0.342687739034114	1		9.81518344592358	10.1576677134434	9.92704978190786	9.59924415578387	9.3992372184652	9.86282646498796
CG9672	FBGN0030777	FBTR0074361	-0.631586422821521	1		9.52772165988941	9.5570671756983	9.60278055329874	8.82780281337331	8.91478404302657	9.05427987754266
CG42613	FBGN0261262	FBTR0304685	-0.420156955237508	1		9.90876819885324	9.89140074522848	9.99570009391765	9.55621737545364	9.45125382986835	9.53450872938976
Sap47	FBGN0013334	FBTR0083204	0.260671321695058	1		10.4811690617355	10.6450341450463	10.5739045179018	10.7055619471236	10.8738914571502	10.8968621084128
CG5903	FBGN0038400	FBTR0083281	-0.0425219371422504	1		10.2846798506673	10.2376997659888	10.0044183799264	10.0542542407238	10.2260788409623	10.1301049633284
eIF3e	FBGN0025582	FBTR0075345	-0.267525078642297	1		10.0260049590861	9.9003704170641	9.75862921078149	9.58708117138037	9.68143040344346	9.62974867366101
Rab1	FBGN0285937	FBTR0084104	-0.0882002500753264	1		10.6430673166413	10.6035292055503	10.5272780170167	10.4851505421302	10.4282825357042	10.5953039333244
colt	FBGN0019830	FBTR0077731	-0.275106678506797	1		10.0344554114414	9.97160742274518	9.82739163444472	9.53737711113779	9.6180761923945	9.84773212459735
Oatp58Dc	FBGN0034716	FBTR0071777	-0.7359604991225	1		9.38397454803257	9.409898624288	9.41064887110385	8.83810326856779	8.67672419692038	8.47618948087189
CG8517	FBGN0034472	FBTR0086329	0.2614723334267	1		10.3441574969172	10.3302154347478	10.3831935515081	10.8121633068416	10.5958546630166	10.4033350320857
CG15784	FBGN0029766	FBTR0070777	0.771655424854224	1		8.72792076889409	8.87337103489834	8.9176623658929	9.33648654172682	9.59157789543496	9.84941709352979
Ald2	FBGN0039425	FBTR0085006	0.570989530983076	1		9.33399419811911	9.44096775848523	9.54817659232926	10.1837452188343	10.0176291846288	9.80842454351158
PNUTS	FBGN0053526	FBTR0091486	-0.150624761305945	1		10.4625025890222	10.5961874722254	10.4442747508069	10.3149094870149	10.3691889823777	10.372026694268
Mal-A4	FBGN0033294	FBTR0088748	-0.930805600218691	1		7.00281532303451	6.26779031634069	9.09683004236054	6.26142468499743	6.53404811667538	7.85302332321736
CG31729	FBGN0051729	FBTR0080461	-0.221192183553086	1		10.1873523894364	10.230604831536	10.2156172609575	9.93935192061789	10.1126286998588	9.91041660300345
fon	FBGN0032773	FBTR0081222	0.926794521468311	1		8.56414980395675	8.39527710095695	8.86757226238678	9.54158515035839	9.38490627479157	9.68363604763019
CG5326	FBGN0038983	FBTR0084285	0.683237604237826	1		8.36029874008011	7.97607653490996	8.93904152552813	8.60867194678613	8.98704570350439	9.67035172629622
lqf	FBGN0028582	FBTR0076794	0.143055016754184	1		10.8677616760499	10.879314588154	10.8176316427177	11.0254848427387	11.0300523624567	10.9362426045089
aqz	FBGN0286516	FBTR0081931	0.0652117854886617	1		10.682007316596	10.4733349624068	10.7309867506832	10.5904507949989	10.6887865589442	10.8069383836982
Argl	FBGN0032076	FBTR0100481	-0.655545624260495	1		8.80332423352482	8.3215106762765	9.55214615929229	8.13870164507467	8.24046128668215	8.58132289613302
COX7A	FBGN0040529	FBTR0081855	0.0270525044248475	1		10.3701427958609	10.1476580968533	10.1503419211094	10.1162261888677	10.1566765831673	10.4639842983372
CG42808	FBGN0261990	FBTR0303818	-0.156606953719241	1		9.70152338237449	9.82543234875741	9.19656892933432	9.52467884461155	9.58263585932762	9.19345210460327
Dro	FBGN0010388	FBTR0087436	3.44935765531667	0.852972763960723		4.87651722067937	2.99074485355043	5.24929124413294	6.43432725670247	6.79164142845913	8.98545518746774
Diap1	FBGN0260635	FBTR0075499	-0.182429106791707	1		10.5134811924352	10.5274097252443	10.6453218177279	10.401961163229	10.3681485987209	10.3731984599197
scyl	FBGN0041094	FBTR0076168	0.36389537613462	1		10.1288002070362	10.0327093514456	10.1503419211094	10.324709729265	10.4202741900314	10.6397980175122
Smvt	FBGN0039873	FBTR0085860	0.54153806397697	1		8.7515443734686	9.04765861204297	9.64055561646037	9.91523101586685	9.74532799141628	9.50701650077479
CG31709	FBGN0051709	FBTR0079856	0.262516308278916	1		10.4625025890222	10.4108909040476	10.6256787348306	10.9380072441636	10.7282429540177	10.6073038388127
Mtpalpha	FBGN0028479	FBTR0079857	-0.109202963164067	1		10.3127414903675	10.2234748328637	10.3527933107476	9.98641657731651	10.083766188798	10.4529436170133
CG3376	FBGN0034997	FBTR0072265	-0.90486757297341	1		9.20304237073334	8.49338741213864	9.07768057329315	8.07044563867697	7.99837382850822	8.11637716422318
CG10841	FBGN0038163	FBTR0082795	0.111321423403399	1		10.3843793645045	10.497180853295	10.5100349893003	10.829475657845	10.5516326071159	10.29745312588
Pfk	FBGN0003071	FBTR0088420	0.00888092785920468	1		11.4260029301926	11.4778103160332	11.5233008822765	11.526772771175	11.4489992770753	11.4783673510827
Mbs	FBGN0005536	FBTR0075441	-0.09146914204631	1		10.5568655632485	10.489275935781	10.4335553438018	10.4169271849456	10.3939357282437	10.3987394141915
Pdhb	FBGN0039635	FBTR0085366	0.00166851164969518	1		11.0872973976603	11.004527124601	11.0963987270288	11.1178576809571	11.0008146632669	11.0744872389127
VhaM9.7-b	FBGN0028663	FBTR0078369	-0.412263033325837	1		9.79826959084863	9.78403003097658	9.68461762251627	9.20205209829726	9.25585379494739	9.55736905921315
CG2930	FBGN0028491	FBTR0070608	-0.116081072445125	1		10.2258102568881	10.2692021366877	10.4260040857237	9.95205338103812	10.0862990212984	10.4879804194296
FBTI0019469	FBTI0019469	FBTI0019469	4.40520403964981	3.56216581899484e-27		4.91886351263885	3.79411503626328	3.73145788134212	8.18785462181497	8.60434948651881	8.30009751841566
hmw	FBGN0038607	FBTR0083576	0.517595290747703	1		9.39714012167758	9.312462911017	9.60086558529221	10.2235760569402	9.89441207360426	9.70426736871895
ssh	FBGN0029157	FBTR0084799	-0.128939966583188	1		10.5323562417563	10.5971072346913	10.6601104937345	10.5502928478698	10.5079026368097	10.3388247913676
CG11327	FBGN0031849	FBTR0079315	0.381653220271255	1		9.93608609770849	9.85649091253218	10.0231291793176	10.5471569749441	10.2646075314028	10.1161753916134
CG32549	FBGN0052549	FBTR0074570	-0.261928570089247	1		10.0003524935656	9.721297996215	10.0542510525459	9.52255155794225	9.66458014183243	9.81361276385416
SPoCk	FBGN0052451	FBTR0078531	0.323560155096911	1		10.4096564294512	10.3684260273161	10.3809635189312	10.7111766981888	10.7192957033163	10.6970661431016
Mlf	FBGN0034051	FBTR0087292	-0.201938426927771	1		10.3749039454807	10.3597809734756	10.3562029225985	10.1810503186939	10.1323717499213	10.1737967647731
Act42A	FBGN0000043	FBTR0086029	0.321926839418329	1		10.3881521752071	10.1860644491833	10.2935619279089	10.6176117950459	10.5680353786783	10.6524004696475
Ank	FBGN0011747	FBTR0089171	-0.0311783225982956	1		10.7392535291492	10.6905584216712	10.6991198716665	10.5924803509337	10.6550613434154	10.7824514646009
Rho1	FBGN0014020	FBTR0087211	-0.216121712036668	1		10.3984768178334	10.4622724667986	10.5482975736192	10.2340144764221	10.2064216413454	10.3231459840519
SPARC	FBGN0026562	FBTR0085094	-0.144187411312927	1		10.0187221080711	9.70943856274494	9.69901089980553	9.56657884464487	9.50714223939456	9.91525129692675
CG8001	FBGN0035268	FBTR0072774	0.725154645156897	1		9.1462507609704	9.10309768082032	8.97497017578127	9.87411108021462	9.71945502402534	9.7979917914524
DptA	FBGN0004240	FBTR0086620	3.49530617829074	NA		3.56985581876721	4.15550233542027	5.03909350327096	5.86454386550605	5.39705411421177	8.90995601322254
Diedel	FBGN0039666	FBTR0085426	-6.36212261609523	9.18952970656439e-08		8.0292875394342	6.640381444207	8.66985691612939	2.34632973762724	3.13212689759001	2.85407354523066
Gld	FBGN0001112	FBTR0081596	-0.303632793384054	1		9.84568637192209	9.75465459467622	10.201785931184	9.5707026851546	9.4938488347373	9.84604518543537
Vha100-2	FBGN0028670	FBTR0083656	-0.0444807032885522	1		10.6470089549746	10.721254278719	10.6200169489206	10.5143474499526	10.6413473704849	10.6951933820726
CG8093	FBGN0033999	FBTR0087401	-0.68373153578323	1		8.89368105304673	8.27628876955201	9.47688049845351	8.37398417553411	8.34568767319232	8.12753000638418
nrv3	FBGN0032946	FBTR0081518	0.0630747434931012	1		10.858952627392	10.8495208034848	10.9408330551967	10.8034285972807	10.9228940172019	11.098065710067
CG42675	FBGN0261561	FBTR0302724	0.29656117339821	1		10.0841443267703	10.2198965758017	10.1225811236333	10.65207618363	10.423282531519	10.2070334786874
Cyp4d21	FBGN0031925	FBTR0079471	-0.701603904588108	1		9.28424606511842	8.94158199550021	8.72364444573198	8.56386233630483	8.43185773060652	7.82589332399627
eIF4E1	FBGN0015218	FBTR0076487	-0.0196607462016289	1		10.5297968665654	10.2932370840066	10.4801362442691	10.3368671491575	10.3754155778949	10.5358542797173
Nurf-38	FBGN0016687	FBTR0072343	-0.102771869939598	1		10.0818165942625	9.8112348370657	9.72561726511967	9.73221041412709	9.83088569909915	9.7733512414712
Acp63F	FBGN0015585	FBTR0073182	0.632853196323856	1		9.13731170577139	9.2103732357677	9.22170895752482	9.78817883017034	9.92727686124064	9.73375949895895
CG13506	FBGN0034723	FBTR0071822	-0.221860139940944	1		10.0162862982077	9.97727032178547	9.70437157193459	9.68353475880411	9.67471389703501	9.69866984136605
CG43061	FBGN0262363	FBTR0304645	-4.13203666028204	1.99220995793078e-21		8.3292360551118	7.71649051506333	8.50761952271697	4.26258684683975	4.74861543554716	3.98593433705733
sima	FBGN0266411	FBTR0344373	-0.388643571947491	1		9.74630468354796	9.60905834517621	10.013084297159	9.31698000803281	9.37458202297165	9.53660197442559
Rbcn-3A	FBGN0023458	FBTR0303341	-0.199571451930753	1		10.2694192460372	10.3224503541784	10.2367354914292	10.0002416976935	10.0938709473615	10.1356393507524
bel	FBGN0263231	FBTR0081888	0.0712542692524609	1		11.1983686170978	11.1582587217842	11.363066843204	11.4090688561981	11.2795167341948	11.2473935118639
AMPKalpha	FBGN0023169	FBTR0070216	-0.168051394119136	1		10.1600292815149	10.0795302434404	9.93010349930232	9.83521685421631	9.92586341769065	9.91525129692675
Fkbp12	FBGN0013954	FBTR0086515	-0.17028007401066	1		10.1106467437543	9.90334795763183	10.1685567240457	9.71554634998259	9.78951835251829	10.145273734445
Inos	FBGN0025885	FBTR0089329	0.10096173022688	1		10.8391056642085	10.9085055160313	10.9032563194685	11.0344704270839	11.0411919319504	10.8713810613672
dbf	FBGN0287630	FBTR0080103	0.264614350545155	1		10.3265702459059	10.4119366749156	10.5502835559478	10.9016386375313	10.649077514522	10.510519387044
FBTI0102102	FBTI0102102	FBTI0102102	0.831199243747459	1		8.77478737402775	8.55148228271734	8.07182568564782	9.47713826514025	9.3992372184652	9.05135479142336
CG44243	FBGN0265178	FBTR0339086	-0.194958617983303	1		10.3295163835446	10.2187018485034	10.4292451800959	10.1162261888677	10.0149727645935	10.2612030620124
Rcd7	FBGN0260461	FBTR0074936	0.212062947790447	1		10.2342189945092	10.1713185147052	10.2684476150142	10.624570852859	10.4666990118541	10.1845160511312
Ance-3	FBGN0032536	FBTR0100327	-0.620481704815166	1		8.57412074900386	9.16395297303474	7.62864021139609	8.42953527063111	8.14163863338237	6.98589696821269
Qsox2	FBGN0038919	FBTR0084150	0.419007826957394	1		9.58965146219193	9.76614955545594	9.75174182457959	9.88739740748251	10.2017572320189	10.2484888145352
Pp1-87B	FBGN0004103	FBTR0082595	-0.0987539917478496	1		10.4133637976047	10.2657356508471	10.3240620753987	10.1427834072231	10.1982490016359	10.3626181487994
form3	FBGN0053556	FBTR0091533	-0.31260452773657	1		9.97674342279914	10.0149242860785	9.94829129770252	9.64884762201341	9.72759028142756	9.6277863962181
path	FBGN0036007	FBTR0076427	0.136779652539989	1		10.5518287175876	10.2341566602216	10.5591867993573	10.5689662793511	10.4715510364172	10.726704346
CG3517	FBGN0038706	FBTR0083770	0.204587994393023	1		10.6207928900746	10.7187210888068	10.7405851011821	11.0749530382449	10.8694867157644	10.7294519627994
P5CDh2	FBGN0053092	FBTR0084140	0.159377466637623	1		10.0571459330438	10.0702868376367	10.1827087487096	10.4927770322442	10.3194613186924	9.91846544860186
Acp26Ab	FBGN0002856	FBTR0079156	0.449580062616365	1		9.69696784202953	9.8425972413177	9.86776616763021	10.0949090837269	10.2226293283493	10.4193053821459
TrxT	FBGN0029752	FBTR0070755	0.00564670976374467	1		10.5710418640912	10.4703263209165	10.5865395422713	10.6656346677105	10.5806653931958	10.3871859126064
Cirl	FBGN0033313	FBTR0290112	0.272465409698737	1		10.3167061077583	10.391936231014	10.2293172459613	10.4686710284843	10.6020628822268	10.6791759892918
ND-20	FBGN0030718	FBTR0074151	-0.218733893181611	1		10.0571459330438	9.84414760654064	9.83229666159552	9.6778111765419	9.56458377737545	9.83927763398892
CG1637	FBGN0030245	FBTR0073406	-0.0699756900880422	1		10.1916764625916	10.175019152353	10.0331046064706	10.0645258592112	10.194732219419	9.9232732894712
MCPH1	FBGN0260959	FBTR0301428	0.196521065442878	1		10.8951968892214	10.825391675659	10.9279068082979	11.1526619216892	11.0599984395513	11.0231590132695
Gale	FBGN0035147	FBTR0072556	-0.350588353739172	1		9.65843497045146	9.43068554477836	9.90238451928686	9.14234798505003	9.18436100953965	9.6100047501325
Usp7	FBGN0030366	FBTR0073641	0.232647351527088	1		10.6406971540996	10.5980264111539	10.7457937737359	10.9656734016975	10.9129404110033	10.8008555077198
AGO2	FBGN0087035	FBTR0075559	-0.00233888235951869	1		10.4290146835785	10.418195430876	10.5282859232748	10.2327137968355	10.4081776982463	10.6923796744447
VhaPPA1-1	FBGN0028662	FBTR0083005	0.45120618237602	1		9.8332857515176	10.0135470796023	9.9766277699105	10.3404944869369	10.3629353966731	10.4705683770952
CG5455	FBGN0039430	FBTR0085015	0.458183203592105	1		9.54303213587828	9.38668167500094	9.19910273775128	9.71740744639537	9.96767570339857	9.82221854994974
rgn	FBGN0261258	FBTR0078346	-0.209610098786446	1		9.92314206663841	9.76778424155902	9.60278055329874	9.441552013364	9.64753074590819	9.58998686865435
CG42671	FBGN0261553	FBTR0302696	-0.257262868615865	1		10.0077284307238	10.0354261594962	9.88832272163294	9.77036063898071	9.77703004763562	9.61397521036731
CG17666	FBGN0036311	FBTR0075923	0.335522628318434	1		10.1927554588804	10.0286245224332	10.2106030155723	10.579236912708	10.4773520076703	10.3790430548232
Doa	FBGN0265998	FBTR0299742	0.0412380035308266	1		10.5577033305202	10.4460286084174	10.4194999709541	10.4077357130796	10.4974736667049	10.6368740588852
Cyp4ac1	FBGN0031693	FBTR0079066	-1.107303937144	1		8.91737239417612	8.40791201496076	9.06939520347266	7.51627261414406	7.66726547569245	7.97535082430979
asRNA:CR42871	FBGN0265295	FBTR0304128	0.21714547861617	1		9.80392960387896	9.90928466613708	9.8485273461849	10.3161381642028	10.1433596233445	9.67985299263658
CG42820	FBGN0262002	FBTR0303799	0.513211907972195	1		9.48255620709917	9.52068924202988	9.71680288422641	10.3062793219111	9.98678099660141	9.94234601378536
Fum3	FBGN0036162	FBTR0076177	0.161520843259718	1		9.8319013021282	9.93424663460885	9.95729992948084	10.324709729265	10.1494280295857	9.65309015204279
SdhC	FBGN0037873	FBTR0082372	-0.0976123602521424	1		10.1622342743664	9.97444165078088	9.86617269530899	9.85394931070117	9.77074512172461	10.0864780494668
eIF3i	FBGN0015834	FBTR0079053	-0.250071859116082	1		9.91793176029402	9.88086515397796	9.71857007390189	9.52042112990775	9.71291362644795	9.53660197442559
Eglp4	FBGN0034885	FBTR0072102	0.0211669443171392	1		10.1197520283851	9.721297996215	10.1345440773056	9.86406541544813	9.92019575480347	10.2599366676212
Ank2	FBGN0261788	FBTR0303111	0.0475930591137806	1		10.9266669460197	11.121653776692	11.1011480581455	11.0537493014292	11.1595686777653	11.0831058803727
Iml1	FBGN0035227	FBTR0072703	-0.511053031704665	1		9.58472798363543	9.29216045976249	9.50991075632516	8.9404449143928	8.91763130759291	9.0217730395481
Klp59C	FBGN0034824	FBTR0071975	0.273065367262838	1		10.1567154604373	10.1933812789737	10.2465675203989	10.6866867046464	10.4481110463328	10.2459324636856
Uch-L5	FBGN0011327	FBTR0076472	0.607602714808506	1		9.23062124834152	9.2853289850925	9.36173009216397	10.0229931700263	9.90018173477499	9.7572857217498
Trxr-1	FBGN0020653	FBTR0071167	-0.0176899717390596	1		10.9944421512844	11.0682640078981	11.1139608395692	10.9578227739401	11.0108487710409	11.1502619102236
Gdi	FBGN0004868	FBTR0079862	-0.106896567532153	1		10.3947309458132	10.3543513894649	10.3629980666577	10.2724993788922	10.3301861681557	10.1858503791933
CG4364	FBGN0032138	FBTR0079848	-0.117400289019166	1		9.82356658956906	9.7579482255659	9.38861846977631	9.62921041654847	9.67471389703501	9.33005929015777
mEFTs	FBGN0032646	FBTR0080994	0.144193692698617	1		10.39754126124	10.4254631602967	10.4527932976414	10.7937589387533	10.545203045541	10.3316095858408
Pp2A-29B	FBGN0260439	FBTR0005088	-0.120993454748375	1		10.4589195233903	10.4823234231805	10.3998098185361	10.2623367005083	10.2834927667149	10.4294794609768
CG12766	FBGN0035476	FBTR0073172	-0.876390344872669	1		6.86882286123921	6.62603354942669	9.01578643235031	6.41610786806936	6.41012922603757	7.87304117646503
Su(dx)	FBGN0003557	FBTR0077822	-0.434570041290122	1		9.58472798363543	9.34129329639579	9.62556407185459	8.8618554654952	8.94858586278747	9.40300775846568
hoe1	FBGN0041150	FBTR0077395	0.230946424727083	1		9.64903189685024	9.63077922590399	9.54020454065094	9.92170279189151	10.0543144470762	9.47244451287745
Cf2	FBGN0000286	FBTR0089647	-0.619107617481714	1		9.41389264383636	9.44914109001095	9.45160186926437	8.75718702101606	8.89180134102054	8.81656985605853
shep	FBGN0052423	FBTR0077172	0.23904873656437	1		10.2997807191761	10.2692021366877	10.4707299084841	10.4077357130796	10.5276055436199	10.7991128219809
CAH1	FBGN0027844	FBTR0080539	-0.298975921383112	1		9.98049695225155	9.93424663460885	9.84367728492353	9.65468703755639	9.55729921940214	9.65694394537078
scu	FBGN0021765	FBTR0074511	-0.298044318493505	1		9.96289632138993	9.84104520823128	9.933150766618	9.52042112990775	9.53336712978652	9.7821998277751
mib2	FBGN0086442	FBTR0081142	0.0778739853716721	1		10.9600022487554	10.942917136672	11.1213270854451	11.1751811847853	11.0975194790889	10.9845782330993
CG18179	FBGN0036023	FBTR0076388	-0.135082851560765	1		7.53915912160836	7.80830774043111	9.38861846977631	8.34056327432642	8.43583543874021	8.29516040764167
CG17470	FBGN0032869	FBTR0081406	0.205024353748631	1		10.1389120343415	10.3844971870572	10.370885493995	10.7139759005146	10.5173185394911	10.2510406437276
Lsp2	FBGN0002565	FBTR0089324	-2.11017487110441	1		6.77971966091572	5.86533956735912	8.85155561585873	4.85607163018385	4.4669929980645	6.70240962377077
CG9896	FBGN0034808	FBTR0071988	-0.565363014427668	1		9.34955800199937	9.34786543313072	8.87392946220164	8.58031822109907	8.71650734352279	8.64091162094058
Nplp3	FBGN0042201	FBTR0075369	-0.436355841268747	1		9.1055814962978	8.58895194425924	8.67350581638213	7.78117930868966	7.83327890083948	9.10029223534505
trol	FBGN0284408	FBTR0342806	-0.0636437368261613	1		10.6247957723809	10.6635922166802	10.6434625285251	10.4785813082832	10.5797669069712	10.6763308376739
for	FBGN0000721	FBTR0089304	-0.199370611188386	1		10.0284244290577	9.721297996215	9.97515017128365	9.60930222704615	9.68143040344346	9.84773212459735
CG10164	FBGN0039088	FBTR0084417	0.414588591701247	1		9.95401482376736	9.95448412264791	10.0073128066418	10.4575791697999	10.3867616712879	10.30729490997
Mtpbeta	FBGN0025352	FBTR0072226	-0.235728490270368	1		10.0211538123056	9.80328653781486	9.95130042958826	9.59317548141153	9.68644734233002	9.79449737453332
Gad1	FBGN0004516	FBTR0073275	0.422878729937765	1		9.80816008877705	9.82543234875741	9.88202876789064	10.1288668817912	10.2735255032728	10.3673300912568
hfp	FBGN0028577	FBTR0072707	0.0616233840328032	1		10.1152065693333	10.3157611431129	10.013084297159	10.1524457126622	10.3566545857754	10.1231569890812
Pep	FBGN0004401	FBTR0075198	-0.192773563581311	1		10.204571460498	10.2761102203335	10.314745905389	10.0586653208025	10.1566765831673	9.99961471433794
unc-13	FBGN0025726	FBTR0089245	0.0104536994504376	1		10.5417019622532	10.7896314180496	10.6610297718539	10.6452488566464	10.7658591330506	10.6172280743507
capt	FBGN0261458	FBTR0100022	-0.126563006076924	1		9.96289632138993	10.0795302434404	9.67190462264798	9.80577963758816	9.84441535881039	9.71354858777624
CG32486	FBGN0266918	FBTR0073004	-0.0154958935129315	1		9.9991194960795	10.1184874552745	9.67372763866599	10.0586653208025	9.9469210310567	9.7608713297804
CG14762	FBGN0033250	FBTR0088867	0.0640018966700431	1		9.82217277739854	9.34129329639579	9.21921457708957	9.58504400037684	9.54077322297562	9.52399670320475
Chd64	FBGN0035499	FBTR0073270	0.106274819426071	1		10.3422139120787	10.1638886397165	10.2465675203989	10.1904605274942	10.2856983935764	10.5730414706885
CG13337	FBGN0033863	FBTR0087626	0.0214714695341379	1		10.169925317665	10.0286245224332	10.4675807849955	10.4169271849456	10.2801779909768	10.0429639329086
CG30039	FBGN0050039	FBTR0088023	0.0530020353070525	1		9.43410724409956	9.20555663615804	9.42370742189543	9.85564026178353	9.40736286447099	8.77106786585082
eIF3h	FBGN0022023	FBTR0079030	0.0431949746968038	1		10.2013585002771	10.1451448036713	9.91168347989645	10.2104209196311	10.18413014228	10.0011314015185
CG8661	FBGN0030837	FBTR0074444	-1.69510415968708	0.0657412360715512		8.67330938977709	8.54768123158338	8.17839392841362	6.36002710890629	6.85242347753828	7.14801881402854
CG6512	FBGN0036702	FBTR0075251	0.218194267497387	1		10.515207346866	10.5099346763297	10.5758555848772	10.8508279788873	10.7792270157033	10.6142579652871
unc-104	FBGN0267002	FBTR0087079	-0.035438462727935	1		10.6750752369336	10.7363607157116	10.6490332229986	10.6126204070004	10.6678008656356	10.6744309479459
FBTI0018967	FBTI0018967	FBTI0018967	5.67890922736636	4.49244097469383e-30		3.45943182057109	2.57879900482936	3.61484365701265	8.05286484709798	8.39146555938188	8.20327524416575
CG18266	FBGN0031724	FBTR0079109	0.236004432954116	1		10.1556091597538	10.1885075179146	10.2876218632109	10.653048883906	10.4481110463328	10.2044025384571
CG14687	FBGN0037835	FBTR0082280	-0.993208780428793	1		8.92777827680049	9.01499561696764	9.03576953742531	7.72308190838503	7.97669467322748	8.28024688552786
Bacc	FBGN0031453	FBTR0077713	-0.0130550019428248	1		10.4899736795534	10.3280011017457	10.4770076084045	10.3368671491575	10.4559667677758	10.46508373358
Pepck2	FBGN0034356	FBTR0086699	-3.85385239780767	1.11468075367607e-24		8.08148375073227	8.31705174234203	8.26317180163348	4.34193833381359	4.40341463779869	4.9998519691845
yuri	FBGN0045842	FBTR0080709	-0.157077374842887	1		10.2194713836542	10.160159303845	10.3041927984689	10.1931379231686	10.105154839644	9.90394503793638
dj	FBGN0019828	FBTR0089741	-0.0316634511580473	1		10.4616076565381	10.4602519584997	10.7604503683106	10.7480601096215	10.4421910556685	10.3918184219789
CG10516	FBGN0036549	FBTR0075512	-0.417506186213607	1		8.17180260160594	7.42480303899773	9.14230433817283	7.37249984703986	7.45632606760195	8.74595908771824
Gip	FBGN0011770	FBTR0071472	-0.0989681172819254	1		9.11015733398173	8.76295956345491	9.74482140040112	8.8517237982345	9.00589785586608	9.54494471467264
CG9394	FBGN0034588	FBTR0071567	-0.843156067511457	1		9.02306156462006	8.73314745659785	9.2755217070609	8.31128736205123	8.26749611249069	7.97535082430979
cib	FBGN0026084	FBTR0070639	-0.639968627436632	1		9.33399419811911	9.16395297303474	9.09138465280732	8.44758692659695	8.69343402958249	8.5443513081869
velo	FBGN0035713	FBTR0076950	0.271377034132753	1		10.4271821909909	10.4295997694426	10.4064031072031	10.832913337126	10.650789713968	10.5801623146883
CG1674	FBGN0039897	FBTR0089116	0.0982254731992346	1		10.2897310563942	10.2529534624542	10.0202663424443	10.2521019256973	10.3387090112687	10.2800667790851
NUCB1	FBGN0052190	FBTR0075171	0.219038794559343	1		10.4435914286667	10.3191096255482	10.4863732349444	10.5079101204715	10.5869391776462	10.7991128219809
smash	FBGN0263346	FBTR0308849	-0.0973485041029589	1		10.4317590655717	10.4863003892259	10.4580919597093	10.2737646948761	10.4172595623693	10.3895040266716
CG2145	FBGN0030251	FBTR0073387	-0.558876737319958	1		9.3437412338432	8.74647339342136	9.17356214186601	8.46541550047002	8.38324962350272	8.78873887332153
wat	FBGN0039620	FBTR0085345	0.67956484117773	1		8.95092066678972	9.05571010809602	9.0859186319721	9.5768664278599	9.61632470096588	9.9055656527814
KrT95D	FBGN0020647	FBTR0084506	0.18480108119776	1		10.4669689431677	10.5701931305504	10.4863732349444	10.7733286755204	10.7459726904091	10.5483568180181
Pdk	FBGN0017558	FBTR0088508	-0.182905263354405	1		10.2152299420047	10.0313490264519	10.225593769966	9.9848722427706	9.91165229261469	10.0355822482242
mts	FBGN0004177	FBTR0079525	-0.0315595294501729	1		10.4995970979375	10.3434305314927	10.546308853662	10.3259300918377	10.3959789234096	10.5699788881362
ND-B14.7	FBGN0034576	FBTR0071530	-0.311096490461472	1		9.72109950452779	9.409898624288	9.36849931372855	9.18332198734545	9.10664682047515	9.30571825032484
RYBP	FBGN0034763	FBTR0071868	-1.06052849100265	1		8.97118458720008	8.75309048572192	8.66619876358111	7.85065805379816	7.86312529484676	7.53061594291793
CG10477	FBGN0035661	FBTR0077068	-0.106793577560373	1		10.3528713710319	10.4244271520978	10.3550672804296	10.3441127274456	10.3162282551214	10.145273734445
prage	FBGN0283741	FBTR0302654	0.484458260784432	1		9.47192950317877	9.45726837771479	9.81092004485588	10.2430865467659	9.99758577595075	9.95648688848512
CG4250	FBGN0034761	FBTR0071865	-2.10939883479966	0.00257657440969288		8.63888869639258	7.68914674273109	7.99224875883639	5.72350396950868	6.08494344572592	6.45927012972173
CG32371	FBGN0052371	FBTR0076788	0.175992047310746	1		9.97298010212782	9.9955227206749	10.0929138140604	10.4362667689232	10.2306653984926	9.86615942363369
Rab3-GAP	FBGN0027505	FBTR0080301	0.102293156001375	1		10.4399610267176	10.4902664224069	10.3077190848963	10.72789101947	10.4162532850088	10.3813742791837
Rab11	FBGN0015790	FBTR0084010	0.372462888510903	1		9.76963157325459	9.65217792677673	9.89927149857492	9.95678774651969	10.083766188798	10.372026694268
CG44434	FBGN0265626	FBTR0340486	0.243340918533863	1		10.1677320573243	9.98150295639909	10.0819726314132	10.5186231006331	10.2757464093228	10.1466448378142
CG1146	FBGN0035346	FBTR0072921	-0.0893339662198941	1		10.2673722475599	10.3619470983821	10.1620778052205	10.3013245207481	10.1758298773488	10.0429639329086
26-29-p	FBGN0250848	FBTR0075766	-0.143632013770873	1		10.0712950696346	9.79208483448673	9.89927149857492	9.81623796570409	9.79262361065513	9.73922277826753
Cyp6a2	FBGN0000473	FBTR0086133	0.0557493594889749	1		9.41574208375619	9.36524615489948	10.0288378664636	9.9441280821625	9.71618803269425	9.35162053166226
Gk2	FBGN0035266	FBTR0072767	-0.447682547394871	1		9.47548044213695	9.21995845949886	9.63120417256634	8.82089475808539	8.88599799954913	9.27344821861202
PAN3	FBGN0035397	FBTR0072991	-0.156593483514296	1		10.0783179383665	9.98852986855818	9.96029034936409	9.73772260142019	9.93572856492728	9.88106317872728
CG42672	FBGN0261554	FBTR0302701	-0.302355254744571	1		9.8109735359136	9.77755365134785	9.65169791994378	9.40506572541067	9.52031427232288	9.41443574434659
FBTI0062015	FBTI0062015	FBTI0062015	1.52163644614461	0.212122759341116		7.49085118700826	7.33061668371326	7.02047806637485	8.56799393795573	8.74564091810599	9.03071142736859
Zw	FBGN0004057	FBTR0074748	-0.266413742439289	1		9.66311362421473	9.49525981374715	10.0116435876615	9.29720610932588	9.40533573948627	9.69117252711304
TMS1	FBGN0028399	FBTR0075389	-0.0318214323505092	1		10.1299272497021	10.0176747612228	9.85817882618568	10.0364738004521	10.0282062208964	9.85278113907721
gskt	FBGN0046332	FBTR0085784	0.339196824939909	1		9.94635834992505	10.0038696462821	9.96029034936409	10.4851505421302	10.2977694326261	10.1189720862091
Erk7	FBGN0052703	FBTR0071329	0.41310634647664	1		9.66932832016156	9.73138620454461	9.7959330895888	10.2851028758483	10.1758298773488	9.95178864729592
Rpn1	FBGN0028695	FBTR0074893	-0.209560068330227	1		10.1049266199797	9.96021450080375	10.1633759187416	9.79524494143055	9.80805042922917	9.99809643100502
tapas	FBGN0027529	FBTR0086280	-0.205985934027055	1		9.96542388186503	9.9969172328931	9.82575291246369	9.69302388973767	9.81417526233934	9.66653362975191
dpr17	FBGN0051361	FBTR0082542	-0.0632548934694913	1		10.4363214661631	10.3684260273161	10.5069705929614	10.5924803509337	10.2634888988556	10.2433715751263
CG31326	FBGN0051326	FBTR0082901	-0.486973448908384	1		9.35920080052545	8.71969728183051	9.2513099004946	8.6714613537286	8.7230325036687	8.56090020356584
Lasp	FBGN0063485	FBTR0075350	0.152568066795852	1		10.6797003223199	10.628934984503	10.7817372505565	10.9858873234982	10.8367676882917	10.7156612494566
Hsp26	FBGN0001225	FBTR0076496	1.1633605025159	1		7.94982702294996	7.6542217176979	8.13140975809407	9.10017617779482	9.0890740466181	9.03367862578164
CG15635	FBGN0031617	FBTR0300354	-0.0614320499636563	1		9.82912841129765	10.2294189427818	10.3854201423519	9.88408727918977	10.056899470425	10.3364237300369
CG17192	FBGN0039472	FBTR0085153	1.81323266541055	0.0772415012464105		5.94836752835376	6.85243350531002	7.25285890873726	8.36451408595483	8.80220037759816	8.4408616052223
mrj	FBGN0034091	FBTR0087193	-0.114962759458654	1		10.2099105441986	10.086096604286	10.0528508918292	10.1006245137569	9.98813602763951	9.91685926785722
m-cup	FBGN0038488	FBTR0083414	0.261308345227127	1		10.3739529717382	10.433724551679	10.4696809642388	10.885175780177	10.6073630322463	10.5452413264111
CG30015	FBGN0050015	FBTR0088242	0.106219081455289	1		10.9782638857814	10.8541447020132	10.9936011166977	11.1065406238559	10.9907102780615	11.0490513835999
futsch	FBGN0259108	FBTR0112628	0.391623586737394	1		9.81518344592358	9.94584565112796	10.0316837614286	10.1904605274942	10.3097403106798	10.4573700337717
CG4198	FBGN0029753	FBTR0070750	-0.018781866518939	1		9.80956749816971	9.8425972413177	9.80594167163471	10.1119878917313	9.82179491794033	9.37520549898134
Mipp1	FBGN0026061	FBTR0075398	0.385012130207192	1		9.72259441477875	9.60905834517621	9.80427838898439	9.89892341107433	10.08122890177	10.2863002691141
CG14305	FBGN0038630	FBTR0083634	0.351080900782154	1		9.72706987385052	9.80487970471685	9.87094784195019	10.3703727952195	10.1470037292918	9.89907224182816
IP3K1	FBGN0032147	FBTR0079869	0.18400585404829	1		10.0841443267703	10.2175061310053	10.0073128066418	10.2750289020868	10.4132302348006	10.1670565394877
Su(Tpl)	FBGN0014037	FBTR0074920	0.0546195731653993	1		10.2099105441986	10.0394918028084	10.372008757418	10.071818211794	10.3248337093323	10.3871859126064
Etf-QO	FBGN0286783	FBTR0088384	-0.506570919123783	1		9.42678921007583	9.30572712278829	9.67190462264798	8.96884623139159	8.83570368532229	9.10311985956383
CG13872	FBGN0034477	FBTR0086341	0.989633401568378	1		8.0627210797423	8.07446091237039	8.3432431213761	9.31698000803281	9.20081701816928	8.88059312014721
faf	FBGN0005632	FBTR0085843	-0.180855506211475	1		10.2826544060319	10.3090407722676	10.3516549804097	10.0790738892177	10.0761409012642	10.2420894241657
CG3246	FBGN0031538	FBTR0077572	-0.837244118744159	1		9.0684427309861	8.53621761873112	8.80241032302765	7.92340806182958	7.7073067106605	8.29020634332757
CG7069	FBGN0038952	FBTR0084215	0.0984338810925822	1		10.0783179383665	9.96592220794304	10.2280771547656	10.4927770322442	10.088827414885	9.93918468509306
CG9775	FBGN0037261	FBTR0078894	-0.220368526365731	1		9.80110237304802	9.85649091253218	9.56987527495727	9.46611156305646	9.63201209662659	9.48116548817137
Pka-R2	FBGN0022382	FBTR0088437	0.453761584753073	1		9.77540483538014	9.85341497246834	9.7774017179914	10.2405003426298	10.204091321757	10.3170700099781
Tsp42Eb	FBGN0042086	FBTR0086177	-1.05530539169387	1		8.72195392711986	8.93868240701752	8.48703149379452	7.23375389075912	7.45632606760195	8.19269494618938
kis	FBGN0266557	FBTR0078144	0.0548515339196497	1		10.7663221645497	10.8770444762324	11.0751759813284	10.8414718680002	10.9129404110033	11.1289159537875
ymp	FBGN0261287	FBTR0084894	-0.411354549105738	1		9.50705161782799	9.60723342339761	9.52816325208647	9.41197756277007	9.10913983442624	8.84048919404053
spaw	FBGN0050365	FBTR0088773	0.182475797041081	1		10.5408548485861	10.517727508582	10.5846028803274	10.8414718680002	10.7451715026146	10.5922882962673
CG3640	FBGN0035042	FBTR0072322	0.292408802418523	1		9.78258907537832	10.1737866608869	10.1672632658554	10.3075153678851	10.4382308563206	10.2775658221751
CG10680	FBGN0032836	FBTR0081303	-0.0969532697913186	1		9.84705766203767	9.31470120324692	9.81588129803871	9.6468958860023	9.34315842842772	9.73193379868467
Top1	FBGN0004924	FBTR0074005	-0.460247577741666	1		9.56486430587554	9.53611821369166	9.53820462553781	9.14787888970592	9.08401368720335	9.03367862578164
Rh4	FBGN0003250	FBTR0075338	0.0406015280841017	1		9.59782010433195	10.0354261594962	9.41501486781748	9.64102478546068	9.845910851951	9.74647511652574
FBTI0059745	FBTI0059745	FBTI0059745	1.45025533103597	0.391340059272672		7.30378105746808	7.38275168733588	7.22329005872795	8.73531022054863	8.94020936416036	8.4805452538615
cdc14	FBGN0031952	FBTR0079492	0.249906772849761	1		10.6271921815438	10.6591952322627	10.7893242847288	11.0277364910074	10.9271389154646	10.8688911007519
ND-42	FBGN0019957	FBTR0084172	-0.109395414696035	1		10.4050087815951	10.360864442468	10.3321646652837	10.324709729265	10.1970776931583	10.2484888145352
CG3581	FBGN0038697	FBTR0083775	0.374584930298806	1		9.74188858857737	9.73306073551248	9.72561726511967	10.2863571908591	10.1113857421608	9.89581454356663
NP15.6	FBGN0027785	FBTR0083712	-0.23706566876981	1		9.7507073020761	9.68715186802121	9.52614656333714	9.21000544298336	9.34103898475249	9.67605999157716
CG5612	FBGN0039529	FBTR0085200	0.202130588315723	1		10.102632205025	10.2772583585115	10.1158919233435	10.198477854098	10.4579240325756	10.4351008774173
mask	FBGN0043884	FBTR0084562	-0.0379994590789936	1		11.1063178800282	11.1601270528486	11.2472543284767	11.1567825649236	11.0274187396912	11.2131222998346
Hrb98DE	FBGN0001215	FBTR0085298	0.127950065039579	1		10.825257268139	10.8648765126334	10.9603812703493	11.1724702246916	10.9696008978415	10.8788252619109
Letm1	FBGN0284252	FBTR0072347	-0.0325660816751564	1		10.6950110562121	10.5832488460422	10.7561550402527	10.6334691698688	10.5806653931958	10.7248696900185
Sema1b	FBGN0016059	FBTR0086890	-0.359023528918829	1		9.73745893440802	9.73306073551248	9.65354663270763	9.36050456764134	9.32182256017204	9.37286427715129
Sfp65A	FBGN0259969	FBTR0300314	1.06868139834523	1		7.85486869510182	8.09544198377096	8.11540207453632	8.88522293723213	9.10664682047515	9.23271404803243
Tpr2	FBGN0032586	FBTR0080866	-0.0322834665059712	1		10.4908511931827	10.395112687724	10.6573491395855	10.4430310755106	10.5257406268083	10.4879804194296
Nha1	FBGN0031865	FBTR0079373	-0.723389783096255	1		9.09407800067382	9.23421793526542	8.98381425220632	8.42498684224195	8.49040160839058	8.24483716960997
sqd	FBGN0263396	FBTR0082854	0.0802908923436263	1		10.7429412672504	10.6853783432069	10.8151561565491	10.7204863284537	10.8071330830869	10.9496578735863
CG31624	FBGN0051624	FBTR0081491	0.176955569985504	1		9.2761247205515	9.68715186802121	9.42370742189543	9.84886453327366	9.81875188321907	9.18279925328351
CG10565	FBGN0037051	FBTR0078323	-0.0424478557522459	1		9.96036432492827	10.0556407621534	10.0472366204646	10.1302645907667	10.1039054233181	9.65501833551014
CG1317	FBGN0035333	FBTR0072901	0.112644840139786	1		10.6054798345715	10.6810473578028	10.6901415953489	10.9227632893819	10.7729516741631	10.6013163624853
Aldh7A1	FBGN0036857	FBTR0075017	-0.0401472639486543	1		8.82296940497504	8.47349069905521	9.63495202710114	8.84492960732306	8.80220037759816	9.35162053166226
AnxB9	FBGN0000083	FBTR0089517	0.0226372165429715	1		10.4598161244129	10.4429624179377	10.2575490468427	10.4283347829718	10.3681485987209	10.4407004751715
UbcE2H	FBGN0029996	FBTR0071112	-0.471528351374037	1		9.50183750047605	9.33689517992254	9.43234791495087	8.84492960732306	8.96794393874263	9.05135479142336
Spase22-23	FBGN0039172	FBTR0084564	0.119079413875299	1		9.97046575683932	10.0448948991761	10.1555696592757	9.87411108021462	10.1360436806927	10.4617829111133
Fas2	FBGN0000635	FBTR0070665	-0.466283667379642	1		9.41204083001297	9.53035166863746	9.52210470892573	8.87525461539526	8.81447360798729	9.33247095828541
CG6028	FBGN0038924	FBTR0084186	-0.482203600472763	1		9.18580493025345	9.10568523479492	9.67007930011851	8.6980951463895	8.81141507496719	9.05719904500356
ATPsynCF6	FBGN0016119	FBTR0084432	0.0150875963759279	1		10.2967731640213	10.1388423483776	10.0750920147541	10.1400108207488	10.0710348932115	10.3424189073376
Cyt-c-d	FBGN0086907	FBTR0080888	0.205613964046945	1		10.0356585884093	10.0847857208601	10.1371890937226	10.4960332267006	10.3162282551214	10.0221992844413
ND-B17	FBGN0001989	FBTR0080771	-0.285327027643174	1		9.62525253746417	9.52068924202988	9.29933388028536	9.33163457871203	9.26706020227717	8.99462072061343
CG6652	FBGN0036687	FBTR0075291	0.248161616320009	1		10.132178697109	10.1909464565312	10.276867722617	10.6579025722633	10.4172595623693	10.2395216987557
CG16974	FBGN0032479	FBTR0080489	0.016948440712784	1		10.3701427958609	10.1787103218265	10.1801459575455	10.2430865467659	10.1959054329354	10.3471971760273
lncRNA:CR32658	FBGN0040859	FBTR0073626	0.233289577312767	1		10.2694192460372	10.1299723989197	10.2218606591166	10.585364378666	10.4202741900314	10.3036121042711
mbl	FBGN0265487	FBTR0086991	-0.210036078303881	1		9.92962859904756	10.0010927001112	10.276867722617	9.72667708530289	9.87256798134128	9.99048095397327
CG44014	FBGN0264776	FBTR0334152	-2.29803848547503	0.0015590405059346		8.31741292711039	7.44128628076588	8.47034688173883	5.46452743231085	5.55168172716274	6.51128681514876
Vha68-3	FBGN0032464	FBTR0080421	0.12310752306877	1		10.1710206987355	10.0978412614266	10.1929146293348	10.4586922010291	10.311906202327	10.0281626001302
CG13492	FBGN0034662	FBTR0302446	0.349579659254099	1		9.67551635985511	9.67151842756295	9.914769861648	9.88739740748251	10.0862990212984	10.3134121046433
mRpS5	FBGN0287187	FBTR0111144	-0.124190685427936	1		9.74924125487198	9.44096775848523	9.54220168724807	9.1697928760394	9.45517849036339	9.70612839534977
CG2736	FBGN0035090	FBTR0072403	-0.264367293541237	1		9.21583662515235	8.60000566965565	9.3040495122483	8.39273988076514	8.61841797099858	9.27093575184307
fiz	FBGN0030594	FBTR0073978	-0.0238917658093734	1		10.327552960418	10.4306320711304	10.7570151295501	10.4169271849456	10.5248072636077	10.5327116420682
CG6912	FBGN0038290	FBTR0083038	-3.18151608388213	7.7539835180693e-12		8.12282830757864	8.05852241066862	8.27762883479011	4.68402077307452	4.4669929980645	5.85399165342987
Vps13B	FBGN0039727	FBTR0085505	-0.0779912986743776	1		10.6287875790668	10.5989450023595	10.7257242457995	10.6809756381577	10.5012747478885	10.5348074942768
CG14077	FBGN0036830	FBTR0299821	0.638565755203949	1		9.091766253515	9.04226587561243	8.98087224666291	9.81450016740875	9.62157280898135	9.57580723113677
CG15347	FBGN0030040	FBTR0071242	-0.698695179782656	1		9.091766253515	9.02323095497086	9.02152419067184	7.95530119398463	8.2896444744157	8.71671782860339
CG13323	FBGN0033788	FBTR0087797	-0.502963376695236	1		9.26590832449381	9.42240668252626	9.58545364078632	8.6714613537286	8.89758143164287	9.17744318395442
Hasp	FBGN0032797	FBTR0081280	-0.00788538393945392	1		10.3890938382825	10.4922453579254	10.3298542793916	10.3404944869369	10.4559667677758	10.3929742288233
ND-PDSW	FBGN0021967	FBTR0077520	-0.208574991610882	1		9.84979633819456	9.84724334770794	9.60469298283262	9.49894200973087	9.58263585932762	9.6100047501325
wrd	FBGN0042693	FBTR0083552	-0.237236786193872	1		9.87690090701486	9.93570162176555	10.2780665934787	9.78817883017034	9.75172437783222	9.87114446860331
msn	FBGN0010909	FBTR0072956	-0.389181206662253	1		9.59292447130851	9.62537958726857	9.51602061580876	9.05673441966225	9.18199475311963	9.32522382577262
ced-6	FBGN0029092	FBTR0088548	-0.231468374457536	1		9.97298010212782	9.8778407992435	9.89458933637118	9.70620468406929	9.50525066448859	9.82906640824902
Hmu	FBGN0015737	FBTR0085164	-0.196303363050978	1		9.87958356558985	9.65747837420165	9.6368223095935	9.48589934541886	9.5128021287674	9.60203089705981
CG15117	FBGN0034417	FBTR0086593	0.374676336656869	1		9.64114891314614	9.6108809614554	9.82246987375532	9.85901622975842	10.0478315514539	10.2662575523844
nrv2	FBGN0015777	FBTR0079381	-0.11532992161738	1		10.3586515172507	10.2622608157212	10.3100651632247	10.2674269882146	10.0594798702079	10.2535879672303
CG44245	FBGN0265180	FBTR0339094	0.042161959539938	1		10.0759807785648	10.2400570115537	9.86776616763021	9.99257743705119	10.1348207418924	10.1991262205257
Hex-t2	FBGN0042710	FBTR0085011	0.238044343936343	1		9.98049695225155	9.96734561336701	10.0956361936618	10.4464013725355	10.2746363836597	10.0026464958992
Npc2b	FBGN0038198	FBTR0082888	-0.352084173093366	1		9.38963165469268	9.48932727941111	8.98675027049337	9.03600507565079	9.0245068353915	8.79224724906087
CG3270	FBGN0033093	FBTR0086123	-0.51377927220235	1		9.37068772221436	9.409898624288	9.43019263831742	9.05379125817275	8.90333845698006	8.70187189977479
RhoGEF2	FBGN0023172	FBTR0086969	-0.0738747905131583	1		10.0332512302119	9.99412685921382	9.78247938107292	9.73955532693611	9.83540969829897	10.0147103089898
Uba1	FBGN0023143	FBTR0088499	0.0472412190348924	1		10.9498270274419	10.9085055160313	10.9752401606142	11.0194632100024	10.9668544696687	10.9891710648198
CG14740	FBGN0037988	FBTR0082552	0.170360034981057	1		9.94379713563451	10.0313490264519	9.93467199	10.3961634071738	10.1225339971854	9.85110009682949
CG5381	FBGN0032218	FBTR0080060	-0.530041669803896	1		9.35727739003205	9.22234484776591	9.29933388028536	8.58440303028092	8.74243275536108	8.95447591174764
CG15892	FBGN0029859	FBTR0070926	0.425572343024993	1		9.50183750047605	9.71960974844357	9.6330793168624	10.2327137968355	10.016301586016	9.85948578860502
CG12229	FBGN0036723	FBTR0075226	0.244154876333193	1		10.1333031045917	10.1799386159754	10.2551159212191	10.6354391424162	10.4061517186621	10.2304984988153
CG15128	FBGN0034467	FBTR0086481	0.118901960620877	1		10.1666341755195	10.1676083601847	10.4749180754726	10.6665982723844	10.260127787608	10.2162041691042
CG18568	FBGN0033888	FBTR0087608	0.359478799672429	1		9.7667362553974	9.7612343543158	10.0888205881871	10.3668198989152	10.2295201253916	10.1063440446146
CG3961	FBGN0036821	FBTR0075077	-0.039661395609419	1		10.1433835301921	10.0367826473703	9.87412251494325	9.96307616267991	9.83540969829897	10.1370196366607
ND-ACP	FBGN0011361	FBTR0072676	-0.204199734201935	1		9.7300458187091	9.39305071416061	9.46007738853556	9.22316435211186	9.21939687585445	9.53450872938976
ND-B16.6	FBGN0029868	FBTR0070924	-0.198207545368818	1		9.79543123543726	9.45117720824512	9.55610483397823	9.38412927977641	9.40736286447099	9.44373166549915
Mst84Da	FBGN0004172	FBTR0081584	0.0902181493049945	1		10.2917465971458	10.489275935781	10.5181750329998	10.750788722379	10.4955693639765	10.2962181687247
CG10932	FBGN0029969	FBTR0071143	-0.913525844677366	1		8.78340785661736	8.74315343107975	9.1606202598859	8.03506716894124	8.01973203142661	7.95671227591233
Agpat3	FBGN0036623	FBTR0075417	-0.148251189421045	1		9.98921739539003	9.90780277771755	9.77909625881439	9.6778111765419	9.6268018950705	9.92167245544706
Npc2h	FBGN0039801	FBTR0085721	0.361192505421264	1		9.51224695841552	8.91527348105959	9.56595425698552	9.67014423920888	9.52592282106033	9.93284116956463
Jheh1	FBGN0010053	FBTR0086625	0.0847811757239369	1		9.40274593794497	9.22472729518219	9.97219042622549	9.42114213485031	9.62854072046206	9.87445828802064
Iris	FBGN0031305	FBTR0077986	-0.861789379700278	1		8.91998090975299	8.27628876955201	8.9176623658929	7.88418166294124	7.92102722246983	7.84628850288333
asRNA:CR46485	FBGN0287616	FBTR0479984	0.0756821064046741	1		10.5526694139937	10.418195430876	10.5990648699834	10.5884183799007	10.6387614240824	10.5740608885049
Hsc70-5	FBGN0001220	FBTR0087568	0.0590586252325148	1		11.2583455131255	11.2570026633455	11.3024981433627	11.3905256008293	11.2600182644354	11.3419912449337
pdgy	FBGN0027601	FBTR0073972	0.265034465206908	1		9.97799568467887	10.068961503265	10.2068308614685	10.1769985062126	10.2329532207976	10.606307650142
CG43397	FBGN0263271	FBTR0308493	0.227075653133415	1		9.53964382185708	9.66451548022988	9.61990183505327	10.0319942383933	9.9594096291399	9.44373166549915
Cyp9b2	FBGN0015039	FBTR0089055	-0.479520694378936	1		9.43045286715048	9.15897860205381	9.37971124305363	8.84152047542875	8.84769634955948	8.86734862687848
CG32694	FBGN0052694	FBTR0071410	-0.124602572031478	1		9.89424967885492	10.095239587806	9.84367728492353	10.0394524665376	9.79881414729282	9.60203089705981
Ubqn	FBGN0031057	FBTR0074750	-0.128457615872963	1		10.0606962478236	9.82856846691464	9.94678437484686	9.78107793970772	9.81111609608589	9.86948470011957
Slmap	FBGN0040011	FBTR0111252	0.06643123067793	1		10.6271921815438	10.5589077042396	10.7431917881165	10.9073565406745	10.6108856788504	10.5942994212012
Rpn2	FBGN0028692	FBTR0085385	0.00539504339142211	1		10.5357616944561	10.396169954355	10.5049240399643	10.4697755384797	10.474454437702	10.5126477039824
sinah	FBGN0259794	FBTR0301683	0.21567578831485	1		10.1003341352948	10.2795518973338	10.1839884391158	10.5356001033297	10.4520442540162	10.2057186083044
CG6071	FBGN0036186	FBTR0076136	0.646418033665956	1		8.66711185627704	8.85503345749428	9.10225495579024	9.34854553569972	9.56458377737545	9.64922603670608
CG10365	FBGN0039109	FBTR0084446	0.0792607942371482	1		10.2653223405281	10.2258554165063	10.2648238991733	10.5679351830862	10.2679582342691	10.1217633698413
CG15530	FBGN0039752	FBTR0085568	0.525822815851833	1		9.22851841292477	9.02323095497086	9.2755217070609	9.9103580602914	9.66796597543511	9.50059704399495
Adgf-A2	FBGN0043025	FBTR0075192	0.361646445603893	1		9.44501516137185	9.57398382393099	9.73088015953928	10.1891199640528	9.94133565189565	9.66462078555583
Met75Ca	FBGN0028416	FBTR0075115	0.402080551666286	1		6.91139229462344	2	8.70593715356694	8.20387371652529	6.98863292579097	8.18203648184053
CG42235	FBGN0250757	FBTR0290137	0.127089916775584	1		10.0618777471929	10.3770195858681	9.88989192905901	10.2686967588091	10.1433596233445	10.334018665984
CG30460	FBGN0050460	FBTR0087009	0.184574804765281	1		10.7348157644264	10.6494744348606	10.8486255904135	11.0314814463484	10.8855721078499	10.8697215652092
Hexo2	FBGN0041629	FBTR0071249	-0.547511049918397	1		9.33594888056271	9.23658087206517	9.40626962155213	8.82435292045472	8.76474150701034	8.76393840946603
Mondo	FBGN0032940	FBTR0081524	-0.275182827980369	1		9.79968667723159	9.72635091822913	9.95430329817466	9.4370413722208	9.49002811199884	9.7246078056469
CG31407	FBGN0051407	FBTR0082214	0.319599740244971	1		8.76321268121763	8.97309866557397	9.04142852319345	9.55621737545364	9.43544754333829	8.56090020356584
CG15628	FBGN0031632	FBTR0077384	-0.00149991759719053	1		10.2498544862893	10.2703557834977	10.0598381460441	10.2143800713276	10.2168617485541	10.153480876542
RR48532	RR48532	RR48532	-1.4077090783413	0.739647006622758		8.35645228367351	8.62186224339501	8.72012033143154	7.09175531926692	7.10311391005036	7.36144135524476
Gclc	FBGN0040319	FBTR0071107	0.452787477406253	1		9.43045286715048	9.50900825387061	9.26346659454445	9.83692989124391	9.92586341769065	9.79973583103418
CG16762	FBGN0035343	FBTR0072968	-2.14388599685136	1		8.13635065426761	8.44107394039278	7.98051365844762	5.00977315562885	5.60917263179602	6.99810106283071
Helz	FBGN0036451	FBTR0075693	-0.490571093440155	1		9.41018663618402	9.34348733688854	9.49966980204254	8.88853046387285	8.89469428103783	9.00976838646657
Spat	FBGN0014031	FBTR0070913	-0.518942625678882	1		9.18580493025345	8.80814309831909	9.41283352105018	8.79292692918245	8.5685661060367	8.55264948442165
CG17508	FBGN0039970	FBTR0086071	-0.0256527142715954	1		10.0736398264299	9.98993115320109	9.88045097972825	9.95678774651969	10.0413193927404	9.87114446860331
lncRNA:CR45013	FBGN0266365	FBTR0344126	0.422065087838256	1		8.78340785661736	9.48337024901989	9.33663428040983	9.5768664278599	9.78640639620121	9.57377014374336
CG46319	FBGN0284235	FBTR0452135	-0.102801004361298	1		10.0077284307238	9.77593000356406	10.044421270459	9.69113105006115	9.80958407695917	10.0162112173082
lectin-37Da	FBGN0053532	FBTR0091498	0.895197469513181	1		7.34318602495532	6.55207229460255	5.50002701206831	5.78158471340694	5.9798901935164	8.75677354595435
sun	FBGN0014391	FBTR0074176	-0.0234701203490549	1		9.81378150713122	9.65747837420165	9.45796317212964	9.51186781766849	9.43345952534481	9.89581454356663
Ttd14	FBGN0284257	FBTR0086724	-0.0696478282828598	1		9.93994676849096	9.90780277771755	9.68642465473786	9.78107793970772	9.86078113474076	9.69305051148981
Khc-73	FBGN0019968	FBTR0087357	-0.176438660438162	1		10.0356585884093	10.0448948991761	10.3321646652837	9.88904962793645	9.95387248329702	10.0561565275383
sky	FBGN0032901	FBTR0081440	-0.22498516808992	1		9.88493396393181	9.81598288203114	9.79927700440074	9.63315929917013	9.64409655445059	9.55117026155221
SdicC	FBGN0283434	FBTR0445174	-1.78966771082985	0.00337496880564584		8.14974743235984	8.46947821492634	8.51170210558225	6.8001699733388	6.67533134263248	6.4053075946142
Klp59D	FBGN0034827	FBTR0071968	0.309755957228223	1		9.62525253746417	9.64508023427805	9.93467199	10.2737646948761	10.0334658010952	9.80495533538255
CG31459	FBGN0051459	FBTR0083812	0.888782044349514	1		8.07681590967424	8.17151051477022	8.30140653936494	9.15338867131565	9.21708743731498	8.78522194503879
CG7997	FBGN0034117	FBTR0087171	-0.830826161055988	1		8.89897951928812	8.15161451264831	8.72364444573198	7.58312023513265	7.83327890083948	7.97535082430979
nSyb	FBGN0013342	FBTR0072815	-0.119251103001801	1		10.2024302822626	10.3478087998623	10.225593769966	10.0877328073394	10.1758298773488	10.1575670055666
lncRNA:CR34335	FBGN0267910	FBTR0307365	10.5091367199154	6.00595158110936e-13		2	2	2	7.94897872225621	7.98757497164897	8.1550406425144
Sdc	FBGN0010415	FBTR0071706	-0.194820410480843	1		9.69239787125887	9.22234484776591	9.59510538282319	9.29221999479015	9.27374250028325	9.40300775846568
CG46434	FBGN0286940	FBTR0475224	0.133682469482167	1		10.102632205025	9.99133107810174	10.370885493995	10.5100590900426	10.2397949997888	10.11197015815
NimB2	FBGN0028543	FBTR0080618	-0.556157050776858	1		9.23062124834152	8.89147845237633	9.28747692161956	8.70936081199643	8.53558419942753	8.53600512576742
Cndp2	FBGN0259979	FBTR0086038	-0.441242246105447	1		9.35342285899878	9.36308498138805	9.58157479124955	8.83467794839616	8.83570368532229	9.27846006367493
CG33521	FBGN0250819	FBTR0091470	0.0203307493769531	1		10.0040451759259	9.77267721580199	9.73437811997436	9.81276027332376	9.91450573851876	9.85948578860502
Dic1	FBGN0027610	FBTR0082747	-0.346268008646144	1		9.64114891314614	9.51096166488717	9.56791609805967	9.18332198734545	9.16292367172443	9.33968186794741
Sod2	FBGN0010213	FBTR0087078	-0.0313290998305695	1		10.1095045319326	9.95304796462058	9.86298046090451	9.89563965275589	9.88716739691772	10.0561565275383
CG5973	FBGN0031914	FBTR0079446	-0.188633787456044	1		9.68321427071502	9.26232090868367	9.40846090795941	9.39347189650684	9.19613442367228	9.23012956687909
inaF-B	FBGN0259918	FBTR0300200	-0.701943915375974	1		9.0684427309861	8.83957205762753	8.81237422497091	8.13870164507467	8.37498663096958	8.12196436249281
B52	FBGN0004587	FBTR0082801	0.0938682332496848	1		10.4096564294512	10.3324263742695	10.2441157878029	10.3950010547783	10.4142386222067	10.4628840246083
Pp1alpha-96A	FBGN0003134	FBTR0084642	-0.0635587878490508	1		10.258124641227	10.1197680844565	10.4811776169769	10.1891199640528	10.2168617485541	10.2838101041536
cpo	FBGN0263995	FBTR0330269	-0.219092579261083	1		9.75801527435387	9.83013397321749	10.0860853048159	9.52467884461155	9.55547231822262	9.9248723491568
Eaat2	FBGN0026438	FBTR0078043	-0.425379433881063	1		9.40460971328941	9.44914109001095	9.19148792289451	8.8618554654952	8.92047296394003	9.0067515500909
Pi4KIIIalpha	FBGN0267350	FBTR0307158	-0.0488930725611503	1		10.0934178805506	10.1274280788287	9.82739163444472	9.9971808776311	9.87109988110857	10.0488422069347
ReepA	FBGN0261564	FBTR0302766	-0.0756025660725432	1		10.0571459330438	9.9630711770333	9.86138169100667	9.90056249163487	9.92868892136074	9.83247818689475
CG32857	FBGN0052857	FBTR0070052	0.0841655700377185	1		8.18920714757276	8.45331574158866	2	8.42042402851969	7.25492161238121	7.56383727912405
Cals	FBGN0039928	FBTR0089207	-0.0223084646811651	1		10.327552960418	10.2030796833613	10.4496047340464	10.1958103592564	10.2168617485541	10.4923007914254
CG11309	FBGN0037070	FBTR0078406	-0.50600652196342	1		9.31628184707968	9.13637921166517	9.43879449301641	8.77158940359161	8.81141507496719	8.81656985605853
CG42825	FBGN0262007	FBTR0303833	-0.190788246902862	1		8.49585534069562	8.44516609345146	8.16808443733347	7.27477562095038	7.50257141923809	9.07459108648292
Irk3	FBGN0032706	FBTR0081125	-0.375779937290279	1		8.95855303020417	9.16395297303474	8.15248073641076	8.60062758392745	8.44770318092826	8.28024688552786
CG11899	FBGN0014427	FBTR0085390	-0.865772683809308	1		8.61976177739625	8.24845919870291	9.09954504896185	7.80937358463612	7.71387352242404	7.9937516445127
CG3984	FBGN0038291	FBTR0083025	-1.88026456458506	1		8.38316457415791	7.86438974571468	8.16808443733347	5.69356255153758	5.39705411421177	7.20177081359551
CG18258	FBGN0265267	FBTR0074392	-0.416114583199032	1		9.36112165012918	9.59439392358783	9.74482140040112	9.17792555783336	9.17249072492876	9.13109540859466
CG42397	FBGN0259748	FBTR0300506	1.11608087407164	1		7.4767465141381	7.90060208125583	7.68757051544008	8.52613561786915	8.59014246068677	9.18546984961488
CG1208	FBGN0037386	FBTR0113196	-1.00528297009727	1		8.26091984684953	7.83973315201248	9.00424199945435	7.33420078610444	7.37579550670402	7.65143789399748
CG13607	FBGN0039151	FBTR0084585	-0.125712753345126	1		9.33399419811911	9.00671299915713	8.52791787841351	8.70561535617771	8.86254833442938	9.0247586595886
TTLL4A	FBGN0026147	FBTR0300400	0.0114693818025251	1		10.9631673439825	10.9465301052424	11.10047053875	11.0994221150501	10.9592747219729	10.9868764766235
CG32119	FBGN0052119	FBTR0075867	0.161878787918065	1		9.82356658956906	9.9955227206749	9.95879591424053	10.269965412813	10.1650874548351	9.78748304577276
eIF4B	FBGN0020660	FBTR0113679	-0.0889053728913524	1		10.1970633922482	10.0448948991761	10.201785931184	9.98641657731651	9.97316022441635	10.2122810091733
sws	FBGN0003656	FBTR0071125	-0.0438628422808252	1		10.4253473678343	10.3401380884444	10.6883392156549	10.5471569749441	10.3639795452111	10.4283525444602
Gabat	FBGN0036927	FBTR0074908	-0.368052083682395	1		9.52258184685358	9.75300495520919	9.83229666159552	9.32432590052019	9.27151850486207	9.42577391696473
RyR	FBGN0011286	FBTR0088637	-0.00084468122629106	1		10.8958595661772	10.9537290110793	10.9811411293458	10.9016386375313	10.8978800431001	11.0261417694121
Ance	FBGN0012037	FBTR0080552	0.213609968282363	1		10.0476354898503	9.91076503397183	9.88360483240658	10.0229931700263	10.1138705876052	10.3328146287618
CG11073	FBGN0034693	FBTR0071797	0.236849977301556	1		9.85662036963229	9.5907044089279	9.55214615929229	9.88076953864957	9.95109592047456	9.89581454356663
cup	FBGN0000392	FBTR0290322	0.412928350544889	1		9.7638351152941	9.67326386587925	9.93922605960289	10.3441127274456	10.0465314691989	10.2175095219117
CYLD	FBGN0032210	FBTR0080070	0.591695024357904	1		9.04712422703911	8.83957205762753	8.9481079195939	9.7099486121987	9.50903133742855	9.36817040448632
asRNA:CR11538	FBGN0017424	FBTR0347179	-1.88446076406047	1		6.5565063585112	5.44255966711145	8.59487113546596	4.90914586249548	4.98413990678017	6.47681823795736
ND-18	FBGN0031021	FBTR0074712	-0.182406442345157	1		9.54809973260739	9.23421793526542	9.05827350257074	9.11154307375607	9.12400812209092	9.10875853602698
CG6209	FBGN0033862	FBTR0087651	0.0351136766078307	1		10.0052739726534	9.86872950780128	10.3686363400649	10.3308012453152	10.0216046660618	10.0192083576403
slgA	FBGN0003423	FBTR0077203	0.0117057827837006	1		10.7414673029842	10.7872155872118	10.8380971589987	10.7535121841694	10.8178413186244	10.8301635598534
shi	FBGN0003392	FBTR0074118	0.0327999194252129	1		10.6743029457599	10.7237830284655	10.7535716915257	10.7334197032218	10.7916963994768	10.72395148637
Galphaq	FBGN0004435	FBTR0087829	-0.217107302228525	1		9.97924686053565	10.0190480348895	9.98399314773529	9.773941925984	9.72271463394761	9.83588191617734
Stim	FBGN0045073	FBTR0074159	-0.271487027097232	1		9.67705923148594	9.61995966321957	9.72209797246924	9.35334105096017	9.52405572637952	9.3228000023546
sip2	FBGN0031878	FBTR0079357	0.179870890255564	1		10.5220913853484	10.4652979333694	10.592333978237	10.8043044518519	10.7004065650654	10.6092941549053
CtBP	FBGN0020496	FBTR0082699	0.445576021761465	1		9.4860811182065	9.33248361459652	9.45160186926437	9.74138572720545	9.82937454134336	10.0207045961216
YME1L	FBGN0034792	FBTR0071906	0.125643311415575	1		10.526377288128	10.6235284259716	10.6086262797127	10.8685228915748	10.6921161218621	10.558693466264
Tis11	FBGN0011837	FBTR0073683	-0.885583923028785	1		8.71295713599722	8.65403851653054	9.05547962912362	7.83702741098768	7.82723480492373	8.14409925897149
lva	FBGN0029688	FBTR0070626	-0.0856328493354426	1		10.2477795187458	10.3067936739649	10.4031102293809	10.1483126460337	10.305398748069	10.2459324636856
CG17230	FBGN0046225	FBTR0082392	0.425554367235534	1		9.3063468690082	9.39305071416061	9.47688049845351	9.9441280821625	9.88716739691772	9.59401272701667
gem	FBGN0050011	FBTR0089758	-0.0435601816788256	1		10.1366710785388	10.0649781793287	10.200521937299	9.91847053283823	10.0136427181065	10.3134121046433
CG3597	FBGN0031417	FBTR0077792	-0.510443071181964	1		8.61010237707581	8.17644193664989	9.20415704313796	7.9104507409686	7.97122359773344	8.65639487186493
Tudor-SN	FBGN0035121	FBTR0072519	-0.108145634850525	1		10.1622342743664	10.0623165068448	10.2404303589706	9.97401536393534	10.0646268650276	10.1049340813628
CG1690	FBGN0033442	FBTR0088496	0.348528660944716	1		9.82495905645359	9.65747837420165	9.81257569232361	10.1606764931113	10.1335967655559	10.0459060638046
oys	FBGN0033476	FBTR0088434	-0.0663082107102998	1		10.141149514638	10.1489131034627	9.97810385673895	10.0109037164876	10.0189555626802	10.0473748823168
CG8043	FBGN0037610	FBTR0081902	0.153705108937785	1		9.76238235457342	9.76287461605326	9.75174182457959	10.2508174584943	9.76443269645508	9.64922603670608
eIF4H2	FBGN0039797	FBTR0085699	0.397532497518664	1		9.51570015387454	9.60723342339761	9.82739163444472	10.2648840893799	9.94970563260874	9.91364153181546
ND-30	FBGN0266582	FBTR0073113	-0.1398160651017	1		9.99665033525797	9.82700125999422	9.85817882618568	9.76136833337532	9.67807605884573	9.82906640824902
Hsp60D	FBGN0032525	FBTR0080517	0.228835592807603	1		9.5665300982747	9.65217792677673	9.71148828993646	10.0805206560812	9.95109592047456	9.52821070948136
Dhod	FBGN0000447	FBTR0081890	0.115732996959864	1		9.86341227490351	9.882374957154	9.92552049588682	10.257228389033	10.0109789408894	9.69492605443527
thetaTry	FBGN0011555	FBTR0088162	-0.255569514705818	1		9.63956713441499	9.84878873077943	9.57378566509778	9.35812067873345	9.43146876410367	9.51977035205798
CG9527	FBGN0031813	FBTR0089948	-0.201964061017603	1		9.57978764519283	9.41824936747329	9.39305154514109	8.9843864465635	9.25134674447308	9.51340751984814
Scp2	FBGN0020907	FBTR0083361	-0.802623013547871	1		8.66088758449107	8.64339262946224	9.14230433817283	7.93625004383846	7.82723480492373	8.31480828001138
CG44085	FBGN0264894	FBTR0334851	0.0145073050651681	1		10.7864741618272	11.0622819927018	10.9468761509699	10.9364101814045	10.9306668146479	10.983811337615
kraken	FBGN0020545	FBTR0078016	0.328665702743714	1		9.61884461747679	9.7145331190967	9.30169362297122	9.88242936263819	9.90879319181343	9.8578125450765
CG10237	FBGN0032783	FBTR0081207	-0.0158103098509765	1		9.94891502535244	9.81913958624652	9.81257569232361	9.70807786261397	9.95248486984573	9.86615942363369
djl	FBGN0037463	FBTR0081631	0.173417104145381	1		9.34762168394438	9.17385055434845	9.4409369668757	9.80227661251617	9.55912381008138	9.0247586595886
crq	FBGN0015924	FBTR0078087	-0.416543628638232	1		9.3820839055642	9.23185112194889	9.23658534599413	8.82435292045472	8.959679405634	8.82686959875279
alphaSnap	FBGN0250791	FBTR0074840	-0.0604137663969064	1		10.0968801524693	10.1651296124673	9.96476438893926	10.109155427177	10.0216046660618	9.91685926785722
CG46059	FBGN0267726	FBTR0347275	0.0769957310972288	1		10.2673722475599	10.2447599794156	10.1490320213223	10.4938632471902	10.2099100782811	10.16975640959
CG12171	FBGN0037354	FBTR0078708	-0.347952619320593	1		9.00842893693044	9.09790860834691	9.65354663270763	8.70561535617771	8.96794393874263	9.10594195259208
cnc	FBGN0262975	FBTR0306744	-0.0408019165340575	1		10.3007818458872	10.1713185147052	10.4654775439936	10.2117418444534	10.257882688583	10.3567064963896
Irc	FBGN0038465	FBTR0083371	-0.563027525341906	1		9.0754794644598	8.7163150533782	9.26588568908704	8.58440303028092	8.3372060786955	8.50640728351572
CG17124	FBGN0032297	FBTR0080117	-0.215840767039996	1		9.41018663618402	9.1689102514455	8.81568029180605	8.89512285517536	8.87138668525549	9.04548676686618
anchor	FBGN0036741	FBTR0075182	-0.388754103262179	1		9.45763769651105	9.48337024901989	9.60851025334002	8.99976105020453	9.0712845851821	9.30571825032484
CG11791	FBGN0039266	FBTR0084762	-0.251310220291997	1		9.54303213587828	9.26926194122198	9.25374944806936	9.02101389700292	9.16771512865289	9.14488234884668
l(1)G0320	FBGN0028327	FBTR0071372	-0.0393125276014444	1		10.0829809299796	9.83013397321749	10.0542510525459	9.87077029140348	9.87109988110857	10.1091598439173
Obp83a	FBGN0011281	FBTR0078656	-0.694476134005809	1		8.74273079088063	9.17877399760746	8.86438312671001	8.08781476615862	8.11707695332612	8.51492595212879
CG31689	FBGN0031449	FBTR0077705	-0.222152398352155	1		9.55482895706675	9.31022114075614	9.16581095258709	9.06552804963169	9.10164783125626	9.22754044750921
l(3)02640	FBGN0010786	FBTR0072679	-0.279168975106095	1		9.69392280387302	9.54758261331052	9.67007930011851	9.40737335249382	9.36626909386029	9.30817091826415
CG15531	FBGN0039755	FBTR0085572	-0.205485975592001	1		9.71360162938652	9.46535013746056	9.78585458846093	9.31698000803281	9.41544300085854	9.62188349896989
CG15219	FBGN0040519	FBTR0085944	0.150980365644488	1		9.99788544391226	10.2376997659888	10.3275401876254	10.5471569749441	10.3387090112687	10.1147750086405
Sec24CD	FBGN0262126	FBTR0077810	-0.289776142808187	1		9.62044926772525	9.57024167376019	9.82082554852737	9.25938330668158	9.29579590212715	9.58190129174733
mys	FBGN0004657	FBTR0071105	-0.129113572615137	1		10.0284244290577	10.0204200026065	9.99570009391765	9.75775565851003	9.84889719558118	10.0385394559296
CG33017	FBGN0053017	FBTR0087135	0.176191483300909	1		9.89292253962005	9.69060307928478	9.80094605981204	10.1358419246412	9.99893070136975	9.75907963970301
GstE3	FBGN0063497	FBTR0086671	0.128367351781975	1		8.5541094665216	7.97040893883125	9.11840836492234	8.41125487907679	8.37083731940481	9.27595631750244
CG15099	FBGN0034400	FBTR0086628	-0.264579166230813	1		9.71960304365467	9.57957891198593	9.72561726511967	9.33890641776388	9.34315842842772	9.54909806278251
Map205	FBGN0002645	FBTR0085875	-0.21972166463164	1		9.8332857515176	9.7145331190967	9.77570518447727	9.53315676203417	9.42547994492449	9.70053809795675
Sec23	FBGN0262125	FBTR0078710	-0.143983202983984	1		10.1197520283851	10.1146387329543	10.201785931184	9.94094573198723	10.016301586016	10.0473748823168
CG17450	FBGN0040028	FBTR0070056	0.178745102895648	1		9.92703748474096	9.84414760654064	9.98546172173923	10.3038040484287	10.1039054233181	9.85110009682949
alphaCOP	FBGN0025725	FBTR0072811	-0.207117623326109	1		9.88493396393181	9.81281925560659	9.90393851430407	9.639062430436	9.68978230201153	9.65501833551014
CG4269	FBGN0034741	FBTR0071854	-0.714168088376874	1		8.158610001097	8.80496221454348	7.72321585790474	8.10497726563454	7.85126072915612	6.20929333164917
gw	FBGN0051992	FBTR0089096	0.0294157178922057	1		10.6942493663131	10.717029821063	10.7595923251664	10.6704462678407	10.6829412694226	10.8952316815683
CG7768	FBGN0036415	FBTR0075736	-0.0185674763252901	1		9.85934096992554	9.87935376911362	10.0058663191569	10.0877328073394	9.96904878956434	9.58998686865435
CG2747	FBGN0037541	FBTR0081817	-0.166850451050298	1		9.75217186101509	9.61270127805307	9.6330793168624	9.30959652033433	9.5109179650686	9.66270540178543
scpr-B	FBGN0037888	FBTR0082362	-0.256003085924805	1		9.43775238781784	9.05034743985975	9.07768057329315	8.87191647663641	8.9978485079687	8.96694756185021
spir	FBGN0003475	FBTR0081352	0.191689270738684	1		10.1797539350406	10.0821603752432	10.0805991308245	10.4294705973389	10.2944873347347	10.1845160511312
Opa1	FBGN0261276	FBTR0087573	-0.14186700771782	1		9.65530741726091	9.73640397783755	9.43664883274437	9.38880815075295	9.59157789543496	9.43253429422309
CkIalpha	FBGN0015024	FBTR0073680	-0.0241119425592853	1		10.2622420083243	10.2091082444155	10.4853356071628	10.1917998464299	10.3248337093323	10.3755391399366
boly	FBGN0050362	FBTR0088769	0.301389404533064	1		9.55482895706675	9.51291243455858	9.39305154514109	10.0275007239799	9.76601339400113	9.53031310578884
Kank	FBGN0027596	FBTR0087429	0.203561623542081	1		10.2826544060319	10.1982386307476	10.3413693862723	10.5955193414678	10.4725194862183	10.3567064963896
CG2680	FBGN0024995	FBTR0273279	-0.564426028982059	1		9.01332298829365	9.10050547758347	8.64776755733157	8.25602141884902	8.27639630146427	8.57318847838088
cnn	FBGN0013765	FBTR0087703	0.0864848677504571	1		10.340267705329	10.481327466337	10.6076729852605	10.6733255439608	10.6135220306672	10.3975882187156
Pisd	FBGN0026576	FBTR0084536	0.448704584332269	1		8.89897951928812	8.76295956345491	9.01290897305004	9.00890777639639	9.17962460927421	9.73193379868467
Pitslre	FBGN0016696	FBTR0078247	0.0448729058920826	1		10.12315174896	10.3651901998343	10.1064746294831	10.1204520713509	10.2701877205811	10.3436149590007
jp	FBGN0032129	FBTR0079860	0.109647753734185	1		10.6572070980954	10.8324385771591	10.7570151295501	10.8609659171457	10.8964374887881	10.8207465392237
CG34120	FBGN0083956	FBTR0110826	0.189733755739188	1		10.4934805361433	10.4981659294646	10.833211846761	10.7777947138018	10.7411588760335	10.8952316815683
cype	FBGN0015031	FBTR0079072	-0.217525072525559	1		9.7300458187091	9.53803528466939	9.55412685443263	9.46832365606008	9.35160520322207	9.36110083619149
Ssadh	FBGN0039349	FBTR0084891	-0.336143553496579	1		9.3437412338432	9.20314229261571	9.67736677443258	9.01497353495899	8.91478404302657	9.30571825032484
CG9313	FBGN0034566	FBTR0071521	0.0469751016036752	1		10.1522851585157	10.1350476171409	10.1646728652912	10.4385250635676	10.1188274758119	9.99961471433794
CG8630	FBGN0038130	FBTR0082737	0.37946889281659	1		9.01332298829365	9.03685290569291	9.09683004236054	9.05379125817275	9.31319907231935	9.80842454351158
Uch	FBGN0010288	FBTR0077844	0.0424631059814285	1		9.88493396393181	9.8943968364659	9.53620193422239	9.9802292954811	9.72921184246028	9.75008765991887
sxe2	FBGN0038398	FBTR0083225	-0.253741761794697	1		9.10787122930363	8.90639627334174	8.44495249636509	8.76440618454993	8.77419779994648	8.16589967091196
Gyf	FBGN0039936	FBTR0300882	-0.160011288414042	1		10.1197520283851	10.1426271244844	10.1239152499103	9.9910396868517	9.89441207360426	10.0207045961216
CG31178	FBGN0064912	FBTR0300075	0.277583991150808	1		9.90745435432147	9.87025205796106	10.0416004156891	10.3950010547783	10.1959054329354	10.0414906144066
CG11961	FBGN0034436	FBTR0086519	-0.812513620009615	1		8.70692795390441	8.69928394021198	8.53595792408236	7.33420078610444	7.60503949527279	8.39082850486999
FBTI0020178	FBTI0020178	FBTI0020178	1.08795004636436	1		7.51175296413683	7.82096016555362	7.64359998980415	8.38339250704429	8.82361049365187	8.94189550727643
CG32276	FBGN0047135	FBTR0073106	0.0405543299528764	1		9.91793176029402	9.83013397321749	10.0778482005371	9.73036832824557	9.99893070136975	10.1911753845675
syd	FBGN0024187	FBTR0076768	0.51824556419204	1		8.99612067787178	9.15897860205381	9.22419903268687	9.47933352809102	9.69144689536819	9.74647511652574
CG1673	FBGN0030482	FBTR0073777	0.189248991091051	1		9.08248204284628	8.34360094097059	9.30169362297122	8.8618554654952	9.13138519622147	9.40987540714063
fwd	FBGN0004373	FBTR0072515	0.3609371385194	1		9.93737413622212	9.86415219256351	9.95580239186792	10.2838474693557	10.2260788409623	10.3267793234766
CG10082	FBGN0034644	FBTR0071661	0.261343779014654	1		9.89822378720992	9.98431782969731	9.75346675609989	10.0934766813164	10.1876728319979	10.1439013267718
tna	FBGN0026160	FBTR0076267	0.144269408345531	1		10.5238072746497	10.5980264111539	10.6095789446692	10.8618075384006	10.7020589520777	10.5872481842326
l(2)37Cc	FBGN0002031	FBTR0081164	-0.156598771269253	1		10.0187221080711	9.98572320946188	9.93010349930232	9.86909699146515	9.73244950693861	9.86449390679861
CG5390	FBGN0032213	FBTR0080064	-0.271418853597098	1		9.596190071829	9.30797588163868	9.59318019317725	9.25426450849085	9.21013685706875	9.24300592091831
ATP8A	FBGN0259221	FBTR0299754	-0.050570681635601	1		10.0853067861477	10.2424104118544	10.2143653324985	10.1904605274942	10.2214776555175	9.96894124119821
CG5044	FBGN0038326	FBTR0083090	-0.411287377354349	1		9.40087975172904	9.40570505626023	9.41064887110385	8.95629239918221	9.00053661706734	9.03367862578164
Ptpmeg	FBGN0261985	FBTR0306559	-0.329437885469553	1		9.55650637031079	9.68887850565006	9.80594167163471	9.36763269047298	9.36000281107415	9.34924068947542
zda	FBGN0034368	FBTR0086661	-0.0999375278493675	1		10.0559605505844	9.84569630748095	10.0942756460056	9.97401536393534	9.86078113474076	9.87280232977749
Hydr1	FBGN0033382	FBTR0088580	-0.0187031190066379	1		9.87555770477702	9.8943968364659	9.94225413913955	10.0304979548059	9.97998668500319	9.6100047501325
alphaTub84D	FBGN0003885	FBTR0081538	0.243505008908634	1		10.4335857575572	10.4254631602967	10.4260040857237	10.8104205905086	10.561678664607	10.6310083030959
cbt	FBGN0043364	FBTR0078083	-0.190755821426659	1		8.57080475171095	8.27168762813879	9.29933388028536	8.13870164507467	8.52815135149646	8.98238702409622
CG6415	FBGN0032287	FBTR0080108	-0.551780378214925	1		7.92407049768372	7.25803659941303	8.93296545376844	7.37249984703986	7.29050262783731	8.1550406425144
ND-B12	FBGN0034645	FBTR0071663	-0.197819215098691	1		9.53964382185708	9.49130750268142	9.13438291017549	9.21791518244385	9.1141129754557	9.27595631750244
Pka-C1	FBGN0000273	FBTR0079851	-0.0597256132024401	1		9.94635834992505	9.73640397783755	9.90549083724071	9.68353475880411	9.69310957031665	10.0177105657788
lectin-29Ca	FBGN0040098	FBTR0079715	0.410493294505514	1		8.93036806216178	9.12366932050388	9.53820462553781	9.4257026815668	9.63892989078968	9.7927469869455
hyd	FBGN0002431	FBTR0082090	0.0807239789380583	1		10.252961352678	10.1489131034627	10.279264468913	10.1715783270953	10.2283739424014	10.5041155325015
COX8	FBGN0263911	FBTR0078382	-0.179805430144247	1		9.69087132508108	9.50313210097931	9.43234791495087	9.33890641776388	9.3579079872213	9.40758982143746
Pglym87	FBGN0011270	FBTR0082620	0.241730902897645	1		9.83743114615843	9.84104520823128	10.0058663191569	10.3537172383343	10.1101417126657	9.91525129692675
poe	FBGN0011230	FBTR0079545	0.0902395882492101	1		11.384581730152	11.417647924898	11.4947102781795	11.5655166130286	11.4661179670191	11.5360035306359
POLDIP2	FBGN0037329	FBTR0078680	0.135445103368299	1		10.5039502480537	10.4622724667986	10.418413095299	10.6771556617664	10.5580336415857	10.5535343996475
SdhD	FBGN0039112	FBTR0084466	-0.215888545223657	1		9.77107705613461	9.70261771468679	9.66091788448297	9.56451249556125	9.47657533193444	9.45040860865678
sle	FBGN0037810	FBTR0082231	-0.170698237276168	1		9.92314206663841	9.79849645383365	10.1212457624865	9.86574455801304	9.70798804025402	9.7733512414712
Cht8	FBGN0034580	FBTR0071534	-1.04363275508184	1		8.47826434534704	8.73649049819773	8.47453615919463	7.65479768748566	7.69408272928545	7.22272311825492
rin	FBGN0015778	FBTR0082797	0.17844504904441	1		10.8203787529462	10.9961840130831	11.0416863542573	11.2745956221409	11.0645014469759	11.0512492576625
CG3630	FBGN0023540	FBTR0070385	-0.0112352516114745	1		9.70000646668132	9.43480722829136	9.28985612199323	9.41885644389359	9.35160520322207	9.63952022463788
CG33181	FBGN0053181	FBTR0113451	-0.439287525372476	1		9.30035287563957	9.34786543313072	9.21921457708957	8.83810326856779	8.85067900335471	8.87398607214985
Obp99a	FBGN0039678	FBTR0085450	-0.920049190222141	1		8.66088758449107	8.6646064209204	8.60637049281289	7.99266498368915	7.82723480492373	7.30361585212768
vkg	FBGN0016075	FBTR0079036	-0.339005219591672	1		9.26385633485586	8.87337103489834	9.14493517816487	8.75718702101606	8.39963497153641	9.0717069340181
CG5122	FBGN0032471	FBTR0080431	-0.0856864080051973	1		9.99169929949069	9.97585667954978	9.97515017128365	10.0805206560812	9.86963028540111	9.71354858777624
UK114	FBGN0086691	FBTR0080746	-0.892047071268249	1		8.40567364586352	8.04240585582928	8.93904152552813	7.4189867426485	7.63302733874562	7.81213457624115
CG4988	FBGN0032372	FBTR0080254	0.884673857212567	1		8.12734985384435	7.80830774043111	8.14198371537704	9.11437085907275	8.95691400685578	8.60943751473095
CG34051	FBGN0054051	FBTR0100106	0.519444394935159	1		9.06137150760847	9.11855384528863	9.33893384265598	9.65662826886203	9.72921184246028	9.69305051148981
Crtp	FBGN0029501	FBTR0072299	0.324374574258167	1		9.60594275532101	9.73473332511138	9.80427838898439	10.2686967588091	9.97998668500319	9.8375807741592
TTLL6B	FBGN0039501	FBTR0085180	0.195773932304961	1		10.3037810644974	10.2784055836946	10.3448060719198	10.6952111370458	10.4142386222067	10.383701742638
CG1907	FBGN0039674	FBTR0085447	-0.250555483796004	1		9.50357763427856	9.19830145043957	9.50172381678022	9.05084208022813	9.00321972684618	9.39379974155224
CG7378	FBGN0030976	FBTR0074649	0.273315614526587	1		9.74924125487198	9.70261771468679	9.46429654906966	9.87577857804457	9.9469210310567	9.9264696384328
Imp	FBGN0285926	FBTR0073413	0.149690383755586	1		10.2806261138133	10.1872865006874	10.3584715286289	10.4362667689232	10.4792804929122	10.3602563939021
Ack	FBGN0028484	FBTR0073211	0.437664036988728	1		9.49135238912442	9.4140800379419	9.49966980204254	9.92975189854612	9.91022345047671	9.87280232977749
CG46025	FBGN0267689	FBTR0347187	0.238802219720124	1		9.40460971328941	9.52456198180093	9.64799337221327	10.0319942383933	9.78484789718272	9.41671051863254
Tango9	FBGN0260744	FBTR0082508	-0.112392222657832	1		9.48784034937974	9.63973395505383	9.31109418496606	9.52467884461155	9.4746432248216	9.0832091094304
CG33258	FBGN0053258	FBTR0301030	-0.542620665898112	1		8.80614711780941	8.56658712603474	9.24396640853492	8.25602141884902	8.12202285600551	8.65639487186493
CG43675	FBGN0263750	FBTR0310402	0.265832313937988	1		9.94123136633648	9.85033246024185	9.96178323805861	10.3356560070319	10.1662850150405	10.0326189664405
gpp	FBGN0264495	FBTR0303787	-0.0152466254623844	1		10.3265702459059	10.2353386625734	10.6266202093579	10.4464013725355	10.2801779909768	10.4395822929888
CG31300	FBGN0051300	FBTR0084824	-0.564458303728398	1		8.76611507199582	8.28087528333035	9.0886542310662	7.96159607894351	8.37912404298327	8.19799479425215
Sfp24Ba	FBGN0259951	FBTR0300296	0.708259988173375	1		7.83841638757604	7.40812929236653	8.74113703539342	8.6206550085461	8.66321556835671	9.08607038152904
LpR1	FBGN0066101	FBTR0113480	-0.0836830440894144	1		10.2184121916938	10.1451448036713	10.2156172609575	10.0906076028726	10.0799585829064	10.1589264808158
CG16989	FBGN0025621	FBTR0479789	-0.79378571813044	1		8.64835789617082	8.79537726581342	8.12609357430438	7.72308190838503	7.84529165473026	7.73402250858778
CG12990	FBGN0030859	FBTR0074479	0.162598340016457	1		9.93221506799372	10.010788716292	9.77570518447727	9.97245769007814	10.1348207418924	10.1021100141912
CG34310	FBGN0085339	FBTR0112506	0.359433572384459	1		9.91139230384991	9.85341497246834	10.0929138140604	10.420358945486	10.1746402173001	10.3376247602097
CG7309	FBGN0032314	FBTR0301184	0.352115959048832	1		9.72706987385052	9.77593000356406	9.74482140040112	10.269965412813	10.0387062762656	9.97512833021518
CG2291	FBGN0033279	FBTR0088802	0.910324147012822	1		8.0627210797423	8.05317020530761	8.19372133332376	9.21528341813384	8.90046281596121	8.87398607214985
Trpm	FBGN0265194	FBTR0339074	0.0195210869927806	1		9.50357763427856	9.66451548022988	9.12108310281574	9.43478075209287	9.54997769298017	9.41215737763748
NKCC	FBGN0051547	FBTR0078764	-0.340642157310459	1		9.43775238781784	9.61451930076517	9.5835155196085	9.09159184412119	9.22400469172101	9.30080036984383
BG642167	FBGN0250831	FBTR0110770	0.724761906765011	1		8.25679869925417	8.29454798159077	8.82226978345911	9.15063641080288	9.21013685706875	9.23271404803243
Gal	FBGN0001089	FBTR0079230	-0.776941653983459	1		8.6229672588955	7.85211412286926	8.79572928453257	7.63129867600236	7.60503949527279	7.88623375065918
AhcyL1	FBGN0035371	FBTR0073016	-0.269250862958481	1		9.54809973260739	9.62898159092046	9.57963144868559	9.31206188390007	9.42747898152203	9.20402687155661
fax	FBGN0014163	FBTR0075412	-0.127680281504245	1		9.78545278404476	9.58885610725025	9.66091788448297	9.60327580283604	9.59691663390128	9.45705479252745
PH4alphaNE3	FBGN0051017	FBTR0085667	0.965490791800998	1		7.82177429368492	8.05317020530761	8.09377840113035	8.90168525953598	8.97068829566964	8.96694756185021
Cnx99A	FBGN0015622	FBTR0085437	0.0687890253395211	1		10.5433946988357	10.4306320711304	10.7587337713971	10.6364231208723	10.5842537529055	10.733107330785
sut4	FBGN0028560	FBTR0089674	0.21328104694476	1		9.28222001095848	9.3888078137271	9.54220168724807	9.93455989465951	9.61632470096588	9.22234822731848
CG14661	FBGN0037288	FBTR0078848	0.127024199209622	1		9.19013363701632	8.75309048572192	8.65516831995835	9.04195820042088	9.2263030925503	8.72408389424534
CG17177	FBGN0036440	FBTR0075710	5.18656113234248	7.31672908731485e-26		3.20945354573206	3.31081477294802	3.61484365701265	7.94897872225621	7.79042862480468	7.93148028722291
CG43679	FBGN0263762	FBTR0310456	-0.611950579914831	1		8.92518383414767	8.77601418574079	8.67350581638213	8.04102415715831	7.89236672269751	8.5567807421801
CG10561	FBGN0002036	FBTR0081155	0.113220269884192	1		9.84018813998024	9.73306073551248	9.65354663270763	9.95836242210746	9.92303236943937	9.67415974490255
TTLL6A	FBGN0034459	FBTR0300829	0.248202065526744	1		9.52258184685358	9.52068924202988	9.48520922887596	9.98332625331837	9.78484789718272	9.45262740696755
CG7251	FBGN0031723	FBTR0079117	0.278823212466848	1		9.48079051664384	9.59623514863519	9.68461762251627	10.0527808784869	9.92161475928723	9.58594974464018
CG6790	FBGN0037915	FBTR0082460	0.311490939757181	1		9.7667362553974	9.70432595232887	9.82902849715326	10.3124489889523	9.94133565189565	9.94864796482463
subdued	FBGN0038721	FBTR0083805	-1.57215967535593	0.083569891996355		8.28135082822585	8.23434047754614	8.15770074411886	6.75739313677484	6.50405190370104	6.8032228996457
LUBEL	FBGN0031857	FBTR0290295	-0.129598937824869	1		9.89159417842189	9.91224388433916	9.77230612059051	9.67589825862373	9.73729242073321	9.77866690318289
CG9934	FBGN0032467	FBTR0080428	0.350607295052487	1		9.95274156323018	9.99831039847427	9.98252307729075	10.4271980736887	10.2420684014712	10.30729490997
FBTI0019822	FBTI0019822	FBTI0019822	5.75788479289728	1.04298702570608e-19		3.20945354573206	3.15963783076062	2.33095760509295	7.4189867426485	8.14163863338237	7.47930398472653
CG4000	FBGN0038820	FBTR0083935	-0.125227596803479	1		9.79543123543726	9.67848754621782	9.61990183505327	9.52680299916606	9.61457108056934	9.58392693827605
CG32081	FBGN0052081	FBTR0076198	0.293636350759455	1		9.92962859904756	10.1688461388101	10.2305562721325	10.5575834855867	10.3535038965984	10.2986870268073
CG9399	FBGN0037715	FBTR0082109	-0.225265980702151	1		9.52601042266458	9.44710209408096	9.25374944806936	9.09159184412119	9.18436100953965	9.28843182165123
Cyp28d1	FBGN0031689	FBTR0079062	0.184992691927837	1		9.270003568647	8.85195440513074	9.61041510767584	9.26702761065467	9.50903133742855	9.58594974464018
CG3222	FBGN0036014	FBTR0076379	0.294837770310056	1		9.3820839055642	9.37385861908522	9.68099675372875	10.0124204500158	9.77546138112342	9.50487985407696
CG33199	FBGN0053199	FBTR0088688	-0.00164504282725702	1		10.1873523894364	10.1539222409522	10.0626235998054	10.1524457126622	10.1421428730091	10.1077526312376
Acbp5	FBGN0035926	FBTR0076591	-0.104104061084639	1		8.80049581494457	8.09544198377096	8.911495388795	8.11630654491607	8.21291016182714	9.0889259901467
ssp7	FBGN0052667	FBTR0073474	-0.328543828703768	1		9.13955166747278	8.58153546067401	9.02438453507171	8.32111215665066	8.66998569353187	8.79574711375244
CG13784	FBGN0031897	FBTR0079414	-0.18743972353851	1		9.60432187957108	9.39728117299834	9.8485273461849	9.35094528586435	9.39106554728993	9.57377014374336
CG10734	FBGN0034082	FBTR0087250	0.139071627125049	1		10.2550288861045	10.1933812789737	10.3931862593596	10.6423129397197	10.3010440807655	10.2937450784862
Gld2	FBGN0038934	FBTR0305038	0.211497510105737	1		10.2446614610425	10.1299723989197	10.4749180754726	10.6215925089384	10.4252846131176	10.4485035775001
Vha68-1	FBGN0265262	FBTR0080429	-0.0373701926158121	1		10.2131045358971	10.2680475666292	10.1698490236158	10.1034737602201	10.1734495754369	10.2599366676212
dally	FBGN0263930	FBTR0076583	-0.515918812201744	1		9.1192656982179	8.8672843704441	9.04424971375074	8.47424784144825	8.35831729796126	8.66407462656092
CG33668	FBGN0053668	FBTR0302418	1.38294496212509	0.76436110798567		7.21310452841176	7.14182399161616	7.21329755105327	8.70186015127023	8.53187256226427	8.39544935128055
Tspo	FBGN0031263	FBTR0078066	0.135565500280726	1		9.33399419811911	9.39305071416061	8.78901716252729	9.42114213485031	9.40127292453853	9.15853878206648
und	FBGN0283478	FBTR0079866	-0.00158045710114286	1		10.2735045502612	10.250617211727	10.2575490468427	10.3501230356091	10.2668421977691	10.153480876542
CG30002	FBGN0260474	FBTR0302050	-2.23441449772503	0.0256473634378059		8.1137424787914	6.47411347758806	7.93867238655267	5.72350396950868	5.10896337207623	5.71303193156953
CG31921	FBGN0051921	FBTR0078096	0.160259739455223	1		10.2077772811792	10.1737866608869	10.4675807849955	10.6393710359505	10.3639795452111	10.3219328346516
CG10467	FBGN0035679	FBTR0077063	-0.253807815846021	1		8.57080475171095	8.30809231663237	9.35946660838745	8.41125487907679	8.56493846476673	8.70559772878741
CG32192	FBGN0052192	FBTR0075147	0.130969096540729	1		9.84842764997157	9.92108529309934	10.1265798069758	10.3513220983792	10.0517247835629	9.8544602248377
CG2493	FBGN0032864	FBTR0081363	-0.578277005910327	1		8.91475915363638	8.43285464705016	8.86118692569889	7.99266498368915	7.99298450400163	8.49783801587612
hiw	FBGN0030600	FBTR0073970	0.543072180062573	1		8.89633271857066	9.13384617540562	9.09954504896185	9.61729849924632	9.6250609714097	9.5112803243495
CG3107	FBGN0033005	FBTR0086077	-0.340744831756169	1		9.39339077288107	9.3236198066169	9.36624643376947	9.04492557622874	9.1141129754557	8.90023463319601
Mal-A3	FBGN0002571	FBTR0088758	0.222526166767632	1		7.72366125572954	7.54406787735856	9.01578643235031	8.18247515170588	8.3329465091492	8.82344451495216
Rel	FBGN0014018	FBTR0089338	-0.280791513280175	1		9.50183750047605	9.45726837771479	9.68642465473786	9.12842723848235	9.17010490280696	9.49199309199512
Ggt-1	FBGN0030932	FBTR0074622	0.314947097501704	1		10.027215201268	10.2738111991723	10.3493756216535	10.5218215434194	10.4352535565205	10.6456282163387
CG14183	FBGN0036931	FBTR0074907	0.078532163360258	1		9.92444170835751	9.82071535197922	10.0709478379836	10.2209546083334	10.0189555626802	9.78923982774675
Fdh	FBGN0011768	FBTR0082290	-0.192764746072512	1		9.82356658956906	9.8838831819488	9.83555743933296	9.73036832824557	9.65948644561681	9.57377014374336
PHGPx	FBGN0035438	FBTR0073066	0.227050224988914	1		9.838810301647	9.84104520823128	9.88517917703794	9.87910780282982	10.0963861170711	10.2446525876263
Pdh	FBGN0011693	FBTR0075426	-0.090807486465268	1		9.51914510359205	9.45117720824512	9.44734536426668	9.37236528119017	9.59157789543496	9.14762399672666
betaTub97EF	FBGN0003890	FBTR0300611	-0.100359858745938	1		9.41943386617622	9.25767493151571	9.28270671754506	8.9049553016228	9.09159758575838	9.58392693827605
CG34002	FBGN0054002	FBTR0302155	0.709961406143856	1		8.52698851931552	8.68204936937276	8.47871330709892	9.20470808789532	9.24001712961215	9.35873659404295
lncRNA:Hsromega	FBGN0001234	FBTR0084057	0.0872135282146098	1		9.95274156323018	9.84569630748095	9.72561726511967	9.82489569620279	9.92868892136074	10.0341013681512
CG7546	FBGN0035793	FBTR0076791	-0.0198198139840099	1		9.99417694124168	9.84104520823128	9.86617269530899	9.77929724263427	9.86078113474076	9.99961471433794
tweek	FBGN0261671	FBTR0304927	-0.234134268210432	1		9.62365322376844	9.52649446018774	9.67736677443258	9.22578179221512	9.35370919218659	9.53660197442559
CG13843	FBGN0038993	FBTR0084269	-1.32277414955146	1		8.31345025429763	8.33480538233043	8.42344362172285	7.14803610999322	7.13282137985596	6.88435933101441
ND-B22	FBGN0032511	FBTR0080472	-0.0930234214141301	1		9.75509652616281	9.53994981159974	9.50172381678022	9.49026001465598	9.37043154588151	9.66078747168846
CG13978	FBGN0039518	FBTR0085182	0.225685959247165	1		9.92833362360698	9.90780277771755	9.88832272163294	10.3680051701321	10.0189555626802	9.9812889987747
GLS	FBGN0261625	FBTR0302972	-0.159516290043539	1		9.88893378112016	10.1860644491833	10.0584433998301	9.85056145111679	9.85485140160099	9.96272750413544
lncRNA:CR32660	FBGN0052660	FBTR0331750	3.27100841428088	1.5358304395669e-17		4.83289028695248	5.15343013382833	4.62221823463119	8.06460914702845	7.97122359773344	7.87304117646503
CG5504	FBGN0002174	FBTR0089503	0.136694548078134	1		9.60594275532101	9.84878873077943	9.72385869190912	10.0169611065759	9.96354858642979	9.57580723113677
CG4666	FBGN0029838	FBTR0070887	-0.0833366238667156	1		9.55314959123348	9.2103732357677	9.34809561244747	9.0887190111271	9.28701495348466	9.48333751969541
loqs	FBGN0032515	FBTR0080497	0.0721966782827085	1		9.72706987385052	9.8580264267492	9.82246987375532	10.1176361921738	9.89151856707199	9.56354133653834
ALiX	FBGN0086346	FBTR0085241	-0.118644827955414	1		9.97549007300948	9.95591885244625	9.89458933637118	9.87077029140348	9.81417526233934	9.78748304577276
Pcf11	FBGN0264962	FBTR0301513	-0.0558084929832359	1		9.91531953368913	10.0135470796023	9.79258140615732	9.80402918826904	9.90449388851577	9.85278113907721
CG2750	FBGN0030376	FBTR0300918	0.290042511947367	1		9.6862819709283	9.44096775848523	9.86617269530899	10.1551945269783	9.84740479647328	9.86782301993264
CG8654	FBGN0034479	FBTR0086340	0.361949798403867	1		9.17492599762917	9.22710581474199	8.54793459930935	9.32676624286227	9.28481134003079	9.50487985407696
Rab10	FBGN0015789	FBTR0077337	-0.348582896692996	1		9.32614887655259	9.26232090868367	9.09138465280732	8.81742828652603	8.88890258832612	8.94505090789848
dop	FBGN0267390	FBTR0075562	0.140054302289228	1		10.2373596784718	10.1737866608869	10.0833448256207	10.293860265654	10.2867999437888	10.3376247602097
tral	FBGN0041775	FBTR0075959	0.0254945418492866	1		10.2088443069866	10.0435460209646	10.2477918260265	10.2469571810395	10.2075853911358	10.1273297876841
asRNA:CR43964	FBGN0264679	FBTR0333776	-0.699282567741573	1		8.64835789617082	8.43285464705016	9.03293169867929	7.84385883019314	7.93233387704551	8.29020634332757
Tao	FBGN0031030	FBTR0074771	-0.225893419904763	1		9.52086449858544	9.47538908539885	9.40846090795941	9.08006602786418	9.34315842842772	9.29586566786038
pyd	FBGN0262614	FBTR0305294	-0.0216897545976403	1		10.4161380849738	10.4035492052952	10.459149360838	10.3453167938765	10.3785188269427	10.4868983018341
CG5059	FBGN0037007	FBTR0078216	-0.0257115007240364	1		9.50531567171421	9.2898868939256	9.15279903508404	9.35094528586435	9.41946616169452	9.10594195259208
Spn42Dd	FBGN0028988	FBTR0300357	0.703035856783068	1		8.45327094771374	8.3215106762765	8.67714551102357	9.04195820042088	9.20781253560931	9.30080036984383
CG31659	FBGN0051659	FBTR0077943	0.879923690422998	1		7.7706642044288	8.12124638567366	8.14724177288793	8.63647915174066	8.89180134102054	9.10594195259208
vig2	FBGN0046214	FBTR0084775	-0.151684413941777	1		9.68781337835043	9.65571372126389	9.6368223095935	9.49894200973087	9.62854072046206	9.38917360005581
eIF3g1	FBGN0029629	FBTR0070446	-0.253975422131402	1		9.27815934671738	9.30347485327773	9.14493517816487	9.14234798505003	9.14116298075204	8.63310723298423
CG12239	FBGN0029810	FBTR0070814	-0.327411770034752	1		9.05663803005405	9.48932727941111	9.09954504896185	8.88190781031895	9.02714577430846	8.78873887332153
Spn75F	FBGN0052203	FBTR0110771	0.483853926523854	1		8.86418645925498	9.07959845057054	9.3774758170516	9.47493965669757	9.58979391664207	9.73010578509727
Gba1a	FBGN0051148	FBTR0084441	-1.43083713076277	1		7.2550288788336	6.23034081673482	8.46193165495973	5.00977315562885	5.33024343715128	7.23308625536262
enc	FBGN0004875	FBTR0073152	-0.16781941877717	1		9.93479690820606	10.0978412614266	10.2367354914292	9.9103580602914	9.77074512172461	10.0850485269594
Ubr1	FBGN0030809	FBTR0074415	-0.0519965057060524	1		10.0559605505844	10.1350476171409	10.0345240535632	9.97089833258679	10.0875637719833	10.0101981924068
AttC	FBGN0041579	FBTR0305795	3.06174836731696	0.914585340526574		4.30378100123337	3.4476420026969	5.43272218664147	6.57234806677683	6.41012922603757	8.4408616052223
CG13700	FBGN0036785	FBTR0299605	0.462591188877392	1		9.1350682608448	8.9759299683926	9.00134139912442	9.74503957555308	9.41544300085854	9.30080036984383
CG15021	FBGN0035544	FBTR0073301	1.0923366021733	1		7.65642517431085	7.68222904809891	7.78523879914855	8.73897946890953	8.7230325036687	8.89044730248618
CG2076	FBGN0030263	FBTR0073428	0.545261228806494	1		9.03032259754101	8.99559501728689	8.64032863430129	9.48371405813378	9.37458202297165	9.46586901027162
sals	FBGN0051374	FBTR0082399	-0.225353209603426	1		9.52601042266458	9.71960974844357	9.47896719308791	9.38412927977641	9.41544300085854	9.25830736361368
eIF4E3	FBGN0265089	FBTR0076701	-0.363019238226364	1		8.9911678209702	9.30572712278829	9.19656892933432	9.0887190111271	8.88017121941632	8.36749962726963
CG16721	FBGN0029820	FBTR0070821	-0.0243438294151866	1		9.84842764997157	9.85495376226858	9.68280832407701	9.86070125589404	9.82483154758456	9.62385381617762
Galt	FBGN0263200	FBTR0079322	0.104487998012102	1		9.13282132184303	8.82079696111998	9.57768548486434	9.16434550648175	9.07383940629668	9.63952022463788
Ythdc1	FBGN0027616	FBTR0073078	-0.0202396607432062	1		9.42127622076377	9.5814391297093	9.24151024782384	9.40737335249382	9.58621932739603	9.18012370419816
ms(3)76Cc	FBGN0036895	FBTR0074948	-0.0195747841752868	1		10.2141676303495	10.1426271244844	10.2876218632109	10.3608788919769	10.1409250956159	10.0721186803805
Jheh2	FBGN0034405	FBTR0089970	0.0475050121646055	1		10.0677707735897	9.96876761580137	10.0202663424443	10.0776256700475	10.1397062894297	9.97821195294184
Tom70	FBGN0032397	FBTR0080309	0.154648524383488	1		10.2363135433151	10.2175061310053	10.3030154517055	10.5914659298588	10.352452135957	10.2561308009263
ND-ASHI	FBGN0029888	FBTR0070990	-0.330468944366357	1		9.4665866532497	9.47738851944089	9.44947518655572	9.13957456084559	8.98975399758147	9.26841890195562
CG8974	FBGN0030693	FBTR0074185	-0.15466261251582	1		9.82217277739854	9.79529420596879	9.68642465473786	9.6778111765419	9.57363805331524	9.59401272701667
Gclm	FBGN0046114	FBTR0084336	-0.0802652152704444	1		9.5912888949251	9.3888078137271	9.29223140520089	9.38412927977641	9.43146876410367	9.22754044750921
CG14207	FBGN0031037	FBTR0074733	0.0193081014038214	1		10.2077772811792	10.2726603132699	10.1225811236333	10.1344496112594	10.18413014228	10.3388247913676
CG9008	FBGN0028540	FBTR0080576	-0.325454073299914	1		9.0754794644598	8.95024595779174	9.57573689270493	8.91147323361328	8.79292644611379	8.99766300401525
Saf-B	FBGN0039229	FBTR0084700	-0.0936598112084635	1		9.80392960387896	9.85495376226858	9.62744655643523	9.73036832824557	9.69144689536819	9.592001202111
akirin	FBGN0082598	FBTR0076848	-0.441238107659915	1		9.22430352457577	9.21995845949886	9.36624643376947	8.8139534657502	8.83871121037298	8.84725107784694
CG2277	FBGN0035204	FBTR0072729	-0.0712921045859534	1		9.92962859904756	9.93570162176555	10.0723305533567	10.0601326888001	9.94133565189565	9.70426736871895
CG7029	FBGN0039026	FBTR0084312	-0.0482423790667499	1		10.2425790057282	10.3067936739649	10.3344713571523	10.1274678173768	10.2203250625952	10.3813742791837
Pura	FBGN0035802	FBTR0089849	-0.381130664625566	1		9.25974357894466	9.26463829866627	9.12375289095516	8.8517237982345	8.91478404302657	8.74595908771824
snu	FBGN0039594	FBTR0085308	-0.0546362401636217	1		10.0380619362508	9.95878403869897	9.88675180553429	9.91847053283823	9.87256798134128	9.93442966527253
CG2201	FBGN0032955	FBTR0085921	-0.391848452191489	1		9.28828965747542	9.29216045976249	9.20919370318502	8.79996987974701	8.88599799954913	8.93556392618377
CG14540	FBGN0039398	FBTR0084948	0.0310660934537923	1		10.7086531522526	10.7554360137098	10.9355245017264	10.9656734016975	10.7729516741631	10.753947838357
Vha14-1	FBGN0262512	FBTR0087341	-0.206332390129415	1		9.28828965747542	9.20555663615804	8.96607154840376	8.83467794839616	8.66660460220567	9.29339197276721
Rab7	FBGN0015795	FBTR0084503	0.017874130409324	1		10.1060724605453	10.0245280948383	9.94829129770252	10.0453914122097	10.0452302143202	10.0473748823168
Trf2	FBGN0261793	FBTR0112927	-0.277145552431328	1		9.52772165988941	9.48932727941111	9.78922191792592	9.34132224166547	9.31319907231935	9.34207751740825
RhoGEF3	FBGN0264707	FBTR0333952	0.147523960223089	1		10.6087171705322	10.6740906235089	10.6057645045376	10.9106137678243	10.6946082609583	10.7165847429242
Arts	FBGN0042177	FBTR0075313	-0.292430692992134	1		9.42495388673897	9.53994981159974	9.28747692161956	9.21791518244385	9.0712845851821	9.10029223534505
CG8839	FBGN0033717	FBTR0087957	-0.212769596824778	1		9.80534114432229	9.77917547388875	9.84367728492353	9.61530358236481	9.53150965069243	9.64535154391915
FBTI0020099	FBTI0020099	FBTI0020099	2.81000051073577	3.04047844339667e-13		5.37937865390213	5.19290245123717	5.32548432144647	7.99266498368915	8.07688720225562	7.86639937253777
phtf	FBGN0028579	FBTR0086125	0.185625766274502	1		10.252961352678	10.2657356508471	10.1516506326473	10.4873336562635	10.3805839574375	10.3578907663682
PRL-1	FBGN0024734	FBTR0080856	0.00545848042138033	1		9.72557959624487	9.68022457836994	10.0626235998054	9.66243633956457	9.71455175853856	10.0978635211245
dnc	FBGN0000479	FBTR0070509	0.337850684764222	1		9.81938110678425	9.9955227206749	9.95280264516387	10.2156973777908	10.2397949997888	10.3243581141826
klar	FBGN0001316	FBTR0072565	-0.117101144060909	1		9.70152338237449	9.77430452642441	9.62367912772522	9.4325165841433	9.67134388149056	9.63757120198432
CG1275	FBGN0035321	FBTR0072905	0.094128411359628	1		9.42862220157373	9.64685793372749	9.21921457708957	9.57891517065091	9.66627405190211	9.34207751740825
Slik	FBGN0035001	FBTR0072363	0.0076037206125769	1		10.4253473678343	10.4470492254763	10.4324790094881	10.3844975250915	10.4242839196137	10.515834303873
Nepl15	FBGN0039024	FBTR0084317	-0.198448079760228	1		9.36303994565347	9.13637921166517	8.89596161899428	8.97196769478931	8.86844658045571	9.00372839195178
wdb	FBGN0027492	FBTR0085203	-0.0644476719518043	1		9.78688250955234	9.54758261331052	9.75518962770053	9.50757206980791	9.66627405190211	9.72644279448175
Cyp6a17	FBGN0015714	FBTR0087451	-0.375437066303208	1		9.21795801305714	9.312462911017	9.27071174314475	8.96884623139159	9.00857102258471	8.68309704131963
CG33293	FBGN0053293	FBTR0078824	0.168595660629269	1		9.32221015909052	9.43068554477836	9.67190462264798	9.84886453327366	9.74532799141628	9.29586566786038
mbc	FBGN0015513	FBTR0084459	-0.348859750337685	1		9.31430031722825	9.16643374146671	9.1606202598859	8.79645270224614	8.90333845698006	8.90672282620329
mesh	FBGN0051004	FBTR0085779	0.176645013882033	1		9.25355237788244	9.14143198083709	9.15018250926609	8.97508241906247	9.29360567036511	9.71169711449236
Gem4b	FBGN0052786	FBTR0344825	-4.43440465246599	5.86109051778765e-18		7.72366125572954	7.30382522134047	7.93259475664422	2.85914795263908	4.03517428736248	3.98593433705733
soti	FBGN0038225	FBTR0082940	-0.256627374444609	1		9.59292447130851	9.60357663995982	9.70971239894426	9.55621737545364	9.30669746025321	9.26337199146541
BI-1	FBGN0035871	FBTR0076711	-0.00251398428140768	1		10.665003060629	10.6600757018751	10.7222052144253	10.6819290539458	10.6100058232421	10.7458286724535
CG31808	FBGN0062978	FBTR0303445	0.193394928637934	1		9.75363493470753	9.67151842756295	9.47060224420107	9.78463275372393	9.87109988110857	9.83247818689475
Scsalpha2	FBGN0038708	FBTR0083769	0.131705226588101	1		9.54472331338051	9.65924087131575	9.64799337221327	9.97245769007814	9.80805042922917	9.40987540714063
l(1)G0196	FBGN0027279	FBTR0299522	0.059444335729833	1		10.4838160937024	10.52933839541	10.4780512410715	10.482964119459	10.5154402688494	10.6648937875384
CG4199	FBGN0025628	FBTR0070334	-0.287845623233305	1		9.28828965747542	9.43891716996714	9.10225495579024	9.04788686118014	9.05068149024761	8.88717004802041
CG5327	FBGN0034363	FBTR0086707	-0.84220932306685	1		8.63254119067317	8.33480538233043	8.72012033143154	7.96159607894351	7.62608111519039	7.61227751609481
Moca-cyp	FBGN0039581	FBTR0085286	-0.265832313302098	1		9.33399419811911	9.42032952248035	9.11304396622023	9.10302630896128	9.0814768357997	8.90023463319601
AsnS	FBGN0270926	FBTR0089463	-0.781099002976981	1		7.94982702294996	7.89462946179067	8.82555327701254	7.11453177348817	7.10311391005036	8.10513743219087
f-cup	FBGN0028487	FBTR0082846	0.180281055517147	1		10.527232942912	10.4793334876132	10.5552365839618	10.8234399379065	10.6196548474868	10.6514349490472
Appl	FBGN0000108	FBTR0070109	0.0284058923167699	1		10.1830153171154	10.3191096255482	10.3182465228037	10.131660946927	10.2999533570484	10.4584745191889
CG5958	FBGN0031913	FBTR0079466	-0.150949445840246	1		8.20640422700112	8.12124638567366	8.95412068269775	7.8023765029435	7.93233387704551	8.95760394634724
RpA-70	FBGN0010173	FBTR0081867	-0.777330661753149	1		8.73386303402173	8.38679192831428	8.4828783954883	7.60741055959931	7.82116528101558	7.88623375065918
endos	FBGN0061515	FBTR0075782	0.1149354469778	1		10.3586515172507	10.2668920718431	10.3065446135018	10.5398133213376	10.371267501609	10.3602563939021
CG13168	FBGN0033705	FBTR0087998	0.231427638595897	1		9.68167797098864	9.64151825036958	9.82411232698158	10.1246656116977	9.97316022441635	9.71724442132597
Prosbeta2	FBGN0023174	FBTR0075629	-0.106835891841616	1		9.51051725617897	9.2738708129543	9.20415704313796	9.08295612598729	9.27374250028325	9.3228000023546
Rpn9	FBGN0028691	FBTR0084469	-0.301032102636317	1		9.496604470143	9.44914109001095	9.67554835399428	9.24138748631874	9.19143658124704	9.29833512872903
Qsox1	FBGN0033814	FBTR0087760	0.0677378693310456	1		10.0724679243875	10.175019152353	10.0259863465199	10.2077754361426	10.2180171105901	10.0473748823168
CG16984	FBGN0062517	FBTR0072928	-0.390211151205334	1		9.08480870279131	9.17138251756607	9.27792068867417	9.11154307375607	8.7230325036687	8.47182051713289
csw	FBGN0000382	FBTR0070378	0.315006942374566	1		9.7565566383812	9.66100121786718	9.65539297950691	9.93295900900226	9.97862397452455	10.1006959048608
Idgf3	FBGN0020414	FBTR0080862	0.221752187923119	1		10.3117486313308	10.2576146447171	10.2305562721325	10.5513366259607	10.411211343052	10.4998304494659
Cyp6a9	FBGN0013771	FBTR0300128	-1.17452930190373	1		8.41679784121646	8.2248506462191	8.20384987734334	7.06861350748557	7.37579550670402	6.91042152505799
Atg2	FBGN0044452	FBTR0072970	-0.179441202027691	1		9.51742365698904	9.36092056555658	9.39967572141529	9.19137897162033	9.37458202297165	9.17206715585957
FBTI0018951	FBTI0018951	FBTI0018951	0.378781645548341	1		8.46760586382192	8.4814823426389	8.68077604638553	8.47424784144825	8.66660460220567	9.43702367701533
Gbeta76C	FBGN0004623	FBTR0074949	-0.212519586367673	1		9.71209736689874	9.70432595232887	9.66642171212744	9.46167717552515	9.40127292453853	9.58190129174733
CG17325	FBGN0040993	FBTR0081102	1.43198755914279	1		6.59619006034956	6.44171086777631	6.90105884520938	7.58312023513265	7.52514982346784	8.7204055625967
CG42305	FBGN0259201	FBTR0299686	1.43198755914279	1		6.59619006034956	6.44171086777631	6.90105884520938	7.58312023513265	7.52514982346784	8.7204055625967
nej	FBGN0261617	FBTR0071402	-0.214729915533431	1		9.5615269397812	9.46937410319399	9.76719246173296	9.31698000803281	9.457136824164	9.39379974155224
Ppm1	FBGN0035143	FBTR0072553	0.413567936770111	1		9.10328812342872	9.27846500793738	9.29460278411995	9.88904962793645	9.57002315897393	9.41671051863254
CG5024	FBGN0039373	FBTR0084902	0.935667296361603	1		7.84392136308886	7.94173209318973	7.77847757743913	8.78584942759227	8.90620837754947	8.63310723298423
Mst33A	FBGN0028412	FBTR0080271	0.217688692888888	1		10.1106467437543	9.96449739675828	10.2428883572942	10.4927770322442	10.215705460521	10.2586691606151
CG7054	FBGN0038972	FBTR0084254	-1.27289750907559	1		8.32136474539585	8.28087528333035	8.24366760358997	6.8001699733388	7.05220025943397	7.22272311825492
Hmgs	FBGN0010611	FBTR0087145	-0.151261125721032	1		9.99417694124168	10.0569783846186	10.0416004156891	9.87244165282452	9.78172583923836	9.9812889987747
b	FBGN0000153	FBTR0080542	-0.722516465793415	1		8.64205200707527	8.57408065396963	7.96868231961845	7.86416111815427	7.61910128539762	7.65143789399748
lute	FBGN0262871	FBTR0083435	-0.441159532822287	1		9.06608950541419	9.00116471814436	9.34122974538144	8.58847630648688	8.60434948651881	8.90348237709323
BomT2	FBGN0040735	FBTR0086666	-2.7597595185767	0.000171297229677231		8.02444743649028	6.35736982711404	7.61352368332763	4.85607163018385	4.7988969176149	5.04760441208196
SdhBL	FBGN0030975	FBTR0074648	0.260034047455458	1		9.68934316192132	9.86872950780128	9.9101378094535	10.3259300918377	9.99489215791401	9.89744431220875
mil	FBGN0267366	FBTR0085246	0.223816850695212	1		10.4969788890457	10.52933839541	10.7405851011821	10.9609681533325	10.6117649981886	10.8546995693649
Phb2	FBGN0010551	FBTR0086614	0.0311519691287299	1		10.4326727006765	10.3876900468399	10.3641274855361	10.4373963581175	10.3237608304938	10.5126477039824
CG4983	FBGN0032371	FBTR0080253	0.180320877109417	1		9.90482307029464	9.85187453963024	9.89145943152549	10.3124489889523	9.93572856492728	9.90394503793638
CG15394	FBGN0250835	FBTR0335171	-0.902636225043037	1		8.32530576845691	8.66811192297612	8.54793459930935	8.03506716894124	7.58368643668468	7.13702384327043
CG11050	FBGN0031836	FBTR0079291	-0.181820645144675	1		9.65530741726091	9.5907044089279	9.6123174502639	9.29969271923544	9.43941537975086	9.56559290804319
CG31204	FBGN0051204	FBTR0085814	0.217243134184457	1		9.39339077288107	9.46131491667998	9.43879449301641	9.7775143449564	9.77703004763562	9.34446919539679
PGRP-SD	FBGN0035806	FBTR0076807	2.97608588294174	1.64772166703909e-08		4.83289028695248	4.15550233542027	5.79622399344882	7.79534531989356	8.01973203142661	7.8597268499457
CG13360	FBGN0025620	FBTR0070147	0.325181955405832	1		9.15069960383585	9.29895973831048	8.91458217252904	9.6072962147402	9.52031427232288	9.20139043765557
CG8329	FBGN0036022	FBTR0076387	0.667234341899274	1		7.40407744607174	7.709703004598	7.40985012664609	8.71682267793329	8.37912404298327	6.78924518107903
alpha-Est3	FBGN0015571	FBTR0081545	0.0916917462563795	1		10.0260049590861	9.91961548260495	9.99861204707689	10.1232624651471	10.1335967655559	9.95648688848512
Kap-alpha3	FBGN0027338	FBTR0082106	0.0260048255975456	1		10.5989832875422	10.6253328643407	10.6406690941495	10.6364231208723	10.6327094622697	10.6734800640184
spin	FBGN0086676	FBTR0089589	-0.0859304776308735	1		9.66777715415741	9.60540619027955	9.79927700440074	9.37708239794904	9.53150965069243	9.86948470011957
CG34398	FBGN0085427	FBTR0112648	-0.194914658727608	1		9.2720468396614	9.19344431052258	8.83861302711754	8.88190781031895	9.01123924535737	8.86401841760683
CG32591	FBGN0052591	FBTR0073973	0.332407607540021	1		9.61884461747679	9.63615873040619	9.75518962770053	10.1496916509401	9.98678099660141	9.8544602248377
CG17111	FBGN0039048	FBTR0303508	0.920640627818412	1		7.93957952646895	8.14156266293243	7.39224299556011	8.93405685498285	8.70995253661382	8.64479803985278
CG6661	FBGN0036403	FBTR0075770	0.206141152900978	1		9.66311362421473	9.82386172949335	9.88202876789064	10.257228389033	9.93009960075642	9.7608713297804
Ude	FBGN0039226	FBTR0331698	-0.836488301098439	1		8.58730904235797	8.65403851653054	8.51577316802197	7.60741055959931	7.90963125523545	7.74854289449699
Hlc	FBGN0001565	FBTR0077221	-0.154480220667567	1		9.09869041168293	9.19344431052258	8.76185196584306	8.9404449143928	9.08401368720335	8.55264948442165
CG17261	FBGN0031501	FBTR0077656	0.154024495317108	1		9.07313769807834	9.15148473794508	9.27311872966213	9.68353475880411	9.31751725943274	8.84048919404053
CG6470	FBGN0030933	FBTR0074621	0.49889371564208	1		8.88836305581661	8.92994851044543	9.0638450701103	9.64494150602677	9.457136824164	9.24300592091831
RhoGAP1A	FBGN0025836	FBTR0112919	-0.224585681564396	1		9.53964382185708	9.44506021230941	9.58157479124955	9.14787888970592	9.23317640646063	9.4963014820221
AP-1-2beta	FBGN0010380	FBTR0074789	-0.310412900388798	1		9.37068772221436	9.15398702022528	9.25618487741608	8.96884623139159	8.91193114806076	8.98545518746774
FBTI0019586	FBTI0019586	FBTI0019586	-2.39893692873646	0.000611078227053544		7.45532753039661	7.43306820052741	8.29668224641855	5.27535146627148	4.98413990678017	6.03072048393226
Kr-h1	FBGN0266450	FBTR0344437	0.174107079001971	1		9.23481774633512	9.19344431052258	8.6440528904467	9.22839449217073	9.31319907231935	9.11717544285552
kcc	FBGN0261794	FBTR0072136	0.0403243684927353	1		9.96668600345963	9.882374957154	9.92092288725453	9.79876506099978	9.95664371270202	10.1189720862091
Mal-A2	FBGN0002569	FBTR0088747	-0.617576840365367	1		8.31741292711039	7.94751324506418	8.89283469310646	7.38191783182667	7.69408272928545	8.27021819569382
Pis	FBGN0030670	FBTR0074058	-0.214725469353841	1		9.70303870478808	9.76941707753128	9.7774017179914	9.50972154260719	9.55181156090421	9.54702288335171
SMSr	FBGN0052380	FBTR0076870	0.350115722628399	1		9.21583662515235	9.33248361459652	9.19403066295349	9.7775143449564	9.64065416873371	9.33728223380276
PI31	FBGN0033669	FBTR0088051	0.171114521138307	1		9.75509652616281	9.7579482255659	9.70615404535509	10.0571964588223	9.9580273337683	9.69117252711304
CG16898	FBGN0034480	FBTR0086325	-2.18210072020638	0.000136436950989872		7.96506306898941	7.95900651104852	7.70906322922487	5.3152232575917	5.66446007048681	6.23013745425934
PAPLA1	FBGN0031990	FBTR0079641	-0.0985035312424175	1		10.0344554114414	9.92548576127054	10.1581764417805	9.9233162098477	9.88425930903965	10.0221992844413
Plp	FBGN0086690	FBTR0099993	-0.0636860618823107	1		9.67551635985511	9.49130750268142	9.6386901706259	9.48371405813378	9.66288424055566	9.46586901027162
prd1	FBGN0037949	FBTR0082531	0.842478908959531	1		8.10917801608296	8.25779549755579	8.15248073641076	9.0887190111271	8.94300693775913	8.98851683965542
lola	FBGN0283521	FBTR0089342	0.096109342597831	1		10.4087280969016	10.4853071750231	10.4031102293809	10.5014439387308	10.5470429888915	10.5369003061857
CG42637	FBGN0261360	FBTR0302277	-0.75359321925608	1		8.14974743235984	7.2947830194747	8.09921478006391	7.63917428518683	2	7.81903035192376
lqfR	FBGN0261279	FBTR0299515	-0.245950332043676	1		9.61240810884159	9.51291243455858	9.65539297950691	9.40275440130557	9.27818023223443	9.36817040448632
CG6752	FBGN0038296	FBTR0083029	0.216170138515842	1		10.0523985482008	10.0939369894869	10.0145235693651	10.4586922010291	10.1686771573387	10.1616415941717
ScpX	FBGN0015808	FBTR0081109	-0.358911338201141	1		9.25974357894466	9.42240668252626	9.56005267599918	9.01497353495899	9.04287883562037	9.12554352883375
Dmtn	FBGN0037443	FBTR0289939	-0.269192235851971	1		9.47015075080924	9.409898624288	9.31577159512243	9.17792555783336	9.05585991385765	9.16396536396864
CG9628	FBGN0036433	FBTR0075677	-0.380156281588682	1		9.16835904234236	9.21517380811197	9.03008826678741	8.61667170346712	8.78671053939075	8.87398607214985
aru	FBGN0029095	FBTR0078031	0.689151741787709	1		8.35259554457569	8.58895194425924	8.43638738857073	9.26193591113215	9.16532138935202	8.99462072061343
rudhira	FBGN0266019	FBTR0305603	-0.00748825727227903	1		9.89954606099093	9.88086515397796	10.314745905389	9.97867831996052	9.97179104759629	10.1562062480532
Larp4B	FBGN0035424	FBTR0073045	0.00676839626099188	1		10.6038584383517	10.5739354064744	10.7604503683106	10.6374064286714	10.5931857976524	10.7312808044963
CG32437	FBGN0052437	FBTR0078344	0.41263100803616	1		9.2327210231796	9.17877399760746	9.30169362297122	9.83692989124391	9.62157280898135	9.46367049921532
CG8176	FBGN0037702	FBTR0082065	-0.158406139361844	1		9.87958356558985	9.882374957154	9.88989192905901	9.75050305531977	9.6980861288044	9.73010578509727
tutl	FBGN0010473	FBTR0089268	-0.312214998703298	1		9.30833934546187	9.39939175957888	9.31343478564203	8.91472119003733	8.86550047170414	9.27846006367493
CG43120	FBGN0262580	FBTR0304959	-3.03038771782868	6.77882228738709e-08		7.84940541276854	7.82096016555362	7.19310247502217	3.89267166963417	4.7988969176149	5.38155637598413
Myo31DF	FBGN0086347	FBTR0080035	-0.26790236591834	1		9.33985031825034	9.14646711537539	9.06939520347266	8.87858504812393	8.82361049365187	9.0630197194193
CG5886	FBGN0039379	FBTR0084907	0.178415916426082	1		9.50183750047605	9.60357663995982	9.75691044429556	9.99411354992745	9.86225976767119	9.50487985407696
Apl	FBGN0042178	FBTR0075312	0.144852544888159	1		10.2099105441986	10.086096604286	10.201785931184	10.5003634185025	10.1614887981777	10.2523148676955
Rip11	FBGN0027335	FBTR0074616	-0.261732749442332	1		9.56819396950253	9.59991056415454	9.69901089980553	9.37708239794904	9.36418335561775	9.34685691505894
Csp	FBGN0004179	FBTR0078493	0.0438953041810036	1		9.96289632138993	9.91667136166713	9.83555743933296	9.8214388361903	9.90449388851577	10.1091598439173
p23	FBGN0037728	FBTR0082082	0.0503486488823745	1		10.2067094656091	10.1004382517823	10.200521937299	10.2077754361426	10.2454718010174	10.2070334786874
nuf	FBGN0013718	FBTR0100039	-0.317583677708991	1		9.41389264383636	9.35875289766183	9.43664883274437	9.11154307375607	9.0635928636609	9.0889259901467
Drsl5	FBGN0035434	FBTR0073062	-0.342712198354166	1		8.89897951928812	8.39104075279137	8.21390780864674	8.12193799557294	8.32867432593594	8.12196436249281
drpr	FBGN0027594	FBTR0072798	-0.045146140295217	1		9.56819396950253	9.41824936747329	9.41936769166469	9.21264684418426	9.32825651688567	9.69305051148981
LysP	FBGN0004429	FBTR0072633	1.26424999337523	1		7.0512092486687	7.1717664751155	6.82435488383456	7.89737599065838	7.94912942739254	8.76750754166405
Phm	FBGN0283509	FBTR0072202	0.00952535169308582	1		9.7507073020761	9.58329695194766	9.48935563243504	9.5768664278599	9.63720354955967	9.65115938808017
Mrtf	FBGN0052296	FBTR0306331	-0.716278193940191	1		8.70994569452585	8.62547302858511	8.83861302711754	7.99266498368915	7.98214507933676	8.08239180801177
ttm2	FBGN0035124	FBTR0072507	0.261629041920029	1		9.35342285899878	9.52842435349763	9.52007952740139	10.0109037164876	9.66796597543511	9.45484279810844
CG1513	FBGN0033463	FBTR0088450	-0.00376087285476331	1		9.63163212164203	9.57957891198593	9.56987527495727	9.61130545394122	9.73729242073321	9.40071125808674
ND-13B	FBGN0047038	FBTR0076276	-0.515263004936567	1		9.01087803787107	8.89746410392179	8.96309310017204	8.4385893322452	8.41583631157866	8.48921754452222
betaTub60D	FBGN0003888	FBTR0072270	0.461628207876555	1		9.14402118434784	8.83957205762753	8.9481079195939	9.44829164225947	9.457136824164	9.42124933512523
CG12983	FBGN0037040	FBTR0114616	0.163378661537764	1		10.1152065693333	10.1700828563777	10.1775786057583	10.5228861171931	10.2375180100207	10.1670565394877
Best2	FBGN0035696	FBTR0077010	0.422123708956227	1		9.00597567135604	9.03141954988077	9.18127190866612	9.26956673743777	9.56276608326426	9.62385381617762
CG13442	FBGN0034546	FBTR0086240	0.148425114093692	1		9.39151243814174	9.45117720824512	9.32508116543466	9.70807786261397	9.64581467202287	9.20928532948417
Chchd3	FBGN0010808	FBTR0085745	-0.500125122796481	1		8.97620640495279	8.79216807930387	8.72012033143154	8.28642860848057	8.35411969574301	8.37687649499683
CG17637	FBGN0037004	FBTR0078207	-0.345991573877047	1		9.05663803005405	9.19587492455453	9.52614656333714	8.79645270224614	8.94858586278747	9.03071142736859
rush	FBGN0025381	FBTR0070259	-0.262210481308726	1		9.36686890156916	9.3674040957904	9.23904989841395	9.05379125817275	9.14845307467246	8.98851683965542
Mpi	FBGN0286506	FBTR0082131	-0.218918815806134	1		9.51397458932908	9.2715682175403	9.47060224420107	9.24397210205535	9.16771512865289	9.20402687155661
Bruce	FBGN0266717	FBTR0082239	0.0524151699715715	1		10.5383105190687	10.577668000239	10.8192796101817	10.6646704189956	10.6946082609583	10.7467330617303
frj	FBGN0031815	FBTR0079258	-0.469101369348667	1		9.01087803787107	8.87640476437245	8.88970097513339	8.2814050410578	8.39963497153641	8.67931257081635
puml	FBGN0033226	FBTR0088834	0.251829279934239	1		9.85116372917037	9.85341497246834	9.68280832407701	10.0805206560812	10.0400134261368	10.0266740804687
Tsp42Ea	FBGN0029508	FBTR0086171	-0.318709504968502	1		9.20731974163506	9.3302727628615	9.05547962912362	8.86857059610388	8.94579909699577	8.84048919404053
MRP	FBGN0032456	FBTR0090013	0.0520244960856421	1		10.4517265844927	10.3876900468399	10.687437180702	10.5502928478698	10.5220035454463	10.6251186007325
Srrm234	FBGN0035253	FBTR0072806	0.120965752737369	1		10.1992125446554	10.4223529011335	10.2611910584729	10.3903422576435	10.4569457320966	10.4044816528432
CG6527	FBGN0036085	FBTR0076291	0.729665478899782	1		8.26091984684953	8.15161451264831	8.25345266269975	9.18062629576943	8.92896450351271	8.68309704131963
Gyc76C	FBGN0266136	FBTR0302280	0.0628463804095724	1		8.14974743235984	8.57781287244903	8.09921478006391	8.1106530261494	8.90046281596121	7.81903035192376
spen	FBGN0016977	FBTR0078121	0.0488756681988718	1		10.1666341755195	10.247105726701	10.503899673749	10.2430865467659	10.2856983935764	10.5379455747818
CG13482	FBGN0036419	FBTR0075744	-2.93600439504299	8.71778351087992e-09		7.74735414089543	7.86438974571468	7.45295018018246	4.26258684683975	4.74861543554716	5.52340748877454
CG6426	FBGN0034162	FBTR0087042	-0.144310092103078	1		9.1462507609704	8.77601418574079	8.52388099041836	8.77516764543655	8.6834313725465	8.62918914974594
Vps13	FBGN0033194	FBTR0088910	0.00428956042090414	1		9.96542388186503	9.74804468891034	10.0345240535632	9.84886453327366	9.87696333954999	10.0429639329086
FucTB	FBGN0032117	FBTR0079811	0.253780561067856	1		9.18363569661493	9.23185112194889	9.35719956778809	9.7828564416024	9.52964977699872	9.1530917114199
TpnC4	FBGN0033027	FBTR0086075	-2.98108879888822	6.81584458912486e-05		8.00982892976809	6.86470642241574	6.85037863711002	4.17861551456835	4.03517428736248	5.26519298277927
CG5023	FBGN0038774	FBTR0083866	-0.077847826580828	1		9.90218697838516	9.76778424155902	9.80261318652248	9.73221041412709	9.67471389703501	9.83418105533189
MP1	FBGN0027930	FBTR0078903	-1.50928955911997	0.348725439240412		8.17617346204376	7.95900651104852	8.03825728409114	6.60488447180201	6.39386330561288	6.76087678941972
inaC	FBGN0004784	FBTR0087047	-0.293878688798739	1		9.16835904234236	9.27616973919499	9.11840836492234	8.97196769478931	9.04287883562037	8.64479803985278
Cadps	FBGN0053653	FBTR0091630	-0.309309556203334	1		9.23481774633512	9.48137909361835	9.44947518655572	9.10017617779482	9.17725056520939	8.96694756185021
Ten-m	FBGN0004449	FBTR0078509	-0.144541258909901	1		9.70000646668132	9.64330034163151	9.79760601582078	9.441552013364	9.46494368443767	9.7821998277751
vvl	FBGN0086680	FBTR0076944	-0.192838458430582	1		9.39339077288107	9.05034743985975	9.3040495122483	8.95944111324424	8.99245721704805	9.23012956687909
smt3	FBGN0264922	FBTR0079356	0.545540119334882	1		8.90425859747583	8.75967736645827	8.75153167970367	9.29969271923544	9.36418335561775	9.38220645425936
Cyp6a13	FBGN0033304	FBTR0088690	-1.72690449397579	0.0245785820860478		8.09077436730943	7.71649051506333	8.01543641908437	6.17738367262271	6.23857630138722	6.4053075946142
raw	FBGN0003209	FBTR0079745	-0.272068336469697	1		9.31430031722825	9.15398702022528	9.09138465280732	8.88190781031895	8.76790049657916	9.09462030631001
eas	FBGN0000536	FBTR0074211	0.271297241315344	1		9.63481136589963	9.40780336398548	9.81588129803871	9.83350178073289	9.89585665354183	9.96428344921222
CG8586	FBGN0033320	FBTR0088725	-0.437475272980502	1		9.00842893693044	8.67857761045364	8.80573927566565	8.30634976013082	8.47114974512107	8.43189279160115
CG17549	FBGN0032774	FBTR0081219	-0.034759625398299	1		9.63798361950927	9.47538908539885	9.44307626377216	9.56657884464487	9.54261882097195	9.34207751740825
Eip93F	FBGN0264490	FBTR0084169	-0.198476666328016	1		9.17055135043853	9.06637601150072	9.55214615929229	8.87191647663641	8.96519435143008	9.35873659404295
CG44008	FBGN0264750	FBTR0334143	-0.0961670438272874	1		9.02306156462006	8.90639627334174	8.98968032584383	8.37398417553411	8.79911568621822	9.31061942359681
CG10859	FBGN0032520	FBTR0080522	0.222898725325738	1		10.0899472796578	10.1551718125229	10.2888118343426	10.5699966392162	10.3429516258539	10.2775658221751
qua	FBGN0003187	FBTR0080996	-0.0339938840909609	1		9.70303870478808	9.74970000666222	9.89302523273326	9.9802292954811	9.74051202180919	9.48767179706632
CG10307	FBGN0034655	FBTR0071671	-0.355758806678505	1		9.16835904234236	9.27846500793738	9.15541082406228	9.02702907430546	8.83268987751224	8.66407462656092
mura	FBGN0037705	FBTR0082116	-0.331656831701295	1		9.30833934546187	9.43480722829136	9.38194321066751	8.99976105020453	9.04548441217489	9.0917759576592
CG10650	FBGN0046302	FBTR0081183	-0.139701429143302	1		9.32221015909052	9.0610529164584	9.37971124305363	8.84833070232357	9.0635928636609	9.40071125808674
ND-B14.5A	FBGN0025839	FBTR0070386	-0.315149775172707	1		9.1462507609704	9.04765861204297	8.79572928453257	8.6676160683948	8.52068001070178	8.87067116664458
Ca-alpha1T	FBGN0264386	FBTR0089393	-0.288245868546594	1		9.39339077288107	9.55328082985851	9.67736677443258	9.22316435211186	9.25585379494739	9.29586566786038
CG6628	FBGN0036072	FBTR0076311	0.144466672481226	1		9.23691142666545	9.17385055434845	9.02438453507171	9.33890641776388	9.48427798843306	9.00976838646657
CG1999	FBGN0029947	FBTR0071054	0.187357474319196	1		9.52429715326343	9.57024167376019	9.67372763866599	10.0214875169569	9.7691696028594	9.49199309199512
FBTI0020112	FBTI0020112	FBTI0020112	2.95144197734879	0.364549015873361		3.45943182057109	4.79145241581663	5.79622399344882	7.32446502240948	7.90963125523545	7.93782977620575
CG7742	FBGN0031690	FBTR0079092	0.328838754610401	1		9.45404251298486	9.37600372562421	9.32508116543466	9.93295900900226	9.61105743212596	9.5696873194855
Irk1	FBGN0265042	FBTR0336473	-0.312324373342887	1		8.67021395094728	8.75967736645827	7.84470485600452	8.29143474416293	8.28524192039636	7.90579913686842
DPCoAC	FBGN0067783	FBTR0089480	-0.0590349604812158	1		9.1055814962978	8.87337103489834	9.04987559809504	9.14234798505003	8.26749611249069	9.26841890195562
knon	FBGN0285943	FBTR0087126	0.315423422186987	1		9.52772165988941	9.57211396217235	9.8533611570951	10.1190448187729	9.93853483242829	9.84435627143087
CG9044	FBGN0031752	FBTR0273412	-0.327604973845165	1		9.08480870279131	8.94158199550021	8.66253131169703	8.59658851918686	8.60081082457126	8.55264948442165
Atg4a	FBGN0031298	FBTR0077953	-0.354044731068106	1		9.17274033217453	8.88245315196397	9.09954504896185	8.65213160986804	8.6254010994933	8.83369546811329
CG5103	FBGN0036784	FBTR0075132	0.216684435070879	1		9.11243982181284	9.23421793526542	9.28747692161956	9.71740744639537	9.457136824164	9.0277381137237
sgg	FBGN0003371	FBTR0070466	0.0208470971008696	1		10.5685502646499	10.5617373478344	10.7362301293237	10.6056033239969	10.5994054874357	10.726704346
FarO	FBGN0023550	FBTR0070423	-0.878991837661509	1		8.42048692644566	7.50539815504594	8.26800692742849	6.97214530178305	7.29050262783731	7.46178626979509
CG6126	FBGN0038407	FBTR0083278	-0.446600715533677	1		8.98370650747661	9.02323095497086	9.1709830365549	8.42953527063111	8.5466621587462	8.84725107784694
tsr	FBGN0011726	FBTR0072188	0.111935456998648	1		9.88226124507936	9.91814417314772	9.83555743933296	9.86238431626354	10.0646268650276	10.0355822482242
CG11147	FBGN0031734	FBTR0079165	0.000306555701552246	1		10.0416594677575	9.85187453963024	10.0792243213648	9.95205338103812	9.90018173477499	10.1231569890812
LRP1	FBGN0053087	FBTR0344893	-0.323375196021127	1		9.06373243514947	9.03141954988077	9.49142437386822	8.79996987974701	8.82361049365187	9.03367862578164
Dup99B	FBGN0250832	FBTR0089608	-0.0962014352347267	1		9.21158446826312	9.30797588163868	9.19148792289451	8.98747450283749	8.78046773526574	9.54909806278251
CG6908	FBGN0037936	FBTR0082437	1.08103796640246	1		6.8795835561577	7.02639032437502	8.04390653912067	8.46983843002144	8.3414531088396	8.60146051721612
CG16953	FBGN0038809	FBTR0300803	-0.00449113943197738	1		9.85389462920047	9.65924087131575	9.77400665357988	9.73955532693611	9.79262361065513	9.74828251895905
CG4286	FBGN0034601	FBTR0071627	0.256904867888938	1		9.02790631146279	8.96171756039952	8.87709758805928	9.44380205642569	9.31319907231935	8.80272147447139
CG31548	FBGN0051548	FBTR0078736	-0.599026252070103	1		8.79482228779776	8.47349069905521	8.77549850155487	8.02908548188684	8.02502253983433	8.22939141985155
mEFTu1	FBGN0024556	FBTR0087670	-0.113565643603585	1		9.496604470143	9.43891716996714	9.25861620241539	9.23100246911634	9.36418335561775	9.26841890195562
AkhR	FBGN0025595	FBTR0079308	-0.617926619636009	1		8.35645228367351	8.55527334557818	7.39224299556011	7.59935914059035	7.43263534914454	7.68956333662437
CG32026	FBGN0052026	FBTR0076584	-0.0485369839005702	1		10.0380619362508	10.0529617908564	10.0833448256207	10.1119878917313	10.0149727645935	9.89418293174214
28SrRNA-Psi:CR45851	FBGN0267511	FBTR0346872	-2.23293152546442	1		3.76818454894196	8.06385483343282	7.31023835912559	5.91731294697848	4.2671798606191	4.54734755596123
Hipk	FBGN0035142	FBTR0072551	0.256557140730878	1		9.78258907537832	9.77430452642441	9.89458933637118	9.93135634494965	10.0282062208964	10.2433715751263
ox	FBGN0011227	FBTR0087861	-0.2142222528668	1		9.270003568647	8.98719994007376	9.14756122939538	8.86857059610388	8.65641352321186	9.20665849632856
Cht12	FBGN0050293	FBTR0071544	0.377084924495142	1		9.1169939925855	9.14143198083709	9.39526298507663	9.79348165554009	9.58621932739603	9.38453257665518
CG42724	FBGN0261641	FBTR0303013	-0.0627842058488436	1		9.28626927797138	9.44506021230941	9.04706539823448	9.18869830660499	9.35160520322207	9.0630197194193
CG31272	FBGN0051272	FBTR0082312	-0.426758145214644	1		8.59385825289759	8.80496221454348	9.23164357451253	8.3259995771547	8.27195307028157	8.78169642241279
CG10345	FBGN0027562	FBTR0083360	-0.272228923693134	1		8.51668526316846	8.54768123158338	7.65102210722314	8.27636392007304	8.25854067599128	7.37085755331062
AP-2mu	FBGN0263351	FBTR0084252	-0.560678246870291	1		8.82853352498816	8.59264593761831	8.72364444573198	7.98031759463058	8.24500241881366	8.24994922238932
CG14478	FBGN0028953	FBTR0086921	-0.519900729369965	1		8.88302538307621	8.83957205762753	9.0100257631777	8.25602141884902	8.29840948155709	8.61340953422135
Ran	FBGN0020255	FBTR0073471	-0.0474462010654683	1		10.3067740609653	10.2634200242775	10.4346308757062	10.317365795873	10.2272268480751	10.3219328346516
qvr	FBGN0260499	FBTR0114575	0.0658617185649309	1		10.1644359022831	10.1921643814057	10.1762932145531	10.1551945269783	10.2801779909768	10.2900274760213
Clk	FBGN0023076	FBTR0076785	0.661393388596463	1		8.52698851931552	8.52466218626143	8.51983277487098	9.17792555783336	9.17249072492876	9.18813551149464
CG9281	FBGN0030672	FBTR0074056	0.074958188698156	1		10.3805966616003	10.3521738213229	10.4260040857237	10.5502928478698	10.4461404140169	10.3825384802656
Fur1	FBGN0004509	FBTR0089982	-0.190319910945859	1		9.35920080052545	9.01774595625364	9.46218851116852	9.04492557622874	9.06616133001641	9.19345210460327
CG7695	FBGN0038631	FBTR0083694	0.104103943662869	1		9.54809973260739	9.50313210097931	9.1606202598859	9.50110436933961	9.52592282106033	9.52821070948136
AdSS	FBGN0027493	FBTR0083991	-0.035439042985323	1		9.85798131108431	10.160159303845	10.0723305533567	10.1148148061609	10.0255692227802	9.84604518543537
vig	FBGN0024183	FBTR0080718	0.125661466898413	1		10.4354101395712	10.3357364434808	10.5542473377949	10.6540209288055	10.5201313683581	10.5316625730886
Jheh3	FBGN0034406	FBTR0086622	-0.278740307178982	1		9.23062124834152	9.10568523479492	8.9481079195939	8.78939251843993	8.81752567059092	8.86401841760683
CG43673	FBGN0263748	FBTR0310395	0.533699161304768	1		8.26502925565655	8.69928394021198	8.44067629871106	8.6714613537286	9.08654608560764	9.20928532948417
CG34212	FBGN0085241	FBTR0112405	0.00510081600933642	1		9.32811421018338	9.35875289766183	9.12641774762634	9.17792555783336	8.95414329710087	9.6277863962181
CG46439	FBGN0286979	FBTR0475273	0.0917369753530154	1		10.0488277294901	9.91372122034689	10.1239152499103	10.257228389033	10.1014033398794	9.99809643100502
CG12321	FBGN0038577	FBTR0083616	-0.25592207156201	1		9.28222001095848	8.95599316113452	9.11304396622023	8.87525461539526	8.78046773526574	8.95134108024018
Unc-115a	FBGN0051352	FBTR0082092	-0.0389040833677761	1		10.0864683096211	10.1248792636759	10.0584433998301	10.0002416976935	10.0268883243355	10.1245492634074
Wbp2	FBGN0036318	FBTR0273240	-0.0460494104679691	1		9.92053926559856	10.0489339833056	9.84367728492353	9.89563965275589	9.88861924558351	9.89907224182816
Ugt302C1	FBGN0040259	FBTR0082338	-0.377860167427322	1		9.03032259754101	8.69928394021198	9.00134139912442	8.42042402851969	8.40370239529022	8.7781622633365
CG9702	FBGN0039787	FBTR0085664	0.598332594946138	1		8.12282830757864	8.75638768528373	8.60637049281289	9.01194384358286	9.15329275203525	9.16125462447274
CG6441	FBGN0031920	FBTR0079451	0.148175064202055	1		9.78115508657779	9.839491503689	9.87570723555804	10.1864350943867	9.96767570339857	9.75369118000555
Rpt3	FBGN0028686	FBTR0073436	-0.180380235153618	1		9.23900207298948	9.06371691904836	9.06106197595481	8.72794360827353	9.10664682047515	8.97314318845231
wdp	FBGN0034718	FBTR0071849	-0.0595751528067491	1		9.87824285984508	9.83169778258952	9.92398958707122	9.67972156141609	9.79572219938416	9.96739031414148
Pde8	FBGN0266377	FBTR0344176	-0.0904797476525148	1		9.4860811182065	9.48932727941111	9.25374944806936	9.23360574009682	9.40127292453853	9.33247095828541
Cchl	FBGN0038925	FBTR0084185	0.00331330120536255	1		9.69392280387302	9.64863344537812	9.53419645898635	9.7340501509649	9.67471389703501	9.47025600696135
CG10126	FBGN0038088	FBTR0082686	-0.0227332958819879	1		9.20304237073334	9.29443044828798	8.91458217252904	9.25682617782355	9.24455965782105	8.83028657036113
Mst27D	FBGN0051907	FBTR0079425	0.448863892533505	1		8.94068096316545	8.97026179536863	9.20919370318502	9.66243633956457	9.47657533193444	9.31061942359681
by	FBGN0000244	FBTR0082119	0.0408264083162447	1		9.65530741726091	9.48337024901989	9.53620193422239	9.48589934541886	9.69642918264082	9.61199134614403
eIF3d2	FBGN0037994	FBTR0082546	0.468047035470026	1		8.9329532069222	9.02869517916691	9.12375289095516	9.72112245214986	9.39515716858753	9.33968186794741
CG11334	FBGN0039849	FBTR0085808	-0.440436117610758	1		8.74567463836963	8.85810595242461	8.25345266269975	8.10497726563454	8.22675149118088	8.28523520863854
shf	FBGN0003390	FBTR0070978	-1.38882561173455	1		8.22339872778922	7.54406787735856	7.49479989651866	6.41610786806936	6.48881663021678	6.44150594552492
eIF3k	FBGN0034654	FBTR0071670	-0.139199030930671	1		9.26385633485586	9.1134201671753	8.92073599696787	9.09445896782118	9.02714577430846	8.76393840946603
CG8531	FBGN0033918	FBTR0087538	0.0758150742652614	1		10.12315174896	10.1589140465283	10.0833448256207	10.3050422160321	10.1935580510576	10.0864780494668
CG5539	FBGN0034907	FBTR0072123	0.279682143800143	1		9.12605943112352	9.38241997435244	9.05268033465771	9.7358875447424	9.41342720541984	9.21974509287102
Trc8	FBGN0039668	FBTR0085429	0.0159464648665779	1		10.3344132826325	10.2932370840066	10.3898630412208	10.4042737575023	10.3440103329101	10.3170700099781
CG17931	FBGN0038421	FBTR0083323	-0.193583967884911	1		8.97620640495279	9.21756811732218	8.74461024499149	8.84833070232357	8.97068829566964	8.54850636253691
Spn47C	FBGN0033574	FBTR0088211	0.332419908585492	1		9.06373243514947	8.87033091258874	8.80906056457841	9.5310419487285	9.18908191096565	8.97314318845231
CG11779	FBGN0038683	FBTR0083749	0.173687230992375	1		10.0344554114414	9.98150295639909	9.97810385673895	10.3441127274456	10.083766188798	10.0706748514111
RpL34a	FBGN0039406	FBTR0084972	-0.198191222524173	1		9.50531567171421	9.47938518629775	9.37523692192737	9.26702761065467	9.25585379494739	9.25067692834903
CG43066	FBGN0262476	FBTR0304865	-0.376265421210147	1		9.00105658948201	8.87640476437245	8.65516831995835	8.35975562747553	8.49803099188342	8.57318847838088
Gs1	FBGN0001142	FBTR0078114	0.198772377885076	1		9.62044926772525	9.40360369223478	9.67007930011851	9.64494150602677	9.61281532602298	10.0101981924068
CG6700	FBGN0032305	FBTR0080187	-0.0433311424108571	1		9.93608609770849	9.9969172328931	10.0216984709959	9.88739740748251	10.0216046660618	9.91202996851497
Duba	FBGN0036180	FBTR0273304	0.120338725313111	1		10.6279901008381	10.5570181871606	10.7089318662231	10.8550607808473	10.6610204558172	10.7358427916306
eIF4E4	FBGN0035709	FBTR0076963	0.35286026684048	1		9.34179708776019	9.24129516676284	9.44734536426668	9.9103580602914	9.61281532602298	9.54077937503511
Cdc7	FBGN0028360	FBTR0070950	-0.190860348199417	1		9.55818183550084	9.46535013746056	9.7273736973268	9.54368457616259	9.33252993568501	9.30571825032484
Pdxk	FBGN0085484	FBTR0112761	-0.235891074481401	1		9.23900207298948	9.33469108350476	9.43019263831742	8.90168525953598	8.92613954004465	9.41898171180623
Pcyt1	FBGN0041342	FBTR0072738	0.0138911199923746	1		9.98299389076458	9.96592220794304	9.91938708932499	9.94888848398783	10.0149727645935	9.945500430309
CG34330	FBGN0085359	FBTR0112532	0.231499607926114	1		8.81177636982659	9.25534632023938	8.84185957583499	9.27463162369949	9.39106554728993	8.93556392618377
axo	FBGN0262870	FBTR0302646	-0.589580300102975	1		8.7515443734686	8.61461344811825	8.93296545376844	8.1607544111592	8.11707695332612	8.28523520863854
Aps	FBGN0036111	FBTR0076250	0.0237093568364297	1		9.97172347723719	9.88689490957115	9.88045097972825	9.90383507671557	9.96079060135477	9.94707505594049
cact	FBGN0000250	FBTR0080844	-0.0644923178432898	1		9.8606993485713	9.78079547528591	9.7774017179914	9.67972156141609	9.70139432299094	9.84266537795468
Syt1	FBGN0004242	FBTR0077726	0.108477815108792	1		10.2099105441986	10.2517858099961	10.279264468913	10.2533852503245	10.3826461360482	10.4238360551528
CG31473	FBGN0051473	FBTR0081749	0.592130579677438	1		8.17180260160594	8.52078971582907	8.58715365809581	9.25682617782355	9.0324092149133	8.7314125414368
Prosbeta5	FBGN0029134	FBTR0088224	-0.0883263595234098	1		9.71209736689874	9.57398382393099	9.68280832407701	9.44829164225947	9.53522222043921	9.71354858777624
Rh3	FBGN0003249	FBTR0083876	-0.0163766414821565	1		9.39151243814174	9.52842435349763	9.06106197595481	9.23100246911634	9.30234671716587	9.43253429422309
FBTR0481735	FBTR0481735	FBTR0481735	-0.179333898699143	1		9.35535141181147	9.29443044828798	9.09138465280732	8.98129176619328	8.96794393874263	9.25576836671836
Srp54k	FBGN0010747	FBTR0077169	0.0238624741373783	1		9.63003986837872	9.75135342731403	9.77400665357988	9.92492782547575	9.80035763982289	9.46586901027162
tau	FBGN0266579	FBTR0344741	-0.31510869577445	1		9.12831691795994	8.96171756039952	8.9481079195939	8.72053918786028	8.80835004403759	8.56910400534639
gudu	FBGN0031905	FBTR0079438	0.340229722610081	1		8.67330938977709	8.63625147619688	8.81237422497091	9.41885644389359	9.01921443203187	8.58132289613302
CG32425	FBGN0052425	FBTR0078202	0.166974332279796	1		10.4987248894822	10.6262342378982	10.7107087176834	10.7083720541248	10.7611113267321	10.8680601579756
RhoGAP100F	FBGN0039883	FBTR0302179	-0.430250044371327	1		7.98513068578185	8.40791201496076	9.05827350257074	7.96159607894351	8.12202285600551	8.27524125472006
lncRNA:CR43684	FBGN0263767	FBTR0310484	0.716732880262256	1		7.86031136678171	8.09022525218931	8.23875007333898	8.72053918786028	8.98161381505706	8.60146051721612
AIF	FBGN0031392	FBTR0077830	-0.0701146187226507	1		9.83051552290728	9.91076503397183	10.0044183799264	10.0109037164876	9.845910851951	9.66270540178543
Mob2	FBGN0259481	FBTR0089330	0.0332264432119272	1		9.85252982535575	9.91519704509329	10.1477209311265	9.82834429298454	10.0295229146623	10.153480876542
CG10845	FBGN0039246	FBTR0084713	-0.100601122662877	1		9.20945368080938	9.49525981374715	9.61990183505327	9.53737711113779	9.43743282563404	9.0277381137237
Lst	FBGN0034140	FBTR0087122	-0.332959437193157	1		8.73089496087872	7.88863201342738	8.67714551102357	8.41125487907679	8.07688720225562	7.9251027297325
Menl-2	FBGN0029153	FBTR0100601	0.169760454261785	1		10.0150668493281	10.0394918028084	10.1814279221925	10.4294705973389	10.2064216413454	10.0921820167605
CG18547	FBGN0037973	FBTR0082506	0.565183313084673	1		7.74735414089543	7.49753825689788	8.43638738857073	8.01099015810399	8.41985837728837	8.93873319016747
CG15239	FBGN0029681	FBTR0070612	6.39443480761687	1.4092750682084e-17		2.28540227581794	2.79942558004942	2.82663514287424	7.61541729436037	7.63994027812553	7.51371392613479
CG12470	FBGN0040371	FBTR0070069	0.210672025491961	1		9.97423563341798	9.82700125999422	9.94225413913955	10.2469571810395	10.0659107496938	10.0576149522187
iPLA2-VIA	FBGN0036053	FBTR0076362	-0.374963882045683	1		9.05188897083837	9.06637601150072	8.98675027049337	8.56799393795573	8.78982184043364	8.62132091575858
bor	FBGN0287225	FBTR0083276	0.225519090796956	1		9.95528696157041	10.1388423483776	10.1852669954249	10.4708792035224	10.2900995569566	10.1871834742946
lgs	FBGN0039907	FBTR0089111	0.130337854093129	1		10.0428566541571	9.91519704509329	9.93467199	10.1246656116977	10.082498103079	10.0793162299804
Amph	FBGN0027356	FBTR0087828	0.0148710060084826	1		10.0040451759259	9.90780277771755	10.0288378664636	9.88242936263819	9.96767570339857	10.1273297876841
asRNA:CR45171	FBGN0266681	FBTR0345048	-1.8086878009187	1		7.58590176040866	8.06385483343282	6.56624433827589	6.62088158164745	5.71770673238792	3.98593433705733
Rop	FBGN0004574	FBTR0073263	0.00410944711297321	1		9.84018813998024	9.80806077021661	9.64799337221327	9.72482791615969	9.72759028142756	9.86115709374688
tsl	FBGN0003867	FBTR0084164	-0.974659175047508	1		8.10917801608296	7.58914359918023	8.54395341130603	7.09175531926692	7.08296354586204	7.34242255572511
ImpL2	FBGN0001257	FBTR0073248	0.178092162115708	1		8.93036806216178	8.96741933583837	8.31548729955952	8.70936081199643	8.85365550347761	9.22234822731848
Pal2	FBGN0262728	FBTR0089500	-0.148415441570551	1		9.32221015909052	9.33909591413888	8.98968032584383	9.01194384358286	9.04026854475387	9.18012370419816
Acam	FBGN0011273	FBTR0084904	0.340461640830469	1		9.12153383238573	8.89746410392179	9.16321794069349	9.66050291287917	9.345274763024	9.16125462447274
CG8343	FBGN0040502	FBTR0085988	-0.461792128996918	1		8.5674811151218	9.01774595625364	8.957117692946	8.68293609537588	8.40370239529022	8.05344601721615
CD98hc	FBGN0037533	FBTR0081824	-0.100364939858063	1		9.69696784202953	9.60905834517621	9.87570723555804	9.49894200973087	9.58084078192994	9.7979917914524
CG5174	FBGN0034345	FBTR0086684	-0.0318434152262186	1		9.48784034937974	9.39516749421691	9.27311872966213	9.22578179221512	9.46104553495538	9.37286427715129
Esyt2	FBGN0266758	FBTR0084647	-0.160452924845928	1		9.37829517132912	9.34348733688854	9.09410991675559	9.17250886705791	9.11906903235198	9.0630197194193
CG33233	FBGN0053233	FBTR0273190	0.648491171988786	1		8.14529564777494	8.40791201496076	8.41474947324631	9.23879823188208	8.90907260038339	8.70931396044853
PGRP-SC1b	FBGN0033327	FBTR0088708	9.45573182747405	0.000231999895358097		2	2	2	5.49955822005801	5.95792936229378	8.11637716422318
CG30430	FBGN0050430	FBTR0072448	0.182955034007785	1		9.84431377714701	9.85341497246834	9.76034593203732	10.1837452188343	9.93993592184377	9.86449390679861
SPE	FBGN0039102	FBTR0084440	-0.415450242065585	1		8.83407626797814	8.24845919870291	8.79572928453257	8.35498142216286	8.21753870894717	8.13859729179629
eIF1	FBGN0035423	FBTR0073044	-0.0323515088098196	1		10.0392621104593	9.91667136166713	10.010201437999	9.99871209939119	9.90592841365697	9.96739031414148
CG43750	FBGN0264081	FBTR0330686	-3.78587290414734	1.62345049214389e-16		7.45532753039661	7.48168881851507	7.7511112980996	4.17861551456835	4.03517428736248	4.1697934192453
Ugt35A1	FBGN0026315	FBTR0082374	-0.830062085446199	1		8.43514965202428	8.50126989517203	8.39278207896059	7.42810703771856	7.510136883716	7.89930677908416
Usp20-33	FBGN0033916	FBTR0087535	-0.202294523327533	1		9.60917905384127	9.5570671756983	9.72912799373737	9.47713826514025	9.39515716858753	9.4235133997941
mgl	FBGN0261260	FBTR0302153	0.170204812131699	1		10.1545020100756	10.1197680844565	10.2206141391254	10.3283677244618	10.3650229385946	10.310968338406
CycT	FBGN0025455	FBTR0075205	0.00300810347816732	1		10.1522851585157	10.0299874175896	10.3124074326063	10.1483126460337	10.10765043088	10.2574005390374
Rrp6	FBGN0038269	FBTR0113235	0.187593053615692	1		9.93092241314944	9.94295462784661	9.87253605168623	10.293860265654	10.0042979001855	9.99048095397327
pros	FBGN0004595	FBTR0304603	0.2457793786067	1		9.28222001095848	9.455240844037	9.71503352722538	9.5310419487285	9.70634243403876	9.94864796482463
CG14963	FBGN0035409	FBTR0073111	-2.60708029571443	2.91045483329839e-08		7.52552111953058	7.77618253535943	7.79196848199538	4.96033666950745	5.10896337207623	5.556793320721
CG11034	FBGN0031741	FBTR0306841	0.927094414113639	1		7.60547982886861	7.82724500931163	7.67306206946898	8.42042402851969	8.47888134614229	8.90672282620329
p47	FBGN0033179	FBTR0088997	-0.120463768812131	1		9.59782010433195	9.48535866008812	9.45584585286983	9.46389607302795	9.39515716858753	9.3228000023546
CG31288	FBGN0051288	FBTR0084860	0.177083858389982	1		8.59385825289759	8.54387013940523	8.84509883512727	8.84152047542875	9.17962460927421	8.39544935128055
CG46426	FBGN0286929	FBTR0475191	-0.664141904837054	1		8.34872846766204	7.88863201342738	8.67714551102357	7.21279716271679	7.7653589298878	7.97535082430979
CG16799	FBGN0034538	FBTR0086249	-0.47352022899592	1		8.69174383342614	7.90060208125583	8.43638738857073	7.90392817737326	7.94355260800851	7.89278507253048
CG13527	FBGN0034776	FBTR0071880	-1.1259294540012	1		8.24436414825937	7.94173209318973	8.26317180163348	7.18077998773511	6.80400442979134	7.1589306240321
CG30378	FBGN0050378	FBTR0088854	0.342798091275991	1		9.20089892020612	9.35875289766183	9.32508116543466	9.8197072950792	9.64237638831785	9.42124933512523
Ugt35C1	FBGN0040256	FBTR0113321	0.0841377027221723	1		9.13282132184303	8.92994851044543	9.53820462553781	9.06844738879062	9.26929107573313	9.54077937503511
CG5217	FBGN0038694	FBTR0083741	0.167944475384565	1		9.67705923148594	9.77755365134785	9.71857007390189	10.1148148061609	9.85336515230924	9.67415974490255
MESK2	FBGN0043070	FBTR0089703	0.118321648548581	1		10.4625025890222	10.4912562294778	10.4324790094881	10.6540209288055	10.5257406268083	10.558693466264
SCOT	FBGN0035298	FBTR0072843	-0.374413330642168	1		8.96361893222608	8.61824239843202	9.03860180498616	8.53037652591561	8.58298613679078	8.4228678725126
CG5171	FBGN0031907	FBTR0079439	-0.325786412253564	1		8.94836754633976	8.45737336669743	8.95412068269775	8.3259995771547	8.46337648603575	8.64091162094058
EloB	FBGN0023212	FBTR0083947	-0.346569247645471	1		9.05426545456269	8.85810595242461	8.88025877202525	8.42953527063111	8.64614994282758	8.68309704131963
CG15286	FBGN0028531	FBTR0080625	0.329293740240993	1		9.30833934546187	9.26926194122198	9.33433104695828	9.86238431626354	9.56276608326426	9.43702367701533
RIC-3	FBGN0050296	FBTR0071527	-0.0446929390166369	1		9.8835982234362	9.92255360768204	9.86457746103403	9.73036832824557	9.83540969829897	9.96272750413544
CG5853	FBGN0032167	FBTR0079894	0.172088284184814	1		8.24852091808934	8.27628876955201	8.33405038562572	7.82326675595925	8.14650118603058	9.0889259901467
Past1	FBGN0016693	FBTR0082654	0.0082595994942793	1		10.4952307729771	10.52933839541	10.5719508087755	10.6540209288055	10.4647536237025	10.4966082640229
Cont	FBGN0037240	FBTR0078917	0.169731905820903	1		9.596190071829	9.48932727941111	9.40407500177135	9.55829563114918	9.72759028142756	9.71169711449236
mge	FBGN0035473	FBTR0073175	0.314772013928775	1		9.71510432505051	9.77593000356406	9.86935788188559	10.2143800713276	10.0633418367876	10.0192083576403
CG9519	FBGN0030589	FBTR0073984	1.13980595962511	1		7.09803239102009	7.40812929236653	7.54346796546927	8.42042402851969	8.40775838389328	8.60146051721612
Gem3	FBGN0011802	FBTR0076292	-1.44799866567557	0.651746664210082		8.07681590967424	7.9065500765544	7.95675315080321	6.62088158164745	6.47341874916427	6.62582744155058
CG18233	FBGN0036795	FBTR0304702	0.959191145379924	1		7.51175296413683	7.67527802337434	7.68033453038004	8.38807376421931	8.67672419692038	8.62132091575858
Sesn	FBGN0034897	FBTR0072087	-0.472184389192447	1		8.82853352498816	8.65403851653054	8.50761952271697	8.05286484709798	8.13675963623108	8.40005544469912
CG17562	FBGN0038449	FBTR0083329	0.195151464729546	1		8.87229042490405	8.58895194425924	8.07182568564782	8.5218822065988	8.68677330321302	8.98238702409622
D1	FBGN0000412	FBTR0081987	-0.304559138216526	1		9.28828965747542	9.23893994502579	9.40846090795941	8.99055596331215	8.98433231572837	9.05719904500356
CG6115	FBGN0040985	FBTR0080959	0.0637899109205208	1		9.12153383238573	9.13637921166517	8.5637503896418	9.27210140323687	8.82966976063834	8.94819942222252
Lerp	FBGN0051072	FBTR0085097	-0.179275513549379	1		9.20945368080938	9.14143198083709	9.05827350257074	8.93725442036831	9.13383586202987	8.78522194503879
Rbfox1	FBGN0052062	FBTR0113418	-0.430950674682403	1		8.99859074458832	8.95599316113452	8.98968032584383	8.64823438721668	8.54297894909861	8.46743828250967
CG8468	FBGN0033913	FBTR0087532	-0.467095088498984	1		8.53381670333313	8.58524846821464	9.14493517816487	8.47424784144825	8.19424603248321	8.27524125472006
CG15306	FBGN0030191	FBTR0071471	0.360481883300978	1		9.15069960383585	8.99280208260758	9.15018250926609	9.639062430436	9.46299592629188	9.24556745804676
SCaMC	FBGN0052103	FBTR0075982	0.0176421840396221	1		9.55314959123348	9.26232090868367	9.32971351941957	9.33648654172682	9.41140858948385	9.46586901027162
CG31231	FBGN0051231	FBTR0083662	0.136920487373557	1		9.16835904234236	9.31022114075614	9.48520922887596	9.77929724263427	9.41544300085854	9.11717544285552
ine	FBGN0011603	FBTR0077446	-0.387086766370157	1		8.97620640495279	9.09530705628261	8.82882931448396	8.53460500403112	8.59726346159936	8.62918914974594
CG32647	FBGN0052647	FBTR0073702	0.382124083182135	1		9.15955634316374	8.8488687672839	9.04142852319345	9.28219576831394	9.33039480857587	9.57784144621519
babos	FBGN0034724	FBTR0071845	-1.03545368768798	1		8.27321312307607	7.99852685880939	8.13670642418848	6.75739313677484	6.92213510112849	7.57202444363579
CG42240	FBGN0250869	FBTR0290308	-0.268085025696626	1		8.97118458720008	8.82079696111998	9.23658534599413	8.49609498396646	8.6219137603277	9.07746948461878
TppII	FBGN0020370	FBTR0087774	-0.100187818434739	1		9.45043834790591	9.35875289766183	9.2755217070609	9.13122215438	9.34103898475249	9.31061942359681
CG6277	FBGN0039475	FBTR0085150	-2.73980730441662	1		6.35535139824645	4.93803587021794	8.08832145926546	4.41715191522457	3.85678490931006	4.9998519691845
Prosalpha6	FBGN0250843	FBTR0079948	-0.194398287174561	1		9.25974357894466	9.121113850187	9.10495978196827	8.78229761389982	9.05844217199461	9.05427987754266
beta'COP	FBGN0025724	FBTR0080469	-0.211941626681181	1		9.52258184685358	9.46937410319399	9.61990183505327	9.28219576831394	9.30016641550008	9.3984110962801
Dhit	FBGN0028743	FBTR0301142	-0.9449701596926	1		8.34872846766204	8.00962235625708	8.3432431213761	7.11453177348817	7.3922652509887	7.41703816335177
CG33523	FBGN0053523	FBTR0091475	0.183695128885171	1		10.3586515172507	10.342333885136	10.3965018401235	10.6205983597105	10.5107338658819	10.5137106861941
His3.3A	FBGN0014857	FBTR0079010	-0.0624401207475395	1		9.80392960387896	9.72635091822913	9.67554835399428	9.67014423920888	9.63374465744866	9.71908879371899
att-ORFB	FBGN0067782	FBTR0090034	2.24824882591335	NA		2	5.71076028756233	2	2	7.86902118733946	2
CNT1	FBGN0033371	FBTR0300173	0.250749484338111	1		9.20304237073334	9.3236198066169	9.50786837283697	9.840349875236	9.58979391664207	9.32037209989836
Rsph3	FBGN0052392	FBTR0076947	0.336946036243344	1		9.17710835683551	9.24833784986524	9.23658534599413	9.73036832824557	9.58263585932762	9.32522382577262
eRF1	FBGN0036974	FBTR0078173	0.144718811904466	1		10.2300207519733	10.1970258251332	10.2391997875882	10.4873336562635	10.3205373984938	10.2838101041536
CASK	FBGN0013759	FBTR0084161	-0.119179718292186	1		9.7667362553974	9.87329234626682	9.76548387295401	9.66436717863704	9.68310465563064	9.70426736871895
Mhcl	FBGN0026059	FBTR0083229	0.00898491320539132	1		9.85662036963229	10.0367826473703	9.95879591424053	9.82489569620279	10.0295229146623	10.0192083576403
CG5966	FBGN0029831	FBTR0070866	-0.718854034129483	1		8.52356226993235	8.45331574158866	8.65516831995835	7.71565242945474	7.94355260800851	7.83952209540126
CG13917	FBGN0035237	FBTR0072747	-0.0573314091456987	1		9.64745874219677	9.69404605426877	9.60086558529221	9.4257026815668	9.63201209662659	9.70053809795675
Uev1A	FBGN0035601	FBTR0077155	-0.163877164034409	1		9.55818183550084	9.45726837771479	9.59894807206516	9.36288452394217	9.41544300085854	9.34924068947542
SkpA	FBGN0025637	FBTR0070123	-0.0613570518264139	1		9.71960304365467	9.63257462377547	9.81257569232361	9.53526847982101	9.71618803269425	9.72644279448175
ABCB7	FBGN0035244	FBTR0072754	-0.204243730417702	1		9.22007628618046	9.1836806959042	9.04706539823448	8.92764038425776	9.0814768357997	8.82686959875279
CG31998	FBGN0051998	FBTR0089145	-0.433342936329084	1		8.96614522813215	8.97875572563383	8.9176623658929	8.45652875365933	8.45947409396078	8.65253960958556
[truncated: 21,795 more rows]
