# Supplementary material for: Whole-Genome and Poly(A)+Transcriptome Analysis of the Drosophila Mutant agnts3 with Cognitive Dysfunctions
Source: Int J Mol Sci. 2024 Sep 13;25(18):9891. doi: 10.3390/ijms25189891 (PMC11432035; doi:10.3390/ijms25189891)
Supplement: Supplementary file 1 [file ijms-25-09891-s001.zip › Supplementary materials/Archive_S2_transcriptome_sequences_annotation/Genes/All_genes/CS-HMC_CS-N_no_Wald_all.csv]

symbol	ensembl_ID	User_ID	CS_HMC-CS_N_log2FC	CS_HMC-CS_N_adjPval	Processed data:	CSN_1	CSN_2	CSN_3	CSHMC_1	CSHMC_2	CSHMC_3
MtnD	FBGN0053192	FBTR0308064	-3,6638396714877	5,98057047913336E-05		5,89317008197165	5,05347743100095	5,39184545717227	2,62416714982462	3,24827211112254	2,55718655431882
CG12057	FBGN0030098	FBTR0071304	-2,21900605737494	0,000104044126363		6,61815852941688	7,20902256856614	6,86880360817762	4,79795273014962	3,61511069482438	5,5658568113002
MFS12	FBGN0033234	FBTR0088849	-1,13258462246307	0,025252676737216		7,46567520990634	7,26879705542988	7,80241942537789	6,55242702662899	6,72508650801539	5,89784172783103
MtnC	FBGN0038790	FBTR0083884	-1,12545569810015	0,025252676737216		7,38025136025587	7,28818391337129	6,75743522645955	5,96492174663469	6,32399556120321	5,94275924813975
CG31288	FBGN0051288	FBTR0084860	0,670116907441467	0,065815588280452		8,67147154032016	8,62256844698863	8,91800519487442	9,1878796559782	9,32702094218912	9,66361442839168
phu	FBGN0043791	FBTR0082060	-1,28332651659033	0,073473164469754		6,33415796327703	6,51767375666276	6,47013170238691	4,74068328946029	5,71708359152298	5,09463334568747
iotaTry	FBGN0015001	FBTR0088125	-1,22068378972874	0,073473164469754		6,51991088799976	6,0112981081039	6,37900555661665	5,27219231896719	5,13666416663752	5,17212727495177
FBTI0019300	FBTI0019300	FBTI0019300	5,82991654592621	0,073473164469754		2	2	2	3,53337533222691	3,90732707210239	4,10426250847906
FBTI0019620	FBTI0019620	FBTI0019620	5,82991654592621	0,073473164469754		2	2	2	3,53337533222691	3,90732707210239	4,10426250847906
FBTI0215344	FBTI0215344	FBTI0215344	-5,80906529515663	0,078708469999215		3,82400902818674	4,13430760094342	3,39395576193748	2	2	2
CG42788	FBGN0261859	FBTR0303485	-0,593912948999502	0,133906449767336		9,93741584043049	9,45077087682252	9,50761553521125	9,0325085045504	8,99234851145399	9,14921569122171
CG15617	FBGN0034151	FBTR0087083	-1,7298788105935	0,176947329213773		6,26651630382071	5,78436643811088	4,85610929950084	4,48574280842429	4,35803105711534	3,84506184417663
Smvt	FBGN0039873	FBTR0085860	0,693091719455132	0,226737475393968		8,82923950087465	9,1266014686857	9,7137263470059	9,88554105760664	9,96300683953361	10,0251619813161
CG31233	FBGN0051233	FBTR0084127	-0,445563309468628	0,226737475393968		10,2337450486893	10,3691085070899	10,1634532376415	9,89705380301972	9,67331222620312	9,86373607534741
Achl	FBGN0033936	FBTR0087488	0,848841043143097	0,230404821053054		6,28372635566795	6,057222453269	6,01743245921763	6,81075357100416	6,92340768513378	7,06722536926863
CG34136	FBGN0083972	FBTR0110944	-1,22511094024783	0,278938892233625		6,49056581893197	5,72869410451907	5,99305607788544	4,79795273014962	5,17378991214709	4,96998050262821
tim	FBGN0014396	FBTR0077567	-0,591400031673719	0,617787476954923		10,2923141659888	10,233178382482	9,55626084882024	9,41763926573336	9,44750272650195	9,55750434712761
CG2955	FBGN0031585	FBTR0077468	0,419757566406644	0,641739030692949		10,2502541825917	10,1887387227642	10,4363103483291	10,5808306785379	10,666521732472	10,8773630165366
FBTI0018884	FBTI0018884	FBTI0018884	-5,17494324193711	0,771288000590251		2,94400987528151	3,85115741746631	3,23673887341621	2	2	2
P5cr-2	FBGN0038516	FBTR0083454	-0,669043075956492	0,859488844779549		7,98552536938097	7,71798683867261	7,67796291900625	6,72476358744241	7,32925528314867	7,30081398214367
Cyp12c1	FBGN0036806	FBTR0075091	-0,721459824599892	0,859488844779549		7,4505151071594	7,35405701491807	7,3048367499841	6,51875490715274	6,37270596872593	7,03647245101235
CG15155	FBGN0032669	FBTR0081048	-0,618968546167364	0,919162099400191		8,13998251841357	8,61874505992183	7,96163908320902	7,68967637046219	7,53585770800245	7,7431046728859
MtnE	FBGN0262146	FBTR0304129	-1,46773819657425	0,924500458438271		5,45043027436405	5,51495299410943	5,56720685640879	4,55382421624826	4,64915744534415	3,12333014528799
CG33511	FBGN0053511	FBTR0346727	-0,972512073923799	0,961991895980589		6,59076379742064	6,36171318476415	6,15562681123673	4,90609196697442	5,79062907754793	5,5658568113002
Cyp4g1	FBGN0010019	FBTR0070099	-0,230615315402066	0,999712320006064		17,3168019428291	16,6301434125978	16,8910261164589	17,0238826978352	16,4943724211596	16,660573827116
mt:lrRNA	FBGN0013686	FBTR0100888	-0,036655145028316	0,999712320006064		18,170810209078	18,4938985745414	18,4962808695469	18,3592990174711	18,3263332028781	18,3883763610855
mt:CoI	FBGN0013674	FBTR0100861	-0,149149072194717	0,999712320006064		17,2351292402468	17,1374480914582	17,3844215477767	17,4853681789349	16,7961190719202	16,9446062923767
TotA	FBGN0028396	FBTR0083971	-0,338810069151693	0,999712320006064		15,5375204593373	13,3044046987184	15,1479572542743	14,5063157971606	14,8511970449626	14,3912064504728
CG17097	FBGN0265264	FBTR0080101	0,27534292630689	0,999712320006064		14,1388180482603	14,3149407327472	14,7415863156556	14,0156766260039	14,4896224079415	15,2907070336646
Acp36DE	FBGN0011559	FBTR0081054	0,279341772376421	0,999712320006064		13,7405618692246	13,9680206716893	14,4727638099446	13,6131175522027	14,1199752543957	15,023957159455
mt:Cyt-b	FBGN0013678	FBTR0433502	-0,176166275092134	0,999712320006064		15,8379842406103	15,7937567892629	15,9223720031057	16,1177594140109	15,2942792848564	15,4828589607026
mt:CoIII	FBGN0013676	FBTR0100868	-0,155421263646946	0,999712320006064		16,0524579248874	15,8148230757914	16,166560448421	16,1183523457596	15,5185643126288	15,8904424974118
Ebp	FBGN0004181	FBTR0072454	0,243217030078927	0,999712320006064		13,8261943822815	13,5149787011726	14,7503618303428	14,2528030546274	13,6336374891136	14,9401212763892
eEF1alpha1	FBGN0284245	FBTR0088035	-0,182429372003562	0,999712320006064		15,8660396059316	15,4980542264253	15,9066292586089	15,5166915509066	15,5281993828116	15,704808996815
Amy-p	FBGN0000079	FBTR0087004	-0,090542685520342	0,999712320006064		14,0591493339956	13,7779737986014	14,5596201673351	13,1058462737175	13,9540791315069	14,7322101490905
TotC	FBGN0044812	FBTR0083972	-0,23241158861169	0,999712320006064		14,3270384727529	12,195010063666	13,7452788514993	13,6574297206286	13,6106585750537	12,9194531444051
Adh	FBGN0000055	FBTR0100589	-0,108143340662993	0,999712320006064		14,4509399763594	13,8436319706751	14,6678885937964	13,952252070916	14,0504861032555	14,6522746437194
CG31872	FBGN0051872	FBTR0080099	0,228358488856423	0,999712320006064		13,4349814545868	13,556167559055	13,9200014790105	13,2535785052793	13,6486529028285	14,4660763824144
alphaTry	FBGN0003863	FBTR0088161	-0,17289093734555	0,999712320006064		14,8759659985891	14,9274559988944	14,3923324817089	14,4579284338103	14,6908659249643	14,5769174006921
CG12374	FBGN0033774	FBTR0087854	-0,269571907775857	0,999712320006064		13,0743985463404	13,8795234316736	12,968052835855	13,8364766951908	13,0568938976076	11,6246336919876
SERCA	FBGN0263006	FBTR0072211	0,013367597734574	0,999712320006064		15,0400361425011	14,8850132855889	14,9800668463294	14,9036152126075	15,0096254393201	15,0329108875811
apolpp	FBGN0087002	FBTR0089188	-0,481305995533144	0,999712320006064		14,0409192853025	13,194394556168	13,7702603554927	13,1652027116512	13,2086895255901	13,3089736856142
CG18628	FBGN0036091	FBTR0076256	0,014529016489637	0,999712320006064		14,0003413051915	14,0529963192242	13,5302540896568	13,5692012990271	14,1131974316471	13,9473394446528
betaTry	FBGN0010357	FBTR0088122	-0,150615041992585	0,999712320006064		14,1043469454857	14,1096859770313	13,5122754119833	13,5617286448838	13,953328677262	13,8103287198982
Amy-d	FBGN0000078	FBTR0086983	-0,273054211642473	0,999712320006064		13,6019705057077	13,335894163988	13,8415369390836	12,739509805926	13,2807857154411	13,794046535379
Desat1	FBGN0086687	FBTR0082626	0,000583147614781	0,999712320006064		13,716999654897	13,2094080668844	14,0667351444109	13,478785384081	13,5827859644826	14,0037400143603
Jon99Ciii	FBGN0003357	FBTR0085502	-0,062230334699363	0,999712320006064		15,0580819440132	15,5139336477238	15,3924895475663	15,3193061856739	15,1673270162108	15,3234186199248
CG34220	FBGN0085249	FBTR0112413	-0,005184998498312	0,999712320006064		13,865124080901	14,1607850802325	14,4684187936863	14,2239533556148	13,8094335132881	14,4390812610966
CG16826	FBGN0032505	FBTR0080464	-0,044291161832311	0,999712320006064		14,3338318005533	14,5531761686081	14,213905998992	14,1633571053088	14,3878887891337	14,4238765469482
eEF2	FBGN0000559	FBTR0085911	-0,132607965941717	0,999712320006064		14,7405458200588	14,5942774426395	14,6223636883053	14,4743529121041	14,5188281480712	14,5689367434529
Sfp87B	FBGN0259975	FBTR0300319	0,259037248990228	0,999712320006064		12,4663305315079	12,259658956063	13,1950529048205	12,5548265450407	12,5306759095084	13,5417778752408
CG2233	FBGN0029990	FBTR0071123	-0,188779179195738	0,999712320006064		12,834551153282	11,7879569072704	13,3075900083588	11,7943412972564	12,4678394035331	13,1659409361172
Jon99Cii	FBGN0003356	FBTR0085512	-0,014181896235171	0,999712320006064		14,389853345101	15,0046554666215	14,8406467965113	14,8738558668176	14,6064555417821	14,7676533535281
Est-6	FBGN0000592	FBTR0076003	0,035912666548096	0,999712320006064		12,5732065424263	12,525716525714	13,1893648849262	12,2821916809215	12,4445311241451	13,4657904448266
EbpII	FBGN0011694	FBTR0072455	0,198377278542768	0,999712320006064		11,986200879795	11,8459338381807	13,2259423652778	12,4973673744694	12,1576783640169	13,2165453572555
mt:ATPase6	FBGN0013672	FBTR0433498	-0,183172296308806	0,999712320006064		14,1094836966237	14,2106123865477	14,198830925677	14,4291173090125	13,7605091740217	13,6546097538308
Mhc	FBGN0264695	FBTR0080895	0,019901891223165	0,999712320006064		14,490852186637	14,5730707226555	14,4888569349355	14,5061815598463	14,6469334512575	14,4539455925009
Tsf1	FBGN0022355	FBTR0074559	-0,315807290254763	0,999712320006064		13,6382784076038	13,2031980099148	12,997071430283	12,9586130440778	13,1687316047013	12,8185654900253
lncRNA:CR42862	FBGN0262109	FBTR0304059	0,143700676001844	0,999712320006064		14,2178883203031	14,317154266529	14,1074007377852	14,408795511496	14,4228843476034	14,2425841550496
ninaE	FBGN0002940	FBTR0083857	0,031726740982602	0,999712320006064		14,3319587432408	14,3524763377758	14,1376862533254	14,4432793169688	14,3725644946987	14,087070227314
yip7	FBGN0040060	FBTR0077038	-0,157185151761262	0,999712320006064		14,3734311122203	14,5744284468259	14,211679513669	14,2765295229737	14,2255450791494	14,2081442897105
Mal-A1	FBGN0002570	FBTR0088759	-0,442824448598887	0,999712320006064		12,8363747345279	12,7410611180529	13,0667976975446	11,3413860931161	12,420116063263	13,0796453312804
tobi	FBGN0261575	FBTR0084847	-0,649919776693943	0,999712320006064		12,9300383969257	12,3979759726261	12,6076410768929	10,7104608493362	12,0646917634919	12,651890475536
Nplp2	FBGN0287423	FBTR0075839	-0,239948712892227	0,999712320006064		12,8598738895269	12,1097288422232	13,1409562546227	12,0580575498263	12,3725074546641	12,9873552497274
Arc1	FBGN0033926	FBTR0087560	-0,115286376559463	0,999712320006064		12,8268668410375	13,3431535084171	12,518918387279	12,4914121860487	13,151968262817	12,7437941432623
TotM	FBGN0031701	FBTR0079073	-0,332712620438344	0,999712320006064		12,6103428799742	10,1335386145687	12,4656571647301	12,3135208201355	11,3978232378084	11,3234730431196
Mur18B	FBGN0030999	FBTR0074672	-0,003741843674235	0,999712320006064		12,9840096085845	12,9997718298501	12,9024889032356	12,4582118549647	12,8802259555814	13,3878630210175
mt:ND4	FBGN0262952	FBTR0433500	-0,213062122823011	0,999712320006064		13,4529221883993	13,5462631493265	13,9387690821403	13,8922933236143	13,1298510776867	13,1946602734548
Hsc70-4	FBGN0266599	FBTR0083055	-0,136493322570108	0,999712320006064		14,1406640762808	13,9997870333281	14,0213160747398	13,8639741634405	13,9411839054626	13,9497483471437
mt:ND1	FBGN0013679	FBTR0433499	-0,165199292516045	0,999712320006064		13,5280733355008	13,4006455963776	13,5546633451151	13,8093156178118	12,8497229741662	13,1637192954746
Spn77Bc	FBGN0036970	FBTR0078172	0,192510105434799	0,999712320006064		11,98192362141	12,2504223944703	12,8359460843147	12,2774802662275	12,221401221782	13,1037953492715
CG18180	FBGN0036024	FBTR0076389	0,059464612376722	0,999712320006064		12,700006677081	13,0319326407847	13,0753492524411	12,6158193247504	12,8645229721079	13,4145169276966
Ald1	FBGN0000064	FBTR0084994	-0,214879289691006	0,999712320006064		13,9287287516874	13,6658392732123	13,8192869268296	13,5990884324416	13,4946379836071	13,6817755418034
FASN1	FBGN0283427	FBTR0077659	0,049592129766071	0,999712320006064		13,4946291681723	13,0531587419771	13,490264950632	13,789376308436	13,0487979112515	13,2909013964522
mAcon1	FBGN0010100	FBTR0081473	-0,248713700430821	0,999712320006064		13,4955526903222	13,2233230658555	12,9820546233268	13,0286968576192	13,0425391664035	12,9273322057425
Mal-A6	FBGN0050360	FBTR0273322	-0,579869263050112	0,999712320006064		12,6000750463794	12,2876211903693	12,7659602274135	10,9893024528094	12,0441630762833	12,5279388758855
EbpIII	FBGN0011695	FBTR0072164	-0,110549241450343	0,999712320006064		13,242943674346	13,6186409928125	13,3452401841143	13,1938228912255	13,5747844046387	13,0862292385835
Argk	FBGN0000116	FBTR0076543	-0,045204309844431	0,999712320006064		13,6999736634463	13,7070477971924	13,6733932560949	13,4560320685948	13,6947805403498	13,7752520703314
Sfp60F	FBGN0259968	FBTR0300313	0,374399267927822	0,999712320006064		11,2140576127278	10,6874284105756	12,0594219591449	11,5034849521163	10,8710870500817	12,5435153184448
CG4836	FBGN0270925	FBTR0083826	0,035718298014601	0,999712320006064		14,3894807695626	14,4222734238413	14,4685569320204	14,4730485602731	14,404455901545	14,5090615946151
Msr-110	FBGN0015766	FBTR0077131	-0,236844220580725	0,999712320006064		13,5647252111674	13,404120519883	13,2415468020839	13,1677509847524	13,2164944038863	13,1330089276384
CG18284	FBGN0043825	FBTR0300805	0,289082946184194	0,999712320006064		11,7554796855449	11,8053016014531	12,2087928881593	11,5946868127086	12,0634558814338	12,7742081019564
CG4716	FBGN0033820	FBTR0087746	-0,311913886940781	0,999712320006064		12,8799936735319	12,0987910851681	12,3420296826194	12,1889295470486	12,2864062652689	12,0111506975847
CG8997	FBGN0028920	FBTR0080563	-0,382479149566068	0,999712320006064		11,3976742672218	11,0559012636916	12,0776487006916	10,263914984698	10,2580792800918	12,1570699142711
RpL3	FBGN0020910	FBTR0082346	-0,108307794321162	0,999712320006064		13,6946555503682	13,650940598588	13,493391144233	13,4697270744053	13,5562326025342	13,4945947354405
CG6910	FBGN0036262	FBTR0290130	0,302710310057755	0,999712320006064		10,5415842779374	10,0061594536068	11,8429289312006	10,1626265368034	11,096869986379	12,0695929770842
whe	FBGN0031176	FBTR0077219	-0,0786210967668	0,999712320006064		12,6266630626353	13,1360749576685	12,568479816288	12,543882563852	12,9586037470135	12,6286679224043
sta	FBGN0003517	FBTR0070289	-0,097125757594108	0,999712320006064		13,1891584757423	13,1777621774618	12,8041167480435	12,8750042514251	13,0819812331638	12,9474464429677
Acp53Ea	FBGN0015584	FBTR0087080	0,346831550547798	0,999712320006064		11,3545505978559	11,4855621177164	11,6878292098021	11,1044430616303	11,7234375584479	12,4474295120293
smp-30	FBGN0038257	FBTR0083016	-0,259307961638946	0,999712320006064		10,901403530711	10,4390732462944	12,2206515737639	10,263914984698	10,8788364418244	11,8276204533415
Act57B	FBGN0000044	FBTR0071519	0,1049582508826	0,999712320006064		13,1752488372471	13,1223010408667	12,8779456156659	13,0990978034999	13,1959158467382	13,2099572019684
mt:ND5	FBGN0013684	FBTR0433501	-0,313671561696155	0,999712320006064		12,9257623885129	13,0602240071829	13,2698823517448	13,2352301056893	12,4799329398115	12,4839782626363
Tps1	FBGN0027560	FBTR0077431	-0,050627311166697	0,999712320006064		13,2459652191416	12,8930238832614	13,405789853588	13,0883776333494	13,19182123429	13,1573315656956
RpL23A	FBGN0026372	FBTR0072805	-0,143654431134612	0,999712320006064		13,3523871112241	13,1829500805523	13,179947217292	12,9984770809913	13,1470177290829	13,1410115537225
ACC	FBGN0033246	FBTR0088871	-0,017273815341965	0,999712320006064		12,4288702653465	11,8311403534967	12,7539963633004	12,2890740426961	12,0922228347897	12,6668184998256
S-Lap1	FBGN0035915	FBTR0076638	0,107012504544122	0,999712320006064		13,9205001029413	14,0523763893243	14,1361217611724	14,2389754791979	14,0140849032398	14,1758048701734
CG16758	FBGN0035348	FBTR0072963	-0,111040885084144	0,999712320006064		11,6082801285067	11,406825650945	12,4567716409889	11,4469809276677	11,4554933211204	12,2906628839791
Ubi-p63E	FBGN0003943	FBTR0073177	-0,020465631695526	0,999712320006064		13,8005483950304	13,7339172382271	13,9053811791308	13,7668062812472	13,7462343027066	13,8675958272839
sesB	FBGN0003360	FBTR0073421	-0,095562379515411	0,999712320006064		13,9304371619579	13,8368596258455	13,8714112159918	13,8669044093227	13,783584673539	13,6984468558131
Mf	FBGN0038294	FBTR0083030	-0,08551649870298	0,999712320006064		13,3070780190692	13,1604427689537	12,9955384187968	13,1510203248373	13,1298510776867	12,933082958129
Cyp6g1	FBGN0025454	FBTR0087992	-0,311038344289166	0,999712320006064		12,3953679245573	11,9647773188615	12,2447258647831	11,3928277949667	11,8304823779671	12,3294996030938
BG642312	FBGN0047334	FBTR0091954	0,251111044664605	0,999712320006064		11,2533534991008	11,4101474943071	11,482632648369	10,8981225616643	11,3625837092435	12,2893048596671
TotX	FBGN0044810	FBTR0083985	-0,514439789591789	0,999712320006064		11,8745604608489	9,45720828593886	10,8234835470098	10,6572922306765	10,8447111372756	9,87536792988406
Jon65Aiv	FBGN0250815	FBTR0077040	-0,195068379734267	0,999712320006064		13,7975560906793	13,9453987315036	13,7673437081869	13,770275861729	13,5907433902724	13,5618254721445
Jon25Biii	FBGN0031653	FBTR0079056	-0,125248363009076	0,999712320006064		12,0321141142216	12,2408154131811	12,3066144974477	11,7623264803898	11,6573916834957	12,6022245172716
CG10097	FBGN0038033	FBTR0100525	-0,339652240973936	0,999712320006064		12,571455786259	12,0281244085005	11,8997635017389	12,1253266659199	11,7316305842075	11,6737551683061
RpS26	FBGN0261597	FBTR0081089	-0,061897270201786	0,999712320006064		13,0328570775881	12,875106512247	12,79555302158	12,6817262046623	12,9287122223851	12,9049841530644
Sodh-1	FBGN0024289	FBTR0081627	-0,240137735975166	0,999712320006064		10,7432185719382	9,88087261161553	11,6522727602797	9,19589176070912	10,1305199717995	11,6745875941933
Muc68D	FBGN0036203	FBTR0076119	-0,130164307845923	0,999712320006064		12,4440191326321	12,4440773458157	12,0630857758731	11,8797152319543	12,0569500738185	12,5661206097689
mt:CoII	FBGN0013675	FBTR0100863	-0,079893385146626	0,999712320006064		14,2285508245368	14,1763944508456	14,280174664281	14,3548770697636	14,0066288339096	14,0612046700056
eIF4A	FBGN0001942	FBTR0079175	-0,060590462031025	0,999712320006064		13,3352078917154	13,1087351383387	13,2136328657838	13,1297432787348	13,212179064651	13,1416137277906
Eno	FBGN0000579	FBTR0077905	-0,197858174743247	0,999712320006064		13,1366980835885	12,812257988386	12,9384385546323	12,77448351161	12,7006912929439	12,83485409537
RpL7A	FBGN0014026	FBTR0070915	-0,054180922431656	0,999712320006064		13,3865172094426	13,3138943581192	13,225778927562	13,2080879107643	13,290457721021	13,2684704798023
Lk6	FBGN0017581	FBTR0082534	-0,124481798407758	0,999712320006064		13,1218222453847	13,050145495061	12,7849427855518	12,9672206913056	12,9300690376017	12,6931414600051
Act79B	FBGN0000045	FBTR0078478	0,036303855428565	0,999712320006064		12,8141530775393	12,7626615795757	12,7957732405059	12,6441557461417	13,0293067526628	12,7813743887191
lcs	FBGN0028583	FBTR0077220	-0,058387490943701	0,999712320006064		12,9949902862211	13,3925513933041	12,9926596242439	13,021576767122	13,1458504246848	13,0725576423045
RpL4	FBGN0003279	FBTR0085248	-0,058636135599443	0,999712320006064		13,2355002144288	13,1420807498026	12,9774024435746	13,0217645888224	13,068645363549	13,099617542725
Cpr	FBGN0015623	FBTR0079250	-0,181496847177868	0,999712320006064		12,7406913400993	12,1743205075459	12,3456441891232	12,5607846835306	12,100682000453	12,0603871098147
CG32444	FBGN0043783	FBTR0078424	-0,315449528931891	0,999712320006064		11,9469036528508	11,4612152446178	12,2601295266185	11,1635156587345	11,3377515233654	12,135768460856
Acp53C14a	FBGN0034152	FBTR0087082	0,1483137597661	0,999712320006064		11,7631693002724	12,0136387951278	12,1183642833628	11,6646745998591	12,0214298815937	12,539865374249
Arr2	FBGN0000121	FBTR0076599	-0,050446090792832	0,999712320006064		13,0713047341931	13,1666755484314	12,8756556843671	13,1778993033926	13,0717220108629	12,6824215563923
CG5162	FBGN0030828	FBTR0074393	0,048750530211162	0,999712320006064		12,4305613495001	12,5023028823853	12,7366656233898	12,4425839083431	12,3913458678257	12,934821094309
mfas	FBGN0260745	FBTR0082489	0,083958983316372	0,999712320006064		12,6682102555082	12,7648255680612	12,7652856700503	12,6145745907826	12,7531845352246	13,0493192938975
Acp53C14b	FBGN0034153	FBTR0087081	0,29470602308237	0,999712320006064		11,3397133450601	11,4739692104133	11,6078130512452	11,0994687232304	11,7292944636021	12,259655125644
Acp54A1	FBGN0083936	FBTR0110768	0,160044288246337	0,999712320006064		10,9473524694797	11,0062805396632	11,6420207057433	10,6407562460571	11,0859558689102	12,0711742753704
RpL19	FBGN0285950	FBTR0072405	-0,049437078793979	0,999712320006064		13,0173472239572	12,9829538552574	12,9057572252338	12,7581175937421	13,0258209706687	12,9625206129986
Acp26Aa	FBGN0002855	FBTR0079155	0,360573848799176	0,999712320006064		11,2990321230775	11,3640732447595	11,7414033314164	11,4090010625541	11,6708449584591	12,2963526678405
Mal-A7	FBGN0033296	FBTR0088757	-0,77702567369262	0,999712320006064		11,4909278675312	10,5902267873092	11,4864577095391	8,72445343594563	10,1746865407727	11,3878285211651
Idh	FBGN0001248	FBTR0076667	-0,017728916143289	0,999712320006064		12,6515275370464	12,4673845699444	12,8563598579288	12,4750447009972	12,5252997020951	12,9078187889591
S-Lap4	FBGN0052064	FBTR0076288	0,111213202895342	0,999712320006064		13,0433156498986	13,1349042558103	13,2782598577859	13,1911533015002	13,2325285655835	13,3696020152058
RpS8	FBGN0039713	FBTR0085489	-0,06977683445866	0,999712320006064		12,9421136065489	12,8441267985607	12,6675912036288	12,6309192323384	12,8329574530958	12,78638894644
Spn38F	FBGN0028986	FBTR0081450	0,314822668703538	0,999712320006064		11,1177776616654	11,2751764117818	11,5660767661974	10,9916056128375	11,5343296509985	12,1712947438721
alphaTub84B	FBGN0003884	FBTR0081639	0,007376643981611	0,999712320006064		13,3622935633727	13,4708570842424	13,2942469764487	13,3512717127033	13,4096543400973	13,3934356053569
loopin-1	FBGN0259795	FBTR0087092	0,069440206397414	0,999712320006064		13,522080861513	13,6259211176443	13,7076201541367	13,6798594712506	13,6381066594791	13,7495095000374
Nc73EF	FBGN0010352	FBTR0075263	-0,158976775277521	0,999712320006064		13,0234431300809	12,8315875057439	12,7123740821768	12,6994464861638	12,6732042957061	12,735042364366
blw	FBGN0011211	FBTR0071883	-0,101663360751127	0,999712320006064		13,4852450591889	13,4283499383075	13,4746691095048	13,320760345813	13,3319784445583	13,4287720138082
RpS4	FBGN0011284	FBTR0075884	-0,055995984395123	0,999712320006064		12,9085304798596	12,7333465472126	12,5914951556598	12,6058312524378	12,7358334941289	12,7376336474952
Pen	FBGN0267727	FBTR0079937	0,122977506766978	0,999712320006064		13,0003681138206	12,9708198397933	13,0616789553821	13,0829875278265	13,0596858026315	13,252530839246
Mlc2	FBGN0002773	FBTR0089747	0,022408216210981	0,999712320006064		12,9871320312371	13,0740770702626	13,0419490072062	12,9477807585712	13,1940817677767	13,0181781309226
Rack1	FBGN0020618	FBTR0079565	-0,051003666145801	0,999712320006064		12,7819643071747	12,6390555184611	12,4887245836358	12,4411802884686	12,6589550621893	12,6607397867522
CG8036	FBGN0037607	FBTR0081881	-0,288150935079362	0,999712320006064		12,5382294897396	12,2201462310859	12,7813886285143	12,1550833224524	12,1024882437358	12,4479164777539
Sap-r	FBGN0000416	FBTR0085713	-0,150523132170039	0,999712320006064		13,0213605858208	12,6902767170051	12,8574152024372	12,7324121619335	12,7016846298665	12,7027625430988
RpL41	FBGN0066084	FBTR0100231	-0,215861196551258	0,999712320006064		12,3836928167491	12,1296804807583	12,1056304361201	11,7049998916471	12,2877298723486	11,9353842718601
RpS7	FBGN0039757	FBTR0089422	-0,05869253490634	0,999712320006064		12,6751558002155	12,4971056936056	12,4238100033236	12,2724377402765	12,4985712968749	12,6374469277418
S-Lap7	FBGN0033868	FBTR0087649	0,107570617250986	0,999712320006064		13,3103619989574	13,4505668715631	13,4914890506625	13,5381567886973	13,4475705205832	13,591659485139
Got2	FBGN0001125	FBTR0077867	-0,233573195288061	0,999712320006064		11,1822905205555	10,7878864738989	11,8915446001875	10,2990525382904	10,9660776640387	11,7535261711425
eEF1gamma	FBGN0029176	FBTR0085392	-0,053230415114209	0,999712320006064		12,7490409339755	12,520090814598	12,6802902527315	12,4113843475757	12,5898167640298	12,7749845540354
Ubi-p5E	FBGN0086558	FBTR0070933	-0,101647388082055	0,999712320006064		12,7224659219578	12,3732265821952	12,319537862928	12,3519732086517	12,4509253646769	12,3395069419962
Act5C	FBGN0000042	FBTR0070822	-0,179140989285908	0,999712320006064		13,2043481228307	13,2307003204424	13,1264964058254	12,962727646199	13,0630908099887	12,9987003422203
CG34324	FBGN0085353	FBTR0112526	0,107104786072882	0,999712320006064		13,2341175715533	13,5156213651379	13,408096393444	13,5165943944501	13,4715291564608	13,5042258593638
pAbp	FBGN0265297	FBTR0086736	-0,120227390909705	0,999712320006064		13,2151808761935	13,0263514932626	13,1898676720868	12,9950374024106	12,9754575403249	13,1042588040743
ATPsynC	FBGN0039830	FBTR0085772	-0,133879444056376	0,999712320006064		12,9481978489277	12,7415007071528	12,9376404587566	12,6407357013933	12,6766436874477	12,9033872194066
RpL6	FBGN0039857	FBTR0085804	-0,10532639537009	0,999712320006064		12,8084044162429	12,7463273676255	12,5876846729717	12,4562675946005	12,7123693126521	12,6544243938524
CG1648	FBGN0033446	FBTR0088493	-0,12950164980755	0,999712320006064		12,1502980172852	11,9617621507558	11,6883037515804	11,751495028772	12,1889001648012	11,4004627968998
RpL7	FBGN0005593	FBTR0079946	-0,022500068363856	0,999712320006064		12,8449148252032	12,854730647987	12,6203792281412	12,6536404836477	12,8561609037782	12,7475569695437
RpLP0	FBGN0000100	FBTR0078481	-0,123128400853046	0,999712320006064		12,9769180196595	12,823513086615	12,7717932170551	12,6736207460898	12,7941812033863	12,7408165429036
RpL5	FBGN0064225	FBTR0111129	-0,112859447649652	0,999712320006064		13,3917352199316	13,411597911575	13,4109743921866	13,3645127338815	13,3827798769503	13,1133432892426
CG33340	FBGN0053340	FBTR0084611	0,085155166871728	0,999712320006064		12,8586182535881	12,8488265780454	12,81675926555	12,866245064909	12,8106643269721	13,0877924168719
RpL32	FBGN0002626	FBTR0085592	-0,109267979759837	0,999712320006064		12,3293057506385	12,069328450658	11,9650570372922	11,6937276589279	12,2442149645264	12,0692765093345
CG3609	FBGN0031418	FBTR0077791	-0,358881857434803	0,999712320006064		10,5388990770255	10,0733511749938	11,7846511287598	9,91657868049731	10,3048495218179	11,3004685492198
ATPsynbeta	FBGN0010217	FBTR0089186	-0,127820678530825	0,999712320006064		13,3851474631958	13,3072284619769	13,2630495799698	13,2786289659649	13,1887072059881	13,1024040909052
RpL8	FBGN0261602	FBTR0072924	-0,124194707130794	0,999712320006064		13,0055639020658	13,0272531399912	12,8106698118282	12,7706888201147	12,8639906687361	12,8445027230163
CG2127	FBGN0033286	FBTR0088765	0,037683128872409	0,999712320006064		12,9940103419704	12,8682793928667	12,991890974536	12,9284760615056	12,9161008166449	13,1171754591548
Had1	FBGN0286508	FBTR0074240	-0,249970071638371	0,999712320006064		10,9561008759787	10,8148718936194	11,9485134779338	10,3949723085783	10,9614406049697	11,6302226362593
Met75Cb	FBGN0028415	FBTR0075116	-0,118767122980148	0,999712320006064		11,7957754256501	12,0735245357538	11,9046724614358	11,140867939759	12,0163290420291	12,0943770796986
CG6770	FBGN0032400	FBTR0080306	-0,07612666914334	0,999712320006064		12,8220892928838	12,5711865253211	12,566674250117	12,5214767203271	12,6453899295707	12,5775143479268
BG642163	FBGN0083938	FBTR0110769	0,395285503931656	0,999712320006064		10,9641295117632	11,0755603097193	11,177254697129	10,8816597889639	11,3316044557346	11,9811853274606
RpL13A	FBGN0037351	FBTR0078705	-0,088548494106595	0,999712320006064		12,6739325430716	12,6257823644049	12,4083391646256	12,3251340913704	12,5688478129218	12,5496537370129
Cyp6w1	FBGN0033065	FBTR0085987	0,500409350066428	0,999712320006064		10,224862316711	10,3333945426386	11,567109222322	10,9574517802761	11,2920527316717	11,6919584966296
Men	FBGN0002719	FBTR0082660	0,054645114050791	0,999712320006064		12,4632653958948	12,2993131071361	12,8493751552614	12,9137755049011	12,2272075535137	12,61051307951
CG8701	FBGN0033287	FBTR0088740	0,087937126545706	0,999712320006064		12,681256576191	12,5925425941804	12,6364527909356	12,6070835496386	12,6715829168261	12,8819241164182
RpL37a	FBGN0030616	FBTR0074027	-0,088820386034728	0,999712320006064		12,5328415430796	12,3856543486418	12,19650236112	12,1144481350309	12,4150377312514	12,3226122599637
MtnA	FBGN0002868	FBTR0082158	-0,393425394997732	0,999712320006064		12,3393714124986	12,3887446344813	11,9875954433158	11,794780983163	11,9672802552197	11,8000407095968
Cat	FBGN0000261	FBTR0075058	-0,224791210851477	0,999712320006064		12,5192829794256	12,0994771297876	12,1857876192215	12,0160617033952	11,9787985458346	12,1644961787093
CG9512	FBGN0030593	FBTR0073979	-0,36543185170898	0,999712320006064		11,9566611104349	11,3635021821967	11,8309445164805	10,9376798002342	11,2909971121149	11,7703668128716
CG13315	FBGN0040827	FBTR0076530	0,407785595599113	0,999712320006064		10,2622419312331	9,97957435110705	11,7062216439516	11,1703089973865	11,0489673816222	11,5380924398228
Gpdh1	FBGN0001128	FBTR0079146	-0,263632150476861	0,999712320006064		12,5464966836574	12,2663950475988	12,3456441891232	12,4829788404092	11,9540028956447	11,8671160205431
Spn28F	FBGN0028987	FBTR0079624	0,321678214140171	0,999712320006064		10,9358316104257	10,6551279429852	11,4705445761047	10,8882674581355	11,1909847178632	11,8816074242735
Hsp83	FBGN0001233	FBTR0073040	-0,272065684346209	0,999712320006064		13,0274395932381	13,1217946149642	12,9662930187696	12,8375114604817	12,7468466906327	12,7171759254449
Shmt	FBGN0029823	FBTR0070827	-0,199958424700579	0,999712320006064		10,2170448074816	9,70811847959792	11,3479543946888	9,37828184174071	9,81223479439772	11,2704992170915
Acp95EF	FBGN0002863	FBTR0084561	0,288277730661384	0,999712320006064		10,7478766141178	10,8446391086352	11,1256306061122	10,4042226485646	11,0944517523014	11,7850873591632
CG14645	FBGN0040687	FBTR0078908	-0,034595007108227	0,999712320006064		11,5125308030346	11,9079503160941	11,2159479451663	10,9550934004461	11,7639451861914	11,7574601783778
RpS15	FBGN0034138	FBTR0087123	-0,108556117688528	0,999712320006064		12,5538303694804	12,4905827680348	12,3703996229174	12,1952715219087	12,5101842149377	12,372457618653
Tctp	FBGN0037874	FBTR0082344	-0,100663683229853	0,999712320006064		12,4435406529653	12,1205842985115	12,1678643901809	11,9901878129834	12,2488434748534	12,1999087499198
CG43897	FBGN0264489	FBTR0332819	-0,030712505354656	0,999712320006064		12,9659649862198	13,0374922804988	12,9570678233553	12,8622650375558	12,972991355525	13,0292843294623
Atpalpha	FBGN0002921	FBTR0089509	-0,004234688246406	0,999712320006064		13,5532395424236	13,4668749757039	13,7091408510566	13,6639426493303	13,5524934421528	13,5060976295226
RpL17	FBGN0029897	FBTR0070980	-0,011143283753824	0,999712320006064		12,5615679983172	12,5530198783203	12,3204565457584	12,3522719530895	12,5424778687886	12,5124252359097
RpS6	FBGN0261592	FBTR0071135	-0,106849050074502	0,999712320006064		12,8285169284592	12,8563551139095	12,6985429003301	12,6100846352798	12,7602576504599	12,6935521775022
RpS25	FBGN0086472	FBTR0082369	-0,079960962806707	0,999712320006064		12,7625307739567	12,6934610565524	12,5125012716424	12,5462347015985	12,5244017165012	12,6657722714418
Vha16-1	FBGN0262736	FBTR0086150	-0,115943793738691	0,999712320006064		13,4109528289908	13,4144953519747	13,5002990689297	13,313107337335	13,301507504703	13,3643234215236
CG9119	FBGN0035189	FBTR0072635	-0,681624181698467	0,999712320006064		9,7550898339867	9,49732476120577	11,5531083330141	9,44478838942316	9,69900758626074	10,3869362609941
pug	FBGN0020385	FBTR0082264	-0,131082161106696	0,999712320006064		10,5163258869123	9,75066667606462	11,272108973369	9,58357606589342	10,0837398390989	11,3053138903536
CG7953	FBGN0028533	FBTR0080550	-0,281873303949185	0,999712320006064		10,3719196566018	10,0408609496829	11,1478832104871	9,26606614852727	9,52497039847086	11,2715999889554
Obp56g	FBGN0034474	FBTR0086342	0,221667861546079	0,999712320006064		12,4845858360663	12,3442876736593	12,5268998498356	12,7146299524043	12,6344036185677	12,6766161372158
RpL35	FBGN0029785	FBTR0070800	-0,125253609635316	0,999712320006064		12,3948730314215	12,3503526609824	12,1603586624157	12,0205799012542	12,3478469569456	12,1531930965178
crc	FBGN0000370	FBTR0081512	-0,211366322655334	0,999712320006064		12,6300312256175	12,4516196910983	12,3623931726527	12,2900100078935	12,2144583142002	12,3175583266776
CG7920	FBGN0039737	FBTR0085603	-0,151994977846045	0,999712320006064		12,6490395340744	12,5724224852602	12,3712864919147	12,3730318162144	12,4335715328244	12,3434381773237
Pdi	FBGN0286818	FBTR0075648	-0,072820080652165	0,999712320006064		12,4592472903667	12,4879653174673	12,7740304099224	12,3315120710799	12,485480562999	12,6849024596054
RpS23	FBGN0033912	FBTR0087575	-0,056179023386393	0,999712320006064		12,5888684695337	12,4027085574566	12,4750384525947	12,3086029154475	12,5158428600709	12,4715786602483
Fer1HCH	FBGN0015222	FBTR0085631	-0,072969442889682	0,999712320006064		12,9833513944518	12,7682812123074	12,9414274881653	12,8460220883481	12,8101117722015	12,8270135883959
Sarm	FBGN0262579	FBTR0304993	-0,06462748215853	0,999712320006064		12,9421136065489	13,0522731460053	12,977790698713	12,8818493546815	13,0307303304622	12,8617823816737
UGP	FBGN0035978	FBTR0076500	-0,387550928141271	0,999712320006064		11,7700550839701	11,135657549193	11,7846511287598	10,8683529605388	11,1508173979022	11,5243052992161
RpL27A	FBGN0285948	FBTR0077452	-0,121990532918696	0,999712320006064		12,5611269642711	12,5701969944316	12,3724681364812	12,2796808412689	12,4873250403044	12,3719445001088
Mlp84B	FBGN0014863	FBTR0081616	0,029612211428407	0,999712320006064		12,4295952584346	12,3946259527607	12,4553783210653	12,2953023714996	12,4167324955746	12,6357381408097
Pepck1	FBGN0003067	FBTR0086701	-0,342108972148373	0,999712320006064		12,2598010076423	11,7900833121073	12,1647985834712	11,8558940128291	11,7238287593967	11,6438884946629
CG45087	FBGN0266488	FBTR0344533	-0,342108972148373	0,999712320006064		12,2598010076423	11,7900833121073	12,1647985834712	11,8558940128291	11,7238287593967	11,6438884946629
RpS3	FBGN0002622	FBTR0084410	-0,160420455903587	0,999712320006064		12,709390638443	12,6861722113141	12,5838640992817	12,4179639158147	12,5587962219944	12,5210130872154
Cys	FBGN0004629	FBTR0082980	-0,131894332812492	0,999712320006064		11,7991454841641	10,7989102476922	11,8737137959153	11,5453713028125	11,5054960710584	11,2336943837172
CG43147	FBGN0262623	FBTR0305487	0,238853194085816	0,999712320006064		10,8321750116705	10,8198759439339	10,9617970457718	10,1869491513347	11,2632763361205	11,5562727022044
GlyP	FBGN0004507	FBTR0077828	-0,163240346048012	0,999712320006064		12,3465549758529	12,1093882895486	12,4419335354024	11,9611017562742	12,1228024978733	12,3215497443049
CG14995	FBGN0035497	FBTR0073271	0,119530188248791	0,999712320006064		12,4005540786292	12,3831210001005	12,5927630833121	12,4962864397478	12,5228288955088	12,714749950702
Mst98Ca	FBGN0002865	FBTR0085277	0,110309198165999	0,999712320006064		12,3694056861728	12,4004833924561	12,3754180205636	12,3929164711155	12,4198746428481	12,6491403657426
CG11892	FBGN0039313	FBTR0089644	-0,338060307910413	0,999712320006064		11,43762542709	11,7508834873956	10,8320982946187	11,3934085445672	11,1915505112872	10,3849032115782
Mal-A8	FBGN0033297	FBTR0088752	-0,822734512383101	0,999712320006064		11,1462841329014	10,553646705145	10,786729134251	8,68704623303812	9,80337809761775	10,8370358978532
RpL18	FBGN0035753	FBTR0076892	-0,080371956907154	0,999712320006064		12,3696575608164	12,3381970818836	12,0714774102906	12,0624463188701	12,2379291325687	12,248796737768
RpS29	FBGN0261599	FBTR0082136	-0,085776176804583	0,999712320006064		12,2159276734206	11,9557128437395	11,8018568110497	11,7908189775918	11,9879474215133	11,9608569571523
up	FBGN0004169	FBTR0073851	-0,024686531360829	0,999712320006064		12,4084211138293	12,4508134661458	12,382179950879	12,3600176739632	12,5850875719383	12,1964353338231
Idgf6	FBGN0013763	FBTR0087111	-0,29619076506531	0,999712320006064		12,130220606698	11,6264571438878	11,8467600177061	11,6266515131678	11,6433982590669	11,4859340199239
Fer2LCH	FBGN0015221	FBTR0085622	0,035467635604197	0,999712320006064		12,6840948001292	12,4508134661458	12,4706313268871	12,6385328121736	12,5387028416592	12,5448816703418
CG9029	FBGN0031746	FBTR0079143	0,108826847660989	0,999712320006064		11,8756249632312	12,0919126361119	11,6198035813005	11,7974162882766	11,9885986979185	12,1448074748418
AOX1	FBGN0267408	FBTR0083154	-0,435304778496298	0,999712320006064		11,8476893820457	11,572628666368	12,1141321436092	11,2462163284872	11,3453987081156	11,6561623481377
CG3739	FBGN0038702	FBTR0339153	0,069174740563558	0,999712320006064		10,485977982198	10,1977368404679	10,3332742383111	9,07077112986336	10,0466937562378	11,2841988645838
Jon25Bi	FBGN0020906	FBTR0100432	-0,091211504935131	0,999712320006064		10,8182168661749	10,7314675474601	11,403921251516	10,3633071332167	10,5566205742324	11,5562727022044
UQCR-C1	FBGN0038271	FBTR0083000	-0,074524093681774	0,999712320006064		12,4249974703875	12,2476398551205	12,1682046335577	12,1228773836212	12,2935393601215	12,2082684750222
LpR2	FBGN0051092	FBTR0084927	0,020084015705652	0,999712320006064		11,6193375017157	10,9164760934492	11,5732884907274	11,3676317922376	11,7474936263918	11,0762992608603
RpLP1	FBGN0002593	FBTR0078056	-0,072083912916252	0,999712320006064		12,6822708686987	12,6407061092177	12,4731119914453	12,5246610719561	12,5762324962161	12,4863506319614
RpS19a	FBGN0010412	FBTR0074311	-0,108907229183328	0,999712320006064		12,388921034141	12,3103185285683	12,1559050352282	12,1041966435825	12,3212072360268	12,1018228755438
RpL28	FBGN0035422	FBTR0073095	0,018334031742498	0,999712320006064		12,1555661858965	12,1195700622732	11,7464250813287	11,9254062981932	12,0849324332886	12,0946880896289
Aldh	FBGN0012036	FBTR0079806	-0,124244535627651	0,999712320006064		12,5065123122844	12,4792938823127	12,6987784352431	12,35823388744	12,2948564420419	12,6442619075325
RpL18A	FBGN0010409	FBTR0086947	-0,14657309003303	0,999712320006064		12,3488564026932	12,2264409493027	12,1428073508618	11,9473249409247	12,1689272536279	12,1591531244677
RpL13	FBGN0011272	FBTR0079888	-0,128581175254754	0,999712320006064		12,4815592815937	12,4926733147313	12,3290028260021	12,1942720090395	12,3685099331931	12,3541292161956
CG10077	FBGN0035720	FBTR0076940	-0,052464200550457	0,999712320006064		12,5346397620089	12,5687114243515	12,2901394680821	12,3894272703299	12,4366772575921	12,4255914288554
Alp4	FBGN0016123	FBTR0085733	-0,189361129949052	0,999712320006064		11,4328121547416	11,8061423733945	10,9704069725436	11,6369874781545	11,3077950323355	10,6499295753578
RpL26	FBGN0036825	FBTR0075066	-0,06655198253596	0,999712320006064		12,3577716580034	12,3664024050423	12,1908200642963	12,1098616448158	12,3582154378958	12,2431964703344
CG12860	FBGN0033954	FBTR0087480	0,119162627628015	0,999712320006064		12,2570806497331	12,1811420275723	12,3050682618631	12,2737000250423	12,3011617515674	12,5156807080265
Gart	FBGN0000053	FBTR0079431	0,087125297836289	0,999712320006064		8,97409550446839	8,61491151329896	10,7616954621818	8,77167640140141	9,04839621925491	10,8355480024365
CG5107	FBGN0039342	FBTR0084879	-0,321475203246105	0,999712320006064		11,5945536744401	11,4681376351332	10,9139072725364	10,6592252385296	11,0761846270384	11,2945242805639
Sfp24Bb	FBGN0259952	FBTR0300297	0,316780280653481	0,999712320006064		10,6020034531751	10,1133009992406	11,4050764770984	11,0023053427813	10,8097590413074	11,4735512876866
FASN2	FBGN0042627	FBTR0077657	-0,20999089208519	0,999712320006064		11,8258262467902	11,4478088687825	11,1409660708947	11,6438372102549	11,0798566025426	11,0674531606277
Jon65Aiii	FBGN0035665	FBTR0077041	-0,005664086481204	0,999712320006064		12,6065010010405	12,7732342443561	12,4993103587847	12,8933914800256	12,5464642189346	12,3890353939425
betaTub85D	FBGN0003889	FBTR0082046	0,193368641661388	0,999712320006064		12,2851247179215	12,331496798307	12,5401049400957	12,5935008692166	12,5212543579609	12,6321002344475
RpS15Aa	FBGN0010198	FBTR0073792	-0,094399837980533	0,999712320006064		12,3943779684623	12,2818906185767	12,2810445534627	12,0859895464986	12,2924848281675	12,2890331013386
SPH93	FBGN0032638	FBTR0081004	-0,644950733361065	0,999712320006064		10,9118184941721	7,48583377471531	9,65861038090557	9,06495021995946	9,61376767501362	9,10049133719927
CG9297	FBGN0038181	FBTR0082827	-0,045217365954711	0,999712320006064		12,629189921781	12,4695089789231	12,5830987689152	12,465962799886	12,563612242899	12,5196239307792
Zasp52	FBGN0265991	FBTR0087315	-0,041850090859573	0,999712320006064		12,6889473739355	12,7544086928041	12,5505826725003	12,6738597930673	12,6891183228812	12,5061260042266
Arr1	FBGN0000120	FBTR0081030	-0,047657138190108	0,999712320006064		12,5580359450747	12,7798832781448	12,4887245836358	12,5942588267775	12,6493081348278	12,4491331734324
RpL21	FBGN0032987	FBTR0085961	-0,102048075273296	0,999712320006064		12,1712562419448	11,8838609692471	11,9767587859289	11,7632254413423	12,0350496904314	11,9298170267849
Cyt-b5-r	FBGN0000406	FBTR0080932	-0,415493847065089	0,999712320006064		10,7640623359778	9,59785480927679	10,9033182522025	8,91770090386185	9,89098361164075	10,8845756314845
CG32436	FBGN0052436	FBTR0078343	0,04929151298404	0,999712320006064		12,4406664376555	12,286717875175	12,4917181878052	12,4722986421416	12,2704275306128	12,6118174577878
Spn77Bb	FBGN0036969	FBTR0074843	0,429726325090738	0,999712320006064		10,4700914729839	10,7288095639068	11,2928522882976	11,0076255962341	11,2894122331217	11,5540126589181
RpL23	FBGN0010078	FBTR0071897	-0,122991617513012	0,999712320006064		12,3215148616455	12,2909285155187	12,2327389347338	11,9855732702801	12,2420316931412	12,2353193935665
CG42782	FBGN0261853	FBTR0303428	0,088517314287948	0,999712320006064		10,3238536549395	10,2907794071452	10,8727477815867	9,8805787601359	10,1906235331783	11,3308844105289
Mal-B2	FBGN0032382	FBTR0080276	0,173973926578262	0,999712320006064		9,89744674585947	9,66427721280145	10,7990849381647	9,51050675216316	9,97882657426978	11,1427764355059
RpS5a	FBGN0002590	FBTR0074406	-0,08113481045463	0,999712320006064		12,4480798153698	12,3834027030517	12,3010402763926	12,1969358394022	12,3399576029608	12,3510083238619
ATPCL	FBGN0020236	FBTR0300596	-0,355079559535581	0,999712320006064		11,9650200678161	11,4881839280283	11,9879809653678	11,5936764140014	11,2899407195959	11,5298359763252
AcCoAS	FBGN0012034	FBTR0078413	0,019567471865045	0,999712320006064		11,9346984100495	11,5765760742969	11,8253463014489	12,2392245813613	11,4341362773046	11,6181578906359
S-Lap8	FBGN0034132	FBTR0087087	0,151165163055152	0,999712320006064		12,4358633172539	12,5213713129716	12,6786194128237	12,7118388516296	12,6210246440239	12,7629023329263
Jon25Bii	FBGN0031654	FBTR0079055	-0,281570497889146	0,999712320006064		10,8923160084952	10,9450019691355	11,6326818407576	10,7020469450835	10,4290408511067	11,4278747717872
CG17108	FBGN0032285	FBTR0080127	-0,125699140007363	0,999712320006064		10,9076615268309	10,2281682999457	11,5118809208312	10,3715835937331	10,8396663957296	11,2166493984011
FASN3	FBGN0287184	FBTR0305959	-0,203281458868981	0,999712320006064		11,5583297933284	11,225132182512	11,7005873666222	10,8473121674357	11,3509809932078	11,6142584111835
CG3168	FBGN0029896	FBTR0070984	0,05234109385097	0,999712320006064		12,0279710273406	12,1635353806002	12,3149356532179	12,0407384924103	12,230514995493	12,3849723505036
CG10513	FBGN0039311	FBTR0114505	-0,122650239115846	0,999712320006064		10,8561016971786	11,0452583893152	9,8005654146967	11,0937626838755	10,6802937171576	9,31641180309521
SdhA	FBGN0261439	FBTR0086552	-0,154669068785948	0,999712320006064		12,3429676652808	12,2541241183504	12,0387308417069	12,0949433073702	12,0855413758354	12,0075214756348
Prat2	FBGN0041194	FBTR0076945	-0,628898437828471	0,999712320006064		10,063588904797	9,55247923788762	11,1416592791833	9,1878796559782	9,08783260975799	10,5653865705252
CG33470	FBGN0053470	FBTR0087656	-0,0237303790361	0,999712320006064		10,5821435527483	9,55047364069572	11,1940602263523	10,1295450669158	10,2975094773441	11,084465210636
Skp2	FBGN0037236	FBTR0078953	-0,159001289329068	0,999712320006064		11,7893882006513	11,9173189181146	11,6939861111898	11,3004808538827	11,699769229258	11,873655171409
CG6409	FBGN0036106	FBTR0076273	-0,21555357782765	0,999712320006064		12,3306001515402	12,1872862086793	12,3109351614759	12,0232089968759	12,1920137770823	11,9615392046218
RpL12	FBGN0034968	FBTR0072174	-0,049535794724986	0,999712320006064		12,1833427295049	12,1668121234753	11,8645051233326	11,9508801353003	12,0557075391661	12,0784260064924
sls	FBGN0086906	FBTR0072848	0,001709992573139	0,999712320006064		13,0467850598899	13,1483931900631	13,1948859298134	13,126428419315	13,1603742812514	13,1116539043237
Sgp	FBGN0032055	FBTR0079684	-0,019061493393181	0,999712320006064		12,0241360502493	11,5095049233992	11,6356374920715	11,9528514642356	11,5383385480673	11,6404841467517
orb2	FBGN0264307	FBTR0331511	0,200906662352197	0,999712320006064		11,8397113171804	12,0299249261863	12,2453709783513	12,2552879084442	12,0976665605357	12,3786008482992
bt	FBGN0005666	FBTR0089793	0,003922065205437	0,999712320006064		12,8231932090669	12,8838939198164	12,9272248342608	12,8390044491795	12,8968010948419	12,9108244994873
gammaTry	FBGN0010359	FBTR0088159	-0,172505758733812	0,999712320006064		11,5116180889166	11,7543726480287	10,9578663916238	11,5380365120963	11,3433634189873	10,8547719697646
RpL22	FBGN0015288	FBTR0070148	-0,060292455755378	0,999712320006064		12,5955597870817	12,5706918447151	12,4286463159482	12,4709236501315	12,4824782487505	12,4665407615362
Vha55	FBGN0005671	FBTR0082670	-0,095534265131051	0,999712320006064		12,4649166626913	12,4454270883734	12,2405255804726	12,2909453662663	12,2943297535536	12,2901198276435
glob1	FBGN0027657	FBTR0083245	-0,087673523659385	0,999712320006064		11,056516095505	10,7243686800519	11,6963471713327	10,8302557579865	11,0638767676595	11,4293550954456
RpL40	FBGN0003941	FBTR0077470	-0,025343976345863	0,999712320006064		12,1953288005977	12,1480342068555	11,9833478874246	12,0001356403721	12,1925791671548	12,0597500518528
Paics	FBGN0020513	FBTR0073705	-0,284623623280684	0,999712320006064		10,3134169160517	9,70991660146569	11,1561402368241	9,66278935132619	9,82249935341607	10,8852949137058
Gel	FBGN0010225	FBTR0078968	-0,179268168057645	0,999712320006064		11,7313780341312	10,9365800618613	11,5299968634485	11,2830364326079	11,2372063763097	11,2538860511269
RpS17	FBGN0005533	FBTR0076479	-0,035905482571492	0,999712320006064		12,0722845851259	11,9942185524321	11,8022952954553	11,7894958874468	12,0086438073874	11,9669856006064
msopa	FBGN0004414	FBTR0078482	0,41737327186448	0,999712320006064		10,3809438645418	10,5999561299902	11,0096677533698	10,7527152207409	11,0026471596926	11,4629899335053
RpS10b	FBGN0285947	FBTR0074731	-0,091005621060114	0,999712320006064		12,3023794070266	12,2969224777671	12,1854514979068	12,0540227493301	12,244760266512	12,2088432261424
CG7916	FBGN0028534	FBTR0080549	-0,378963358828142	0,999712320006064		10,1761573898563	9,94334789149162	10,607655283481	8,82086059687876	8,98453411548279	10,8845756314845
CG2765	FBGN0035087	FBTR0113118	0,06858575848074	0,999712320006064		12,0604752733964	11,6416094816781	11,7391149265562	12,1151524565324	11,7940623305499	11,7440405537516
RpS24	FBGN0261596	FBTR0071935	-0,146322233609909	0,999712320006064		12,1251572905244	12,0342370225719	11,8450585684534	11,7573721573793	11,892346600935	11,9249280015382
kdn	FBGN0261955	FBTR0070906	-0,137707391027762	0,999712320006064		12,317081276978	11,9986385385173	12,1232861395701	12,1088011501149	11,9921754722611	11,9388529218934
CG13868	FBGN0034501	FBTR0479909	-0,05811434238159	0,999712320006064		11,986529375017	12,0349544539168	11,9417629665292	11,7328010701128	11,8790606116849	12,1472083444651
CG3213	FBGN0031545	FBTR0077561	0,097594419275687	0,999712320006064		12,3831939017125	12,3828392421328	12,4758632919691	12,4965567493646	12,4128558190848	12,6194029158668
CG6295	FBGN0039471	FBTR0085077	0,153855908671778	0,999712320006064		9,8433391423301	10,5606387731072	11,2632178684525	10,7057925174729	10,4067984139161	11,2331294501181
CG3902	FBGN0036824	FBTR0075076	-0,288939003038032	0,999712320006064		10,9614582611577	10,4412397246387	11,2803162220845	10,0842223224056	10,4845771794822	11,160711394337
RpL14	FBGN0017579	FBTR0076633	-0,050946416902996	0,999712320006064		11,8595743622084	11,705640806482	11,5043547870667	11,4609002430569	11,7424827402824	11,7188399486768
PyK	FBGN0267385	FBTR0084213	-0,093009245583383	0,999712320006064		12,6077827644519	12,4419151276979	12,6440560277693	12,4623693249488	12,4861725183641	12,4742105552757
CG4363	FBGN0034663	FBTR0071740	-0,417020433371061	0,999712320006064		10,8137808257615	10,4775806424858	11,0134599593324	9,28120753465834	10,3531885732282	10,9919921765834
CG11089	FBGN0039241	FBTR0084710	-0,212394106185352	0,999712320006064		8,73541288704623	8,52788873189206	10,6265966000645	8,00752140783456	8,61099877919407	10,4553776602723
Pif1B	FBGN0046874	FBTR0091716	0,010503425360277	0,999712320006064		12,7500086882495	12,7493904924475	12,8340174004989	12,7635186810222	12,7691927035839	12,8326182951236
Men-b	FBGN0029155	FBTR0085110	-0,0214062124869	0,999712320006064		10,9358316104257	10,6125069703089	11,180631500479	10,3502045701326	10,7844787633801	11,3934012385089
CG4847	FBGN0034229	FBTR0086933	0,287653072056499	0,999712320006064		10,9473524694797	10,8014422776772	11,2212044233229	10,940861583038	11,2931075793967	11,5616824046405
Lsd-1	FBGN0039114	FBTR0084455	-0,131186859280265	0,999712320006064		10,7586872466949	10,5006167654871	9,69495774388222	11,030953702397	10,0479440750242	9,00046757511142
Sod1	FBGN0003462	FBTR0076229	-0,208508805991244	0,999712320006064		11,7187791307944	11,3737468824943	11,604296958662	11,063430008512	11,4834862995574	11,5043110923092
CG31988	FBGN0051988	FBTR0081490	0,152115864202806	0,999712320006064		11,9312896592178	11,8348529702042	11,8903077165371	11,9401881608237	12,0242911982428	12,1421017121112
vir-1	FBGN0043841	FBTR0080389	-0,223137192331722	0,999712320006064		11,2604340123276	11,4001589298924	10,8260733769083	11,0272165253331	11,3036138528059	10,4091127343977
GstD1	FBGN0001149	FBTR0082607	-0,077047450789175	0,999712320006064		11,9445384841108	11,8774752942525	12,0740217277064	11,6847409228654	11,8478150246049	12,1070738269024
RpL10	FBGN0024733	FBTR0299869	-0,024052576637675	0,999712320006064		12,5867033427977	12,7088286526633	12,563573726812	12,5838654461322	12,6515717151229	12,5539577617415
S-Lap3	FBGN0045770	FBTR0076286	0,134236754808301	0,999712320006064		12,3339601688244	12,4373096261135	12,5738829960187	12,6055806625015	12,4930738796455	12,6540023830763
RpL24	FBGN0032518	FBTR0080524	-0,142724362037154	0,999712320006064		12,4230571673446	12,429419090275	12,2988666939768	12,2108408202268	12,2714983031093	12,2443182643051
RpS3A	FBGN0017545	FBTR0089175	-0,068729623911058	0,999712320006064		12,6268738033524	12,5751378757136	12,6935877635536	12,5404782470021	12,6325296806108	12,5161451763742
Hsp60C	FBGN0031728	FBTR0079110	0,183460067187337	0,999712320006064		12,0962260540688	12,197255087308	12,2904520654919	12,3780287329788	12,3710096818533	12,3908093835774
RpS30	FBGN0038834	FBTR0083969	-0,11669561036419	0,999712320006064		12,3136816714993	12,1969345834566	12,1141321436092	12,0841921066194	12,1346197922338	12,0626145999795
COX4	FBGN0032833	FBTR0081300	-0,218484953316163	0,999712320006064		11,93571946673	11,698413391017	11,6098184062455	11,4636680629394	11,5834420151064	11,5598814234296
CG42807	FBGN0261989	FBTR0303819	-0,179817691810091	0,999712320006064		9,53740180836129	9,36207555425894	10,4123823462036	7,75620767794022	9,11909942568368	10,7047459388513
RpL31	FBGN0285949	FBTR0088525	-0,080182753858133	0,999712320006064		12,0228554558353	11,9016706108906	11,6920944770279	11,7212822820911	11,8542614549398	11,8171041587261
RpS14a	FBGN0004403	FBTR0071094	-0,060488692023861	0,999712320006064		12,2329176945221	12,1759476069567	12,0917074071748	12,0591559943697	12,2211241460518	12,0353310064052
Ppi1	FBGN0051025	FBTR0085586	0,039712178290665	0,999712320006064		12,4047387819001	12,2679216010866	12,4201006762619	12,3862214061069	12,340978011658	12,4856393306924
RpL27	FBGN0039359	FBTR0084932	-0,086424155602368	0,999712320006064		12,1508843202445	12,2454719414242	11,9063050764759	11,9851880579807	11,9983327269987	12,0793692028213
ScsbetaA	FBGN0037643	FBTR0081957	-0,101241923032595	0,999712320006064		12,1625606188822	11,8702574622954	12,3044493033127	11,9855732702801	11,9872958509693	12,0915749691226
CG5089	FBGN0034144	FBTR0087107	0,031698154430138	0,999712320006064		12,6241317699667	12,5625050303495	12,7329903664484	12,6767252715691	12,6015723626186	12,7382309755206
CG3699	FBGN0040349	FBTR0070186	-0,352483228747108	0,999712320006064		9,5409846786348	9,16118516802637	10,8744169055146	8,95279735511322	9,12858522937227	10,5011437285707
Zasp66	FBGN0035917	FBTR0089561	0,04009536315383	0,999712320006064		12,1379302920103	12,1008482410974	11,9083432506029	12,0970839664818	12,1677775496104	12,0088422492681
Gapdh2	FBGN0001092	FBTR0074112	-0,213818432067124	0,999712320006064		12,0713557775036	11,8910112300373	11,9389741372049	11,6598554832061	11,8333856518568	11,7680287240909
S-Lap2	FBGN0052351	FBTR0076639	0,112985885530807	0,999712320006064		12,2420262934118	12,3803009411298	12,5435185569339	12,4818870670847	12,4981139780239	12,539179980496
RpS27A	FBGN0003942	FBTR0080016	-0,097622775285971	0,999712320006064		12,3225560809174	12,2538160038738	12,1753312708593	12,1080937203181	12,19990914556	12,1534916834114
exu	FBGN0000615	FBTR0086242	0,098548065363875	0,999712320006064		12,4815592815937	12,5338604155767	12,6867168552898	12,6726641618942	12,6260563102698	12,7054124050077
Hsc70-3	FBGN0001218	FBTR0073608	-0,167416981838277	0,999712320006064		11,8214135780488	11,8842591370249	12,1469563221285	11,5825150718308	11,7401641404554	12,0147708128224
RpS2	FBGN0004867	FBTR0079905	0,010904405174454	0,999712320006064		12,2469704873255	12,462859787248	12,1804002582946	12,3024318656106	12,3740036741341	12,25937772391
RpS9	FBGN0010408	FBTR0076423	-0,073966078473549	0,999712320006064		12,1019982641758	12,3165277037259	12,1127186669737	12,0047039120872	12,2392979494313	12,0648386562484
Scp1	FBGN0020908	FBTR0113713	0,008414721359623	0,999712320006064		12,2877927547397	12,262724715347	12,3982224232397	12,2363140919653	12,2842859648459	12,4479164777539
CG10911	FBGN0034295	FBTR0086808	-0,254156126706966	0,999712320006064		11,4821021125491	11,4233589057163	11,4744017784062	10,8155975552288	11,1744794346479	11,5380924398228
RpS13	FBGN0010265	FBTR0079724	-0,073651851699066	0,999712320006064		12,0992669380077	12,0531294392133	11,9393728716072	11,8368059481161	11,9810912096652	12,0495186796099
RpS18	FBGN0010411	FBTR0086273	-0,142994584169477	0,999712320006064		11,9247907594084	11,9553339185241	11,6716012072903	11,5936764140014	11,8103626281976	11,7272891556942
mt:ND3	FBGN0013681	FBTR0100870	-0,164618880508216	0,999712320006064		10,669845235058	10,7402922910681	11,5241606794732	11,4227210035542	10,4038717804066	10,5590894997628
Mpcp2	FBGN0026409	FBTR0075718	-0,080432531059864	0,999712320006064		12,528110526673	12,4296918973454	12,4478310522032	12,3897183595915	12,3871533187296	12,3897959423357
CG3124	FBGN0034840	FBTR0072046	0,155073943179217	0,999712320006064		11,7290241053148	11,8057220486718	11,7206758257552	11,7788672555068	11,8975575735106	12,0333854682261
RpL11	FBGN0013325	FBTR0086533	-0,051929163745975	0,999712320006064		12,0910417959061	11,965530127296	11,8944265447994	11,9274127198297	12,0507266713796	11,8148406590789
Rm62	FBGN0003261	FBTR0078649	-0,056960170874818	0,999712320006064		12,0132145927377	12,0374626577942	11,71136713927	11,9599260278073	11,9486575475857	11,6899014662095
RpS11	FBGN0033699	FBTR0088006	-0,086272496243806	0,999712320006064		11,6811205301815	11,3652146922004	11,5911616432999	11,2163309300241	11,5911814406225	11,5598814234296
28SrRNA:CR45844	FBGN0267504	FBTR0346885	0,06275446399603	0,999712320006064		11,1147755853884	11,7647897826102	11,143736907787	11,6226944422773	11,536558191172	11,096317527735
Gnmt	FBGN0038074	FBTR0082651	0,333859686386818	0,999712320006064		9,36215994116073	8,75386792659057	10,7760535630451	9,92141888961774	9,9144794009545	10,6842264487874
RpL36	FBGN0002579	FBTR0070155	-0,112409414790029	0,999712320006064		11,9789549964131	11,777277615478	11,8745480406382	11,6814158578419	11,9130785028516	11,6944230678649
Gp93	FBGN0039562	FBTR0085254	-0,060608424069296	0,999712320006064		11,2969146613393	11,3737468824943	11,6868796577194	11,0880339867773	11,3331436798447	11,7139895201091
RpL35A	FBGN0037328	FBTR0078769	-0,054255084131711	0,999712320006064		11,725485995045	11,6593985959142	11,426851814563	11,3640808247055	11,662706444348	11,6211835489535
CG18067	FBGN0034512	FBTR0086216	-0,240502727076835	0,999712320006064		11,5436709745236	11,7119352297529	11,458910704579	11,249427750137	11,6154192538619	11,0888431904598
RpL15	FBGN0028697	FBTR0113742	-0,065889025090545	0,999712320006064		12,4869096420504	12,4779754698315	12,4827186753411	12,40246848773	12,4900873422475	12,3541292161956
Idgf4	FBGN0026415	FBTR0071393	-0,082093168855492	0,999712320006064		12,0545341687702	11,8977318690963	11,8373771169387	11,8482890661497	11,9533358092269	11,7436439630178
w-cup	FBGN0032269	FBTR0080132	0,056170494397568	0,999712320006064		12,1104628046037	11,9377948879286	12,088115650313	12,0628114476907	12,0397706976728	12,2027968889091
RpL34b	FBGN0037686	FBTR0082049	-0,05676622433043	0,999712320006064		11,8188332746242	11,6897835419173	11,4798942393797	11,5104617802135	11,7057228135474	11,6159928145212
CG7470	FBGN0037146	FBTR0078477	-0,150328884548831	0,999712320006064		12,0947032051489	11,8360883890245	12,1452290339149	11,8883932605658	11,7327972274813	12,0098320365895
Prm	FBGN0003149	FBTR0076593	-0,027167976506136	0,999712320006064		12,3060689440062	12,3437087238336	12,251485212648	12,2762212860927	12,3707599018056	12,1671603035585
Bace	FBGN0032049	FBTR0079701	-0,516827808459889	0,999712320006064		11,0813337489416	11,0374034105603	11,2192354877122	10,2549952310983	10,334866604135	11,0623737858731
Got1	FBGN0001124	FBTR0087231	-0,041558658794346	0,999712320006064		11,4124191965961	11,3264758477317	11,6658298144789	11,1898306932951	11,3166400069367	11,7364866237532
Oda	FBGN0014184	FBTR0088013	-0,006004148949046	0,999712320006064		13,0055639020658	13,1278600244863	13,0016607150162	13,1295690022047	12,9741427664137	13,0125928044536
CG10407	FBGN0038395	FBTR0083237	-0,030364678198523	0,999712320006064		11,7753880640867	11,7909329972603	11,395227447568	11,5661246769432	11,6288500699727	11,7062761673647
CG42481	FBGN0259971	FBTR0300315	0,142335455666124	0,999712320006064		10,2326376935242	10,4139220612909	10,7027899565472	9,88719137103541	10,5433836284901	11,1240063950087
UQCR-C2	FBGN0250814	FBTR0075309	-0,117243021504955	0,999712320006064		12,0953125376251	11,9308733244967	11,8014181933332	11,9209823236508	11,8151435900252	11,7511606073157
Jon99Ci	FBGN0003358	FBTR0085511	-0,272807211140824	0,999712320006064		10,5985691371865	10,408395903843	10,9380508606318	9,56719778913726	10,3079838591646	10,9711391741503
CG31883	FBGN0032122	FBTR0079829	0,203178641674912	0,999712320006064		10,614809813901	11,0866749337848	11,15682619393	10,8923819356831	11,0749585553776	11,4892497529646
Gpdh3	FBGN0263048	FBTR0306945	0,050241753995516	0,999712320006064		12,1508843202445	11,9956933862518	12,1630925381778	12,1666803523521	12,0182439709284	12,2704323984174
Cyp6d5	FBGN0038194	FBTR0089766	-0,100485184107329	0,999712320006064		11,2022267726845	10,8397203628205	11,6346529476189	10,9392715687913	11,187585289657	11,3308844105289
Gp150	FBGN0013272	FBTR0071813	-0,219703272006339	0,999712320006064		12,0910417959061	11,9568490226009	11,9752040257922	11,8596815056896	11,8510418403626	11,6485563947529
scpr-C	FBGN0037879	FBTR0082351	0,033441086308498	0,999712320006064		11,9370797524939	11,6598637811591	11,6730404551916	11,8126936935058	11,7289047421286	11,8443626691896
Mdh1	FBGN0262782	FBTR0080050	-0,147161738384537	0,999712320006064		11,4927790612303	11,2715283803572	11,6792606576694	11,1283631292394	11,2388496233208	11,6168592349059
Tep2	FBGN0041182	FBTR0079510	-0,369387640947544	0,999712320006064		10,8409216061345	9,35749436275442	10,5345884612002	9,69706401798617	10,1399312245893	10,1296283134949
CG3164	FBGN0025683	FBTR0078153	-0,074491421828063	0,999712320006064		11,8595743622084	11,6226440622648	11,5906540427108	11,905594271508	11,558656281393	11,346116468744
sm	FBGN0003435	FBTR0086492	0,128627210654183	0,999712320006064		11,8649444280987	11,8195285107651	12,0166054009713	11,994787642855	11,9362200439679	12,1537902085209
RpS12	FBGN0286213	FBTR0075878	-0,081460635741002	0,999712320006064		11,8602915269481	11,7257759166735	11,6047997825589	11,5521489503159	11,6708449584591	11,7296941538983
CG30008	FBGN0050008	FBTR0088380	0,030918076263748	0,999712320006064		11,6048607392853	11,1208663018849	11,1458115486947	11,5712667067769	11,1988857046348	11,2177920173751
CG3662	FBGN0031285	FBTR0078012	0,064446492391631	0,999712320006064		12,1382259971605	12,1205842985115	11,9716996771971	12,2002587254855	12,168352516146	12,0575181310672
Vha68-2	FBGN0263598	FBTR0080418	-0,170905692214112	0,999712320006064		12,0327504574892	12,0342370225719	11,9034467865653	11,7455938604527	11,8734296986603	11,8399170412496
CG9133	FBGN0035198	FBTR0100645	0,061660786461836	0,999712320006064		12,3691537675477	12,3698185285455	12,4408074603666	12,4518137071016	12,3984698633093	12,5131234557602
RpL9	FBGN0015756	FBTR0080163	-0,057688174293111	0,999712320006064		12,0907362586119	12,0633630273679	11,8973027438802	11,9528514642356	12,0195191795741	11,9119266808114
Pgi	FBGN0003074	FBTR0088679	-0,250603754521351	0,999712320006064		11,937759414709	11,7871054670018	12,1239878931718	11,6795123742676	11,6166837178123	11,8140853693322
CG16904	FBGN0037763	FBTR0082154	-0,009889360223724	0,999712320006064		11,6561458280411	11,1784934275821	11,272108973369	11,4592369986974	11,3825427200164	11,2765430951184
CG42369	FBGN0259715	FBTR0299968	-0,339283801000468	0,999712320006064		11,1421618575952	10,5294133213299	10,6423565359178	10,1364998743439	10,6218824227709	10,5689725946251
Tret1-1	FBGN0050035	FBTR0088073	-0,389574499424705	0,999712320006064		11,3319786076498	10,8519859257513	11,3461511650597	10,6338918354081	10,9066702673506	10,8606358686462
Svil	FBGN0266696	FBTR0345085	0,04974966592135	0,999712320006064		12,2994738512128	12,2743155450739	12,3528461478572	12,3420797761913	12,3129104411918	12,419645475419
Acp62F	FBGN0020509	FBTR0072943	0,351115769156902	0,999712320006064		9,77956025610811	9,92643513060819	10,2444214738355	9,74699598500285	10,0873926594542	10,9354685577275
RpS28b	FBGN0030136	FBTR0071360	-0,148833434232928	0,999712320006064		12,0548474691884	11,9192630760542	11,9579901570497	11,7703970343562	11,8706059789915	11,8465803565323
CG18135	FBGN0036837	FBTR0075042	-0,238200901971696	0,999712320006064		11,9753183617996	11,9083418915729	12,1596743832333	11,7161847332199	11,7116519300568	11,9044950951023
Mdh2	FBGN0262559	FBTR0083563	-0,216556263061568	0,999712320006064		11,6078531478026	11,3554834804957	11,3443456787467	11,0801197001949	11,2311650731781	11,3508111450732
Npl4	FBGN0039348	FBTR0084892	-0,132041370935512	0,999712320006064		11,7901411082641	11,6250284190434	11,3987112584174	11,5967054896844	11,4853333266476	11,3539324635195
Gbs-70E	FBGN0036428	FBTR0075723	-0,349018307668514	0,999712320006064		11,2495264724819	10,7064671704038	11,3829674299947	10,6495341951092	10,8060690213776	10,9109530970028
Act87E	FBGN0000046	FBTR0082785	0,019207570006032	0,999712320006064		12,0551607015841	12,0234325189388	11,9018109319202	12,0126637447717	12,0730063894683	11,9547021677939
Calr	FBGN0005585	FBTR0082103	-0,20466415025175	0,999712320006064		11,6729796458808	11,7535011486647	11,7802061627793	11,301099984586	11,5374486442507	11,72488014162
fest	FBGN0034435	FBTR0086518	0,062714100992761	0,999712320006064		11,9026818029881	11,7146244555347	11,8382326340421	11,8491360426024	11,8066741537301	11,987898292464
Syp	FBGN0038826	FBTR0083958	0,023987586352513	0,999712320006064		12,3796966570904	12,3621208440467	12,5210510984902	12,46541053984	12,324564226864	12,5416915006179
Non1	FBGN0028473	FBTR0088554	-0,200735786446426	0,999712320006064		11,6984694088705	11,6561380925517	11,3628942978963	11,4937686873994	11,4484093774757	11,1778391284405
CG12861	FBGN0033953	FBTR0087481	0,103690366601132	0,999712320006064		12,057664115476	11,9986385385173	12,1351697746547	12,1768361784585	12,0733134202125	12,2499141872718
ND-51	FBGN0031771	FBTR0079216	-0,235448490877432	0,999712320006064		11,5097909265794	11,3962557347673	11,0419595207863	11,197832000102	11,1513991621921	10,920107540059
shot	FBGN0013733	FBTR0087616	-0,14966376624446	0,999712320006064		12,3503886501699	12,3367431432709	12,3072325279617	12,2121581411092	12,212229508453	12,1199654154146
pst	FBGN0035770	FBTR0273398	-0,344463191185226	0,999712320006064		11,5360609313516	11,4304648914782	11,3163748206318	11,1553212010565	11,2167842533376	10,864288738981
RpS16	FBGN0034743	FBTR0071855	-0,114890296400162	0,999712320006064		12,0151479262804	12,02126187423	11,959956654174	11,7899370523312	11,9606568495936	11,896668345626
Akr1B	FBGN0086254	FBTR0076138	-0,329839029742605	0,999712320006064		10,5951266263436	10,3815716454244	11,2689398652409	10,1989583951279	10,3038032276455	10,8280854202609
CG10472	FBGN0035670	FBTR0077066	-0,288573760768536	0,999712320006064		11,5824349513469	11,7069919252695	11,482632648369	11,250069177527	11,1255769762524	11,5131799289245
CG17376	FBGN0042189	FBTR0079379	0,241968771361243	0,999712320006064		11,1862998714444	11,1965609495393	11,138189902097	11,2817822938884	11,3675994081576	11,5800139847707
CG14245	FBGN0039452	FBTR0100553	0,313400659180155	0,999712320006064		9,16032240632012	8,99120578859294	9,84210034691303	8,62905146084357	9,19103310739066	10,5509526681052
Msp300	FBGN0261836	FBTR0303383	-0,047654725247246	0,999712320006064		12,7577274409271	12,749609038416	12,8698103140119	12,765763179877	12,7111860259024	12,7597678450165
Sfp26Ad	FBGN0261055	FBTR0301935	0,19938862000691	0,999712320006064		10,2762820327837	10,3473243738832	10,3786725919212	9,85550797247735	10,5574987339493	10,9738468816464
Acp76A	FBGN0015586	FBTR0075038	0,37248060934843	0,999712320006064		9,20391655404547	9,17166164584001	10,0139791271429	8,9305622521406	9,6553773925715	10,5982220373444
Tm2	FBGN0004117	FBTR0083078	0,021517618897348	0,999712320006064		11,8073504148568	12,0125464882268	11,7881972673915	11,9429677719747	12,0163290420291	11,7062761673647
CG33791	FBGN0035240	FBTR0091792	0,080723114121578	0,999712320006064		11,9237619358775	11,8319662054804	11,9091577146934	11,9661855365113	11,8510418403626	12,0821950976197
Galk	FBGN0263199	FBTR0076553	-0,257756973370626	0,999712320006064		10,2226330618089	9,68636437331289	10,7589873370754	9,35938250299421	9,84425195743767	10,6104539469618
Gapdh1	FBGN0001091	FBTR0088903	-0,138067679575571	0,999712320006064		12,3683977476298	12,2414371526808	12,3706953064968	12,2549683884338	12,100682000453	12,2108530538103
CG9674	FBGN0036663	FBTR0075341	0,098013394737438	0,999712320006064		11,8713622328707	12,0125464882268	11,8836930342663	12,165660826596	12,0806626234911	11,7939247395844
Ggamma30A	FBGN0267252	FBTR0079795	0,182990980360619	0,999712320006064		11,6091337109937	11,5627126335794	11,7248452190769	11,9064082739622	11,8902569303316	11,6379256035846
Mpcp1	FBGN0034497	FBTR0086303	-0,161977052456524	0,999712320006064		11,5675811752842	11,2926796813881	11,2446244082696	11,211069681368	11,3187133202519	11,1043712659905
Pgm1	FBGN0003076	FBTR0075492	-0,165734185715918	0,999712320006064		11,3386844395488	11,0113930286131	11,3770925041977	10,8666809437794	11,0237708089404	11,3282418621309
ATPsyngamma	FBGN0020235	FBTR0085539	-0,186527533159293	0,999712320006064		11,647031413294	11,4808308187592	11,424005346764	11,255190355926	11,4346143293601	11,306925394523
salto	FBGN0061197	FBTR0089668	0,113212749951816	0,999712320006064		12,0018848830078	11,9165405207666	12,2004999618222	12,2009223852762	12,098571854479	12,1715896081501
CG14292	FBGN0038658	FBTR0083725	0,03547497671945	0,999712320006064		10,8100736773605	11,223874293047	11,0604068070643	10,7317427253958	11,0694283018231	11,3596374002419
CG15635	FBGN0031617	FBTR0300354	0,052902921014373	0,999712320006064		9,90719632581054	10,3086889374481	10,4587357823811	9,76864507942813	9,95102714845454	10,8981810456223
CG4691	FBGN0028870	FBTR0080670	0,14316723747458	0,999712320006064		11,6210311390991	11,6169054765851	11,5860775826734	11,6871112861239	11,7206961775892	11,8406589312168
CG31523	FBGN0051523	FBTR0078935	-0,018908944426107	0,999712320006064		11,9333358760541	11,6121058232218	11,8158226287981	11,9689155545853	11,6073851428899	11,7236741244361
awd	FBGN0000150	FBTR0339146	-0,026931928449352	0,999712320006064		11,4619263937558	11,3635021821967	11,5768808791878	11,2156743222654	11,4644166694425	11,6198876151671
ERp60	FBGN0033663	FBTR0088058	-0,087455375860053	0,999712320006064		11,6639712937185	11,5903075625787	11,7441446344158	11,3997814082897	11,5730577700347	11,7460218737503
RpL10Ab	FBGN0036213	FBTR0076032	-0,014380778991541	0,999712320006064		12,2703616602574	12,3197694948833	12,2120967570943	12,3082949890647	12,2948564420419	12,1531930965178
eEF1beta	FBGN0028737	FBTR0332947	-0,221653780179092	0,999712320006064		11,5157207628887	11,279420822363	11,290353774323	11,0136819585029	11,2228859496609	11,1889514918037
betaTub56D	FBGN0284243	FBTR0086536	-0,206861377779028	0,999712320006064		11,4409851883269	11,5517256960487	11,1533931422261	11,0987567012841	11,2999453538665	11,1487795625203
CG9920	FBGN0038200	FBTR0082917	0,190693692377448	0,999712320006064		11,4060482212288	11,4850371834147	11,5102714797932	11,6127540185399	11,5458806494187	11,8030889992892
Prps	FBGN0036030	FBTR0076415	-0,116570419547954	0,999712320006064		9,39618594647574	9,17946937855103	10,5513802150392	9,02353267097039	9,4207273657367	10,3828672931406
D2hgdh	FBGN0023507	FBTR0070381	-0,074221262152104	0,999712320006064		11,4216803039577	11,1269356072961	11,4935346001323	11,1234707248911	11,2067436568571	11,4887765431231
Lsd-2	FBGN0030608	FBTR0073967	0,08877842691066	0,999712320006064		11,4089921677792	11,160196765221	11,2840884928446	11,7483204763103	11,2344634651511	11,0566380313535
CG7414	FBGN0037135	FBTR0078441	-0,035360091035224	0,999712320006064		12,1602329069894	12,1073432836136	12,1295896672977	12,0708209904616	12,0748475945747	12,1448074748418
CG42688	FBGN0265263	FBTR0302890	0,253624493765852	0,999712320006064		10,5406897661631	10,1442170421291	9,73225391416123	10,0164704294487	10,4882660851898	10,7014823695477
ATPsynD	FBGN0016120	FBTR0083727	-0,248037981773734	0,999712320006064		11,4182752297425	11,113413418992	11,0713630079621	10,9192471062948	11,0058676611013	10,9602572368769
lncRNA:CR9284	FBGN0046297	FBTR0308944	0,1264566680429	0,999712320006064		11,6701194487957	11,6288352122525	11,7294637898427	11,7996087046297	11,6602559104766	11,9360786693575
lncRNA:CR31781	FBGN0051781	FBTR0308925	-0,149186570720994	0,999712320006064		10,9654632845999	11,001883940101	10,3453603650723	10,7733872017439	10,8568897092566	10,2562471915996
Mp20	FBGN0002789	FBTR0087745	-0,09904173831458	0,999712320006064		11,3484295409878	11,4760839525041	11,0270299537815	11,088751319164	11,321817714191	11,1707764352984
Obp56d	FBGN0034470	FBTR0086477	-0,060221690711518	0,999712320006064		11,6061439601687	11,6640437123317	11,6845030396399	11,4049747116595	11,5855960235118	11,7617752320776
RFeSP	FBGN0021906	FBTR0077915	-0,151444198719806	0,999712320006064		11,4138854348445	11,1791426075587	10,998230957954	10,9785054878104	11,109499638025	11,0775585732214
COX5A	FBGN0019624	FBTR0082473	-0,235737291985051	0,999712320006064		11,8084656623062	11,6048762700841	11,6883037515804	11,5338283993052	11,4503018327828	11,4169724028937
CG1213	FBGN0037387	FBTR0078642	-0,352401278184137	0,999712320006064		10,8696997753117	10,5344956205438	10,7964461596753	9,91657868049731	10,3521767675518	10,771628860662
Thor	FBGN0261560	FBTR0077524	0,419583857486937	0,999712320006064		10,4766541765822	10,5324648488122	9,97250122164256	11,0038274182503	10,864715530561	10,3561355353249
RpS27	FBGN0039300	FBTR0084868	-0,140955190839095	0,999712320006064		11,7044725932382	11,5971246048688	11,4940775411632	11,3957292080104	11,5059510562098	11,4773726915238
ND-75	FBGN0017566	FBTR0071180	-0,122880827886234	0,999712320006064		11,7980230057963	11,7324256522369	11,6113205953441	11,5427560134472	11,6073851428899	11,6285052660138
14-3-3zeta	FBGN0004907	FBTR0088412	-0,10322868313615	0,999712320006064		12,1896335654988	12,2033311710553	12,12644134616	12,0813115366931	12,0943422807357	12,035006932185
CG7720	FBGN0038652	FBTR0083678	0,203899137699588	0,999712320006064		10,5317140111327	10,8090118129949	10,1593515058967	10,91763307766	10,9467691968419	10,2041604266643
twin	FBGN0011725	FBTR0084566	0,160272541715749	0,999712320006064		11,5311153085365	11,5780535721676	11,6768714448335	11,7096707848777	11,6969824595406	11,8572513824178
Cp1	FBGN0013770	FBTR0087592	-0,093458932704926	0,999712320006064		11,7175923231245	11,5350867941982	11,5177668909211	11,522723346643	11,5890357615659	11,3801945034309
CG34034	FBGN0054034	FBTR0300407	0,063184865972802	0,999712320006064		10,4841180354532	10,860914856134	11,0951777146911	10,6417342153574	10,7387564160216	11,2382059062927
Mst57Db	FBGN0011669	FBTR0084915	0,159455107561875	0,999712320006064		9,83022138496231	9,09392507584203	9,67210828800771	8,36103344750306	9,76587852617641	10,3849032115782
UQCR-Q	FBGN0036728	FBTR0075222	-0,066116905621008	0,999712320006064		11,2112495333524	10,8905493260787	10,7911540789395	10,7252988021941	11,0077965168342	10,9799207063847
fau	FBGN0266451	FBTR0344444	0,041202975649941	0,999712320006064		11,2263486396352	11,3028423492695	10,951554984625	11,0590442354456	11,3530055716443	11,1999789159787
Rtnl1	FBGN0053113	FBTR0079038	-0,146058680779509	0,999712320006064		11,5111615152322	11,4792502647619	11,1987309051199	11,3329340558659	11,3610755929079	11,0598273765055
CG17242	FBGN0250841	FBTR0077803	0,117323496058683	0,999712320006064		10,7678894614371	11,2370277475686	11,1704772860694	10,9854556631372	11,1367842093074	11,4129873889196
epsilonTry	FBGN0010425	FBTR0088160	0,003956317858373	0,999712320006064		10,1529312480222	10,5833769956309	9,51833101839724	10,6650087707551	10,2230862225478	9,22162922978863
CG16972	FBGN0032481	FBTR0080488	0,065716624652626	0,999712320006064		11,9759802502967	11,894177783945	12,0082676018849	12,0433311402412	11,9301303756217	12,0993452109208
CG9485	FBGN0034618	FBTR0071599	-0,510795161523451	0,999712320006064		10,7732304380646	10,2481050765742	10,653092480915	9,82999379456598	9,85857359278312	10,4270069456876
CG9691	FBGN0030160	FBTR0071391	-0,249745713145348	0,999712320006064		10,9918830216949	10,3747869205002	10,8355298415619	10,2485900444418	10,5964726894274	10,6465394695928
Spn43Ab	FBGN0024293	FBTR0100356	-0,21214372531537	0,999712320006064		10,9262742729315	10,1861574901884	10,7260870089899	10,1909633502987	10,5749506020335	10,5067637397187
ATPsynF	FBGN0035032	FBTR0072339	-0,162081732306228	0,999712320006064		11,325241460569	10,970726766321	11,0300282525228	10,8608135776993	11,0681964723884	10,9299016385236
CG15293	FBGN0028526	FBTR0080603	-0,196387029348185	0,999712320006064		10,8838764141601	9,99882370908332	10,839807828952	10,3064719510714	10,432874337129	10,5455025058005
RpS20	FBGN0019936	FBTR0083964	-0,074437496658218	0,999712320006064		11,7430904098493	11,5547304411475	11,6053024312671	11,5511083055448	11,638841759445	11,4935016713501
lncRNA:roX1	FBGN0019661	FBTR0070634	-0,120603486244862	0,999712320006064		11,7696734014095	11,7275521785529	11,5510225227262	11,5794560232382	11,6061124991863	11,5094523249105
Obp99c	FBGN0039682	FBTR0085463	-0,143255204161886	0,999712320006064		11,2078726074503	10,8248626974603	11,3322510127529	10,8515449470112	10,8983763588062	11,2063248991078
CG9336	FBGN0032897	FBTR0081427	-0,025161607187969	0,999712320006064		10,3373095115152	10,6579250669752	9,8657880762181	10,0566224543284	10,7270957724348	9,98814209808226
Acbp2	FBGN0010387	FBTR0076915	-0,118570307187559	0,999712320006064		10,8881023826467	10,6828580985211	11,1540804064239	10,4957683852181	10,712189024628	11,1270503870231
CG9389	FBGN0037064	FBTR0078415	0,104031210919101	0,999712320006064		11,4774352006531	11,3508812748603	11,4044989799368	11,4312301785024	11,4867170467991	11,6224783196825
porin	FBGN0004363	FBTR0080182	-0,102819317650264	0,999712320006064		12,1916294562007	12,1582770625119	12,2794706534204	12,079508255417	12,1233956671767	12,1202709583328
RpL36A	FBGN0031980	FBTR0079546	-0,234379547514753	0,999712320006064		11,3912376978024	11,4892313195133	11,3145316589087	11,0641596762052	11,3519936375702	11,0617376047671
cathD	FBGN0029093	FBTR0088898	-0,136823304169483	0,999712320006064		11,6569715630096	11,4073798229321	11,5452709463201	11,3735307176855	11,4662882567809	11,3689243624686
asRNA:CR45485	FBGN0267041	FBTR0346058	-0,232403797956335	0,999712320006064		9,58676993798451	9,41594432322067	10,5617766718702	9,04142883943125	9,49043981254572	10,3193500096916
RpLP2	FBGN0003274	FBTR0087105	-0,019718702263418	0,999712320006064		12,1549817829212	12,2398823012496	12,2813591275315	12,1909352894163	12,2744388362236	12,1514002762554
beta-Spec	FBGN0250788	FBTR0074454	-0,177077043685584	0,999712320006064		11,8781057518446	11,8822671983265	11,7308464827837	11,7641238424901	11,6635223648596	11,5293758955126
eIF4G2	FBGN0260634	FBTR0089623	0,04452754639547	0,999712320006064		11,9220455979092	11,7879569072704	12,0335113600775	12,0224583154621	11,8081506753288	12,045341369271
wupA	FBGN0283471	FBTR0074520	0,023552820924514	0,999712320006064		11,9037257641986	11,9834806783555	11,8166910197823	12,0459191372163	11,9692613618273	11,7483958715587
CG31538	FBGN0051538	FBTR0078819	-0,002102767145684	0,999712320006064		12,5411395809273	12,5888829944772	12,6288092714208	12,6145745907826	12,5369229345408	12,6011303633103
Obp44a	FBGN0033268	FBTR0088816	-0,072927871626466	0,999712320006064		11,4609810862229	11,1516223607789	11,1880327630739	11,1587412166177	11,2399440824274	11,2034438212807
Tpi	FBGN0086355	FBTR0085582	-0,029256701259254	0,999712320006064		11,5270562414821	11,4887077188211	11,5021972320396	11,3213836539643	11,4779309876937	11,6155594091252
CG10252	FBGN0039104	FBTR0084475	0,105791545481368	0,999712320006064		11,8484124777333	11,9953248191186	11,980638371588	12,0440710417954	12,0575709400708	12,0437314852802
CG34166	FBGN0085195	FBTR0112357	-0,123912978968019	0,999712320006064		9,59196055447829	8,63776146748714	10,2712765163033	8,73548904298255	9,24871648598119	10,1972257281045
emp	FBGN0010435	FBTR0072400	-0,033584025557903	0,999712320006064		11,761634652705	11,5467038387416	11,6282369790917	11,6132526697616	11,6275962291181	11,6038079747295
CG9331	FBGN0032889	FBTR0081417	-0,233019551005111	0,999712320006064		10,202413224657	9,89041812596113	10,6501724101985	9,42447459370579	9,92540521736478	10,5689725946251
CG31198	FBGN0051198	FBTR0084128	-0,225588633324982	0,999712320006064		11,5152654859491	11,4542594786351	11,6711211387442	11,2564678151207	11,1704669490799	11,5224570185116
Glt	FBGN0001114	FBTR0079727	-0,472088199604295	0,999712320006064		10,2337450486893	9,07172226340271	10,4928206164967	9,27365670550334	9,36563809415312	9,99348916850924
CG12163	FBGN0260462	FBTR0078822	0,118556734611536	0,999712320006064		11,0751692444972	11,0259010954399	10,934054883684	11,1736937086121	11,3316044557346	10,847408419722
Lsp2	FBGN0002565	FBTR0089324	0,608137256359444	0,999712320006064		6,85534240005989	5,93954850461122	8,92446476122462	5,77831776268255	5,81433403914382	9,80260479929836
Pgd	FBGN0004654	FBTR0070384	-0,265807900063991	0,999712320006064		11,2680205173738	11,06295314353	11,5598664648714	11,0880339867773	10,8302505307526	11,1959259807001
mino	FBGN0027579	FBTR0085249	0,291617299644023	0,999712320006064		10,162266622981	10,0394315968325	10,7353015026143	10,481636934909	10,4566055661141	10,920107540059
Mst57Dc	FBGN0011670	FBTR0339163	0,001890503460517	0,999712320006064		10,1161751035449	10,2689903045979	10,1035173068909	9,46702880059955	10,0800777465322	10,694932999195
bol	FBGN0011206	FBTR0076538	0,109253259120175	0,999712320006064		11,6652030225872	11,5741102103296	11,8624040203222	11,8303867218613	11,7386163344833	11,871841711695
CG14933	FBGN0040968	FBTR0080274	0,002818021211405	0,999712320006064		9,95497975398468	9,40043929111163	10,5303598062364	9,47143603418705	9,99317717013585	10,4755791859861
CG10514	FBGN0039312	FBTR0084864	-0,408019961217755	0,999712320006064		10,6037175502733	10,8849892941956	10,0587088624604	10,3211972800841	10,2428741477419	9,83721635583297
Taldo	FBGN0023477	FBTR0072141	-0,419706774052479	0,999712320006064		10,584749531255	10,4017364517751	11,1164915210454	10,2434453411201	10,0764063345617	10,5787884463295
CG7910	FBGN0037547	FBTR0081790	-0,05961521311736	0,999712320006064		11,4055569788892	11,0388347732561	11,0800684531655	11,3407840155463	11,0551983614229	10,9520415779938
CG18609	FBGN0034382	FBTR0086643	0,225144603885858	0,999712320006064		10,3789433575154	9,96308339283942	9,87081381026013	10,9013926926068	9,98275455112915	9,80108094792645
ATPsynO	FBGN0016691	FBTR0083063	-0,203813647996804	0,999712320006064		11,3976742672218	11,1745922012936	11,1409660708947	10,9916056128375	11,0792452552848	11,045097654349
Tm1	FBGN0003721	FBTR0089957	0,034420830687157	0,999712320006064		11,8084656623062	11,912642221843	11,8386602024236	11,9669660689632	11,9742022589544	11,7083099986832
CG7131	FBGN0038598	FBTR0083597	0,173703239983304	0,999712320006064		11,0640063207028	11,0077431004175	11,0111858321276	11,095905094203	11,120237746041	11,3709800383539
bic	FBGN0000181	FBTR0087782	-0,047076515015406	0,999712320006064		11,8717179418581	11,8040395241066	11,8044857206518	11,7528534157806	11,7847180836217	11,8023275304758
fabp	FBGN0037913	FBTR0100320	-0,219227496283399	0,999712320006064		11,5234385694104	11,556730133461	11,5305262567813	11,2634736927468	11,4625426509669	11,2155058737519
Mst87F	FBGN0002862	FBTR0082884	0,109579659895983	0,999712320006064		10,8873989136439	11,2080574305963	11,0822366313454	10,9637220100443	11,2578838067779	11,2792819645409
Mst98Cb	FBGN0004171	FBTR0085278	0,076749994097175	0,999712320006064		11,5198118029297	11,5522269216882	11,4211532517194	11,5557853070873	11,466755774489	11,6948334207178
18SrRNA:CR41548	FBGN0085802	FBTR0346874	0,02109338223803	0,999712320006064		10,442580551731	11,1025036665772	10,3001267239245	10,7867110845691	10,7994031079007	10,424039947722
CG31029	FBGN0051029	FBTR0085585	0,115203601016668	0,999712320006064		11,4419436847541	11,5340721816423	11,5027369233684	11,5354078803571	11,5911814406225	11,6936020118369
ATPsynB	FBGN0019644	FBTR0076405	-0,066825332556519	0,999712320006064		11,5029183837202	11,4665431059595	11,3765036936625	11,3286893958087	11,5159245975401	11,2939826760563
CG12699	FBGN0046294	FBTR0300762	0,038153772547542	0,999712320006064		11,8426175388561	11,8299006884412	11,9329798589363	11,8718184480383	11,9304693657259	11,918617668472
Xbp1	FBGN0021872	FBTR0310044	-0,2085560921333	0,999712320006064		11,7164045383443	11,7226621862904	11,5510225227262	11,589120842304	11,4071093433012	11,3668657532995
CG4546	FBGN0038373	FBTR0083184	0,07528597441945	0,999712320006064		11,5898048806442	11,5971246048688	11,7080948572004	11,6511402983935	11,6508234467577	11,8148406590789
CG1640	FBGN0030478	FBTR0073769	-0,113208649923868	0,999712320006064		11,2947940872071	11,0942668679925	11,5156293155896	11,095905094203	11,1083015662886	11,3740580705248
Atg8a	FBGN0052672	FBTR0071498	0,027758768210428	0,999712320006064		11,5175404352708	11,3117503420873	11,3776810745183	11,450333831577	11,5077695632774	11,3351024459077
CG31740	FBGN0051740	FBTR0081028	0,085092878969902	0,999712320006064		11,6610931634807	11,8678434712869	11,6787831315348	11,8265214313907	11,8239285708022	11,8212447070358
Npc2g	FBGN0039800	FBTR0085723	-0,299991818691272	0,999712320006064		10,8416481010236	10,2653265773368	10,3320600381092	10,1598985369074	10,2890748711651	10,1620432426753
CG46385	FBGN0286778	FBTR0474224	0,146301867070492	0,999712320006064		11,3545505978559	11,1875554718437	11,5583097034697	11,6087585918733	11,3423446966742	11,5963595123546
Cyt-c1	FBGN0035600	FBTR0077144	-0,23263690878095	0,999712320006064		11,3069450400967	11,2245033748741	10,9974652716445	10,944036364038	10,9825179729611	10,9236130700381
CG15096	FBGN0034394	FBTR0086632	-0,324975620866341	0,999712320006064		10,3207305532662	9,8664348650507	10,9260295715442	10,0284842642496	9,97225608658869	10,3129486555609
Ugt50B3	FBGN0050438	FBTR0086067	0,168212221849805	0,999712320006064		10,3988246835766	10,5405708404913	10,8551043920422	10,5320861577925	10,7019001949173	11,0508793820143
Pfas	FBGN0000052	FBTR0079219	-0,105034413791437	0,999712320006064		9,02359429179837	8,64529839681048	10,1620872890557	8,66027184828389	8,89009410710168	10,0264667108235
Pect	FBGN0032482	FBTR0080439	0,170276263536428	0,999712320006064		11,1891568870219	11,1536055974388	11,5315844610245	11,5614811280763	11,2830552487985	11,5535602250956
CG6484	FBGN0034247	FBTR0086903	-0,025393141009325	0,999712320006064		9,72548161319805	9,29657597702789	10,1891635198826	8,90146128662194	9,70059845173647	10,3288990976855
CG8834	FBGN0033733	FBTR0087954	-0,198628886308151	0,999712320006064		10,4155110319331	9,97210182085273	10,6315400990578	9,84535638328959	9,91858628469882	10,6078415399276
GstS1	FBGN0010226	FBTR0087005	0,012396982319047	0,999712320006064		11,9012886785538	11,8132692206974	11,9349807202719	11,9023336611091	11,8301190575828	11,9543594639406
Treh	FBGN0003748	FBTR0071535	-0,061946441081914	0,999712320006064		11,3142914761339	11,0481041748102	11,320054094712	11,0619695650657	11,1214259504517	11,3170899975764
CG43078	FBGN0262508	FBTR0304807	-0,091589881312222	0,999712320006064		12,0302033986154	12,0208997823814	11,9872098182157	11,9650139454744	11,9476530862079	11,8491633571892
CG14718	FBGN0037939	FBTR0082426	0,125135904051474	0,999712320006064		11,4001422444546	11,3895398762874	11,517232793935	11,5269639283574	11,4848717915163	11,6666600885746
Obp51a	FBGN0043530	FBTR0087420	0,07251570782274	0,999712320006064		10,4530775781322	10,7358866667035	10,6618173976458	10,3856622738673	10,593906927271	11,0256561504926
Nmdmc	FBGN0010222	FBTR0081996	-0,817081774715186	0,999712320006064		8,80262237252936	8,30334358816837	9,99569156330267	7,09976767059588	7,43242716467946	9,46622806231847
LysD	FBGN0004427	FBTR0072634	-0,863101941480488	0,999712320006064		7,92648477682678	10,1200784629075	7,93629303567408	8,30780833264112	8,29865016812167	7,98777794429696
CG3906	FBGN0034871	FBTR0072121	-0,070642149870907	0,999712320006064		10,873257016403	11,168720510135	10,7242370267995	10,6543878540334	10,8675507915535	11,0418755430381
SdhB	FBGN0014028	FBTR0086156	-0,203997861669238	0,999712320006064		11,1817168454855	10,9203640605686	10,8025958183549	10,8362484661318	10,8119685314756	10,6684340854637
Jon99Fii	FBGN0039777	FBTR0085690	-0,141402196612659	0,999712320006064		10,7586872466949	11,1862643738847	10,6046416849123	11,1044430616303	10,5801452598847	10,4151021662266
Cpr67Fb	FBGN0036110	FBTR0076193	-0,321568749384884	0,999712320006064		9,21292878575681	9,60753301706165	7,79538823850186	8,21097919679693	9,7179831608398	7,13653111680626
CG3982	FBGN0035988	FBTR0076485	0,132609320148281	0,999712320006064		11,0248813521725	10,9495750987186	11,0589396735204	10,9893024528094	11,2162282718829	11,2143614419908
CG18179	FBGN0036023	FBTR0076388	0,457143461145969	0,999712320006064		7,61592061285428	7,88645411353542	9,46172063316527	7,92637775635474	8,51299991273145	9,88977709383227
CG34417	FBGN0085446	FBTR0112703	-0,174211071797932	0,999712320006064		11,5459016042981	11,52847902184	11,366456970716	11,3799917983921	11,3519936375702	11,1872025885185
Not1	FBGN0085436	FBTR0112672	0,054399832354628	0,999712320006064		11,7434791895014	11,6378362906577	11,8450585684534	11,8204880974047	11,7088880411013	11,8631052326703
Cul3	FBGN0261268	FBTR0302156	0,033117958866757	0,999712320006064		11,6540794205627	11,5213289492098	11,6687183968854	11,6330586942718	11,5988795689613	11,7135845806654
Pif1A	FBGN0261015	FBTR0301876	-0,132875134098061	0,999712320006064		11,904073583463	11,8095005698701	11,9548381755967	11,7717377482476	11,7771988640739	11,7244782479002
ps	FBGN0261552	FBTR0082037	0,062265209482141	0,999712320006064		11,7084608832484	11,6631158847666	11,9405684140232	11,8427715656153	11,8055657699981	11,8649297004462
Pof	FBGN0035047	FBTR0072327	0,134499753444452	0,999712320006064		11,303257745823	11,2611419139232	11,3905692412888	11,4193032310107	11,3660965285892	11,5675201149161
CG17752	FBGN0038718	FBTR0083779	-0,210959101236573	0,999712320006064		10,2676581523136	10,7793489559194	9,82493920902672	10,5331406094286	10,0048133112164	9,74986899969833
CG17472	FBGN0032868	FBTR0081382	0,162134383255544	0,999712320006064		9,43135966328875	9,99587893519118	9,95209691012396	9,28371572099454	9,93759866088462	10,4688767255103
Acp33A	FBGN0267327	FBTR0080270	0,366256813688697	0,999712320006064		9,64785775588898	9,71350613579707	9,67402629250403	9,44029886654598	10,0479440750242	10,4621429814062
CG9259	FBGN0032913	FBTR0081464	-0,315675724989784	0,999712320006064		10,8365549373648	11,235156008981	10,8406619062848	10,5478225772918	10,6083862791486	10,8318215365256
CG43755	FBGN0264086	FBTR0330695	0,05238161136333	0,999712320006064		11,4011282544282	11,1875554718437	11,3545470203017	11,3413860931161	11,2904690125464	11,4711577599183
CtsB1	FBGN0030521	FBTR0073838	-0,118830572753945	0,999712320006064		11,4168134484025	11,1952778892433	11,4831797069793	11,2228806236356	11,120237746041	11,3979447777372
ctrip	FBGN0260794	FBTR0301437	0,09783900653075	0,999712320006064		11,7991454841641	11,7434408833098	11,9172771660712	11,9735836001241	11,8460192256879	11,9360786693575
Mlc1	FBGN0002772	FBTR0085195	0,047569693680853	0,999712320006064		11,4462490556237	11,6691361251893	11,4194392843463	11,5588949058876	11,626759729412	11,501968097953
Jupiter	FBGN0051363	FBTR0082452	0,16556270095721	0,999712320006064		11,0733147450612	10,923466907815	11,2822035904021	11,2436420342357	11,1824710810861	11,3648042024635
CG9254	FBGN0028513	FBTR0080512	0,180945147749469	0,999712320006064		11,0299897579009	11,1038719058982	11,0669905070352	11,1682743524585	11,2089809471969	11,3586018155826
CG4607	FBGN0029932	FBTR0071013	-0,181800181729563	0,999712320006064		9,19257151423881	8,69335146140805	10,0992413237756	8,6011681688784	8,81276717286342	9,98143027007102
lectin-30A	FBGN0040097	FBTR0079816	0,251356973941638	0,999712320006064		9,65944134892069	9,90775587109311	10,0848958164932	9,68193127004951	10,0099549563469	10,590303546292
zormin	FBGN0052311	FBTR0332114	-0,057349723773337	0,999712320006064		11,5467928914112	11,5053693975595	11,4577978082493	11,4408136252786	11,5476495460572	11,3440250321492
CycG	FBGN0039858	FBTR0085799	-0,058923054312331	0,999712320006064		12,1526418008558	12,1032445548177	12,1749927042719	12,1516546142543	11,9669498061352	12,1300143209301
RpL37A	FBGN0261608	FBTR0079016	0,046004645691334	0,999712320006064		11,3942119909012	11,6072901487389	11,501117243332	11,4812574662926	11,6359346580177	11,5256899574746
Karybeta3	FBGN0087013	FBTR0078860	0,028958473630627	0,999712320006064		11,8140290042853	11,8479765436761	11,6887781373203	11,8949702317334	11,7839679227504	11,7605996786223
CG45050	FBGN0266410	FBTR0344363	0,079928111577334	0,999712320006064		11,7116435958558	11,5966387400902	11,8197262785261	11,8342416840525	11,7471087909104	11,7935416292232
chb	FBGN0021760	FBTR0089460	0,06969978153515	0,999712320006064		11,6082801285067	11,5386323294342	11,6371130501079	11,6661172014113	11,5834420151064	11,7408647710883
mag	FBGN0036996	FBTR0078196	-0,320027900387725	0,999712320006064		10,1376312332665	10,559641978594	10,0002852325771	9,77043459167006	9,46258273815069	10,4041024763757
RpL30	FBGN0086710	FBTR0081181	-0,109860974276205	0,999712320006064		11,08992004144	11,0359706263347	10,8660519076829	10,7178989015113	11,0026471596926	10,9361629146674
Acsl	FBGN0263120	FBTR0088699	-0,095562906784016	0,999712320006064		11,7658510116631	11,5416644398425	11,7473362517429	11,6894777612379	11,5280713622575	11,5571757291227
Hsp60B	FBGN0011244	FBTR0078000	0,103682601659057	0,999712320006064		11,4124191965961	11,4494242272077	11,655673985908	11,5804764269741	11,5765274965579	11,6799866864679
Muc11A	FBGN0052656	FBTR0342741	-0,025210763620592	0,999712320006064		11,5923970693625	11,6250284190434	11,7828747854306	11,5511083055448	11,658210614475	11,7168209182091
Gld	FBGN0001112	FBTR0081596	0,164789242800853	0,999712320006064		9,92375811669764	9,8338241010699	10,2750724665734	9,84705328314478	9,94968991036226	10,6328988183421
ND-49	FBGN0039909	FBTR0089105	-0,196454703226596	0,999712320006064		10,9951517281763	10,786183007356	10,5440578594524	10,733578572098	10,6360850724857	10,3828672931406
LManII	FBGN0027611	FBTR0080030	-0,38746461453159	0,999712320006064		10,7030059697606	10,1335386145687	10,3774960202929	9,9798167415963	10,0441898631771	10,0877453834631
CG45076	FBGN0266446	FBTR0344440	0,034795932464555	0,999712320006064		10,9351510391891	10,9767135752664	10,5772322182376	10,8095182675748	10,992942295085	10,8160644116124
GstE12	FBGN0027590	FBTR0072436	-0,06368905741571	0,999712320006064		11,2995610032704	10,9811874344712	11,1458115486947	11,0648889750431	11,0427093735294	11,1445799978925
Xrp1	FBGN0261113	FBTR0083700	-0,109156928160617	0,999712320006064		11,797274201404	11,7164144918676	11,7739601126136	11,7064027481703	11,5127586706579	11,7332941506697
Irp-1B	FBGN0024957	FBTR0082259	-0,028570510271689	0,999712320006064		10,6317100248474	10,3098750380729	10,9171498580683	10,5695691215627	10,31941851938	10,8903198730968
RpS21	FBGN0015521	FBTR0077621	-0,030632010072262	0,999712320006064		10,6097009028743	10,4238161135768	10,2262363105115	10,0463194925316	10,5219486056105	10,5689725946251
RpS14b	FBGN0004404	FBTR0071096	-0,158447419306427	0,999712320006064		10,88528644619	10,7082673502965	10,609660857639	10,3692237316979	10,7510914229783	10,5964661248287
CG15098	FBGN0034398	FBTR0086629	-0,059448605639968	0,999712320006064		10,6450890834247	10,6485801528941	10,1176797403969	10,5225612507146	10,6302538457552	10,0889947484693
CG31948	FBGN0051948	FBTR0077787	0,275555647130773	0,999712320006064		10,7838534366182	10,860914856134	11,0043418627717	11,1730174013394	11,0938465599031	11,2126430903624
Vha13	FBGN0283536	FBTR0083804	-0,142528442593415	0,999712320006064		10,9641295117632	10,9789522390718	10,9220001121833	10,5644210268483	10,9864359258387	10,8547719697646
Pfrx	FBGN0027621	FBTR0074713	0,005560635174029	0,999712320006064		10,4320065890016	10,0322635130865	10,8139475290481	10,2226810793036	10,5291290573854	10,6173973268587
CG10621	FBGN0032726	FBTR0081191	-0,227076677106229	0,999712320006064		8,64840530657505	8,50735674100761	10,0394960059979	8,56862736486776	8,3441437096788	9,73078635209173
TER94	FBGN0286784	FBTR0088391	-0,030021292041999	0,999712320006064		11,9292405360494	11,847159808516	11,8948377816149	11,9112826673387	11,7918252247053	11,8772752666038
levy	FBGN0034877	FBTR0072061	-0,126497111658771	0,999712320006064		11,4109514666659	11,235156008981	11,207365108387	11,1817847629738	11,1612534299901	11,1409706156018
CG31705	FBGN0028490	FBTR0080242	-0,147230241643421	0,999712320006064		10,8682744193399	10,3461686779487	10,5356436911305	10,435011779714	10,5442698800465	10,3757188676786
Pmp70	FBGN0031069	FBTR0074795	0,006903511643955	0,999712320006064		11,1427514757066	11,0887494265604	10,9539249990591	11,4385644171375	10,8374989518647	10,8540373037282
CG14926	FBGN0032360	FBTR0080251	0,188062176150353	0,999712320006064		10,7267959589014	10,7136544516124	10,5996049893761	10,7317427253958	10,9766210210135	10,8867324032075
CG1288	FBGN0250845	FBTR0081604	0,172003256356064	0,999712320006064		10,9235319354956	10,9203640605686	10,8618511500358	11,0038274182503	10,9948884977257	11,2120698513678
CG10737	FBGN0034420	FBTR0086585	-0,090215863028163	0,999712320006064		11,2207747868194	11,3141165466959	11,0043418627717	11,1143405784503	11,194376154809	10,9691050532847
ND-MLRQ	FBGN0052230	FBTR0070040	-0,188142267587881	0,999712320006064		10,678003775566	10,2481050765742	10,1483561975673	10,0254901716014	10,3038032276455	10,2259029474925
mtd	FBGN0013576	FBTR0078810	-0,050267432753967	0,999712320006064		11,4600351588831	11,4472700137935	11,3628942978963	11,320773168894	11,4360475358155	11,3622231143702
CG10477	FBGN0035661	FBTR0077068	0,15519718699571	0,999712320006064		10,4310414655702	10,5037297478456	10,4283783616821	10,3762917689751	10,5011034779437	10,8974681609931
Pgm2a	FBGN0033377	FBTR0088630	0,082881715705846	0,999712320006064		11,3767748665842	11,3235427462525	11,4021866768443	11,4164488891383	11,3924196250797	11,5385497497166
CG7886	FBGN0038248	FBTR0082976	0,144413403151719	0,999712320006064		11,3494515223319	11,3934612587194	11,5415988774431	11,6022423309575	11,4765388108502	11,6400580378664
muc	FBGN0283658	FBTR0079444	-0,016396416109222	0,999712320006064		11,3570933931703	11,188200587795	11,1595667654832	11,21238679339	11,1955048644414	11,2561122243513
CG17377	FBGN0031859	FBTR0079377	0,094133224363984	0,999712320006064		11,0395195368353	11,0580204492999	11,0720904714496	11,0346812236332	11,1028978970679	11,2999291720852
VhaAC45	FBGN0262515	FBTR0088587	-0,092539146406524	0,999712320006064		11,2489789247217	11,2370277475686	11,0901588557163	11,001543702439	11,1566245108901	11,1409706156018
Jon99Fi	FBGN0039778	FBTR0085652	0,254088990400053	0,999712320006064		9,60571158553496	10,2555109062103	9,65084020930563	10,6803191235725	9,78999026436684	9,67530647564427
kra	FBGN0250753	FBTR0078744	-0,041435098561846	0,999712320006064		11,5396471290454	11,4681376351332	11,6488634971395	11,444741321479	11,5410049707106	11,5494819231711
Nacalpha	FBGN0086904	FBTR0087858	-0,153556480363635	0,999712320006064		11,3247219130084	11,1661031791198	11,2067027703823	11,0249695634492	11,0980775850801	11,1178990750866
fok	FBGN0263773	FBTR0310558	-0,365300277313156	0,999712320006064		10,6079939042037	10,2907794071452	10,2559920425777	9,87227014524034	10,2580792800918	9,9279779475007
Mpc1	FBGN0038662	FBTR0083723	-0,093373842078906	0,999712320006064		10,8145211137045	10,4870490120769	10,6056469173761	10,4007607179437	10,424234624644	10,7886452300149
Hrb27C	FBGN0004838	FBTR0079346	-0,116491063864001	0,999712320006064		11,7923974764237	11,6467815587104	11,834378805595	11,7332599141749	11,6392565818614	11,5535602250956
His4r	FBGN0013981	FBTR0082962	-0,115567986901967	0,999712320006064		11,1690379338086	11,1595390018661	10,9171498580683	10,9854556631372	11,0712740761223	10,8488841394989
bru1	FBGN0000114	FBTR0080344	0,064828463632656	0,999712320006064		11,798397262298	11,8044603392421	11,807109848511	11,9362079746604	11,7597544717441	11,9027200132056
Gs2	FBGN0001145	FBTR0073494	-0,212293755051355	0,999712320006064		11,5189036849439	11,391781971225	11,487548724018	11,3539720249569	11,2557211385951	11,1493785036428
ninaC	FBGN0002938	FBTR0079436	0,127396180520641	0,999712320006064		11,2506209449619	11,248826030781	11,1108385569374	11,4647737057794	11,3494606926904	11,1678234113479
TTLL4B	FBGN0031574	FBTR0077501	0,09095762051546	0,999712320006064		11,4405057012056	11,4918464762877	11,5347544246076	11,5794560232382	11,4774670779996	11,6770819939022
GlyS	FBGN0266064	FBTR0083035	-0,254964505069355	0,999712320006064		10,7830972395989	10,4095028300393	10,6876799545144	10,1949664110165	10,3592445506122	10,5644886700214
eEF5	FBGN0285952	FBTR0072172	-0,130446245734991	0,999712320006064		11,9099737170037	11,8738708921388	12,1190684345498	11,8714016280701	11,8286648603877	11,8234981892192
asRNA:CR11538	FBGN0017424	FBTR0347179	0,597833492655266	0,999712320006064		6,63166326286007	5,51495299410943	8,66765934406174	6,06162956261548	5,92734618909934	9,45270407457131
Vha26	FBGN0283535	FBTR0078700	-0,106103990569665	0,999712320006064		12,3110611282503	12,4021525878757	12,4123660804905	12,3049034540062	12,2197379686347	12,2835871569626
salt	FBGN0039872	FBTR0300915	0,415176500628999	0,999712320006064		8,92283789264572	8,90906272718142	10,1783939298668	9,79701427661101	9,8151749852355	10,0199312315986
Idh3a	FBGN0027291	FBTR0074780	-0,096379417072507	0,999712320006064		11,230237563003	10,9982098442878	10,9412396922693	11,0354255735675	10,9454280043747	10,9158896293919
tud	FBGN0003891	FBTR0071582	-0,187957687106246	0,999712320006064		11,450541616385	11,3170688553922	11,3587266961463	11,2313510122999	11,196068888283	11,1385593342525
vsg	FBGN0045823	FBTR0076398	-0,004212605446109	0,999712320006064		11,7837288341261	11,6705218510671	11,7234567597128	11,804420324853	11,6346869619156	11,724076242193
Nepl21	FBGN0027578	FBTR0336460	-0,411783244324761	0,999712320006064		9,99732433914018	8,66397023613232	10,1289104312345	9,2301057282388	9,34340695829828	9,3831145136035
Gdh	FBGN0001098	FBTR0089496	-0,121263138776516	0,999712320006064		11,2379841014253	11,286065483501	11,1221224213651	10,9946707844958	11,103499305219	11,1831135504124
trpl	FBGN0005614	FBTR0088471	-0,075027313850684	0,999712320006064		11,0261601503773	11,0208398510253	10,6433358389684	10,9550934004461	10,8724991300474	10,6558431590472
Droj2	FBGN0038145	FBTR0082751	-0,007267960943825	0,999712320006064		11,9506125301818	11,8830643038702	12,0528035499999	12,0418501977596	11,9652964244183	11,8568847269194
CG16727	FBGN0038719	FBTR0083780	-0,082591537694535	0,999712320006064		8,89230820180626	8,94003403601359	9,63714088860489	8,04348655255847	8,7279427926524	9,9321607149842
Cyp9f2	FBGN0038037	FBTR0082598	-0,070161046464112	0,999712320006064		10,8611264392671	10,6201766425772	11,0994657409507	10,6572922306765	10,7746944862561	10,9609397679447
Mgstl	FBGN0025814	FBTR0077242	-0,140580703548575	0,999712320006064		10,8196925203563	10,5324648488122	10,4351798739065	10,4191290878284	10,3100696407064	10,6465394695928
Cyt-c-p	FBGN0284248	FBTR0080889	-0,206141381349946	0,999712320006064		11,2878806152859	11,1201903557946	11,2581125266646	10,9977294576485	11,0731174919673	10,981939645417
CLIP-190	FBGN0020503	FBTR0080975	-0,017775430888991	0,999712320006064		11,7156121381901	11,7190953888629	11,6667933180414	11,7286648932779	11,7155911801954	11,6016212395934
IM33	FBGN0031561	FBTR0077546	-0,078471303133156	0,999712320006064		10,5496100234628	10,4006235483529	10,8008414462503	10,1882884590651	10,5732148845944	10,7289901884259
Qsox2	FBGN0038919	FBTR0084150	0,277921775567642	0,999712320006064		9,66765876893247	9,84532190586355	9,82493920902672	9,57745598069548	10,0591484483328	10,4151021662266
Mst77F	FBGN0086915	FBTR0078270	-0,02241817542259	0,999712320006064		11,6172176552048	11,498103578968	11,6292259102676	11,6202157500232	11,4032066868111	11,6460121399096
Nap1	FBGN0015268	FBTR0072219	-0,078323231331585	0,999712320006064		10,7125690922253	10,6727521559713	10,2876539819961	10,6111045827536	10,6476772910577	10,171509447932
path	FBGN0036007	FBTR0076427	0,153666322930212	0,999712320006064		10,6300288848318	10,3134275002859	10,6325267693912	10,5613233290915	10,6202022931986	10,8591721268568
Acp26Ab	FBGN0002856	FBTR0079156	0,221158285420618	0,999712320006064		9,77500355602393	9,92178794013183	9,94098925970898	9,59371886539912	10,1550947680308	10,4309534750354
Mal-A4	FBGN0033294	FBTR0088748	-0,108539992036979	0,999712320006064		7,0788368080478	6,34329582778714	9,16983627808252	5,2311976956912	6,18543778806003	9,2884075797065
CG10869	FBGN0031347	FBTR0077917	0,155439585847943	0,999712320006064		11,1713514938722	11,2956761398228	11,3515541064106	11,4334908410952	11,352499693331	11,4996212922898
Pink1	FBGN0029891	FBTR0070956	0,026818956301523	0,999712320006064		10,9879507729686	11,0222877335813	10,7112202994852	10,9722993194911	11,0439631486714	10,7947835746484
CG8093	FBGN0033999	FBTR0087401	-0,021932906666635	0,999712320006064		8,9714426599234	8,3548179720744	9,55000805729345	7,95183459648341	8,63781782241146	9,8282670012111
Tep4	FBGN0041180	FBTR0081254	-0,252860149087395	0,999712320006064		10,8365549373648	10,4095028300393	10,696198794727	10,3490075061535	10,4280808858864	10,439793890666
ref(2)P	FBGN0003231	FBTR0081253	-0,026141778788104	0,999712320006064		11,5885070376044	11,4073798229321	11,472749954318	11,5982176459221	11,4007621545592	11,3888433449057
Acp24A4	FBGN0051779	FBTR0110767	0,337690931842617	0,999712320006064		9,38027362609987	8,85808268469484	9,91689520835539	9,77578984860179	9,23341182758938	10,190257535001
Cyp4e3	FBGN0015035	FBTR0079925	-0,165044574816627	0,999712320006064		8,45306699312309	9,5097648223917	7,29489980505487	9,58967029858758	7,76600846496615	6,86037296249991
teq	FBGN0023479	FBTR0076525	-0,308291983419228	0,999712320006064		10,4606640911092	9,80551332451926	10,5472005636846	9,89869100674989	9,99836037848845	10,0952253957143
Spase22-23	FBGN0039172	FBTR0084564	0,077189400809336	0,999712320006064		10,0485649944432	10,1241297108325	10,2288482672701	9,78289940848579	10,171248445308	10,5734426262712
Hex-C	FBGN0001187	FBTR0087399	-0,247834080620857	0,999712320006064		10,3958598946868	10,2155664417614	10,767994721413	9,89869100674989	10,3612575737556	10,3818482555059
DIP1	FBGN0024807	FBTR0077371	-0,063272977607192	0,999712320006064		11,4352207982336	11,4040515934538	11,2771651109418	11,4198734223396	11,3443814224632	11,1559504969395
ND-39	FBGN0037001	FBTR0078201	-0,109382090633872	0,999712320006064		11,2604340123276	11,2451106703155	11,0851224761264	11,0553792122621	11,1308965194909	11,0825848589704
CG11594	FBGN0035484	FBTR0073283	-0,303161225119432	0,999712320006064		9,89464900697644	9,52618644764915	10,3821965605101	9,23788734836764	9,57613128984106	10,0827370758236
CG9498	FBGN0031801	FBTR0079282	-0,147608400444704	0,999712320006064		9,29372671957803	9,35749436275442	10,1607200459594	8,90797908592006	9,34950404838183	10,0497522918849
CG17633	FBGN0032144	FBTR0079868	0,123133217753986	0,999712320006064		10,7586872466949	11,3076001226213	10,9735251589001	11,36585740099	10,9883909194673	11,0807020533301
slf	FBGN0287234	FBTR0077417	-0,3521712394463	0,999712320006064		9,86779634074691	10,0017624844576	9,0684907687445	9,18251342568825	9,81076244889732	8,90438828226747
Acer	FBGN0016122	FBTR0079685	-0,183062152323247	0,999712320006064		10,830712076522	10,5344956205438	10,3810228604705	10,4684685079558	10,400939197894	10,3664756805059
cpx	FBGN0041605	FBTR0078897	0,059832480644891	0,999712320006064		11,7008736810223	11,7504467483831	11,7672377710527	11,8338138632432	11,8063047870937	11,7574601783778
l(2)efl	FBGN0011296	FBTR0072100	-0,341783221497304	0,999712320006064		10,0064238428487	10,0927754540418	8,90172859958915	9,28871904968675	9,52855757955916	9,42922100375709
bgm	FBGN0027348	FBTR0080590	-0,235709182931196	0,999712320006064		10,3597988953641	9,90147531761504	9,59119038274641	9,78997410440052	9,92268151065838	9,51351872149563
Cyp12a4	FBGN0038681	FBTR0083731	-0,088646584689761	0,999712320006064		10,3269700104201	10,0830960050515	10,4819132476166	9,8127301657195	10,2395949507335	10,5151529195769
chic	FBGN0000308	FBTR0079233	0,046856244446487	0,999712320006064		11,0489867793007	11,0438333887523	10,8338150883606	11,112930797911	11,1124904717778	10,8355480024365
whd	FBGN0261862	FBTR0088307	-0,223435345728229	0,999712320006064		10,7478766141178	10,5814139239331	10,268740322675	10,3597454920751	10,3732770817631	10,2349605612123
CG9314	FBGN0032061	FBTR0079731	0,091245072373618	0,999712320006064		10,8979151007936	10,8881690786156	10,9531354267671	10,8849674065091	10,9547902731938	11,1583329095091
Alas	FBGN0020764	FBTR0072151	-0,059750794935422	0,999712320006064		10,9235319354956	10,6297067482626	10,5996049893761	10,6563247546475	10,5610060372533	10,7731841236732
DOR	FBGN0035542	FBTR0073294	0,072214147596802	0,999712320006064		11,1771192141658	11,1369947185983	11,1833272639281	11,3858405036904	11,3109229838458	10,9879795655814
CG5945	FBGN0032494	FBTR0080450	-0,212744723749692	0,999712320006064		10,614809813901	10,4765247552965	10,2236196163041	10,2292020721282	10,4443140541763	9,99881649421027
jar	FBGN0011225	FBTR0084636	0,004484560699732	0,999712320006064		11,4347393911348	11,4051618566172	11,4716476866182	11,4118701632155	11,3645920818133	11,5431148935293
Pfk	FBGN0003071	FBTR0088420	0,040305475703923	0,999712320006064		11,5042955138772	11,5572296237556	11,5967334941981	11,5609642543973	11,5834420151064	11,6345071391187
CG4928	FBGN0027556	FBTR0074344	-0,085861266392825	0,999712320006064		11,0733147450612	11,0388347732561	11,1122538759027	10,8225140886497	11,0551983614229	11,0756691922248
eIF3c	FBGN0034258	FBTR0086836	-0,116249942960167	0,999712320006064		11,2073090171838	11,2444905122699	11,0119442729009	11,036913122297	11,0835192557854	11,00528751213
IA-2	FBGN0031294	FBTR0301416	0,023864953134022	0,999712320006064		11,3872624111039	11,5300065808034	11,3929002244928	11,5243150258318	11,5383385480673	11,3128188902029
vrs	FBGN0286507	FBTR0082631	0,075966846929741	0,999712320006064		11,0646287543145	11,0559012636916	11,1704772860694	11,0815618944336	11,1566245108901	11,2754460898072
TrpRS-m	FBGN0036763	FBTR0075141	0,084528104257344	0,999712320006064		11,2218912814804	11,219463022824	11,1533931422261	11,3017188497042	11,1595193253292	11,3796841297589
Psa	FBGN0261243	FBTR0072697	0,062392112766862	0,999712320006064		11,2101247694224	11,088058260357	11,290353774323	11,2189543767418	11,2454039582961	11,3160234055829
CG7409	FBGN0035817	FBTR0076810	-0,078153660614403	0,999712320006064		12,1836292724774	12,259658956063	12,2610868165241	12,3095263004524	12,1445889425119	12,0012312352431
spidey	FBGN0029975	FBTR0071091	-0,108369010154979	0,999712320006064		11,1189767452078	10,8123633445884	10,9348549650087	11,0692570429409	10,6517948989367	10,8085000972247
par-1	FBGN0260934	FBTR0086450	-0,02815088766012	0,999712320006064		11,1014917275055	11,0150337460166	11,0195068313624	10,9111588451903	11,0743451285852	11,0617376047671
Diedel	FBGN0039666	FBTR0085426	0,48714321097691	0,999712320006064		8,10652219105743	6,71680344551242	8,74268270628541	9,70831031401944	6,55259840780558	7,63777221369664
CG46059	FBGN0267726	FBTR0347275	0,133874229467989	0,999712320006064		10,3455280888028	10,3240327015043	10,2223094872806	10,1802338990157	10,4019173878914	10,6701046036776
CG3640	FBGN0035042	FBTR0072322	0,248671498255711	0,999712320006064		9,8606459857118	10,2530465179822	10,2405439036989	10,1113040800805	10,4490539599415	10,533622709677
CG17571	FBGN0259998	FBTR0081376	-0,300059482691385	0,999712320006064		10,6045738357184	10,6268543208617	10,3112607324808	10,4618389446307	9,80485799467932	10,3225400669216
PCB	FBGN0027580	FBTR0088454	-0,033249492817382	0,999712320006064		11,5949846088706	11,4040515934538	11,6464233671749	11,703595669678	11,3514874042374	11,4807081366912
fiz	FBGN0030594	FBTR0073978	-0,054739405752961	0,999712320006064		10,4057189218891	10,5099356335841	10,8303794554738	10,2740419143505	10,5102036075862	10,7847954594714
CG15093	FBGN0034390	FBTR0086639	-0,1158950958267	0,999712320006064		9,73489738830173	9,42253866283309	9,94258131246083	9,02353267097039	9,4090983209783	10,1393088957714
lost	FBGN0263594	FBTR0078921	-0,073045718940439	0,999712320006064		11,4689965255804	11,3235427462525	11,4622442518852	11,3551649784478	11,3484462682372	11,3372068479612
Actn	FBGN0000667	FBTR0070343	0,003899648172494	0,999712320006064		11,3262799947238	11,3479974232293	11,2264418189394	11,3189401621684	11,3570462249411	11,2370793476035
Ggamma1	FBGN0004921	FBTR0088645	-0,022420146224949	0,999712320006064		11,1027044179308	11,0887494265604	10,8910027872176	10,9962009316627	11,065112289373	10,9623038621384
Usp47	FBGN0016756	FBTR0077095	-0,049128142261062	0,999712320006064		11,5521290817009	11,563707309486	11,4404372240837	11,5190025851932	11,4554933211204	11,4372246037624
RpL29	FBGN0016726	FBTR0071592	-0,189145353177235	0,999712320006064		10,5513874754398	10,3725182364429	10,263654520555	9,97671981371622	10,4038717804066	10,2236296307661
Cyp1	FBGN0004432	FBTR0074238	-0,134755070533803	0,999712320006064		11,5450097662134	11,4829355341117	11,5840389312455	11,4043986002736	11,4235788546577	11,3817245420291
CG1979	FBGN0026563	FBTR0081628	0,014150337195805	0,999712320006064		11,1123694184265	10,8601054148812	11,0966084733577	11,077953702053	10,8900344935858	11,1457811214252
CG6726	FBGN0039049	FBTR0084348	-0,22032628729245	0,999712320006064		10,8167397010817	11,0845974537402	10,6999688593718	10,7308239252496	10,7403040717942	10,484151132558
Drat	FBGN0033188	FBTR0088956	-0,010872224365731	0,999712320006064		9,96434941740128	10,0663500609955	10,8440731684289	10,37393960197	10,2439655591661	10,3869362609941
regucalcin	FBGN0030362	FBTR0073575	-0,06784787497856	0,999712320006064		11,0984555342539	10,9841623182454	11,2146308276587	10,9869956100702	10,8962954100639	11,2022897772249
Ank2	FBGN0261788	FBTR0303111	0,153088843136411	0,999712320006064		11,0049136458089	11,2010426957528	11,17454755213	11,3634881461163	11,3346812634931	11,1379558836776
tn	FBGN0265356	FBTR0086572	-0,061146755299304	0,999712320006064		11,0376186103426	11,2042354403936	10,8735825849369	11,037656321883	11,0626401869401	10,8414903991282
CG8708	FBGN0033271	FBTR0088809	-0,368018057694038	0,999712320006064		9,8316848175187	10,1295137386908	9,34136567773449	9,01147735859579	9,333187528669	9,84167030081545
CG30395	FBGN0050395	FBTR0300226	0,173174462636632	0,999712320006064		9,42555660743293	9,40043929111163	9,62529417975883	9,02353267097039	9,59164685041215	10,145326438662
Scsalpha1	FBGN0004888	FBTR0073151	-0,252274651061642	0,999712320006064		10,9714500499345	10,7216975733561	10,8182898980755	10,6524483495232	10,5610060372533	10,5536700476164
CG34168	FBGN0085197	FBTR0112359	0,101242807901826	0,999712320006064		10,733857124944	10,8873747893096	10,7027899565472	10,7581365330372	10,8983763588062	10,9684263751635
CG14034	FBGN0250847	FBTR0110802	0,226588772212941	0,999712320006064		9,17423181539324	9,23297144746101	9,514054370965	8,9559460072422	9,32907940108978	10,0927363649215
Moe	FBGN0011661	FBTR0071269	-0,145215392268328	0,999712320006064		11,0023169195343	11,003350962525	10,7571790920409	10,9192471062948	10,8266126176648	10,5761180123759
CG10960	FBGN0036316	FBTR0075941	-0,231977201569716	0,999712320006064		10,8888055087999	10,7037626818339	10,6246144477036	10,5289181708529	10,4414626177496	10,5644886700214
CG2918	FBGN0023529	FBTR0070411	-0,133837369812675	0,999712320006064		10,4184357514678	10,4838997883545	10,9008635552569	10,2840982537163	10,4136042254585	10,7169189906107
CG12116	FBGN0030041	FBTR0071240	0,638616798081954	0,999712320006064		8,58734116669702	8,68240350269646	9,75779916215161	9,97206192120318	9,49043981254572	9,74035922663643
Fas1	FBGN0285925	FBTR0083332	0,045316008481145	0,999712320006064		11,6319915828951	11,7006758501976	11,585058617058	11,8174619422064	11,6500003105753	11,5786805194225
Ggt-1	FBGN0030932	FBTR0074622	0,152538242399913	0,999712320006064		10,1053261770885	10,3530890073561	10,4226858373287	10,1909633502987	10,4631809510396	10,6608927235225
Mal-A3	FBGN0002571	FBTR0088758	-0,205971783883096	0,999712320006064		7,80061996750913	7,62193641380894	9,08876239562439	5,88788394685756	7,09773204261124	9,32492025710253
toc	FBGN0015600	FBTR0077662	0,089459458742635	0,999712320006064		11,2335626025994	11,2586871339157	11,2928522882976	11,3311164448343	11,3367288292305	11,384779759803
CG7542	FBGN0036738	FBTR0075181	-0,243976821440561	0,999712320006064		9,94554884075938	9,79029728019161	9,22058556716469	9,0023693028892	9,32907940108978	9,86081339884234
Pino	FBGN0016926	FBTR0077987	0,046098461280297	0,999712320006064		10,7006052514301	10,8073331229346	10,4565088603702	11,036913122297	10,599886622901	10,4180875833231
CG10096	FBGN0038032	FBTR0082603	-0,007942888174781	0,999712320006064		11,7223337071854	11,7789916233465	11,7586775905668	11,7735234308368	11,658210614475	11,8011845731422
CG6262	FBGN0034121	FBTR0087151	0,095105083116739	0,999712320006064		11,2533534991008	11,3726121683715	11,2822035904021	11,4130162077583	11,3274918113876	11,4523506936429
CG13124	FBGN0032156	FBTR0079902	0,071653388259906	0,999712320006064		11,0720770864174	11,2080574305963	11,0589396735204	11,159424247917	11,2432224868681	11,1535641436346
CAP	FBGN0033504	FBTR0088338	-0,049473108782223	0,999712320006064		11,2560808873952	11,2902780255636	11,1249296512958	11,2462163284872	11,2361098375591	11,0373524631865
Ag5r	FBGN0015010	FBTR0073937	0,074916302824098	0,999712320006064		10,8739674133038	11,1784934275821	11,012702315163	11,030953702397	11,0774096576093	11,1912800697903
NAT1	FBGN0010488	FBTR0087786	-0,017955961855006	0,999712320006064		11,5441173764757	11,4612152446178	11,4994957428748	11,5243150258318	11,4182710296752	11,5080519865871
Fkbp14	FBGN0010470	FBTR0071703	0,101563860369601	0,999712320006064		10,0660777489889	10,0747473300041	10,5843885316253	10,1544270130043	10,3287072057734	10,5752267681533
Acp63F	FBGN0015585	FBTR0073182	0,290890878226878	0,999712320006064		9,21517307457204	9,2893784953803	9,294758633348	8,90797908592006	9,50143375679392	10,0381564804787
CG5214	FBGN0037891	FBTR0082358	-0,094921904435131	0,999712320006064		11,0874720250518	11,1168058666499	10,9719669081629	10,8890912929194	11,0110055566699	10,992659861385
aqrs	FBGN0039598	FBTR0085313	0,218973961658856	0,999712320006064		9,68880755660838	9,75763762414866	9,9265811687345	9,60579684114231	10,0099549563469	10,3288990976855
GCS2alpha	FBGN0027588	FBTR0070058	-0,112828849111248	0,999712320006064		11,2044877586065	11,0762574879966	11,1860179995726	10,9962009316627	11,0090809894536	11,1233968251314
CG9129	FBGN0035196	FBTR0072653	0,206695402513817	0,999712320006064		10,4634987797027	10,4595246072067	10,5282408217062	10,6010837021156	10,6134621398774	10,8422314806622
capu	FBGN0000256	FBTR0077511	0,054913385832837	0,999712320006064		11,1027044179308	11,0186652989988	11,0195068313624	11,0851610852032	11,0345331680444	11,1836984087585
Tsp42Ee	FBGN0029506	FBTR0086180	0,028419785914038	0,999712320006064		10,7717064613013	10,7010531138831	10,5607403911027	10,8129952823968	10,8338792935141	10,4495534554148
CG9130	FBGN0035197	FBTR0072655	0,001960640859776	0,999712320006064		11,3862668755465	11,3657850774357	11,406230778384	11,3628952239466	11,3535112726345	11,4460267918733
scpr-A	FBGN0037889	FBTR0082357	0,017237835702939	0,999712320006064		10,8944182154195	10,6801089455266	10,6462697659141	10,747273459548	10,6955319417162	10,8400070930485
CG10433	FBGN0034638	FBTR0071690	0,125550913694543	0,999712320006064		10,7401048341909	10,3725182364429	10,4928206164967	10,7490896615677	10,6567205656228	10,5982220373444
Cam	FBGN0000253	FBTR0088001	0,028633294680412	0,999712320006064		12,0803093011395	12,1093882895486	12,3253463319011	12,3677220306281	12,1180483431223	12,1129200089157
CG14629	FBGN0040398	FBTR0070179	-0,221713165343225	0,999712320006064		10,4952419169312	9,9093217466431	10,4531620188536	10,0389149241388	10,0958801107723	10,1296283134949
orb	FBGN0004882	FBTR0084384	0,114336239522142	0,999712320006064		11,3116720413194	11,4217140804099	11,4533376181186	11,5427560134472	11,444617003255	11,5431148935293
alpha-Est7	FBGN0015575	FBTR0081550	-0,317506294189628	0,999712320006064		10,2933766668227	9,88883158638689	10,3429512262383	9,61578515087138	9,81223479439772	10,1393088957714
mt:srRNA	FBGN0013688	FBTR0100890	-0,362206772548779	0,999712320006064		10,4813236115779	10,3793136138497	10,7481037135501	10,5129730404833	9,77647703093002	10,1703295634711
CG2852	FBGN0034753	FBTR0071933	-0,049084360669818	0,999712320006064		10,7739918231819	10,6211324910549	10,6344980879881	10,4706716097285	10,666521732472	10,736981904572
Ppn	FBGN0003137	FBTR0300337	-0,153066724346981	0,999712320006064		10,4223261771515	10,0996498003863	10,0718617549396	10,3715835937331	10,1019121501704	9,58610030241014
CG8547	FBGN0033919	FBTR0301203	-0,098273042501486	0,999712320006064		10,8100736773605	10,7136544516124	10,6423565359178	10,4870885014608	10,7192693188846	10,6600523558456
CG1394	FBGN0030277	FBTR0073467	0,153004584916001	0,999712320006064		10,3608128573153	10,2907794071452	10,4340485129662	10,3175300143572	10,5237470717605	10,680916076303
Mlp60A	FBGN0259209	FBTR0299696	-0,101257049050209	0,999712320006064		10,5916758814442	10,5037297478456	10,2340580368401	10,2029393637627	10,442413722892	10,394029456675
CG9016	FBGN0031751	FBTR0079151	0,117035589006299	0,999712320006064		10,4252371270852	10,2243992870434	10,198521410896	10,2524365679046	10,3440566742026	10,5911855279621
Rpn6	FBGN0028689	FBTR0087474	0,016767624698894	0,999712320006064		10,8782224644148	10,6249495646115	10,7973262888906	10,7178989015113	10,797917601811	10,8437125026739
CG4538	FBGN0038745	FBTR0083855	0,04124790551165	0,999712320006064		11,4848950303743	11,411805552147	11,4677831040392	11,5557853070873	11,4704904720367	11,4615437398606
Akap200	FBGN0027932	FBTR0079664	-0,196743073003727	0,999712320006064		10,6714806383035	10,5334805919983	10,370416368729	10,558218965766	10,3802424936724	10,0146814478271
Idh3b	FBGN0038922	FBTR0084190	-0,097635608781168	0,999712320006064		10,9938451341562	10,8913418700146	10,8542588245198	10,7445448622938	10,880942707956	10,8220874362741
MSBP	FBGN0030703	FBTR0074166	-0,123219928489627	0,999712320006064		11,2084359776358	10,9819317307036	11,0908769054135	11,1115196384071	10,9169710482826	10,8838559904728
yps	FBGN0022959	FBTR0076027	-0,025506819865637	0,999712320006064		11,4769676780643	11,5755902344129	11,4245750897924	11,4883423525906	11,440814633841	11,4754632548694
GstT4	FBGN0030484	FBTR0073778	-0,196971486659081	0,999712320006064		10,7455494729599	10,5446068208001	11,0706351774738	10,6456394765838	10,4509455704604	10,7112510127212
CG33655	FBGN0250824	FBTR0300632	-0,252686693433444	0,999712320006064		10,1692287244926	9,63618408035122	9,77219589938376	9,32082446007828	9,5882133396099	9,90829640077083
Unc-89	FBGN0053519	FBTR0113464	-0,045611507564217	0,999712320006064		11,3205587831113	11,3674948813404	11,2185785782491	11,2596565230804	11,2530132363972	11,2616626749335
eff	FBGN0011217	FBTR0083018	0,016161997293517	0,999712320006064		11,8484124777333	11,8806716647913	12,0472649207347	11,9871130917501	11,9103314022059	11,9339944733789
CG7630	FBGN0040793	FBTR0075217	-0,2284852968835	0,999712320006064		10,5190533923423	10,2092239921486	10,0963836112478	9,98753010079577	10,0665699783099	10,1198823347886
Pax	FBGN0041789	FBTR0081210	0,120677701278127	0,999712320006064		10,8923160084952	10,923466907815	10,8975841155458	11,0129263021527	11,1010921669163	10,9568397295943
su(w[a])	FBGN0003638	FBTR0070176	0,055345174597999	0,999712320006064		10,9125101590392	11,0859827727801	10,9586533796525	10,9543064163344	11,0401985497208	11,1276584154694
CG12091	FBGN0035228	FBTR0072831	-0,12706784493021	0,999712320006064		10,407682668133	10,2604270896235	10,5472005636846	9,96738894147097	10,3409998175023	10,489837598589
ssp5	FBGN0037985	FBTR0082538	0,087736811374394	0,999712320006064		11,1147755853884	11,079738334679	11,2381569011771	11,2532720437237	11,1059024338979	11,3319400760949
lectin-29Ca	FBGN0040098	FBTR0079715	0,216439282047864	0,999712320006064		9,00814579039879	9,20264220530066	9,61134893600744	8,98089085465199	9,33523721400294	10,0173087276235
eIF3b	FBGN0034237	FBTR0086941	0,001451831954089	0,999712320006064		11,1474597656343	11,0699707214453	11,0292792618149	11,0728870240042	11,1047013699264	11,0762992608603
CG6503	FBGN0040606	FBTR0085025	-0,35727627903055	0,999712320006064		10,1221672185748	9,73132105174794	10,3739605372007	9,44702792260255	9,84569053562242	9,89550070351938
cora	FBGN0010434	FBTR0086506	-0,168627965112259	0,999712320006064		10,8003902722094	10,7402922910681	10,4753290227298	10,5777680525252	10,5539828833362	10,3950399294243
CG3330	FBGN0039511	FBTR0085170	0,03326313684427	0,999712320006064		11,0197547939126	10,9594340948213	11,0829586339022	11,0091420719975	10,9561227942709	11,1883687595773
CG8136	FBGN0037616	FBTR0081908	0,107937349514398	0,999712320006064		10,9754274693652	11,0388347732561	10,9586533796525	11,0714361274071	11,0755717214549	11,1487795625203
CG5790	FBGN0032677	FBTR0081050	0,141836146068061	0,999712320006064		10,6291875796299	10,6009254652341	10,7037290977197	10,7252988021941	10,6738291566399	10,9458489844763
Acp32CD	FBGN0023415	FBTR0080158	0,030563547645097	0,999712320006064		10,6500744149809	11,2048731423152	10,9252245795142	10,9823708292173	10,9621039551844	10,9792470983638
CG42393	FBGN0259739	FBTR0300044	0,232586570384002	0,999712320006064		10,179609284045	10,2726447513783	10,4851941257396	10,4914349710763	10,4048479847176	10,7321921891918
AdipoR	FBGN0038984	FBTR0084282	0,023707541814453	0,999712320006064		11,0165414194478	10,8721996053333	10,8819041577085	10,9416559335025	10,9857836721394	10,9187029395715
aralar1	FBGN0028646	FBTR0085692	-0,148875844187026	0,999712320006064		9,98816707768646	9,59979565184379	10,4531620188536	9,71390075622117	9,84281194334791	10,1320545556249
SREBP	FBGN0261283	FBTR0074873	-0,128184933560522	0,999712320006064		10,8831708810175	10,6662840467111	10,5925239432876	10,6417342153574	10,5636309305104	10,569867709633
Rbp9	FBGN0010263	FBTR0077637	-0,045074527169409	0,999712320006064		11,3737643688247	11,3387301676434	11,2959693581595	11,465326209611	11,2857073972051	11,1018979778254
CG17560	FBGN0038450	FBTR0083330	-0,045262046322728	0,999712320006064		10,1197733582647	9,31559554051369	9,84039339011369	9,60178207370828	9,63222396788326	9,98680222818265
ATPsynE	FBGN0038224	FBTR0082931	-0,09752273543011	0,999712320006064		10,9833495621306	10,7997547515489	10,8303794554738	10,7436341818585	10,7472480503176	10,8362921419588
CG6230	FBGN0027582	FBTR0080228	-0,008032144983713	0,999712320006064		11,0714578587069	11,0106637813274	11,0322728943892	10,9754057408508	10,9779335393773	11,1319074545221
eEF1alpha2	FBGN0000557	FBTR0085832	0,02516468635205	0,999712320006064		10,922845535869	10,860914856134	10,8277973509471	10,9511541798836	11,006510899593	10,7153018393284
ND-24	FBGN0030853	FBTR0074452	-0,35433060020675	0,999712320006064		10,2204003569266	9,91244840822757	9,56248665699976	9,70269812456046	9,5674388826132	9,43316148939464
CG6287	FBGN0032350	FBTR0080222	-0,14186567936607	0,999712320006064		10,4377838103038	10,1653396666312	10,5482466122829	10,0712144956157	10,1422744762887	10,5011437285707
ocn	FBGN0041102	FBTR0085599	0,076855606299927	0,999712320006064		11,2269048423426	11,1745922012936	11,2606674558755	11,3213836539643	11,2212244083307	11,3482048778272
CG13323	FBGN0033788	FBTR0087797	0,09395418819834	0,999712320006064		9,34381593592347	9,50148337833739	9,65861038090557	8,89162904148159	9,6862171119115	10,0054481064935
CG3308	FBGN0038877	FBTR0084102	-0,128120043577727	0,999712320006064		10,6901557261435	10,6448251725212	10,3573460813363	10,4440097104276	10,5371645766613	10,344675118306
pix	FBGN0086706	FBTR0076557	-0,032820704590403	0,999712320006064		11,060266069094	11,0222877335813	10,9507641138265	10,9256852241147	10,9713589739906	11,037999486298
MCPH1	FBGN0260959	FBTR0301428	0,029786949724936	0,999712320006064		10,9734401303363	10,9047489270987	11,0012896458985	10,9119697149089	10,9753073074745	11,0775585732214
CG10527	FBGN0034583	FBTR0071541	-0,171828999174061	0,999712320006064		10,6054296132323	10,6523253853425	10,3247532985275	10,3406001312756	10,499276543545	10,2383425590751
eIF1A	FBGN0026250	FBTR0083572	-0,011545453584549	0,999712320006064		11,2506209449619	11,1615113929382	11,447742919483	11,3244322103614	11,3346812634931	11,1754887370025
Jabba	FBGN0259682	FBTR0299942	-0,241041341575774	0,999712320006064		9,32731200727243	9,34366285233025	7,98036060793805	9,4514965864098	8,71855147390465	7,55339759735424
Act88F	FBGN0000047	FBTR0083143	-0,326345496646151	0,999712320006064		9,77043241815415	9,3528985775977	8,61671496368188	9,26352706201833	9,17967077298172	8,40783989932051
Dp1	FBGN0027835	FBTR0086679	-0,233157550736734	0,999712320006064		11,1971265614307	11,1914218475796	11,1725138545261	10,9992563658848	10,9018379504236	10,9609397679447
poe	FBGN0011230	FBTR0079545	0,030287002381104	0,999712320006064		11,4628710822935	11,4970626112635	11,5681409401038	11,5676692111568	11,4322224834309	11,6146922075347
CG8565	FBGN0030697	FBTR0074103	0,165348325861457	0,999712320006064		10,4017833922144	10,4292836305587	10,7168132838781	10,6514776186173	10,5478094520169	10,847408419722
CG43101	FBGN0262547	FBTR0304888	-0,081813769573459	0,999712320006064		10,1305145868919	10,4150247571994	10,0920864007159	9,95642609697859	9,92812379159284	10,464070117531
CG3036	FBGN0031645	FBTR0077391	0,159507733216468	0,999712320006064		10,0623428707497	9,85347888078597	9,44833509758849	10,3597454920751	9,84569053562242	9,5984349793485
14-3-3epsilon	FBGN0020238	FBTR0083565	0,04745065250003	0,999712320006064		11,5941226112507	11,6019742743028	11,7757474594534	11,7996087046297	11,7073062953754	11,6081715265555
His3.3B	FBGN0004828	FBTR0071345	-0,048419365488528	0,999712320006064		11,1020982001375	11,0859827727801	10,8744169055146	11,0626999715901	10,9521215330636	10,9109530970028
CG7834	FBGN0039697	FBTR0085535	-0,197893366422885	0,999712320006064		10,6097009028743	10,341536613999	10,4475666378891	10,1516834496469	10,2537512842447	10,4030983333995
CG31820	FBGN0051820	FBTR0080807	0,095944565174494	0,999712320006064		10,243673181824	10,2481050765742	9,90877360098169	10,0712144956157	10,1860880427616	10,4319384228277
VhaSFD	FBGN0027779	FBTR0080940	-0,061583050351582	0,999712320006064		11,3355933128874	11,4145647542979	11,2581125266646	11,2973812085966	11,2718626761275	11,2588901189074
CG13618	FBGN0039203	FBTR0084643	-0,111817146916597	0,999712320006064		9,28092789082683	9,41814578720414	8,50478526478679	9,17712716069172	9,51596322856222	7,87642196906229
aay	FBGN0023129	FBTR0076457	-0,124945148410744	0,999712320006064		9,47696247248833	9,40488633010551	10,3075589355132	9,78997410440052	9,20230665348742	9,91253653709765
CG4572	FBGN0038738	FBTR0083860	-0,148641359503364	0,999712320006064		10,65504257869	10,2117643189321	10,4430746555067	10,3938118345536	10,2613167776555	10,2417166473214
CG15109	FBGN0034416	FBTR0086574	0,182924872217152	0,999712320006064		10,4310414655702	10,4358174164584	10,6800651909009	10,6534184277028	10,6202022931986	10,8250895453318
Tsp29Fb	FBGN0032075	FBTR0079755	-0,001721553692031	0,999712320006064		10,6467527754727	10,7776353727828	10,6344980879881	10,521499035451	10,7518588703762	10,7700719192269
hpRNA:CR18854	FBGN0285991	FBTR0472915	-0,12427509475773	0,999712320006064		11,1937163761659	11,0949550668755	11,0994657409507	11,0324458667952	10,9434138749635	11,0412302563245
AnxB9	FBGN0000083	FBTR0089517	-0,080297336955472	0,999712320006064		10,5380028982826	10,5222678891203	10,330844815152	10,3002917598489	10,5723462421506	10,2673257879401
Chc	FBGN0000319	FBTR0074179	-0,153171840959546	0,999712320006064		11,257170400647	11,2339068327956	11,196731036934	11,1367117010316	11,1022962381067	10,9873097106999
Aldh7A1	FBGN0036857	FBTR0075017	-0,00354684731472	0,999712320006064		8,90069875778381	8,55214752401348	9,70812135918099	8,75007308918908	8,7496210124768	9,68690452817818
CG5028	FBGN0039358	FBTR0084901	-0,168028490688786	0,999712320006064		10,8859909457508	10,7234788605373	10,6762426839115	10,6514776186173	10,6151501326412	10,5234935987805
ND-SGDH	FBGN0011455	FBTR0076023	-0,183940675910969	0,999712320006064		10,3658720049742	10,1679583819173	9,89732598845327	9,86391340295509	10,0653357048622	9,98411874947484
CG16926	FBGN0040732	FBTR0086499	0,227131553261493	0,999712320006064		9,67419917050132	9,26022402665319	9,45281075619074	9,40156308693802	10,0240007186576	9,59667932614438
Cyp6a2	FBGN0000473	FBTR0086133	0,277280725755628	0,999712320006064		9,49369862254457	9,44430461473121	10,1020933868912	9,79876896473628	10,0035250316362	10,1393088957714
alphaTub84D	FBGN0003885	FBTR0081538	0,060901144794205	0,999712320006064		10,5117685542086	10,5047659177405	10,4993256731999	10,3868293191217	10,614306383134	10,6792580372344
Hpd	FBGN0036992	FBTR0078225	-0,286161510920801	0,999712320006064		10,3280073014583	10,1281696142525	9,95840595196343	9,71575943330553	9,98013708853429	9,87536792988406
kst	FBGN0004167	FBTR0073070	-0,244995788799124	0,999712320006064		11,1002780168679	11,0783470036487	11,3182156305683	10,9487854743629	10,909424341523	10,9165934714222
COX6B	FBGN0031066	FBTR0074815	-0,061138010290337	0,999712320006064		10,901403530711	10,7438071294899	10,8226192362145	10,7123239606029	10,835328246824	10,7385749491494
CG7766	FBGN0030087	FBTR0071351	-0,066824805690776	0,999712320006064		10,8496154922123	10,7028600578344	10,7065428587217	10,6358564306317	10,7579837968307	10,6675981004271
CG7430	FBGN0036762	FBTR0075140	-0,153434253400224	0,999712320006064		11,3242021782794	11,3194263601272	11,3491552968446	11,1723407768784	11,1600975918444	11,2005569783948
lncRNA:CR32652	FBGN0052652	FBTR0347270	0,187156244247217	0,999712320006064		10,1715419788626	10,1442170421291	10,1511128908065	10,1842668001047	10,2869584919899	10,5317863349044
Spn75F	FBGN0052203	FBTR0110771	0,246460475940925	0,999712320006064		8,94193480460859	9,15855411815715	9,45057466248786	8,81740250921379	9,44180683478022	9,87681533968176
rin	FBGN0015778	FBTR0082797	0,078582806285161	0,999712320006064		10,898613461904	11,0755603097193	11,1150803552444	11,0575793432579	11,0822994042561	11,1889514918037
PMCA	FBGN0259214	FBTR0300554	-0,031937690151817	0,999712320006064		11,7407555292165	11,7421234876503	11,7690334604043	11,8638782020166	11,6957864798194	11,5835638785145
CG17841	FBGN0028480	FBTR0071444	-0,027574250769739	0,999712320006064		10,7393253485708	10,4595246072067	10,8380981559436	10,6051004107622	10,6843194069388	10,6891778086303
CG10570	FBGN0040992	FBTR0081122	-0,206387830295508	0,999712320006064		10,3300796487899	9,96459038455135	9,90224323499003	9,92463669762345	9,991878453148	9,68690452817818
CG42502	FBGN0260228	FBTR0300635	-0,206387830295508	0,999712320006064		10,3300796487899	9,96459038455135	9,90224323499003	9,92463669762345	9,991878453148	9,68690452817818
CG1324	FBGN0031129	FBTR0077293	0,03656225307007	0,999712320006064		10,8196925203563	10,909451238937	10,9491810703978	10,8481597174312	10,8568897092566	11,0731461623718
Jafrac1	FBGN0040309	FBTR0073763	-0,349727477062851	0,999712320006064		10,6291875796299	10,4775806424858	10,5398569094819	10,3478094480958	10,0479440750242	10,1960666973194
eIF4G1	FBGN0023213	FBTR0089243	-0,207314070591011	0,999712320006064		11,0016670070137	10,87540767284	10,9758593838019	10,7554284233913	10,712189024628	10,7677333520935
Nepl11	FBGN0037230	FBTR0078959	-0,209306093665511	0,999712320006064		9,98290814141488	9,47211813479895	9,96938081900544	9,32813302704187	9,50507986592402	9,94877155966012
CG33109	FBGN0053109	FBTR0082900	0,576815772369529	0,999712320006064		8,4644319375739	8,03154981764397	8,9563357528122	8,81393611271821	8,65433003141102	9,64164598550567
gish	FBGN0250823	FBTR0083261	0,066845514952736	0,999712320006064		11,0502443973153	11,055194176171	11,1533931422261	11,140867939759	11,0816890914873	11,2342590961849
CG11598	FBGN0038067	FBTR0110781	0,226832022984216	0,999712320006064		8,95542232930767	9,06892273132076	9,254307927796	8,71704918677325	9,17281016891925	9,84906312161453
Indy	FBGN0036816	FBTR0075081	-0,029331727265327	0,999712320006064		10,392889000503	9,98552463260839	10,5207997700927	10,2135018861499	10,200776552516	10,4368531004065
COX7A	FBGN0040529	FBTR0081855	-0,074819762734337	0,999712320006064		10,4483156685112	10,2269130560464	10,2236196163041	10,078455540551	10,1815382488621	10,4071107186873
lncRNA:CR32658	FBGN0040859	FBTR0073626	0,136800096305038	0,999712320006064		10,347575438493	10,2092239921486	10,2951505595495	10,3175300143572	10,3328163918212	10,5964661248287
Idgf2	FBGN0020415	FBTR0080861	-0,206201960449087	0,999712320006064		10,3739299199611	9,96459038455135	10,1689041357549	9,89869100674989	10,1055193049656	9,9068802481497
CG5946	FBGN0036211	FBTR0076078	-0,179069429524076	0,999712320006064		10,4155110319331	10,2689903045979	10,5186666870398	10,0329637845243	10,1504460145517	10,4592474418921
Ldsdh1	FBGN0029994	FBTR0071116	-0,207168725649963	0,999712320006064		10,5760445675692	10,4891446819401	10,6886289801775	10,2226810793036	10,3297356000631	10,5653865705252
TrxT	FBGN0029752	FBTR0070755	0,079124954137189	0,999712320006064		10,6492447217999	10,5496359701785	10,6598830821141	10,6051004107622	10,7372070982132	10,750467041392
CG10680	FBGN0032836	FBTR0081303	-0,094897679409186	0,999712320006064		9,92512972205913	9,3937429244063	9,88909314914398	9,26860077419362	9,86992941066344	9,77337274733055
Pgk	FBGN0250906	FBTR0077739	-0,15379438570011	0,999712320006064		11,1350675801597	11,0783470036487	11,2159479451663	10,970743596917	10,9197055470739	11,0769290544458
CG4734	FBGN0033826	FBTR0087754	0,353192539188878	0,999712320006064		7,93740070755113	7,84777960969607	8,78234092241788	7,53825710140793	8,23420693171748	9,40735381985057
CG4669	FBGN0035598	FBTR0077171	0,113540872262856	0,999712320006064		11,0633836184336	11,0077431004175	11,1670766035744	11,2468591849587	11,1554649567631	11,1790128897746
rhea	FBGN0260442	FBTR0305210	-0,101667319654139	0,999712320006064		11,2067452066641	11,230152801406	11,0669905070352	11,149144667834	11,023135221769	11,0302159910804
COX5B	FBGN0031830	FBTR0079288	-0,183564992059631	0,999712320006064		10,6199006969352	10,2883745832083	10,4642880948643	10,2702526411766	10,3079838591646	10,2651168641107
Obp19d	FBGN0011280	FBTR0077303	-0,032805381187963	0,999712320006064		10,9687923319465	11,0727682226233	10,8877008301201	10,9184403176911	10,9942400551836	10,9229126451436
AGBE	FBGN0053138	FBTR0087732	-0,217656994435497	0,999712320006064		9,85490007554189	9,3937429244063	10,1945183163968	9,41535360741237	9,53570529413562	9,90404376577684
Fhos	FBGN0266084	FBTR0302085	-0,233993487848304	0,999712320006064		10,9125101590392	10,8633404585746	10,8415154783018	10,6841214585413	10,666521732472	10,5653865705252
Spp	FBGN0031260	FBTR0078080	0,158154252913315	0,999712320006064		9,7411406039566	9,80887298386252	10,030541493232	9,73054326853932	9,99447471906744	10,2870553676652
Ance-3	FBGN0032536	FBTR0100327	-0,139197146388716	0,999712320006064		8,65172314786772	9,24294114178506	7,7007205629518	8,69837058609562	9,13094696696444	7,01560017178778
CG32276	FBGN0047135	FBTR0073106	0,025271847844829	0,999712320006064		9,99601971217968	9,9093217466431	10,1511128908065	9,72870355284472	10,0341306066129	10,3172193793486
RpL38	FBGN0040007	FBTR0111120	-0,197052860573287	0,999712320006064		10,5734228031819	10,6086567896851	10,4123823462036	10,2965708972583	10,4780988104447	10,2259029474925
HDAC6	FBGN0026428	FBTR0074008	-0,167601691068862	0,999712320006064		10,8632745543603	10,7690367934653	10,839807828952	10,5879516232324	10,7034878756504	10,6775980904466
CG8526	FBGN0037759	FBTR0082142	0,09629003495731	0,999712320006064		10,8056124883735	10,752556943097	10,8868741586603	10,8775145744634	10,9326241021193	10,9250129004882
CG5273	FBGN0040382	FBTR0070135	-0,101063272430329	0,999712320006064		10,5154155713375	10,5466205847974	10,1783939298668	10,3406001312756	10,4028949150965	10,2179306174225
Bsg	FBGN0261822	FBTR0079566	-0,064594225369827	0,999712320006064		11,1201748329698	11,0852902795383	11,4924481046977	11,262838198758	11,1502353989222	11,1233968251314
IM4	FBGN0040653	FBTR0071559	-0,327080226281283	0,999712320006064		9,58503557414888	8,35940765666805	9,71930964324266	8,97158700740216	9,03836635102284	9,02417313486675
Gbp2	FBGN0034200	FBTR0086987	-0,171034919163444	0,999712320006064		9,70646367644061	8,86777967500236	9,86914051010511	9,07945869415999	9,42458297629578	9,57008487781924
mlt	FBGN0265512	FBTR0088369	0,026762908296822	0,999712320006064		10,5751711753832	10,5283947094902	10,3284112940695	10,517242336291	10,6066903492459	10,393018275688
eIF3l	FBGN0036258	FBTR0076022	-0,058558719583476	0,999712320006064		10,4597179558352	10,452023582787	10,0834533889644	10,2626441056354	10,3521767675518	10,2349605612123
Gdap2	FBGN0042135	FBTR0088935	0,049214802510377	0,999712320006064		10,8033767100082	10,7341206430184	10,8217544073049	10,8060328526094	10,9162866129734	10,7817082293649
CG31343	FBGN0051343	FBTR0084126	-0,378269045408035	0,999712320006064		10,3238536549395	10,3950461171987	10,205168650175	10,1949664110165	9,9144794009545	9,63994216781194
Lamp1	FBGN0032949	FBTR0085896	-0,089288459811517	0,999712320006064		11,5257006773108	11,4808308187592	11,4962472642971	11,5253751705448	11,3545221431425	11,3497692031016
roh	FBGN0250838	FBTR0072030	-0,081594833966034	0,999712320006064		10,6088476560044	10,4039596864253	10,3739605372007	10,3236369552176	10,4184459374869	10,4111119757774
CG10863	FBGN0027552	FBTR0073171	-0,091861640035465	0,999712320006064		10,1692287244926	9,85510475600819	10,2327573571226	9,73421567686945	10,0416816168872	10,1949067346448
CG8086	FBGN0032010	FBTR0079620	-0,122900477153869	0,999712320006064		10,736984361592	10,5395600787603	10,5884619719355	10,4585127036386	10,5056607178973	10,5400316759635
Cnx99A	FBGN0015622	FBTR0085437	-0,037175008529506	0,999712320006064		10,6215936736779	10,5099356335841	10,8320982946187	10,5299749396349	10,551340361094	10,7755138790498
Rab3-GAP	FBGN0027505	FBTR0080301	0,112033365063579	0,999712320006064		10,5181447966919	10,5695790667039	10,3810228604705	10,55718269179	10,551340361094	10,6973924986152
trp	FBGN0003861	FBTR0085513	0,056720285804098	0,999712320006064		10,7478766141178	10,87540767284	10,7018502036304	10,7840561339476	10,8518874474769	10,8628287005374
Mcad	FBGN0035811	FBTR0076808	-0,08383923661088	0,999712320006064		10,7747528066887	10,6353947395661	10,7121539705888	10,541548592116	10,6559007881553	10,6734398483261
CG44435	FBGN0265627	FBTR0340487	0,053433962529479	0,999712320006064		10,94058664083	10,9039637162029	11,0081480755278	10,9954360609418	10,9128595573486	11,1000402251623
Rexo5	FBGN0286051	FBTR0076976	0,101591789638616	0,999712320006064		10,968127136741	11,028785283041	10,9859309428752	11,1157489827174	11,0583037884768	11,1129945357454
fbp	FBGN0032820	FBTR0081321	-0,29278966532684	0,999712320006064		9,43328883968468	8,95223875977595	9,85229989181142	8,83118540283802	8,93673744628626	9,60543630484469
CG30015	FBGN0050015	FBTR0088242	-0,036853678342863	0,999712320006064		11,056516095505	10,9335053196199	11,0669905070352	10,9691861949266	10,9581192710483	11,0223902751792
Myo61F	FBGN0010246	FBTR0072672	-0,275749210318107	0,999712320006064		10,2741308906871	9,98552463260839	10,0454349523525	9,74153256739135	9,98406150376737	9,75931649772438
CG10254	FBGN0027512	FBTR0084476	0,036963582016912	0,999712320006064		11,048357558948	11,1255890776048	11,1171965866611	11,1143405784503	11,0688125185788	11,2155058737519
CG30376	FBGN0050376	FBTR0088800	0,042430940281152	0,999712320006064		10,8589751209466	10,9195873049179	10,8785812863124	10,8857931273675	10,8632958078213	11,0295654669868
sip2	FBGN0031878	FBTR0079357	0,117871960058898	0,999712320006064		10,6002873170984	10,5446068208001	10,6656782656625	10,7029842502357	10,6083862791486	10,8444524439319
CG14355	FBGN0038208	FBTR0082907	0,069312719142469	0,999712320006064		11,2728765738397	11,3211919639831	11,3617047825225	11,4380015667704	11,2983702799327	11,424414764813
CG8564	FBGN0035776	FBTR0076869	0,048574033250923	0,999712320006064		11,0184703028729	11,002617637783	11,0374968504432	11,0590442354456	11,0244061162237	11,1191226091378
CG13309	FBGN0035933	FBTR0076582	-0,269963081323889	0,999712320006064		9,51753537405156	9,71887374695814	9,57690990452642	8,82775200437937	9,16361165001557	9,83423940168037
Gbs-76A	FBGN0036862	FBTR0075014	-0,373769406396113	0,999712320006064		9,93060314039278	9,65123513094669	9,30469654734089	9,3806269455527	9,40520104846386	9,02678320174328
Act42A	FBGN0000043	FBTR0086029	0,08537476993961	0,999712320006064		10,4663279094607	10,2653265773368	10,366863472099	10,3844942837858	10,5291290573854	10,443705642723
Aldh-III	FBGN0010548	FBTR0088993	0,001631649235934	0,999712320006064		11,0776382080171	10,923466907815	10,9859309428752	11,1553212010565	10,9567885935582	10,8708406882475
CG15628	FBGN0031632	FBTR0077384	0,088336557193314	0,999712320006064		10,3280073014583	10,3496329920838	10,1330995027843	10,4327535009987	10,5011034779437	10,1247635538713
Cyt-b5	FBGN0264294	FBTR0088905	-0,135240568467745	0,999712320006064		11,5772098873216	11,6293103558999	11,6691992654963	11,5269639283574	11,4616047280772	11,482610648806
CG9672	FBGN0030777	FBTR0074361	0,048300975860611	0,999712320006064		9,60571158553496	9,63618408035122	9,67594175047635	9,29121422213126	9,58132170580832	10,0764521423102
CG11037	FBGN0037038	FBTR0078334	0,170096724798674	0,999712320006064		9,47696247248833	9,74014668875762	9,950515329275	9,64923726890524	9,8092885992564	10,1960666973194
CG5023	FBGN0038774	FBTR0083866	0,04661253204106	0,999712320006064		9,98027146702936	9,84695699457312	9,87582209754829	9,65699689705908	10,1655000158493	9,97603823438052
kay	FBGN0001297	FBTR0099988	-0,005660539881385	0,999712320006064		10,824110448259	10,8786086225106	10,786729134251	10,7724945524137	10,895601092933	10,8024199593377
bel	FBGN0263231	FBTR0081888	0,043220534795911	0,999712320006064		11,2766422384946	11,2376511211808	11,4364880106133	11,4061262447146	11,3187133202519	11,3617063421576
CG42837	FBGN0262026	FBTR0303860	-0,188006936089941	0,999712320006064		10,2589824114194	9,82555491663349	10,2864007564492	9,87060266478002	9,85143054639876	10,1162105517708
Pdha	FBGN0028325	FBTR0070708	-0,153202282448989	0,999712320006064		10,8881023826467	10,7464376500895	10,8702404693051	10,6640464573703	10,7019001949173	10,6842264487874
Argl	FBGN0032076	FBTR0100481	-0,340414705567503	0,999712320006064		8,88104434114983	8,40007070601541	9,62529417975883	8,19507833810408	8,47632190759543	9,26648978599899
Vha44	FBGN0262511	FBTR0087173	-0,052360065882	0,999712320006064		10,8122991093113	10,8256921498011	10,7760535630451	10,6640464573703	10,7640828299506	10,8243396035298
CG5326	FBGN0038983	FBTR0084285	0,428030738408161	0,999712320006064		8,43777311248753	8,05437463113106	9,01198721053058	8,85161595243582	8,29022224777788	9,53017088044817
Fatp1	FBGN0267828	FBTR0347403	-0,124149081511693	0,999712320006064		10,980713695101	10,7595187855815	10,9348549650087	10,896484712356	10,7224049970543	10,6867042528543
CG6424	FBGN0028494	FBTR0086886	-0,093037169695161	0,999712320006064		10,9221588095145	10,938114979078	10,7562741189061	10,8633310856373	10,8038504706354	10,672606759742
CG6357	FBGN0033875	FBTR0087638	-0,285903478800541	0,999712320006064		10,1599384363101	9,69183372951031	10,2288482672701	9,8231131127997	9,86568144681372	9,57900427592478
Hmgs	FBGN0010611	FBTR0087145	0,169711000032659	0,999712320006064		10,0722811395622	10,1362156404785	10,114858354076	10,1155340554343	10,263471080204	10,4329226986413
Baldspot	FBGN0260960	FBTR0075355	-0,121159726277012	0,999712320006064		11,0267991246604	11,001883940101	10,9228069049035	10,9184403176911	10,7410772775306	10,9250129004882
CG30460	FBGN0050460	FBTR0087009	0,051634829352549	0,999712320006064		10,8130401577606	10,7288095639068	10,9220001121833	10,8473121674357	10,8127042768734	10,9602572368769
milt	FBGN0262872	FBTR0306228	0,090441136511768	0,999712320006064		10,6739302724434	10,7127579971597	10,7046676279436	10,7280640086819	10,7927062518186	10,8385222603387
f-cup	FBGN0028487	FBTR0082846	0,095437729840007	0,999712320006064		10,6054296132323	10,558644494894	10,6285760328362	10,6387983163792	10,64023585135	10,7940177083396
mil	FBGN0267366	FBTR0085246	0,184584556110834	0,999712320006064		10,5751711753832	10,6086567896851	10,8139475290481	10,9448289688639	10,7129774421183	10,8938984443465
Mitofilin	FBGN0019960	FBTR0290271	-0,064184951089927	0,999712320006064		11,1147755853884	11,154266070942	11,058205546874	11,0443279456048	11,035163754665	11,0572764646844
Cyp28d1	FBGN0031689	FBTR0079062	-0,262678864148265	0,999712320006064		9,3479125860266	8,93081225545573	9,68357825178503	8,53953933915911	8,9714153201242	9,57365925703355
Arf79F	FBGN0010348	FBTR0078571	-0,040081797676168	0,999712320006064		10,9899182370618	10,9767135752664	11,012702315163	10,9224697565153	10,8717932628289	11,0585524843966
Porin2	FBGN0069354	FBTR0080184	0,001941428387648	0,999712320006064		10,5707962656691	10,6718299139056	10,5894785374633	10,4761646901534	10,6485017533381	10,703930738386
asRNA:CR44095	FBGN0264904	FBTR0334954	-0,061437016845642	0,999712320006064		9,89464900697644	8,93696665406781	9,83182817968814	9,66663810725347	9,52855757955916	9,46237698473998
ATPsyndelta	FBGN0028342	FBTR0071438	-0,169751165439485	0,999712320006064		10,1978811814159	9,96910193772158	9,70624818036475	9,77578984860179	9,88539913274395	9,74512194881676
Eglp4	FBGN0034885	FBTR0072102	-0,18658506079797	0,999712320006064		10,1978811814159	9,80045912023474	10,2078189938964	9,82655755570504	9,71483784662506	10,1137574944584
CG6283	FBGN0039474	FBTR0085151	0,515434536090188	0,999712320006064		6,93375100508085	5,57932012337338	8,07630167147285	5,2311976956912	6,67417537962184	8,91851189616747
Ip259	FBGN0025366	FBTR0080017	-0,093562751193149	0,999712320006064		10,1910563101562	9,93414733656819	9,7137263470059	9,85213204010055	9,98797527276982	9,75144788527701
wal	FBGN0010516	FBTR0088082	-0,247619550269209	0,999712320006064		10,4952419169312	10,3838261483672	10,2750724665734	10,1225565699386	10,1019121501704	10,1972257281045
Nurf-38	FBGN0016687	FBTR0072343	-0,293759569623938	0,999712320006064		10,1599384363101	9,89041812596113	9,79880857030068	9,56513736886525	9,66192497590142	9,76401714744143
CG42235	FBGN0250757	FBTR0290137	-0,015487821341868	0,999712320006064		10,1399956688046	10,4563146568004	9,96311969310907	10,4462504517585	10,2019002677576	9,84906312161453
CG17896	FBGN0023537	FBTR0070092	-0,143082444775483	0,999712320006064		10,524492982216	10,4390732462944	10,7822905758811	10,3321434746836	10,4126339301292	10,5823413532013
eIF3f1	FBGN0037270	FBTR0078892	-0,16007636114393	0,999712320006064		10,3597988953641	10,2028535363675	9,99875563409369	10,0028341925687	10,1067196884708	9,9948228452999
bun	FBGN0259176	FBTR0299652	0,039899210352248	0,999712320006064		11,3184727044596	11,2678711010483	11,482632648369	11,4807110311846	11,3735953194392	11,3393081848773
CG44243	FBGN0265178	FBTR0339086	-0,177126598935252	0,999712320006064		10,407682668133	10,2979699205361	10,5025672353682	10,0624769935447	10,1769740609771	10,4210668353516
Obp99b	FBGN0039685	FBTR0085462	-0,038668759666848	0,999712320006064		8,65833602717966	9,25284241344237	8,60871520452448	8,89819131133294	7,64564120653406	9,43119259192448
Pepck2	FBGN0034356	FBTR0086699	0,255449463491187	0,999712320006064		8,15875995217609	8,39560877527068	8,33576818996627	9,53597817490597	7,58491895545862	7,58915524398931
CaMKI	FBGN0016126	FBTR0089063	0,006807823353078	0,999712320006064		10,8838764141601	10,7296961026469	10,9507641138265	10,8641692796599	10,796430564557	10,9299016385236
CG18258	FBGN0265267	FBTR0074392	0,11134838010051	0,999712320006064		9,43906093879403	9,67352132515614	9,81801718514955	9,5876417467077	9,47192832318589	10,1356862853412
Stat92E	FBGN0016917	FBTR0089484	-0,115470732155216	0,999712320006064		10,5968489085654	10,3588306984968	10,3561519807019	10,37393960197	10,3430384414692	10,2629045529905
Col4a1	FBGN0000299	FBTR0079001	-0,238517754075983	0,999712320006064		10,1269430556693	9,738385875314	10,0572400003132	10,0624769935447	9,75366983659628	9,33548574151666
Cyp313a1	FBGN0038236	FBTR0082954	-0,589272090390907	0,999712320006064		9,54455867304437	9,4378092398574	8,73535351592189	8,87841426935695	8,78003552649948	8,39173115521012
nec	FBGN0002930	FBTR0089052	-0,136598126430847	0,999712320006064		10,256805299718	9,7834827363521	10,182441953141	9,87227014524034	9,991878453148	9,99081811052976
Vha100-2	FBGN0028670	FBTR0083656	-0,102628576774983	0,999712320006064		10,7252221064242	10,8005987613513	10,6933647667764	10,5436429535575	10,62691110345	10,7361847221488
FBTI0018968	FBTI0018968	FBTI0018968	0,405287608140834	0,999712320006064		9,17192287340822	8,97634276348899	9,16438890737661	9,99213839868652	8,87326496507352	9,45464385191901
CG17666	FBGN0036311	FBTR0075923	0,174629162994629	0,999712320006064		10,2708981515387	10,1078560104623	10,2838910347021	10,3644923956577	10,3100696407064	10,5095655567848
CG32548	FBGN0052548	FBTR0074568	0,143984062797759	0,999712320006064		10,4329710672236	10,5314483899785	10,5710698543904	10,5950375924845	10,6468523573494	10,7233695294341
Nna1	FBGN0265726	FBTR0340671	0,072960753873079	0,999712320006064		11,2445910452995	11,2061477011475	11,3163748206318	11,4227210035542	11,2745354610659	11,2863787860709
Duba	FBGN0036180	FBTR0273304	0,054693789537266	0,999712320006064		10,7062007258283	10,6363405616682	10,7822905758811	10,713254614747	10,7286559811003	10,8459311888989
CG32857	FBGN0052857	FBTR0070052	-0,451004313151935	0,999712320006064		8,26656448782847	8,53196029691849	2	7,24068881804086	8,4386870489383	2
CG31313	FBGN0051313	FBTR0082982	-0,118907690315298	0,999712320006064		9,84913118924363	8,93696665406781	9,84720913291815	9,56307400174444	9,37563100925002	9,51165656103181
BI-1	FBGN0035871	FBTR0076711	0,014195251519279	0,999712320006064		10,7432185719382	10,7394122418305	10,7955654932014	10,695468702597	10,823695667882	10,7978429806838
CNBP	FBGN0034802	FBTR0071994	0,015212153764551	0,999712320006064		10,968127136741	10,9908334626132	11,290353774323	11,1532652933901	11,141477122051	11,018461440847
CG14540	FBGN0039398	FBTR0084948	0,114706891264593	0,999712320006064		10,7868742672665	10,8347847895731	11,0089081145448	11,0502324874408	10,8568897092566	11,066819215912
arm	FBGN0000117	FBTR0089988	-0,061437336375962	0,999712320006064		10,7556067517907	10,7261466743139	10,5690098698445	10,6495341951092	10,6632620696735	10,5599907658315
CG14762	FBGN0033250	FBTR0088867	-0,281020967476334	0,999712320006064		9,90023906974118	9,42034389700648	9,29226342152855	9,25843544347127	9,37563100925002	9,21248726363683
UQCR-14	FBGN0030733	FBTR0074216	-0,072640291273407	0,999712320006064		10,2719765363224	9,97359942646688	9,89074347979735	10,0073939408229	10,0776311769691	9,85641825234035
CG30427	FBGN0043792	FBTR0072413	0,041056835636416	0,999712320006064		8,74165387711295	8,42655632212101	9,42802101189331	8,86172374489822	8,28598975261177	9,50230953337785
RyR	FBGN0011286	FBTR0088637	0,063817695791385	0,999712320006064		10,9741028809032	11,0331007819801	11,0545292996742	11,1248702484745	11,1314863709041	10,9933272373225
dj	FBGN0019828	FBTR0089741	0,150697573422109	0,999712320006064		10,5397946994222	10,5395600787603	10,8338150883606	10,855765344189	10,6810997542767	10,8407489367209
Gip	FBGN0011770	FBTR0071472	-0,250740195524214	0,999712320006064		9,18800839971017	8,84177477326022	9,81801718514955	8,76091518165957	8,92044673508831	9,48533074418466
CG5903	FBGN0038400	FBTR0083281	-0,080487547522701	0,999712320006064		10,3628386458058	10,3169712364724	10,0776692138456	10,0827827865468	10,2537512842447	10,1914212402677
gpp	FBGN0264495	FBTR0303787	0,096119388455417	0,999712320006064		10,404736045488	10,3146097131217	10,6999688593718	10,5726491836128	10,4678593738105	10,685878790918
CG32425	FBGN0052425	FBTR0078202	0,035542728114257	0,999712320006064		10,5769174313329	10,7055662374139	10,7840676382311	10,6745967648023	10,5973269304623	10,891036297824
B52	FBGN0004587	FBTR0082801	0,034765244023056	0,999712320006064		10,4878355341552	10,4117141377757	10,3174093644399	10,41570278524	10,5398331679427	10,3654449945852
TTLL6B	FBGN0039501	FBTR0085180	0,124169770223538	0,999712320006064		10,3819430787677	10,3576841868933	10,41811559019	10,435011779714	10,4613053256701	10,6251688925827
Strn-Mlck	FBGN0265045	FBTR0336643	-0,000412227989287	0,999712320006064		10,9587820553688	10,8833967699562	10,9531354267671	10,9328939298815	10,9567885935582	10,9052905843411
ND-B17.2	FBGN0031436	FBTR0077745	-0,225627119088682	0,999712320006064		9,9986277873943	9,75241257339742	9,74325730971682	9,45372573847426	9,42458297629578	9,90546270406407
Sec61alpha	FBGN0086357	FBTR0079266	-0,086197035227553	0,999712320006064		10,6062848834173	10,6076926368937	10,9324533886898	10,5540693962889	10,6007388454816	10,7496772776939
CG5399	FBGN0038353	FBTR0083164	-0,003189759420756	0,999712320006064		10,1761573898563	10,045140531022	9,69873104880909	9,95642609697859	10,0554233173482	9,93910515760146
mts	FBGN0004177	FBTR0079525	-0,02941424030768	0,999712320006064		10,5777897673131	10,4227201192841	10,6196471194129	10,4440097104276	10,6151501326412	10,4736673725395
BomS3	FBGN0040736	FBTR0086665	-0,250478100901219	0,999712320006064		9,49554626663561	8,34559456539251	9,31456647270706	8,85836234317383	9,1613028270657	8,5740924209967
CG30382	FBGN0050382	FBTR0088894	-0,134496173656504	0,999712320006064		10,2719765363224	9,82223392590075	10,0601762306247	9,89213101460343	9,93624891193041	9,95974014687874
CG10912	FBGN0034296	FBTR0086807	-0,293662392866692	0,999712320006064		9,72862703786769	9,72422146168551	10,3405380576828	9,57949889513465	9,54281777045816	9,86081339884234
Lasp	FBGN0063485	FBTR0075350	0,065919566912241	0,999712320006064		10,757917739398	10,7082673502965	10,8551043920422	10,8233763284789	10,7724271215204	10,9222118800294
bb8	FBGN0039071	FBTR0084382	0,12891407862433	0,999712320006064		10,7322909609254	10,6681350388845	10,8576381251329	10,9264879724784	10,8475859463747	10,8751921817939
Ance	FBGN0012037	FBTR0080552	-0,24273625853265	0,999712320006064		10,12575057774	9,98997129355044	9,95683127618376	9,5547908954001	9,7869982431083	9,97873677129868
Sar1	FBGN0038947	FBTR0084206	0,03063924216011	0,999712320006064		10,7640623359778	10,6249495646115	10,5965745100833	10,757234394531	10,6770650577703	10,6482355182518
Chchd2	FBGN0260747	FBTR0074387	-0,183096177870077	0,999712320006064		10,5208688687681	10,4530975484276	10,3198614985668	10,238282225921	10,3163089529816	10,1972257281045
CG42564	FBGN0260766	FBTR0301268	0,150944335613986	0,999712320006064		9,55168020941847	9,93260819001765	9,8232118141676	9,65118109216807	9,99057856599905	10,1014292499876
sws	FBGN0003656	FBTR0071125	0,059199016179655	0,999712320006064		10,5035289003291	10,4194271318681	10,7616954621818	10,5950375924845	10,5504584436524	10,7313923550075
cmb	FBGN0036365	FBTR0075851	0,132492439581548	0,999712320006064		10,3165558730044	10,3146097131217	10,4135308191543	10,392650426316	10,5389441858655	10,5058285902064
cue	FBGN0011204	FBTR0072706	-0,217679692363311	0,999712320006064		10,0231721461521	9,69365225021473	9,52472231284594	9,63359167194121	9,6553773925715	9,32915574046068
lncRNA:CR43239	FBGN0265270	FBTR0306294	0,293135237761649	0,999712320006064		8,0968178066196	8,32696894386962	8,74268270628541	7,85396277726307	8,4800319549702	9,37084040944763
Sam-S	FBGN0005278	FBTR0089428	0,011386092563383	0,999712320006064		10,7267959589014	10,5950996603076	10,8217544073049	10,6879137984974	10,7042810612834	10,7917176669896
MRP	FBGN0032456	FBTR0090013	-0,052930281543533	0,999712320006064		10,5299121394778	10,4669868330845	10,7607933185286	10,4338830822223	10,5029281017582	10,6675981004271
CG8042	FBGN0027554	FBTR0076766	0,029462349895515	0,999712320006064		10,8539428673799	10,7323524548686	10,8234835470098	10,8447665258514	10,8171108871089	10,8392648677187
Apl	FBGN0042178	FBTR0075312	0,197479376321408	0,999712320006064		10,2880563203278	10,1653396666312	10,2750724665734	10,448487718248	10,3722792719711	10,4992655159201
CG1674	FBGN0039897	FBTR0089116	-0,096257505183139	0,999712320006064		10,3678907069638	10,3322276293899	10,0935202268822	10,1829237519688	10,2922436300737	10,0355669272021
Gale	FBGN0035147	FBTR0072556	-0,282845463535122	0,999712320006064		9,73646072691475	9,5097648223917	9,97561488972968	9,11651176423627	9,44560659348646	9,7749261325332
CG17470	FBGN0032869	FBTR0081406	0,102727574556487	0,999712320006064		10,2170448074816	10,4637934613685	10,4441989629943	10,3597454920751	10,5362739481805	10,5391178506255
CG43392	FBGN0263249	FBTR0308060	0,171476168824723	0,999712320006064		8,91181079230494	9,19752475850352	9,28223919310814	8,6718074818188	9,46258273815069	9,62106615297284
Hrb98DE	FBGN0001215	FBTR0085298	0,061917676064499	0,999712320006064		10,9034925470239	10,9442383695363	11,0337673844424	11,0219681600833	11,0545764730671	10,9919921765834
CG8740	FBGN0027585	FBTR0088711	-0,036213435423126	0,999712320006064		10,2762820327837	10,3747869205002	10,0892144662534	10,268987335194	10,3682811173084	9,98277513602451
Pglym78	FBGN0014869	FBTR0085384	-0,177187587387883	0,999712320006064		10,6869252011037	10,4860000344689	10,6462697659141	10,4462504517585	10,385197278607	10,4650327211095
CG46434	FBGN0286940	FBTR0475224	0,18315928563466	0,999712320006064		10,1807580824897	10,0705548050747	10,4441989629943	10,4202693827994	10,3682811173084	10,4774884693109
CG10467	FBGN0035679	FBTR0077063	-0,163495382525279	0,999712320006064		8,64840530657505	8,38664329991543	9,43256003672098	8,16818114350754	8,45762719498689	9,31213868447373
Hasp	FBGN0032797	FBTR0081280	0,14362173508854	0,999712320006064		10,4672697211811	10,5715582972096	10,4031615002158	10,7011090305771	10,6632620696735	10,5058285902064
Bacc	FBGN0031453	FBTR0077713	-0,01955591284898	0,999712320006064		10,5681649376195	10,4072881276912	10,550336436864	10,4651575343634	10,5947626884324	10,4061086680497
Mst33A	FBGN0028412	FBTR0080271	0,110032788684235	0,999712320006064		10,1887741594954	10,0437154139841	10,316181732653	10,2002866056106	10,2330141111395	10,443705642723
eIF4E1	FBGN0015218	FBTR0076487	-0,045067577422109	0,999712320006064		10,6079939042037	10,3725182364429	10,5534655086227	10,4440097104276	10,4203780817552	10,5427696841155
Cyp312a1	FBGN0036778	FBTR0075135	0,044880448286975	0,999712320006064		10,2741308906871	10,2443878565828	10,4830077028834	10,3321434746836	10,2019002677576	10,5858855318647
CG31709	FBGN0051709	FBTR0079856	0,109200305180776	0,999712320006064		10,5406897661631	10,4901913764063	10,6990272664304	10,6621199027967	10,6476772910577	10,7520452729673
Echs1	FBGN0033879	FBTR0087643	-0,321044403010457	0,999712320006064		9,90580755606324	9,63429161027556	9,80582314784107	9,16357285676375	9,48306369517338	9,70168060398095
CAH2	FBGN0027843	FBTR0076001	-0,32892419509442	0,999712320006064		10,0409939581114	9,9093217466431	10,1756889237417	9,49327248384813	9,70536054964639	9,92238199288023
ND-23	FBGN0017567	FBTR0083191	-0,112237193940688	0,999712320006064		10,1552707610457	9,78689403181488	9,80407269828481	9,73238064122744	9,85857359278312	9,84906312161453
tna	FBGN0026160	FBTR0076267	0,080394935042829	0,999712320006064		10,6020034531751	10,6773545438318	10,682925439309	10,6822215437252	10,6947339299166	10,8220874362741
Rh4	FBGN0003250	FBTR0075338	0,078347088678557	0,999712320006064		9,67582964845752	10,1146590414899	9,48812478973538	9,83684181583049	10,0163563507372	9,71630687627565
CG42390	FBGN0259736	FBTR0300006	-0,015761539813595	0,999712320006064		10,4521264527904	10,4637934613685	10,3198614985668	10,490349580693	10,5183449333908	10,1584773408608
CG31704	FBGN0051704	FBTR0080273	0,361950060127059	0,999712320006064		8,85249382559984	9,37799612552237	9,71930964324266	9,73787876074321	9,53392168269619	9,86373607534741
VhaAC39-1	FBGN0285910	FBTR0070611	-0,110487579445535	0,999712320006064		10,7416625431036	10,8298322733615	10,5843885316253	10,6427115221641	10,6066903492459	10,586770217768
Hsc70-1	FBGN0001216	FBTR0075761	-0,008349236013899	0,999712320006064		10,6232846660713	10,5006167654871	10,493906831534	10,5561456729333	10,6058416361026	10,4299678543462
Uba1	FBGN0023143	FBTR0088499	-0,037943101743544	0,999712320006064		11,0280762248416	10,9878723172927	11,0486277494669	10,9823708292173	11,0058676611013	10,962985425874
larp	FBGN0261618	FBTR0089680	-0,154808202226034	0,999712320006064		10,8211666667135	10,6965258278181	11,0172422233931	10,7197524380717	10,6193614941023	10,747305389275
CG5177	FBGN0031908	FBTR0079441	0,020815129032944	0,999712320006064		10,4320065890016	10,3995097857677	10,3996884321502	10,3285039633922	10,5309186001457	10,4260186241916
ATP6AP2	FBGN0037671	FBTR0081978	-0,087465303564882	0,999712320006064		10,8189548819364	10,7810605061357	10,6980850585452	10,6888603279165	10,6939354764607	10,656685981438
mrj	FBGN0034091	FBTR0087193	0,116409097057676	0,999712320006064		10,2880563203278	10,1653396666312	10,126110944032	10,2853503816534	10,2108586186523	10,4289815598401
CG10734	FBGN0034082	FBTR0087250	0,152184001278339	0,999712320006064		10,3331825989434	10,2726447513783	10,4665030504722	10,5183076891104	10,3802424936724	10,6251688925827
Hn	FBGN0001208	FBTR0076811	-0,141615716508886	0,999712320006064		9,76737692662701	9,06892273132076	9,63517318032358	9,16084664737366	9,51776916691503	9,43709124154999
anne	FBGN0052000	FBTR0089445	-0,07702950051306	0,999712320006064		10,5053640056592	10,5506396997133	10,2444214738355	10,3751161648435	10,3090271268762	10,4041024763757
SdhBL	FBGN0030975	FBTR0074648	0,198332096617669	0,999712320006064		9,76737692662701	9,94792625894712	9,98336978618879	9,98290703576548	9,99057856599905	10,3011385568172
chp	FBGN0267435	FBTR0085778	0,070244780931887	0,999712320006064		10,3869287953106	10,2104947146727	10,0572400003132	10,4507215206566	10,260238418838	10,1608555877815
Vha68-3	FBGN0032464	FBTR0080421	0,091541943345436	0,999712320006064		10,2491594317335	10,1770866328093	10,2661996626786	10,2002866056106	10,3131926697837	10,4427286986095
Mdr49	FBGN0004512	FBTR0087801	0,025064808252356	0,999712320006064		9,28734149821236	9,20008575094088	9,71745094430965	9,06786361064698	9,33932786913235	9,82076656331944
rgn	FBGN0261258	FBTR0078346	-0,15954690228523	0,999712320006064		10,0012311562895	9,84695699457312	9,67594175047635	9,78820868022525	9,8867972803473	9,33548574151666
CG5973	FBGN0031914	FBTR0079446	-0,422525012227586	0,999712320006064		9,76124646105027	9,34134465314927	9,48156891674351	8,92735764813255	9,33113492713458	9,06791457651973
CG14125	FBGN0036232	FBTR0076044	-0,031563655384453	0,999712320006064		9,91412019214567	9,73132105174794	9,78645038907033	9,51478334176142	9,73981042348181	10,0394495161639
Gba1a	FBGN0051148	FBTR0084441	-0,058246453918752	0,999712320006064		7,33143269090818	6,30574039835781	8,53464823817732	5,91402296692345	6,56662408002555	8,75498259459214
eIF3h	FBGN0022023	FBTR0079030	-0,039319191513926	0,999712320006064		10,279502743838	10,2243992870434	9,984915775826	10,0492707115426	10,1974001456564	10,1381023693884
CG18266	FBGN0031724	FBTR0079109	0,181671663611288	0,999712320006064		10,2337450486893	10,2677700956682	10,3609224646144	10,4282263110381	10,4443140541763	10,5327048144758
Pebp1	FBGN0038973	FBTR0084255	-0,004868254132373	0,999712320006064		8,81154942387191	8,56014398053045	9,03902808188484	8,32739086810037	8,32776610706227	9,46237698473998
CG13978	FBGN0039518	FBTR0085182	0,205628955252938	0,999712320006064		10,0064238428487	9,98700837627197	9,96155015669252	10,128150073111	10,1043179218587	10,3267825335686
dbf	FBGN0287630	FBTR0080103	0,167436290731549	0,999712320006064		10,404736045488	10,4912373120322	10,6236223493398	10,6973512631313	10,5827355915271	10,7433435556208
Ugt35C1	FBGN0040256	FBTR0113321	-0,214787967565545	0,999712320006064		9,21068100023522	9,00884162686739	9,61134893600744	8,6718074818188	8,83321628153537	9,57900427592478
l(2)01289	FBGN0010482	FBTR0086136	0,020361799226192	0,999712320006064		10,8372836339431	10,8802064380141	10,9997611125247	10,9070976462113	10,9916433665497	10,8809738313526
tacc	FBGN0026620	FBTR0089949	-0,016141077581158	0,999712320006064		11,0825634952777	11,0622495046542	11,3389156230428	11,1998254122437	11,0383125600415	11,2074757211742
cher	FBGN0014141	FBTR0089471	-0,123767526593117	0,999712320006064		10,7928970187565	10,8487252917274	10,6848291260691	10,7188259674633	10,6923372426228	10,5445921403
AOX3	FBGN0038349	FBTR0083151	-0,184064363083613	0,999712320006064		10,485977982198	10,3599762996896	10,3075589355132	10,2279002294269	10,2656221706389	10,1125293998998
Mical	FBGN0053208	FBTR0082206	0,032267078124209	0,999712320006064		10,8467233474603	10,818209854948	10,8208890596595	10,8725245442062	10,8795388722624	10,8303282508598
alpha-Spec	FBGN0250789	FBTR0072789	-0,088502042507323	0,999712320006064		11,4713455574984	11,5320408133606	11,4672301747688	11,522723346643	11,3555323058477	11,3208168720398
NUCB1	FBGN0052190	FBTR0075171	-0,066421904367291	0,999712320006064		10,521775750981	10,3983951626919	10,5597033654448	10,3272887497744	10,4097191225099	10,5400316759635
CG1673	FBGN0030482	FBTR0073777	0,065312863992792	0,999712320006064		9,16032240632012	8,42217568144817	9,3747692097249	9,05910572897931	8,59055216736748	9,51723584714052
eIF3m	FBGN0033902	FBTR0087579	-0,05371889629895	0,999712320006064		10,392889000503	10,3656906999364	10,0949526294515	10,2965708972583	10,2975094773441	10,1113002590345
Cyp9b2	FBGN0015039	FBTR0089055	-0,243374418922589	0,999712320006064		9,50841394128193	9,2379649065095	9,45281075619074	8,77524571068425	8,94749661391549	9,61933784172322
AMPdeam	FBGN0052626	FBTR0073833	-0,08069139308084	0,999712320006064		10,6763757542593	10,585337399811	10,5617766718702	10,5033206800321	10,5469253728297	10,5345400212511
CG5762	FBGN0039190	FBTR0084627	0,079298431982881	0,999712320006064		10,4310414655702	10,1874486837605	10,4374399376222	10,430491681813	10,386186196859	10,488891409383
Met75Ca	FBGN0028416	FBTR0075115	-0,143928613469292	0,999712320006064		6,98725780806116	2	8,77878034184337	8,02561604980459	7,98024909504355	2
Marf	FBGN0029870	FBTR0070909	0,02753167647017	0,999712320006064		11,0990632842999	11,1052388488225	11,0807915413395	11,2634736927468	11,1065025911281	10,9852982779171
CG8560	FBGN0035781	FBTR0076868	0,048882898225918	0,999712320006064		9,89184583204925	10,3484791447683	9,80582314784107	10,174839100793	10,1539339832386	9,90971116465651
CG46298	FBGN0283625	FBTR0445675	0,105711773061268	0,999712320006064		10,5593590202985	10,4303746518538	10,7380544133349	10,8481597174312	10,4715912192589	10,7169189906107
Ahcy	FBGN0014455	FBTR0074030	-0,057338052172319	0,999712320006064		9,56053297770278	9,5802687206276	10,0320377769927	9,4845775252793	9,49227796439463	10,0080922395239
asRNA:CR45955	FBGN0267617	FBTR0347058	-0,287479716615523	0,999712320006064		9,20842970709421	8,45256445653954	9,48156891674351	8,52689123776463	8,57328913771981	9,25094676745117
Gpo3	FBGN0028848	FBTR0305567	0,105114974965902	0,999712320006064		10,6804423680361	10,7118609853264	10,8491749854994	10,8691882428082	10,7739390938784	10,9144809143509
asRNA:CR44370	FBGN0265508	FBTR0340008	0,113612465320256	0,999712320006064		10,1841989993651	10,2269130560464	10,5025672353682	10,3972904599926	10,2932983382808	10,5689725946251
TSG101	FBGN0036666	FBTR0075329	0,102491212563528	0,999712320006064		10,1305145868919	10,2028535363675	10,1483561975673	10,1420396811966	10,2130895416432	10,4180875833231
Sccpdh2	FBGN0038038	FBTR0082583	-0,078999947389342	0,999712320006064		10,4492693086779	10,4117141377757	10,1797445333793	10,4338830822223	10,2890748711651	10,0764521423102
Fum1	FBGN0286222	FBTR0070953	-0,119829014235189	0,999712320006064		10,4377838103038	10,4128185219134	10,2801182469295	10,2318022385963	10,3672798449711	10,171509447932
Gld2	FBGN0038934	FBTR0305038	0,011184459352278	0,999712320006064		10,322813372067	10,2092239921486	10,5482466122829	10,2953284741133	10,3131926697837	10,5142231938673
l(2)k09913	FBGN0021979	FBTR0071958	-0,17593541885645	0,999712320006064		10,2698189600816	10,3484791447683	9,98182213809427	10,0697619151591	10,0812994772059	9,94601633306779
Doa	FBGN0265998	FBTR0299742	-0,037195951115071	0,999712320006064		10,6359043242076	10,5253345517164	10,4928206164967	10,5798105254185	10,5697371723614	10,3909937850253
Sfxn1-3	FBGN0037239	FBTR0078913	0,021827640847093	0,999712320006064		9,65614123044621	9,59006522320136	9,93620253299448	9,46923410032869	9,71168566011875	10,0316738611929
CG1208	FBGN0037386	FBTR0113196	-0,024752224619581	0,999712320006064		8,3383279364951	7,91790930517423	9,0772135104067	7,69722207428768	8,2689344977117	9,15638446356134
CG43061	FBGN0262363	FBTR0304645	0,418371233489793	0,999712320006064		8,40669019833288	7,79454606399599	8,58036146994885	8,02561604980459	8,57328913771981	9,26648978599899
CG32694	FBGN0052694	FBTR0071410	-0,169626796994248	0,999712320006064		9,97233240721577	10,1744844493111	9,91689520835539	9,96582791192465	10,062863985557	9,47581102027547
CG9572	FBGN0031089	FBTR0070006	-0,081970038069455	0,999712320006064		10,4644424395266	10,4616606131997	10,1998533111903	10,4019156181015	10,3317901920452	10,1537090531638
Pitslre	FBGN0016696	FBTR0078247	0,058571170065347	0,999712320006064		10,2012815478514	10,4444833542634	10,1797445333793	10,3585563217285	10,4650541411036	10,1773944392581
CG6277	FBGN0039475	FBTR0085150	0,226598842309668	0,999712320006064		6,4300219196318	5,00743179289197	8,16079750585286	2,62416714982462	6,29058359172942	8,59534836162808
LTV1	FBGN0027525	FBTR0088245	-0,032879258018066	0,999712320006064		10,4549779497355	10,4423217450152	10,149735202621	10,4859998349084	10,2890748711651	10,1797417305608
CG12766	FBGN0035476	FBTR0073172	-0,806170986543279	0,999712320006064		6,94461230113839	6,70242447476823	9,08876239562439	6,56897288780168	7,03858149489433	7,78070265034112
Npc2h	FBGN0039801	FBTR0085721	0,213148401644863	0,999712320006064		9,59023242316318	8,99416010682273	9,63910591676139	9,5422763786097	9,61714097421046	9,7749261325332
CG4377	FBGN0034664	FBTR0071739	-0,504390371515722	0,999712320006064		9,09844876699894	8,81862949902967	9,35577628294825	7,84039679846389	8,54523129889855	9,14681816258893
Tpl94D	FBGN0051281	FBTR0084339	0,137965571341943	0,999712320006064		10,2859226758674	10,1770866328093	10,3332742383111	10,3621208962093	10,4087462098217	10,4407728234798
CG11459	FBGN0037396	FBTR0078623	0,120698093857243	0,999712320006064		8,82923950087465	6,78662409966519	8,98133512586936	8,99013508624334	8,67389840788367	7,94426144028797
PNUTS	FBGN0053526	FBTR0091486	-0,003232016597348	0,999712320006064		10,5406897661631	10,6755153501793	10,5175989616528	10,5183076891104	10,6418928248395	10,5653865705252
CG4631	FBGN0032590	FBTR0080871	0,030105667242518	0,999712320006064		10,5968489085654	10,4379887858839	10,6695288289888	10,6329085336491	10,4584873075414	10,7022989542561
CG16974	FBGN0032479	FBTR0080489	-0,106385478352257	0,999712320006064		10,4483156685112	10,257971091988	10,2534288126784	10,1962983000918	10,2052661714362	10,2495589671326
Sec63	FBGN0035771	FBTR0076847	0,089477465944888	0,999712320006064		10,0321105713712	10,0550771268077	10,3880507803912	10,1378868216124	10,256998497745	10,3644135717983
CG4461	FBGN0035982	FBTR0076452	-0,071013878866899	0,999712320006064		10,1364475607537	10,0761421352044	9,88578681346776	10,0726656150096	10,1139010906492	9,67364197337967
Drp1	FBGN0026479	FBTR0077744	0,042717162403096	0,999712320006064		10,12575057774	10,148201162889	10,0002852325771	10,0507440602188	10,0022356006361	10,3310125611599
Stacl	FBGN0263980	FBTR0330007	-0,029621881848683	0,999712320006064		10,4184357514678	10,3995097857677	10,1511128908065	10,338188997648	10,3389583087474	10,2167881082583
CG17839	FBGN0036454	FBTR0075695	-0,252408889960902	0,999712320006064		10,3749340021964	10,2193585706918	10,2470007427539	10,0418813134863	10,0529345423115	9,9974865058804
coro	FBGN0265935	FBTR0086207	-0,146053432151632	0,999712320006064		10,1125678519015	10,0663500609955	9,72856738682222	9,86223623003271	9,92812379159284	9,70331308726047
cup	FBGN0000392	FBTR0290322	0,20420900264341	0,999712320006064		9,84188748992411	9,75241257339742	10,0124639863342	10,0164704294487	9,96035326939884	10,2360887749686
Inos	FBGN0025885	FBTR0089329	0,03597055728871	0,999712320006064		10,917342550455	10,9878723172927	10,9766366202594	11,0023053427813	11,0090809894536	10,978573175682
slmo	FBGN0029161	FBTR0079217	-0,078317603843854	0,999712320006064		10,5424782354326	10,4964556459572	10,3320600381092	10,41570278524	10,4136042254585	10,3150855977502
kraken	FBGN0020545	FBTR0078016	0,129888509422652	0,999712320006064		9,69685986225874	9,79369251935836	9,3747692097249	10,1141254412303	9,72425329180109	9,35014862229263
CG3517	FBGN0038706	FBTR0083770	0,046754357321365	0,999712320006064		10,6990025502678	10,7980652492027	10,8139475290481	10,7822834486256	10,7701561877448	10,8967549239293
Picot	FBGN0024315	FBTR0087114	-0,049056671659968	0,999712320006064		10,4747821626765	10,4006235483529	10,198521410896	10,466262036738	10,2996104463057	10,1620432426753
NLaz	FBGN0053126	FBTR0077942	0,09723626604016	0,999712320006064		9,60571158553496	9,82389537685516	9,41889989406437	9,49327248384813	9,71010698035875	9,92937355120527
Hsc70-2	FBGN0001217	FBTR0082707	0,095658555393394	0,999712320006064		10,6763757542593	10,8106885520363	10,8819041577085	10,8841412127819	10,8654248683557	10,9116593509348
Ufd4	FBGN0032208	FBTR0080074	-0,07942982801094	0,999712320006064		11,372759471938	11,3282328505424	11,5048936720392	11,393989060484	11,2883546790348	11,2890990640673
Dip-B	FBGN0000454	FBTR0082831	-0,187777123604451	0,999712320006064		10,2880563203278	10,2931802291583	10,1538643266166	9,94061895439376	10,0873926594542	10,1417189256948
Rab5	FBGN0014010	FBTR0077793	-0,066069936139645	0,999712320006064		10,3809438645418	10,2567415235094	10,1006680601136	10,3285039633922	10,2086242405123	10,0014727982523
Pdhb	FBGN0039635	FBTR0085366	-0,057281237538143	0,999712320006064		11,1655606223437	11,0839042950664	11,1697977905479	11,159424247917	11,023135221769	11,0642806477111
Ank	FBGN0011747	FBTR0089171	-0,050419094114201	0,999712320006064		10,8174784726857	10,7698989612358	10,7724774120758	10,7317427253958	10,7441659631667	10,7337905284973
P5CDh1	FBGN0037138	FBTR0078445	-0,040269647045438	0,999712320006064		10,4597179558352	10,3815716454244	10,2508610205931	10,318753472339	10,3662778772391	10,2946557018601
endos	FBGN0061515	FBTR0075782	0,111318546073871	0,999712320006064		10,4368225452324	10,3461686779487	10,3798482047933	10,4990099252352	10,4845771794822	10,5142231938673
DppIII	FBGN0037580	FBTR0081840	-0,028688559195838	0,999712320006064		11,1332885465475	11,245730561894	11,1900447168259	11,1682743524585	11,136196520404	11,1801856969252
LRP1	FBGN0053087	FBTR0344893	0,037516566736403	0,999712320006064		9,14156543041278	9,11035578348389	9,56455597025917	8,98089085465199	9,14503677289395	9,73238624879767
dop	FBGN0267390	FBTR0075562	-0,061311604372994	0,999712320006064		10,3155103126827	10,2530465179822	10,1566105250129	10,0712144956157	10,2086242405123	10,259579712367
CG15117	FBGN0034417	FBTR0086593	-0,010444883920568	0,999712320006064		9,71917011543454	9,69001291366266	9,89568317480368	9,41763926573336	9,87838799758005	9,92937355120527
CG34310	FBGN0085339	FBTR0112506	0,173746459860504	0,999712320006064		9,98947882189737	9,93260819001765	10,1661812610704	10,1530558835025	10,1103148579752	10,3425815896622
GstE3	FBGN0063497	FBTR0086671	-0,045936200001675	0,999712320006064		8,63170067257117	8,04870219250035	9,19142237817123	8,08434317922251	8,42720244753172	9,20789446457982
Phb2	FBGN0010551	FBTR0086614	-0,003121407149301	0,999712320006064		10,5108553575775	10,4669868330845	10,4374399376222	10,4122683260408	10,4290408511067	10,5608914692218
Mbs	FBGN0005536	FBTR0075441	-0,010440490060156	0,999712320006064		10,6350664392841	10,5685884322805	10,5068780195457	10,5726491836128	10,5835980029064	10,5262631439069
CG17575	FBGN0250842	FBTR0087819	0,044462831398466	0,999712320006064		9,92101098770894	10,2991648628751	9,97561488972968	9,98753010079577	10,1826770432232	10,1773944392581
atl	FBGN0039213	FBTR0084656	-0,017519662355485	0,999712320006064		10,7244345358669	10,4954134880877	10,8500235370521	10,7716013504261	10,6294188860087	10,6346109695984
Pdp1	FBGN0016694	FBTR0076775	-0,005316840481862	0,999712320006064		10,2589824114194	10,0817079099403	10,2353575449697	10,0668523592687	10,1974001456564	10,2924882604113
POLDIP2	FBGN0037329	FBTR0078680	0,097949367541845	0,999712320006064		10,5821435527483	10,5415808945716	10,4917335830244	10,6812706472289	10,5887616730027	10,6397352654162
CG3961	FBGN0036821	FBTR0075077	-0,258634169807655	0,999712320006064		10,2215171412825	10,1160158065847	9,94734695654314	10,0239907918809	9,791483951264	9,69349036350633
CG1146	FBGN0035346	FBTR0072921	0,063388882158204	0,999712320006064		10,3455280888028	10,4412397246387	10,2353575449697	10,3762917689751	10,4622434431638	10,3787868167298
CG12470	FBGN0040371	FBTR0070069	0,134882758189956	0,999712320006064		10,0523356651958	9,90618829412279	10,0154926783963	10,0448416160221	10,0641003745484	10,2617971239468
SPARC	FBGN0026562	FBTR0085094	-0,113419625792274	0,999712320006064		10,096831356407	9,78859665951547	9,77219589938376	9,9798167415963	9,81664283667875	9,51165656103181
CG42808	FBGN0261990	FBTR0303818	-0,266946927669518	0,999712320006064		9,77956025610811	9,90461901203069	9,26961015976327	9,54436968455533	9,39933532825675	9,27968037910675
CG12229	FBGN0036723	FBTR0075226	0,174175591813069	0,999712320006064		10,2114348229488	10,2591996134321	10,3284112940695	10,41570278524	10,424234624644	10,4803476649426
CG10365	FBGN0039109	FBTR0084446	0,096359196582308	0,999712320006064		10,3434778295591	10,3051247734649	10,3381208459021	10,37393960197	10,3782558051867	10,5179385072061
CG10859	FBGN0032520	FBTR0080522	0,159782694550676	0,999712320006064		10,1680707048948	10,2344281892916	10,3621126249254	10,392650426316	10,3225213978713	10,5253405528168
SdhC	FBGN0037873	FBTR0082372	-0,146534918332565	0,999712320006064		10,2403713896326	10,0536617963715	9,93939544814304	9,93105086220764	9,97093839051693	9,91112454252777
capt	FBGN0261458	FBTR0100022	-0,140351357959078	0,999712320006064		10,0409939581114	10,1587720066	9,74508307740691	9,87227014524034	9,97882657426978	9,69184672103211
GstE9	FBGN0063491	FBTR0086677	-0,21555677152694	0,999712320006064		9,92786902691401	9,64372923324612	10,1878217094812	9,5856103384947	9,72268831196886	9,84463197665894
CG32549	FBGN0052549	FBTR0074570	-0,139363966924461	0,999712320006064		10,0784579705696	9,80045912023474	10,1275113666686	9,71017620278418	9,85857359278312	10,0238560707828
TTLL4A	FBGN0026147	FBTR0300400	0,041978284690059	0,999712320006064		11,0414179619214	11,0259010954399	11,1738699714127	11,164876887944	11,0725032816974	11,1325134398127
Lmpt	FBGN0261565	FBTR0302776	-0,153334669194747	0,999712320006064		10,6616402949202	10,7073675411308	10,5874446896004	10,5879516232324	10,5531025802786	10,3488530836713
CG32486	FBGN0266918	FBTR0073004	-0,021016920581321	0,999712320006064		10,0772247182216	10,1977368404679	9,74690653746108	10,0299789836253	10,0776311769691	9,88259050103266
aqz	FBGN0286516	FBTR0081931	-0,034550529526811	0,999712320006064		10,7602250310588	10,5526450662279	10,8043480596671	10,733578572098	10,6218824227709	10,6692695863604
Sccpdh1	FBGN0037298	FBTR0078828	-0,104719966492519	0,999712320006064		10,7724686509127	10,7464376500895	10,8182898980755	10,6309399172691	10,666521732472	10,7249776677127
CG32081	FBGN0052081	FBTR0076198	0,194090836532234	0,999712320006064		10,00771909942	10,2481050765742	10,3038476157016	10,37393960197	10,3287072057734	10,4495534554148
CG2267	FBGN0039792	FBTR0085672	0,21640956984701	0,999712320006064		9,9113546318633	10,0120013107098	10,198521410896	10,2356937225923	10,2119745113734	10,3310125611599
CG31226	FBGN0051226	FBTR0083675	0,107245612771799	0,999712320006064		10,2954993238696	10,329890967522	10,268740322675	10,3514006416815	10,3881620020742	10,4727105149233
Srpk79D	FBGN0025702	FBTR0078496	0,185570555367919	0,999712320006064		10,3039588582859	10,2775029917884	10,3549568909066	10,5446889952358	10,437651914535	10,5086322222244
Prosbeta7	FBGN0250746	FBTR0078805	-0,007213189830628	0,999712320006064		10,2676581523136	10,130856612006	10,1566105250129	10,1028067397581	10,1007077582442	10,3225400669216
CG44245	FBGN0265180	FBTR0339094	-0,023800600430637	0,999712320006064		10,154101478761	10,3193289006014	9,94098925970898	10,2318022385963	10,2108586186523	9,90404376577684
CG13607	FBGN0039151	FBTR0084585	-0,215836744602091	0,999712320006064		9,41192467356144	9,08563901214584	8,60067083916172	9,11087286678129	9,0333251466076	8,29976675777672
Cyt-c-d	FBGN0086907	FBTR0080888	0,13018132872186	0,999712320006064		10,1137712715513	10,164028524313	10,2104644776557	10,1949664110165	10,2985603442749	10,3777648917766
CG17450	FBGN0040028	FBTR0070056	0,057689800510067	0,999712320006064		10,0051274223466	9,92333866749315	10,0587088624604	9,91009970394503	9,97751486847885	10,2506758266307
hfp	FBGN0028577	FBTR0072707	0,03154972883816	0,999712320006064		10,1933348564607	10,3950461171987	10,0863368033024	10,3002917598489	10,3662778772391	10,1076065407327
Kank	FBGN0027596	FBTR0087429	0,059543920649292	0,999712320006064		10,3608128573153	10,2775029917884	10,4146783785779	10,3406001312756	10,396038274477	10,4926724485552
Theg	FBGN0038921	FBTR0084170	0,088304624107382	0,999712320006064		10,2181641913692	10,3169712364724	10,2223094872806	10,2549952310983	10,31941851938	10,4417510924944
Acbp5	FBGN0035926	FBTR0076591	-0,245610485249072	0,999712320006064		8,8782145810892	8,173837768358	8,98442980698077	7,80591303871583	8,2076014279559	9,10296703594962
Cals	FBGN0039928	FBTR0089207	-0,025842455990546	0,999712320006064		10,4057189218891	10,282344927084	10,5229297039514	10,2928404133511	10,3742742019178	10,4698361283962
Mst84Da	FBGN0004172	FBTR0081584	0,01619160736507	0,999712320006064		10,3699065882156	10,5685884322805	10,5915095221332	10,4618389446307	10,6427205984761	10,4746235959471
CG32445	FBGN0052445	FBTR0078425	0,131505347086758	0,999712320006064		10,3789433575154	10,5283947094902	10,4553941089958	10,5808306785379	10,5844598990631	10,5938282424195
RpL24-like	FBGN0037899	FBTR0082403	-0,1490761782572	0,999712320006064		9,87774767159443	9,93875494839936	9,55417959466566	9,71017620278418	9,82833219213183	9,38107606762049
Vha68-1	FBGN0265262	FBTR0080429	0,000653391991749	0,999712320006064		10,2912508820788	10,3473243738832	10,2431301080939	10,2331005665861	10,4213431843883	10,2213527262224
Slmap	FBGN0040011	FBTR0111252	0,031865170492541	0,999712320006064		10,7054026998088	10,6382303476768	10,8165545185613	10,7626387831118	10,666521732472	10,8273370345624
Su(Tpl)	FBGN0014037	FBTR0074920	0,006768611012831	0,999712320006064		10,2880563203278	10,1187255149037	10,4453223949795	10,238282225921	10,224192701065	10,4190813510821
CG3085	FBGN0034816	FBTR0071963	0,109214840704473	0,999712320006064		10,5593590202985	10,7394122418305	10,6695288289888	10,7990366592067	10,7837284780263	10,7161106415575
Sfp33A3	FBGN0259964	FBTR0300310	0,188648376633146	0,999712320006064		8,79363973862135	9,1319762971767	8,94367171879066	8,71333276312924	9,03079792317566	9,57008487781924
IscU	FBGN0037637	FBTR0081930	-0,063353932227693	0,999712320006064		10,404736045488	10,3484791447683	10,2700089768035	10,3002917598489	10,3812348129296	10,1465269411607
CG14207	FBGN0031037	FBTR0074733	-0,080004902302264	0,999712320006064		10,2859226758674	10,3519379219069	10,1958539157791	10,1909633502987	10,3440566742026	10,048468461409
CG32521	FBGN0052521	FBTR0077234	-0,120592314209747	0,999712320006064		10,7283680963159	10,5814139239331	10,7056055480133	10,646614142368	10,5645048347058	10,4417510924944
gskt	FBGN0046332	FBTR0085784	0,181902896097625	0,999712320006064		10,0244524596146	10,0830960050515	10,0335325104981	10,189626524619	10,1655000158493	10,3246628596977
CG5612	FBGN0039529	FBTR0085200	0,122584909031344	0,999712320006064		10,1807580824897	10,3565367634308	10,1891635198826	10,3656766851322	10,4433642014259	10,2859663296956
mask	FBGN0043884	FBTR0084562	-0,087131231645554	0,999712320006064		11,1845829423847	11,2395196275252	11,3206663958387	11,1662368340006	11,1595193253292	11,160711394337
Cirl	FBGN0033313	FBTR0290112	0,070830469687882	0,999712320006064		10,3948702762326	10,4712336963253	10,3026083844309	10,4440097104276	10,4697265031884	10,4717530222567
Sc2	FBGN0035471	FBTR0073159	-0,081495758438849	0,999712320006064		10,4473613975589	10,2943791436014	10,263654520555	10,2715168384034	10,1792579598578	10,3161528830388
RhoGEF3	FBGN0264707	FBTR0333952	0,08565448551905	0,999712320006064		10,6869252011037	10,7534290128484	10,6791105132306	10,8498533251352	10,6883338947042	10,8340585709236
FBTI0019466	FBTI0019466	FBTI0019466	0,139827201001212	0,999712320006064		9,9776299650244	9,70271062808521	9,83354529470322	9,92624291422996	9,96168066455994	10,054876219602
Vps13B	FBGN0039727	FBTR0085505	0,035509422360461	0,999712320006064		10,7069983106643	10,6782732621562	10,7990849381647	10,7893611583339	10,6394066504041	10,8562401804433
CG5506	FBGN0036766	FBTR0075157	0,004077636930721	0,999712320006064		9,60912896111211	9,90461901203069	9,77755785134477	9,46923410032869	9,84137049048381	9,95974014687874
Rab1	FBGN0285937	FBTR0084104	-0,050827702753519	0,999712320006064		10,7212799472176	10,6828580985211	10,600613736183	10,6534184277028	10,601590564938	10,6008519054878
Stt3B	FBGN0011336	FBTR0084786	-0,038189643842787	0,999712320006064		10,0623428707497	10,2955770625449	10,3026083844309	10,0374294390786	10,1067196884708	10,3879517123436
CG34051	FBGN0054051	FBTR0100106	0,133072617101684	0,999712320006064		9,13920356826659	9,19752475850352	9,41202101172014	8,95279735511322	9,44750272650195	9,66529053344504
CG5867	FBGN0027586	FBTR0080449	-0,193172894346901	0,999712320006064		9,8606459857118	9,63807407121155	9,7882223380257	9,4267458585856	9,81076244889732	9,44686904448102
CG11327	FBGN0031849	FBTR0079315	0,229592972132952	0,999712320006064		10,0141779962004	9,9356848428222	10,0963836112478	10,2828450381021	10,1746865407727	10,2772243040296
CG10516	FBGN0036549	FBTR0075512	-0,386965799168988	0,999712320006064		8,24914723967735	7,50252848620804	9,21532682959857	7,65134425573224	7,90496896787152	8,59886076908915
lncRNA:CR45013	FBGN0266365	FBTR0344126	0,22851562462244	0,999712320006064		8,86111846196765	9,56246561387734	9,40972074290365	9,34504372881754	9,49411377721618	9,73398437324112
Hsp60A	FBGN0015245	FBTR0073434	-0,081030561622877	0,999712320006064		11,0558901511622	11,1647927308244	11,1228247411114	11,051704854734	10,9440855639159	11,1025166974885
Nmda1	FBGN0013305	FBTR0089873	-0,074274463418432	0,999712320006064		10,3537001125309	10,3275505149379	10,2183719465831	10,2187542885792	10,334866604135	10,1198823347886
CG1690	FBGN0033442	FBTR0088496	0,173823454154536	0,999712320006064		9,90302599954247	9,73662291016608	9,88578681346776	9,94379426877773	9,96565553787732	10,1332661482851
Chd64	FBGN0035499	FBTR0073270	-0,147098793641332	0,999712320006064		10,4203822756928	10,2431466518199	10,3198614985668	10,1829237519688	10,2252983316161	10,140514413979
CG10082	FBGN0034644	FBTR0071661	0,193694500709173	0,999712320006064		9,97630739813385	10,0635400746092	9,82666453808204	10,4134140544612	10,0603880242724	9,94187360198009
Hsc70-5	FBGN0001220	FBTR0087568	-0,075158871682442	0,999712320006064		11,3366244245125	11,3364040223924	11,3759146427165	11,3473930895301	11,208421949796	11,2655353236107
CG33258	FBGN0053258	FBTR0301030	-0,140515709886297	0,999712320006064		8,88386856166901	8,64529839681048	9,3170234395159	8,18973886673689	8,80095049925483	9,30355428910875
CG2082	FBGN0027608	FBTR0078672	0,098960377112566	0,999712320006064		10,4329710672236	10,4050700202932	10,3751399945035	10,5097627571209	10,4928639925019	10,5076982834633
tweek	FBGN0261671	FBTR0304927	0,137636090203646	0,999712320006064		9,7016697607368	9,60560256257721	9,75054655794364	9,64729082308732	9,76587852617641	10,0303738345041
scrib	FBGN0263289	FBTR0308620	-0,039515864520488	0,999712320006064		10,6820658093774	10,7100652867424	10,5472005636846	10,6582590583478	10,6066903492459	10,5608914692218
CG32473	FBGN0052473	FBTR0082742	-0,078716262178203	0,999712320006064		10,2370620235301	10,2738608460921	10,2649276528709	10,3537898140611	10,3017083601153	9,83125629197604
mub	FBGN0262737	FBTR0078468	-0,061389715579901	0,999712320006064		10,7408838988837	10,6901636643364	10,6924188522945	10,7243758876521	10,6923372426228	10,5160820465231
CG7461	FBGN0034432	FBTR0300283	-0,138159596131023	0,999712320006064		10,3557359061211	10,1173712969249	10,1931814794149	10,1098913277397	10,0739535256664	10,0814822775793
nrv1	FBGN0015776	FBTR0079384	-0,128149075062242	0,999712320006064		11,300618182362	11,3264758477317	11,3563397928963	11,3371662640208	11,1600975918444	11,0925851994876
Cyp309a1	FBGN0031432	FBTR0335166	-0,241654774751339	0,999712320006064		7,97496887378568	7,39039096515473	8,41588993187991	6,60150598648485	6,7621244578131	8,77995183308398
boly	FBGN0050362	FBTR0088769	0,151356786342588	0,999712320006064		9,63282658251271	9,59201656625566	9,46615502145749	9,57745598069548	9,5882133396099	9,95014720226403
CG7695	FBGN0038631	FBTR0083694	-0,226456818934638	0,999712320006064		9,62609546010587	9,58223335015849	9,23364915527318	9,05617458072829	9,50871678350286	9,19402768364539
ssh	FBGN0029157	FBTR0084799	0,071270955869391	0,999712320006064		10,6105536454104	10,6764352400884	10,7334633061137	10,7271428619558	10,7457078297903	10,7622619083517
Pdk1	FBGN0020386	FBTR0072464	0,090109022986597	0,999712320006064		10,594264713599	10,5755086308919	10,4830077028834	10,7778421824104	10,5956179422841	10,5427696841155
twr	FBGN0262801	FBTR0081687	0,044731325093595	0,999712320006064		9,38825172445294	9,54645406249457	9,66054640243886	9,32082446007828	9,4341771616076	9,91253653709765
lectin-46Ca	FBGN0040093	FBTR0088476	0,096975656244945	0,999712320006064		9,99078937451209	10,4249112758907	10,1743345163745	10,2753027969384	10,3204535538898	10,3150855977502
Lpin	FBGN0263593	FBTR0088815	0,027155250710081	0,999712320006064		10,9331073970564	11,0121219074683	11,1270314948636	11,0750606366666	10,9581192710483	11,1215665686355
CG6145	FBGN0033853	FBTR0087685	0,127865555901767	0,999712320006064		9,26368422292198	9,17687149312374	8,97201105222261	9,72870355284472	9,2724433639095	8,59534836162808
Uch	FBGN0010288	FBTR0077844	0,114779338703836	0,999712320006064		9,96301461391903	9,97359942646688	9,6093457088018	9,9798167415963	9,92540521736478	10,0133660115541
Mlf	FBGN0034051	FBTR0087292	0,024956799940288	0,999712320006064		10,4530775781322	10,4390732462944	10,4295141761491	10,408825671303	10,4622434431638	10,5225692343209
sun	FBGN0014391	FBTR0074176	-0,162071993264704	0,999712320006064		9,89184583204925	9,73662291016608	9,5310854180074	9,50621744774465	9,72268831196886	9,45658102463841
CG33521	FBGN0250819	FBTR0091470	-0,016923716364278	0,999712320006064		10,0821514149096	9,85185117118232	9,80757147611684	9,87892086075491	9,99447471906744	9,82976242082664
YME1L	FBGN0034792	FBTR0071906	0,090104628022011	0,999712320006064		10,6045738357184	10,7028600578344	10,6819726531065	10,761739456417	10,7129774421183	10,7847954594714
CG12171	FBGN0037354	FBTR0078708	-0,381626642922798	0,999712320006064		9,08623963262076	9,17687149312374	9,72672058454717	8,78235794597003	8,71540739981335	9,35014862229263
RpL39	FBGN0023170	FBTR0072185	-0,330570746555772	0,999712320006064		9,88763083074177	9,95855294969705	9,82666453808204	9,37122357135934	9,64715090300514	9,65013502100559
ND-B14.7	FBGN0034576	FBTR0071530	-0,126570443948438	0,999712320006064		9,79914132042555	9,4889713911836	9,44159546752124	9,27617804219424	9,49960724085559	9,58610030241014
Rpn2	FBGN0028692	FBTR0085385	-0,044225193558748	0,999712320006064		10,6139595841175	10,475468094753	10,5782567246378	10,5108336454955	10,4928639925019	10,5354567499398
CG15128	FBGN0034467	FBTR0086481	0,11377412192367	0,999712320006064		10,2447721021149	10,2468670671296	10,5482466122829	10,5097627571209	10,3245862822117	10,5563823184447
ND-B22	FBGN0032511	FBTR0080472	-0,119058136873864	0,999712320006064		9,83314676711109	9,61906181094966	9,57485824789247	9,33540475598391	9,62721380388574	9,69677204136207
grsm	FBGN0040493	FBTR0082730	0,055453418731598	0,999712320006064		10,5380028982826	10,6420025095764	10,6295647317062	10,6427115221641	10,5714770763847	10,7567696350516
CG4364	FBGN0032138	FBTR0079848	-0,127326383498318	0,999712320006064		9,90163320759906	9,83711854916798	9,46172063316527	9,62174511102401	9,7179831608398	9,51351872149563
CG17646	FBGN0264494	FBTR0077885	0,17939117607688	0,999712320006064		9,84623807248093	9,61714673174694	9,84039339011369	9,90195985092021	10,032868253556	9,91253653709765
Spat	FBGN0014031	FBTR0070913	-0,085657494952826	0,999712320006064		9,26368422292198	8,88698028591954	9,48594280718698	8,69083090263972	9,20230665348742	9,44686904448102
Menl-2	FBGN0029153	FBTR0100601	0,124715420952921	0,999712320006064		10,0931753510522	10,1187255149037	10,2547109968879	10,2395747380429	10,1735414190818	10,4190813510821
dpr17	FBGN0051361	FBTR0082542	0,057354729115266	0,999712320006064		10,5145046810066	10,4477197075508	10,5803035574086	10,55718269179	10,5255432987305	10,6320419801351
spir	FBGN0003475	FBTR0081352	0,145899001611847	0,999712320006064		10,2578942662423	10,161402659497	10,1538643266166	10,392650426316	10,3266482153712	10,2924882604113
CG6652	FBGN0036687	FBTR0075291	0,153305455941645	0,999712320006064		10,2103102035226	10,2702094823659	10,3501666072518	10,430491681813	10,3460909862417	10,5104982879257
CG31104	FBGN0051104	FBTR0084825	-0,122298548600602	0,999712320006064		8,68772451472989	8,31284020690573	8,71313985822396	7,57967036998165	8,27321725088732	9,12017898409426
unc-104	FBGN0267002	FBTR0087079	0,051629141588275	0,999712320006064		10,7532920563772	10,8157071082653	10,7223846693122	10,878344570728	10,8097590413074	10,7575555268162
CG11073	FBGN0034693	FBTR0071797	-0,029027722203817	0,999712320006064		9,93469461971189	9,66983078499906	9,62529417975883	9,77934900800282	9,85714781002686	9,50605561454362
CG42668	FBGN0261550	FBTR0302666	0,043272269005519	0,999712320006064		10,224862316711	10,3039347593964	10,2889061198487	10,2042639159167	10,3662778772391	10,3695633275818
CG8420	FBGN0037664	FBTR0081973	0,07110754243039	0,999712320006064		9,26368422292198	9,35749436275442	9,46836711483981	9,06203093403902	9,41298509382252	9,74828838429385
CG8475	FBGN0031995	FBTR0079638	-0,009031969605922	0,999712320006064		10,4672697211811	10,2714276307138	10,3857119423216	10,4361395948555	10,4028949150965	10,260688844175
Kcmf1	FBGN0037655	FBTR0300743	0,065443370893725	0,999712320006064		10,4310414655702	10,5960722629713	10,4374399376222	10,5960470386665	10,6134621398774	10,4514974707043
Jheh1	FBGN0010053	FBTR0086625	0,167473547001587	0,999712320006064		9,48069843134607	9,30373772923508	10,0454349523525	9,96113466320532	9,66681623585808	9,79343745355706
Pp1alpha-96A	FBGN0003134	FBTR0084642	-0,051380940087406	0,999712320006064		10,3362788895888	10,1990177167288	10,5545070262092	10,2677209185092	10,3672798449711	10,3204141460483
Srrm234	FBGN0035253	FBTR0072806	0,022796018994524	0,999712320006064		10,2773564022223	10,5016551727914	10,3344874174777	10,389160581255	10,5056607178973	10,2870553676652
CG7324	FBGN0037074	FBTR0078404	-0,087275827389316	0,999712320006064		10,2370620235301	10,1600879326497	9,93139987148528	10,147558297082	10,0416816168872	9,88690675116824
Tpr2	FBGN0032586	FBTR0080866	-0,057725036735583	0,999712320006064		10,5690425803299	10,4744106597216	10,7307016124113	10,4990099252352	10,5486929897747	10,5635902103366
CG30430	FBGN0050430	FBTR0072448	0,03330710862972	0,999712320006064		9,92238520607646	9,93260819001765	9,83354529470322	9,75786114014707	9,92131772656254	10,0902430324692
CG17124	FBGN0032297	FBTR0080117	-0,305672083726208	0,999712320006064		9,48814145015512	9,24790027169816	8,88857380057786	8,95279735511322	9,14503677289395	8,63694317964984
Mal-A2	FBGN0002569	FBTR0088747	-0,249910507653056	0,999712320006064		8,39485925542437	8,02578674103291	8,96576135556592	7,28141839220208	8,134157062464	8,92971207242102
CG7882	FBGN0033047	FBTR0085966	0,247994060461856	0,999712320006064		9,71758791723663	9,99882370908332	10,061642107842	10,2524365679046	10,195144809764	10,0877453834631
fus	FBGN0023441	FBTR0087343	-0,021602746963833	0,999712320006064		10,2752068626701	10,0886350683069	10,1524892646365	10,1530558835025	10,0227294668737	10,2728333459657
sle	FBGN0037810	FBTR0082231	0,131287282959986	0,999712320006064		10,0012311562895	9,87767668674793	10,1945183163968	10,1098913277397	10,1257912223769	10,2428395920981
CG3638	FBGN0261444	FBTR0070249	-0,13853184678788	0,999712320006064		9,79914132042555	9,5097648223917	10,1176797403969	9,637519006647	9,56918155893014	9,85348069825719
ATPsynG	FBGN0010612	FBTR0080167	-0,031704311070929	0,999712320006064		10,3516614421632	10,3039347593964	10,3405380576828	10,2588247374573	10,4116629817814	10,2236296307661
Prx2540-2	FBGN0033518	FBTR0088259	0,02970311353948	0,999712320006064		8,89511047935884	8,30334358816837	8,92446476122462	8,46635477735272	8,34820922432953	9,28623072389751
soti	FBGN0038225	FBTR0082940	0,263495292935223	0,999712320006064		9,67093267604557	9,68270658249496	9,78289994872698	9,96738894147097	9,86142093803949	10,0877453834631
CG3376	FBGN0034997	FBTR0072265	-0,342672457134543	0,999712320006064		9,28092789082683	8,57205617051878	9,15067980878872	8,27288597911192	8,73105969598734	8,98444466709631
CG5823	FBGN0038515	FBTR0083505	0,068314720843053	0,999712320006064		9,94554884075938	9,86320676045927	9,70812135918099	9,82999379456598	9,84281194334791	10,048468461409
Sod2	FBGN0010213	FBTR0087078	-0,191172166983056	0,999712320006064		10,1876317289643	10,0322635130865	9,93620253299448	9,89048634523697	9,85286198779964	9,85495022296393
CG13506	FBGN0034723	FBTR0071822	-0,052963055113387	0,999712320006064		10,0943950492229	10,0564910701197	9,77755785134477	9,9798167415963	10,0073864243299	9,79649971250524
ND-B16.6	FBGN0029868	FBTR0070924	-0,149471124538612	0,999712320006064		9,87349121784201	9,5302628129023	9,6292539013715	9,39693679669177	9,5743969931692	9,62795876736349
Mst84B	FBGN0037464	FBTR0081633	0,112178042462955	0,999712320006064		10,3144639940654	10,1887387227642	10,59353765166	10,606102842978	10,4087462098217	10,439793890666
26-29-p	FBGN0250848	FBTR0075766	-0,182961609033843	0,999712320006064		10,1494148496627	9,87126351899057	9,97250122164256	9,82999379456598	9,83414154351681	9,79802840794634
sinah	FBGN0259794	FBTR0301683	0,091040307442911	0,999712320006064		10,1784595700987	10,3588306984968	10,257271951768	10,3126257805888	10,2795266197076	10,4717530222567
Caper	FBGN0031883	FBTR0089636	0,095408177156028	0,999712320006064		9,8021303420475	10,0351350217834	9,86242783403167	9,89048634523697	10,1399312245893	9,95014720226403
Erk7	FBGN0052703	FBTR0071329	0,175012051806295	0,999712320006064		9,74735691867083	9,81054988416886	9,86914051010511	9,86893325479977	9,95102714845454	10,1186594451559
CG44434	FBGN0265626	FBTR0340486	-0,023260112249398	0,999712320006064		10,2458701859805	10,0607246044338	10,155238079245	10,105644751116	10,0278077667042	10,2562471915996
zip	FBGN0265434	FBTR0072398	-0,092843303912643	0,999712320006064		10,6114058842084	10,5446068208001	10,550336436864	10,5193722558044	10,521048531097	10,3859200944084
CG6790	FBGN0037915	FBTR0082460	0,237531677770201	0,999712320006064		9,84478933553883	9,7834827363521	9,90224323499003	10,1084771906116	9,97225608658869	10,1560951669849
ms(3)76Cc	FBGN0036895	FBTR0074948	0,025232389938989	0,999712320006064		10,2923141659888	10,2218811303731	10,3609224646144	10,3002917598489	10,171248445308	10,4669560035844
CG31075	FBGN0051075	FBTR0085080	-0,023302860273517	0,999712320006064		9,0184631498346	8,85808268469484	9,23104588376821	8,56862736486776	8,86761134137456	9,47198547215894
CG43340	FBGN0263077	FBTR0306931	0,059592164078607	0,999712320006064		10,4700914729839	10,4249112758907	10,4609592722463	10,5236226844746	10,549575986766	10,4602132675907
Iyd	FBGN0286980	FBTR0475275	0,080995886360858	0,999712320006064		10,1269430556693	10,0564910701197	10,1971882798512	10,1734872432631	10,0800777465322	10,358209501687
Mst84Dc	FBGN0004174	FBTR0081587	0,065157921059972	0,999712320006064		10,65504257869	10,8446391086352	10,8752507438778	11,1415594835979	10,6762567626692	10,7153018393284
TMS1	FBGN0028399	FBTR0075389	-0,091948283661965	0,999712320006064		10,2080583312355	10,0969039912932	9,93139987148528	10,0726656150096	10,0341306066129	9,86227547720594
CG11125	FBGN0033174	FBTR0088974	0,203275281853984	0,999712320006064		9,75200163993386	9,72244109171949	9,73225391416123	9,86391340295509	9,88259876603268	10,0587072579737
Fkbp12	FBGN0013954	FBTR0086515	-0,077562266587694	0,999712320006064		10,1887741594954	9,98255255953868	10,2418375854066	9,97671981371622	10,0303402289388	10,1785685622952
CG9932	FBGN0262160	FBTR0089956	-0,049814174155439	0,999712320006064		10,8314437295286	10,7767778173592	10,8593248117495	10,8095182675748	10,794941992979	10,7136828733082
Apoltp	FBGN0032136	FBTR0303874	0,034135439723407	0,999712320006064		10,1137712715513	9,74891866334983	10,2801182469295	10,205587253102	9,99317717013585	10,0889947484693
CG9813	FBGN0038143	FBTR0082765	-0,079668180599123	0,999712320006064		10,202413224657	10,1534962664932	9,97716920738895	10,174839100793	10,0958801107723	9,81171426041649
Lip3	FBGN0023495	FBTR0082771	0,171546694078858	0,999712320006064		6,47566637156489	4,75218539300408	7,96163908320902	3,23468644778135	6,09155477752507	8,37544051225869
CG13245	FBGN0045827	FBTR0080802	0,143819548645068	0,999712320006064		9,76431495012105	9,72599963727868	9,65667175784079	9,72317028777513	9,91858628469882	9,92658099243929
CG43816	FBGN0264364	FBTR0332229	0,143819548645068	0,999712320006064		9,76431495012105	9,72599963727868	9,65667175784079	9,72317028777513	9,91858628469882	9,92658099243929
Dup99B	FBGN0250832	FBTR0089608	-0,046934547206763	0,999712320006064		9,28947304691444	9,38701533106467	9,26452742848316	8,79647808674136	9,34747454671982	9,553889667581
CG10841	FBGN0038163	FBTR0082795	0,098119905988781	0,999712320006064		10,4625545022315	10,5764945265208	10,583368371924	10,636837725918	10,6210426025648	10,6600523558456
red	FBGN0285913	FBTR0082921	0,014460529219313	0,999712320006064		9,94824968407942	9,94487562891991	9,84720913291815	9,77222188695891	9,92676514482938	10,0701397093717
nrv3	FBGN0032946	FBTR0081518	0,078157187019384	0,999712320006064		10,9371917905057	10,9288808842807	11,014217205827	11,1614714037048	10,957454085723	10,989318343009
colt	FBGN0019830	FBTR0077731	-0,12579527779448	0,999712320006064		10,1125678519015	10,0508269632215	9,90060601430783	9,81446585444837	9,92131772656254	9,95700580820708
ND-20	FBGN0030718	FBTR0074151	-0,193078025597698	0,999712320006064		10,1352629162884	9,92333866749315	9,90551211294931	9,95956684800849	9,7884950293857	9,63652848390861
CG32192	FBGN0052192	FBTR0075147	0,092207917080751	0,999712320006064		9,92650002464042	10,0002938450574	10,1998533111903	10,0254901716014	10,1198584057089	10,2584697272116
eIF4B	FBGN0020660	FBTR0113679	-0,026513667738294	0,999712320006064		10,2752068626701	10,1241297108325	10,2750724665734	10,1323310144257	10,256998497745	10,2076153158144
CG13585	FBGN0035020	FBTR0072303	0,032342108056878	0,999712320006064		9,52298067973525	9,4826744688977	9,43934190939235	9,20914717534014	9,52855757955916	9,75144788527701
velo	FBGN0035713	FBTR0076950	0,05811006288447	0,999712320006064		10,5053640056592	10,5089031713553	10,4797218431069	10,5602892833509	10,5424968321723	10,5653865705252
CG3868	FBGN0036422	FBTR0075729	-0,341554815815618	0,999712320006064		9,33352312641562	9,35519830019139	9,01198721053058	8,50985274320705	8,88730284764158	9,22162922978863
Oatp30B	FBGN0032123	FBTR0079825	0,044470824301393	0,999712320006064		10,4397044211103	10,4095028300393	10,6226295682701	10,5151092676259	10,4836534773618	10,6113236991406
CG4000	FBGN0038820	FBTR0083935	-0,198496226758731	0,999712320006064		9,87349121784201	9,75763762414866	9,69306738411232	9,68002846683428	9,74752652881149	9,26648978599899
lectin-46Cb	FBGN0040092	FBTR0301706	0,045638418685734	0,999712320006064		9,85201851588737	10,2456279944085	9,92818919195962	9,98136271611808	10,0837398390989	10,1223250087205
ATPsynCF6	FBGN0016119	FBTR0084432	-0,07781806697984	0,999712320006064		10,3749340021964	10,2180956349051	10,1483561975673	10,2790788462591	10,1186689090332	10,1174355180706
CG43679	FBGN0263762	FBTR0310456	0,097451433961845	0,999712320006064		9,00295930908853	8,85483581636151	8,74633338591316	8,37991131201058	9,17510066385027	9,20559257047293
CG46280	FBGN0283438	FBTR0445182	0,103574244741033	0,999712320006064		10,0397282468989	10,0265032924389	10,1524892646365	10,0971139134667	10,1340563900131	10,291403317362
CG33523	FBGN0053523	FBTR0091475	-0,006592037371705	0,999712320006064		10,4368225452324	10,4216232917475	10,4698191207824	10,3833253473462	10,3881620020742	10,5317863349044
unc-13	FBGN0025726	FBTR0089245	0,03999334555321	0,999712320006064		10,6199006969352	10,8689843882645	10,7343826971291	10,8439169795004	10,8171108871089	10,6875292427589
Mst84Db	FBGN0004173	FBTR0081586	0,059663661689411	0,999712320006064		10,4691515021423	10,6791913958065	10,5472005636846	10,83197050189	10,614306383134	10,4051059209354
ND-ACP	FBGN0011361	FBTR0072676	-0,193410481680653	0,999712320006064		9,80808987094708	9,47211813479895	9,53320023165921	9,30115197997591	9,46445670458881	9,48722717412442
sqd	FBGN0263396	FBTR0082854	-0,034331360058571	0,999712320006064		10,8211666667135	10,7647182090454	10,8885270281643	10,8051601815841	10,7663633363292	10,8024199593377
CG3492	FBGN0035007	FBTR0072294	0,109051813792561	0,999712320006064		9,94554884075938	10,1064915462035	10,0154926783963	10,0329637845243	10,1305199717995	10,2259029474925
NKCC	FBGN0051547	FBTR0078764	0,162711025239789	0,999712320006064		9,51571569528169	9,69365225021473	9,65667175784079	9,5977561026953	9,87698167257244	9,86227547720594
CG13428	FBGN0034515	FBTR0086267	-0,119271710972726	0,999712320006064		9,60399985736161	9,42034389700648	9,11441424922855	9,28120753465834	9,46632824002453	9,05006371608583
Irk3	FBGN0032706	FBTR0081125	-0,133072762364391	0,999712320006064		9,03634286814928	9,24294114178506	8,22500264480665	8,9559460072422	8,96083371054481	8,28239737772943
for	FBGN0000721	FBTR0089304	-0,104497493277211	0,999712320006064		10,1065356500075	9,80045912023474	10,0483952825997	9,87726105397641	9,95769480951847	9,8237714193831
Idgf3	FBGN0020414	FBTR0080862	-0,015470433633574	0,999712320006064		10,3899119758286	10,3368896299552	10,3038476157016	10,3260725116926	10,3881620020742	10,2695313348354
ssp7	FBGN0052667	FBTR0073474	-0,169533355498949	0,999712320006064		9,21741387754312	8,66025515081007	9,09736379128057	8,39854534419099	8,81570628002626	9,20097773450061
PAPLA1	FBGN0031990	FBTR0079641	-0,008288504200492	0,999712320006064		10,1125678519015	10,0046952857023	10,2314555037028	10,0089106599803	10,061626536072	10,2495589671326
mib2	FBGN0086442	FBTR0081142	0,006380230856593	0,999712320006064		11,0382525308478	11,0222877335813	11,1947283926761	11,1463910310536	11,058924072554	11,0737773336137
kis	FBGN0266557	FBTR0078144	0,00074115967934	0,999712320006064		10,8445504277025	10,9564077271687	11,1485731038699	10,9992563658848	10,9581192710483	11,0092523373234
ND-30	FBGN0266582	FBTR0073113	-0,053636957040579	0,999712320006064		10,0747550463662	9,90618829412279	9,93139987148528	9,85719298087626	10,0265398666065	9,86810901833524
CG11911	FBGN0031249	FBTR0078098	-0,286782116941321	0,999712320006064		8,11616173422223	8,90278787271127	8,04106719899116	8,91446757152586	6,79823529349218	7,93317408148708
eIF3e	FBGN0025582	FBTR0075345	-0,081918855854123	0,999712320006064		10,1041156893658	9,97957435110705	9,83182817968814	9,86893325479977	9,90070473445074	9,91535638714568
CG6028	FBGN0038924	FBTR0084186	-0,187107375569597	0,999712320006064		9,26368422292198	9,18465115721605	9,74325730971682	8,96535094120013	9,13800907053609	9,53200931133859
Prosbeta1	FBGN0010590	FBTR0087262	0,037973066429756	0,999712320006064		9,88057834672032	9,78518939234699	9,77934074926865	9,70082253271603	9,94164034750141	9,90546270406407
asRNA:CR46485	FBGN0287616	FBTR0479984	-0,034499801970271	0,999712320006064		10,6308696997139	10,4974970515478	10,6724100220489	10,5950375924845	10,5662510566108	10,5418575919773
Larp4B	FBGN0035424	FBTR0073045	0,00980717445089	0,999712320006064		10,6820658093774	10,6532601762657	10,8338150883606	10,7867110845691	10,5887616730027	10,8190790670884
CG32687	FBGN0052687	FBTR0071458	-0,18299809124589	0,999712320006064		9,89464900697644	9,59785480927679	10,074768406576	9,61379301348625	9,64549996101645	9,79343745355706
lncRNA:CR32690	FBGN0052690	FBTR0303456	0,187755923211863	0,999712320006064		9,62778118722624	9,61714673174694	9,70249451056297	9,72501706848031	9,78400000376568	9,98546111275278
CG3348	FBGN0040609	FBTR0085172	0,374366645748991	0,999712320006064		7,0489517623462	7,46894360984889	7,69317449901815	8,90146128662194	6,69985550691423	6,39467687297452
Zw	FBGN0004057	FBTR0074748	-0,154043796809613	0,999712320006064		9,7411406039566	9,57435872851839	10,0848958164932	9,53387264874446	9,60869289103367	9,82677002991598
CG11779	FBGN0038683	FBTR0083749	0,091515385201877	0,999712320006064		10,1125678519015	10,0607246044338	10,05134955085	10,2187542885792	9,96565553787732	10,2957382027055
CG14767	FBGN0040777	FBTR0088718	0,051680791137245	0,999712320006064		10,3403969671554	10,3310597715279	10,2288482672701	10,3704041452281	10,3732770817631	10,3140175223145
CAH13	FBGN0033542	FBTR0088215	0,199240275155908	0,999712320006064		9,78561355445705	9,79199589856943	9,88744092847877	9,97826910864966	9,95902465180289	10,1186594451559
CG13337	FBGN0033863	FBTR0087626	0,055012236339598	0,999712320006064		10,2480638495218	10,1078560104623	10,5409082943417	10,4372665290254	10,2580792800918	10,394029456675
mEFTs	FBGN0032646	FBTR0080994	0,030479800247731	0,999712320006064		10,4757184732656	10,5047659177405	10,5261187203004	10,4979302209496	10,509296173333	10,5885379637215
nSyb	FBGN0013342	FBTR0072815	0,027376006751995	0,999712320006064		10,2805747183905	10,427099109628	10,2988842910172	10,34180418865	10,4481072237887	10,297900770733
Ttd14	FBGN0284257	FBTR0086724	-0,07624134444101	0,999712320006064		10,0180394998757	9,98700837627197	9,75960663065614	9,81793097988204	9,94432852852132	9,78421148284839
Sfp24Ba	FBGN0259951	FBTR0300296	0,234151572006169	0,999712320006064		7,91548562228676	7,48583377471531	8,8139967828857	8,3515010675367	7,703910583704	8,92692016947255
CG3345	FBGN0031240	FBTR0078127	0,093105084055221	0,999712320006064		10,4970875868614	10,4369035096813	10,636466716623	10,6688516182411	10,5548626495783	10,6303267755411
CG2145	FBGN0030251	FBTR0073387	-0,418660882323505	0,999712320006064		9,42167489502002	8,82528041113013	9,24659551345352	8,67944697762474	8,74037020462352	8,88438001471633
CG9313	FBGN0034566	FBTR0071521	0,074998822589278	0,999712320006064		10,2304204300424	10,2143001805177	10,2379530548946	10,2562728630049	10,2932983382808	10,3550974330241
CG6415	FBGN0032287	FBTR0080108	-0,073287865585993	0,999712320006064		8,00121667820362	7,33554102838304	9,00590867202588	7,69722207428768	8,08628014953366	8,66737073333705
Galt	FBGN0263200	FBTR0079322	-0,162726496768979	0,999712320006064		9,21068100023522	8,89964018127235	9,65084020930563	8,90797908592006	9,01809497090148	9,39931921676788
CG10237	FBGN0032783	FBTR0081207	-0,189383240581434	0,999712320006064		10,027009682947	9,89832475799203	9,88578681346776	9,67239205772676	9,84569053562242	9,72597598898222
GstE6	FBGN0063494	FBTR0086674	-0,003406512561977	0,999712320006064		8,6812452805045	8,56014398053045	8,92768373082818	8,04939453193869	8,67713415386436	9,21934916346456
lqf	FBGN0028582	FBTR0076794	-0,012543204315042	0,999712320006064		10,9460018397538	10,9586780978688	10,8910027872176	11,036913122297	10,8302505307526	10,8852949137058
Kap-alpha3	FBGN0027338	FBTR0082106	-0,042155380316883	0,999712320006064		10,6771899945569	10,7046647414587	10,7140195020131	10,636837725918	10,6689616553933	10,6634108934617
CG42825	FBGN0262007	FBTR0303833	-0,04723184888056	0,999712320006064		8,57341306532059	8,5238056435914	8,24061719427699	7,6820909928718	8,14821570454843	9,04492263702666
thetaTry	FBGN0011555	FBTR0088162	-0,327141382997783	0,999712320006064		9,71758791723663	9,92798087349403	9,64693937351495	9,47582984527965	9,59336054635112	9,23974118581879
CG1637	FBGN0030245	FBTR0073406	-0,136768370987537	0,999712320006064		10,2698189600816	10,2542792382997	10,1063609376454	10,1392724368077	10,1340563900131	9,94739460409759
CG7220	FBGN0033544	FBTR0088216	0,074882448623411	0,999712320006064		10,0473059109773	10,1254776026667	10,2144236297566	10,1127154503436	10,1666515355743	10,3257230859234
CG33199	FBGN0053199	FBTR0088688	0,029144822901566	0,999712320006064		10,2654941033236	10,233178382482	10,1358854748375	10,2305027411465	10,2699147533825	10,2247667368996
Pi4KIIIalpha	FBGN0267350	FBTR0307158	-0,077757605729375	0,999712320006064		10,1715419788626	10,2066791844147	9,90060601430783	10,1127154503436	10,0290745534971	9,91957585482747
cdc14	FBGN0031952	FBTR0079492	0,081142032439855	0,999712320006064		10,7054026998088	10,738531655432	10,8626922806573	10,9095357372181	10,7663633363292	10,874467843723
CG10560	FBGN0039325	FBTR0084852	0,538265536269983	0,999712320006064		7,84187132109299	7,80130867208375	8,8517671254076	8,61318419948605	8,69000504957459	9,01105149665095
lncRNA:CR32661	FBGN0030356	FBTR0073593	0,107710326276212	0,999712320006064		9,4899962204003	9,40710471972352	9,34618522415467	9,3085606313707	9,47936144606417	9,74512194881676
Mtpbeta	FBGN0025352	FBTR0072226	-0,088831304882813	0,999712320006064		10,0992635562867	9,88246792305393	10,0245407911046	9,83513285548511	9,95902465180289	9,95152153441083
RhoGEF2	FBGN0023172	FBTR0086969	0,042993579326487	0,999712320006064		10,1113634275847	10,0733511749938	9,85568377867168	10,0942590542122	10,0764063345617	10,0120493747834
Calx	FBGN0013995	FBTR0083998	0,079420942509129	0,999712320006064		10,6114058842084	10,6306563055086	10,7499233621414	10,7805085824688	10,7286559811003	10,7233695294341
eIF1	FBGN0035423	FBTR0073044	-0,019869163833887	0,999712320006064		10,1173755192254	9,99587893519118	10,0834533889644	9,9501240079217	10,116286969426	10,0676069823227
lncRNA:Hsromega	FBGN0001234	FBTR0084057	-0,181142548717597	0,999712320006064		10,0308370390536	9,92488772979467	9,79880857030068	9,72132113999249	9,6553773925715	9,84167030081545
l(1)G0320	FBGN0028327	FBTR0071372	-0,140912825402044	0,999712320006064		10,161102999292	9,9093217466431	10,1275113666686	9,90522130531623	9,95769480951847	9,92658099243929
gw	FBGN0051992	FBTR0089096	-0,008421868194078	0,999712320006064		10,7724686509127	10,7963737660046	10,8329569468607	10,7946467467299	10,7587475875149	10,8228385494072
CG7378	FBGN0030976	FBTR0074649	-0,021643221494511	0,999712320006064		9,82729005890186	9,78177405905359	9,53742058145205	9,61777454121754	9,82103745154606	9,65182685043086
ND-42	FBGN0019957	FBTR0084172	-0,047694164966842	0,999712320006064		10,4831871621043	10,4401568921384	10,4054722426721	10,4191290878284	10,437651914535	10,3288990976855
CG34002	FBGN0054002	FBTR0302155	0,250519030175496	0,999712320006064		8,60456430586639	8,76082346090954	8,55143930031025	8,42605274546132	8,80982206582678	9,29708230470157
Tom70	FBGN0032397	FBTR0080309	0,075564647667605	0,999712320006064		10,3144639940654	10,2967739876405	10,3763184883433	10,3809846292494	10,3702815796549	10,4611784471407
asRNA:CR42871	FBGN0265295	FBTR0304128	0,176213248688484	0,999712320006064		9,88199160425565	9,98849059554296	9,92174631722509	10,0770102361336	10,0678031966982	10,1726883682322
CG7768	FBGN0036415	FBTR0075736	0,116194706576241	0,999712320006064		9,93741584043049	9,95855294969705	10,0791174331782	10,040398881228	10,0379110519565	10,2372161071307
CG42523	FBGN0260428	FBTR0300851	0,204176411795644	0,999712320006064		9,12495061512535	9,24294114178506	9,08588382991175	9,10804513141624	9,28734161379846	9,62106615297284
eIF3i	FBGN0015834	FBTR0079053	-0,191517633929612	0,999712320006064		9,99601971217968	9,96006467871641	9,79175972023432	9,695181082346	9,82249935341607	9,66193637379526
KrT95D	FBGN0020647	FBTR0084506	0,076528369322598	0,999712320006064		10,5451567891029	10,6495173728955	10,5597033654448	10,7039209468252	10,6344214113392	10,6465394695928
Hex-A	FBGN0001186	FBTR0071361	-0,075593143355827	0,999712320006064		10,763295691082	10,6846879611036	11,0005255816464	10,8268201437619	10,7247522911908	10,685878790918
rudhira	FBGN0266019	FBTR0305603	0,121780810718632	0,999712320006064		9,9776299650244	9,96006467871641	10,3880507803912	10,3199758936629	10,1492814818519	10,2562471915996
Lst	FBGN0034140	FBTR0087122	0,077176015263072	0,999712320006064		8,80857987347092	7,96685323313083	8,74997485096058	8,04939453193869	8,73105969598734	8,96552354670813
Pp2A-29B	FBGN0260439	FBTR0005088	-0,04005693206375	0,999712320006064		10,537106162502	10,5616348793853	10,4731275864988	10,5193722558044	10,5255432987305	10,4061086680497
Strip	FBGN0035437	FBTR0073083	0,153968543585678	0,999712320006064		10,0012311562895	10,0017624844576	10,104939822887	10,1680671100263	10,2130895416432	10,1879273046757
scpr-B	FBGN0037888	FBTR0082362	0,016525520517222	0,999712320006064		9,51571569528169	9,12929138595192	9,15067980878872	9,16629392424807	9,17510066385027	9,51165656103181
Mfe2	FBGN0030731	FBTR0074209	-0,161149481290704	0,999712320006064		10,3383393977191	10,2481050765742	10,2939038319703	10,1070616659788	10,1328785468655	10,1596669543812
CG3581	FBGN0038697	FBTR0083775	0,133810019665398	0,999712320006064		9,81993557993789	9,81222483761173	9,79880857030068	9,86391340295509	9,88119654164922	10,0751918633654
Wbp2	FBGN0036318	FBTR0273240	-0,043808761723082	0,999712320006064		9,9986277873943	10,1281696142525	9,91689520835539	9,86558862838132	10,0690353618295	9,97738813378553
sxe2	FBGN0038398	FBTR0083225	-0,511242220857937	0,999712320006064		9,18572141873846	8,9852789405968	8,51765944672337	8,31763282575278	8,57675830850962	8,34229676606302
ReepA	FBGN0261564	FBTR0302766	-0,028576084427101	0,999712320006064		10,1352629162884	10,0422888878009	9,93460342159227	9,97671981371622	10,0022356006361	10,054876219602
cbt	FBGN0043364	FBTR0078083	0,148756511491082	0,999712320006064		8,64840530657505	8,35021363958137	9,37240872299636	8,89819131133294	8,8186394117119	9,25317747729856
Rcd7	FBGN0260461	FBTR0074936	0,117247427081147	0,999712320006064		10,3123690775387	10,2505779129221	10,3417451465181	10,4750677459925	10,3204535538898	10,4573138485849
hebe	FBGN0033448	FBTR0088486	-0,212340492047708	0,999712320006064		9,59541061935618	9,62097435138511	9,26452742848316	9,30362576013227	9,48491126304067	9,0551865398181
CG6209	FBGN0033862	FBTR0087651	0,032900880962073	0,999712320006064		10,0833804647653	9,94792625894712	10,441949471151	10,263914984698	10,1198584057089	10,2293062201051
Pp1-87B	FBGN0004103	FBTR0082595	-0,090333134122539	0,999712320006064		10,4915434783187	10,3450120554817	10,3973683997915	10,3972904599926	10,2996104463057	10,2695313348354
CG13492	FBGN0034662	FBTR0302446	-0,255301463865382	0,999712320006064		9,75354656327322	9,75066667606462	9,98800279391947	9,48021031538719	9,4012932193982	9,8237714193831
bmm	FBGN0036449	FBTR0075699	0,111701843060586	0,999712320006064		8,84381731968892	8,47811202088264	9,13961795646391	8,5890512170723	8,86193547510014	9,3185436255523
AMPKalpha	FBGN0023169	FBTR0070216	-0,104282569028207	0,999712320006064		10,2381659892548	10,1587720066	10,0033395729141	10,1070616659788	10,0240007186576	9,96655340618537
Eaat1	FBGN0026439	FBTR0079800	-0,089748787189468	0,999712320006064		10,488763414014	10,3322276293899	10,5782567246378	10,6040972815391	10,3173462199948	10,190257535001
Mob2	FBGN0259481	FBTR0089330	0,119310741473266	0,999712320006064		9,93060314039278	9,99440429113867	10,2209981674314	10,1351115924386	10,2374046712249	10,1417189256948
ND-B12	FBGN0034645	FBTR0071663	-0,102020309434547	0,999712320006064		9,61763715181461	9,57040524064132	9,20740260666731	9,22489456513525	9,48121375820904	9,40735381985057
phtf	FBGN0028579	FBTR0086125	0,050917041751459	0,999712320006064		10,3311147072214	10,3450120554817	10,2249285566627	10,3809846292494	10,2699147533825	10,4030983333995
Frl	FBGN0267795	FBTR0075775	0,047563121613365	0,999712320006064		10,1921960331413	10,0663500609955	10,2963962106797	10,2108684966026	10,1620399317131	10,3278412037759
CG45080	FBGN0266455	FBTR0344451	0,304181610878604	0,999712320006064		8,41452393473396	8,40007070601541	8,5597621108312	8,14629639745163	8,83900603858038	9,12505920129147
fat-spondin	FBGN0026721	FBTR0086975	-0,263939780622702	0,999712320006064		9,49554626663561	8,85483581636151	9,26961015976327	8,94964181608274	8,88450617731173	9,06791457651973
CG14305	FBGN0038630	FBTR0083634	0,175603262179009	0,999712320006064		9,80511318372069	9,88406147236822	9,94417161027613	10,0477958566744	9,91995265205745	10,1809139456066
CG8468	FBGN0033913	FBTR0087532	-0,020645819999039	0,999712320006064		8,61139639937957	8,66397023613232	9,21795859444461	8,46635477735272	8,61099877919407	9,29058115584612
Rab2	FBGN0014009	FBTR0086124	-0,100010268262067	0,999712320006064		9,81550482924714	9,56644088905062	9,41889989406437	9,54854720645609	9,5674388826132	9,41335054320353
Ssadh	FBGN0039349	FBTR0084891	-0,128589354939937	0,999712320006064		9,42167489502002	9,28214492600115	9,75054655794364	9,10521184269928	9,34747454671982	9,61066509129794
CG8665	FBGN0032945	FBTR0081517	0,208268220164265	0,999712320006064		8,45306699312309	8,35940765666805	8,81051357163806	8,25765654021842	8,65104267410433	9,20789446457982
Dic2	FBGN0038797	FBTR0334587	0,158941111380523	0,999712320006064		9,70326950325218	9,86320676045927	9,73776610223816	9,83684181583049	9,94701170995416	9,99348916850924
DUBAI	FBGN0033738	FBTR0087950	0,074127194433751	0,999712320006064		10,0218906954717	9,87767668674793	10,0834533889644	10,026987994648	9,99836037848845	10,1797417305608
CG14740	FBGN0037988	FBTR0082552	0,078666834421401	0,999712320006064		10,0218906954717	10,1105810736449	10,0079089931013	10,078455540551	10,0416816168872	10,2484412423501
CG31635	FBGN0051635	FBTR0079326	0,08874696122592	0,999712320006064		10,0308370390536	10,0265032924389	10,1386660772991	10,078455540551	10,1446139282066	10,2349605612123
Pdk	FBGN0017558	FBTR0088508	-0,029257710222153	0,999712320006064		10,2933766668227	10,1105810736449	10,2988842910172	10,1922989383997	10,1701005903291	10,259579712367
Letm1	FBGN0284252	FBTR0072347	-0,017673990714652	0,999712320006064		10,7732304380646	10,6625749225689	10,8295192673511	10,8112578224723	10,6746388126128	10,7289901884259
CG5065	FBGN0034145	FBTR0087108	-0,043483656446918	0,999712320006064		10,4145348063426	10,3275505149379	10,4531620188536	10,3466103943071	10,4136042254585	10,3054443324883
CG9775	FBGN0037261	FBTR0078894	-0,098207671036383	0,999712320006064		9,87916370340669	9,9356848428222	9,64302796183432	9,687624667975	9,84425195743767	9,64164598550567
CG5059	FBGN0037007	FBTR0078216	0,040353494130143	0,999712320006064		9,58329912280432	9,36892018028001	9,22582520581232	9,62174511102401	9,55693838626011	9,09054583864509
Wdr62	FBGN0031374	FBTR0077811	0,083132915905771	0,999712320006064		10,4339349010981	10,4605930055156	10,5111759614294	10,6020889281887	10,5810092206343	10,4688767255103
ced-6	FBGN0029092	FBTR0088548	-0,047032253944805	0,999712320006064		10,051079869642	9,95703963494962	9,96781808311446	10,2042639159167	9,95769480951847	9,61933784172322
veil	FBGN0034225	FBTR0086926	-0,066986611646796	0,999712320006064		9,37023855789611	9,45077087682252	9,65667175784079	9,21966451051503	9,25088967207834	9,75460048207296
CG44085	FBGN0264894	FBTR0334851	0,034398655636984	0,999712320006064		10,8647048562237	11,141665075594	11,0202609114249	11,1457017998554	10,9312696888716	11,0579146156156
sea	FBGN0037912	FBTR0100461	-0,192716757366069	0,999712320006064		10,2954993238696	10,1051257902474	10,419259509992	10,1707797220394	10,056666096708	10,0303738345041
DnaJ-H	FBGN0032474	FBTR0080493	0,062600675064829	0,999712320006064		10,3899119758286	10,5375364283755	10,5565878084	10,536299348078	10,5255432987305	10,612192927291
CG33926	FBGN0053926	FBTR0091930	-0,27945069031819	0,999712320006064		9,04393828781316	8,30334358816837	8,88526627309049	8,00143907387482	8,57328913771981	8,8105676740744
TTLL3B	FBGN0031853	FBTR0300056	0,020198371200359	0,999712320006064		10,7244345358669	10,7980652492027	10,8295192673511	10,8216513331868	10,7278760876793	10,8613671830065
Gal	FBGN0001089	FBTR0079230	-0,271591533289968	0,999712320006064		8,70059633527268	7,93030183162476	8,86861392767003	7,85396277726307	7,96444503684344	8,82863009456331
CG6115	FBGN0040985	FBTR0080959	-0,152666635791776	0,999712320006064		9,1993892382769	9,21535696487959	8,63652241802823	9,06786361064698	9,10715378517404	8,39173115521012
ImpL2	FBGN0001257	FBTR0073248	0,229225753860793	0,999712320006064		9,00814579039879	9,04632872876834	8,38811694796722	9,46923410032869	8,98191988246283	8,65054582455319
Gclm	FBGN0046114	FBTR0084336	-0,209738985298979	0,999712320006064		9,66929665117329	9,46787387811517	9,3653040010935	9,20120855028387	9,44370796510476	9,23748958729905
CG34212	FBGN0085241	FBTR0112405	-0,041793657037037	0,999712320006064		9,40604275336464	9,4378092398574	9,19943461823156	8,98706025251511	9,41879568950724	9,47389951422722
COX8	FBGN0263911	FBTR0078382	-0,123165427905343	0,999712320006064		9,76890548129566	9,58223335015849	9,50546285477252	9,37593291975027	9,60189862434931	9,51537848147157
eas	FBGN0000536	FBTR0074211	0,138361273881211	0,999712320006064		9,71283088478012	9,48687546939886	9,88909314914398	9,82138780257007	9,75213646036546	9,94877155966012
CG15286	FBGN0028531	FBTR0080625	0,223701161177391	0,999712320006064		9,38626133219388	9,3482881055137	9,40741680062358	9,48239557284074	9,54104293596857	9,76870253103096
CG15531	FBGN0039755	FBTR0085572	-0,010739905313371	0,999712320006064		9,79164156030126	9,54444006588391	9,85905974708759	9,63162398814646	9,86568144681372	9,67197554848539
ND-18	FBGN0031021	FBTR0074712	-0,069850126145363	0,999712320006064		9,62609546010587	9,31323176238864	9,13126554819863	9,26352706201833	9,32907940108978	9,31641180309521
CG32026	FBGN0052026	FBTR0076584	0,083722434492353	0,999712320006064		10,1161751035449	10,1321982365251	10,1566105250129	10,1761896927693	10,1666515355743	10,3075924108637
heph	FBGN0011224	FBTR0085878	0,097645572907227	0,999712320006064		10,0231721461521	10,0351350217834	10,1770420607789	10,1127154503436	10,1928859426297	10,2224916276791
alphaSnap	FBGN0250791	FBTR0074840	-0,043575716784308	0,999712320006064		10,1750049206291	10,2443878565828	10,0380074415229	10,1694240535778	10,1883575702822	9,96791220538987
slgA	FBGN0003423	FBTR0077203	-0,000452807919674	0,999712320006064		10,8196925203563	10,8665682643579	10,9114705416617	10,8808316983332	10,8403881540045	10,8759161563769
CG31300	FBGN0051300	FBTR0084824	-0,199853271850546	0,999712320006064		8,84381731968892	8,35940765666805	9,16165748942855	8,14629639745163	8,57328913771981	9,02417313486675
CG4983	FBGN0032371	FBTR0080253	0,132554032439624	0,999712320006064		9,98290814141488	9,93106739966692	9,96468752385145	10,0798993984989	10,0214570939197	10,1703295634711
CG31178	FBGN0064912	FBTR0300075	0,058021443712262	0,999712320006064		9,98554000579473	9,94944915836614	10,114858354076	9,97826910864966	10,0727255556336	10,1691487132712
Klp59C	FBGN0034824	FBTR0071975	0,102635078667083	0,999712320006064		10,2348515545447	10,2726447513783	10,3198614985668	10,3715835937331	10,3379364700208	10,424039947722
jp	FBGN0032129	FBTR0079860	-0,053234013686306	0,999712320006064		10,7354215906064	10,9117966598092	10,8303794554738	10,8422163845306	10,8244254584242	10,6490827954565
ND-PDSW	FBGN0021967	FBTR0077520	-0,189192792364019	0,999712320006064		9,92786902691401	9,92643513060819	9,67785466867772	9,63555667567781	9,68461029989295	9,66193637379526
CG18449	FBGN0033285	FBTR0089732	0,068481967629661	0,999712320006064		10,4007978300459	10,5304312144882	10,5782567246378	10,5592544959307	10,5645048347058	10,5947080725771
Qsox1	FBGN0033814	FBTR0087760	-0,043401956582655	0,999712320006064		10,1505879350185	10,2542792382997	10,0992413237756	10,0463194925316	10,1446139282066	10,1832555222259
CG7457	FBGN0035812	FBTR0076814	-0,113215900337725	0,999712320006064		10,2805747183905	10,2714276307138	10,370416368729	10,1113040800805	10,1746865407727	10,2924882604113
CG13168	FBGN0033705	FBTR0087998	0,164386254775132	0,999712320006064		9,75970976563425	9,72065852195796	9,89732598845327	9,94220748517814	9,83559023359521	10,0852434029312
CG10164	FBGN0039088	FBTR0084417	0,151889887145727	0,999712320006064		10,0321105713712	10,0336999818583	10,0805642002037	10,2498733587809	10,062863985557	10,2794147816217
Hacd1	FBGN0032394	FBTR0080313	-0,076492474898755	0,999712320006064		10,61565954291	10,6047963064219	10,638432662627	10,542596152885	10,4901070069259	10,5955873664958
FBTI0020325	FBTI0020325	FBTI0020325	-0,55299852917661	0,999712320006064		8,99253007295142	8,1422255490445	8,35023453531509	8,1790002710043	8,05179513010459	7,73035107347509
Ndae1	FBGN0259111	FBTR0299537	-0,163675385209387	0,999712320006064		9,88340347872503	9,7970797869244	9,56662231967324	9,68193127004951	9,63887723546753	9,44881667790849
CG17508	FBGN0039970	FBTR0086071	0,002306554117323	0,999712320006064		10,1517600672893	10,069154584913	9,95367675903445	10,0827827865468	10,0727255556336	10,0342704054391
CG32264	FBGN0052264	FBTR0073187	0,096263407120697	0,999712320006064		10,107744109823	10,1173712969249	10,1729788362897	10,2148167805658	10,2869584919899	10,1820852089803
Sap47	FBGN0013334	FBTR0083204	0,09350778216153	0,999712320006064		10,5593590202985	10,7243686800519	10,6472464171566	10,8121268139908	10,6851231986563	10,7153018393284
pyd	FBGN0262614	FBTR0305294	0,002860375218984	0,999712320006064		10,4943181957586	10,4828485176226	10,5324756830336	10,4925195454959	10,499276543545	10,5262631439069
wash	FBGN0033692	FBTR0087989	0,011656247348758	0,999712320006064		9,7380223732905	9,80383055637255	9,71186043622263	9,5977561026953	9,7320528273515	9,93771894068131
Agpat3	FBGN0036623	FBTR0075417	-0,195664537766108	0,999712320006064		10,067320562837	9,98700837627197	9,85229989181142	9,8231131127997	9,73826223777154	9,77026095019874
CG42675	FBGN0261561	FBTR0302724	0,064941412130238	0,999712320006064		10,162266622981	10,2991648628751	10,1958539157791	10,2460199860548	10,2613167776555	10,344675118306
CG18568	FBGN0033888	FBTR0087608	0,093992943225422	0,999712320006064		9,84478933553883	9,84040549140725	10,1620872890557	10,0089106599803	9,97751486847885	10,1572867456026
AANAT1	FBGN0019643	FBTR0072254	-0,082065997247546	0,999712320006064		9,57981993744549	9,45720828593886	9,51833101839724	9,16357285676375	9,51053180991975	9,60018849864901
yip2	FBGN0040064	FBTR0079876	-0,011477107578087	0,999712320006064		10,392889000503	10,3027437629285	10,4884675596405	10,3692237316979	10,4058235289234	10,3798080183206
CAH1	FBGN0027844	FBTR0080539	-0,089909303755701	0,999712320006064		10,0585982984803	10,0134580863234	9,91689520835539	9,83684181583049	9,95769480951847	9,92658099243929
Alp2	FBGN0283480	FBTR0071782	-0,100932316051264	0,999712320006064		9,60228609584502	9,72065852195796	9,48156891674351	9,41077139851194	9,72581657584304	9,34597441248225
CG6426	FBGN0034162	FBTR0087042	-0,385031956053531	0,999712320006064		9,22411547925753	8,85483581636151	8,59663177315854	8,5849895119621	8,69000504957459	8,30407662346668
oys	FBGN0033476	FBTR0088434	-0,093750387445405	0,999712320006064		10,2192827074026	10,2281682999457	10,05134955085	10,1084771906116	10,1079190740362	10,0080922395239
Gbeta76C	FBGN0004623	FBTR0074949	0,180743509210575	0,999712320006064		9,79013691845683	9,7834827363521	9,73959882801404	10,0329637845243	10,0112375095361	9,79955548527945
CG11878	FBGN0039310	FBTR0084821	-0,295183384307341	0,999712320006064		9,13209469294237	9,08008841174196	9,37240872299636	8,53533561398328	9,25305958954613	8,83757720408953
CG32581	FBGN0052581	FBTR0074184	-0,07262230466722	0,999712320006064		9,00295930908853	8,8152925096133	7,80941651085956	8,64864323310009	8,66414739700046	8,34229676606302
Sdc	FBGN0010415	FBTR0071706	-0,061593273090149	0,999712320006064		9,77043241815415	9,30135442654008	9,66826461229591	9,65312229993332	9,57092213275344	9,36053161192767
Saf-B	FBGN0039229	FBTR0084700	-0,021110131048177	0,999712320006064		9,88199160425565	9,93414733656819	9,70061400687195	9,85213204010055	9,94701170995416	9,65013502100559
CG6701	FBGN0033889	FBTR0303989	0,056987478382944	0,999712320006064		9,99340691359881	9,83711854916798	10,1756889237417	10,0329637845243	10,0227294668737	10,1368948331423
Klp59D	FBGN0034827	FBTR0071968	0,157329037742513	0,999712320006064		9,70326950325218	9,72422146168551	10,0079089931013	9,94220748517814	9,91310783759953	10,0637995353052
CG6752	FBGN0038296	FBTR0083029	0,068160852399401	0,999712320006064		10,1305145868919	10,1731815953624	10,0877763522669	10,174839100793	10,1481160083905	10,2706328451562
CG6441	FBGN0031920	FBTR0079451	0,092777992295075	0,999712320006064		9,85921165217511	9,91868147588483	9,94893201268607	9,95799732717131	9,86568144681372	10,1644156233787
RIC-3	FBGN0050296	FBTR0071527	0,087477886055634	0,999712320006064		9,96167857431245	10,0017624844576	9,93779987387265	10,0073939408229	10,1246066092471	10,0277702614393
l(2)37Cc	FBGN0002031	FBTR0081164	-0,12963468895939	0,999712320006064		10,096831356407	10,0649457519405	10,0033395729141	9,84705328314478	9,95102714845454	9,97738813378553
CG8517	FBGN0034472	FBTR0086329	0,058120169800266	0,999712320006064		10,4223261771515	10,4095028300393	10,4565088603702	10,5022441982765	10,4433642014259	10,5160820465231
Tspo	FBGN0031263	FBTR0078066	-0,124813507777796	0,999712320006064		9,41192467356144	9,47211813479895	8,86189879531643	9,28371572099454	9,23560817275541	8,90438828226747
Neb-cGP	FBGN0083167	FBTR0071449	-0,131584645711788	0,999712320006064		9,5710850882179	9,4826744688977	9,38182758513168	9,13329740979344	9,53213586343876	9,35431078952237
CG3630	FBGN0023540	FBTR0070385	-0,03776608601538	0,999712320006064		9,77804295464867	9,51388778575582	9,36292796400926	9,65506089923006	9,51234455575626	9,39931921676788
snu	FBGN0039594	FBTR0085308	-0,132434808121418	0,999712320006064		10,1161751035449	10,0380008264434	9,95997891088646	9,94379426877773	9,97225608658869	9,80260479929836
alphaCOP	FBGN0025725	FBTR0072811	-0,200013170381776	0,999712320006064		9,96301461391903	9,89200292272557	9,97716920738895	9,61976119209029	9,77647703093002	9,82976242082664
CG31326	FBGN0051326	FBTR0082901	-0,177986505098094	0,999712320006064		9,43713947057947	8,79849079307873	9,32436933339537	8,96222277058252	9,0999386334845	9,04234521100037
CG12605	FBGN0035481	FBTR0073166	0,174577606733422	0,999712320006064		9,79164156030126	9,82721254962756	9,87582209754829	9,97206192120318	9,99317717013585	10,0497522918849
clu	FBGN0034087	FBTR0087242	-0,07265686680448	0,999712320006064		9,83606622940464	9,62859925949982	9,87748767048809	9,61179812146517	9,62218618003379	9,88546943546156
fax	FBGN0014163	FBTR0075412	-0,160060259103191	0,999712320006064		9,86351038179948	9,66798196860059	9,73409365126098	9,73054326853932	9,70218756489072	9,33126882827706
CG18335	FBGN0033610	FBTR0088177	0,1869494814695	0,999712320006064		9,70805811494251	9,78006335565787	9,69306738411232	9,89213101460343	9,85143054639876	9,99348916850924
CG11714	FBGN0036170	FBTR0076156	0,016554951703264	0,999712320006064		9,7016697607368	9,63429161027556	9,51833101839724	9,53597817490597	9,53213586343876	9,82226977366822
Gdi	FBGN0004868	FBTR0079862	-0,119964161821493	0,999712320006064		10,4729077165244	10,4336427740246	10,4363103483291	10,3762917689751	10,3541996697919	10,251791822183
CG32647	FBGN0052647	FBTR0073702	0,224905736983591	0,999712320006064		9,23742600879291	8,92772518279025	9,11441424922855	9,15537872488643	9,37960887486722	9,4173345555823
Slc45-1	FBGN0035968	FBTR0076503	0,291699244065718	0,999712320006064		8,37893221436629	8,48652832140356	8,86861392767003	8,66412731718008	8,6177504240555	9,26648978599899
CG8043	FBGN0037610	FBTR0081902	0,118610595735887	0,999712320006064		9,8404343753814	9,84204615850266	9,82493920902672	9,88388885420551	9,94968991036226	10,0238560707828
yuri	FBGN0045842	FBTR0080709	0,002952060698525	0,999712320006064		10,2976188624098	10,2394166175096	10,3774960202929	10,3089366336782	10,1906235331783	10,4180875833231
m-cup	FBGN0038488	FBTR0083414	0,049288683159331	0,999712320006064		10,4521264527904	10,5130285943805	10,5430087682139	10,5950375924845	10,4155428605706	10,6371753926238
CycT	FBGN0025455	FBTR0075205	0,036683071793002	0,999712320006064		10,2304204300424	10,1092191854647	10,3857119423216	10,3101673977903	10,171248445308	10,3602804908692
Ubqn	FBGN0031057	FBTR0074750	-0,160646398305046	0,999712320006064		10,1388139354202	9,90775587109311	10,0200238280902	9,96270077646492	9,77043027969768	9,85934983725335
Qsox3	FBGN0038918	FBTR0084149	0,089030277154067	0,999712320006064		8,41452393473396	8,71857817144038	8,8517671254076	8,21097919679693	8,71540739981335	9,18704398941927
CG10650	FBGN0046302	FBTR0081183	-0,278670002000944	0,999712320006064		9,40013675416062	9,14000118006868	9,45281075619074	8,85499309127046	8,93132762266402	9,34388276979278
CG9527	FBGN0031813	FBTR0089948	-0,348224414199177	0,999712320006064		9,65779223329759	9,49732476120577	9,46615502145749	9,24305187442065	9,03079792317566	9,30570518138098
Trc8	FBGN0039668	FBTR0085429	0,079648024379576	0,999712320006064		10,4125803711818	10,3725182364429	10,4631793405289	10,5540693962889	10,400939197894	10,5290273825162
nrv2	FBGN0015777	FBTR0079381	0,053648051108304	0,999712320006064		10,4368225452324	10,341536613999	10,3833693064659	10,5289181708529	10,3782558051867	10,4141056527648
spen	FBGN0016977	FBTR0078121	0,055038718587535	0,999712320006064		10,2447721021149	10,3263788632799	10,5772322182376	10,4607310495146	10,3531885732282	10,5142231938673
eIF4H2	FBGN0039797	FBTR0085699	0,105491448128604	0,999712320006064		9,59368661822882	9,68636437331289	9,90060601430783	9,70457128118629	9,85286198779964	9,94187360198009
Pcyt1	FBGN0041342	FBTR0072738	0,060552413042971	0,999712320006064		10,0610957595912	10,045140531022	9,99262097102554	10,2331005665861	10,152772263733	9,87246874657079
asRNA:CR43964	FBGN0264679	FBTR0333776	-0,132048228046212	0,999712320006064		8,72600048675031	8,51148658213376	9,10591420891329	8,0727874437969	8,72168871099335	9,05006371608583
spaw	FBGN0050365	FBTR0088773	0,026948874865437	0,999712320006064		10,6190534629763	10,59704421039	10,6579461696369	10,695468702597	10,5810092206343	10,6767674002852
CG9861	FBGN0034844	FBTR0072002	0,036668901328717	0,999712320006064		10,4007978300459	10,4434029544853	10,5884619719355	10,4968497080147	10,4974472927026	10,5527648230273
CG42820	FBGN0262002	FBTR0303799	0,141926291800908	0,999712320006064		9,56053297770278	9,59979565184379	9,78999211330489	9,67812315065395	9,77798476707023	9,91535638714568
Trpm	FBGN0265194	FBTR0339074	-0,043527674919441	0,999712320006064		9,58156057891965	9,7436618814965	9,19409807204578	9,5547908954001	9,5374867032094	9,34388276979278
CG8813	FBGN0031476	FBTR0077628	0,110406707891877	0,999712320006064		9,70646367644061	9,68270658249496	9,6093457088018	9,67621531486217	9,81810919619331	9,82976242082664
CG3323	FBGN0029750	FBTR0070758	0,230402253390556	0,999712320006064		9,58156057891965	9,46574705826307	9,65861038090557	9,80751053513533	9,7304962898786	9,85934983725335
Tsp42Eb	FBGN0042086	FBTR0086177	-0,418399235877559	0,999712320006064		8,79963437119425	9,01757935514116	8,5597621108312	7,74896502384191	8,46138556771196	8,77374992067719
Rh3	FBGN0003249	FBTR0083876	0,063247199249978	0,999712320006064		9,46946140533177	9,60753301706165	9,13405506060885	9,49543806004286	9,60529975732549	9,32703955310462
Imp	FBGN0285926	FBTR0073413	0,056764372917237	0,999712320006064		10,358784220274	10,2665488538313	10,4317831259634	10,448487718248	10,3297356000631	10,4505257905019
CG31808	FBGN0062978	FBTR0303445	-0,020372016614727	0,999712320006064		9,8316848175187	9,75066667606462	9,54372804750318	9,66278935132619	9,75213646036546	9,66529053344504
lola	FBGN0283521	FBTR0089342	-0,002641204434757	0,999712320006064		10,4869070571395	10,5646190782967	10,4764284824202	10,5602892833509	10,5451555875104	10,412110558494
Bruce	FBGN0266717	FBTR0082239	0,037521749956769	0,999712320006064		10,6165087717341	10,6569932947504	10,8926509360855	10,8112578224723	10,7239702840791	10,7567696350516
CG7742	FBGN0031690	FBTR0079092	0,152966000299562	0,999712320006064		9,5320107639382	9,45506567289185	9,39816406098593	9,52753756990579	9,53926591534968	9,76558063330697
CG31624	FBGN0051624	FBTR0081491	0,171073485364752	0,999712320006064		9,35403583197195	9,76630420808883	9,49681986783892	9,65699689705908	9,77043027969768	9,72597598898222
NP15.6	FBGN0027785	FBTR0083712	-0,096393371817544	0,999712320006064		9,82875646643029	9,76630420808883	9,59928763597364	9,66471501273136	9,7643580780787	9,47389951422722
CG12983	FBGN0037040	FBTR0114616	0,108566274213463	0,999712320006064		10,1933348564607	10,2493420245655	10,2508610205931	10,3821554630135	10,2208707164052	10,4091127343977
h	FBGN0001168	FBTR0076569	0,234257035126098	0,999712320006064		8,94464241582893	8,94309491008826	9,24143090305728	9,06495021995946	9,25088967207834	9,49478806309011
CG11147	FBGN0031734	FBTR0079165	-0,146214760160801	0,999712320006064		10,1197733582647	9,93106739966692	10,1524892646365	9,90195985092021	9,88819407428671	9,98411874947484
OstDelta	FBGN0034277	FBTR0089559	-0,09291562188916	0,999712320006064		9,6952529925878	9,63996158934381	9,68548107789864	9,40617458946629	9,51053180991975	9,79649971250524
Ubc87F	FBGN0267383	FBTR0082838	0,095190614825137	0,999712320006064		9,41583267313002	9,30611710125528	9,18874171259976	9,24819797855054	9,32495954205136	9,60543630484469
CG5793	FBGN0038858	FBTR0304713	0,092795164617491	0,999712320006064		7,92099568177098	7,71798683867261	8,44313834704828	7,50424868210877	7,77207373876777	8,8226343793359
Prosbeta3	FBGN0026380	FBTR0082010	0,029256295901502	0,999712320006064		9,72075058034238	9,46148398931669	9,70061400687195	9,56307400174444	9,61376767501362	9,79649971250524
CG5614	FBGN0038359	FBTR0083171	0,111558240093	0,999712320006064		10,1221672185748	10,1388877081703	10,2078189938964	10,268987335194	10,2153170201542	10,3172193793486
BG642167	FBGN0250831	FBTR0110770	0,103060570905519	0,999712320006064		8,33420394032507	8,37308974769962	8,89516619356209	8,09008652148297	8,65433003141102	9,06537793668013
Drsl5	FBGN0035434	FBTR0073062	-0,346210248568266	0,999712320006064		8,97674347988378	8,46964633364509	8,28647175413684	7,98303668464528	8,58711604720322	8,15934362545688
CG5048	FBGN0036437	FBTR0075684	0,31603204900983	0,999712320006064		9,15799107746574	9,04632872876834	9,42346766124614	9,53808063265699	9,47006404306062	9,58432956521033
CG33017	FBGN0053017	FBTR0087135	-0,033723008449551	0,999712320006064		9,97100497271009	9,76975631663911	9,87415459950315	9,78644109305542	9,81076244889732	9,92097960611945
l(1)G0196	FBGN0027279	FBTR0299522	0,021868761577445	0,999712320006064		10,5620064437839	10,6086567896851	10,5513802150392	10,6348744674317	10,5362739481805	10,6156646122135
CG14500	FBGN0034318	FBTR0086752	0,45071391675245	0,999712320006064		6,96609262194783	6,64343113751899	7,7007205629518	6,29833330682112	7,20025131567228	8,49712901326685
CG5217	FBGN0038694	FBTR0083741	0,098497674274008	0,999712320006064		9,7550898339867	9,85672880097892	9,79175972023432	9,80925251111484	9,85143054639876	10,0277702614393
CG1317	FBGN0035333	FBTR0072901	-0,003668050541844	0,999712320006064		10,6836874259397	10,760386658489	10,7634980588692	10,7399857006695	10,7042810612834	10,7528337417887
Ptpmeg	FBGN0261985	FBTR0306559	0,032493044869244	0,999712320006064		9,63450446748642	9,76803129489772	9,87915132276244	9,63162398814646	9,76587852617641	9,96791220538987
Gpo1	FBGN0022160	FBTR0087307	-0,051115190803878	0,999712320006064		10,5531627402266	10,4466417295885	10,5731269017344	10,5488655939678	10,4780988104447	10,393018275688
cnn	FBGN0013765	FBTR0087703	0,074152109921522	0,999712320006064		10,4184357514678	10,5606387731072	10,6810192372481	10,6514776186173	10,5947626884324	10,6456906969666
CG31743	FBGN0032618	FBTR0080947	-0,338073403213748	0,999712320006064		9,11777098444083	8,64529839681048	8,60469862868727	8,21097919679693	8,42335384050998	8,73915448055475
Pcf11	FBGN0264962	FBTR0301513	0,028482905322262	0,999712320006064		9,99340691359881	10,0927754540418	9,8657880762181	10,0089106599803	10,0678031966982	9,96791220538987
cype	FBGN0015031	FBTR0079072	0,001024099104621	0,999712320006064		9,80808987094708	9,61714673174694	9,62727539908081	9,60980046717965	9,73671238888641	9,71468903832921
lgs	FBGN0039907	FBTR0089111	0,020753293068131	0,999712320006064		10,1209707849355	9,99440429113867	10,0079089931013	10,0899661448584	9,95769480951847	10,1368948331423
CG16772	FBGN0032835	FBTR0081302	0,078370538876625	0,999712320006064		9,32938535287685	9,10489964651386	9,09450235359339	9,04142883943125	9,25088967207834	9,45270407457131
CG2750	FBGN0030376	FBTR0300918	0,070422585722083	0,999712320006064		9,76431495012105	9,5200502220905	9,93939544814304	9,81793097988204	9,71483784662506	9,92378301776007
CG12990	FBGN0030859	FBTR0074479	-0,101079979467681	0,999712320006064		10,0103061291167	10,0900165175814	9,84890804927352	10,1829237519688	9,67654928569332	9,74828838429385
smash	FBGN0263346	FBTR0308849	0,00409149208313	0,999712320006064		10,5099415825453	10,5656124411122	10,5314181325318	10,5436429535575	10,5165397160788	10,5590894997628
CG9896	FBGN0034808	FBTR0071988	-0,254020556910769	0,999712320006064		9,42749355410376	9,42691820314847	8,94684816429007	9,24047192237415	9,01809497090148	8,8105676740744
Sec24CD	FBGN0262126	FBTR0077810	-0,17744380782974	0,999712320006064		9,69846494419376	9,6493623143653	9,89403848833023	9,44702792260255	9,45128753261131	9,79496939552338
Gad1	FBGN0004516	FBTR0073275	0,189621106987168	0,999712320006064		9,88622308927556	9,90461901203069	9,95525487979552	10,2121857922256	10,1031155374837	9,99081811052976
CG4666	FBGN0029838	FBTR0070887	-0,0578044351787	0,999712320006064		9,63114674385074	9,2893784953803	9,42118558542541	9,382968243579	9,21571964462829	9,57187317439834
CG10226	FBGN0035695	FBTR0077012	-0,018979840581276	0,999712320006064		8,99775411511225	9,14000118006868	9,38182758513168	8,84143684292629	9,0829616125995	9,48533074418466
mge	FBGN0035473	FBTR0073175	0,082311894904168	0,999712320006064		9,79314463453193	9,85510475600819	9,94258131246083	9,84874818944866	10,0316047949773	9,95152153441083
scu	FBGN0021765	FBTR0074511	-0,205080714563639	0,999712320006064		10,0409939581114	9,92023554412736	10,0063874605433	9,75243879094218	9,79744328190978	9,80716671971232
Hydr2	FBGN0014906	FBTR0077576	0,060079204714257	0,999712320006064		9,9099698611479	9,88246792305393	9,72301987252279	9,92302869075113	9,95769480951847	9,81926178507281
CG8531	FBGN0033918	FBTR0087538	-0,018973576486387	0,999712320006064		10,2012815478514	10,2381711265758	10,1566105250129	10,1489346589313	10,1186689090332	10,2684289828591
und	FBGN0283478	FBTR0079866	0,017125723350026	0,999712320006064		10,3516614421632	10,329890967522	10,330844815152	10,3597454920751	10,3069398364804	10,3960496949274
cdi	FBGN0004876	FBTR0083716	0,064424312937929	0,999712320006064		10,1876317289643	10,2015760626674	10,2521454879238	10,2524365679046	10,2645470263369	10,3161528830388
SCOT	FBGN0035298	FBTR0072843	-0,202596071505737	0,999712320006064		9,04141092176025	8,69698239646707	9,11158646329301	8,34671115415341	8,70909862096704	9,11773267086976
SPoCk	FBGN0052451	FBTR0078531	0,001148952295804	0,999712320006064		10,4878355341552	10,4477197075508	10,4542784956017	10,5446889952358	10,3266482153712	10,5142231938673
CG4269	FBGN0034741	FBTR0071854	-0,244527760921677	0,999712320006064		8,23594490825275	8,88379787735774	7,79538823850186	8,30780833264112	8,51661694415504	7,31796434835728
Csk	FBGN0262081	FBTR0299728	0,146574501759466	0,999712320006064		10,0585982984803	10,0422888878009	10,0018132110413	10,2715168384034	10,1305199717995	10,1368948331423
Hmu	FBGN0015737	FBTR0085164	-0,142716870491101	0,999712320006064		9,95766301579875	9,73662291016608	9,70999210903657	9,78467133758435	9,56918155893014	9,63310670343458
ND-B17	FBGN0001989	FBTR0080771	-0,144325401025005	0,999712320006064		9,70326950325218	9,59979565184379	9,37240872299636	9,36649880001796	9,45128753261131	9,44686904448102
Npc2b	FBGN0038198	FBTR0082888	-0,154230007371076	0,999712320006064		9,46758002881337	9,56842442654041	9,05971496716143	9,30115197997591	9,33113492713458	9,03717650368946
CG34120	FBGN0083956	FBTR0110826	-0,024396121094919	0,999712320006064		10,5716723095935	10,5774797488776	10,9065846980349	10,783170063556	10,5291290573854	10,6850528564095
mRpS5	FBGN0287187	FBTR0111144	-0,121191577907666	0,999712320006064		9,82729005890186	9,5200502220905	9,61534706504959	9,5977561026953	9,58132170580832	9,43709124154999
CG6071	FBGN0036186	FBTR0076136	0,204878331416268	0,999712320006064		8,74476427698781	8,93389273651852	9,17526315779088	8,90797908592006	9,11671819735519	9,41932244364853
CG31522	FBGN0051522	FBTR0078939	-0,054687554910306	0,999712320006064		10,5433716393353	10,4325542223431	10,5792805040178	10,517242336291	10,3901351050774	10,4860491127174
IP3K1	FBGN0032147	FBTR0079869	0,01828404237594	0,999712320006064		10,162266622981	10,2967739876405	10,0805642002037	10,2226810793036	10,2197616861674	10,1596669543812
shi	FBGN0003392	FBTR0074118	0,053594277804764	0,999712320006064		10,7525196652244	10,8031278322056	10,8269356214393	10,9527311590491	10,8200411673856	10,7653909880545
Rab7	FBGN0015795	FBTR0084503	0,035132246171211	0,999712320006064		10,1841989993651	10,103758740146	10,0215310543358	10,2498733587809	10,1186689090332	10,045897367987
CG7251	FBGN0031723	FBTR0079117	0,171595120732651	0,999712320006064		9,55876676455211	9,67536306098988	9,75779916215161	9,77043459167006	9,791483951264	9,94049004385031
Root	FBGN0039152	FBTR0304161	0,220483427560575	0,999712320006064		9,80511318372069	9,91244840822757	9,98336978618879	10,2965708972583	9,99577110204199	10,0561543630837
Rrp6	FBGN0038269	FBTR0113235	0,011145964495625	0,999712320006064		10,0090131941485	10,0221679836457	9,94576015701958	9,93902867257273	10,0379110519565	10,0316738611929
AkhR	FBGN0025595	FBTR0079308	-0,218906193165965	0,999712320006064		8,43392417470334	8,63397818580155	7,46406508242949	8,64083842178687	7,98547887469919	7,12683181463103
vig	FBGN0024183	FBTR0080718	-0,001054106549836	0,999712320006064		10,5135932151935	10,4150247571994	10,6275866559325	10,5899797397524	10,5201478946908	10,4476068170517
Nepl15	FBGN0039024	FBTR0084317	-0,251050163927761	0,999712320006064		9,4409798512849	9,21535696487959	8,96888958807081	9,13607612764005	8,99753469245934	8,76439677430962
Cyp4d21	FBGN0031925	FBTR0079471	-0,20316048822805	0,999712320006064		9,36215994116073	9,02048021059766	8,79649601464091	8,98706025251511	8,93132762266402	8,70370902621299
Eb1	FBGN0027066	FBTR0086127	0,009394654089527	0,999712320006064		10,3526811374523	10,3027437629285	10,4008470507405	10,3561750363968	10,3297356000631	10,3990747578427
CG1418	FBGN0033468	FBTR0088440	0,064616549448028	0,999712320006064		9,72705518275617	9,76803129489772	9,78645038907033	9,71017620278418	9,77949092914583	9,97062597046892
CG13784	FBGN0031897	FBTR0079414	-0,056992106857845	0,999712320006064		9,68233319549329	9,47634994194338	9,92174631722509	9,5547908954001	9,60019504633197	9,77802789422102
CG3246	FBGN0031538	FBTR0077572	-0,445592340683726	0,999712320006064		9,14627758631869	8,61491151329896	8,87529794869019	8,29791647751746	8,45385900572585	8,59534836162808
PAN3	FBGN0035397	FBTR0072991	-0,033490664079751	0,999712320006064		10,1564390964124	10,0677530044352	10,0335325104981	10,0522159057763	10,040425856546	10,0688739016391
CG17549	FBGN0032774	FBTR0081219	-0,036941394471816	0,999712320006064		9,7160039819427	9,55448205082053	9,51619427936344	9,51264663160175	9,69102683819997	9,47198547215894
RYBP	FBGN0034763	FBTR0071868	0,354556517061669	0,999712320006064		9,04897977597782	8,8319008027677	8,73902276532475	9,5422763786097	9,06578243207303	9,034585189233
CG4822	FBGN0031220	FBTR0078156	0,127528959646902	0,999712320006064		9,10330363657892	8,62638172820617	8,62467060859226	9,04734523409613	9,11194391721312	8,5776568972551
CG17637	FBGN0037004	FBTR0078207	0,207935809388889	0,999712320006064		9,13446821228552	9,2748749051827	9,59928763597364	9,46702880059955	9,60360019310248	9,58963527000708
CG3597	FBGN0031417	FBTR0077792	-0,090557892441733	0,999712320006064		8,68772451472989	8,25489955136429	9,27720083820282	8,45304546985705	8,7557554268886	8,8872553838933
LpR1	FBGN0066101	FBTR0113480	0,001838891822578	0,999712320006064		10,2965594823803	10,2243992870434	10,2889061198487	10,3113971128315	10,3142321789519	10,1879273046757
MESK2	FBGN0043070	FBTR0089703	0,002336604583307	0,999712320006064		10,5406897661631	10,5705690213695	10,5058015304615	10,6309399172691	10,5416094904229	10,4476068170517
CG9997	FBGN0039597	FBTR0085314	0,161432496999643	0,999712320006064		8,49430790904791	8,64905214729963	8,82093807708534	8,3515010675367	8,81570628002626	9,1729743568448
Vrp1	FBGN0243516	FBTR0071791	0,071266886951382	0,999712320006064		10,0623428707497	9,90618829412279	10,0290436559969	10,0928295032978	10,0479440750242	10,0751918633654
tral	FBGN0041775	FBTR0075959	-0,028929885940697	0,999712320006064		10,2869898925363	10,1227805585022	10,3210860044489	10,2511555325933	10,2208707164052	10,1797417305608
csw	FBGN0000382	FBTR0070378	0,045764578329184	0,999712320006064		9,83460723674195	9,74014668875762	9,72856738682222	9,75243879094218	9,87557397535526	9,81171426041649
CG9014	FBGN0028847	FBTR0080579	0,126506017106449	0,999712320006064		9,51024284728772	9,5302628129023	9,54162862135787	9,51050675216316	9,6862171119115	9,74986899969833
Past1	FBGN0016693	FBTR0082654	0,062787520088884	0,999712320006064		10,5734228031819	10,6086567896851	10,6452924530668	10,733578572098	10,6058416361026	10,6742724561183
ergic53	FBGN0035909	FBTR0076626	-0,154362499581708	0,999712320006064		9,51389371844264	9,59201656625566	9,69495774388222	9,20120855028387	9,43799704186593	9,66529053344504
DnaJ-1	FBGN0263106	FBTR0077123	-0,071758075231823	0,999712320006064		10,1388139354202	10,148201162889	10,2534288126784	10,0418813134863	10,040425856546	10,2360887749686
tapas	FBGN0027529	FBTR0086280	0,016314247990244	0,999712320006064		10,0435220540823	10,0761421352044	9,89896693353937	10,0284842642496	10,0454423529164	10,0001452575828
CG7309	FBGN0032314	FBTR0301184	0,130458174502407	0,999712320006064		9,80511318372069	9,85510475600819	9,81801718514955	9,92784734455258	9,89237636026994	10,0433216843189
RpL34a	FBGN0039406	FBTR0084972	-0,178741425180455	0,999712320006064		9,58329912280432	9,5584793547563	9,44833509758849	9,15811527660807	9,47564967178145	9,40534936012327
CG31639	FBGN0051639	FBTR0079207	0,018572711769033	0,999712320006064		9,93196825650785	9,8951673031115	9,95997891088646	9,85887602355041	9,92540521736478	10,051034980917
sut4	FBGN0028560	FBTR0089674	0,266763704810426	0,999712320006064		9,36013319875974	9,46787387811517	9,61534706504959	9,80925251111484	9,61714097421046	9,81473801015299
CG1468	FBGN0030157	FBTR0071388	-0,143854912086607	0,999712320006064		8,98728704560997	7,93030183162476	8,96262632529215	8,6011681688784	8,434868997621	8,64035588360668
CG12099	FBGN0035232	FBTR0072828	-0,003987692178805	0,999712320006064		10,2502541825917	10,2762899645755	10,2366558836202	10,2265972109225	10,2130895416432	10,3097372956457
Slik	FBGN0035001	FBTR0072363	0,032598383774778	0,999712320006064		10,5035289003291	10,5263553257022	10,5058015304615	10,5909927298538	10,5201478946908	10,5216442772221
CG14183	FBGN0036931	FBTR0074907	0,071692607610275	0,999712320006064		10,0025310811692	9,89990089782798	10,1442112559627	10,0813418128695	10,0252708512455	10,1608555877815
CG31689	FBGN0031449	FBTR0077705	-0,17375937657082	0,999712320006064		9,63282658251271	9,38926134978215	9,23884164810176	9,32570094957563	9,18422645081506	9,2620659843903
CG9953	FBGN0035726	FBTR0076898	-0,222754716224157	0,999712320006064		9,55168020941847	9,35749436275442	9,40741680062358	9,09096132935636	9,13094696696444	9,41534392462721
CG14712	FBGN0037924	FBTR0082418	0,134778817706353	0,999712320006064		9,38027362609987	9,43128448886851	9,55833910485005	9,4736346124334	9,49594725695556	9,78421148284839
Crtp	FBGN0029501	FBTR0072299	0,098202082703199	0,999712320006064		9,68395451170515	9,81389784870647	9,87748767048809	9,79876896473628	9,84569053562242	10,0186205755032
Tudor-SN	FBGN0035121	FBTR0072519	-0,073636575121172	0,999712320006064		10,2403713896326	10,1415548359768	10,3137233307434	10,128150073111	10,1620399317131	10,1890928903096
CG15406	FBGN0031517	FBTR0077580	-0,053188978616121	0,999712320006064		9,55876676455211	9,78177405905359	9,67018773020738	9,42901355338548	9,76739737356935	9,63994216781194
Obp83a	FBGN0011281	FBTR0078656	0,205399070352677	0,999712320006064		8,8204215762864	9,25776768301099	8,93729776932318	9,01450064378484	9,24871648598119	9,37289335893701
pros	FBGN0004595	FBTR0304603	0,22827536661488	0,999712320006064		9,36013319875974	9,53432769274414	9,7882223380257	9,83854875420294	9,78400000376568	9,77026095019874
AdSS	FBGN0027493	FBTR0083991	0,014311973533206	0,999712320006064		9,93605587166911	10,2394166175096	10,1455942267689	10,1829237519688	10,2330141111395	9,94739460409759
asRNA:CR45171	FBGN0266681	FBTR0345048	-0,274191569751968	0,999712320006064		7,66271562902769	8,1422255490445	6,63674520214588	6,9934608228432	8,21206989102826	5,94275924813975
px	FBGN0003175	FBTR0071838	0,151881679943951	0,999712320006064		9,16729387383378	9,37573248639049	9,10875312380673	9,1878796559782	9,47564967178145	9,43512770350173
CG5122	FBGN0032471	FBTR0080431	0,057559299131251	0,999712320006064		10,0698029832605	10,0550771268077	10,0483952825997	10,0913985344518	10,1043179218587	10,1489249534038
CG8654	FBGN0034479	FBTR0086340	0,042966303504464	0,999712320006064		9,25280132154602	9,30611710125528	8,62069826998882	9,382968243579	9,007851457705	8,98175679554133
CG14687	FBGN0037835	FBTR0082280	0,265960433117082	0,999712320006064		9,00555488041414	9,09392507584203	9,10875312380673	9,29867395075732	9,51234455575626	9,16825382175048
asRNA:CR45835	FBGN0267485	FBTR0346857	0,093323603992506	0,999712320006064		8,98465836927596	8,90906272718142	9,31947622912586	8,99320338047577	9,01041916265984	9,46622806231847
Kr-h1	FBGN0266450	FBTR0344437	0,003155018241323	0,999712320006064		9,31271455276036	9,27244340093316	8,71686596801613	9,13884950379491	9,19555310259814	9,05006371608583
SCaMC	FBGN0052103	FBTR0075982	0,107600313643741	0,999712320006064		9,63114674385074	9,34134465314927	9,40279784860977	9,60579684114231	9,45694618946197	9,64674539853871
Diap1	FBGN0260635	FBTR0075499	0,019731012578812	0,999712320006064		10,5916758814442	10,6067278393284	10,7186728039944	10,7427229262063	10,6827104787672	10,5473215152426
CG7546	FBGN0035793	FBTR0076791	-0,028219112774083	0,999712320006064		10,0722811395622	9,92023554412736	9,93939544814304	9,97050594247274	9,8867972803473	9,9948228452999
p47	FBGN0033179	FBTR0088997	-0,041122743923101	0,999712320006064		9,67582964845752	9,56445462067293	9,52896749974712	9,44254537435222	9,67493166384557	9,52279363975771
CG5590	FBGN0039537	FBTR0085215	-0,252432929907672	0,999712320006064		9,81698325861012	9,83217405159603	9,64498499324382	9,59573889627218	9,54104293596857	9,40735381985057
hyd	FBGN0002431	FBTR0082090	0,050168005339266	0,999712320006064		10,3311147072214	10,2281682999457	10,3525637372685	10,4596223029538	10,2119745113734	10,3838856114931
CG33303	FBGN0053303	FBTR0080052	-0,038038258657995	0,999712320006064		9,43521543982439	9,42034389700648	9,55833910485005	9,23788734836764	9,34136885537159	9,6836003020846
futsch	FBGN0259108	FBTR0112628	0,159004292826509	0,999712320006064		9,89324810033833	10,025059636539	10,104939822887	10,2765625785059	10,1872232528008	10,0316738611929
CG16721	FBGN0029820	FBTR0070821	0,081142949607421	0,999712320006064		9,92650002464042	9,93414733656819	9,75598942633429	10,0418813134863	9,97357258023126	9,84611053771276
CG1907	FBGN0039674	FBTR0085447	-0,177770927943968	0,999712320006064		9,58156057891965	9,27730231829273	9,57485824789247	9,21178370586497	9,22237966459764	9,47389951422722
cib	FBGN0026084	FBTR0070639	-0,224150055053758	0,999712320006064		9,41192467356144	9,24294114178506	9,16438890737661	9,21441542690853	9,2090287368708	8,68069079861578
CG9934	FBGN0032467	FBTR0080428	0,132729420150004	0,999712320006064		10,0308370390536	10,0775355932019	10,0557696411378	10,3751161648435	9,96697806571131	10,1925840076241
RR48532	RR48532	RR48532	0,417309000118906	0,999712320006064		8,43392417470334	8,70060421622528	8,79297024061516	9,34264001639872	8,61437855123519	9,14201111918633
Rhau	FBGN0032883	FBTR0081459	0,029244500889882	0,999712320006064		9,89884358336508	9,6845366371432	9,85905974708759	9,88388885420551	9,69262652357325	9,95152153441083
CG6661	FBGN0036403	FBTR0075770	0,152142407553486	0,999712320006064		9,7411406039566	9,90304802110333	9,95525487979552	10,0119393230364	9,94701170995416	10,0977101396651
Pglym87	FBGN0011270	FBTR0082620	0,040262371597861	0,999712320006064		9,91550098679389	9,92023554412736	10,0791174331782	9,92944999255999	10,0303402289388	10,0751918633654
CG5390	FBGN0032213	FBTR0080064	-0,278777858155296	0,999712320006064		9,67419917050132	9,38701533106467	9,6663389274389	9,31347867995473	9,28734161379846	9,31427682585272
CG16799	FBGN0034538	FBTR0086249	0,000378665511498	0,999712320006064		8,76940897258706	7,9788341019218	8,5090894364358	8,23709726886918	8,82156659216844	8,22445767503327
CG42232	FBGN0250754	FBTR0290134	0,16344697618097	0,999712320006064		9,45434124540146	9,44430461473121	9,71558984762881	9,64923726890524	9,63887723546753	9,82076656331944
Gabat	FBGN0036927	FBTR0074908	-0,088025781807215	0,999712320006064		9,60057029614866	9,83217405159603	9,90551211294931	9,5422763786097	9,62721380388574	9,89550070351938
CG12016	FBGN0035436	FBTR0073063	0,051952962731879	0,999712320006064		8,69417478035791	8,02578674103291	8,97201105222261	8,41694176263564	8,5558170375358	8,96824180443434
kat-60L1	FBGN0037375	FBTR0078627	0,113168998396571	0,999712320006064		9,78561355445705	9,80887298386252	9,80232012229423	9,85887602355041	9,8993200065521	9,97333464043368
CG46439	FBGN0286979	FBTR0475273	0,020602271040337	0,999712320006064		10,1269430556693	9,99292813824318	10,1971882798512	10,1406567224861	10,0416816168872	10,1995409999866
by	FBGN0000244	FBTR0082119	0,051472988836191	0,999712320006064		9,73333235377996	9,56246561387734	9,6093457088018	9,69706401798617	9,7869982431083	9,57365925703355
CG3702	FBGN0031590	FBTR0077477	0,090112439509824	0,999712320006064		10,2001489826405	10,1951716712663	10,2288482672701	10,3357738276172	10,2406888447791	10,3161528830388
CG12239	FBGN0029810	FBTR0070814	0,088164497720271	0,999712320006064		9,13446821228552	9,56842442654041	9,17255226967192	9,455951451521	9,55165933830499	9,13960157773213
mgl	FBGN0261260	FBTR0302153	-0,015029461824944	0,999712320006064		10,2326376935242	10,1990177167288	10,2939038319703	10,1922989383997	10,2252983316161	10,2629045529905
CG15219	FBGN0040519	FBTR0085944	0,037869649547185	0,999712320006064		10,0759904107561	10,3169712364724	10,4008470507405	10,2740419143505	10,2816539212334	10,3664756805059
trol	FBGN0284408	FBTR0342806	-0,076974136549497	0,999712320006064		10,7030059697606	10,7429292223586	10,7168132838781	10,7445448622938	10,6443747222578	10,5372884616209
CG5885	FBGN0025700	FBTR0079900	-0,053980794408882	0,999712320006064		9,35810360512267	9,34366285233025	9,63714088860489	9,15537872488643	9,41686142341901	9,58786886890388
wrd	FBGN0042693	FBTR0083552	-0,007994648373438	0,999712320006064		9,95497975398468	10,0149133924272	10,3513656701332	10,0870970921255	10,057907806423	10,1797417305608
CG14676	FBGN0037388	FBTR0078645	0,356507123809511	0,999712320006064		8,86683970802299	8,57205617051878	8,75723032256267	8,99320338047577	9,05835683923789	9,21248726363683
CG31937	FBGN0031360	FBTR0077884	-0,118505441738116	0,999712320006064		9,40604275336464	9,14798167195962	9,3841727237247	8,99320338047577	9,15435410547838	9,4173345555823
tsr	FBGN0011726	FBTR0072188	-0,000921685798166	0,999712320006064		9,96034129628993	9,99735207348209	9,90877360098169	9,99978633431437	10,057907806423	9,79496939552338
CG9747	FBGN0039754	FBTR0085573	-0,011738802000005	0,999712320006064		9,56229703121831	9,48687546939886	9,84210034691303	9,54018003092779	9,50143375679392	9,81624751177916
Usp7	FBGN0030366	FBTR0073641	-0,015719294118249	0,999712320006064		10,7189094707815	10,6773545438318	10,8191568056691	10,8051601815841	10,6092334970799	10,7512563729923
FarO	FBGN0023550	FBTR0070423	-0,43256545043256	0,999712320006064		8,49799927670529	7,5832215880812	8,34060644060347	7,28141839220208	7,39361386971787	8,36310066482664
His3.3A	FBGN0014857	FBTR0079010	-0,135517921712386	0,999712320006064		9,88199160425565	9,80551332451926	9,74872769570533	9,64534174762817	9,75520158480008	9,63139276496359
bai	FBGN0045866	FBTR0084758	0,060613972208639	0,999712320006064		8,98991094104883	9,02337524494938	9,17796896158273	8,7645111810751	9,25305958954613	9,29708230470157
Phm	FBGN0283509	FBTR0072202	-0,057381928850641	0,999712320006064		9,82875646643029	9,66242126118558	9,56248665699976	9,65118109216807	9,62553987525646	9,62106615297284
schuy	FBGN0036925	FBTR0074899	0,08407194260831	0,999712320006064		10,2589824114194	10,220620401871	10,3320600381092	10,4042226485646	10,3121524110749	10,3478097260784
UK114	FBGN0086691	FBTR0080746	-0,350857793603962	0,999712320006064		8,48317679571975	8,12075923271538	9,01198721053058	7,89391172230938	8,03171287626989	8,66402141212791
didum	FBGN0261397	FBTR0089743	-0,036322838449499	0,999712320006064		10,9520697408486	11,0727682226233	11,1263312205246	11,0413665877853	10,9687207356913	11,0360575457771
Fmr1	FBGN0028734	FBTR0082196	0,162318183981617	0,999712320006064		9,71441830573423	9,84532190586355	10,1455942267689	10,238282225921	9,98536727349496	9,98546111275278
CkIalpha	FBGN0015024	FBTR0073680	-0,057502755687523	0,999712320006064		10,3403969671554	10,2883745832083	10,5586655938247	10,4695704793795	10,3732770817631	10,171509447932
eIF5	FBGN0030719	FBTR0074144	-0,016716068324184	0,999712320006064		10,322813372067	10,2653265773368	10,441949471151	10,3260725116926	10,2720562646924	10,3849032115782
Eip55E	FBGN0000566	FBTR0086710	-0,06138386550971	0,999712320006064		8,90069875778381	8,70060421622528	9,18874171259976	8,56037617255708	8,7860422365048	9,21934916346456
CG32437	FBGN0052437	FBTR0078344	0,15381283532102	0,999712320006064		9,31061709250588	9,25776768301099	9,3747692097249	9,37358016712795	9,34136885537159	9,66529053344504
CG3222	FBGN0036014	FBTR0076379	0,204427901681346	0,999712320006064		9,46002989185064	9,45291987301774	9,75417741750874	9,80402026042509	9,65044713002394	9,83572864661251
su(r)	FBGN0086450	FBTR0071338	-0,084748136833203	0,999712320006064		8,55581169078661	8,63397818580155	9,15343206988773	8,3657761221681	8,58711604720322	9,10543849361923
CG31870	FBGN0051870	FBTR0080137	0,145486612603899	0,999712320006064		9,10087824395194	8,86455458145484	8,92446476122462	8,8717612126901	9,18422645081506	9,24871260311531
CG18109	FBGN0028901	FBTR0080786	0,093357500704193	0,999712320006064		9,42749355410376	9,38251277638181	9,68548107789864	9,5977561026953	9,36764222216711	9,79496939552338
vkg	FBGN0016075	FBTR0079036	-0,254295770880746	0,999712320006064		9,3417632403083	8,95223875977595	9,21795859444461	9,24562722100843	8,90396996854093	8,55613672903648
Zip99C	FBGN0039714	FBTR0089920	0,119993549662761	0,999712320006064		9,8433391423301	9,76457505126221	9,83868441129772	9,95799732717131	9,82687619179951	10,0159956857899
CG43783	FBGN0264305	FBTR0331516	0,12274852864653	0,999712320006064		9,67908508665219	9,68087420347872	9,75236312995803	9,78644109305542	9,733607687271	9,95014720226403
tmod	FBGN0082582	FBTR0085658	0,017313031089577	0,999712320006064		10,8115576800228	10,8665682643579	10,8260733769083	11,0121702497965	10,7746944862561	10,7567696350516
CG42671	FBGN0261553	FBTR0302696	-0,072604556715614	0,999712320006064		10,0858354278011	10,1146590414899	9,96155015669252	9,97826910864966	9,98927750657841	9,98277513602451
Sec61beta	FBGN0010638	FBTR0087498	-0,106472878215225	0,999712320006064		9,57283629402389	9,65123513094669	9,55417959466566	9,28871904968675	9,49411377721618	9,65351669819374
Kr-h2	FBGN0266449	FBTR0079192	0,055305062115669	0,999712320006064		9,55168020941847	9,30849255554471	9,50546285477252	9,44702792260255	9,40715100072412	9,67364197337967
Appl	FBGN0000108	FBTR0070109	0,108764004559462	0,999712320006064		10,2611562426809	10,3983951626919	10,391551943523	10,5384013381722	10,4471598659535	10,3909937850253
msps	FBGN0027948	FBTR0301479	0,055273008527151	0,999712320006064		10,1328907051061	10,1548170113094	10,0275442620584	10,2121857922256	10,1067196884708	10,1644156233787
CG33125	FBGN0053125	FBTR0302456	0,008170147043766	0,999712320006064		9,46569619564275	9,17166164584001	9,35577628294825	9,31838002018946	9,13565887498074	9,55026590868384
CG11899	FBGN0014427	FBTR0085390	-0,323008240120523	0,999712320006064		8,69738913067133	8,32696894386962	9,17255226967192	8,31763282575278	8,18504912170934	8,78612719855371
daw	FBGN0031461	FBTR0077720	0,640697804583191	0,999712320006064		7,65612283992004	7,78775160694959	7,73051620590978	8,91770090386185	8,25167520446212	7,6171366505063
CG43675	FBGN0263750	FBTR0310402	0,080741810911093	0,999712320006064		10,0193243743636	9,92952496200111	10,0350256969572	10,0885323316938	10,0189089765789	10,1186594451559
CG17010	FBGN0032424	FBTR0080354	0,205699721176917	0,999712320006064		9,31061709250588	9,37119452499403	9,26197933195549	9,45372573847426	9,45506243553019	9,64164598550567
Rbcn-3A	FBGN0023458	FBTR0303341	-0,165405331659756	0,999712320006064		10,347575438493	10,4017364517751	10,3100278552354	10,2511555325933	10,1328785468655	10,1809139456066
gem	FBGN0050011	FBTR0089758	0,048029091129121	0,999712320006064		10,2148034307497	10,1442170421291	10,273808259239	10,2790788462591	10,2472348481925	10,2529069551251
comt	FBGN0000346	FBTR0073754	0,162802568106055	0,999712320006064		9,69042161722473	9,87126351899057	9,70999210903657	10,0359424228974	9,94835143163019	9,76870253103096
CG32591	FBGN0052591	FBTR0073973	0,03646727688535	0,999712320006064		9,69685986225874	9,71529755937125	9,82838780626867	9,6989444993129	9,67977909826058	9,95563669301635
Cchl	FBGN0038925	FBTR0084185	0,025658619553279	0,999712320006064		9,77195774062343	9,72777562390164	9,60733969618442	9,70457128118629	9,80633637523797	9,67530647564427
Miro	FBGN0039140	FBTR0084595	0,018526265537795	0,999712320006064		10,2741308906871	10,2641032644301	10,404317334079	10,3199758936629	10,3142321789519	10,3664756805059
Mal-A5	FBGN0050359	FBTR0088749	-0,119413121299316	0,999712320006064		9,43906093879403	9,21282296178207	8,98751786399277	9,25588287972353	9,15667406670917	8,8872553838933
mbl	FBGN0265487	FBTR0086991	0,12586143432823	0,999712320006064		10,00771909942	10,0803184779812	10,3501666072518	10,377466415926	10,2086242405123	10,2450828628621
CG7322	FBGN0030968	FBTR0074654	-0,470078423220044	0,999712320006064		8,71017539075692	8,27447279834116	8,76804556931139	7,65134425573224	8,01646558040076	8,58121258843912
Rop	FBGN0004574	FBTR0073263	0,0311132640621	0,999712320006064		9,9182586177529	9,8872433001655	9,72116595059819	9,98290703576548	9,89793394828658	9,73876815215214
CG6830	FBGN0037934	FBTR0082439	0,193344414452865	0,999712320006064		8,56639826354423	8,70782069210732	8,79649601464091	8,47076406732493	8,99234851145399	9,1079057247139
CG10561	FBGN0002036	FBTR0081155	0,051580415042702	0,999712320006064		9,9182586177529	9,81222483761173	9,72672058454717	9,93902867257273	9,8713426236023	9,80716671971232
eRF1	FBGN0036974	FBTR0078173	-0,056053871378359	0,999712320006064		10,3081700963461	10,2762899645755	10,3124925570514	10,234397727219	10,2264031154998	10,2684289828591
CG30039	FBGN0050039	FBTR0088023	0,142235169781139	0,999712320006064		9,5120694377226	9,2845601478806	9,49681986783892	9,53808063265699	9,51415502673629	9,67197554848539
SRPK	FBGN0286813	FBTR0087383	0,033256190979779	0,999712320006064		9,82435276472641	9,78689403181488	9,92818919195962	9,79173737086848	9,93894714822812	9,90546270406407
CG14661	FBGN0037288	FBTR0078848	-0,209799423612572	0,999712320006064		9,26801450053635	8,8319008027677	8,72798690154688	8,83461064971747	8,7434604027923	8,68730499543847
Ubc6	FBGN0004436	FBTR0078849	0,004873849272155	0,999712320006064		9,72075058034238	9,56842442654041	9,50761553521125	9,55893839315468	9,59507220910236	9,66529053344504
CG4218	FBGN0250844	FBTR0080662	0,113892810588338	0,999712320006064		9,60399985736161	9,601733886923	9,68738139760696	9,65893030039299	9,71010698035875	9,85641825234035
CG2736	FBGN0035090	FBTR0072403	-0,150748474159134	0,999712320006064		9,29372671957803	8,67873564294501	9,37712584061626	9,1878796559782	8,79500566810606	8,98980543345091
CG15892	FBGN0029859	FBTR0070926	0,14201594875526	0,999712320006064		9,57981993744549	9,79877044303773	9,70624818036475	9,82655755570504	9,72112163266328	9,95837362534153
Mgat1	FBGN0034521	FBTR0086259	0,027943337905686	0,999712320006064		8,88386856166901	9,03489763552747	8,93089553418982	8,66797251014805	8,86761134137456	9,3185436255523
CG30350	FBGN0050350	FBTR0088636	0,120636339696641	0,999712320006064		9,42167489502002	9,30373772923508	9,38885159554837	9,36175850437488	9,50325796320568	9,60018849864901
CG10600	FBGN0032717	FBTR0081120	0,171581219334369	0,999712320006064		9,72390632544931	9,7330905036773	9,8657880762181	9,99978633431437	9,97488787363714	9,86081339884234
SPE	FBGN0039102	FBTR0084440	-0,393245985296447	0,999712320006064		8,91181079230494	8,32696894386962	8,86861392767003	7,98919693266351	8,40395528121892	8,55613672903648
Vha14-1	FBGN0262512	FBTR0087341	-0,055440480650002	0,999712320006064		9,36620490421992	9,2845601478806	9,03902808188484	9,00844772455905	9,2724433639095	9,24871260311531
garz	FBGN0264560	FBTR0087897	-0,034595591335525	0,999712320006064		10,2954993238696	10,4039596864253	10,4982435319209	10,3561750363968	10,2559169051326	10,479395229202
Rpn13	FBGN0033886	FBTR0087610	0,069269244535757	0,999712320006064		10,0038298358199	10,0322635130865	9,97094186396303	10,0697619151591	10,0849584738095	10,0599820133789
Rho1	FBGN0014020	FBTR0087211	-0,012524126679451	0,999712320006064		10,4766541765822	10,5415808945716	10,6216361035542	10,5289181708529	10,5469253728297	10,5290273825162
CG31694	FBGN0051694	FBTR0077685	0,09907744628736	0,999712320006064		10,0025310811692	9,90461901203069	10,1810938736838	10,1882884590651	10,1139010906492	10,0939814170975
Vha36-1	FBGN0022097	FBTR0087335	-0,052951714090808	0,999712320006064		10,2425734238326	10,3759199260881	10,2482886500527	10,2408660932381	10,2816539212334	10,1879273046757
CG8838	FBGN0031526	FBTR0077588	0,187291967890763	0,999712320006064		9,18800839971017	9,14266625207976	9,05088545618406	9,16900986918645	9,38753185267508	9,37494339123782
Ran	FBGN0020255	FBTR0073471	-0,061589669498856	0,999712320006064		10,384936575794	10,342696024999	10,50795370599	10,3809846292494	10,3940732339428	10,2783199585573
CG10657	FBGN0036289	FBTR0075975	0,273445875506025	0,999712320006064		7,68878957781469	7,51080395041122	8,27134826217907	7,61196580018879	7,82554340613248	8,70370902621299
Trp1	FBGN0011584	FBTR0079931	0,019008620111168	0,999712320006064		10,1505879350185	10,1362156404785	10,1661812610704	10,1639886047907	10,0958801107723	10,2462031915613
Ugt302C1	FBGN0040259	FBTR0082338	-0,098951573839387	0,999712320006064		9,10814222362484	8,77806698470981	9,07431178579343	8,62905146084357	8,80095049925483	9,19634808938952
CG8839	FBGN0033717	FBTR0087957	0,025216656851117	0,999712320006064		9,88340347872503	9,85835101981415	9,91689520835539	9,93584284034955	10,0240007186576	9,76245196534747
LRR	FBGN0033212	FBTR0088939	0,06432704551305	0,999712320006064		9,40800605916969	9,36207555425894	9,52472231284594	9,31347867995473	9,59164685041215	9,56650162082722
Herp	FBGN0031950	FBTR0079493	-0,021276477623146	0,999712320006064		9,60912896111211	9,47211813479895	9,85905974708759	9,52965235527298	9,71010698035875	9,6552045689311
FBTR0481735	FBTR0481735	FBTR0481735	-0,150545079491647	0,999712320006064		9,43328883968468	9,37346528994712	9,16438890737661	9,01450064378484	9,18649890642043	9,3185436255523
cnc	FBGN0262975	FBTR0306744	-0,019056391074061	0,999712320006064		10,3789433575154	10,2505779129221	10,5388047578513	10,4496050517918	10,3245862822117	10,3488530836713
CG31077	FBGN0051077	FBTR0301977	0,022020599941875	0,999712320006064		9,3417632403083	9,66983078499906	9,32436933339537	9,37593291975027	9,38950581710139	9,64504759614139
CG46319	FBGN0284235	FBTR0452135	-0,041807284999662	0,999712320006064		10,0858354278011	9,85510475600819	10,1176797403969	10,043362224044	9,96433179656105	9,93910515760146
hoe1	FBGN0041150	FBTR0077395	-0,224773224014755	0,999712320006064		9,72705518275617	9,70991660146569	9,61334938552589	9,55893839315468	9,55342116814702	9,25094676745117
CG11635	FBGN0033283	FBTR0088739	0,123931444537438	0,999712320006064		9,35199763628894	9,3937429244063	9,17796896158273	9,32570094957563	9,41104301632209	9,55569813942869
ACXC	FBGN0040508	FBTR0080413	0,228998532591468	0,999712320006064		9,26368422292198	9,41814578720414	9,57690990452642	9,63359167194121	9,60869289103367	9,71144790951323
alpha-Est3	FBGN0015571	FBTR0081545	0,049783083920122	0,999712320006064		10,1041156893658	9,99882370908332	10,0718617549396	10,1420396811966	10,0764063345617	10,1076065407327
lncRNA:CR42850	FBGN0262097	FBTR0342943	0,074744082067599	0,999712320006064		9,8021303420475	9,82721254962756	9,90060601430783	9,90684927177529	9,77647703093002	10,0574313752073
CG16782	FBGN0029659	FBTR0070531	0,127348836492369	0,999712320006064		10,0167534800492	10,0336999818583	10,104939822887	10,3224176333536	9,98275455112915	10,2133551420106
zda	FBGN0034368	FBTR0086661	-0,058805312535369	0,999712320006064		10,134077298273	9,92488772979467	10,1675433407907	10,0726656150096	9,98536727349496	10,0041242204688
fry	FBGN0016081	FBTR0076417	0,052105619783345	0,999712320006064		10,4644424395266	10,6067278393284	10,7093511425842	10,6888603279165	10,5688664328388	10,6850528564095
CG34330	FBGN0085359	FBTR0112532	-0,234357047131711	0,999712320006064		8,88950047054062	9,33436762142119	8,91476453337844	8,54373085109778	8,7979811457441	9,0880487142675
shep	FBGN0052423	FBTR0077172	0,031900980327497	0,999712320006064		10,3779420627917	10,3484791447683	10,5440578594524	10,5446889952358	10,4725226742518	10,3498956872528
klhl10	FBGN0040038	FBTR0113685	0,081878638743483	0,999712320006064		9,8404343753814	9,67167723516786	9,8657880762181	9,87559933540645	9,83848325691216	9,91535638714568
CG16953	FBGN0038809	FBTR0300803	-0,041652745413694	0,999712320006064		9,93196825650785	9,738385875314	9,84720913291815	9,8127301657195	9,83703747042275	9,74986899969833
Pif2	FBGN0046873	FBTR0081676	0,08927799847778	0,999712320006064		9,09601519194083	9,091168339085	8,83472127107179	8,91770090386185	9,0155409031202	9,33548574151666
mei-P26	FBGN0026206	FBTR0071303	0,225441819976579	0,999712320006064		9,23078609459855	9,31086410498357	9,55000805729345	9,56925527096567	9,53570529413562	9,67197554848539
CG10845	FBGN0039246	FBTR0084713	0,096167089835133	0,999712320006064		9,28734149821236	9,57435872851839	9,69306738411232	9,63359167194121	9,38950581710139	9,81473801015299
Jheh2	FBGN0034405	FBTR0089970	-0,156666033502158	0,999712320006064		10,1458898595528	10,0479865487785	10,0935202268822	9,98599072458221	9,91858628469882	9,91676424801024
Nop17l	FBGN0033224	FBTR0088900	0,055742349356055	0,999712320006064		10,0333829804755	10,045140531022	10,2482886500527	10,147558297082	10,1364091953885	10,2167881082583
Vps13	FBGN0033194	FBTR0088910	-0,003360027258863	0,999712320006064		10,0435220540823	9,82721254962756	10,1077806539239	10,0329637845243	9,95369791190444	9,99615529033256
Uggt	FBGN0014075	FBTR0075064	-0,103605861296859	0,999712320006064		9,60228609584502	9,60560256257721	9,91851405776753	9,51691689201605	9,50507986592402	9,79649971250524
prtp	FBGN0030329	FBTR0073551	-0,031325166760655	0,999712320006064		9,91273807468114	9,79877044303773	10,0002852325771	9,80576645327134	9,86142093803949	9,95289455859484
SNF4Agamma	FBGN0264357	FBTR0084018	-0,028560693294938	0,999712320006064		10,264410860329	10,2787149999371	10,2353575449697	10,2524365679046	10,2580792800918	10,1820852089803
CG9008	FBGN0028540	FBTR0080576	-0,038059329862126	0,999712320006064		9,15331708726589	9,02914794346052	9,64889110982087	9,14713778650005	9,333187528669	9,30355428910875
Obp57c	FBGN0034509	FBTR0086292	-0,390392350841711	0,999712320006064		8,99775411511225	8,68971136505014	8,54725982037697	8,1790002710043	8,58711604720322	8,31692950384473
tHMG2	FBGN0038979	FBTR0084259	0,264710253491542	0,999712320006064		7,66927842758255	8,173837768358	8,27640706180946	7,97063671053891	7,96973231583315	8,8405472858335
BtbVII	FBGN0263108	FBTR0307301	0,030379955164217	0,999712320006064		9,72862703786769	9,76975631663911	9,7632147884018	9,67047662295785	9,8092885992564	9,86373607534741
CG12853	FBGN0040747	FBTR0087406	0,160684763677833	0,999712320006064		8,86969184527761	8,66397023613232	8,88857380057786	8,72075606139705	8,89287997658901	9,24423386806475
CG7997	FBGN0034117	FBTR0087171	-0,146571208159517	0,999712320006064		8,97674347988378	8,23005354358349	8,79649601464091	8,34671115415341	8,53813074061149	8,75498259459214
Klp10A	FBGN0030268	FBTR0073475	0,066596128423502	0,999712320006064		10,0772247182216	10,1402218884174	10,1797445333793	10,1829237519688	10,1655000158493	10,2473226509413
Pdh	FBGN0011693	FBTR0075426	-0,253347399790398	0,999712320006064		9,59713256278412	9,5302628129023	9,52046459744065	9,40387068075601	9,41879568950724	9,04234521100037
Tat	FBGN0035989	FBTR0076480	0,093315271577344	0,999712320006064		9,76890548129566	9,85672880097892	9,84890804927352	9,87060266478002	9,97225608658869	9,90829640077083
lark	FBGN0011640	FBTR0076841	-0,184226048858445	0,999712320006064		9,0464612340752	8,99416010682273	8,47429105545308	8,50125743651673	8,83031266644228	8,68400168746447
kermit	FBGN0010504	FBTR0088811	0,095480958395021	0,999712320006064		9,74890682119306	9,84695699457312	9,99108322064305	9,95327849360488	9,83269139726603	10,083990783643
COX4L	FBGN0033020	FBTR0086089	0,022482113302491	0,999712320006064		9,19257151423881	9,26267619521337	9,44833509758849	9,07945869415999	9,34136885537159	9,52279363975771
Irk1	FBGN0265042	FBTR0336473	-0,278643126627874	0,999712320006064		8,74786798537372	8,83849095277486	7,91698693031786	8,20569835926125	8,46138556771196	8,15934362545688
CG2747	FBGN0037541	FBTR0081817	0,087606914068538	0,999712320006064		9,83022138496231	9,69183372951031	9,70624818036475	9,88388885420551	9,83848325691216	9,77181768775688
Myo31DF	FBGN0086347	FBTR0080035	-0,224619341971686	0,999712320006064		9,41778271029628	9,22544870225061	9,14239138126364	8,9559460072422	9,1497029609192	9,018938792166
dpy	FBGN0053196	FBTR0305141	0,034298906209578	0,999712320006064		9,89184583204925	9,89041812596113	9,85399282736803	9,9133428292599	9,78249854422573	10,0329727174694
CG11791	FBGN0039266	FBTR0084762	-0,089316554726466	0,999712320006064		9,62102642822722	9,3482881055137	9,32680967619834	9,37593291975027	9,36162146660049	9,31427682585272
mEFTu1	FBGN0024556	FBTR0087670	-0,156289483630086	0,999712320006064		9,57458537671719	9,51799899999991	9,33167801296522	9,27113095466412	9,42265645903346	9,27090006416002
fan	FBGN0028379	FBTR0076683	0,140290801213793	0,999712320006064		9,60228609584502	9,61906181094966	9,59321896065122	9,70831031401944	9,69262652357325	9,8282670012111
Csp	FBGN0004179	FBTR0078493	-0,066272078010399	0,999712320006064		10,0409939581114	9,99587893519118	9,90877360098169	9,92784734455258	9,91310783759953	9,91112454252777
Su(dx)	FBGN0003557	FBTR0077822	-0,045441854799468	0,999712320006064		9,66273393570559	9,42034389700648	9,69873104880909	9,462608062258	9,57959364117515	9,61414045030799
lambdaTry	FBGN0043470	FBTR0088121	-0,272937571230529	0,999712320006064		7,60910996142934	7,47741340956745	8,14981325453784	6,91797217678608	6,52413124701635	8,37953045082534
sima	FBGN0266411	FBTR0344373	-0,191266771456611	0,999712320006064		9,82435276472641	9,68818979687109	10,0863368033024	9,77222188695891	9,51776916691503	9,75302504481198
CG31205	FBGN0051205	FBTR0300451	-0,480697016919611	0,999712320006064		8,69095325241974	8,38213958218411	7,83707035200765	7,57148227360724	8,0911399739615	7,90507706853467
if	FBGN0001250	FBTR0074357	-0,193591105012353	0,999712320006064		9,81846017447516	9,72244109171949	9,74508307740691	9,57541016930427	9,65044713002394	9,4796264511306
CG46025	FBGN0267689	FBTR0347187	0,173635482631031	0,999712320006064		9,48256278908032	9,60366952151124	9,72116595059819	9,75786114014707	9,82687619179951	9,74670603526901
Pal2	FBGN0262728	FBTR0089500	0,027720946915993	0,999712320006064		9,40013675416062	9,41814578720414	9,06264616974943	9,4221997474874	9,4341771616076	9,11528220249503
CG44195	FBGN0265084	FBTR0336853	0,08890634941432	0,999712320006064		9,09601519194083	8,66025515081007	8,96262632529215	9,29867395075732	9,06331147866733	8,5669369388596
CG5455	FBGN0039430	FBTR0085015	-0,06060189222231	0,999712320006064		9,62102642822722	9,46574705826307	9,27214482605959	9,44254537435222	9,41686142341901	9,34178809020231
Mondo	FBGN0032940	FBTR0081524	-0,086838857187101	0,999712320006064		9,87774767159443	9,80551332451926	10,0275442620584	9,73054326853932	9,80633637523797	9,91535638714568
CG5758	FBGN0032666	FBTR0081035	-0,061352039182316	0,999712320006064		9,80511318372069	9,80887298386252	9,73225391416123	9,9501240079217	9,75366983659628	9,41335054320353
Gyg	FBGN0265191	FBTR0339088	-0,012990926207606	0,999712320006064		10,3259319730378	10,4680497214849	10,2775975626825	10,4383925835988	10,3297356000631	10,2673257879401
Rpi	FBGN0050410	FBTR0301852	-0,127610790367194	0,999712320006064		9,41973011522741	9,19495921184846	9,72301987252279	9,28120753465834	9,22680265837191	9,48343181809658
Mst27D	FBGN0051907	FBTR0079425	0,215901492660185	0,999712320006064		9,0184631498346	9,04917240582881	9,28223919310814	9,21966451051503	9,27884717604193	9,49101257174834
wdb	FBGN0027492	FBTR0085203	-0,047136801639911	0,999712320006064		9,8649404499962	9,62669680717702	9,82838780626867	9,75062680288141	9,771944345135	9,66696469347999
Nedd4	FBGN0259174	FBTR0299642	0,080374335087084	0,999712320006064		9,63952644558987	9,77147927824548	9,97405889568754	9,8127301657195	9,88259876603268	9,94325583453574
Iml1	FBGN0035227	FBTR0072703	-0,084259074316366	0,999712320006064		9,66273393570559	9,37119452499403	9,5830474263371	9,45372573847426	9,54104293596857	9,3831145136035
Invadolysin	FBGN0086359	FBTR0082181	0,054240137819496	0,999712320006064		9,1834308066547	9,10763029432196	8,9563357528122	9,41992130861848	9,22237966459764	8,68400168746447
unc79	FBGN0038693	FBTR0301692	0,117337837612401	0,999712320006064		9,4732168139827	9,77320018463164	9,66054640243886	9,70457128118629	9,82541872055426	9,73717532101579
CG5539	FBGN0034907	FBTR0072123	0,166640931505732	0,999712320006064		9,20391655404547	9,46148398931669	9,12567029012301	9,36886311986857	9,43608836599225	9,50043283883675
Nuak1	FBGN0262617	FBTR0305351	0,016307543049533	0,999712320006064		10,0747550463662	10,0336999818583	10,0094289226715	10,0639369236701	10,0429362851316	10,0612556434132
Plp	FBGN0086690	FBTR0099993	-0,09618972536121	0,999712320006064		9,75354656327322	9,57040524064132	9,71186043622263	9,50406800380711	9,60699732173566	9,63994216781194
Tim23	FBGN0267976	FBTR0113781	0,010329836131379	0,999712320006064		9,83606622940464	9,72244109171949	9,98182213809427	9,80227195148025	9,85999796786171	9,91676424801024
Mics1	FBGN0037506	FBTR0081554	0,042424882742426	0,999712320006064		9,52840550992497	9,46361709842535	9,39584157397878	9,40617458946629	9,46070633438656	9,63994216781194
CG11537	FBGN0035400	FBTR0073115	0,127128526996179	0,999712320006064		9,78863070572539	9,87447366639841	9,78289994872698	9,95642609697859	9,88399962885038	9,98546111275278
janB	FBGN0001281	FBTR0085598	0,109492824152128	0,999712320006064		9,4899962204003	9,37346528994712	9,27720083820282	9,44702792260255	9,47379019735883	9,553889667581
Tektin-A	FBGN0028902	FBTR0080788	0,094476157813401	0,999712320006064		9,42942790373742	9,38701533106467	9,41202101172014	9,37358016712795	9,49594725695556	9,62795876736349
Cow	FBGN0039054	FBTR0302022	0,068607759968572	0,999712320006064		9,83897979575361	9,86804621273674	9,79880857030068	10,1028067397581	9,91858628469882	9,65857439779551
fwd	FBGN0004373	FBTR0072515	0,048948925022323	0,999712320006064		10,0154663128405	9,94334789149162	10,0290436559969	10,0726656150096	9,93354561973172	10,123544796521
28SrRNA-Psi:CR45851	FBGN0267511	FBTR0346872	0,210319975666736	0,999712320006064		3,82400902818674	8,1422255490445	7,38196048928221	6,96873423687926	7,86011970056809	7,46378020824626
CG4199	FBGN0025628	FBTR0070334	-0,051201490656492	0,999712320006064		9,36620490421992	9,51799899999991	9,17526315779088	9,54645995757883	9,37762131305261	8,94082596696252
Adk1	FBGN0022709	FBTR0076017	-0,044204722721303	0,999712320006064		9,27878366997469	9,5097648223917	9,29226342152855	9,24047192237415	9,53926591534968	9,14921569122171
ox	FBGN0011227	FBTR0087861	-0,216111396470792	0,999712320006064		9,3479125860266	9,06611775621723	9,22058556716469	8,82086059687876	9,05338512546308	9,11282756483072
CG10616	FBGN0036286	FBTR0075956	0,144223519716887	0,999712320006064		9,31061709250588	9,33436762142119	9,51833101839724	9,44254537435222	9,45694618946197	9,68690452817818
Rpn1	FBGN0028695	FBTR0074893	-0,146852133977926	0,999712320006064		10,1830529386981	10,0394315968325	10,2366558836202	10,1155340554343	9,87275445356246	10,0303738345041
CG2493	FBGN0032864	FBTR0081363	-0,22625208003014	0,999712320006064		8,99253007295142	8,51148658213376	8,93410020314642	8,38925841283213	8,45385900572585	8,91005433058412
Acam	FBGN0011273	FBTR0084904	0,169157237613174	0,999712320006064		9,1993892382769	8,97634276348899	9,23624773776392	9,19589176070912	9,38950581710139	9,33548574151666
CG11151	FBGN0030519	FBTR0073819	-0,091967995932853	0,999712320006064		10,4850483085599	10,5150868905279	10,4753290227298	10,4695704793795	10,2911881502391	10,4348892379957
Khc-73	FBGN0019968	FBTR0087357	0,037969528672532	0,999712320006064		10,1137712715513	10,1241297108325	10,4054722426721	10,3585563217285	10,2837780906008	10,123544796521
LUBEL	FBGN0031857	FBTR0290295	-0,091780454614271	0,999712320006064		9,96967631569707	9,99145047341388	9,84550821356147	9,89869100674989	9,8993200065521	9,73398437324112
Sfp78E	FBGN0261059	FBTR0301939	0,191216260591218	0,999712320006064		7,95898786942179	8,173837768358	8,42957846916239	7,78482008203974	8,38429232871632	8,8105676740744
CG3829	FBGN0035091	FBTR0072396	0,201722394368252	0,999712320006064		8,79363973862135	8,44826219695354	9,22582520581232	9,07945869415999	8,89566047687973	9,18236934107255
svr	FBGN0004648	FBTR0070081	-0,045986449709733	0,999712320006064		10,3779420627917	10,2750759165832	10,4441989629943	10,368042351562	10,2741946018914	10,3214774980732
Cyp4e2	FBGN0014469	FBTR0088745	0,219695064349512	0,999712320006064		9,23300279659687	9,37799612552237	9,44384551097474	9,53808063265699	9,49960724085559	9,67197554848539
Snp	FBGN0265192	FBTR0339099	0,246212758597884	0,999712320006064		9,07145096362122	9,22293237821718	9,32680967619834	9,39461807647749	9,50507986592402	9,46044758410558
ClpP	FBGN0032229	FBTR0080000	0,009151332245608	0,999712320006064		9,96834643392287	9,96006467871641	9,92818919195962	9,93264995743781	9,91584966160905	10,0329727174694
CG10576	FBGN0035630	FBTR0077121	-0,030188070513876	0,999712320006064		10,4194093418684	10,4095028300393	10,4653959977432	10,4191290878284	10,3842076820202	10,4010879483045
CG33129	FBGN0053129	FBTR0080169	-0,095650841976755	0,999712320006064		9,82729005890186	9,74891866334983	10,0791174331782	9,76146475048834	9,70218756489072	9,91676424801024
Cnot4	FBGN0051716	FBTR0080009	0,001105673162375	0,999712320006064		10,0796901696026	9,98849059554296	10,0935202268822	10,0477958566744	10,0466937562378	10,072667997876
CG17562	FBGN0038449	FBTR0083329	-0,18921116895896	0,999712320006064		8,95004244107385	8,6676757793017	8,14428960729789	8,7058710711006	8,3921896978391	8,17354616404965
CG34398	FBGN0085427	FBTR0112648	-0,229497619197667	0,999712320006064		9,34995655703074	9,27244340093316	8,91151657613796	9,07367280122704	8,96083371054481	8,84942101924546
lectin-28C	FBGN0040099	FBTR0308065	-0,767561831387582	0,999712320006064		8,18647565970035	7,73927276617038	6,8553437192196	5,72024755485242	7,57801152890101	6,97292725461754
CG7856	FBGN0033056	FBTR0086024	0,129704808938296	0,999712320006064		8,8866872642928	8,67137182921048	8,74633338591316	8,61318419948605	8,89566047687973	9,13960157773213
BicC	FBGN0000182	FBTR0080803	0,116195057091133	0,999712320006064		9,57458537671719	9,5302628129023	9,6093457088018	9,70457128118629	9,50871678350286	9,83125629197604
Lectin-galC1	FBGN0016675	FBTR0081201	-0,447728839408069	0,999712320006064		8,80857987347092	8,60334937255884	8,56390557991519	7,91347888244631	8,58367172356199	8,07106067757701
FBTI0019405	FBTI0019405	FBTI0019405	0,052952555628884	0,999712320006064		8,24914723967735	8,68606206104619	9,02406799038582	8,66027184828389	8,36836670360684	9,09303864828042
betaCOP	FBGN0008635	FBTR0074576	-0,107434962867342	0,999712320006064		9,68719168818805	9,89041812596113	9,82666453808204	9,56719778913726	9,65701707636753	9,84906312161453
prage	FBGN0283741	FBTR0302654	0,129544919146425	0,999712320006064		9,54990311828585	9,5363558458258	9,88413079976204	9,81099238628923	9,71010698035875	9,85788478942655
Cdlc2	FBGN0026141	FBTR0077924	0,154892630285294	0,999712320006064		9,28306892953684	9,11035578348389	8,96888958807081	9,25332579171275	9,21794306916201	9,36878453445557
Hex-t2	FBGN0042710	FBTR0085011	0,083555489793492	0,999712320006064		10,0585982984803	10,0465642416958	10,1689041357549	10,1976289607076	10,1678021369206	10,1608555877815
TpnC4	FBGN0033027	FBTR0086075	-1,19262935252501	0,999712320006064		8,08704770267633	6,94157608937572	6,92142148002839	7,23032418785959	6,01178551574638	4,18125444561083
hig	FBGN0010114	FBTR0088606	0,142013683915423	0,999712320006064		9,50841394128193	9,81222483761173	9,68167291264579	9,88388885420551	9,87698167257244	9,6703071965147
Uev1A	FBGN0035601	FBTR0077155	-0,073730918182457	0,999712320006064		9,63618040331094	9,5363558458258	9,67210828800771	9,41306432218148	9,64715090300514	9,55569813942869
Prosbeta2	FBGN0023174	FBTR0075629	-0,017630630199481	0,999712320006064		9,58850221932427	9,3528985775977	9,27720083820282	9,4221997474874	9,333187528669	9,43119259192448
Wnk	FBGN0037098	FBTR0346817	-0,0786523460527	0,999712320006064		9,96967631569707	9,85672880097892	9,90224323499003	9,8127301657195	9,81957406680892	9,86373607534741
Gk2	FBGN0035266	FBTR0072767	0,038489636784083	0,999712320006064		9,5534551142484	9,29896718016201	9,70437256627219	9,60980046717965	9,38159370223859	9,69184672103211
mxt	FBGN0031637	FBTR0077409	-0,127857599384434	0,999712320006064		10,1053261770885	10,1887387227642	10,0335325104981	10,0043557104857	9,96697806571131	9,97873677129868
ple	FBGN0005626	FBTR0076956	-0,324507151741573	0,999712320006064		8,96078223015677	8,89015568992618	9,39118535338534	8,63299115758871	8,6244706191291	9,02938855511613
Sec23	FBGN0262125	FBTR0078710	-0,141187348692572	0,999712320006064		10,1978811814159	10,1938873742707	10,2750724665734	10,0639369236701	10,0922487440527	10,0889947484693
CG11426	FBGN0037166	FBTR0078506	0,046892840259579	0,999712320006064		8,40669019833288	8,66025515081007	8,39278306619808	7,97685001978426	8,60421538879695	8,88438001471633
mAcon2	FBGN0037862	FBTR0082336	0,132761877326936	0,999712320006064		9,70486747384648	9,80383055637255	9,96311969310907	9,97361622358373	9,86568144681372	10,0342704054391
Cpn	FBGN0261714	FBTR0082547	0,287627288432249	0,999712320006064		8,47944725754457	8,53602040352955	8,40207027029168	8,45304546985705	8,7434604027923	9,018938792166
Ythdc1	FBGN0027616	FBTR0073078	-0,004604640204634	0,999712320006064		9,49923447116005	9,66056291890936	9,31456647270706	9,462608062258	9,58132170580832	9,43316148939464
Clc	FBGN0024814	FBTR0074830	-0,075898428610848	0,999712320006064		9,47134033159688	9,54040361839324	9,22320776517885	9,24819797855054	9,38159370223859	9,39326376292962
Dic1	FBGN0027610	FBTR0082747	-0,033175170316314	0,999712320006064		9,71917011543454	9,59006522320136	9,6410682720841	9,56307400174444	9,54104293596857	9,74194854833901
NaCP60E	FBGN0085434	FBTR0308342	0,157794628763311	0,999712320006064		9,7946461444119	9,96157482532742	9,97561488972968	10,1253560323592	10,0454423529164	10,0368622848524
CG10126	FBGN0038088	FBTR0082686	-0,022345720709197	0,999712320006064		9,28092789082683	9,37346528994712	8,98751786399277	9,21704235598548	9,3555754794619	9,01105149665095
ALiX	FBGN0086346	FBTR0085241	0,014085379802195	0,999712320006064		10,0535903685916	10,0351350217834	9,96781808311446	10,0885323316938	10,056666096708	9,95289455859484
Mipp1	FBGN0026061	FBTR0075398	-0,083660094359917	0,999712320006064		9,80063660533018	9,68818979687109	9,87748767048809	9,61777454121754	9,74135694958296	9,75774620479018
jbug	FBGN0028371	FBTR0071919	-0,022883699810041	0,999712320006064		10,4587711996681	10,5764945265208	10,5271801611857	10,536299348078	10,5219486056105	10,4358715033635
CG32119	FBGN0052119	FBTR0075867	0,098004955113688	0,999712320006064		9,90163320759906	10,0747473300041	10,0320377769927	10,0999631345733	10,0665699783099	10,1381023693884
vig2	FBGN0046214	FBTR0084775	-0,129932085147734	0,999712320006064		9,76584675071639	9,73485778804869	9,70999210903657	9,55271266668549	9,70694442892188	9,55750434712761
CG9855	FBGN0037242	FBTR0078950	0,080712490768861	0,999712320006064		9,51571569528169	9,62288435977553	9,64889110982087	9,56100767933347	9,68461029989295	9,7749261325332
Fum3	FBGN0036162	FBTR0076177	0,102173802711784	0,999712320006064		9,9099698611479	10,0134580863234	10,030541493232	10,0842223224056	10,0751804513842	10,1014292499876
kcc	FBGN0261794	FBTR0072136	0,015633972318834	0,999712320006064		10,0447844427224	9,96157482532742	9,99415708408442	10,1028067397581	10,0466937562378	9,89264173708635
asRNA:CR44179	FBGN0265068	FBTR0336803	0,033733939695683	0,999712320006064		9,89464900697644	9,78859665951547	9,74142922854266	9,90195985092021	9,74752652881149	9,87826129879481
stx	FBGN0052676	FBTR0071503	-0,027558378581274	0,999712320006064		9,88481397283284	9,83217405159603	9,84210034691303	9,79876896473628	9,73516087324916	9,93633139053023
Naprt	FBGN0031589	FBTR0077479	-0,046162500704993	0,999712320006064		9,43135966328875	9,35978677691825	9,93460342159227	9,73970682078258	9,50871678350286	9,38718278523987
Gmap	FBGN0027287	FBTR0074042	0,069321206648789	0,999712320006064		9,77956025610811	9,99145047341388	10,0631064971392	9,97206192120318	10,0379110519565	10,042032116015
CG8369	FBGN0040532	FBTR0081920	-0,132618548692274	0,999712320006064		9,0464612340752	9,26756806369097	9,17255226967192	8,95279735511322	9,32702094218912	8,75812748515022
CaBP1	FBGN0025678	FBTR0080837	-0,158663771170126	0,999712320006064		9,39618594647574	9,46574705826307	9,47057582159752	9,07367280122704	9,26386048952554	9,48912111446964
nwk	FBGN0263456	FBTR0309276	0,084713928683789	0,999712320006064		9,38825172445294	9,52822607000724	9,3841727237247	9,52117455009826	9,67006788719612	9,34806302706385
Ubc2	FBGN0015320	FBTR0080115	0,126670568951346	0,999712320006064		9,42749355410376	9,5363558458258	9,48156891674351	9,51691689201605	9,60019504633197	9,70004627137024
stv	FBGN0086708	FBTR0075806	-0,048458950999066	0,999712320006064		9,71441830573423	9,7330905036773	9,56041437138048	9,57745598069548	9,6862171119115	9,60368915624433
puml	FBGN0033226	FBTR0088834	0,056290334208546	0,999712320006064		9,92923673134531	9,93260819001765	9,75598942633429	10,0971139134667	9,85999796786171	9,8237714193831
CG14297	FBGN0038655	FBTR0083696	0,151964827408272	0,999712320006064		9,46380989939583	9,42691820314847	9,49247887939787	9,55686613469387	9,61545531053982	9,66193637379526
sbm	FBGN0030574	FBTR0073943	0,274022656804148	0,999712320006064		9,10330363657892	9,27000779173048	9,26452742848316	9,6989444993129	9,46632824002453	9,26427958080706
CG31773	FBGN0051773	FBTR0077509	0,058265209666628	0,999712320006064		9,97100497271009	9,95097045191753	10,0978131750867	10,0566224543284	10,0099549563469	10,1284136605942
CG9570	FBGN0031085	FBTR0070002	0,092745702407322	0,999712320006064		9,46192113362334	9,45077087682252	9,46836711483981	9,47802174289121	9,45694618946197	9,70819948284606
CG45078	FBGN0266448	FBTR0344445	-0,060946638926851	0,999712320006064		9,43713947057947	9,24045516968952	9,28223919310814	9,11932296939938	9,34340695829828	9,31213868447373
P58IPK	FBGN0037718	FBTR0082074	-0,211703996562456	0,999712320006064		9,20391655404547	9,10763029432196	9,5830474263371	8,93375975365639	9,11433303221127	9,23974118581879
CG1275	FBGN0035321	FBTR0072905	-0,072282772073657	0,999712320006064		9,50658271382688	9,72599963727868	9,29226342152855	9,46482012469375	9,48491126304067	9,3912396169642
CG30371	FBGN0050371	FBTR0088798	-0,1196840049769	0,999712320006064		8,75713924797003	9,02048021059766	8,72428944053953	8,27792694134973	8,81570628002626	8,97636598237595
foxo	FBGN0038197	FBTR0082886	0,033141380925903	0,999712320006064		9,42942790373742	9,27730231829273	9,33167801296522	9,26860077419362	9,49227796439463	9,37084040944763
msk	FBGN0026252	FBTR0076685	-0,151554396615092	0,999712320006064		9,75200163993386	9,59006522320136	9,59928763597364	9,54854720645609	9,54281777045816	9,40133206636934
Cyp4ac1	FBGN0031693	FBTR0079066	-0,334164984217227	0,999712320006064		8,99514445858228	8,48652832140356	9,14239138126364	8,4751599222927	8,5593284265835	8,66737073333705
CG18659	FBGN0027561	FBTR0088626	0,123135703660699	0,999712320006064		9,80362253378011	9,90461901203069	9,75598942633429	9,9982599871756	9,89515783041256	9,94187360198009
ppl	FBGN0027945	FBTR0078412	0,044253948805203	0,999712320006064		9,56405893037363	9,3528985775977	9,75054655794364	9,59371886539912	9,51776916691503	9,70819948284606
knon	FBGN0285943	FBTR0087126	0,103675078019015	0,999712320006064		9,60571158553496	9,65123513094669	9,9265811687345	9,8127301657195	9,80633637523797	9,89121012647059
AGO1	FBGN0262739	FBTR0087612	-0,041180830223485	0,999712320006064		9,91963545910138	9,83876295638175	9,95209691012396	9,80751053513533	9,87557397535526	9,90404376577684
KdelR	FBGN0267330	FBTR0080021	-0,183351914018554	0,999712320006064		9,7946461444119	9,78177405905359	9,89732598845327	9,54645995757883	9,65865489870915	9,71630687627565
Pka-C1	FBGN0000273	FBTR0079851	-0,050736888025076	0,999712320006064		10,0244524596146	9,81556892195274	9,97872185227364	9,97516885322256	9,85857359278312	9,84018717978508
Ae2	FBGN0036043	FBTR0076317	0,086607414565038	0,999712320006064		9,67093267604557	9,84368496191169	9,59524469017111	9,86726191082894	9,83559023359521	9,6703071965147
CG15547	FBGN0039809	FBTR0085715	0,249927175094702	0,999712320006064		9,07886424735897	8,82528041113013	9,00285977165387	9,28371572099454	9,0155409031202	9,34597441248225
ND-B14	FBGN0033570	FBTR0088238	-0,163763694492094	0,999712320006064		9,28734149821236	9,15327757974272	8,8551522606539	9,00844772455905	9,03836635102284	8,78612719855371
CG4250	FBGN0034761	FBTR0071865	-0,098841082372878	0,999712320006064		8,71652627478152	7,76717410638408	8,06465219962389	8,38925841283213	8,21652455664232	7,75574651614524
CG3270	FBGN0033093	FBTR0086123	-0,100184079504104	0,999712320006064		9,44863007939997	9,4889713911836	9,50330695746626	9,19055530457577	9,52497039847086	9,40334211155325
CG31327	FBGN0051327	FBTR0082904	0,135836333515484	0,999712320006064		9,41583267313002	9,3482881055137	9,54372804750318	9,50836369403002	9,52676510393054	9,67696905971051
CG42672	FBGN0261554	FBTR0302701	-0,142230421516683	0,999712320006064		9,88903719991216	9,85672880097892	9,72487141513933	9,72686148816043	9,66029086381801	9,66529053344504
cact	FBGN0000250	FBTR0080844	-0,002705031116031	0,999712320006064		9,93877452841299	9,85997141661602	9,85060496733951	9,91009970394503	9,91858628469882	9,81322692747059
Jheh3	FBGN0034406	FBTR0086622	-0,286799928543679	0,999712320006064		9,30851657842127	9,18465115721605	9,02105726607288	8,81740250921379	8,91497536165937	8,94082596696252
pre-rRNA:CR45847	FBGN0267507	FBTR0346881	-0,181114956655983	0,999712320006064		9,36620490421992	9,82721254962756	9,77934074926865	9,38530574815216	9,55518084905346	9,52464148953285
CG30197	FBGN0050197	FBTR0087494	-0,021883397240388	0,999712320006064		9,11055544525694	9,21788652496279	9,29973614741441	8,94330995634687	9,39737477643684	9,18704398941927
Glg1	FBGN0264561	FBTR0078388	-0,157819850018018	0,999712320006064		9,5710850882179	9,5076989137665	9,28223919310814	9,32082446007828	9,31460812693232	9,27310015773643
Pkn	FBGN0020621	FBTR0088601	0,031602374210767	0,999712320006064		9,93333208213503	9,94640175026659	9,84380528647489	9,97826910864966	9,97093839051693	9,86956372543914
Trxr-1	FBGN0020653	FBTR0071167	-0,097764924977044	0,999712320006064		11,0726960484596	11,1476476897555	11,1873614878219	11,1248702484745	10,9501167332447	11,0373524631865
Prosbeta6	FBGN0002284	FBTR0075360	0,059755526175523	0,999712320006064		9,94148807167504	9,98700837627197	9,94098925970898	10,0089106599803	9,99965327613057	10,0394495161639
CG9394	FBGN0034588	FBTR0071567	-0,284369960146411	0,999712320006064		9,10087824395194	8,81194778375961	9,34858897311474	8,90146128662194	8,50573853051634	9,01105149665095
CG8974	FBGN0030693	FBTR0074185	-0,071020710890925	0,999712320006064		9,90023906974118	9,87447366639841	9,75960663065614	9,79701427661101	9,80633637523797	9,72276014643534
CG7069	FBGN0038952	FBTR0084215	0,004182826550071	0,999712320006064		10,1564390964124	10,045140531022	10,3013680877831	10,216130477658	10,115094523248	10,1937458385808
CG9393	FBGN0037710	FBTR0082113	0,251134947888287	0,999712320006064		8,84960745100892	8,80859528551309	8,87195980906895	8,93375975365639	9,08051993284303	9,24423386806475
Prosalpha2	FBGN0086134	FBTR0082590	0,029350476559394	0,999712320006064		9,44672132217687	9,42910299781667	9,58712464966193	9,36886311986857	9,51596322856222	9,65351669819374
FBTI0019554	FBTI0019554	FBTI0019554	-0,294184199212681	0,999712320006064		8,45686526421316	9,00884162686739	8,40669154858979	8,87841426935695	8,026648327997	7,99845502516567
cindr	FBGN0027598	FBTR0085704	0,158133111755583	0,999712320006064		9,45623995427835	9,58419530793916	9,59321896065122	9,71946961905668	9,78249854422573	9,60018849864901
JIL-1	FBGN0020412	FBTR0076236	0,029869768856958	0,999712320006064		9,97498361768931	9,86158999547287	10,0439525061958	9,9982599871756	9,94298506412395	10,0329727174694
eIF3k	FBGN0034654	FBTR0071670	-0,074576352890072	0,999712320006064		9,3417632403083	9,19238909474927	8,99367421872536	9,03548808208853	9,20005898077893	9,0880487142675
DPCoAC	FBGN0067783	FBTR0089480	0,140655792045263	0,999712320006064		9,1834308066547	8,95223875977595	9,12286450237676	9,10521184269928	9,28097547892709	9,29275146218385
PI31	FBGN0033669	FBTR0088051	0,082350548005351	0,999712320006064		9,83314676711109	9,83711854916798	9,77934074926865	9,92141888961774	9,81370563882458	9,95837362534153
CG30412	FBGN0050412	FBTR0072043	0,106694947951297	0,999712320006064		9,48442474066204	9,40266452408122	9,4348242050673	9,51478334176142	9,43990319591021	9,67696905971051
MFS14	FBGN0010651	FBTR0086634	0,150267654623343	0,999712320006064		8,95273489292627	8,99710838762775	9,34858897311474	9,15811527660807	9,4012932193982	9,20328699770539
CG4390	FBGN0038771	FBTR0083836	0,084712015560045	0,999712320006064		9,73333235377996	9,80551332451926	9,68548107789864	9,81099238628923	9,82541872055426	9,84315189873169
CG1927	FBGN0027547	FBTR0072853	-0,099230368993908	0,999712320006064		9,39420647799269	9,17166164584001	9,01198721053058	9,09096132935636	9,07807411367495	9,14201111918633
Opa1	FBGN0261276	FBTR0087573	-0,135119307504908	0,999712320006064		9,73333235377996	9,81556892195274	9,5097650083681	9,71390075622117	9,50689947076004	9,44101031853818
Unc-115a	FBGN0051352	FBTR0082092	0,005324998877166	0,999712320006064		10,1645910585328	10,2041298798944	10,1317044966724	10,2174429796049	10,1872232528008	10,1113002590345
Nulp1	FBGN0027549	FBTR0076684	0,122444746935648	0,999712320006064		9,84188748992411	9,77835062135427	9,79352516412087	10,0134512736089	9,83269139726603	9,93076780616497
Esyt2	FBGN0266758	FBTR0084647	-0,070090232334556	0,999712320006064		9,45623995427835	9,42253866283309	9,16711516377101	9,36886311986857	9,38357580268034	9,08554726018519
Mal-B1	FBGN0032381	FBTR0080275	-0,82516535530245	0,999712320006064		8,16805780793934	7,47741340956745	6,36006868618939	6,72476358744241	7,05856902277675	6,24131287625835
Hexo2	FBGN0041629	FBTR0071249	-0,236744085912749	0,999712320006064		9,4138799966032	9,31559554051369	9,47937698874701	8,99320338047577	9,20679152069803	9,2884075797065
Kap-alpha1	FBGN0024889	FBTR0074881	0,069141755158305	0,999712320006064		9,7411406039566	9,66242126118558	9,87415459950315	9,81793097988204	9,88259876603268	9,78883184314927
Pop2	FBGN0036239	FBTR0076058	0,115672224289591	0,999712320006064		9,40013675416062	9,25284241344237	9,28726001367611	9,36175850437488	9,43799704186593	9,48722717412442
CG17931	FBGN0038421	FBTR0083323	-0,286775505828721	0,999712320006064		9,05400370802776	9,29657597702789	8,817471604596	8,66412731718008	8,86761134137456	8,81359382538094
P5CDh2	FBGN0053092	FBTR0084140	-0,013399317182668	0,999712320006064		10,1352629162884	10,1495267618929	10,2559920425777	10,1842668001047	10,039169002205	10,2706328451562
Smg5	FBGN0019890	FBTR0080561	0,076872363442593	0,999712320006064		9,95229149228369	9,95097045191753	10,0424685351796	10,0653953779177	10,0653357048622	10,045897367987
Sec71	FBGN0028538	FBTR0080537	0,047136970395475	0,999712320006064		10,0218906954717	9,94181853455541	10,1275113666686	10,0956871900022	10,057907806423	10,083990783643
lig	FBGN0020279	FBTR0088774	0,008633879978671	0,999712320006064		10,7046042321172	10,7655829607336	10,8567940417693	10,8473121674357	10,7693984147561	10,7377786467435
Mef2	FBGN0011656	FBTR0088443	0,168608809972328	0,999712320006064		9,22411547925753	9,17426892119977	9,18336539222171	9,32813302704187	9,48306369517338	9,26427958080706
Pka-C3	FBGN0000489	FBTR0075528	0,035662446990501	0,999712320006064		9,77652405574301	9,86482171563612	9,82666453808204	9,95327849360488	9,95369791190444	9,64844120526474
Prosalpha3	FBGN0261394	FBTR0071522	-0,087040997464386	0,999712320006064		9,62946494694555	9,4826744688977	9,54372804750318	9,39461807647749	9,54989535427237	9,45076168558177
Indy-2	FBGN0260466	FBTR0091937	0,187059285108313	0,999712320006064		9,49739154749487	9,47423558999718	9,6547305262435	9,75966407046922	9,67493166384557	9,75460048207296
mei-218	FBGN0002709	FBTR0100639	0,056924483240552	0,999712320006064		9,71124171523658	9,658702179806	9,84550821356147	9,80576645327134	9,64384712761461	9,9279779475007
Ugt49B1	FBGN0027073	FBTR0071625	-0,205955531166933	0,999712320006064		8,74476427698781	8,47388538680188	9,06264616974943	8,34190528471643	8,39612222989971	8,91569821305779
Aps	FBGN0036111	FBTR0076250	-0,069112386432667	0,999712320006064		10,0498229800272	9,96609580375183	9,95367675903445	9,96113466320532	9,89654655709544	9,90829640077083
CG5043	FBGN0032636	FBTR0080980	0,265835404879993	0,999712320006064		8,69417478035791	9,13733117579161	9,29973614741441	9,39229562358272	9,3062731842623	9,28405057850692
Cand1	FBGN0027568	FBTR0080054	0,051412497410644	0,999712320006064		9,88622308927556	9,88087261161553	9,836973405669	9,93264995743781	9,83703747042275	9,98546111275278
Cont	FBGN0037240	FBTR0078917	-0,097721695133214	0,999712320006064		9,67419917050132	9,56842442654041	9,47718172542328	9,55686613469387	9,54459042419071	9,32492025710253
CG12902	FBGN0033512	FBTR0088356	0,103494878295051	0,999712320006064		10,1494148496627	10,3473243738832	10,4112329582703	10,5119037395571	10,2848390036046	10,424039947722
cpo	FBGN0263995	FBTR0330269	0,096440013420016	0,999712320006064		9,83606622940464	9,9093217466431	10,1593515058967	10,105644751116	10,0048133112164	10,0989509086842
Culd	FBGN0035880	FBTR0076674	0,356373374545439	0,999712320006064		8,53080332685836	8,79849079307873	9,03306264786448	9,21704235598548	9,1659167839341	9,07549784481931
Jon65Aii	FBGN0035666	FBTR0077042	-0,113552311876061	0,999712320006064		7,68231513583461	8,6676757793017	7,37254249763082	8,3657761221681	7,81969925851662	7,35996895420141
CG4681	FBGN0069913	FBTR0301624	0,081676578297859	0,999712320006064		9,49554626663561	9,57633141713899	9,54372804750318	9,53176404520307	9,57613128984106	9,74194854833901
sip3	FBGN0039875	FBTR0085842	0,088719138701332	0,999712320006064		9,3417632403083	9,2893784953803	9,5119112837859	9,34983917224915	9,46445670458881	9,58963527000708
hydra	FBGN0031128	FBTR0077294	0,043757425203416	0,999712320006064		9,22856598139397	9,04347943550189	9,35577628294825	9,09952851765937	9,23780117930855	9,4173345555823
promL	FBGN0026189	FBTR0073118	0,069843127968864	0,999712320006064		10,2159245543921	10,2702094823659	10,4486874515288	10,4383925835988	10,3572287147295	10,3561355353249
QIL1	FBGN0036726	FBTR0075220	-0,05522869960355	0,999712320006064		9,2418357011392	9,32501211310744	9,04793023646018	9,00541171495357	9,3062731842623	9,13477038810407
FBTI0019115	FBTI0019115	FBTI0019115	0,212290524050577	0,999712320006064		9,37225116344367	9,46574705826307	9,59726757929383	9,72317028777513	9,66355723915238	9,6885538076568
Nplp1	FBGN0035092	FBTR0072443	0,075510405590824	0,999712320006064		9,13683783313175	9,43563759998073	8,97823379217912	9,24819797855054	9,36764222216711	9,19170353978768
slim	FBGN0261477	FBTR0086693	0,089438920140367	0,999712320006064		9,65944134892069	9,68270658249496	9,79528845025196	9,76146475048834	9,85857359278312	9,78421148284839
Iris	FBGN0031305	FBTR0077986	-0,282031675151363	0,999712320006064		8,99775411511225	8,3548179720744	8,9905993252023	8,54373085109778	8,44249502255607	8,60586003355793
CG10055	FBGN0037482	FBTR0081605	0,218423368410281	0,999712320006064		9,11055544525694	8,95527387618919	9,14239138126364	9,24562722100843	9,20455082984026	9,40735381985057
MED26	FBGN0039923	FBTR0089253	0,053269328716579	0,999712320006064		9,60228609584502	9,46787387811517	9,37712584061626	9,5547908954001	9,49960724085559	9,56290944184773
CG31286	FBGN0051286	FBTR0081682	-0,014947982226094	0,999712320006064		9,59713256278412	9,56445462067293	9,67018773020738	9,4736346124334	9,58477163780014	9,71792290201094
CG5174	FBGN0034345	FBTR0086684	-0,174697679996563	0,999712320006064		9,56581868042437	9,47423558999718	9,34618522415467	9,28621955430955	9,33932786913235	9,24871260311531
Sfp93F	FBGN0261060	FBTR0301940	0,191323972387294	0,999712320006064		8,55226549924214	8,89332412014435	8,77878034184337	8,66797251014805	9,07317000079614	9,03198921197878
Sin3A	FBGN0022764	FBTR0087887	0,034454935084492	0,999712320006064		9,93333208213503	10,029386277601	9,94576015701958	9,9844497040776	9,98275455112915	10,0446101009579
CG10089	FBGN0036369	FBTR0075820	0,076259252295701	0,999712320006064		9,51389371844264	9,71529755937125	9,59321896065122	9,61777454121754	9,63222396788326	9,79802840794634
CG10064	FBGN0035724	FBTR0076937	0,200781543672156	0,999712320006064		9,43521543982439	9,59006522320136	9,62331023593281	9,78467133758435	9,71955325018931	9,74828838429385
CG42268	FBGN0259163	FBTR0299606	0,02716414220968	0,999712320006064		9,66765876893247	9,67903949418257	9,64498499324382	9,61777454121754	9,74752652881149	9,70331308726047
Nplp3	FBGN0042201	FBTR0075369	-0,06978990424238	0,999712320006064		9,1834308066547	8,6676757793017	8,74633338591316	8,91770090386185	8,78304200764263	8,74550657975163
CG13887	FBGN0035165	FBTR0072583	0,109728925507684	0,999712320006064		9,5481238354578	9,5322966844531	9,52046459744065	9,59573889627218	9,64384712761461	9,68690452817818
Etf-QO	FBGN0286783	FBTR0088384	-0,228168213646632	0,999712320006064		9,5047491590218	9,38476581024401	9,74508307740691	9,25332579171275	9,32289519225927	9,39528507293384
shrb	FBGN0086656	FBTR0088623	-0,019657830365773	0,999712320006064		9,27878366997469	9,11307613345401	8,91476453337844	9,07656864821421	9,20679152069803	8,98175679554133
CG43397	FBGN0263271	FBTR0308493	0,156278773256353	0,999712320006064		9,61763715181461	9,7436618814965	9,69306738411232	9,92784734455258	9,67331222620312	9,90971116465651
CG8343	FBGN0040502	FBTR0085988	0,061362596016926	0,999712320006064		8,64507981747768	9,0966765550042	9,03007065530235	9,02952276059557	8,59739995292486	9,28405057850692
CG1902	FBGN0033434	FBTR0088531	0,073651692266995	0,999712320006064		9,64119656104373	9,60946089187746	9,6547305262435	9,65118109216807	9,69741496459468	9,77337274733055
asRNA:CR46452	FBGN0287463	FBTR0479710	0,101023643120857	0,999712320006064		8,3506296617337	8,02000055052546	8,95318015080679	8,43961223573914	8,47632190759543	8,82863009456331
TTLL6A	FBGN0034459	FBTR0300829	0,091988809811635	0,999712320006064		9,60057029614866	9,59979565184379	9,55833910485005	9,69706401798617	9,52676510393054	9,79802840794634
eIF4H1	FBGN0262734	FBTR0074279	0,016291358334229	0,999712320006064		9,34995655703074	9,26267619521337	9,56868571371997	9,27113095466412	9,49777840953535	9,46430380851961
CG2277	FBGN0035204	FBTR0072729	-0,031868695785196	0,999712320006064		10,00771909942	10,0149133924272	10,1455942267689	9,98290703576548	9,97882657426978	10,1100700700783
faf	FBGN0005632	FBTR0085843	-0,07768356488388	0,999712320006064		10,3608128573153	10,3883246123501	10,4249655431358	10,3333546076459	10,2374046712249	10,3685348459556
mud	FBGN0002873	FBTR0308325	0,108839291171316	0,999712320006064		9,61763715181461	9,73485778804869	10,082009517832	10,0536862512789	9,87275445356246	9,86519519626091
bor	FBGN0287225	FBTR0083276	0,083221540046097	0,999712320006064		10,0333829804755	10,2180956349051	10,2585507264734	10,2840982537163	10,1826770432232	10,297900770733
NFAT	FBGN0030505	FBTR0073808	-0,10085249544591	0,999712320006064		9,39618594647574	9,43563759998073	9,10591420891329	9,4357953290987	9,23780117930855	8,94910556021627
CG16979	FBGN0036512	FBTR0075563	0,090958940248028	0,999712320006064		9,76584675071639	9,62669680717702	9,64498499324382	9,87892086075491	9,64549996101645	9,78266806863874
CG5171	FBGN0031907	FBTR0079439	-0,190559121849753	0,999712320006064		9,02615303536478	8,53602040352955	9,02707244477553	8,50125743651673	8,70593385589208	8,84646916846702
Ca-alpha1D	FBGN0001991	FBTR0332021	0,107518316977725	0,999712320006064		9,62440776098141	9,82223392590075	9,63320278459657	9,84365748518792	9,84281194334791	9,71953711959042
eIF4E4	FBGN0035709	FBTR0076963	0,172463377372617	0,999712320006064		9,41973011522741	9,32031150962636	9,52046459744065	9,61379301348625	9,49411377721618	9,66863691300546
CG6304	FBGN0032624	FBTR0080955	0,088962598141183	0,999712320006064		9,63282658251271	9,5076989137665	9,6410682720841	9,68572936403891	9,5864935150228	9,77337274733055
CG3061	FBGN0038195	FBTR0082869	-0,039670141684937	0,999712320006064		9,7380223732905	9,78006335565787	9,63122969407292	9,63162398814646	9,71010698035875	9,69184672103211
Trap1	FBGN0026761	FBTR0086149	0,047396269520146	0,999712320006064		9,78410260932213	9,72244109171949	9,7632147884018	9,78644109305542	9,75060145264321	9,87246874657079
CG18815	FBGN0042138	FBTR0076103	0,007340717642219	0,999712320006064		9,43906093879403	9,25776768301099	9,33652997689098	9,28621955430955	9,46632824002453	9,30140018531506
fbl	FBGN0011205	FBTR0078186	0,067223138269959	0,999712320006064		10,0397282468989	10,0002938450574	9,96311969310907	10,1761896927693	9,99317717013585	10,0316738611929
Dys	FBGN0260003	FBTR0083764	0,006789935769506	0,999712320006064		10,0759904107561	10,1051257902474	10,0848958164932	10,1084771906116	10,1234210226187	10,0535969427557
CG10345	FBGN0027562	FBTR0083360	-0,385207681165846	0,999712320006064		8,59425511540502	8,62638172820617	7,72312478657078	8,11846519631427	8,026648327997	7,81734562504552
CG4712	FBGN0033818	FBTR0087757	0,100540642932063	0,999712320006064		9,21965120548174	9,25037345881386	9,31456647270706	9,25332579171275	9,25738965782046	9,55207892590103
Sec24AB	FBGN0033460	FBTR0088451	0,043220001572391	0,999712320006064		10,2480638495218	10,2218811303731	10,4295141761491	10,41570278524	10,2472348481925	10,3695633275818
CG11562	FBGN0031247	FBTR0078130	0,019346833175468	0,999712320006064		9,10572495858962	8,92153114938946	8,98133512586936	8,7929609865163	9,09752554188212	9,15399882856379
RhoGAP100F	FBGN0039883	FBTR0302179	0,060001162458617	0,999712320006064		8,06232899314228	8,48652832140356	9,13126554819863	8,62510097614882	8,61437855123519	8,80753516186421
Slc25A46b	FBGN0032664	FBTR0081033	0,300267244508083	0,999712320006064		8,67799471862638	8,68606206104619	8,55143930031025	8,7929609865163	8,93943476989859	9,06537793668013
CG2004	FBGN0030060	FBTR0071281	-0,206726521637024	0,999712320006064		8,05232169099177	7,80130867208375	8,80352181779869	7,61196580018879	8,14821570454843	8,37133894603361
CG7202	FBGN0037086	FBTR0078393	0,156506003766322	0,999712320006064		9,32107403223443	9,40488633010551	9,45504338944078	9,48239557284074	9,52676510393054	9,63481860814265
Cds	FBGN0010350	FBTR0076688	0,1296363580577	0,999712320006064		10,0409939581114	10,1268242363578	10,155238079245	10,3903248011776	10,1655000158493	10,145326438662
sky	FBGN0032901	FBTR0081440	0,021374777901433	0,999712320006064		9,96301461391903	9,8951673031115	9,87248517189736	9,99367123267643	9,93354561973172	9,86810901833524
lncRNA:CR42767	FBGN0261835	FBTR0303397	0,124302897644674	0,999712320006064		9,00295930908853	8,99416010682273	8,91476453337844	8,88833667903207	9,14737175341936	9,22390569833201
CG30156	FBGN0050156	FBTR0086184	0,18509368537314	0,999712320006064		8,99775411511225	8,82859440448978	9,05383463480181	9,00844772455905	9,16361165001557	9,25540474332374
unc80	FBGN0039536	FBTR0330108	0,130431334673651	0,999712320006064		9,16729387383378	9,56445462067293	9,28223919310814	9,44029886654598	9,49777840953535	9,49101257174834
Mlc-c	FBGN0004687	FBTR0070783	-0,045310614605339	0,999712320006064		9,96034129628993	9,92798087349403	9,92818919195962	9,89213101460343	9,93759866088462	9,8505371506459
Rilpl	FBGN0024985	FBTR0070225	0,018328520796662	0,999712320006064		9,43906093879403	9,43346268627967	9,09163522925721	9,49110365209963	9,34544218604746	9,19866476902539
Dif	FBGN0011274	FBTR0081008	-0,009276465607825	0,999712320006064		9,36215994116073	9,15327757974272	9,28475178755317	9,20650581772314	9,4090983209783	9,15160924215439
CG31921	FBGN0051921	FBTR0078096	0,00698572503165	0,999712320006064		10,2859226758674	10,2530465179822	10,5409082943417	10,4750677459925	10,2461459081464	10,3879517123436
Iru	FBGN0037653	FBTR0081965	0,098844931226916	0,999712320006064		9,58850221932427	9,601733886923	9,56041437138048	9,64534174762817	9,68300169628032	9,71630687627565
CASK	FBGN0013759	FBTR0084161	0,032001163341589	0,999712320006064		9,84478933553883	9,95249014298441	9,83868441129772	9,94696260976643	9,97620196899283	9,80564768180717
HmgZ	FBGN0010228	FBTR0071673	0,122314336521343	0,999712320006064		9,02359429179837	9,02048021059766	9,53531194979116	9,36413059910759	9,39933532825675	9,23523446924027
Shab	FBGN0262593	FBTR0305201	0,145194463767816	0,999712320006064		9,60742128518439	9,92023554412736	9,77934074926865	10,0134512736089	9,89793394828658	9,84018717978508
Tsp42Ed	FBGN0029507	FBTR0086181	-0,045707661539813	0,999712320006064		9,03634286814928	8,96735088976313	8,58036146994885	8,68325160886773	8,93943476989859	8,85530666330362
trbd	FBGN0037734	FBTR0082091	0,001342203702526	0,999712320006064		9,66108858162507	9,55448205082053	9,60331928365479	9,5815389208146	9,68782213632235	9,55207892590103
CG3106	FBGN0030148	FBTR0071403	-0,35455727065839	0,999712320006064		6,39876972953152	7,21915855720011	7,85070100200768	6,15226003650083	5,55768916613141	7,94977332944309
Sec31	FBGN0033339	FBTR0088642	-0,19289156349019	0,999712320006064		9,49369862254457	9,51594485733123	9,29226342152855	9,20385961530619	9,23999085738329	9,29275146218385
LManVI	FBGN0032069	FBTR0079741	-0,686255764278202	0,999712320006064		7,14625139969068	4,13430760094342	7,89741896300046	5,18900404378615	5,61280069662939	7,37643424070441
Nup358	FBGN0039302	FBTR0084813	0,01863223277028	0,999712320006064		9,81993557993789	9,66242126118558	9,75779916215161	9,79173737086848	9,69900758626074	9,80868415987902
CG9628	FBGN0036433	FBTR0075677	0,124086492925212	0,999712320006064		9,24623195603262	9,29418080399964	9,103069696627	9,36649880001796	9,45882748694804	9,18236934107255
sra	FBGN0086370	FBTR0083255	0,092207001595601	0,999712320006064		9,52298067973525	9,52618644764915	9,43029230939835	9,54436968455533	9,57613128984106	9,63481860814265
CG13551	FBGN0040660	FBTR0072033	-0,125736330156541	0,999712320006064		9,10087824395194	9,00298693531619	9,00285977165387	8,62113964426159	9,00527917460606	9,06537793668013
ens	FBGN0264693	FBTR0073265	-0,103110935834156	0,999712320006064		10,4027682815659	10,4541707151854	10,5036461395754	10,3798128445114	10,3712807715872	10,3011385568172
CG10932	FBGN0029969	FBTR0071143	-0,30301018555026	0,999712320006064		8,86111846196765	8,82195878771529	9,23364915527318	8,48826768970691	8,54168538813119	8,96824180443434
norpA	FBGN0262738	FBTR0070650	-0,071278215864643	0,999712320006064		10,0931753510522	10,1388877081703	9,98027282798039	10,1976289607076	9,90070473445074	9,88690675116824
scyl	FBGN0041094	FBTR0076168	0,002024432262817	0,999712320006064		10,2069310756313	10,1119416774301	10,2236196163041	10,3442092929065	10,1457822330946	10,0471834874559
Srr	FBGN0037684	FBTR0082026	-0,247811352267408	0,999712320006064		8,50535379740688	8,48232630844274	8,07630167147285	8,75007308918908	7,61896855192383	7,72393174431628
sgg	FBGN0003371	FBTR0070466	-0,004320103214083	0,999712320006064		10,6467527754727	10,6410603933485	10,8095920504521	10,7724945524137	10,6452010734903	10,6701046036776
CG16719	FBGN0036029	FBTR0076394	0,178005507065978	0,999712320006064		8,8979073243438	8,77806698470981	9,12005324723268	8,96847234373217	9,10234769562202	9,2576285761436
CG32500	FBGN0285970	FBTR0077374	-0,339188767813211	0,999712320006064		7,12730937459458	5,41267478898055	7,39131739830732	7,88071793833568	2	5,31564491083264
BomT2	FBGN0040735	FBTR0086666	-0,791546880021012	0,999712320006064		8,1016781584718	6,43311781317312	7,6855887575228	6,15226003650083	7,20025131567228	6,83676865525144
CG9399	FBGN0037715	FBTR0082109	-0,019445332066133	0,999712320006064		9,60399985736161	9,52618644764915	9,32680967619834	9,51264663160175	9,4207273657367	9,48153038928048
ms(2)34Fe	FBGN0261529	FBTR0080623	0,130241547120671	0,999712320006064		9,34586571507101	9,32266372581024	9,54791775663723	9,57130982271982	9,34136885537159	9,68194534680339
CG6178	FBGN0039156	FBTR0084550	-0,217292482547888	0,999712320006064		9,56933175413872	9,30611710125528	9,49247887939787	9,31838002018946	9,21571964462829	9,19866476902539
Ost48	FBGN0014868	FBTR0071344	0,008431734278245	0,999712320006064		9,35199763628894	9,40043929111163	9,65084020930563	9,34744344300806	9,45694618946197	9,62451657643031
Mpi	FBGN0286506	FBTR0082131	-0,11923885699162	0,999712320006064		9,59196055447829	9,35059518328621	9,54372804750318	9,34023229240626	9,38159370223859	9,41932244364853
Nha1	FBGN0031865	FBTR0079373	-0,25428374212371	0,999712320006064		9,17192287340822	9,31323176238864	9,05677779696169	8,74644087576068	8,97667716201	9,05262740176144
SP1173	FBGN0035710	FBTR0076958	-0,261021496372642	0,999712320006064		9,07392629318439	8,93696665406781	8,60469862868727	8,73181987872415	8,69639769194914	8,43952762856297
Tomosyn	FBGN0030412	FBTR0073678	0,091989121445053	0,999712320006064		9,67908508665219	9,82886828021408	9,69873104880909	9,87060266478002	9,88119654164922	9,7291846791882
p23	FBGN0037728	FBTR0082082	-0,029775519610415	0,999712320006064		10,284854669153	10,1796841312083	10,273808259239	10,3260725116926	10,1399312245893	10,1809139456066
Tango9	FBGN0260744	FBTR0082508	0,017138170541099	0,999712320006064		9,56581868042437	9,71887374695814	9,3841727237247	9,61777454121754	9,60019504633197	9,52094342016204
CG9812	FBGN0034860	FBTR0072025	-0,142726861094352	0,999712320006064		9,60912896111211	9,5200502220905	9,73409365126098	9,37358016712795	9,48859931570147	9,57365925703355
CG42795	FBGN0261928	FBTR0303601	0,145759532730974	0,999712320006064		9,43713947057947	9,43128448886851	9,73959882801404	9,71575943330553	9,60189862434931	9,74194854833901
asRNA:CR45046	FBGN0266406	FBTR0344349	0,097565564713531	0,999712320006064		9,58676993798451	9,63239665447175	9,86410893343499	9,79173737086848	9,70377492957958	9,88690675116824
Hrb87F	FBGN0004237	FBTR0082851	0,037868916960662	0,999712320006064		9,46002989185064	9,33203442582548	9,6292539013715	9,43127768931105	9,5674388826132	9,54481314643578
Hmt-1	FBGN0038376	FBTR0083188	-0,125864129603385	0,999712320006064		9,5409846786348	9,30849255554471	9,31456647270706	9,29121422213126	9,2443602684054	9,26869661034089
NKAIN	FBGN0085442	FBTR0301847	0,084605705574273	0,999712320006064		9,59196055447829	9,5322966844531	9,49681986783892	9,62372630552201	9,66192497590142	9,58963527000708
lva	FBGN0029688	FBTR0070626	-0,121745886994189	0,999712320006064		10,3259319730378	10,3860771336892	10,4764284824202	10,3113971128315	10,1550947680308	10,3540585832108
CG5402	FBGN0039521	FBTR0085213	-0,089548614208555	0,999712320006064		9,12016816683088	9,17166164584001	8,97201105222261	8,78943529110659	8,96348639795604	9,2170654879698
Cdc7	FBGN0028360	FBTR0070950	0,145154087325768	0,999712320006064		9,63618040331094	9,54444006588391	9,8005654146967	9,8805787601359	9,73516087324916	9,80716671971232
CG44014	FBGN0264776	FBTR0334152	-0,046534787906539	0,999712320006064		8,39485925542437	7,51903221620949	8,54306819732528	7,77772000419576	8,33597814824622	8,32966888908805
CG4686	FBGN0038739	FBTR0083816	0,068706703157077	0,999712320006064		9,41973011522741	9,40710471972352	9,3653040010935	9,36649880001796	9,47936144606417	9,54481314643578
Ubc4	FBGN0015321	FBTR0076395	0,025943719465828	0,999712320006064		9,29372671957803	9,25776768301099	9,44609205069884	9,20385961530619	9,47750675263182	9,3831145136035
CG17378	FBGN0031858	FBTR0079336	0,198704897217783	0,999712320006064		9,22188506914936	9,15327757974272	9,36292796400926	9,4357953290987	9,48491126304067	9,41534392462721
Gyf	FBGN0039936	FBTR0300882	-0,116922092691069	0,999712320006064		10,1978811814159	10,2218811303731	10,1971882798512	10,1225565699386	10,0898227449387	10,054876219602
Tom20	FBGN0036928	FBTR0074903	0,098819509351266	0,999712320006064		9,51753537405156	9,57435872851839	9,5119112837859	9,60379085397411	9,54636090251868	9,74194854833901
CG11369	FBGN0029951	FBTR0071067	0,174409149080148	0,999712320006064		9,07639738293052	8,78149109473162	8,87862838227728	9,03846151862832	9,03836635102284	9,19170353978768
ND-B14.5A	FBGN0025839	FBTR0070386	-0,255172302825563	0,999712320006064		9,22411547925753	9,1266014686857	8,86861392767003	8,83461064971747	8,87044092264512	8,77995183308398
ProtA	FBGN0013300	FBTR0080682	0,214583069920729	0,999712320006064		9,01589071898342	8,94003403601359	9,28726001367611	9,27617804219424	9,22459285647798	9,39730355491247
Atg2	FBGN0044452	FBTR0072970	0,005523495984662	0,999712320006064		9,59541061935618	9,43997761575082	9,47278115208431	9,59169600215557	9,5864935150228	9,33969036487933
CG9581	FBGN0031093	FBTR0070026	0,050647712175178	0,999712320006064		9,04141092176025	9,00884162686739	8,83128779805934	8,81046136736819	9,04088036278316	9,16588774939828
Eps-15	FBGN0035060	FBTR0072433	-0,047151575655869	0,999712320006064		10,114973688209	10,1455463052546	10,068949235339	10,1042264432896	10,0751804513842	10,0094124909706
CG9911	FBGN0030734	FBTR0074241	-0,052918648205815	0,999712320006064		9,30851657842127	9,30849255554471	9,45727257293184	9,10804513141624	9,32289519225927	9,46430380851961
Ziz	FBGN0260486	FBTR0330721	0,207044102436651	0,999712320006064		9,15097440139104	9,26267619521337	9,10875312380673	9,41992130861848	9,45128753261131	9,26648978599899
CG16894	FBGN0034483	FBTR0086324	0,148363333806393	0,999712320006064		9,11777098444083	8,93081225545573	8,93729776932318	9,09382271526228	9,03584795074705	9,29491850854273
CG9281	FBGN0030672	FBTR0074056	0,018394502379261	0,999712320006064		10,4587711996681	10,4314648487003	10,4993256731999	10,5909927298538	10,4261590370434	10,4230495908874
Hlc	FBGN0001565	FBTR0077221	0,038310097736272	0,999712320006064		9,17653706796683	9,27244340093316	8,83472127107179	9,25588287972353	9,22237966459764	8,93805550957346
CG18301	FBGN0032265	FBTR0080094	0,204227679963236	0,999712320006064		7,14625139969068	6,95376782978129	8,11634962049614	7,60395946588358	6,86785351524944	8,28675936698383
bond	FBGN0260942	FBTR0084261	-0,010701275039341	0,999712320006064		9,85490007554189	9,99882370908332	10,2521454879238	10,0179776413273	10,0278077667042	10,0535969427557
S-Lap5	FBGN0033860	FBTR0087624	0,110760745281061	0,999712320006064		9,67908508665219	9,81222483761173	9,80407269828481	9,87726105397641	9,80041374151861	9,94739460409759
EloC	FBGN0266711	FBTR0086540	-0,087557177954223	0,999712320006064		9,20165467205448	9,12929138595192	8,93089553418982	8,86842314354007	9,13800907053609	8,99514635398977
CG34107	FBGN0083943	FBTR0110787	0,182222104988388	0,999712320006064		8,78762009340725	8,58387080766924	8,70565864302028	8,64864323310009	8,96083371054481	8,98980543345091
CG30002	FBGN0260474	FBTR0302050	-0,186013149754452	0,999712320006064		8,19104361705293	6,5501556375048	8,01103318597419	7,15560879727274	7,87146340285531	7,57495835895041
Xe7	FBGN0010772	FBTR0078728	0,018427748913824	0,999712320006064		9,62271808523368	9,63049920640129	9,45281075619074	9,63359167194121	9,64549996101645	9,48533074418466
CaMKII	FBGN0264607	FBTR0089217	0,004651897180073	0,999712320006064		10,1750049206291	10,282344927084	10,1729788362897	10,2828450381021	10,2252983316161	10,1356862853412
CG30122	FBGN0050122	FBTR0086660	-0,053137411244517	0,999712320006064		9,68719168818805	9,75241257339742	9,62727539908081	9,62965361697294	9,73671238888641	9,53751058935606
dl	FBGN0260632	FBTR0081005	0,2038271818882	0,999712320006064		9,22411547925753	9,18981439089268	9,25174170132601	9,40387068075601	9,43608836599225	9,43316148939464
NimB2	FBGN0028543	FBTR0080618	-0,015169065639714	0,999712320006064		9,30851657842127	8,97035441237502	9,36054800727008	9,18251342568825	9,31252890133647	9,12262115623608
eIF2gamma	FBGN0263740	FBTR0310386	-0,227805433820129	0,999712320006064		9,44481003622713	9,38025621848838	9,30221847928656	9,07945869415999	9,1497029609192	9,21934916346456
CysRS-m	FBGN0033900	FBTR0087580	0,058785676474106	0,999712320006064		9,81846017447516	9,93875494839936	9,80931768824727	9,91819388851968	9,90208813453389	9,92518268340147
Prosbeta5	FBGN0029134	FBTR0088224	-0,02128500130566	0,999712320006064		9,79013691845683	9,65310551950615	9,75598942633429	9,6989444993129	9,72268831196886	9,71792290201094
CG5037	FBGN0032222	FBTR0079992	-0,138630799388684	0,999712320006064		9,23521609785551	9,02626448151177	8,8551522606539	8,86507733293961	8,94212705989031	8,92412285315682
Mtpalpha	FBGN0028479	FBTR0079857	-0,049425258629925	0,999712320006064		10,3909050001142	10,3027437629285	10,4261040465884	10,430491681813	10,2613167776555	10,2783199585573
[truncated: 21,795 more rows]
