# Supplementary material for: Whole-Genome and Poly(A)+Transcriptome Analysis of the Drosophila Mutant agnts3 with Cognitive Dysfunctions
Source: Int J Mol Sci. 2024 Sep 13;25(18):9891. doi: 10.3390/ijms25189891 (PMC11432035; doi:10.3390/ijms25189891)
Supplement: Supplementary file 1 [file ijms-25-09891-s001.zip › Supplementary materials/Archive_S2_transcriptome_sequences_annotation/Genes/All_genes/CS-HS_CS-N_all.csv]

symbol	ensembl_ID	User_ID	CSHS-CSN_log2FC	CSHS-CSN_adjPval	Processed data:	CSN_1	CSN_2	CSN_3	CSHS_1	CSHS_2	CSHS_3
Hsp70Ab	FBGN0013276	FBTR0082482	12.0961878061801	1.0563634105008e-229		5.97956192102092	6.07151206960599	7.22418554788643	18.8826307013389	18.710693084151	17.9762615729992
mt:lrRNA	FBGN0013686	FBTR0100888	0.102166182213369	1		17.8663549187881	18.1871722333276	18.1881865835422	17.9590182876053	17.6784764304194	18.7235352328841
Hsp68	FBGN0001230	FBTR0084589	8.57618044831162	0		8.4057704707926	8.42927762788872	8.50198806562965	17.1690111463049	17.1649376542855	16.6160515273945
Hsp70Bc	FBGN0013279	FBTR0082638	11.8477727591432	0		4.40641764917532	4.74259018753238	5.57987527732932	16.6722998486922	16.6110279032909	16.6249675570408
Hsp70Bbb	FBGN0051354	FBTR0082636	12.0981609552615	2.6249602113494e-61		3.85532895786933	4.12877408009084	5.35113621281122	16.8319618560277	16.5796862834237	15.6364289695223
Hsp83	FBGN0001233	FBTR0073040	3.93145119327048	5.51243518605159e-74		12.7231420935802	12.8152179349111	12.6583666809256	16.8264502774677	16.7242651857248	16.4105146591727
Hsp70Bb	FBGN0013278	FBTR0082637	12.2630607499702	0		3.99725315690145	4.12877408009084	4.92118039145581	16.5665831443607	16.2742926079352	16.1960881474706
Cyp4g1	FBGN0010019	FBTR0070099	0.193138551285275	1		17.0123503628615	16.3234268461979	16.5829394192094	17.4775939088012	16.2352300796187	16.5726487935536
mt:CoI	FBGN0013674	FBTR0100861	0.497883972819047	1		16.9306781440007	16.8307275293062	17.0763315762882	17.2307128271101	16.6957865001365	18.0753591547986
mt:CoIII	FBGN0013676	FBTR0100868	0.744400649599766	1		15.7480179900415	15.5081167484397	15.8584811247268	15.9968523534139	15.395204652459	17.2994462183252
TotA	FBGN0028396	FBTR0083971	-1.24757040924932	1		15.2330890816873	12.9978097856381	14.8398970928973	8.7101663018215	12.6123936734047	14.6292803811916
DnaJ-1	FBGN0263106	FBTR0077123	5.5464370414271	1.3496548338622e-202		9.8355561857883	9.84267534227504	9.94645590371178	15.551678707748	15.2100817192105	15.4651141338436
Hsp27	FBGN0001226	FBTR0076454	6.84065842463823	1.87896314543461e-121		8.27250811620415	8.1752107439876	8.60626883375394	15.4183167090926	15.4080610185465	14.5848457320256
Hsp26	FBGN0001225	FBTR0076496	7.11255817646557	4.53883834946472e-95		7.72772445839014	7.43189741317152	7.90047063603303	15.3789430962262	14.4858682395058	14.2201511460262
eEF1alpha1	FBGN0284245	FBTR0088035	-0.0553457465103288	1		15.5616024228967	15.1913537224616	15.5985536222791	15.4777211206339	15.1772563720481	15.5392834369201
Jon99Ciii	FBGN0003357	FBTR0085502	-0.522928060223215	1		14.7536618038484	15.2072328204006	15.0844234865854	14.6518894186067	14.5018878457114	14.3437659759455
stv	FBGN0086708	FBTR0075806	5.29723917173557	6.42845932292171e-210		9.41157146889514	9.42796594911257	9.25413482250534	14.6754027446586	14.7494279881627	14.5337141406357
mt:Cyt-b	FBGN0013678	FBTR0433502	0.411093585013264	1		15.5335475033668	15.4870508107671	15.6142961240554	15.7602105337179	15.3512030499941	16.5132272616749
Hsp22	FBGN0001223	FBTR0100558	7.9705638873743	0		6.70383591685455	6.22578767931513	6.26227392785912	14.2712564191008	14.3603878520069	14.3306988312426
alphaTry	FBGN0003863	FBTR0088161	-0.498550961836832	1		14.5715512058809	14.620769825968	14.0842983674486	14.0084794770514	14.2059227563544	13.5489455687159
Hsp23	FBGN0001224	FBTR0076453	7.02833188420137	9.14086046336949e-230		7.1461868266444	7.17833446023649	7.22418554788643	13.8896431476197	14.4138918844591	14.1624252653003
TotC	FBGN0044812	FBTR0083972	-2.68016522689023	1		14.0226445572141	11.8885715562409	13.437280894016	6.20144818361465	11.2373125528042	11.2533642905354
Jon99Cii	FBGN0003356	FBTR0085512	-0.380803074325427	1		14.0854566189473	14.6979670078412	14.5325956181747	14.2925042526058	14.2302205666958	13.630422426603
SERCA	FBGN0263006	FBTR0072211	-0.205199061059332	1		14.7356165025962	14.5783284224732	14.6720113549001	14.8066967917546	14.2913908617906	14.2000701927952
yip7	FBGN0040060	FBTR0077038	-0.687668365500603	1		14.0690351090971	14.2677544365264	13.9036539215387	13.417947774113	13.6198208864787	13.1197605173198
CG16826	FBGN0032505	FBTR0080464	-0.621681700454556	1		14.0294375751162	14.2465029898387	13.9058802952027	13.3256646956978	13.622145736483	13.3720114654803
CR43482	FBGN0263493	FBTR0309505	29.2402725563948	NA		2	2	2	2	2	14.4217147571631
FBTI0019069	FBTI0019069	FBTI0019069	8.98190985522007	1.44853319577603e-160		5.37172933596137	4.32365255091924	4.69574445713056	13.2350577438797	13.9202021271374	13.6987065159962
FBTI0019366	FBTI0019366	FBTI0019366	8.98190985522007	1.44853319577603e-160		5.37172933596137	4.32365255091924	4.69574445713056	13.2350577438797	13.9202021271374	13.6987065159962
Amy-p	FBGN0000079	FBTR0087004	-0.602164819986688	1		13.7547688788236	13.471341074432	14.2515790585429	12.3233487202933	13.3100604459667	13.7895075335117
FBTI0019047	FBTI0019047	FBTI0019047	8.85292722501493	3.51412328076157e-145		5.37172933596137	4.32365255091924	4.69574445713056	13.2350577438797	13.9202021271374	13.2866198304236
CG17097	FBGN0265264	FBTR0080101	0.29902730860094	1		13.834433325823	14.0082777639224	14.4335384652481	13.5011199172536	14.2344236907553	15.0783700702692
betaTry	FBGN0010357	FBTR0088122	-0.686819494283917	1		13.7999640405283	13.8030332631196	13.2042949894056	12.9765868597647	13.2358078554962	12.526197752668
Acp36DE	FBGN0011559	FBTR0081054	0.0742875870149642	1		13.4362010412069	13.6613759363362	14.1647262314637	12.6636025316783	13.5201755002638	14.6887929831087
lncRNA:Hsromega	FBGN0001234	FBTR0084057	4.06622395623317	1.98111225583695e-25		9.72767267250508	9.61956341215485	9.49225219776968	13.3691059719074	13.1222949110107	14.2705817769737
mt:ND1	FBGN0013679	FBTR0433499	0.737950792787408	1		13.2237282257313	13.0940419632842	13.2466795183346	13.3172030396116	12.6329608664596	14.8814107472988
Ebp	FBGN0004181	FBTR0072454	-0.0302141742354505	1		13.5218278459197	13.2083654370919	14.4423136758115	14.0150342507645	13.2388409625767	13.9984669259495
eEF2	FBGN0000559	FBTR0085911	0.0278004504847172	1		14.4361354649314	14.2876026667004	14.3143201583013	14.6665733238638	14.314849680387	14.0842763365756
Hsp70Aa	FBGN0013275	FBTR0082512	15.8382590289345	5.57609832441251e-15		2	2	2	11.4313384096056	12.3074676815475	14.1922478918055
Hsc70-4	FBGN0266599	FBTR0083055	0.999814426596619	1		13.8362792577318	13.6931404401567	13.7133006957338	14.9010166469119	14.7738307011485	14.5491883843465
Mhc	FBGN0264695	FBTR0080895	-0.0730897772176133	1		14.1864511902235	14.2663967651137	14.1808186862014	14.320581014416	14.1032317911558	13.9704571488706
CG4836	FBGN0270925	FBTR0083826	-0.0680061508702083	1		14.0850840597214	14.1156056459821	14.1605195299855	14.0908890029158	14.1974100063673	13.8478008405186
Jon65Aiv	FBGN0250815	FBTR0077040	-0.78426630411082	1		13.4931914257926	13.6387553443279	13.459344232305	12.8417657801712	12.8790564394879	12.4944087375229
mt:ATPase6	FBGN0013672	FBTR0433498	-0.0383827358288044	1		13.8051005180714	13.9039544478544	13.8908059812851	14.4564661165159	13.7219311087989	12.9035762069238
Adh	FBGN0000055	FBTR0100589	0.191595905995309	1		14.1465406318118	13.5369949167979	14.3598433717886	14.4025837875575	13.7717448972241	14.4674607126416
CG18628	FBGN0036091	FBTR0076256	-0.24439814256471	1		13.69596415459	13.7463467043645	13.2222722109771	13.1234535044072	13.3966736974998	13.4465860681831
CG34220	FBGN0085249	FBTR0112413	-0.0907738476254959	1		13.5607550593774	13.854129675343	14.160381397454	13.8488637862248	13.858156532924	13.6484383953414
Amy-d	FBGN0000078	FBTR0086983	-0.594820644461013	1		13.2976196652073	13.0292963335073	13.5335325245853	12.2725296381379	12.9011048021499	12.864733947768
CG12374	FBGN0033774	FBTR0087854	-0.264450283181709	1		12.7700958465036	13.572884092982	12.6601262887538	13.484383784785	12.779813500307	11.4806113981953
lncRNA:CR42862	FBGN0262109	FBTR0304059	0.122832142225164	1		13.9134995893566	14.010491194871	13.7993805730847	13.8896431476197	14.0672831883833	14.131757893972
EbpIII	FBGN0011695	FBTR0072164	-0.683428119040544	1		12.9386236440268	13.3120196323593	13.0372741935465	12.6678440343969	12.5446762389183	11.9575166162543
ref(2)P	FBGN0003231	FBTR0081253	2.21728791660385	1.08964449814942e-14		11.284487369729	11.101153003459	11.1651352704444	13.5609849444283	13.3298374573778	13.2979819867939
S-Lap1	FBGN0035915	FBTR0076638	0.0184032627152791	1		13.6161276599273	13.7457268090319	13.8281000622689	13.7191170256498	13.904279714409	13.6141829130371
apolpp	FBGN0087002	FBTR0089188	0.346100732913168	1		13.7365398401547	12.8878103497927	13.4622606806329	13.8189355637606	13.1263561428814	14.1305735466701
Tsf1	FBGN0022355	FBTR0074559	-0.400580148162738	1		13.3339248571544	12.8966129163768	12.6891414691729	12.7363748189801	12.4880192912825	12.5598633412776
Argk	FBGN0000116	FBTR0076543	-0.277306472950521	1		13.3956156617315	13.4004199768836	13.3654004096273	13.2788953359563	13.1401721369332	12.883519013156
sesB	FBGN0003360	FBTR0073421	-0.043710806758249	1		13.6260641187444	13.5302230094996	13.5634048835509	13.9648240023978	13.2132211988661	13.2883588352384
loopin-1	FBGN0259795	FBTR0087092	-0.1486574885872	1		13.2177362294541	13.319299210152	13.3996248423908	13.1014473281163	13.4940597054312	12.8205501557838
mt:CoII	FBGN0013675	FBTR0100863	0.268107502381757	1		13.9241615696642	13.8697382427601	13.9721457147698	14.1108319379101	13.6247981285562	14.6536956451657
lcs	FBGN0028583	FBTR0077220	-0.745986815939662	1		12.690696480131	13.0859484714003	12.6847301777629	12.0676652213445	12.571275192501	11.3856072095109
CG31872	FBGN0051872	FBTR0080099	0.118331803623084	1		13.1306439946903	13.2495510081747	13.6119921106456	12.7051718828819	13.5245614461751	13.9137531980625
CG2233	FBGN0029990	FBTR0071123	0.375557720932546	1		12.5302768813494	11.4816134207876	12.9996275080774	12.0931204083713	12.0767108823896	13.7010294661531
Arc1	FBGN0033926	FBTR0087560	-0.392294581056685	1		12.5225935603205	13.036555014364	12.2110544538182	11.8513692036487	12.8472329378783	11.7454489515622
mAcon1	FBGN0010100	FBTR0081473	-0.0499726139739403	1		13.1912101970441	12.9167359644437	12.674126420356	13.480599859112	12.6143969106306	12.3213828651799
CG6770	FBGN0032400	FBTR0080306	1.18924306134369	1		12.5178166310993	12.2646811086099	12.2588026960072	13.17204002934	13.5938843735868	13.7896439651924
ninaE	FBGN0002940	FBTR0083857	0.397405361230886	1		14.0275646031033	14.0458116463432	13.8296644717246	14.2495899050621	14.2450937408567	14.5835086277728
Ubi-p63E	FBGN0003943	FBTR0073177	0.377253811595579	1		13.496183532858	13.4272875317322	13.597372713514	13.9517140473555	14.0419557597319	13.632097237316
alphaTub84B	FBGN0003884	FBTR0081639	-0.19087112289774	1		13.0579624294199	13.1642474466521	12.9862857351285	12.9843813706628	13.0703785534424	12.5304491646897
TotM	FBGN0031701	FBTR0079073	-2.01475077945921	1		12.3060998139455	9.82802509006791	12.1578020333094	4.53002592192585	10.2263735533892	10.4477812263057
RpL3	FBGN0020910	FBTR0082346	0.0433316560405411	1		13.390297924899	13.3443168320007	13.185412270766	13.4096501092261	13.4335741377284	13.2036570286743
Desat1	FBGN0086687	FBTR0082626	0.393385847682768	1		13.4126404579131	12.9028223507796	13.758717204866	13.908968814452	13.2316087679772	14.1020733007145
RpL7A	FBGN0014026	FBTR0070915	-0.108972457910752	1		13.0821839318299	13.0072985591392	12.9178243328115	13.0175210081602	13.0991157704359	12.4977529656537
Msr-110	FBGN0015766	FBTR0077131	-0.0934845062580343	1		13.2603772223548	13.0975165826906	12.9335906485866	13.0738586054902	12.702198096785	13.2079510792457
Mur18B	FBGN0030999	FBTR0074672	-0.574953236933081	1		12.679717071308	12.6932086848998	12.594570327224	11.6082218111596	12.3996629690732	12.1286292358681
S-Lap7	FBGN0033868	FBTR0087649	-0.0647173454906381	1		13.0060355837616	13.1439589392796	13.1835103343546	13.038730800152	13.2757342149506	12.789505767463
FASN1	FBGN0283427	FBTR0077659	0.712341744149645	1		13.1902867500619	12.7465895341273	13.182286335574	14.2660700673187	12.858732876805	13.8405758474291
mt:ND4	FBGN0262952	FBTR0433500	6.31695583133322e-05	1		13.148583215567	13.2396473802536	13.6307585682751	13.3435772969672	13.0151767959406	13.6401396395541
CG34324	FBGN0085353	FBTR0112526	-0.0759869188179097	1		12.9297983994163	13.2090080490498	13.1001247750858	12.7180847980523	13.1620974621495	13.1049254471189
whe	FBGN0031176	FBTR0077219	-0.487670798968193	1		12.3224175578894	12.8294967671243	12.2606079789736	12.2358602257956	12.223047936095	11.4205619524731
ATPsynbeta	FBGN0010217	FBTR0089186	0.0168129677328886	1		13.0808143058405	13.0006332846772	12.9550913280661	13.5573969325272	12.618616854473	12.7204800013685
Act5C	FBGN0000042	FBTR0070822	-0.24236225044187	1		12.9000318842674	12.9241124899895	12.8185520269081	12.5265216400188	12.6327412660553	12.7502274203788
Atpalpha	FBGN0002921	FBTR0089509	-0.012971474817465	1		13.2488924479663	13.1602656709043	13.4011454311298	13.3509443325141	13.0802361154488	13.3352845971565
EbpII	FBGN0011694	FBTR0072455	0.274168061116088	1		11.6820751629859	11.5395751272251	12.9179877542831	12.10255149021	11.6898255962834	13.1719799648575
sta	FBGN0003517	FBTR0070289	-0.0795780214874812	1		12.8848437574974	12.8711796620507	12.4962108323138	12.8675458133968	12.7973579464756	12.3228919656567
tobi	FBGN0261575	FBTR0084847	-0.384920050003594	1		12.62575223832	12.0914992080299	12.2997631834969	10.9709079920503	12.1725795760427	12.4046210038028
RpL8	FBGN0261602	FBTR0072924	-0.219652447677718	1		12.7012688832901	12.7206868461072	12.5027630256357	12.7484406039688	12.5120963177897	11.8837713434084
Mal-A1	FBGN0002570	FBTR0088759	-0.260328886295916	1		12.5321002281417	12.4345307514062	12.7588598085237	11.5756990297321	12.4219468395978	12.7344384946343
RpL23A	FBGN0026372	FBTR0072805	-0.000758924761504732	1		13.0480568643598	12.8763670356094	12.8719972512019	13.080237251363	12.9317742003422	12.7730395594975
Act57B	FBGN0000044	FBTR0071519	-0.134714017214397	1		12.8709355253146	12.8157243069908	12.5700301179769	12.8580316419266	12.5272973792372	12.4522831334422
RpL5	FBGN0064225	FBTR0111129	0.0229205472993273	1		13.087401485246	13.1049933224963	13.103002521972	13.1879489193383	13.1238582765193	13.0490345900058
Ald1	FBGN0000064	FBTR0084994	0.497577579944546	1		13.624355811368	13.3592144147835	13.5112839668189	14.2226589570879	13.3489460353082	14.2583109556134
mt:ND5	FBGN0013684	FBTR0433501	-0.193999461678393	1		12.6214767455483	12.7536540136422	12.9619234395677	12.9662922361338	12.3994048211697	12.3213828651799
Mf	FBGN0038294	FBTR0083030	0.0111084060807109	1		13.0027519080202	12.8538620351953	12.6876086363313	13.1883707642253	12.4580905388584	12.8574633140834
Mal-A6	FBGN0050360	FBTR0273322	-0.49479469333735	1		12.2958335288648	11.9811645580111	12.4580594594097	10.7045215122277	12.028448437478	12.1631585085915
Nplp2	FBGN0287423	FBTR0075839	0.0511697499948086	1		12.5555963882718	11.8033080859028	12.8330103437481	12.3886821358589	11.9282242915494	13.0088157955631
Vha16-1	FBGN0262736	FBTR0086150	0.0377049073468934	1		13.1066174251173	13.1078905112011	13.1923196264398	13.0820545535924	13.0262536709731	13.386877290123
Sfp87B	FBGN0259975	FBTR0300319	-0.246411620047016	1		12.1621102239359	11.9532076741342	12.887101396896	12.2721317006575	11.7020175616676	12.3765576310589
Sarm	FBGN0262579	FBTR0304993	-0.219552798468174	1		12.6378260000255	12.7457040369096	12.669862998299	12.706645093715	12.4578426376698	12.1861419127642
Eno	FBGN0000579	FBTR0077905	-0.0543630333795589	1		12.8323887408778	12.5057180074885	12.6305155631389	12.9347087226786	12.2701170635024	12.5424812128489
blw	FBGN0011211	FBTR0071883	0.0892446998380616	1		13.1809034076092	13.1217439009757	13.166691791986	13.4211817396612	12.8992802540886	13.3632379080309
CG18180	FBGN0036024	FBTR0076389	-0.27751842821384	1		12.3957505468341	12.7253658166525	12.7674104172153	12.4402455214543	12.10801160349	12.5060797771345
CG10097	FBGN0038033	FBTR0100525	-0.165304907258763	1		12.2672186434934	11.7217216489187	11.592025007278	12.638505862738	11.0066286537008	10.7555345085287
Acp95EF	FBGN0002863	FBTR0084561	1.15354441443374	1		10.4442049891983	10.5386523021718	10.8181473654242	10.0256930545017	10.3501436137541	12.9770599887523
eIF4A	FBGN0001942	FBTR0079175	0.109238690745316	1		13.0308791977042	12.8021598527893	12.9056794834114	13.0994300212254	13.0050325717963	12.9679259146247
Arr2	FBGN0000121	FBTR0076599	0.176853847392396	1		12.7670023717781	12.8600941710404	12.5677404765705	13.1030143967372	13.0339239291579	12.5408611124709
CG4716	FBGN0033820	FBTR0087746	-0.118210390916439	1		12.575713646569	11.7923726823652	12.0341962789734	12.2792778354449	11.6974051434369	12.1256060632551
Est-6	FBGN0000592	FBTR0076003	-0.142588964554029	1		12.2689691295406	12.219218300856	12.8814139556828	12.1353018777089	12.1426631418894	12.6898139036803
Rack1	FBGN0020618	FBTR0079565	-0.0926883485607186	1		12.4776969252767	12.3325397800135	12.1808656001372	12.5575490223943	12.4244862877671	11.5576177336661
Jon65Aiii	FBGN0035665	FBTR0077041	-0.408196910901664	1		12.3022585131241	12.466699474335	12.1914496280541	12.1038937688487	11.9145600485213	11.7043565475364
Mlc2	FBGN0002773	FBTR0089747	-0.119916419043339	1		12.6828391321827	12.7675055473181	12.7340138996591	12.6885683168172	12.5376559677763	12.5961973321419
CG11891	FBGN0039309	FBTR0472597	4.99229482216001	9.76964710752237e-54		6.70383591685455	6.93157659888252	6.83862687995095	11.1426918969207	12.0380983015437	11.9667166222124
Tps1	FBGN0027560	FBTR0077431	0.239897781089501	1		12.9416448962347	12.5864735551001	13.0978184374402	13.4497898404316	12.9781459932378	12.900800087571
Lk6	FBGN0017581	FBTR0082534	0.0944685524070886	1		12.8175144628859	12.7435766234707	12.4770394395805	13.1083743175297	12.6228244907928	12.5457159658362
Cpr	FBGN0015623	FBTR0079250	0.217361936015235	1		12.4364295445259	11.8678862107177	12.0378101234482	13.0749997197547	11.8274389836094	11.7375498967032
RpL4	FBGN0003279	FBTR0085248	0.12150366182956	1		12.9311809075072	12.835501928453	12.6694747889951	13.0403674549756	12.8760910333801	12.8906598362152
S-Lap4	FBGN0052064	FBTR0076288	0.097817158695555	1		12.7390163731751	12.8283261885343	12.970300140318	12.813877232031	13.0506234341123	12.9655125681859
CG2127	FBGN0033286	FBTR0088765	-0.0663900766713684	1		12.6897166487205	12.5617321735117	12.6839616178776	12.5107540727596	12.5851876368957	12.6410453241457
RpLP0	FBGN0000100	FBTR0078481	0.0227394994021363	1		12.6726263069604	12.5169716288135	12.4638916532769	12.8334287045121	12.6021112378086	12.2318421240883
Pdi	FBGN0286818	FBTR0075648	-0.419312369082648	1		12.1550281618489	12.1814732382218	12.4661285417842	11.8513692036487	11.9736685111486	11.7307446841729
Muc68D	FBGN0036203	FBTR0076119	-0.574190948010168	1		12.1398025586287	12.137592616278	11.7553088063498	11.18304527661	11.3490011631451	11.7527452635444
pAbp	FBGN0265297	FBTR0086736	0.478434993365586	1		12.9108635631255	12.7197853017445	12.8819166915994	13.0478257515051	12.9242574784086	13.8138597079662
CG6409	FBGN0036106	FBTR0076273	-0.721499592722077	1		12.0264034758602	11.8808492661025	12.0031075220889	11.6927167689174	11.0361527181911	10.8939533857949
RpL6	FBGN0039857	FBTR0085804	-0.0399702397413537	1		12.5041335387225	12.4397962734765	12.2798098451885	12.6596527963796	12.4066155591235	11.9628500837589
CG33340	FBGN0053340	FBTR0084611	-0.0100169340453946	1		12.5543409111281	12.5422818403779	12.5088516740134	12.4423692499689	12.669173046997	12.4519383611849
Fer1HCH	FBGN0015222	FBTR0085631	-0.031583355708937	1		12.6790589335389	12.4617471138052	12.6335041344886	12.5144598306735	12.3736167798237	12.7724874360257
RpL19	FBGN0285950	FBTR0072405	0.0357500623478462	1		12.7130508641837	12.67639266718	12.597838243232	12.7714291644375	12.7024073760009	12.6191027112661
RpS26	FBGN0261597	FBTR0081089	0.045270004778882	1		12.7285589693322	12.5685584298256	12.4876482493706	12.5939856529613	12.5838251335756	12.7477015393596
Pen	FBGN0267727	FBTR0079937	0.101744519458294	1		12.6960736898381	12.6642600778143	12.7537416354241	12.6313874370497	12.8858906852939	12.8881135977556
sls	FBGN0086906	FBTR0072848	0.0588044815589911	1		12.7424853974191	12.8418137085242	12.8869344388439	12.9853527301956	12.8591083763469	12.8006505503335
RpS25	FBGN0086472	FBTR0082369	-0.0727989400768986	1		12.4582660025005	12.3869373874554	12.2046383815511	12.5595070196409	12.2737832821808	11.9453212659086
Idh	FBGN0001248	FBTR0076667	-0.184449714717455	1		12.3472783694365	12.1608959094316	12.5484471112344	12.4098185991901	12.0831541747197	12.0043523689124
Act79B	FBGN0000045	FBTR0078478	-0.129502128622475	1		12.509881448434	12.4561282457649	12.4878684388054	12.3344451593034	12.268421815127	12.4574448544943
Obp56g	FBGN0034474	FBTR0086342	-0.411829729797293	1		12.1803625163199	12.0378205112942	12.2190346251133	11.7027913658128	11.6500173543952	11.8496290850441
PyK	FBGN0267385	FBTR0084213	-0.22399849441031	1		12.3035400834891	12.1354307660666	12.336172648581	12.4134317235801	11.8768584468008	11.7290383535149
CG8701	FBGN0033287	FBTR0088740	-0.031924429759203	1		12.3770031111518	12.2860338770703	12.3285705457424	11.9938077959808	12.5109019620592	12.3445983656162
Spn77Bc	FBGN0036970	FBTR0078172	-0.173997177519503	1		11.6777988966876	11.9439729028132	12.52803597739	11.5103935787132	11.8143309753404	12.3202500029868
RpL13A	FBGN0037351	FBTR0078705	-0.0853542778799731	1		12.3696801285398	12.3192686065754	12.100493875767	12.3344451593034	12.252502691245	11.9295592636737
RpS5a	FBGN0002590	FBTR0074406	-0.199383598171433	1		12.1438625575512	12.0769285096798	11.9932144975121	12.1548601281013	12.0734784127292	11.2197370040278
RpL23	FBGN0010078	FBTR0071897	-0.320583510961703	1		12.0173198485889	11.9844712571504	11.9249263522937	12.039884001145	11.8536799471092	10.7875837552596
CG31538	FBGN0051538	FBTR0078819	-0.0615984368261505	1		12.2369071679286	12.2823748394647	12.3209281722697	12.167753194326	12.4701858093519	11.9739385692453
RpS8	FBGN0039713	FBTR0085489	0.0847970709053964	1		12.6378260000255	12.5375826655012	12.359704351892	12.8174270169067	12.498903705493	12.4598473521077
ATPsynC	FBGN0039830	FBTR0085772	0.0562421874001762	1		12.6439095174314	12.4349702796777	12.6297175640992	12.669355839809	12.1758991443155	12.9409087608119
mfas	FBGN0260745	FBTR0082489	-0.0499569923238012	1		12.3639586654595	12.458291939433	12.4573849942817	12.2918953267574	12.4931089053336	12.338269908143
Gapdh1	FBGN0001091	FBTR0088903	-0.256671253048242	1		12.0641942662044	11.9349894136143	12.0628566977806	12.3974658472257	11.4255356695477	11.1677791395633
Met75Cb	FBGN0028415	FBTR0075116	0.544459842276079	1		11.4916968538076	11.7671116383362	11.5969327459356	11.564043082155	11.202224937922	13.0382809431798
TotX	FBGN0044810	FBTR0083985	-1.56113607373733	1		11.5704616265393	9.152421835253	10.5161434944388	5.02922861702987	8.88829564190252	10.2541452261394
CG5089	FBGN0034144	FBTR0087107	-0.00159606581718077	1		12.3198866416656	12.2560009693168	12.4250941573931	12.3059593389693	12.5353082654383	12.1303539230095
RpL26	FBGN0036825	FBTR0075066	-0.0925285289067605	1		12.0535700719069	12.0599312441062	11.8830158957767	12.366858747359	12.0555691960879	10.9623597704762
RpS6	FBGN0261592	FBTR0071135	0.0461636662923495	1		12.5242434344486	12.5498094118205	12.3906515671391	12.5757211403575	12.5565328550409	12.473839342985
RpS4	FBGN0011284	FBTR0075884	0.109125568261103	1		12.6042469304365	12.4268172510951	12.2836197392478	12.5724928615969	12.497457186087	12.5886897744024
RpL22	FBGN0015288	FBTR0070148	-0.00680116357166093	1		12.2913189540191	12.2641865050329	12.1207974951693	12.4295797305049	12.3470916976683	11.8098242267703
RpL7	FBGN0005593	FBTR0079946	0.104290832685108	1		12.5406392247721	12.54818515357	12.3124994000208	12.6623883798259	12.5951402028132	12.4615609756339
Pif1B	FBGN0046874	FBTR0091716	0.0265078806042189	1		12.4457456175653	12.4428589763651	12.5261075449148	12.6550819320594	12.5451430446031	12.2683279652683
Sap-r	FBGN0000416	FBTR0085713	0.139803667168346	1		12.7170637718024	12.3837535038935	12.5495023202854	12.8431059692312	12.4726418216567	12.748543991165
Cys	FBGN0004629	FBTR0082980	-1.27594591537042	1		11.4950660227512	10.492947370493	11.5659818509418	9.58776966007377	9.94721440421971	10.3326482842349
FASN2	FBGN0042627	FBTR0077657	0.264251971495276	1		11.5217398154972	11.1415681454125	10.8334763314418	12.5358338207242	10.6378738876256	9.81785276261796
RpS3	FBGN0002622	FBTR0084410	0.0259819774438659	1		12.4051331872735	12.3796495874387	12.2759898632488	12.4501296166024	12.4533731166535	12.2266112988797
CG5162	FBGN0030828	FBTR0074393	-0.129578841872443	1		12.1263470555815	12.1958084501359	12.4287689009596	11.8168627573458	12.1105370337126	12.3949684114706
RpLP1	FBGN0002593	FBTR0078056	0.0369982182669571	1		12.3780172585964	12.3341901257404	12.1652556083858	12.4748934413	12.4006950990193	12.0936953088861
Nc73EF	FBGN0010352	FBTR0075263	0.230866307935661	1		12.719146080851	12.5250449954845	12.4044807772551	13.1094884656425	12.324427444774	12.8192142000449
RpS7	FBGN0039757	FBTR0089422	0.0206508501111773	1		12.3709032098573	12.1906121115906	12.1159620191963	12.4166758168407	12.2794054888214	12.0290623466928
crc	FBGN0000370	FBTR0081512	-0.097663406677894	1		12.3257852209931	12.1451336825199	12.0545560608059	12.1505367065706	11.9307273337454	12.1547092867302
RpS3A	FBGN0017545	FBTR0089175	-0.0266893171676147	1		12.3226282672956	12.2686318446662	12.3856971413628	12.4817931134427	12.3344544106863	12.0501709437096
RpL18	FBGN0035753	FBTR0076892	-0.101391382116216	1		12.0654538556078	12.031731031566	11.763698579067	12.1326739624612	12.019405686329	11.2862255903284
Jon25Biii	FBGN0031653	FBTR0079056	-0.39158426180633	1		11.7279779312497	11.9343677957904	11.9987876688936	11.6082218111596	11.7774588581428	11.0062260311882
eEF1gamma	FBGN0029176	FBTR0085392	0.0165757764925834	1		12.4447779953489	12.2135934953997	12.3724015506797	12.5634150600558	12.27912489824	12.2245943822053
RpL41	FBGN0066084	FBTR0100231	0.492085435006798	1		12.0794866315973	11.823255477051	11.797844138695	12.1387983350601	11.5747401732488	13.0750135689659
CG7409	FBGN0035817	FBTR0076810	-0.344043372496184	1		11.8794608211063	11.9532076741342	11.9532686810919	11.8725240006235	11.6826303850629	11.0910351130819
RpL13	FBGN0011272	FBTR0079888	-0.106150965964877	1		12.1773364586053	12.186180460255	12.0211718221469	12.1982344140872	12.075741901737	11.7644542157072
Arr1	FBGN0000120	FBTR0081030	0.163328247034447	1		12.2538008837452	12.473347610282	12.1808656001372	12.5036529022616	12.6274608033804	12.2581099428966
ACC	FBGN0033246	FBTR0088871	0.137784963829438	1		12.1246562594467	11.5247854693094	12.4460972375855	12.5939856529613	11.7015988597392	12.2233828773603
Ubi-p5E	FBGN0086558	FBTR0070933	0.147240272985236	1		12.4182066445265	12.0667541996995	12.0117086163355	12.5702287605767	12.2479219191963	12.1164983481288
AsnS	FBGN0270926	FBTR0089463	3.46191575863925	1.25231732010778e-18		7.72772445839014	7.67155749801909	8.5932292896489	11.4047200820481	11.7070325293799	11.3740075134539
SdhA	FBGN0261439	FBTR0086552	-0.0871469148052778	1		12.0387687430836	11.9476739078323	11.7309593370865	12.3768867073328	11.6246228226796	11.2318369252394
CG43897	FBGN0264489	FBTR0332819	0.122639953242816	1		12.6616745550796	12.7309248286186	12.6491425866513	12.8078499342081	12.6401889910063	12.9470380002729
CG16758	FBGN0035348	FBTR0072963	0.272005597005673	1		11.3042544692234	11.1005990247754	12.1489180098876	11.3210158312035	11.2522561194266	12.5955731923614
up	FBGN0004169	FBTR0073851	-0.117563365104538	1		12.1042106176009	12.1443275939691	12.0743392856348	12.3160320871143	11.9764401688989	11.5880583161391
Sgp	FBGN0032055	FBTR0079684	-0.397297110874379	1		11.7200016620972	11.203243718936	11.3279712147485	11.8964746098842	10.3565407350035	10.2091571227939
Zasp52	FBGN0265991	FBTR0087315	0.0551923894398935	1		12.3846928115071	12.4478764874171	12.2427136580829	12.6980794541603	12.2703994113314	12.2326451857501
smp-30	FBGN0038257	FBTR0083016	-0.151713872462582	1		10.5976523503885	10.1333276187987	11.9128413924619	9.887043018142	10.6886165444488	11.6798340999392
UQCR-C1	FBGN0038271	FBTR0083000	-0.147125727726681	1		12.1207841253601	11.9411909050377	11.8604051069222	12.1304803705496	11.7501854538311	11.553124326942
CG7920	FBGN0039737	FBTR0085603	0.107428553309961	1		12.3447907301446	12.2659168762073	12.0634477769362	12.6819928461934	12.1873083282722	12.0655768158578
CG32436	FBGN0052436	FBTR0078343	-0.0826634720364375	1		12.136450429695	11.9802614140458	12.1838587088975	12.0886076552915	12.101678619164	11.8569392075225
RpL17	FBGN0029897	FBTR0070980	0.0632065305263691	1		12.2573323872829	12.246517307817	12.0126271280979	12.2448111582398	12.2961418330918	12.1753226491633
RpL24	FBGN0032518	FBTR0080524	-0.0620412271036679	1		12.1188441540874	12.1229368657075	11.9910413255006	12.054304413005	12.1048485863041	11.8817249577278
RpS2	FBGN0004867	FBTR0079905	-0.0906212295174132	1		11.9427895186542	12.1563718849223	11.8725982194352	11.8497700182741	12.0621073903847	11.7881372034583
Vha55	FBGN0005671	FBTR0082670	-0.0520950407359632	1		12.1606965900054	12.1389421294531	11.9327114618439	11.9316711127685	11.9926169919029	12.1538616365725
Fer2LCH	FBGN0015221	FBTR0085622	0.101181815437101	1		12.3798409294267	12.1443275939691	12.1627753596046	12.2581342835297	12.005225548191	12.6626591954663
RpS14a	FBGN0004403	FBTR0071094	-0.146579307029362	1		11.928739455687	11.8695129768007	11.783924132147	11.916473678257	11.8835185240846	11.254946204377
CG32444	FBGN0043783	FBTR0078424	-0.147314051560876	1		11.6427871623739	11.1549699960088	11.9523115769331	10.8211841669664	11.1819564866866	12.1011898750769
Cat	FBGN0000261	FBTR0075058	0.137332911231022	1		12.2150540385511	11.793058578841	11.8779844773421	12.5708760092331	11.80578541557	11.8173383166115
CG1648	FBGN0033446	FBTR0088493	-0.0015812339213913	1		11.8461363767196	11.6553747956802	11.3806220003974	12.2488614776114	11.5456417680056	10.7375425734458
MtnA	FBGN0002868	FBTR0082158	-0.119423168843177	1		12.0351731415643	12.0822694955934	11.6798357173189	12.058002529062	11.5591092100484	11.8130493443545
CG3168	FBGN0029896	FBTR0070984	-0.315813850976032	1		11.7238357751977	11.8571033027422	12.0071072652443	11.4913741105865	11.6944622717344	11.4567532427463
S-Lap3	FBGN0045770	FBTR0076286	0.02304808473072	1		12.0297628809024	12.1308260499592	12.2660103133248	12.1353018777089	12.3478945869857	11.9996422728658
Cyp6g1	FBGN0025454	FBTR0087992	-0.079508864017907	1		12.0911596947852	11.658389248413	11.9369109209365	11.6332265601733	11.7477540386455	12.0651260422638
CG8036	FBGN0037607	FBTR0081881	0.0970484497940111	1		12.2339975360065	11.9137026886865	12.473485762646	12.2553184291966	12.0163787964722	12.628286058653
GlyP	FBGN0004507	FBTR0077828	-0.130221720274716	1		12.0423554056272	11.8029676062375	12.1340824304011	12.1548601281013	11.5902035954817	11.8082089603091
Aldh	FBGN0012036	FBTR0079806	0.0331568738688545	1		12.2022854246256	12.1728032375644	12.3908870683166	12.6154766826364	12.1494332823523	12.044694059124
kdn	FBGN0261955	FBTR0070906	0.0268341613966672	1		12.0128870790836	11.692242536041	11.8154960511622	12.4494258511405	11.4748823443981	11.4594999431079
Mst98Ca	FBGN0002865	FBTR0085277	0.0529038681757793	1		12.0652020256896	12.0940061880775	12.0675785641802	11.7865347509204	12.2701170635024	12.2757494793576
Oda	FBGN0014184	FBTR0088013	0.399233062579651	1		12.7012688832901	12.8212827010429	12.6937302202417	12.9807329364881	12.7952010518906	13.5353412290739
RpL27A	FBGN0285948	FBTR0077452	0.0606118363275654	1		12.2568914218029	12.2636917318313	12.0646292092392	12.1374881563846	12.1765018824122	12.4425982285733
exu	FBGN0000615	FBTR0086242	0.118193646672765	1		12.1773364586053	12.2273608859078	12.3788272230374	12.2452167022615	12.4931089053336	12.3956856372784
Prm	FBGN0003149	FBTR0076593	-0.0826793057379035	1		12.0018767817173	12.0372416669741	11.9436689458445	12.2508823810854	11.830888907168	11.5729183097035
RpS30	FBGN0038834	FBTR0083969	-0.106077219889615	1		12.0094881003576	11.8904956874267	11.806344014931	11.8385258096273	11.869422121422	11.6804228380259
CG9297	FBGN0038181	FBTR0082827	0.0378981649886235	1		12.3249440419075	12.1630199632569	12.2752246516091	12.3306284342973	12.0096295507039	12.500089321405
RpS23	FBGN0033912	FBTR0087575	0.0897516244708608	1		12.2846286547311	12.0962309634406	12.1671817471394	12.2227407432685	12.2838875321413	12.3153306279363
Ppi1	FBGN0051025	FBTR0085586	-0.000270199925718729	1		12.1005289229689	11.9614687273371	12.1122533357278	12.046414299502	12.1634871927225	11.9604282243509
Hsp60C	FBGN0031728	FBTR0079110	-0.0677787238380495	1		11.7920758025522	11.8908161266113	11.982628291663	11.8975069751761	12.0705629846348	11.42478450422
S-Lap8	FBGN0034132	FBTR0087087	0.083121027794637	1		12.1316481225099	12.2148737873207	12.3707309532923	12.2537068985457	12.4224550869548	12.2943302573806
RpL10Ab	FBGN0036213	FBTR0076032	-0.0165094295335249	1		11.9661762062583	12.0133068378836	11.9042882873914	12.1698908808271	12.0493303453144	11.5434482115911
S-Lap2	FBGN0052351	FBTR0076639	-0.0260039899388182	1		11.9378462821489	12.0738272983748	12.2356506664049	11.9816900674616	12.1804135539744	12.0137266780997
Skp2	FBGN0037236	FBTR0078953	-0.558627809250905	1		11.4853113205098	11.6109422828	11.3863027239767	10.5993232443904	10.7408987114927	11.3608453942304
mt:srRNA	FBGN0013688	FBTR0100890	1.71187795790798	1		10.1778118959336	10.0736096046037	10.4408043048957	12.1856120773176	10.9026378988103	12.3663489472478
RpL15	FBGN0028697	FBTR0113742	0.053345471250265	1		12.1826859415968	12.1714850439415	12.1748606888601	12.2808610698207	12.26360776533	12.1402310604996
RpS10b	FBGN0285947	FBTR0074731	-0.0639639654754099	1		11.9981879302222	11.9904640885126	11.8776484247253	11.9884885306375	11.9414057400912	11.7352850573529
UQCR-C2	FBGN0250814	FBTR0075309	-0.123904593322182	1		11.79116248221	11.6244933847829	11.4937050568755	12.0533784009144	11.3712855813655	10.8909043359884
CG2765	FBGN0035087	FBTR0113118	0.052357690784778	1		11.7563327897746	11.335307259494	11.4314187723603	12.2820473564333	11.0427792982797	10.9958569701093
betaTub85D	FBGN0003889	FBTR0082046	0.128676689682263	1		11.9809364702598	12.0250319767913	12.2322375946422	12.0352013383249	12.3712493930337	12.2095809122066
CG14645	FBGN0040687	FBTR0078908	-0.664479189874655	1		11.2085349356607	11.6015759829389	10.90842740587	10.3446223105331	10.4759293711702	10.9270743987355
Vha68-2	FBGN0263598	FBTR0080418	-0.272424289957434	1		11.7286141317865	11.7278328793932	11.5957073755467	11.4363195276606	11.5025467125096	11.2924009021967
CG9512	FBGN0030593	FBTR0073979	-0.38877891694049	1		11.6525423055688	11.0572908999619	11.5232235844162	11.1719961544861	10.8806131333168	11.067822748775
CG7414	FBGN0037135	FBTR0078441	-0.0837743047863673	1		11.8560692198763	11.8009230390827	11.8217982366113	11.907277775569	11.8690492970781	11.3978305439875
RpS15Aa	FBGN0010198	FBTR0073792	0.00216648136691036	1		12.0901699114165	11.9754350743031	11.9732225734859	11.9501967835102	12.0011483481104	12.0936953088861
Vha26	FBGN0283535	FBTR0078700	0.0177461402559841	1		12.0068680412419	12.0956750911564	12.1045200872941	11.8201330248875	11.8514169769284	12.4883695219815
CG9029	FBGN0031746	FBTR0079143	-0.107674065633191	1		11.5715258626494	11.7854957225332	11.3121420676258	11.3597343358371	11.7706886911187	11.1902763077078
Gpdh1	FBGN0001128	FBTR0079146	0.0845123768643061	1		12.2422634276282	11.9599424672578	12.0378101234482	12.2863887475151	11.9221273334186	12.2722387838817
Men	FBGN0002719	FBTR0082660	0.185671471800576	1		12.1590455978254	11.9928542681481	12.541463307581	12.768610811587	11.9905619374842	12.4436390122169
RpS15	FBGN0034138	FBTR0087123	0.143802069641841	1		12.2495959644356	12.184090257481	12.062561067365	12.1877234840976	12.2550729981788	12.4751971778474
RpL12	FBGN0034968	FBTR0072174	-0.00812751547201299	1		11.8791743360174	11.8603793696938	11.5567755220585	11.904199402666	11.864567873735	11.4900452723915
CG3213	FBGN0031545	FBTR0077561	0.0809604613194757	1		12.078987804303	12.0763651486971	12.1680064486073	12.0935709082751	12.2743464898125	12.1935849235629
RpS19a	FBGN0010412	FBTR0074311	0.0738966963834132	1		12.0847139313443	12.003857628786	11.8481080638307	12.1185769929315	12.0844393871638	11.9604282243509
COX4	FBGN0032833	FBTR0081300	-0.271284540003159	1		11.6316056483712	11.39209465365	11.3021599236052	11.7377967638914	10.9300617569882	10.6307132816218
Acp53Ea	FBGN0015584	FBTR0087080	0.418384389386279	1		11.050608418835	11.1793087576968	11.3801475955379	10.6626295614307	11.0120418008637	12.5034204227525
bt	FBGN0005666	FBTR0089793	0.188687029270547	1		12.5189204040877	12.5773447325081	12.6193032082945	12.8431059692312	12.6320822642116	12.7998379912882
CG12860	FBGN0033954	FBTR0087480	0.0749690661888639	1		11.9528977334829	11.8747063357985	11.9972417240722	11.9016290647534	12.1861116016055	11.9467901627387
RpL10	FBGN0024733	FBTR0299869	0.149455165526878	1		12.2824638584885	12.4023027970762	12.2557026598494	12.4766214553259	12.4171095385302	12.4980869624984
LManVI	FBGN0032069	FBTR0079741	4.2887667787173	0.156662691962457		6.85133152229412	3.90339841312258	7.59507167010384	11.0930895139799	11.316010086343	10.4212574515735
FASN3	FBGN0287184	FBTR0305959	-0.629419156878961	1		11.2543194291253	10.9189731089935	11.3929020868873	11.3171633646394	9.86883017825202	10.0883642606177
Msp300	FBGN0261836	FBTR0303383	0.209295975574424	1		12.4534633201237	12.4430774922639	12.5618958482959	12.713695640106	12.6353742673255	12.7381192116096
Mlp84B	FBGN0014863	FBTR0081616	0.026391366613081	1		12.1253811290156	12.0881497769263	12.1475249260649	12.1154748329309	11.9936434224039	12.3141930014224
CG18284	FBGN0043825	FBTR0300805	-0.20524539047464	1		11.4514119127796	11.4989534960418	11.9009850821968	10.9903919051625	11.5092610888529	11.6915634542391
Obp56d	FBGN0034470	FBTR0086477	-0.613565015145297	1		11.3021189442137	11.3577348898378	11.3768223863355	10.7092326210573	10.9667638816835	10.4806026473358
porin	FBGN0004363	FBTR0080182	-0.092166468412512	1		11.8874593933756	11.851846072548	11.9716489747031	12.1038937688487	11.6162057717098	11.666820703241
RpL32	FBGN0002626	FBTR0085592	0.0372151244492557	1		12.025109311197	11.7629164769049	11.6573026368422	11.8866301181832	11.7240366529868	11.9623660370151
Had1	FBGN0286508	FBTR0074240	-0.463751347259695	1		10.6523233355247	10.5089005776579	11.6407630397985	9.8469908449479	10.3671399695967	11.1677791395633
Mpcp2	FBGN0026409	FBTR0075718	0.120902423368832	1		12.2238801771264	12.1232096259248	12.1399789400728	12.3724384392936	12.2004072175096	12.2741902248566
CG3662	FBGN0031285	FBTR0078012	-0.0668169800843782	1		11.8340668624205	11.8141612239547	11.6639436985193	11.8556250519178	11.7363529367185	11.5040814162507
CG10096	FBGN0038032	FBTR0082603	-0.435906141252343	1		11.4182750462346	11.4726505461905	11.450976024921	11.2540823177374	11.0998169709068	10.6061349878999
CG8997	FBGN0028920	FBTR0080563	-0.181241385526786	1		11.0937168450705	10.7498132367738	11.7698685072474	10.6056540218011	11.3066798148588	11.2494019005173
CG9133	FBGN0035198	FBTR0100645	0.101275004125437	1		12.0649501518056	12.0633467553852	12.1329565481355	12.0333240092097	12.2125068759156	12.3065858128808
CG18135	FBGN0036837	FBTR0075042	-0.232426472800753	1		11.6711951749196	11.6019674618958	11.851876626439	11.5204803675194	11.2556827636358	11.6392255463206
Idgf4	FBGN0026415	FBTR0071393	-0.203480772551171	1		11.7503929947768	11.5913600640341	11.5296545075813	11.5879012135054	11.2499671599966	11.4149125896732
CG14995	FBGN0035497	FBTR0073271	0.315908730456003	1		12.0963449459173	12.0766468566869	12.2848874713799	12.1141432910976	12.2476351374404	12.9183758149251
bic	FBGN0000181	FBTR0087782	-0.199754061405351	1		11.567619819533	11.4976917529195	11.4967717668539	11.5930082588824	11.4787972118518	10.7599976504751
Idgf6	FBGN0013763	FBTR0087111	-0.0581605423558329	1		11.8260631452588	11.320159438038	11.539034975136	11.6504755461049	11.4168895561801	11.479258651921
RpS9	FBGN0010408	FBTR0076423	-0.00974293921625438	1		11.7978467764254	12.0100656481757	11.8049308420086	11.8714735957339	11.9374994956175	11.7799197777943
gammaTry	FBGN0010359	FBTR0088159	-0.356514382461955	1		11.2076225151469	11.4480382644729	10.6504589428181	11.0162846184009	11.0605205044712	10.0758885475809
CG10252	FBGN0039104	FBTR0084475	-0.109390712316432	1		11.5443202460719	11.6889295846944	11.6728802805951	11.4941065770848	11.7810302433882	11.2581048378493
Gapdh2	FBGN0001092	FBTR0074112	-0.17028551585233	1		11.767210909371	11.584641097479	11.6312260045514	11.7045619557368	11.2436537313502	11.4960774918411
RpL37a	FBGN0030616	FBTR0074027	0.261596695979104	1		12.2286104421118	12.0791797563043	11.8886970376833	12.2423754972082	12.0754187635072	12.6270649845283
RpL35	FBGN0029785	FBTR0070800	0.103670653616862	1		12.0906648879829	12.0438843958995	11.8525607632621	12.194039227049	12.003188388472	12.1060186359983
CG43078	FBGN0262508	FBTR0304807	-0.0954590163832614	1		11.7260676445927	11.714498665677	11.6794501826396	11.9123938451856	11.5996723884151	11.2462241342014
COX5A	FBGN0019624	FBTR0082473	-0.303743869008232	1		11.5043837515019	11.2985850790892	11.3806220003974	11.6232766056969	10.81554556127	10.6452617484412
CG12861	FBGN0033953	FBTR0087481	-0.0132572346568194	1		11.7535222508602	11.692242536041	11.8273771606183	11.6480239957028	11.91528245484	11.6554866145625
AOX1	FBGN0267408	FBTR0083154	-0.134430158185227	1		11.5435973346791	11.2663473936833	11.806344014931	11.0731265164194	11.4640613583101	11.6650370194323
Alp4	FBGN0016123	FBTR0085733	-0.381705092566004	1		11.1288426446238	11.4997940454915	10.662993548562	10.9531446153197	10.97440957264	10.220536350889
CG6910	FBGN0036262	FBTR0290130	0.341163256646757	1		10.2380337856783	9.70075817142443	11.535204880213	10.3849307056033	10.6140437402126	11.7465738657099
RpL34b	FBGN0037686	FBTR0082049	-0.212564114940694	1		11.5147486576791	11.3834672719083	11.1722771684119	11.3309843635759	11.3463251811679	10.6821800023921
CG10407	FBGN0038395	FBTR0083237	-0.286047510925326	1		11.471314918276	11.4845887142876	11.0876394402436	11.084049653426	11.2087218792403	10.9121135876777
Scp1	FBGN0020908	FBTR0113713	0.155636491867944	1		11.9836040052388	11.9562728417276	12.0903789125717	11.9169828471181	11.8255187886645	12.6209440631603
RpL18A	FBGN0010409	FBTR0086947	0.108350658117816	1		12.0446564175746	11.9199961596936	11.8350131245569	11.9482054385759	11.9701964341126	12.2005793494206
Sodh-1	FBGN0024289	FBTR0081627	0.0817653641247591	1		10.4395494954956	9.57559182029323	11.3446015342022	9.45382579328809	10.1572141906519	11.6374073949954
Act87E	FBGN0000046	FBTR0082785	-0.115171468892856	1		11.7510193892263	11.7170308253544	11.594071927683	11.7004271939332	11.5249652774318	11.4880289146338
Acp53C14b	FBGN0034153	FBTR0087081	0.400282908065009	1		11.0357765168377	11.1677196956258	11.3001551798704	10.6528810203274	11.0506912252773	12.3989087482349
CG10077	FBGN0035720	FBTR0076940	0.292657910304077	1		12.2304083760778	12.2622063933144	11.9823157536725	12.4395369166591	12.4091821133671	12.5176571581422
RpL40	FBGN0003941	FBTR0077470	0.0566706824609972	1		11.8911579956397	11.8416053474533	11.6755891587223	11.8545622662516	11.900765148435	11.8306597587971
RpL9	FBGN0015756	FBTR0080163	-0.0417746818189042	1		11.7865871874415	11.7569523713875	11.5895648630654	11.8195884948273	11.6638391191926	11.5166641761346
28SrRNA:CR45844	FBGN0267504	FBTR0346885	0.163260113892562	1		10.810926992188	11.4584525528194	10.8362460014741	10.9913592276036	11.7379871922066	10.7766125294444
RpLP2	FBGN0003274	FBTR0087105	0.0146801842716709	1		11.850819175763	11.9334348665694	11.9735370873816	11.9967009682807	11.9649726003976	11.8375385998397
CG13868	FBGN0034501	FBTR0479909	-0.115714596665908	1		11.6824035821368	11.7285501487306	11.6340141582902	11.5516365533581	11.6255059781034	11.5199572694749
scpr-C	FBGN0037879	FBTR0082351	-0.11928312890119	1		11.6329656080292	11.3535561806654	11.3653631305486	11.3000892215102	11.4919320051742	11.2042632987816
shot	FBGN0013733	FBTR0087616	0.130281859565807	1		12.0461883891899	12.0302773591145	11.9994055832767	12.4299365301866	12.041410931022	11.9497234772748
RpL37A	FBGN0261608	FBTR0079016	-0.205567683573227	1		11.0902557758314	11.3009982241916	11.1934931504935	11.4083459818305	11.3350315378885	9.65964950968061
ATPCL	FBGN0020236	FBTR0300596	-0.108812547607527	1		11.6608992926813	11.1819297026592	11.6802211489984	11.5457223292316	11.0972726887593	11.5620971887032
CG9674	FBGN0036663	FBTR0075341	-0.0575303527568631	1		11.5672641997411	11.7061472813399	11.5759585663053	11.7204002331519	11.7049450776328	11.1960520889695
RpL28	FBGN0035422	FBTR0073095	0.109379846861135	1		11.8514034583545	11.8131472035738	11.4387268963989	11.8798554985309	11.8042262244347	11.7804690647421
RpL36	FBGN0002579	FBTR0070155	-0.0546225504229641	1		11.6748309619778	11.4709370006505	11.5668158840789	11.775907862622	11.5618799501339	11.1500355334562
Acp53C14a	FBGN0034152	FBTR0087082	0.057709966325737	1		11.4590994433767	11.7072393378775	11.8105752471033	11.1505070175798	11.5641848422565	12.2430445115297
CG3609	FBGN0031418	FBTR0077791	-0.0144116146306495	1		10.2353502784054	9.76788945294135	11.4769424907059	9.94610872031934	10.2710803181415	11.3754625861523
CG31740	FBGN0051740	FBTR0081028	-0.101190583795936	1		11.3570518981021	11.5614791643521	11.3711041359503	11.2288772390854	11.657808384355	11.0350532354569
Svil	FBGN0266696	FBTR0345085	0.121085240779151	1		11.9952829154709	11.9678614457544	12.045010768013	12.1313582075928	12.1509675299285	12.0888250546093
Jon25Bii	FBGN0031654	FBTR0079055	-0.978955442550266	1		10.5885693052795	10.6389652278505	11.3250164486823	10.1100496779115	10.103712127957	9.43246675290585
Sfp60F	FBGN0259968	FBTR0300313	0.190505374822376	1		10.9101683750946	10.3815271478347	11.7516458058478	11.4776336053156	10.4621531158506	11.7273300023244
RpS17	FBGN0005533	FBTR0076479	0.0186317112205741	1		11.7681395142728	11.6878235748108	11.494581925117	11.7262224160397	11.7293866234882	11.5576177336661
Mpcp1	FBGN0034497	FBTR0086303	-0.276504590593056	1		11.2635679381649	10.9864944959086	10.9370925063062	11.5898184747322	10.2890281806336	9.95652589724131
ScsbetaA	FBGN0037643	FBTR0081957	0.0311604968883399	1		11.8583964543037	11.5638925439789	11.9966228820017	11.9904250788968	11.665986858153	11.871449261215
CG9119	FBGN0035189	FBTR0072635	-0.856576286265095	1		9.45219818250018	9.19248504513145	11.2454674684309	8.5248428872791	9.14388480832001	10.132059837499
RpL35A	FBGN0037328	FBTR0078769	-0.145727623906144	1		11.4214264584984	11.3530911316362	11.1192527515413	11.4003569388985	11.3749664141631	10.546672440422
RpS16	FBGN0034743	FBTR0071855	-0.00295632379301197	1		11.7110155721032	11.7148606749902	11.6522034704666	11.6669154341986	11.8120053836067	11.580508173212
CG13315	FBGN0040827	FBTR0076530	-0.376991956434939	1		9.95888564873684	9.67419776995055	11.3985347557526	9.74055756555611	9.70637004633365	10.8028046406701
RpL27	FBGN0039359	FBTR0084932	0.120951481975717	1		11.8467225585112	11.9390234140134	11.5985649558037	11.8064577324711	11.9054993151852	12.0460652307371
Gp150	FBGN0013272	FBTR0071813	-0.0673608021327151	1		11.7868926589248	11.6504628364113	11.6674472174374	11.720983509907	11.3942677554962	11.7655644137043
CG5107	FBGN0039342	FBTR0084879	-0.30843755615918	1		11.2905321656633	11.1618900663193	10.6065211835411	10.3062681052315	10.948529528827	10.884786836059
CG11892	FBGN0039313	FBTR0089644	-0.254252787145299	1		11.1336542839341	11.4445500617729	10.5247537307806	10.8630064742212	10.9875210732758	10.6110842588144
beta-Spec	FBGN0250788	FBTR0074454	-0.0510948998105435	1		11.5740060314858	11.575899253508	11.4231526379632	11.904199402666	11.3754914816348	11.0024640806485
Pif1A	FBGN0261015	FBTR0301876	-0.00861003473113879	1		11.5999674390922	11.5031513545865	11.6470862172798	12.0699563548417	11.3849101643463	11.0945733281981
Hsc70-3	FBGN0001218	FBTR0073608	0.959957033909726	1		11.5173282906123	11.5778906926607	11.8391612235591	12.7680464797245	12.4957677449826	12.5540925368203
Npl4	FBGN0039348	FBTR0084892	0.0471116022724563	1		11.4860640283202	11.3187311414935	11.091122021265	11.9870344116411	10.983393458231	10.7930382387375
CG18067	FBGN0034512	FBTR0086216	-0.410967559210651	1		11.2396652003359	11.4056126559104	11.1513006785162	10.6962398715048	10.7302643714837	11.1138799063448
14-3-3zeta	FBGN0004907	FBTR0088412	0.0817170756857492	1		11.8854639038642	11.8968909871252	11.8186505851467	11.8092031808545	11.7007610911564	12.2722387838817
ND-75	FBGN0017566	FBTR0071180	-0.125906541876229	1		11.4939438404454	11.4260973328426	11.3036616553679	11.7612377804365	11.0585599987913	10.8765896077337
CG16904	FBGN0037763	FBTR0082154	-0.277297121524368	1		11.3521060004612	10.8723531098985	10.9645663908652	11.3163916353052	10.348004920933	10.5544012716626
RpS27A	FBGN0003942	FBTR0080016	0.237286123902796	1		12.0183608767844	11.9473658531201	11.8675302736023	11.9763258519676	11.9674127435075	12.5304491646897
RpL21	FBGN0032987	FBTR0085961	0.0827142547720731	1		11.8670903004985	11.5774926246817	11.6690016101194	11.8152248395051	11.6936203474773	11.8636941714091
CG33791	FBGN0035240	FBTR0091792	-0.0146800574251129	1		11.6196509974045	11.5256111066268	11.6014168871707	11.6578053006801	11.6817815255522	11.3393838884459
Mal-A7	FBGN0033296	FBTR0088757	0.105561330213308	1		11.1869389995034	10.2843832700694	11.1788384559334	10.1347741824239	11.2596702556698	11.4338911882123
Rm62	FBGN0003261	FBTR0078649	0.088077528509792	1		11.709082677724	11.7310577868484	11.4036787876199	11.9159643296321	11.6915133847626	11.4920588159544
Tctp	FBGN0037874	FBTR0082344	0.299301204822418	1		12.1393241596642	11.8141612239547	11.8600649339383	12.2456221323161	11.9956940951847	12.4557263319685
Muc11A	FBGN0052656	FBTR0342741	-0.329250624585087	1		11.2883762162804	11.3187311414935	11.4751666270177	10.9199992598557	10.9695488233459	11.1985203627805
BG642312	FBGN0047334	FBTR0091954	0.408662900415632	1		10.9494489309923	11.1039197105385	11.1750146655548	10.4803449533228	11.1974814448426	12.2394532216505
Syp	FBGN0038826	FBTR0083958	0.221547151172754	1		12.0754911755808	12.0556504524846	12.2131868192943	12.1965578028808	12.2271265272425	12.5611426135233
Cam	FBGN0000253	FBTR0088001	0.315090102551881	1		11.776162484243	11.8029676062375	12.0175160055436	11.8725240006235	11.8400485733481	12.6771856194433
UGP	FBGN0035978	FBTR0076500	-0.0722112743283633	1		11.4659833702094	10.8295350002213	11.4769424907059	11.2362403172897	10.947823584111	11.4240816032857
CG31523	FBGN0051523	FBTR0078935	0.0497715605302361	1		11.6292226298633	11.3058124389017	11.5081056693211	11.9894571296989	11.2163625510869	11.2706706675913
RpS24	FBGN0261596	FBTR0071935	0.111770716357019	1		11.821000892231	11.7278328793932	11.5373339659366	11.8331404656872	11.7330788614813	11.8668012115413
Gpdh3	FBGN0263048	FBTR0306945	0.12026380782513	1		11.8467225585112	11.6892980663141	11.8552940709343	11.7882055481284	11.8720291976202	12.0817115694023
Acp26Aa	FBGN0002855	FBTR0079155	0.216459105065114	1		10.995110251179	11.0578617572604	11.4337065404038	10.5827320194134	11.0039144445013	12.1273343661077
ND-51	FBGN0031771	FBTR0079216	-0.149292981804442	1		11.205795941134	11.0900328097893	10.7345129798878	11.5338206454231	10.6113714839487	10.1095033617823
LpR2	FBGN0051092	FBTR0084927	-0.212122075341393	1		11.3153085275745	10.6104531936226	11.2656412773018	10.8320239577459	10.7651443904677	11.0460593174126
CG12699	FBGN0046294	FBTR0300762	0.00997887221349352	1		11.5385267867453	11.5235461267146	11.6252331828054	11.5789201500993	11.7165960955417	11.4056849296912
Acp54A1	FBGN0083936	FBTR0110768	0.43945667489431	1		10.6435790783012	10.7002149735606	11.3343525227574	10.5698384264688	10.8938682998802	12.1359449593412
RpS29	FBGN0261599	FBTR0082136	0.341844131594698	1		11.9117527706939	11.6493269284261	11.4941435576162	11.8819433872177	11.8038361632126	12.360850148369
w-cup	FBGN0032269	FBTR0080132	0.288854359743713	1		11.8063095129227	11.6314132727558	11.7803331597235	11.6711472224602	11.8461228680201	12.4522831334422
CG3124	FBGN0034840	FBTR0072046	0.521408852505212	1		11.4249635882797	11.4993738319822	11.4129848398064	11.427055148699	11.6902477285505	12.5395637209812
mt:ND3	FBGN0013681	FBTR0100870	0.395241700294965	1		10.3662174063855	10.4343612176458	11.2165290784777	10.8113582272834	9.83715902414053	11.9550857793965
Got2	FBGN0001125	FBTR0077867	0.0165906812973989	1		10.8784139849534	10.4819294795766	11.5838081593927	10.6442966738069	10.9279155676027	11.505411097125
GstD1	FBGN0001149	FBTR0082607	0.0125506338773081	1		11.640422556993	11.5711085539941	11.7662423341567	11.5679388709157	11.6616881781273	11.7843082287564
RpL31	FBGN0285949	FBTR0088525	0.0779955831744792	1		11.718721356703	11.5952978292439	11.3844116337273	11.6998355451211	11.5595713697545	11.6892251999064
SPH93	FBGN0032638	FBTR0081004	-2.01506894335153	1		10.6080622173034	7.18671041660852	9.35221124902596	3.89880439611287	6.62562136795219	8.9050393020286
Hsp60B	FBGN0011244	FBTR0078000	-0.113419126887416	1		11.1084566661042	11.1431829563535	11.3480017550196	11.2132084482446	11.4097301134814	10.4967375306437
CG31988	FBGN0051988	FBTR0081490	0.379675924885129	1		11.6271769049648	11.5284971219495	11.5825715858176	11.4741779331733	11.7742768543951	12.4509035497796
CG16972	FBGN0032481	FBTR0080488	0.0720575014487934	1		11.6718569089977	11.587806862385	11.7005030639078	11.7377967638914	11.774674988884	11.6632511276263
Tm1	FBGN0003721	FBTR0089957	-0.0466659739748106	1		11.5043837515019	11.6062667338711	11.5309372593966	11.6075911058878	11.5111737564315	11.3754625861523
Calr	FBGN0005585	FBTR0082103	-0.134499897052291	1		11.3689349461242	11.4471670041582	11.4724987260476	11.4476407710975	11.3247367371672	11.0928053053255
CG31198	FBGN0051198	FBTR0084128	-0.22643062749741	1		11.2112687399862	11.1480165726543	11.3634443740472	11.1163314445517	11.1632249266364	10.7352777225899
CG43101	FBGN0262547	FBTR0304888	0.999834399373873	1		9.82726376977244	10.1092956708797	9.78524656280953	9.88287898120311	10.0067218399347	11.8939599566224
Pepck1	FBGN0003067	FBTR0086701	0.599677082938027	1		11.9556175696795	11.483739256368	11.8569997622624	12.3359690265299	11.9374994956175	12.7491053525238
CG45087	FBGN0266488	FBTR0344533	0.599677082938027	1		11.9556175696795	11.483739256368	11.8569997622624	12.3359690265299	11.9374994956175	12.7491053525238
CG10472	FBGN0035670	FBTR0077066	0.00575733241214854	1		11.2784171398995	11.4006707497962	11.1750146655548	11.2508546869331	11.5400320495463	11.0442307913439
wupA	FBGN0283471	FBTR0074520	0.0256229210627893	1		11.599619705111	11.6770882036234	11.5089738310468	11.7098607246748	11.5915600910063	11.5620971887032
Zasp66	FBGN0035917	FBTR0089561	0.13387207769776	1		11.8337712189142	11.7944293942856	11.6006026247525	12.022481700588	11.6356235969851	11.9550857793965
ATPsynB	FBGN0019644	FBTR0076405	-0.276557124839034	1		11.1989256178335	11.1602960706042	11.0689223471482	11.2288772390854	10.7675466973733	10.5153362885108
Ag5r	FBGN0015010	FBTR0073937	-0.96093627396855	1		10.570229836173	10.8723531098985	10.7052691173866	9.82110956037742	9.94296967175832	9.48463586406366
RpS28b	FBGN0030136	FBTR0071360	0.0715836413276551	1		11.7507062259978	11.6128859648688	11.6502374436179	11.7458439091919	11.5126065948734	11.9428697761305
DIP1	FBGN0024807	FBTR0077371	-0.363971240687196	1		11.1312504702349	11.0978259360339	10.96962058567	10.8672281814264	10.7319055346186	10.4900365785679
eEF5	FBGN0285952	FBTR0072172	0.0357275802971214	1		11.605866129084	11.5675050605729	11.8112792475434	11.6765699171649	11.6565127976715	11.7683361767402
TER94	FBGN0286784	FBTR0088391	0.0451060766860899	1		11.6251282751323	11.5408007821841	11.5871005165445	11.7702831630705	11.6077393251898	11.4987504035651
ATPsyngamma	FBGN0020235	FBTR0085539	-0.162102355387359	1		11.3429942474925	11.1745790243265	11.1164072689595	11.419169322281	10.6919929743247	10.9536190042522
cathD	FBGN0029093	FBTR0088898	-0.182988808754711	1		11.352931495111	11.101153003459	11.2376325714769	11.2906901736354	10.8687276454813	10.9623597704762
CG17108	FBGN0032285	FBTR0080127	-0.164521637701719	1		10.6039072797591	9.9225775722473	11.2042533059805	11.2090566411321	10.067775642356	9.84751329994346
RpS13	FBGN0010265	FBTR0079724	0.143767143117396	1		11.7951160346089	11.7467210565784	11.6316246422815	11.8331404656872	11.7710878169133	11.9963360320729
Hsp67Bc	FBGN0001229	FBTR0076497	6.4745002012885	9.34380489833196e-59		4.30085987814567	3.98250073345421	4.36847471587763	9.78363092818931	10.8023285467937	10.3130397342467
salto	FBGN0061197	FBTR0089668	0.256903863585188	1		11.6977555534376	11.61016407616	11.8926938286011	11.7098607246748	11.9677609987097	12.2557416247449
Tm2	FBGN0004117	FBTR0083078	-0.00976171806705136	1		11.5032687963127	11.7061472813399	11.480487673588	11.6510877833388	11.3978904900594	11.611092252958
Tpi	FBGN0086355	FBTR0085582	-0.203388541896798	1		11.2230557264345	11.1824533207591	11.1945727846283	11.1923288898047	11.040794518198	10.7181770506525
CG7910	FBGN0037547	FBTR0081790	0.0335817577918626	1		11.101596819302	10.732754384522	10.7726049328984	11.6369401722087	10.5596348887881	10.0883642606177
Sod1	FBGN0003462	FBTR0076229	-0.0859284268029834	1		11.4147214594783	11.0675319301885	11.2966401611029	11.3930555816966	10.7882008121947	11.2939406088592
CG10513	FBGN0039311	FBTR0114505	-0.827825199469953	1		10.5523731181313	10.7391751150585	9.49400716698784	9.83194990963244	9.69126556973055	8.91307691089597
betaTub56D	FBGN0284243	FBTR0086536	-0.0517136133843673	1		11.1370129085009	11.2454509718436	10.8458981869237	11.3529767285233	11.1368330998642	10.4751840021844
GstS1	FBGN0010226	FBTR0087005	0.122833940258978	1		11.5971832176015	11.5069190120296	11.627233557288	11.727964498993	11.7610763958052	11.6080009660594
Gbs-70E	FBGN0036428	FBTR0075723	0.361716642824977	1		10.9456233791294	10.40055504544	11.07538377429	10.7463777043432	10.4422417137	11.9413968802435
RpL11	FBGN0013325	FBTR0086533	0.175253604082388	1		11.7868926589248	11.6591418784708	11.5866893825579	11.9016290647534	11.7582607032265	11.9015544728145
Cyt-b5	FBGN0264294	FBTR0088905	-0.133458359352129	1		11.2731936796053	11.3230117959885	11.3615230622378	11.5278327807356	11.0187797973126	10.9408992201441
ERp60	FBGN0033663	FBTR0088058	-0.131609375272281	1		11.3599291941604	11.2840208250069	11.436447081882	11.2875435006758	11.0702832683602	11.3213779791885
Non1	FBGN0028473	FBTR0088554	0.111847862935063	1		11.3944174390058	11.3498315842482	11.0553178473257	11.7063303753156	11.3733900641864	10.9901695489046
PMCA	FBGN0259214	FBTR0300554	-0.0783913725260869	1		11.4366917782912	11.4357924772771	11.4613290596616	11.5271659257365	11.1510096878426	11.3978305439875
glob1	FBGN0027657	FBTR0083245	0.0643272842656122	1		10.7526926873871	10.4184464715619	11.3886631062298	10.4775862725252	10.6544103779464	11.5511942887032
ATPsynO	FBGN0016691	FBTR0083063	-0.191549507747161	1		11.0937168450705	10.8684534801352	10.8334763314418	11.3416432307468	10.381849280252	10.2557262843864
vir-1	FBGN0043841	FBTR0080389	-0.121645924808748	1		10.9565267260112	11.0939346350028	10.5187319652949	11.1470388560758	10.8687276454813	10.0322766052816
Pgd	FBGN0004654	FBTR0070384	-0.30938944649681	1		10.9641103333604	10.7568619867867	11.2522234642299	11.0463823885518	10.543838502782	10.4226656637582
CG3164	FBGN0025683	FBTR0078153	0.244323586569248	1		11.5554792974093	11.316347500437	11.2830014365607	12.1234383786856	11.2204600592275	11.3935282416271
RpS18	FBGN0010411	FBTR0086273	0.107639838293754	1		11.6206795722113	11.6489480935976	11.363924302467	11.7180647650989	11.4030500953967	11.8210807362487
CG9920	FBGN0038200	FBTR0082917	0.543366161118309	1		11.1020878915419	11.1787839968428	11.2026443899033	11.1548305279493	11.3654823745225	12.3145723099432
CG4546	FBGN0038373	FBTR0083184	0.00768408697923245	1		11.2857848169895	11.290835777838	11.4004074356291	11.3109779401377	11.4880526660113	11.1861365465951
levy	FBGN0034877	FBTR0072061	-0.237983042204381	1		11.1069894423292	10.9289929828904	10.8998480140564	11.2040586494474	10.4372206261512	10.4533035791198
RFeSP	FBGN0021906	FBTR0077915	-0.0858639871298775	1		11.1099223992255	10.8730020246253	10.6908044606751	11.4010850463905	10.491514248119	10.30542644613
bru1	FBGN0000114	FBTR0080344	0.0743793260645225	1		11.4943179982085	11.4981124565819	11.4993951968938	11.5244954190643	11.6188690968146	11.5691083516964
emp	FBGN0010435	FBTR0072400	-0.0252978610813533	1		11.4575652108611	11.2404307019648	11.3205729217159	11.4054459914038	11.1318692764823	11.3992617983747
Karybeta3	FBGN0087013	FBTR0078860	0.152315601544611	1		11.5099456389276	11.5416173073906	11.3810962493084	11.9382072743903	11.5692426801626	11.3191113568517
CG7430	FBGN0036762	FBTR0075140	-0.213176471896738	1		11.0202710030178	11.0132311682127	11.0415838358958	11.1805029796589	10.8746826290285	10.2237711414289
CG7470	FBGN0037146	FBTR0078477	0.216397703452203	1		11.7905532806061	11.5297322205141	11.8374342981795	12.139234797011	11.7834062646847	11.879162886954
vsg	FBGN0045823	FBTR0076398	-0.0196493734791463	1		11.4796534591763	11.364211141673	11.4157649900683	11.5076918150892	11.2169486223836	11.4636102134325
fabp	FBGN0037913	FBTR0100320	-0.165721336254633	1		11.2194392075308	11.2504538328198	11.2228926027593	11.0115245998417	10.9882078624493	11.1894493052515
CG17633	FBGN0032144	FBTR0079868	-0.596551004091794	1		10.4550097387297	11.0014093322624	10.6661102572464	10.4284353426482	10.2052629256408	9.65006325473038
Jon25Bi	FBGN0020906	FBTR0100432	-0.531784507966348	1		10.5145077403552	10.4255413748329	11.0963301807029	9.98741955668453	10.4098005843377	10.1077535523618
CG9259	FBGN0032913	FBTR0081464	-0.675631570705986	1		10.5328363314871	10.9289929828904	10.5333128845636	9.78363092818931	10.1933999314335	10.0024518910918
RpS12	FBGN0286213	FBTR0075878	0.112469427775666	1		11.5561962808645	11.419449452943	11.2971428312768	11.4630638277953	11.4481754243737	11.6973925635269
lncRNA:CR9284	FBGN0046297	FBTR0308944	0.0687240841759518	1		11.3660755728573	11.3225367944503	11.4217703325013	11.2669211126794	11.5609569612338	11.4731555479351
ND-39	FBGN0037001	FBTR0078201	-0.219511316561653	1		10.9565267260112	10.9389437460003	10.7776567375313	11.198205690621	10.6326122119137	9.91510523681912
Xbp1	FBGN0021872	FBTR0310044	0.0723925111514249	1		11.4123475295013	11.4163365944159	11.2433823194325	11.6455682723252	11.4270560898952	11.1869654496746
Cyp1	FBGN0004432	FBTR0074238	-0.127149764356113	1		11.2410035708818	11.1766830425948	11.2763883717143	11.2685179582061	11.0722279183074	10.9575103286158
fest	FBGN0034435	FBTR0086518	0.155673268691367	1		11.5985759999967	11.4083011229695	11.5305098021723	11.5291655667271	11.6325518260827	11.8322500972671
RpL36A	FBGN0031980	FBTR0079546	-0.128384411251861	1		11.0872825219995	11.1829767488836	11.006972985016	11.2540823177374	11.0187797973126	10.5350010001892
pst	FBGN0035770	FBTR0273398	-0.100834717548793	1		11.232057558493	11.1242300851781	11.0088154582722	11.3109779401377	10.9279155676027	10.7810110367369
eff	FBGN0011217	FBTR0083018	0.156866673317514	1		11.5443202460719	11.5743041206044	11.7394914906815	11.5397837603365	11.6698447493376	12.0718729019317
Spase22-23	FBGN0039172	FBTR0084564	0.785131894786905	1		9.74538481288237	9.81862414272767	9.92189468412444	9.32162688842141	9.68788743503953	11.6590754293065
Sfp24Bb	FBGN0259952	FBTR0300297	-0.255134042173244	1		10.2984156738474	9.80780465255737	11.0974850005986	9.84270941206567	9.80321668291394	10.8401687786371
CG4691	FBGN0028870	FBTR0080670	0.0738451602874727	1		11.3170016594666	11.3106106421877	11.2784263914128	11.2969630044052	11.5254385036092	11.2908595505368
Mdh1	FBGN0262782	FBTR0080050	-0.109918228694655	1		11.1887895893033	10.9653512403385	11.3715815234387	11.1847376557615	11.0167617005947	11.0174533808576
Mal-A8	FBGN0033297	FBTR0088752	-0.205828854413906	1		10.842422336521	10.2478259463637	10.4794086341523	9.11348595923888	10.4281383947667	10.9320270567483
Cyp6w1	FBGN0033065	FBTR0085987	-0.0207814797311882	1		9.92153499036726	10.0277237038337	11.259463943523	10.3834577130926	10.2968107008299	10.8200055473349
Unc-89	FBGN0053519	FBTR0113464	-0.0483173566076601	1		11.0166289444999	11.0612821656584	10.9110569871687	11.4384490390613	10.945703674981	10.2107882322428
RpL14	FBGN0017579	FBTR0076633	0.15880855520246	1		11.5554792974093	11.3993200140494	11.196729632099	11.5056621667879	11.3457893886312	11.767782249987
Atg8a	FBGN0052672	FBTR0071498	0.406216501357749	1		11.2135429596882	11.005558002967	11.0700993066103	11.1685793296542	10.9091802914896	12.1337971241951
CtsB1	FBGN0030521	FBTR0073838	-0.172712894390785	1		11.1128494056013	10.889130751752	11.1755615422105	10.9923259018927	10.9393251931814	10.7307373262899
ATPsynD	FBGN0016120	FBTR0083727	-0.204374760007797	1		11.1143106848799	10.807300307227	10.7639033269777	11.0257577975138	10.3220902131355	10.6691878444962
zormin	FBGN0052311	FBTR0332114	-0.0408554846445049	1		11.242786135768	11.1991095387481	11.1501881586926	11.4574745018853	11.1099494654983	10.8370037857113
Rtnl1	FBGN0053113	FBTR0079038	-0.0950157705796733	1		11.2071660884039	11.1729989944793	10.8912172971049	11.0822348641832	10.9164149886447	11.0052864628042
Gs2	FBGN0001145	FBTR0073494	0.0751198977305656	1		11.2149057726917	11.0855606209758	11.1799291085639	11.656586258078	11.203999734599	10.6880470711917
Cp1	FBGN0013770	FBTR0087592	0.0775423737212313	1		11.4135349827724	11.2288173508521	11.210137361187	11.6363219003186	11.2568231721205	11.1559743493449
CG42782	FBGN0261853	FBTR0303428	0.753989701935884	1		10.0204512511081	9.98514031042432	10.5653822904299	10.1189285785498	10.3576041695199	11.8076701360207
orb2	FBGN0264307	FBTR0331511	0.307696332096267	1		11.5356213093196	11.7235217584463	11.9375559079738	11.8124908372976	11.9843791516349	12.3058228832075
eIF4G2	FBGN0260634	FBTR0089623	0.199410496121826	1		11.617935074766	11.4816134207876	11.7257410386848	11.7747846756852	11.7964048917345	11.8605804253984
TTLL4B	FBGN0031574	FBTR0077501	-0.0172283292147638	1		11.1365335834372	11.1855910446943	11.227119411913	10.9845743104935	11.3328703078697	11.1585120914071
Hrb27C	FBGN0004838	FBTR0079346	0.047857548125093	1		11.4883197983216	11.3404778057511	11.5266569771135	11.5351479137265	11.2983968114376	11.6512883494389
Bace	FBGN0032049	FBTR0079701	-0.387745343463527	1		10.7774994879536	10.7313236665534	10.9117136342841	10.6831290465294	10.5522228355967	9.92109578198538
RpS11	FBGN0033699	FBTR0088006	0.0283905506074613	1		11.3770734945365	11.0590027946595	11.2835088804928	11.3908579494835	11.1503962025225	11.2730146244907
AcCoAS	FBGN0012034	FBTR0078413	0.288190878689912	1		11.6305848366742	11.2702935755807	11.5176268352099	12.0676652213445	11.155296796054	11.9275768498187
Pgk	FBGN0250906	FBTR0077739	-0.273374734163816	1		10.8312104509003	10.7722490675649	10.90842740587	11.0685506870502	10.5059737329814	9.88477361054842
CG6726	FBGN0039049	FBTR0084348	-0.615370681817649	1		10.5130313441523	10.7784967855783	10.3926965371244	9.88912053828403	10.2425819923411	9.67863301720699
Mdh2	FBGN0262559	FBTR0083563	-0.00551699147862988	1		11.3038276170326	11.0492750891195	11.0367759757719	11.3499631573002	10.9243314750668	11.0848222793004
cpx	FBGN0041605	FBTR0078897	0.420108307721339	1		11.3968210320231	11.4441134428282	11.4595338604539	11.5411055564495	11.4506691613486	12.3780101353257
sm	FBGN0003435	FBTR0086492	0.382436457897488	1		11.5608480080438	11.5131766579235	11.7088389415804	11.656586258078	11.863445339425	12.3315387922875
CG9389	FBGN0037064	FBTR0078415	-0.0239225931555631	1		11.1734507577012	11.0446745499152	11.0969077061992	11.0712979258945	11.2045908486345	10.9584815219288
CG10737	FBGN0034420	FBTR0086585	-0.166840918850481	1		10.9168828989549	11.0079233265568	10.6969125278377	11.0398519454222	10.7554949598237	10.2318265274854
SdhB	FBGN0014028	FBTR0086156	-0.0863325291300358	1		10.8778405418463	10.6143392580649	10.4952668164527	11.2725023564309	10.225208809741	9.87657630686303
spidey	FBGN0029975	FBTR0071091	-0.224818295637962	1		10.8151263748768	10.5063933486991	10.6274586163406	11.0939903924426	10.2017142585734	9.60611894453591
Shmt	FBGN0029823	FBTR0070827	-0.122655165251445	1		9.91372363234545	9.40302194096191	11.0403833721357	10.1417611927367	9.81565194409443	10.4642852710336
Mst98Cb	FBGN0004171	FBTR0085278	0.0881089126978783	1		11.2158136000224	11.2459520393467	11.1135561630306	10.9501626717267	11.323104505898	11.5133635487844
CG10869	FBGN0031347	FBTR0077917	-0.108699329713273	1		10.86747939734	10.9894898240659	11.0439817708549	10.9067300150217	11.0972726887593	10.5153362885108
Gel	FBGN0010225	FBTR0078968	0.42041039453078	1		11.4273168661009	10.6305473786729	11.2223633798215	11.7815107180434	11.2585320963898	11.5665627784232
CG17377	FBGN0031859	FBTR0079377	-0.152885364106612	1		10.7357036697868	10.7519314802194	10.7646304687512	10.6081785746602	10.982704372803	10.05424736603
CG17242	FBGN0250841	FBTR0077803	-0.404960626312329	1		10.46420698031	10.9308639864551	10.8629752331811	10.066653353092	10.4808177548545	10.499409220911
Obp44a	FBGN0033268	FBTR0088816	-0.0208192944875182	1		11.1570020958776	10.8454931277346	10.8805235037822	11.2123790421221	10.8989903753507	10.681003720006
CG6295	FBGN0039471	FBTR0085077	-0.492336905273162	1		9.54035448497506	10.2548136194838	10.9556787188136	10.0903215916137	9.76685641542595	9.73412928126939
Cul3	FBGN0261268	FBTR0302156	0.0488792093248692	1		11.3500401949847	11.2150639185523	11.3610423342206	11.2645225254905	11.293404086191	11.507403323407
CG30008	FBGN0050008	FBTR0088380	0.320008508947354	1		11.300836110243	10.8147500119736	10.8383197701706	11.7366434987791	11.0767552669842	11.043315658496
awd	FBGN0000150	FBTR0339146	-0.0810890508462094	1		11.157947088466	11.0572908999619	11.2692325448468	11.015333870274	10.855238375026	11.33789194964
CG46059	FBGN0267726	FBTR0347275	0.783303258942924	1		10.0421099222625	10.0183687558287	9.91536110072568	9.86399063800764	10.0455121453329	11.6727504391528
bel	FBGN0263231	FBTR0081888	-0.0979692909882245	1		10.9727287798177	10.931487115483	11.1288856267064	11.0912860676589	11.0228075414706	10.5811307012932
ATPsynF	FBGN0035032	FBTR0072339	-0.177124351412277	1		11.0213099046445	10.6646777751544	10.7225871203929	10.8724880019459	10.370304614446	10.6209321535349
Pfk	FBGN0003071	FBTR0088420	-0.0205208619785432	1		11.2003023023848	11.2509531660709	11.2890790154092	11.4263400339018	11.1497824562157	11.0812600390504
Cyp6d5	FBGN0038194	FBTR0089766	0.0729917583849485	1		10.8983422329563	10.5337360940324	11.3269869649756	10.8058703153854	11.0120418008637	11.2366486209324
Jon99Fii	FBGN0039777	FBTR0085690	-0.244366744001821	1		10.4550097387297	10.8801208888747	10.2974257456343	10.5476513433652	10.61226278612	9.60115258099805
Actn	FBGN0000667	FBTR0070343	-0.116181398992502	1		11.0223480586844	11.0417917452211	10.9189170953701	11.2073925670251	10.7417135000127	10.6221584272285
Got1	FBGN0001124	FBTR0087231	0.0307102282814636	1		11.1084566661042	11.0202780492054	11.3581545973477	10.9281046997773	10.9984706587969	11.5817692774905
VhaSFD	FBGN0027779	FBTR0080940	-0.123136173299104	1		11.0316579802677	11.1083354353202	10.9505753577827	11.0463823885518	10.860499199876	10.8092790375116
CG4847	FBGN0034229	FBTR0086933	-0.139428608426659	1		10.6435790783012	10.495478055584	10.9136817842828	10.6759271480013	10.8894634289102	9.93695001508243
Xrp1	FBGN0261113	FBTR0083700	0.124187925849101	1		11.4931952336838	11.4100906550549	11.4662543702406	11.6301245646125	11.4704653828963	11.6374073949954
D2hgdh	FBGN0023507	FBTR0070381	0.0395122668790789	1		11.1177145915631	10.8208167413366	11.1859130042492	11.3761208901453	11.0579059044132	10.7710954698591
CG9130	FBGN0035197	FBTR0072655	-0.0253724605193474	1		11.0823134414186	11.059572975117	11.0986388968464	11.1409494392475	11.1430139579733	10.862131421075
Spn77Bb	FBGN0036969	FBTR0074843	0.239809671117692	1		10.1665871656936	10.4228848732634	10.9853017785271	10.0085955171009	10.4015750242029	11.5447421160859
Usp47	FBGN0016756	FBTR0077095	0.0596864028165186	1		11.2481206533959	11.2574288200847	11.1328334855675	11.4256245644608	11.2551122211678	11.1243028748621
CG31029	FBGN0051029	FBTR0085585	0.094855060648423	1		11.1379710811357	11.227803062288	11.1951122988695	11.2540823177374	11.4184191109666	11.1602014428581
jar	FBGN0011225	FBTR0084636	0.0448226517520211	1		11.1307692264939	11.0989358112504	11.1640333720948	11.2272358836046	11.2850442882429	10.9996361661677
CycG	FBGN0039858	FBTR0085799	0.306878548043565	1		11.8484796762095	11.7968251915918	11.8671917767158	12.0822659918941	11.873516842935	12.4240861535422
Prat2	FBGN0041194	FBTR0076945	-0.437626679746676	1		9.76039547165107	9.24756866289305	10.8341692475952	9.67945028745589	9.3352541733867	9.92904467682343
CG42807	FBGN0261989	FBTR0303819	0.249687756554328	1		9.23476541144821	9.05742149079777	10.1052921024054	6.63686255409083	8.56646869851981	11.0892627461371
Spn38F	FBGN0028986	FBTR0081450	0.0843188014757235	1		10.8139277980308	10.9689978757093	11.2584318114518	10.5659477707252	11.0864091502299	11.521272404983
Spn28F	FBGN0028987	FBTR0079624	0.200002965266456	1		10.6320637219752	10.3492454395883	11.1629306314964	10.3491570403571	10.9314907782253	11.3963978682857
ctrip	FBGN0260794	FBTR0301437	0.202580986217951	1		11.4950660227512	11.4371095087756	11.6095343342754	11.666309878445	11.6881358309714	11.7963080885717
18SrRNA:CR41548	FBGN0085802	FBTR0346874	-0.244582776847532	1		10.1390946351052	10.7963952367722	9.99311799398115	9.76112112084979	10.5512936456708	9.88272864704404
Mlc1	FBGN0002772	FBTR0085195	0.0170033922787942	1		11.142275000245	11.3628258187065	11.1118427910079	11.419169322281	11.0799804111225	11.1610453773453
CG4363	FBGN0034663	FBTR0071740	-0.29369531557233	1		10.5100740113472	10.1718090958019	10.7060264126004	9.11348595923888	10.2597484510156	10.7443158706434
tn	FBGN0265356	FBTR0086572	-0.180991206173467	1		10.7338035922357	10.8980846956271	10.5662166701494	10.9451790281419	10.544772505177	10.0487859641582
alpha-Spec	FBGN0250789	FBTR0072789	0.108762648225735	1		11.1673631253053	11.2257723433593	11.1596173433083	11.5795635120515	11.276635766386	10.9565384810746
CG3739	FBGN0038702	FBTR0339153	0.66316569917337	1		10.182463213533	9.89217039038589	10.0262407756005	9.47611019052054	10.3597286898122	11.5330549855603
Pgi	FBGN0003074	FBTR0088679	0.214261183455772	1		11.6336451074217	11.4807622086919	11.8161976550417	12.0053458355201	11.5558699400423	11.98875033637
chb	FBGN0021760	FBTR0089460	0.466841176545704	1		11.3042544692234	11.2323617556949	11.3294463315182	11.6837686157098	11.8709124560832	11.7031982154489
eEF1beta	FBGN0028737	FBTR0332947	0.0585833018880452	1		11.2117238708178	10.9732406664452	10.9828042133605	11.2165213126827	11.0650846835881	11.0705202378991
CG9691	FBGN0030160	FBTR0071391	-0.365701057800109	1		10.6880887695348	10.0690861345148	10.5281834882178	10.2604609767943	10.1535451926884	9.80926510136625
14-3-3epsilon	FBGN0020238	FBTR0083565	0.192367141595029	1		11.2901012334561	11.29568396682	11.4680412314796	11.2930456825297	11.2676123279572	11.964301250321
CG14718	FBGN0037939	FBTR0082426	0.0486580793521722	1		11.0961839636384	11.0833193170757	11.2096034376368	11.075865063838	11.2783213959481	11.1753172426001
hpRNA:CR18854	FBGN0285991	FBTR0472915	-0.159651846600258	1		10.8898352397226	10.7888498973567	10.7919937489033	11.084049653426	10.4462460394566	10.3519938922483
RpS27	FBGN0039300	FBTR0084868	0.200852301554453	1		11.4004189297667	11.290835777838	11.1864557660538	11.379819291961	11.2187054091347	11.8210807362487
lncRNA:roX1	FBGN0019661	FBTR0070634	0.619881557627885	1		11.4656017903439	11.4212252183046	11.2433823194325	11.7882055481284	11.8529260180502	12.3008539817931
CG7886	FBGN0038248	FBTR0082976	0.111771989271762	1		11.0455111760037	11.0872393168021	11.2339616737832	11.1608617572924	11.3875155893098	11.1449255892781
twin	FBGN0011725	FBTR0084566	0.112083543020163	1		11.2271135030586	11.2717706154149	11.3691930047526	11.3431595178272	11.4376544020224	11.4240816032857
CLIP-190	FBGN0020503	FBTR0080975	0.132806023450931	1		11.4115553506567	11.4127707980193	11.3591178186893	11.5718241679886	11.4158689513322	11.5893128407052
CG42688	FBGN0265263	FBTR0302890	0.758146631943901	1		10.2371398377504	9.83869455028104	9.42577028556218	9.80359377419035	10.0309210878909	11.4546897802577
CG31883	FBGN0032122	FBTR0079829	-0.171647374685593	1		10.3112143297249	10.7805733601707	10.8493298056177	10.0684878362701	10.7992009844661	10.5219210196467
DppIII	FBGN0037580	FBTR0081840	-0.150404053517456	1		10.8294321608686	10.9395633957187	10.8825346372254	10.7394854596885	10.8332368275038	10.6209321535349
ps	FBGN0261552	FBTR0082037	0.280307104680329	1		11.404406098497	11.356807333217	11.6328198950011	11.543745521128	11.4729209197122	12.1372321272433
GCS2alpha	FBGN0027588	FBTR0070058	-0.178066440646714	1		10.9006023180849	10.7701604678842	10.8785095628817	10.7937229199687	10.6264492375756	10.5924362895853
regucalcin	FBGN0030362	FBTR0073575	-0.264594761250727	1		10.7946138938777	10.6781070154735	10.9071108156952	10.6207354958711	10.3607897778915	10.603653970783
Mp20	FBGN0002789	FBTR0087745	0.0356812297682727	1		11.0444895627562	11.1698337339759	10.7195901879062	11.1020730837173	10.9019091314995	11.0669224637572
Not1	FBGN0085436	FBTR0112672	0.156588573770277	1		11.4394146915234	11.331535188688	11.5373339659366	11.5904569960182	11.4714480992126	11.7135898751211
CG14292	FBGN0038658	FBTR0083725	-0.264496299376509	1		10.5063688000175	10.917715717478	10.7529519910204	10.1452420493735	10.499244003892	10.7135824292244
VhaAC45	FBGN0262515	FBTR0088587	-0.0946490784404107	1		10.9450760426884	10.9308639864551	10.7826909142509	10.7713712464205	10.8286425886422	10.7799126664835
fau	FBGN0266451	FBTR0344444	-0.072050924390634	1		10.9224545619765	10.9966533398846	10.6441505626934	10.7992571459088	10.7802918761525	10.7919489905619
Tep2	FBGN0041182	FBTR0079510	-0.170786225381048	1		10.5372007605602	9.05284689716061	10.2274163952069	9.64051741899359	9.57172482375646	10.3445839415793
LManV	FBGN0032068	FBTR0079742	4.27865355802305	0.175637860970234		6.38021638670262	3.17954056746763	6.44756229311026	10.2843358322859	10.3458630529444	9.48733003835572
Ufd4	FBGN0032208	FBTR0080074	-0.0469896520985045	1		11.0688108009397	11.0220344043281	11.1972683405127	11.2524694049513	10.8931350880473	10.9844596178665
ND-49	FBGN0039909	FBTR0089105	-0.269339044031453	1		10.6913559699491	10.4802269261091	10.2368797377417	10.6783317776905	10.0309210878909	9.77659827414597
CG33470	FBGN0053470	FBTR0087656	0.1106162675121	1		10.2785678579912	9.24556559524169	10.8865485129731	10.3278719440554	9.9100050437111	10.808201987083
lncRNA:CR32652	FBGN0052652	FBTR0347270	0.799369313057472	1		9.86825727634469	9.83869455028104	9.84422263628702	9.62064976841808	10.0858557762332	11.5206149870858
His4r	FBGN0013981	FBTR0082962	-0.139876058434965	1		10.8651667804398	10.8534064816406	10.6097621711766	10.7337166629173	10.6439883531904	10.5401999674899
Mst57Db	FBGN0011669	FBTR0084915	0.926264317239045	1		9.52725019538598	8.78969469129022	9.36569334479165	9.23933328364813	8.77187068165684	11.2557365113102
Akr1B	FBGN0086254	FBTR0076138	-0.106232748170322	1		10.2915430126993	10.0758660321069	10.9613985039082	9.9441117207364	10.0507816085424	10.9477622668079
orb	FBGN0004882	FBTR0084384	0.0648808018357121	1		11.00774547717	11.1154822866349	11.1457294804147	10.9913592276036	11.2647808899602	11.1952283917146
CG3902	FBGN0036824	FBTR0075076	-0.137855986874732	1		10.6576781921414	10.135492620468	10.9727704894695	10.4539220292429	10.2901425428794	10.7008712456887
GstE12	FBGN0027590	FBTR0072436	-0.0718240703631976	1		10.9956389342136	10.6751335241476	10.8383197701706	10.8598320667939	10.6792904094503	10.7688827250056
CG7953	FBGN0028533	FBTR0080550	-0.270172305314816	1		10.0684826135902	9.73542810197011	10.8403905622543	9.48437888952134	10.0494660460276	10.39136296036
CG12163	FBGN0260462	FBTR0078822	-0.193226385270416	1		10.7713376618799	10.7198265556876	10.6266589241476	10.6831290465294	10.5970352480005	10.222154652784
CG17571	FBGN0259998	FBTR0081376	-0.692702205064899	1		10.3009845044522	10.3209885861931	10.0042436315687	9.81893168166866	9.86285093836607	8.5556355507671
CG10911	FBGN0034295	FBTR0086808	0.172509035914537	1		11.1781161343472	11.1171265443043	11.166786541564	11.0038757517189	11.2551122211678	11.6470778316339
Jon99Ci	FBGN0003358	FBTR0085511	-0.34749974480582	1		10.2949834357379	10.1026714256728	10.6306529597412	9.23280422780775	10.4532269764487	10.0954450991477
CG3906	FBGN0034871	FBTR0072121	-0.274793805912705	1		10.5695197949419	10.8625842000385	10.4169509355017	10.1964715305612	10.2823238706277	10.5595309184547
kra	FBGN0250753	FBTR0078744	0.0953733004918037	1		11.2356426229939	11.1618900663193	11.3411932806268	11.23460732218	11.1061581146221	11.636194019908
Pgm2a	FBGN0033377	FBTR0088630	0.0610517711694062	1		11.0728247749739	11.0173460307205	11.094596215781	11.043587246072	11.1915300616895	11.1286236514564
CAP	FBGN0033504	FBTR0088338	-0.0534047169036999	1		10.9521752706633	10.984093747695	10.8174467093074	11.1216422078407	10.7530724839576	10.6868755646679
bol	FBGN0011206	FBTR0076538	0.286237568719499	1		11.3611605665404	11.2678284770967	11.5546749558987	11.4672416573098	11.5701603850058	11.9691279570264
PCB	FBGN0027580	FBTR0088454	0.364210552923448	1		11.2909629691898	11.0978259360339	11.3387538747092	12.0958213000918	11.2028167794415	11.3689031708251
CG3699	FBGN0040349	FBTR0070186	-0.564565283400005	1		9.23834376163708	8.8568410153854	10.567050567586	8.29971445945263	8.98229930839193	9.86211798623687
CG43755	FBGN0264086	FBTR0330695	0.0959274972184546	1		11.0971696309673	10.8814114622507	11.0469735955648	10.9199992598557	11.1200112924708	11.2612565709211
Pdhb	FBGN0039635	FBTR0085366	-0.127783519936105	1		10.8616908894092	10.7778039293019	10.8622960183539	10.9108258737007	10.6758840844236	10.5060668805161
Ggamma30A	FBGN0267252	FBTR0079795	0.149351591608979	1		11.3051077949117	11.2564344555644	11.4171530587153	11.3842448954793	11.3916745070092	11.6404363754956
pug	FBGN0020385	FBTR0082264	0.131727760740099	1		10.2127914511454	9.44552269136364	10.9645663908652	10.5711329835805	10.2879129569699	10.532394473897
CG4538	FBGN0038745	FBTR0083855	0.0847570576150831	1		11.1809081357724	11.1055771915731	11.1601700866987	11.379819291961	11.1807553105296	11.1294862560898
Alas	FBGN0020764	FBTR0072151	-0.0728414506947141	1		10.6197699704389	10.3238393069207	10.2923921339638	10.9640259775272	10.2460316639051	9.44360758890447
lncRNA:CR31781	FBGN0051781	FBTR0308925	-0.00693877104136013	1		10.6616813314261	10.6958204016102	10.038318024726	10.9311325377066	10.3724105276618	10.0118385171831
Lamp1	FBGN0032949	FBTR0085896	0.148959571409295	1		11.2217005940238	11.1745790243265	11.1886247736293	11.1513727568207	11.1430139579733	11.6721585611128
Aldh-III	FBGN0010548	FBTR0088993	-0.120077590747797	1		10.7738055513043	10.6174405905258	10.6785101937787	11.0191331092466	10.3995112853741	10.1559633902035
Sccpdh1	FBGN0037298	FBTR0078828	-0.376287327588159	1		10.4687837068383	10.4405031815141	10.5109525782893	10.6467545607818	9.89103418083207	9.5271503049452
Cyt-c1	FBGN0035600	FBTR0077144	0.0471571519036265	1		11.0030202259185	10.9183445502219	10.6900391307668	11.2930456825297	10.5743457227198	10.8103552844633
Cyt-c-p	FBGN0284248	FBTR0080889	-0.0290697299825846	1		10.9839629173628	10.814074353452	10.9505753577827	11.1898029140674	10.3881076486652	10.9777693429524
CG17752	FBGN0038718	FBTR0083779	-0.732654729140416	1		9.9642977359732	10.473396548646	9.51835517979536	9.36406826919551	9.51947036824372	8.99108215313379
Droj2	FBGN0038145	FBTR0082751	0.388863435057666	1		11.6464951581453	11.5766961590679	11.7450288764175	12.0667477481849	12.0092912581622	12.0619666772656
Chc	FBGN0000319	FBTR0074179	-0.022463280900705	1		10.9532643655739	10.9277442977812	10.8892182394042	11.2255926586251	10.747404171252	10.6668130120081
CG7720	FBGN0038652	FBTR0083678	-0.458295456791754	1		10.2281697598785	10.5030435843639	9.85245437696712	9.87241600189574	10.0960864520642	9.1593242137292
CG6262	FBGN0034121	FBTR0087151	0.0407123105084585	1		10.9494489309923	11.0663976212849	10.974657135906	10.9551291590681	11.1187573950797	11.0350532354569
BG642163	FBGN0083938	FBTR0110769	0.0811016679988663	1		10.6603481854804	10.7694635955209	10.8697498517671	10.1625214597495	10.8946011392667	11.2800237319849
CG10514	FBGN0039312	FBTR0084864	-0.39396732861728	1		10.3001287357058	10.5789819935322	9.75189845904833	9.77241992554095	9.95566658500928	9.8369901148258
CG1213	FBGN0037387	FBTR0078642	-0.18242841525368	1		10.565964337467	10.2286870086839	10.4891204418421	10.5049385384556	10.4847165708858	9.59616906207357
Nna1	FBGN0265726	FBTR0340671	0.0234829077117175	1		10.9406898596112	10.8999961891944	11.0088154582722	11.0351691783862	11.0513485981187	10.8232080100447
eIF3b	FBGN0034237	FBTR0086941	-0.00106172274419162	1		10.8435974821789	10.7638764652443	10.7218384707166	10.9689450497923	10.873196185956	10.4310861927602
CG1640	FBGN0030478	FBTR0073769	0.0621230300262357	1		10.9908737977944	10.78816199656	11.2080004803703	11.0473129005756	11.0394698128792	11.1156223054909
RpL30	FBGN0086710	FBTR0081181	-0.0793795375058584	1		10.7860820688684	10.7298915283359	10.5586898233048	10.8502667196144	10.6422440057616	10.3023698457851
CG5945	FBGN0032494	FBTR0080450	-0.674253477431198	1		10.3112143297249	10.1707539101465	9.91667018665897	10.0028510118294	9.21131977623937	8.99865563013811
RyR	FBGN0011286	FBTR0088637	-0.0801003846321852	1		10.6703168810034	10.7270229798558	10.7470771087105	11.0482428128229	10.6184865305906	10.0794640591545
Pink1	FBGN0029891	FBTR0070956	-0.0826985288983136	1		10.6841583371301	10.716214837284	10.4039415647108	10.8798196823299	10.52408346292	10.0578768485249
CG4669	FBGN0035598	FBTR0077171	-0.00616199074733225	1		10.7595571884187	10.7016768611829	10.8595759568061	10.7045215122277	10.9695488233459	10.6048950126701
eIF1A	FBGN0026250	FBTR0083572	0.0304248706436158	1		10.9467174294519	10.8553780565301	11.1401366848097	11.0191331092466	11.0414564149995	10.9863654403039
Mst77F	FBGN0086915	FBTR0078270	0.216746245520191	1		11.3131893145999	11.1918460937281	11.3215615555806	11.5949187496134	11.4586202760868	11.4205619524731
Men-b	FBGN0029155	FBTR0085110	0.0354778416691797	1		10.6320637219752	10.3066498713195	10.873125268671	10.1710841701303	10.4098005843377	11.1886218284569
trpl	FBGN0005614	FBTR0088471	0.33378038092151	1		10.7223502732964	10.7147676144198	10.3360965635118	11.1745534730105	11.0985453907079	10.4184368968228
scpr-A	FBGN0037889	FBTR0082357	-0.196062370827685	1		10.590670474012	10.3742118970498	10.3390287464078	10.2164645887734	10.5002073178639	9.96040939938385
RpS20	FBGN0019936	FBTR0083964	0.401958183615761	1		11.4390260184205	11.248454769769	11.2976453263692	11.5614400328941	11.5618799501339	12.0230404681541
Strn-Mlck	FBGN0265045	FBTR0336643	0.0142765266006579	1		10.6550032482868	10.5773902673366	10.6457302456321	11.2181748965098	10.4661026304633	9.95652589724131
yps	FBGN0022959	FBTR0076027	0.114239006579358	1		11.1729833891848	11.2693080415761	11.1169768146333	11.3738972896089	11.203999734599	11.3236410460137
CG34417	FBGN0085446	FBTR0112703	0.138462194331696	1		11.2418951286375	11.2222116926197	11.0588792340191	11.4797030424463	11.076109372076	11.3615797819005
lost	FBGN0263594	FBTR0078921	0.0878896609136422	1		11.1650148712922	11.0173460307205	11.1546330997791	11.2985269597437	11.0735228968809	11.2253962651593
ocn	FBGN0041102	FBTR0085599	0.0848313109266742	1		10.9230105466328	10.8684534801352	10.9531292948631	10.7394854596885	11.083198361531	11.1440721695032
Trxr-1	FBGN0020653	FBTR0071167	0.0504567051644092	1		10.7688655436228	10.8415201139021	10.8798525024753	11.1251718867765	10.9840822146829	10.4491637975058
Gdh	FBGN0001098	FBTR0089496	-0.031871479711632	1		10.9340854797168	10.9798828012488	10.8146406770831	11.0086610319366	10.7236809856467	10.8939533857949
CNBP	FBGN0034802	FBTR0071994	-0.143702668625525	1		10.6643439332538	10.6847750477055	10.9828042133605	10.67110583128	10.6095872259541	10.6428471693537
Obp99c	FBGN0039682	FBTR0085463	0.0697286686705457	1		10.9039858210152	10.5188861467484	11.0246857565025	11.244377681423	10.6630382531734	10.7238998263275
eIF3c	FBGN0034258	FBTR0086836	0.0829613135995757	1		10.9034224546294	10.9383238300228	10.7045114244468	11.1745534730105	10.9357693686529	10.6476722930987
MSBP	FBGN0030703	FBTR0074166	0.00552805012860985	1		10.9045489674946	10.6758774717294	10.7834086505048	11.1948504506082	10.4562084968136	10.6343641754973
CG34168	FBGN0085197	FBTR0112359	-0.172137779592906	1		10.4301931952129	10.5813662948759	10.3955160217756	10.2148090423427	10.6290937366954	9.97391991974591
CG11089	FBGN0039241	FBTR0084710	0.182596987547284	1		8.43413076690442	8.22485777188614	10.3193673432064	8.7101663018215	8.4753537931146	10.4574315157028
toc	FBGN0015600	FBTR0077662	0.102178742302671	1		10.9296657033249	10.9525149362412	10.9853017785271	11.0939903924426	11.1571302354406	10.910107039333
arm	FBGN0000117	FBTR0089988	-0.315319684709144	1		10.4519309157159	10.4202234711288	10.2618159801652	10.4111905926155	10.1400118012517	9.50339027494218
NAT1	FBGN0010488	FBTR0087786	0.12910428709861	1		11.2401114618199	11.1549699960088	11.1918721828922	11.3820337907142	11.1497824562157	11.4296952450911
CG44774	FBGN0266000	FBTR0343135	0.078412133203606	1		10.9527199208888	10.901905153486	10.9293310656163	10.8168253426288	11.0414564149995	11.1415088769711
UQCR-Q	FBGN0036728	FBTR0075222	0.271295492478433	1		10.9073614072957	10.5845392460722	10.4838311984298	10.7623327046662	10.4362143082117	11.4394668630259
Idh3a	FBGN0027291	FBTR0074780	0.112435831914138	1		10.9263419625077	10.6921480049501	10.6338402460087	11.311752570038	10.4250982340292	10.7273226270055
Pof	FBGN0035047	FBTR0072327	0.128047499013249	1		10.9993343006936	10.9549687680491	11.0829828830138	10.9699268547706	11.178951669042	11.2588934168512
Hsp60A	FBGN0015245	FBTR0073434	0.0937668348416845	1		10.7520670191924	10.8586580390556	10.8153426969657	11.1251718867765	11.0181074120235	10.4873474586005
Hsc70-5	FBGN0001220	FBTR0087568	0.240211365012537	1		11.0326887171909	11.0302025743593	11.0683335071572	11.4539701448131	11.3500701676889	11.0099781976279
didum	FBGN0261397	FBTR0089743	-0.0676811711983583	1		10.6482941091947	10.7666727350433	10.8188476814271	10.7691169142012	10.7992009844661	10.4394578590052
mtd	FBGN0013576	FBTR0078810	0.24886775242971	1		11.1560564838954	11.141029473191	11.0553178473257	11.1304502659361	11.1405447914567	11.7415048302466
Paics	FBGN0020513	FBTR0073705	0.194684728854747	1		10.010022187151	9.40481802930655	10.8486441345687	10.52244340628	9.80009104743602	10.7341439624402
Fas1	FBGN0285925	FBTR0083332	0.245617607007867	1		11.3279588462581	11.394356468409	11.277407741439	11.4700201707717	11.4285749095963	11.8092860055338
CG14355	FBGN0038208	FBTR0082907	0.0636152051926628	1		10.9689645430148	11.014996118025	11.054128762075	11.0667162838402	11.083198361531	11.0794756150881
CG8042	FBGN0027554	FBTR0076766	-0.12907418939099	1		10.5502153831905	10.426425789458	10.5161434944388	10.5542124506957	10.5651690448681	9.89089116643978
CG8136	FBGN0037616	FBTR0081908	-0.0266343646577177	1		10.6716408511763	10.732754384522	10.6512455543442	10.5685427066835	10.840100869956	10.546672440422
Cyp9f2	FBGN0038037	FBTR0082598	-0.156987755074452	1		10.5573953182371	10.3143149165313	10.7919937489033	10.2263581688167	10.4331911359259	10.5544012716626
Treh	FBGN0003748	FBTR0071535	0.0810232174139769	1		11.0103639447153	10.7420196263106	11.0124933606783	10.967962576206	10.9040943299659	11.1423638139485
Vha13	FBGN0283536	FBTR0083804	-0.191455362909734	1		10.6603481854804	10.6728993768618	10.6146100418512	10.4454763960194	10.3501436137541	10.5735441207559
nrv1	FBGN0015776	FBTR0079384	0.138435699978261	1		10.9966957194217	11.0202780492054	11.0487657168145	11.0057917689039	10.7482152949956	11.5943200583738
Nacalpha	FBGN0086904	FBTR0087858	0.0654542310215279	1		11.0207905473468	10.859967946929	10.8991859427524	11.0685506870502	10.8989903753507	11.0099781976279
ATP6AP2	FBGN0037671	FBTR0081978	-0.282416831432936	1		10.5152453722611	10.4751071771027	10.3908138148247	10.2214198596877	10.2529063593758	10.056063248643
CG31343	FBGN0051343	FBTR0084126	0.805058242910916	1		10.0204512511081	10.089330983799	9.89823399826036	11.0105707086031	11.0598672985519	10.2009737983813
IA-2	FBGN0031294	FBTR0301416	0.24953607050527	1		11.08330862768	11.2237387619872	11.0853130403622	11.2629212490354	11.4245211650673	11.4491727411542
su(w[a])	FBGN0003638	FBTR0070176	-0.121711160377515	1		10.6087535450058	10.7798815006938	10.6512455543442	10.4637131832851	10.6308540469207	10.5798690384478
CG6230	FBGN0027582	FBTR0080228	-0.0167996721795918	1		10.7676278941481	10.7045961999121	10.7248307412845	10.6997949688959	10.817092573441	10.6221584272285
tacc	FBGN0026620	FBTR0089949	-0.0361524978509032	1		10.7787287013535	10.7561586595197	11.0313479118732	10.8651188720522	10.7699450107212	10.8380595550279
CG17376	FBGN0042189	FBTR0079379	0.13716214455788	1		10.8824217172501	10.8904132939749	10.8307013339983	10.8661739122318	11.1193844800011	11.0165210983643
CG9314	FBGN0032061	FBTR0079731	-0.00439527480129483	1		10.594165635767	10.5821601871343	10.6457302456321	10.4858465399594	10.8446588219772	10.4408484258987
His3.3B	FBGN0004828	FBTR0071345	-0.0299750726154195	1		10.7982550010554	10.7798815006938	10.567050567586	10.6081785746602	10.5457059032889	10.8909043359884
CG34034	FBGN0054034	FBTR0300407	0.148610771027645	1		10.1806044856341	10.5549197140823	10.7877075856522	10.0463185645337	10.3755636448956	11.3031444995253
Acp32CD	FBGN0023415	FBTR0080158	-0.0287610987012404	1		10.3464580640155	10.8987221415939	10.6178329290883	10.4539220292429	10.7286213392885	10.6319312730884
Bsg	FBGN0261822	FBTR0079566	0.347209928992528	1		10.8163239567836	10.7791893092692	11.184826867672	11.0162846184009	10.8649932598296	11.7946776095029
Pgm1	FBGN0003076	FBTR0075492	0.111763786236985	1		11.034747984427	10.7053251125003	11.0695109469006	11.1702887536049	10.8132219281742	11.1618888184441
Drat	FBGN0033188	FBTR0088956	-0.596845180524763	1		9.66124612417133	9.76089450609513	10.5367223782901	9.29992862112007	9.2891814170507	9.71356753731585
CG8564	FBGN0035776	FBTR0076869	0.0117712860215359	1		10.7146638989254	10.696553760498	10.7300523273622	10.6430661582414	10.8754252766398	10.6428471693537
TTLL3B	FBGN0031853	FBTR0300056	-0.166488729087262	1		10.4207758202775	10.4921028213517	10.5221760512444	10.3626763296385	10.5550068200074	9.95458021896173
Uba1	FBGN0023143	FBTR0088499	-0.0450419493739267	1		10.7242654852382	10.681815282005	10.7411782050991	10.7348722691279	10.7376349479334	10.5297832298524
Gnmt	FBGN0038074	FBTR0082651	0.507699892575376	1		9.05975888650005	8.4503012405196	10.4687388360277	10.0219110740932	9.19475423224174	10.679826477771
Tret1-1	FBGN0050035	FBTR0088073	0.188224836512544	1		11.0280445907162	10.5459953449919	11.0385808014708	11.2198265872068	10.7162385889162	11.2366486209324
Idh3b	FBGN0038922	FBTR0084190	-0.0781223680639909	1		10.6900499775373	10.5853313947031	10.546902778881	10.7657287972356	10.5136266079092	10.2714422936506
Moe	FBGN0011661	FBTR0071269	-0.094251722921196	1		10.6985178718307	10.69728674679	10.4498746769249	10.6662683482455	10.4046651077447	10.4967375306437
CG42369	FBGN0259715	FBTR0299968	0.198888492148445	1		10.8383017722477	10.2236079601579	10.3351178433896	10.7837074982659	10.5952331600969	10.6857031060766
rhea	FBGN0260442	FBTR0305210	0.100999091226174	1		10.9028588681655	10.9239917447373	10.7595327631687	11.23460732218	10.8857824015528	10.7273226270055
Prps	FBGN0036030	FBTR0076415	0.587568891242225	1		9.09373693580905	8.87509520327987	10.2441974378114	9.3460317698376	9.36305520266168	10.9901695489046
gw	FBGN0051992	FBTR0089096	-0.293630810909542	1		10.4687837068383	10.4904122384313	10.5256119348478	10.3908076822916	10.1011747119318	10.0972098918868
Gart	FBGN0000053	FBTR0079431	0.20192729793883	1		8.67232928716657	8.31166428334545	10.4543885673009	9.35206902558329	9.39033061322455	10.132059837499
CG13124	FBGN0032156	FBTR0079902	0.022041247311015	1		10.7682468516037	10.901905153486	10.7514855117437	10.972868267142	10.8499582962105	10.6512805749529
ssp5	FBGN0037985	FBTR0082538	0.0538079761305989	1		10.810926992188	10.7736397894189	10.9306275421962	10.7279247062511	10.9492351282766	10.9892194617193
Dp1	FBGN0027835	FBTR0086679	0.0910292746131151	1		10.8932440588534	10.8852762698526	10.8650109611389	11.2820202541179	10.8679815412609	10.7043490538327
Psa	FBGN0261243	FBTR0072697	0.0880098130394254	1		10.9062370892098	10.7819560845542	10.9828042133605	11.0912860676589	10.9847706424729	10.8558904228577
epsilonTry	FBGN0010425	FBTR0088160	-0.38036269453261	1		9.84966179723937	10.2775376962519	9.21210526002157	10.0500371813534	9.58631351306953	8.18937434910722
CG9485	FBGN0034618	FBTR0071599	-0.238192309581297	1		10.4695450850155	9.94249871889505	10.3458474193793	10.4184009720365	9.78436047933867	9.80279064184247
Mlp60A	FBGN0259209	FBTR0299696	-0.465278488206579	1		10.2880943656008	10.1979409903304	9.92710033012568	9.97964148733515	9.64149107366089	9.3608168690696
CG8086	FBGN0032010	FBTR0079620	-0.257341716864615	1		10.4333187088631	10.2337482389877	10.28125597752	10.3186527408273	10.1645243121743	9.6110682703943
Lsd-1	FBGN0039114	FBTR0084455	0.0390244250573421	1		10.4550097387297	10.1948300405667	9.38851636948946	10.2588551834792	9.51184851111011	10.4324848483667
CG31705	FBGN0028490	FBTR0080242	-0.09253907949168	1		10.5645396974092	10.040488505355	10.2284709483453	10.5788760264589	10.0794245652783	9.85170117558281
poe	FBGN0011230	FBTR0079545	0.186121699907396	1		11.1588914624716	11.190805467063	11.2604953377147	11.4776336053156	11.3398825002519	11.3483032656154
Inos	FBGN0025885	FBTR0089329	0.145157907551868	1		10.6135835852862	10.681815282005	10.669220247299	11.163438871301	10.8694733640458	10.2091571227939
Tsp42Ee	FBGN0029506	FBTR0086180	-0.244189154110517	1		10.4680219266338	10.3951440632487	10.2535516970047	9.83410823917506	10.0455121453329	10.4477812263057
CG10477	FBGN0035661	FBTR0077068	-0.531533085605348	1		10.1275633675975	10.1979409903304	10.1212770098302	9.15896403646218	9.91290162290177	9.6833401192786
CG10527	FBGN0034583	FBTR0071541	-0.275751598731564	1		10.30183976588	10.3464445294814	10.0177261395298	10.1829872210732	10.1523201169152	9.39851855928824
ninaC	FBGN0002938	FBTR0079436	0.362609749881275	1		10.9467174294519	10.9426576584148	10.8033616504935	11.3664604379208	11.3511383807107	11.042399944791
muc	FBGN0283658	FBTR0079444	0.122570745630628	1		11.0531503026433	10.8820563162623	10.8520692356572	11.1522379768563	10.8124465513998	11.1728089153439
Obp19d	FBGN0011280	FBTR0077303	-0.0980240840686732	1		10.6650088166012	10.7666727350433	10.5803277878479	10.5620465942942	10.3554765160334	10.7788134593682
CG43147	FBGN0262623	FBTR0305487	-0.0923203537375235	1		10.5284586591057	10.5139020015368	10.6543877185494	10.3415912191731	9.92155662935147	10.9691217197901
CG30376	FBGN0050376	FBTR0088800	-0.0204144585728722	1		10.5552450871707	10.6135628821301	10.5712128399942	10.5437003084617	10.7563015486977	10.3475524904728
HDAC6	FBGN0026428	FBTR0074008	-0.0419886998295073	1		10.5595423493108	10.4630899630219	10.5324592506439	10.9046777168088	10.4240834217889	9.94481227150542
CG45076	FBGN0266446	FBTR0344440	0.0477287816281818	1		10.631383477177	10.6706617644246	10.2700331920125	10.6430661582414	10.6690472111423	10.4226656637582
CG1324	FBGN0031129	FBTR0077293	-0.089242400662919	1		10.5159826272179	10.6034317899269	10.6417777903963	10.4369810302135	10.6518119215688	10.39136296036
Acp33A	FBGN0267327	FBTR0080270	0.714127239963971	1		9.34508703792512	9.40840351174293	9.36760911451914	8.82313515635368	9.30028531916037	11.086600106447
Taldo	FBGN0023477	FBTR0072141	-0.126190576169678	1		10.281172241291	10.0960166243802	10.8090121862249	10.1897451298344	10.1163326944753	10.5608104853709
Pax	FBGN0041789	FBTR0081210	-0.0871538232458956	1		10.5885693052795	10.6174405905258	10.5902061250963	10.5672458221343	10.5997341662288	10.3549472487657
Hsc70-2	FBGN0001217	FBTR0082707	-0.0245627535328639	1		10.3727441687814	10.50471943875	10.5745340334075	10.4553248404637	10.7384515812882	10.1234259554044
cher	FBGN0014141	FBTR0089471	-0.119438017157609	1		10.48920118183	10.5427363836896	10.3775655116569	10.4126355542956	10.4973154441308	10.1182207152431
capu	FBGN0000256	FBTR0077511	0.0404512840991946	1		10.7988609598281	10.712594054418	10.7120705061188	10.8179162839609	10.8070072141886	10.7193234232829
Mgstl	FBGN0025814	FBTR0077242	-0.171511772509326	1		10.5159826272179	10.2266575344809	10.1280738360705	10.3232697065725	10.0948115781051	9.94481227150542
Pmp70	FBGN0031069	FBTR0074795	0.163853287807648	1		10.8388911453267	10.7826469500958	10.6465194389452	11.379819291961	10.5834643984107	10.6644342638417
Baldspot	FBGN0260960	FBTR0075355	-0.036486514327845	1		10.7229889598175	10.6958204016102	10.6154164388856	10.5317818629172	10.5410328620622	10.8348899264002
Hacd1	FBGN0032394	FBTR0080313	-0.299385089573588	1		10.312063549915	10.2989438840661	10.3311963097484	10.3745880351478	10.0322536624513	9.51399862692572
CG34120	FBGN0083956	FBTR0110826	-0.30314744211722	1		10.2681030537474	10.2716440968827	10.5992022307255	10.3922731933633	9.92586473898432	9.88477361054842
msopa	FBGN0004414	FBTR0078482	-0.221954855109301	1		10.0775004457613	10.2941066560616	10.7022359550886	10.268463242337	10.247179723833	9.94088649915551
Pdk	FBGN0017558	FBTR0088508	1.19623841807054	1		9.98999683150354	9.80508705405983	9.99187649919184	10.9699268547706	10.8894634289102	11.4498635259327
CG9572	FBGN0031089	FBTR0070006	-0.510569486767584	1		10.1609418799965	10.1558996984671	9.89292295158688	9.97182125630523	9.49261581743811	9.10773088900714
Rbp9	FBGN0010263	FBTR0077637	0.133742868678954	1		11.0698153419317	11.0325278681644	10.9884176669856	11.2906901736354	10.9936904375357	11.1944042239065
TrpRS-m	FBGN0036763	FBTR0075141	0.156280035665196	1		10.9179989543021	10.9133061969388	10.8458981869237	10.8672281814264	11.0241476278964	11.2318369252394
Mpc1	FBGN0038662	FBTR0083723	-0.180291823345469	1		10.5108139130681	10.1812711974635	10.2984303639018	10.2491827076376	10.1766261338452	10.0378007430159
Gpo1	FBGN0022160	FBTR0087307	-0.155863868573256	1		10.2496049810455	10.1408909530399	10.2659304364659	10.7475232173727	9.79852568661052	9.23821790470934
Lsp2	FBGN0002565	FBTR0089324	1.76916341447155	1		6.56254527024608	5.65492332273726	8.61919157713921	7.64739296774707	6.36297524830614	10.572275802909
DOR	FBGN0035542	FBTR0073294	0.0219324862354223	1		10.873244772893	10.8308716069454	10.8758199276211	11.0703827607572	10.6229156813543	10.9201119892164
Mitofilin	FBGN0019960	FBTR0290271	0.0424850993774148	1		10.810926992188	10.8481357381594	10.7507517127305	11.0398519454222	10.7603277426284	10.7181770506525
eEF1alpha2	FBGN0000557	FBTR0085832	-0.0705021885914555	1		10.6190839028644	10.5549197140823	10.5204550360098	10.7406364561283	10.4482440421493	10.2557262843864
CG9336	FBGN0032897	FBTR0081427	-0.383159513326089	1		10.0338972940906	10.352040922423	9.5591618026955	9.63557609756893	9.76365091473051	9.495382504569
Jupiter	FBGN0051363	FBTR0082452	0.349097031299452	1		10.7694839704328	10.6174405905258	10.974657135906	10.7290849593055	11.0045934756733	11.5665627784232
mib2	FBGN0086442	FBTR0081142	0.032268040581086	1		10.7344372295118	10.716214837284	10.8872164078829	10.835260076495	10.8461749449063	10.7566515891113
atl	FBGN0039213	FBTR0084656	-0.150224152397458	1		10.4207758202775	10.1896301704031	10.5426696721942	10.5331110073463	10.2688210541614	9.84120860421396
SREBP	FBGN0261283	FBTR0074873	-0.0241556780392421	1		10.5794287118348	10.3603950166075	10.2853154416924	10.7736220615513	10.2845621041285	10.0062138733755
CG42481	FBGN0259971	FBTR0300315	0.163711997560409	1		9.92930428207234	10.1081937400609	10.3955160217756	9.49533061399553	9.81410338552503	11.1130079169995
Gp93	FBGN0039562	FBTR0085254	0.230096677642333	1		10.9929935795217	11.0675319301885	11.3791983175633	11.4076215305404	11.3441808160799	11.4056849296912
Scsalpha1	FBGN0004888	FBTR0073151	-0.0668568648120499	1		10.6676652900261	10.4157768615158	10.5109525782893	10.6902951718603	10.2755882596855	10.4113612899078
CG4572	FBGN0038738	FBTR0083860	-0.296719677301373	1		10.3514233287133	9.90618661441709	10.135963206078	10.2280005226099	9.68788743503953	9.53237758918452
CG15109	FBGN0034416	FBTR0086574	0.584629147649653	1		10.1275633675975	10.130074012313	10.3728043354786	10.1277531690907	10.4482440421493	11.4642941214299
CG1317	FBGN0035333	FBTR0072901	-0.10763598528654	1		10.3800516544015	10.4544445368737	10.4561901764162	10.517079879729	10.4886048789397	9.87657630686303
tud	FBGN0003891	FBTR0071582	0.177691688110868	1		11.1465661178708	11.0108745380311	11.0511517541166	11.3574853152049	10.9674606212594	11.3848849544821
chic	FBGN0000308	FBTR0079233	0.131768890266595	1		10.7451667008523	10.7377507535055	10.5264696287057	10.6132144658616	10.855238375026	10.9270743987355
bb8	FBGN0039071	FBTR0084382	-0.0487812325065355	1		10.4286278954997	10.3622449307568	10.5502803440509	10.4595251084674	10.6131535379816	10.0740974632732
CG44435	FBGN0265627	FBTR0340487	0.0287508716903863	1		10.6368164759018	10.5979469745345	10.7007169792061	10.4830983691147	10.7787048727334	10.7420616363875
CG5028	FBGN0039358	FBTR0084901	-0.0328271058243612	1		10.5822473753528	10.4175571503151	10.3689840488529	10.8724880019459	10.1572141906519	10.1216929612348
Pdha	FBGN0028325	FBTR0070708	-0.116407698471185	1		10.5843577649225	10.4405031815141	10.5628762519876	10.7150999552988	10.1535451926884	10.3191015694543
Acbp2	FBGN0010387	FBTR0076915	0.0472765411949603	1		10.5843577649225	10.3769594646823	10.8465851639736	10.6492082674312	10.1112977085342	11.0723157660232
Fatp1	FBGN0267828	FBTR0347403	0.0175267238377655	1		10.6769246150597	10.453577137965	10.6274586163406	10.9431807403588	10.47788671273	10.3266432205257
LManII	FBGN0027611	FBTR0080030	0.914737278633887	1		10.399359239498	9.82802509006791	10.0704304336466	11.1898029140674	11.0328279791439	10.8506688878117
CG4928	FBGN0027556	FBTR0074344	-0.00230549505960325	1		10.7694839704328	10.732754384522	10.8047763605792	10.7555164418981	10.5155335004218	10.9930160621383
CG2918	FBGN0023529	FBTR0070411	-0.302681965238744	1		10.1149662666031	10.1781240539226	10.5934839303913	10.0407226055876	10.0134846704678	9.97391991974591
eIF3a	FBGN0037249	FBTR0078944	-0.0577609326110999	1		10.4231359333827	10.5072295759188	10.5307504660385	10.7848237625996	10.4512358675234	9.92904467682343
CG9254	FBGN0028513	FBTR0080512	0.141049189481812	1		10.726178158061	10.7977628869656	10.7595327631687	10.8146409819875	11.0140665061305	10.8683455374164
Cyt-b5-r	FBGN0000406	FBTR0080932	0.621835055632455	1		10.4603819192976	9.29288793340241	10.5959374063862	10.9461771350497	10.4005435238043	11.0936895876008
mask	FBGN0043884	FBTR0084562	0.0944500815522684	1		10.8807054807716	10.9333548893404	11.0131054338715	11.0767767590043	10.982704372803	11.0524409694547
COX6B	FBGN0031066	FBTR0074815	-0.0668380167814189	1		10.5976523503885	10.4378741124404	10.5152796377433	10.7668590538847	10.2778369592563	10.2525624333
fiz	FBGN0030594	FBTR0073978	-0.272985280615645	1		10.1022582025935	10.2041428370445	10.5230357895879	9.85975943233415	10.1933999314335	9.9700726642921
Tsp29Fb	FBGN0032075	FBTR0079755	-0.021824609277186	1		10.3431383683154	10.4716838894593	10.3272640875342	10.1224648947258	10.6282127754833	10.2792365601427
IM33	FBGN0031561	FBTR0077546	-0.0570193360547398	1		10.2460544878573	10.094904500273	10.4935133798	9.67945028745589	9.88367075188579	10.8464780102024
Mst84Db	FBGN0004173	FBTR0081586	-0.134443979495718	1		10.1656478174439	10.3732948771281	10.2400204409653	10.1365241099003	10.4442452658723	9.70664798018388
CG14926	FBGN0032360	FBTR0080251	-0.0159427546379814	1		10.4231359333827	10.4077382631808	10.2923921339638	10.2459440843438	10.5979354485259	10.1976874272331
CG8547	FBGN0033919	FBTR0301203	-0.154074354452595	1		10.5063688000175	10.4077382631808	10.3351178433896	10.4068470038377	10.1572141906519	10.220536350889
Acsl	FBGN0263120	FBTR0088699	0.346000464960383	1		11.4617804305462	11.2353929016015	11.4396378144135	11.8545622662516	11.4295865684788	11.8605804253984
Fhos	FBGN0266084	FBTR0302085	0.109250747355219	1		10.6087535450058	10.5573440822838	10.5341660136919	11.2107187980269	10.1313330709357	10.4711066203842
Pino	FBGN0016926	FBTR0077987	0.947445874619265	1		10.3969598750429	10.5013657810182	10.1493882700231	11.5002357699833	11.2081324557322	11.1761523834922
Rexo5	FBGN0286051	FBTR0076976	0.0611345735024355	1		10.6643439332538	10.7227094344315	10.6785101937787	10.6914860730397	10.8116707576749	10.7420616363875
CG3085	FBGN0034816	FBTR0071963	-0.0999280363423444	1		10.2557973960582	10.4334816557971	10.3622741080399	10.3937372172575	10.4562084968136	9.8263896080356
Lpin	FBGN0263593	FBTR0088815	0.016186234386973	1		10.62934081621	10.7060536569959	10.819547657646	10.9250704938445	10.6970428488313	10.5646423908752
Pect	FBGN0032482	FBTR0080439	0.212084694596517	1		10.8852775821787	10.8474755392131	11.2239504665873	11.0804177892123	11.0526624458753	11.4540013030542
CG32445	FBGN0052445	FBTR0078425	-0.177674710304848	1		10.0755013486939	10.22259000121	10.1482742739171	10.0993223598658	10.3155381431538	9.32511854765761
RpS14b	FBGN0004404	FBTR0071096	-0.0206143796461669	1		10.5815432255827	10.4023542056664	10.3024418559092	10.4844731089063	10.4128731185187	10.338628456083
CG2852	FBGN0034753	FBTR0071933	-0.127473912451761	1		10.4703060615895	10.3152701900735	10.3272640875342	10.1914296724008	10.2845621041285	10.2588832122817
CG7766	FBGN0030087	FBTR0071351	0.0472484872565638	1		10.545890207603	10.3969499798589	10.3992667836897	10.9981123849202	10.1910155818675	10.1303371897257
Porin2	FBGN0069354	FBTR0080184	-0.11258511838329	1		10.2672275506347	10.3659376579995	10.2822719149288	10.2148090423427	10.439231158675	9.86626374159572
CG3330	FBGN0039511	FBTR0085170	0.155673890217884	1		10.7159478085344	10.6533904542335	10.7754938441169	10.6938649302908	10.956272207137	10.9467838281772
CG30015	FBGN0050015	FBTR0088242	0.0484108018732993	1		10.7526926873871	10.6274741239066	10.7595327631687	10.7668590538847	10.7070898768916	10.8135792164217
CG7630	FBGN0040793	FBTR0075217	-0.249191906671147	1		10.2155172091679	9.90364831767241	9.78954003297834	10.3324595469445	9.36939545252038	9.23821790470934
CG15293	FBGN0028526	FBTR0080603	0.45150188704873	1		10.5801338941599	9.69342919739801	10.5324592506439	10.7724970929359	10.2356578043165	11.1635742227815
CG6512	FBGN0036702	FBTR0075251	-0.159301992710312	1		10.2898197196142	10.2834073174118	10.3419549819203	10.4284353426482	10.2425819923411	9.66203615362187
CG45050	FBGN0266410	FBTR0344363	0.416748282727568	1		11.4075879185274	11.2903500616529	11.5120082895535	11.7285447261574	11.6268296983852	12.0736667484118
CG14933	FBGN0040968	FBTR0080274	0.137614329388095	1		9.65188529570641	9.09573078942229	10.2231904573411	8.99502365147112	9.3330932771113	10.6845296938692
Mst87F	FBGN0002862	FBTR0082884	0.22393269884665	1		10.5836546446879	10.901905153486	10.7747721584631	10.6157258348837	10.9435806462528	11.3061994608081
lncRNA:CR32690	FBGN0052690	FBTR0303456	0.819979518497345	1		9.32503412601374	9.31215644958764	9.39604450929818	9.33996914374209	9.34601037028779	11.061508923748
CG3517	FBGN0038706	FBTR0083770	-0.0272273150123078	1		10.3953580789716	10.4921028213517	10.5066125016812	10.3596829724174	10.6158224984931	10.3175884968185
Hsc70-1	FBGN0001216	FBTR0075761	-0.186574248287346	1		10.3196841205205	10.1948300405667	10.1867612382725	10.2345513049518	10.1547692290615	9.7020164352234
Hasp	FBGN0032797	FBTR0081280	-0.191828390983178	1		10.1637672841035	10.265726322592	10.0960777157599	10.1947928681949	10.2028981177306	9.4296680492791
Pglym78	FBGN0014869	FBTR0085384	-0.201582799527552	1		10.3832875826451	10.180222912241	10.3390287464078	10.3981203959831	9.8954342658566	9.9642824758236
ND-MLRQ	FBGN0052230	FBTR0070040	0.00536783513672907	1		10.3743712561816	9.94249871889505	9.84146825204139	10.5980537484125	9.39240751716874	9.99679046014596
CG32425	FBGN0052425	FBTR0078202	-0.199833944255837	1		10.2733449443513	10.3996546232385	10.4767485734098	10.0794460175706	10.2310231472682	10.2414339931832
Sec61alpha	FBGN0086357	FBTR0079266	-0.178372236963779	1		10.3026945205903	10.3018384549401	10.6250582087131	10.236184363433	10.1584351193802	10.3221229623812
CG8526	FBGN0037759	FBTR0082142	-0.00471071512209853	1		10.5019099487109	10.446619108101	10.5795015318079	10.5062926332397	10.6211456524418	10.3769067897782
CG10254	FBGN0027512	FBTR0084476	0.114471294958631	1		10.7445377595453	10.81947078223	10.809716949628	10.8406375288018	10.9271994610595	10.9467838281772
GstT4	FBGN0030484	FBTR0073778	0.0577095478037126	1		10.4418791202223	10.2387917756516	10.763175818528	10.2716517615438	10.5002073178639	10.8370037857113
ATPsynG	FBGN0010612	FBTR0080167	-0.270192790919476	1		10.0482388579367	9.99828576369174	10.033499250563	10.4581263774348	9.44338153976329	8.95260667709662
CG5214	FBGN0037891	FBTR0082358	0.0821344728311947	1		10.7836351084313	10.8106913062023	10.664552744547	11.015333870274	10.6767364199727	10.7984721777725
TTLL4A	FBGN0026147	FBTR0300400	0.0979253049677468	1		10.7376012481633	10.7198265556876	10.8663665190088	10.7992571459088	10.870218697353	10.9477622668079
Ggamma1	FBGN0004921	FBTR0088645	0.215465348722428	1		10.7988609598281	10.7826469500958	10.5836280880134	10.7623327046662	10.6378738876256	11.3251477874482
roh	FBGN0250838	FBTR0072030	-0.14932677788545	1		10.305255750412	10.0982383039994	10.0668974827948	10.4609224847066	9.9100050437111	9.5060496848457
CG10570	FBGN0040992	FBTR0081122	-0.482627988024683	1		10.0266726928609	9.65922792714997	9.59558025686539	9.95605246335167	8.87350281131071	8.72042442228546
CG42502	FBGN0260228	FBTR0300635	-0.482627988024683	1		10.0266726928609	9.65922792714997	9.59558025686539	9.95605246335167	8.87350281131071	8.72042442228546
Cnx99A	FBGN0015622	FBTR0085437	-0.0517536262706543	1		10.3179941356548	10.2041428370445	10.5247537307806	10.3656634889883	10.476908373897	10.028582060492
CG42235	FBGN0250757	FBTR0290137	-0.553088350943706	1		9.83673693529817	10.1505573386607	9.65639745027712	9.57750007167245	9.43131102167262	8.95650072924552
asRNA:CR44370	FBGN0265508	FBTR0340008	0.606624110303115	1		9.88090403599901	9.92132331967148	10.1954159438583	9.8232841563362	10.3755636448956	11.2628298592157
Diap1	FBGN0260635	FBTR0075499	-0.0596100764652736	1		10.2880943656008	10.3008742431228	10.4113898492526	10.4312895332762	10.4621531158506	9.85170117558281
jbug	FBGN0028371	FBTR0071919	-0.161944901001523	1		10.1552744174113	10.2706594853294	10.2200128606017	10.5370911092035	10.0255784468405	9.37252267706669
CG10912	FBGN0034296	FBTR0086807	-0.93570128559597	1		9.42576440125464	9.41910680181185	10.033499250563	7.92357129942222	8.48317038562227	9.38990520711007
ATPsynE	FBGN0038224	FBTR0082931	0.0725413678304649	1		10.6795592579022	10.4937914255271	10.5230357895879	10.5929645640248	10.2321832081056	10.9968026976308
nrv3	FBGN0032946	FBTR0081518	0.186539809830136	1		10.633423250101	10.6228519317162	10.7067833105056	10.6119571400728	10.3828942287927	11.3468205269061
Gpo3	FBGN0028848	FBTR0305567	-0.00103438337097962	1		10.3768084517339	10.4059458089719	10.5418215583368	10.3849307056033	10.6246835412958	10.2931609959611
asRNA:CR45485	FBGN0267041	FBTR0346058	-0.195655716752144	1		9.28407223543382	9.11121422676897	10.2545873250613	8.59270236708422	9.03110434272833	10.2124174996435
Hsc70Cb	FBGN0026418	FBTR0075771	0.845007524530095	1		9.7752515574715	9.76649317415678	9.89425254735645	10.5916894579139	10.912078525392	10.4141956982559
Ugt50B3	FBGN0050438	FBTR0086067	0.0811365217743057	1		10.095368748778	10.2347583578481	10.5477479117801	9.70797559285728	10.2722086247603	10.9230999942881
Arf79F	FBGN0010348	FBTR0078571	0.017080368534556	1		10.6861248918251	10.6706617644246	10.7052691173866	10.723274340401	10.5400964346906	10.8370037857113
vrs	FBGN0286507	FBTR0082631	0.288010093103533	1		10.7608017779441	10.7498132367738	10.8629752331811	10.7429356978364	10.8931350880473	11.4907167658794
CG1288	FBGN0250845	FBTR0081604	0.364482461063456	1		10.6197699704389	10.6143392580649	10.5544912110332	10.5357656282425	10.9771798084188	11.273795097944
Hex-C	FBGN0001187	FBTR0087399	-0.269261783058926	1		10.0924060244426	9.90998570554031	10.4606843807834	10.004768389532	9.81255316297914	9.89089116643978
grsm	FBGN0040493	FBTR0082730	-0.0335478145202042	1		10.2344546656117	10.3361277498739	10.3223336899082	10.3819832151184	10.4876337839521	9.84331323227951
Rab3-GAP	FBGN0027505	FBTR0080301	0.521159306388511	1		10.214609195253	10.2637483246079	10.073954753945	10.1504476377654	10.3199094944208	11.3431069993618
CG1979	FBGN0026563	FBTR0081628	0.263008235570753	1		10.8085218453899	10.5541106851658	10.7891377220851	10.7452312810431	10.7905650629953	11.3393838884459
Hex-A	FBGN0001186	FBTR0071361	-0.0471382119227225	1		10.4596156886077	10.3787882737052	10.6930980174289	10.7645976544105	10.0175272040962	10.532394473897
Nepl21	FBGN0027578	FBTR0336460	-0.666366346258277	1		9.69419040475755	8.36060670013326	9.82203889922161	8.396360397055	8.54795514464007	9.21239642224685
CG15096	FBGN0034394	FBTR0086632	0.0515635991367322	1		10.0173304402756	9.56116864252653	10.6186375271963	10.2378155754638	9.75560586399173	10.4670176823144
Tep4	FBGN0041180	FBTR0081254	-0.00791886923211873	1		10.5328363314871	10.1037775809	10.3889286323545	10.4762049514495	10.1486386355048	10.392800642243
CG5612	FBGN0039529	FBTR0085200	-0.525703967214663	1		9.87746589972436	10.0508490755801	9.88224184062972	9.48712462452043	9.60075615557723	9.11122844299413
Spn43Ab	FBGN0024293	FBTR0100356	0.264449356042903	1		10.6225109828181	9.88060041310944	10.4187998775313	10.6056540218011	10.3650263431872	10.808201987083
VhaAC39-1	FBGN0285910	FBTR0070611	-0.0428063002805371	1		10.4379943198192	10.5238531322685	10.2771850585632	10.2296410088849	10.2052629256408	10.6452617484412
Letm1	FBGN0284252	FBTR0072347	-0.0793589767904747	1		10.4695450850155	10.3566880568364	10.5221760512444	10.5035831715417	10.2823238706277	10.3221229623812
Marf	FBGN0029870	FBTR0070909	0.0848214601041716	1		10.7952213835924	10.7991292418779	10.7733277032159	11.0332918073948	10.6448597366397	10.9191146107108
CG5903	FBGN0038400	FBTR0083281	-0.308695548214255	1		10.0594080590518	10.0113125198104	9.77084200652926	9.95803301388982	9.77643040428433	9.05058515050579
CG13321	FBGN0033787	FBTR0087792	1.56417274060555	1		8.44346164798694	8.42220112011528	8.12092375250046	9.16240368263395	10.2688210541614	10.0155761338607
Galk	FBGN0263199	FBTR0076553	0.0178360844335689	1		9.91930748616126	9.38129263836437	10.4516819281902	9.8232841563362	9.53082818144034	10.4806026473358
CG3308	FBGN0038877	FBTR0084102	0.0046135933702943	1		10.3865162690243	10.3389487415667	10.0502950101983	10.4940597816844	10.2867968705557	9.98730509003744
trp	FBGN0003861	FBTR0085513	0.162485078304704	1		10.4442049891983	10.5694051870216	10.3945768056665	10.9015937850486	10.7003996384341	10.214044929152
CG5273	FBGN0040382	FBTR0070135	-0.174190960926748	1		10.2118817195099	10.240804263756	9.87148106099209	10.2098309736296	9.88514644734438	9.69037210094077
lig	FBGN0020279	FBTR0088774	-0.058497529265877	1		10.4009566017687	10.4596380070514	10.5494366937865	10.3745880351478	10.4341995640814	10.4282848070813
CaMKI	FBGN0016126	FBTR0089063	0.248945952056511	1		10.5801338941599	10.4237709174022	10.6433600721209	10.5827320194134	10.3078562617086	11.3168411678138
pix	FBGN0086706	FBTR0076557	0.140751128059739	1		10.7564410091037	10.716214837284	10.6433600721209	10.9738474067637	10.7794985926612	10.7788134593682
POLDIP2	FBGN0037329	FBTR0078680	-0.0815435192520203	1		10.2785678579912	10.2357677699574	10.1845894250592	10.1693756889531	10.3275276321257	9.92904467682343
asRNA:CR44095	FBGN0264904	FBTR0334954	-1.29431185697598	1		9.59161283018566	8.63302328834493	9.52523694213024	7.676552778218	8.19031430301461	8.16265540948962
CG32521	FBGN0052521	FBTR0077234	0.122342148485667	1		10.424707199888	10.2755758370389	10.3983300070034	10.8839925458915	10.4700413624166	9.97391991974591
CG7131	FBGN0038598	FBTR0083597	0.249293457145952	1		10.7601796173923	10.7016768611829	10.703753333363	10.7348722691279	10.9400353076064	11.2001635357092
Sar1	FBGN0038947	FBTR0084206	-0.0440625586662703	1		10.4603819192976	10.3190849714819	10.2893635153627	10.5049385384556	10.2298621528834	10.1894385974693
Ank2	FBGN0261788	FBTR0303111	0.295961347047644	1		10.7011134099967	10.8948932341622	10.8670438206113	10.9128694506733	11.1613992212028	11.2596815650504
LysD	FBGN0004427	FBTR0072634	-0.461045489474846	1		7.62758744605753	9.81457633663565	7.63379315260792	9.30304842548204	7.31001378941327	7.27909569014811
CG7916	FBGN0028534	FBTR0080549	-0.0152460187143633	1		9.87286893527339	9.63800570990374	10.3004375041765	9.73363739303218	10.3122509155672	9.7112647038682
Sc2	FBGN0035471	FBTR0073159	-0.144800938900516	1		10.1438722597933	9.98873732922365	9.9566736682929	10.5035831715417	9.45733734571611	9.4296680492791
CG17896	FBGN0023537	FBTR0070092	-0.159983782681741	1		10.2209533239484	10.1333276187987	10.474972470859	10.3186527408273	10.0638716720304	9.96814518238869
CG31233	FBGN0051233	FBTR0084127	0.178154474361258	1		9.93041077327009	10.0634117787711	9.85655270077012	10.401035134283	10.4572009692373	9.23501538065474
GlyS	FBGN0266064	FBTR0083035	-0.0204317414665004	1		10.4794066088925	10.1037775809	10.3804146934202	10.5022265301054	10.0986328252281	10.3023698457851
Mal-B2	FBGN0032382	FBTR0080276	0.236329614579994	1		9.59440781218305	9.35923104640917	10.491757809445	9.72202949273641	9.92155662935147	10.6110842588144
CG2955	FBGN0031585	FBTR0077468	0.704791755217077	1		9.94690710488537	9.88317954976933	10.1292035337764	10.1153835728957	10.3734623326336	11.3054363267417
hfp	FBGN0028577	FBTR0072707	-0.434862281774775	1		9.89003254249262	10.089330983799	9.77950198738284	9.69140444840374	9.58086002773238	9.14915209922803
rin	FBGN0015778	FBTR0082797	0.176779970647532	1		10.5948636531543	10.7694635955209	10.8076016257361	10.8891917094953	10.9688530917663	10.8475268714752
Rpn2	FBGN0028692	FBTR0085385	-0.108931003262688	1		10.3103646093599	10.1696979521646	10.2710570604455	10.4198387336136	10.0986328252281	9.85587692977514
slgA	FBGN0003423	FBTR0077203	-0.00375824009036823	1		10.5159826272179	10.5605702488494	10.6040856558146	10.6974258776228	10.4710243675058	10.4927206954583
YME1L	FBGN0034792	FBTR0071906	-0.00660853667121345	1		10.3009845044522	10.3969499798589	10.3747106919017	10.4412349662689	10.4876337839521	10.0919090240288
ssh	FBGN0029157	FBTR0084799	-0.0306877872129963	1		10.3069607143455	10.3705403148564	10.4261720405272	10.2620649847663	10.4720067032635	10.2667454409742
Sccpdh2	FBGN0038038	FBTR0082583	-0.155736002829143	1		10.1457788884141	10.1059873502393	9.87283055599666	10.2148090423427	9.94721440421971	9.3956531519301
kst	FBGN0004167	FBTR0073070	0.220908788910938	1		10.7964355961551	10.7722490675649	11.0106555814972	11.1719961544861	11.0624783495979	11.0137206307287
CG9331	FBGN0032889	FBTR0081417	-0.0923523633041337	1		9.89910365226921	9.58512778215269	10.3429290762828	9.39947857098518	9.61683315832278	10.4254779711635
bun	FBGN0259176	FBTR0299652	0.425757511632921	1		11.0145436326872	10.961695364169	11.1750146655548	11.2867557588852	11.2315235584284	11.8370106211055
slf	FBGN0287234	FBTR0077417	-0.865824557777236	1		9.56478689793363	9.69636525631075	8.76294943684191	8.16902400379062	8.87350281131071	8.47648791834541
ND-42	FBGN0019957	FBTR0084172	-0.133522421019231	1		10.1796742228878	10.134410525751	10.0983868356302	10.4169617761848	9.93586724591773	9.52452954316388
Mcad	FBGN0035811	FBTR0076808	-0.0113603997724978	1		10.4710666369837	10.3295239050181	10.4048747059304	10.5594399370256	10.3100552619797	10.2916204565926
Hpd	FBGN0036992	FBTR0078225	-0.295846776916318	1		10.0246018585344	9.82266062355558	9.65168820936844	10.0830803258827	9.00419451150458	9.34010034195199
CG18609	FBGN0034382	FBTR0086643	-0.308283005067682	1		10.0755013486939	9.65772236404286	9.56418242138536	9.74744470250048	9.03110434272833	9.56590093740886
mlt	FBGN0265512	FBTR0088369	-0.0902250093831081	1		10.2715997628387	10.22259000121	10.0213814243623	10.1082673215996	10.1362987363896	10.0099660713943
CG5790	FBGN0032677	FBTR0081050	0.0764969174025177	1		10.32558352624	10.2950754000362	10.3964546268386	10.3217323591158	10.5979354485259	10.30542644613
Col4a1	FBGN0000299	FBTR0079001	0.215650320756351	1		9.82369523416402	9.43325544190508	9.75043090793504	10.7429356978364	9.39862034956901	8.86416552163655
PNUTS	FBGN0053526	FBTR0091486	-0.0571362470740958	1		10.2371398377504	10.3696209574509	10.2104378605788	10.4440639711527	10.2529063593758	9.9030490018944
Cirl	FBGN0033313	FBTR0290112	-0.280446143515635	1		10.0914170960614	10.1654663743051	9.99559778308664	9.76565126695531	9.73447632459406	9.91510523681912
Ank	FBGN0011747	FBTR0089171	0.00386274200554351	1		10.5137697311143	10.4639516630033	10.4651646285177	10.4872186647635	10.3458630529444	10.6123189281429
CG46385	FBGN0286778	FBTR0474224	0.410296706075707	1		11.050608418835	10.8814114622507	11.2506671939911	11.4334752807149	11.3781139563461	11.6135605222139
CG2930	FBGN0028491	FBTR0070608	-0.0858560415867624	1		10.0005711327006	10.0427972927673	10.1921765105248	10.1998230069591	10.2287002234475	9.41841862429934
CG9016	FBGN0031751	FBTR0079151	0.469866488850319	1		10.1217629857027	9.91881153849974	9.89159212932403	9.80138927231601	10.1559922277968	11.0785825747622
mil	FBGN0267366	FBTR0085246	0.484929560826312	1		10.2715997628387	10.3028020227657	10.5066125016812	10.3671547524717	10.5789122649731	11.3877718076369
Vha68-3	FBGN0032464	FBTR0080421	-0.109675097845143	1		9.94581319844605	9.87153695089932	9.9592168420869	9.83194990963244	10.1874316525218	9.28851443982905
CG8560	FBGN0035781	FBTR0076868	-0.506735577602263	1		9.58881242286255	10.0427972927673	9.49925930186982	9.35808112242988	9.39033061322455	8.87243344426805
slmo	FBGN0029161	FBTR0079217	-0.00727781574616893	1		10.2389271800256	10.1906716448578	10.0250274713814	10.5685427066835	10.0599571087883	9.67391050691873
Ggt-1	FBGN0030932	FBTR0074622	-0.223321098604049	1		9.80209664569593	10.0474038126078	10.1155884244167	9.68902152725158	10.0845718255092	9.46836429898185
CG8740	FBGN0027585	FBTR0088711	-0.180658721833685	1		9.97291506632432	10.0690861345148	9.78237713433914	10.2795923645982	9.68450137172683	9.09718706229327
Nap1	FBGN0015268	FBTR0072219	0.115450376186616	1		10.4089169911721	10.3668593648358	9.98065470651572	10.5062926332397	10.3629096156565	10.260459089488
AOX3	FBGN0038349	FBTR0083151	0.0115062246744841	1		10.182463213533	10.0542861306058	10.0005446105917	10.1761975077057	10.3155381431538	9.7181622060957
Usp7	FBGN0030366	FBTR0073641	0.00651422168913212	1		10.4152538284434	10.3714590867745	10.5118190290511	10.5277870666112	10.4432438375919	10.3445839415793
CG42390	FBGN0259736	FBTR0300006	-0.135564971764517	1		10.1486341151208	10.1580311154348	10.0128379753233	10.2937762340617	9.96127398696172	9.57606103516575
Vha44	FBGN0262511	FBTR0087173	0.0757514602940859	1		10.5085930685316	10.5197151661186	10.4687388360277	10.3937372172575	10.3426442768565	10.9171177827598
l(2)01289	FBGN0010482	FBTR0086136	0.0203682143728043	1		10.5335646538404	10.5742015367808	10.6923339035764	10.6962398715048	10.4189986253898	10.73300931061
CG31522	FBGN0051522	FBTR0078939	-0.172850142151856	1		10.2398200214775	10.1268130516138	10.2720802027629	10.152178668245	9.8523272662109	10.1077535523618
CG12990	FBGN0030859	FBTR0074479	-0.642862840430686	1		9.70716032237177	9.78454023508203	9.54229908766943	9.33388093316906	9.15616026582368	8.51396442394349
asRNA:CR46485	FBGN0287616	FBTR0479984	-0.100652347047642	1		10.3272646493382	10.1917123680195	10.3651536191634	10.2748332493	10.06517416963	10.2430290355646
Rab1	FBGN0285937	FBTR0084104	-0.0317789772158598	1		10.4176229848894	10.3769594646823	10.2934002622736	10.3232697065725	10.0973602004433	10.5440869347584
unc-104	FBGN0267002	FBTR0087079	0.0486084900797367	1		10.4496174789169	10.5097353532982	10.4150996208474	10.4940597816844	10.5221878453664	10.5047378041952
l(2)efl	FBGN0011296	FBTR0072100	0.774203022886709	1		9.70328157542867	9.78729677724161	8.59650024127354	10.0481790710578	10.4220516532943	10.1794773390428
lqf	FBGN0028582	FBTR0076794	0.143225537099653	1		10.6422290914085	10.6526348169771	10.5836280880134	10.7475232173727	10.7343637841202	10.8253390426816
Mst57Dc	FBGN0011670	FBTR0339163	-0.423741305861621	1		9.8129363586129	9.96336780320247	9.79666754385996	9.12057657857426	9.62921479564443	9.51135384291313
Dip-B	FBGN0000454	FBTR0082831	-0.308784866262941	1		9.98468047385233	9.98753931916048	9.84697177189874	9.69378344013849	9.76365091473051	9.41841862429934
Cyp12a4	FBGN0038681	FBTR0083731	-0.247116413943758	1		10.0235653256305	9.77762574858175	10.1747756023849	9.50890438468995	9.74263973406914	9.97583970697598
shi	FBGN0003392	FBTR0074118	0.0309969618598462	1		10.4488455082008	10.4971627161329	10.5195937578942	10.5410602609722	10.507890760877	10.5100467787994
Glt	FBGN0001114	FBTR0079727	0.409306532462921	1		9.93041077327009	8.76753061161638	10.185675740343	10.0611358658859	9.62392138607662	10.6086117457106
CG17839	FBGN0036454	FBTR0075695	-0.198455650233719	1		10.07149482506	9.91377481867514	9.94003285596492	10.2827564086618	9.47312326291783	9.41276084584103
Vha36-1	FBGN0022097	FBTR0087335	-0.312711957336189	1		9.93923228409311	10.0702183323904	9.94131975524448	9.74515264133584	9.77324612886716	9.48193664909599
Idgf3	FBGN0020414	FBTR0080862	-0.281499823920696	1		10.0864622602722	10.0312162291522	9.99683608106607	9.7903159494029	9.62568801482399	9.85379056347271
Irp-1B	FBGN0024957	FBTR0082259	0.175583309995424	1		10.3281044768493	10.0042216019719	10.6097621711766	10.9581008654963	10.0455121453329	10.3783589427317
cora	FBGN0010434	FBTR0086506	0.109857904088321	1		10.4966904782029	10.4343612176458	10.1681957689555	10.6368977878802	10.3734623326336	10.4268820717274
CG5399	FBGN0038353	FBTR0083164	-0.45181408768837	1		9.87286893527339	9.73970384275438	9.3922853497199	9.04432783413278	9.35242580447544	9.28232243412074
whd	FBGN0261862	FBTR0088307	0.194521568551427	1		10.4442049891983	10.2755758370389	9.96175554067774	10.5304514928277	10.427125719517	10.3416092718803
Acp62F	FBGN0020509	FBTR0072943	-0.451830394662546	1		9.47664224327139	9.62110930676023	9.93745560849407	8.38462783426738	8.8585567280714	9.99300379249152
velo	FBGN0035713	FBTR0076950	-0.0357406845585697	1		10.2018366261397	10.2031110455777	10.1725856572455	10.0256930545017	10.3177254744304	10.1077535523618
CG15098	FBGN0034398	FBTR0086629	0.126419587518166	1		10.3414756515347	10.342701503737	9.81081778901513	10.3506654549929	10.2517628493288	10.3326482842349
fry	FBGN0016081	FBTR0076417	0.0479190637485082	1		10.1609418799965	10.3008742431228	10.4020734696385	10.5827320194134	10.439231158675	9.91109767597077
CG16974	FBGN0032479	FBTR0080489	-0.217455859835847	1		10.1448258890726	9.95235707904049	9.94645590371178	9.98353576378719	9.69295167542924	9.7112647038682
Jon99Fi	FBGN0039778	FBTR0085652	-0.336121105681879	1		9.30299091174314	9.94989879728461	9.34445024657653	9.69615851539365	9.53271248741105	7.84743186807169
MCPH1	FBGN0260959	FBTR0301428	0.166741840247555	1		10.6696544400072	10.5987317974048	10.6938617267878	10.7267635193397	10.7611316348388	10.9642949921823
Pitslre	FBGN0016696	FBTR0078247	-0.277337912239625	1		9.89797287778416	10.1387340433682	9.87283055599666	9.80138927231601	9.80165471164591	9.46563443936691
ND-24	FBGN0030853	FBTR0074452	-0.228030647562999	1		9.91707653739586	9.60713625758303	9.25620449961827	9.99129292232	9.09371104855625	8.82209987439495
AnxB9	FBGN0000083	FBTR0089517	-0.0667325164435759	1		10.2344546656117	10.2164671176351	10.0238131459165	10.2604609767943	10.0909801828106	9.91310284793459
COX5B	FBGN0031830	FBTR0079288	0.0537293501669236	1		10.3163021688049	9.98273730581223	10.1571622501198	10.6662683482455	9.61860848285033	10.1677682697291
Kcmf1	FBGN0037655	FBTR0300743	-0.118554927908291	1		10.1275633675975	10.2902251620866	10.1303323475682	10.2014958300343	10.0986328252281	9.88068078076924
Acer	FBGN0016122	FBTR0079685	0.249559555676113	1		10.5269964781089	10.2286870086839	10.073954753945	10.6819312239853	10.4700413624166	10.4519249713843
Vps13B	FBGN0039727	FBTR0085505	0.00162709834602121	1		10.4033493339169	10.3723772739505	10.491757809445	10.5143906203529	10.370304614446	10.3870412985543
mag	FBGN0036996	FBTR0078196	0.164249685255206	1		9.83437446912223	10.2538174502024	9.69352801742938	10.0848940525853	10.3881076486652	9.79628699550876
CG5177	FBGN0031908	FBTR0079441	-0.180847958334824	1		10.1285278346832	10.093791518206	10.092607091347	9.96198597680503	9.94438597069378	9.86626374159572
CG31313	FBGN0051313	FBTR0082982	-0.826168434817185	1		9.54614062411352	8.63302328834493	9.54060192493268	8.04033811348775	8.08638493701226	9.06868754489248
CG4000	FBGN0038820	FBTR0083935	-0.669171517603357	1		9.5704760637161	9.45248599844252	9.38662818056842	9.58264400365174	8.76226628466982	7.16256813912207
Acp63F	FBGN0015585	FBTR0073182	0.780975231375229	1		8.91299266438308	8.984831639391	8.98884646508714	8.63292907888642	8.94882055551422	10.7078184984153
Rpn6	FBGN0028689	FBTR0087474	0.18466637212883	1		10.5744827605952	10.3190849714819	10.4900001001884	10.5476513433652	10.6158224984931	10.7755108040747
Npc2g	FBGN0039800	FBTR0085723	0.350148006286602	1		10.5379268834817	9.95970689104031	10.0250274713814	10.6807324061018	10.3100552619797	10.627053125325
Ppn	FBGN0003137	FBTR0300337	0.214261239106909	1		10.118854026047	9.79416517765216	9.76503967115199	10.7747461536347	9.59174646146801	9.65486434439711
Gdap2	FBGN0042135	FBTR0088935	0.164495851368439	1		10.4996753446227	10.4281929938515	10.5144152634779	10.4126355542956	10.3618500861245	11.0551673453292
tna	FBGN0026160	FBTR0076267	0.0559172397035035	1		10.2984156738474	10.3714590867745	10.3756629263076	10.4212750637722	10.5050142629443	10.2761239048125
CG8708	FBGN0033271	FBTR0088809	-0.512357120586845	1		9.52871211939149	9.82400361137765	9.03538407432678	9.23933328364813	9.21131977623937	8.35193649025015
SdhC	FBGN0037873	FBTR0082372	-0.241513191613031	1		9.9370319581123	9.74821749481626	9.63269600481327	10.1046959893852	9.23928268183818	9.03961367269603
alphaTub84D	FBGN0003885	FBTR0081538	-0.0381234995954573	1		10.208237045526	10.1989764846388	10.1921765105248	10.1153835728957	10.2688210541614	10.0919090240288
COX7A	FBGN0040529	FBTR0081855	0.0618944429980369	1		10.1448258890726	9.92132331967148	9.91667018665897	9.71032743738592	9.58449797416591	10.6428471693537
kis	FBGN0266557	FBTR0078144	0.171279244471093	1		10.5408277260269	10.6503655276306	10.8410801662886	10.8036692920764	10.8362915455577	10.9181165422104
P5CDh1	FBGN0037138	FBTR0078445	-0.130381153694212	1		10.1562205419685	10.0758660321069	9.94389011513158	10.0867055019705	9.89982097182762	9.79411258185468
eIF4E1	FBGN0015218	FBTR0076487	0.0261165770586061	1		10.3044025122578	10.0668190696939	10.2462814098899	10.1590820947032	10.2934804743919	10.2493916285901
l(1)G0196	FBGN0027279	FBTR0299522	-0.0608092723324656	1		10.2584431732096	10.3028020227657	10.2441974378114	10.2827564086618	10.1669528112739	10.1727980833401
LTV1	FBGN0027525	FBTR0088245	0.0411336684612217	1		10.1514837022295	10.1365739041671	9.84284610149573	10.4068470038377	10.1175887001137	9.65246579673317
CG5762	FBGN0039190	FBTR0084627	-0.0873805045485632	1		10.1275633675975	9.8818905577865	10.1303323475682	9.75201792923331	10.0612631437415	10.056063248643
yip2	FBGN0040064	FBTR0079876	-0.158513348678564	1		10.089437203322	9.99709565970211	10.1813255627494	10.2426981744902	9.81719884225566	9.68098848798323
Srrm234	FBGN0035253	FBTR0072806	-0.157124748088457	1		9.97398862248144	10.1958677693647	10.0274530602901	9.98741955668453	10.0148334406761	9.71356753731585
CG32192	FBGN0052192	FBTR0075147	0.5812631053116	1		9.62343277543924	9.69489797375863	9.89292295158688	9.57233773334624	9.97796659929297	11.0137206307287
CG8834	FBGN0033733	FBTR0087954	0.0651764311614274	1		10.1120435562135	9.66673226491874	10.3243078713693	10.1795963586644	10.2111580420049	9.9700726642921
CG10576	FBGN0035630	FBTR0077121	0.00205598905271982	1		10.1159391890951	10.1037775809	10.1582694069787	10.1727906304677	10.3166322233303	9.85379056347271
mEFTs	FBGN0032646	FBTR0080994	-0.063172302484423	1		10.1722104473836	10.1989764846388	10.2189521044962	10.0812643161294	10.2135093602587	10.100733014132
sqd	FBGN0263396	FBTR0082854	0.392391857185213	1		10.5174560078233	10.4587737259596	10.5811535709478	10.6795325912235	10.4641292246779	11.4134967856303
Mst84Dc	FBGN0004174	FBTR0081587	0.119764068234856	1		10.3514233287133	10.5386523021718	10.5678839832969	10.4412349662689	10.6387489709086	10.7295999909826
Lasp	FBGN0063485	FBTR0075350	0.0681715787812071	1		10.4542406487365	10.4023542056664	10.5477479117801	10.6430661582414	10.4739693704264	10.4900365785679
Gyg	FBGN0265191	FBTR0339088	-0.17260018814036	1		10.0225280474735	10.1622845257929	9.97060596976678	10.0351048563581	9.87626954755416	9.7181622060957
CG3640	FBGN0035042	FBTR0072322	-0.213160211440856	1		9.55764374585521	9.9474363195862	9.93358108412448	9.33082716604543	9.97796659929297	9.43246675290585
CG30460	FBGN0050460	FBTR0087009	0.156634618440805	1		10.509333729965	10.4228848732634	10.6146100418512	10.4899590055471	10.5970352480005	10.9030620609278
CG5506	FBGN0036766	FBTR0075157	-0.942288298699715	1		9.30640417492256	9.59931457329446	9.47102434248453	8.12739118855165	8.7908897611271	8.58108172919755
Obp51a	FBGN0043530	FBTR0087420	0.195231649075779	1		10.1495846030116	10.4299580361865	10.3545671949039	10.0993223598658	10.2275373574531	11.0239625440364
B52	FBGN0004587	FBTR0082801	-0.120828023885168	1		10.1843195497799	10.1059873502393	10.0103876683474	10.0332274016084	9.85081759834421	10.056063248643
BI-1	FBGN0035871	FBTR0076711	0.10726422091908	1		10.4395494954956	10.4334816557971	10.4882402468121	10.3893406810182	10.5231359654846	10.7476906314846
CG32473	FBGN0052473	FBTR0082742	-0.208309763185337	1		9.9337251641421	9.96823461336099	9.95794581557618	9.75657670500316	9.92443013137419	9.52452954316388
Sfp26Ad	FBGN0261055	FBTR0301935	-0.13528406434737	1		9.97291506632432	10.0416433609137	10.0716061639462	9.43688365749849	9.92586473898432	10.2156705249099
Sec23	FBGN0262125	FBTR0078710	-0.275941636738544	1		9.89457522682396	9.88832403183454	9.96808281111523	9.84270941206567	9.72626645993275	9.30387917308935
eIF4G1	FBGN0023213	FBTR0089243	0.160015720999889	1		10.6978682570062	10.5694051870216	10.6684433780737	10.8682816807618	10.5183891216616	10.9930160621383
CG6424	FBGN0028494	FBTR0086886	0.664257599952069	1		10.6183975088782	10.6320815545241	10.4489702016097	11.2843899494794	11.2187054091347	11.1911028363694
P5CDh2	FBGN0053092	FBTR0084140	-0.150129916583289	1		9.83200812797478	9.84399983576494	9.94901713721609	9.71501965584874	10.0468313166197	9.32210342833987
Eglp4	FBGN0034885	FBTR0072102	-0.155290667862751	1		9.89457522682396	9.49526135750381	9.90088220763854	10.0200163595005	9.70135277121826	8.94086105684188
Past1	FBGN0016693	FBTR0082654	0.0337405318600741	1		10.2698524676794	10.3028020227657	10.3380520141228	10.4384004030407	10.3922648624165	10.1660877607525
lectin-46Ca	FBGN0040093	FBTR0088476	-0.249315206979618	1		9.68766145712349	10.1191753559966	9.86742498551232	9.74973312796105	9.79381938752271	9.38124012143627
Bacc	FBGN0031453	FBTR0077713	0.487595754640042	1		10.2645978489678	10.1015644216742	10.2431543218229	10.4053962299443	10.1620917182705	11.2644014336762
sea	FBGN0037912	FBTR0100461	-0.18209553561154	1		9.99211790122031	9.79963645129557	10.1121644754242	10.1539076242212	9.65884936283238	9.47923237455561
CG17560	FBGN0038450	FBTR0083330	0.0116795656300079	1		9.81653157274144	9.01100939853443	9.53379323810238	10.2475643047655	8.7428635189191	9.06147382122384
Lmpt	FBGN0261565	FBTR0302776	0.0876039466816877	1		10.3580172104503	10.4014549060159	10.2802393241898	10.8080679858549	10.2135093602587	10.1976874272331
Vha100-2	FBGN0028670	FBTR0083656	0.0810884184358598	1		10.4215629537152	10.4946349870318	10.3860962317402	10.6735185036737	10.4452459995062	10.4156108169158
IscU	FBGN0037637	FBTR0081930	-0.0901742128728229	1		10.1012760068981	10.0427972927673	9.96302321668843	10.3370326080177	9.79538986035766	9.60859572986569
Pfrx	FBGN0027621	FBTR0074713	0.112049845996985	1		10.1285278346832	9.72683841531791	10.5066125016812	10.2329163958352	10.103712127957	10.4450121026867
eIF3f1	FBGN0037270	FBTR0078892	-0.0457668894507716	1		10.0563704788463	9.89728296841895	9.69199984058949	10.0721498194181	9.93871241347895	9.44914591004263
CG6287	FBGN0032350	FBTR0080222	-0.0681751342818728	1		10.1343011362658	9.85979963093304	10.241065824494	10.2890637549224	9.9100050437111	9.81571063487701
CG44245	FBGN0265180	FBTR0339094	-0.235403201735186	1		9.85083106315614	10.0136684352447	9.63428827292826	9.64789781219043	9.73611270604728	9.41559250856317
Thor	FBGN0261560	FBTR0077524	0.644952794079134	1		10.1731455337469	10.2266575344809	9.66577006580257	10.5130441084804	10.7294430892847	10.8006400355376
CG9861	FBGN0034844	FBTR0072002	-0.012037884072439	1		10.097340523579	10.1376543780632	10.28125597752	10.1118298349543	10.3078562617086	10.050608729574
Trc8	FBGN0039668	FBTR0085429	-0.0445191273961556	1		10.1091149127756	10.0668190696939	10.1560542429512	10.2700583828137	10.1424818793666	9.73412928126939
Stt3B	FBGN0011336	FBTR0084786	-0.266776518869881	1		9.75915053141118	9.98993434528786	9.99559778308664	9.68424384462224	9.82182960980188	9.42123921473921
gish	FBGN0250823	FBTR0083261	0.373257899902252	1		10.7464237615047	10.7491064639232	10.8458981869237	10.9270940066778	11.0421180082673	11.4408574212449
Idgf2	FBGN0020415	FBTR0080861	-0.159615699610596	1		10.0704914532094	9.65922792714997	9.8619990849363	9.97964148733515	9.53835068360499	9.5886613568361
eIF5B	FBGN0026259	FBTR0073144	-0.0372243586158231	1		10.0765012434883	10.1451951223211	10.1780542997373	10.2263581688167	10.2146835838698	9.80926510136625
Gdi	FBGN0004868	FBTR0079862	-0.0769228921524312	1		10.1694015463135	10.1279008577006	10.1292035337764	10.2953436459627	10.0012886571535	9.8683321603219
sinah	FBGN0259794	FBTR0301683	-0.0625514227591936	1		9.87516924845349	10.0531413551772	9.95029605086336	9.87031426933252	10.1705879122523	9.59367083222363
Pi4KIIIalpha	FBGN0267350	FBTR0307158	-0.15629983265207	1		9.86825727634469	9.90110554714246	9.59394466481111	10.0867055019705	9.63799421208552	8.98728045330583
CG32548	FBGN0052548	FBTR0074568	-0.011001339634328	1		10.1294916574363	10.2256417257829	10.2638746750795	10.2263581688167	10.304551463906	10.043303809261
cdc14	FBGN0031952	FBTR0079492	0.127004160187384	1		10.4017546201641	10.4326015573825	10.5553319115795	10.5116963386927	10.6237998821141	10.6343641754973
CG6484	FBGN0034247	FBTR0086903	-0.361263484806608	1		9.42262246083915	8.99201826459822	9.88224184062972	8.54078845824023	9.52136955741808	9.12513447875848
f-cup	FBGN0028487	FBTR0082846	0.158640345434752	1		10.30183976588	10.2528205925988	10.3213455852026	10.2098309736296	10.5531514274488	10.5595309184547
CG7324	FBGN0037074	FBTR0078404	-0.263971787708777	1		9.9337251641421	9.85455223494897	9.62470819685149	9.79253742383684	9.46919294740418	9.34604976706513
CG11151	FBGN0030519	FBTR0073819	-0.0811349516494665	1		10.1815341489251	10.2092907545188	10.1681957689555	10.3294027664846	9.96825272904229	9.99300379249152
RhoGEF3	FBGN0264707	FBTR0333952	0.121384758268097	1		10.3832875826451	10.4474906992595	10.3718502117972	10.4817223180881	10.5624046204438	10.5206064755409
Nmdmc	FBGN0010222	FBTR0081996	-0.822832898432119	1		8.50119576013362	8.00093465451221	9.688938622149	6.89019973802063	7.44420747689479	9.04693725410198
salt	FBGN0039872	FBTR0300915	-0.568745194996757	1		8.62116900511702	8.60517373114975	9.87148106099209	7.78763296182936	8.65216939495486	9.07586537808457
CG6357	FBGN0033875	FBTR0087638	-0.312526362500666	1		9.85666321995916	9.38675572328935	9.92189468412444	9.46501101809915	9.1114710335181	9.66441885586859
m-cup	FBGN0038488	FBTR0083414	-0.0141416067486627	1		10.1486341151208	10.2072337912994	10.2358313154462	10.165952644894	10.2834434214346	10.0919090240288
DnaJ-H	FBGN0032474	FBTR0080493	0.0630296216334161	1		10.0864622602722	10.2317258770502	10.2494017345499	10.2795923645982	10.4240834217889	10.0267312340703
Calx	FBGN0013995	FBTR0083998	0.0438379828633854	1		10.3078124413155	10.3247882967723	10.4426229471475	10.4482971041398	10.4118496673565	10.3475524904728
CG11147	FBGN0031734	FBTR0079165	-0.333617689210514	1		9.81653157274144	9.62573707649898	9.84559785892163	9.92601323069856	9.06795427540743	9.14915209922803
CG7542	FBGN0036738	FBTR0075181	-0.0978018618919976	1		9.64246333326434	9.4851103426277	8.91478862594152	9.28422759180862	9.757218467139	8.56076081861574
vig	FBGN0024183	FBTR0080718	0.0107635281496382	1		10.2100605334581	10.1092956708797	10.3203568032783	10.3031552631191	10.2744625941569	10.0919090240288
Theg	FBGN0038921	FBTR0084170	-0.0296215002853241	1		9.91484213340141	10.0113125198104	9.91536110072568	9.82978834630393	10.1922082492288	9.67863301720699
faf	FBGN0005632	FBTR0085843	-0.0903582269871705	1		10.0573837163693	10.0826142167706	10.1178665509176	10.1778979341056	10.0441917667185	9.72958526349828
CG7084	FBGN0038938	FBTR0084201	-0.352241032815131	1		9.59021330600588	9.93132694047625	9.69352801742938	9.48162791887755	9.6132759418589	9.02114040027233
CG7882	FBGN0033047	FBTR0085966	-0.58789661142885	1		9.41473754238294	9.69342919739801	9.75482909034712	9.00655200996138	9.27123547270191	8.80923722867164
path	FBGN0036007	FBTR0076427	0.45413908806447	1		10.3264243326585	10.0077714174135	10.3252939499732	10.3775506575632	10.2979190702116	11.1894493052515
CG34166	FBGN0085195	FBTR0112357	0.183717810739739	1		9.28925652708099	8.33445957490212	9.96428977978773	9.19299694435778	8.93748607269265	10.1491741211523
par-1	FBGN0260934	FBTR0086450	0.281214646815715	1		10.7976487876617	10.7089641614762	10.7120705061188	10.9531446153197	10.8476894762198	11.2350465048213
CG42393	FBGN0259739	FBTR0300044	0.542426396240645	1		9.87631803109876	9.96701944912211	10.1780542997373	9.96789518683635	10.3447909253133	11.1077648839056
Pp2A-29B	FBGN0260439	FBTR0005088	0.0199661775466398	1		10.2335584964837	10.2558091013929	10.1659958054821	10.3922731933633	10.2425819923411	10.0633040089957
CG14540	FBGN0039398	FBTR0084948	0.190628558475573	1		10.4831816257933	10.5288030758487	10.7014766670586	10.5865777336497	10.7062552917859	10.9729715085956
Fum1	FBGN0286222	FBTR0070953	-0.0200276151902429	1		10.1343011362658	10.1070909669436	9.97312472331799	10.4775862725252	9.80321668291394	9.76554286632359
Acp26Ab	FBGN0002856	FBTR0079156	0.460422532100316	1		9.47209041821987	9.61646664462273	9.63428827292826	9.08839070303972	9.68450137172683	10.7973870260951
jp	FBGN0032129	FBTR0079860	0.066813358568468	1		10.4317567984429	10.6057760567909	10.5230357895879	10.6771299638391	10.3755636448956	10.6938903767414
Nop17l	FBGN0033224	FBTR0088900	0.847939810563788	1		9.73021633074938	9.73970384275438	9.94131975524448	10.3278719440554	10.7195510615631	10.8569324658997
Slmap	FBGN0040011	FBTR0111252	0.152628880344059	1		10.4017546201641	10.3323578265168	10.5092181140878	10.3581839615574	10.5297554168531	10.7853961745541
CG33523	FBGN0053523	FBTR0091475	-0.0420021003165691	1		10.1333405223045	10.1158896393205	10.1626895573525	10.0238033035902	10.1669528112739	10.0901377310274
Myo61F	FBGN0010246	FBTR0072672	0.253902287756915	1		9.97076555442982	9.68014248329714	9.73863644514752	9.99708354168609	10.3565407350035	9.74091858478409
mts	FBGN0004177	FBTR0079525	0.00729873348093254	1		10.2742167440869	10.1169857098863	10.3124220561351	10.2280005226099	10.1886272851503	10.314557582559
pre-rRNA:CR45847	FBGN0267507	FBTR0346881	0.936044330366163	1		9.06379808928816	9.52198664867806	9.47280530923195	9.93005478403786	10.494417762009	10.4070992087275
CG30382	FBGN0050382	FBTR0088894	-0.164322723649974	1		9.96861283513774	9.51701322187631	9.75336451884306	9.86399063800764	9.575385849605	9.28851443982905
dbf	FBGN0287630	FBTR0080103	0.0534180456620011	1		10.1012760068981	10.1854567379094	10.3163948847865	10.1100496779115	10.3912266814953	10.2525624333
Kap-alpha3	FBGN0027338	FBTR0082106	0.0638277477176033	1		10.3735579418624	10.3987536387099	10.40673917964	10.4426501621411	10.3943389856805	10.5310894426609
Rbcn-3A	FBGN0023458	FBTR0303341	-0.0896566022719431	1		10.0441557952157	10.0960166243802	10.003011678072	10.2230678416343	9.93016002223023	9.67154344210546
trol	FBGN0284408	FBTR0342806	0.0868587492387731	1		10.399359239498	10.4369966903289	10.4095313800473	10.7186089361299	10.3839384210218	10.3783589427317
Sod2	FBGN0010213	FBTR0087078	-0.237511701221551	1		9.88433399820864	9.72683841531791	9.62950618682067	9.90152322305075	9.43534575919537	9.09365525941236
CG10734	FBGN0034082	FBTR0087250	0.496713497295714	1		10.0297733816304	9.96701944912211	10.1593757148317	10.0351048563581	10.255190663947	11.1199691189446
Pp1-87B	FBGN0004103	FBTR0082595	-0.0487081549564182	1		10.1880250718814	10.0393327246112	10.0902886946425	10.2296410088849	9.95707048006411	9.97583970697598
asRNA:CR11538	FBGN0017424	FBTR0347179	1.70662935357353	1		6.34081286779712	5.23781489530702	8.36293587606458	8.11324225054598	6.20178764967507	10.0830307312413
CG31820	FBGN0051820	FBTR0080807	0.0336905270433735	1		9.94033118992673	9.94249871889505	9.60210414510386	9.59796666247894	10.0986328252281	9.8683321603219
LpR1	FBGN0066101	FBTR0113480	-0.155819951122224	1		9.99317726781424	9.91881153849974	9.98190589154288	10.2031667156962	9.5458341653027	9.58615008109897
Mst84Da	FBGN0004172	FBTR0081584	0.262388122027894	1		10.0664709729187	10.2627583077148	10.2843016460106	9.96395840402061	10.2710803181415	10.9796840179947
cnn	FBGN0013765	FBTR0087703	0.047119284603615	1		10.1149662666031	10.2548136194838	10.3737578285691	10.236184363433	10.3901877529484	10.2620332472183
CG3982	FBGN0035988	FBTR0076485	0.285645781220879	1		10.7210720513811	10.6435361637702	10.7514855117437	10.9787331616557	10.9435806462528	11.0497094315737
ND-SGDH	FBGN0011455	FBTR0076023	-0.0155015039847046	1		10.0624392570973	9.86241618901607	9.59066790732772	10.236184363433	9.52894141115602	9.64283152909588
Mfe2	FBGN0030731	FBTR0074209	0.0998847378698439	1		10.0349264329417	9.94249871889505	9.98689980883177	10.4511123080679	10.1559922277968	9.5007259537275
UQCR-14	FBGN0030733	FBTR0074216	-0.1581551008225	1		9.96861283513774	9.66822845966007	9.58409198023118	9.97182125630523	9.30910731523565	9.4099236143153
CG3345	FBGN0031240	FBTR0078127	0.138405176620192	1		10.1935655705482	10.1311593633041	10.3292315383533	10.1382719173607	10.4720067032635	10.4394578590052
sip2	FBGN0031878	FBTR0079357	0.153997971671049	1		10.296700575474	10.2387917756516	10.3584257977812	10.2098309736296	10.4924827355056	10.6233836594892
TrxT	FBGN0029752	FBTR0070755	0.180987328809305	1		10.3456288559481	10.2438177419555	10.3526340164991	10.2098309736296	10.4542215013615	10.7677750785955
CG32694	FBGN0052694	FBTR0071410	-0.408515643372939	1		9.66922163166758	9.86893689746469	9.61021773706449	9.24907179724431	9.21131977623937	9.47108900292544
CG46298	FBGN0283625	FBTR0445675	0.129994078734597	1		10.2557973960582	10.1246349756946	10.4307605852573	10.2540270516213	10.4502392816147	10.499409220911
Cpr67Fb	FBGN0036110	FBTR0076193	-0.833967189267182	1		8.91075192152327	9.3025543598454	7.49346147549586	6.970880040161	8.91454641045958	6.92886510318409
AGO2	FBGN0087035	FBTR0075559	-0.0345076406856627	1		10.2036682166802	10.1917123680195	10.2944076866142	10.3201933717016	10.0832867310939	10.1778104219107
CG31729	FBGN0051729	FBTR0080461	-0.106732098403291	1		9.96213533679905	10.0042216019719	9.98190589154288	10.0903215916137	9.93586724591773	9.550525358015
lva	FBGN0029688	FBTR0070626	-0.0958987627083271	1		10.0225280474735	10.0803683272282	10.1692944939494	10.0939286402485	10.0134846704678	9.87246012238547
spaw	FBGN0050365	FBTR0088773	0.164213440101245	1		10.315455440682	10.2911965150461	10.3506982442033	10.2426981744902	10.5050142629443	10.6691878444962
aqz	FBGN0286516	FBTR0081931	0.780980379533954	1		10.4565466898194	10.2468249387685	10.4970181245833	11.0858621626841	10.8038897890814	11.5595392034258
Bruce	FBGN0266717	FBTR0082239	0.109433988531488	1		10.3129122705189	10.3511096965434	10.5852754112523	10.5581348401235	10.5098052448394	10.5232343670662
mino	FBGN0027579	FBTR0085249	0.0172318888478753	1		9.85898949716478	9.73400003437817	10.4280092100742	10.1504476377654	9.90128024806944	10.1077535523618
Mst33A	FBGN0028412	FBTR0080271	0.498846191838273	1		9.8854755091961	9.73828000337212	10.0091609524683	9.82110956037742	10.0441917667185	10.9911190108215
MESK2	FBGN0043070	FBTR0089703	0.0422996246666357	1		10.2371398377504	10.2647376625901	10.1986481196481	10.3294027664846	10.2744625941569	10.222154652784
sws	FBGN0003656	FBTR0071125	0.0227476387406849	1		10.2000027073256	10.113694996841	10.4543885673009	10.4706664034549	10.1400118012517	10.2286097683832
Larp4B	FBGN0035424	FBTR0073045	0.0939384274093181	1		10.3784309644143	10.3473787705147	10.5264696287057	10.4678891355044	10.4149178452991	10.6476722930987
fok	FBGN0263773	FBTR0310558	0.239423011771416	1		10.3044025122578	9.98514031042432	9.94901713721609	10.0993223598658	10.2287002234475	10.6061349878999
Oatp30B	FBGN0032123	FBTR0079825	-0.0142871499519075	1		10.1362204474497	10.1037775809	10.3154027027963	10.1224648947258	10.1633085279358	10.2334322213906
Qsox1	FBGN0033814	FBTR0087760	-0.13468181366463	1		9.84732041858312	9.94866808382326	9.79239526426154	9.68424384462224	9.92155662935147	9.55566877996531
Sec63	FBGN0035771	FBTR0076847	-0.176152874881282	1		9.72894506222703	9.74963156507669	10.0809776708306	9.91177796179713	9.77801991027441	9.30081928933818
IP3K1	FBGN0032147	FBTR0079869	-0.149941818167777	1		9.85898949716478	9.9911303690012	9.77373444652236	9.95406919014982	9.78119367811231	9.39278204211811
CG12091	FBGN0035228	FBTR0072831	-0.0694885929974457	1		10.1042205902029	9.95481117912889	10.2400204409653	10.165952644894	9.90128024806944	10.028582060492
Duba	FBGN0036180	FBTR0273304	0.152298793081047	1		10.4025521973843	10.3304691641795	10.474972470859	10.3893406810182	10.4700413624166	10.7788134593682
CAH2	FBGN0027843	FBTR0076001	-0.34277110620101	1		9.73782050688392	9.60401267072783	9.86877827812143	9.17267368875238	9.33956628021445	9.64765670506288
Cyp312a1	FBGN0036778	FBTR0075135	-0.142133856096291	1		9.97076555442982	9.93878439677475	10.175869329626	9.83626334459309	9.78752034447078	10.0378007430159
CG14125	FBGN0036232	FBTR0076044	-0.590199741421312	1		9.61106493879591	9.42619846641228	9.47990727176962	8.87437087555584	8.84345418354177	9.04328011049918
retinin	FBGN0040074	FBTR0075375	1.53160074620049	NA		7.74291902508139	6.91150300605534	6.90344743603661	10.1118298349543	6.50795011859663	6.55029190667964
Mical	FBGN0053208	FBTR0082206	0.23937637014357	1		10.5429995365924	10.5122367860068	10.513550371022	10.8168253426288	10.7490259629589	10.7181770506525
AMPKalpha	FBGN0023169	FBTR0070216	-0.122053473276794	1		9.93482827117826	9.8532373983448	9.6965795234949	10.0975266929711	9.58449797416591	9.34604976706513
CG14629	FBGN0040398	FBTR0070179	0.31994395897801	1		10.1917211008301	9.60401267072783	10.1460436978189	10.67110583128	10.2123341801568	10.0043341084549
Act88F	FBGN0000047	FBTR0083143	-0.263074717214709	1		9.46752418630791	9.04825775194356	8.31211263912085	9.63557609756893	8.07090730192277	7.87238008655317
garz	FBGN0264560	FBTR0087897	-0.0461198944459985	1		9.99211790122031	10.0982383039994	10.1910950809866	10.0957287882935	10.126350254926	9.91710485033919
CG31921	FBGN0051921	FBTR0078096	0.043062701358497	1		9.98254843319125	9.9474363195862	10.2337321823831	10.1435026708577	10.250618432193	9.88885486208097
dop	FBGN0267390	FBTR0075562	-0.103956738178086	1		10.0121140398963	9.9474363195862	9.84971567884164	9.96985955709357	9.82644556103913	9.69504111879786
dj	FBGN0019828	FBTR0089741	0.338338937081852	1		10.2362453355553	10.2337482389877	10.5264696287057	10.3062681052315	10.4924827355056	11.1051362046797
CG13492	FBGN0034662	FBTR0302446	0.896809352912046	1		9.45065658933237	9.44552269136364	9.68125703696428	10.2329163958352	10.5825551200653	10.4296861798774
CG42564	FBGN0260766	FBTR0301268	-0.229469115885853	1		9.24902586562765	9.62727637347686	9.51662959780718	9.15206004370756	9.78119367811231	8.52449558893939
CG8475	FBGN0031995	FBTR0079638	-0.0311217041789207	1		10.1637672841035	9.9658032605025	10.0786404950297	10.2937762340617	9.79538986035766	9.99300379249152
CG33655	FBGN0250824	FBTR0300632	-0.19833497524067	1		9.86594590703504	9.33117100520817	9.46566821280048	9.19299694435778	9.30910731523565	9.59616906207357
ND-20	FBGN0030718	FBTR0074151	-0.108691914661963	1		9.83200812797478	9.61801585929614	9.59884588862133	10.1829872210732	9.20424353573733	9.08656560915084
CG5065	FBGN0034145	FBTR0087108	-0.0809674815326775	1		10.1110680021507	10.0218839738505	10.1460436978189	10.2098309736296	9.7030271357417	10.0848107661143
Prosbeta7	FBGN0250746	FBTR0078805	-0.129197434886096	1		9.9642977359732	9.82534535019077	9.84971567884164	9.8911950710419	9.79224720325682	9.55309936112177
scrib	FBGN0263289	FBTR0308620	0.248285828625191	1		10.3784309644143	10.4041511249853	10.2400204409653	10.7486678215759	10.5988350877021	10.4028244989786
CG17450	FBGN0040028	FBTR0070056	-0.199759419448251	1		9.70198633894208	9.61801585929614	9.75189845904833	9.5383246120256	9.78752034447078	9.05422384635635
CG44085	FBGN0264894	FBTR0334851	0.192744393550528	1		10.5609719302843	10.8355400027391	10.7128242405004	10.9421805575666	10.722030434443	11.020246619083
Klp59C	FBGN0034824	FBTR0071975	0.0379154993054814	1		9.9315164164823	9.96701944912211	10.0128379753233	9.88912053828403	10.2333423368957	9.8683321603219
CG15635	FBGN0031617	FBTR0300354	-0.0101361118875424	1		9.60414782654923	10.0030363865058	10.1516136849907	9.41974019696205	9.87626954755416	10.3401196338309
Picot	FBGN0024315	FBTR0087114	0.0768051814557929	1		10.1712747545486	10.094904500273	9.89159212932403	10.2748332493	10.126350254926	9.98730509003744
CG6503	FBGN0040606	FBTR0085025	0.0208007279541577	1		9.81892341438885	9.42619846641228	10.0668974827948	9.60556739345305	9.27799138891184	10.349034477479
CG5946	FBGN0036211	FBTR0076078	-0.0644196631814109	1		10.1120435562135	9.96336780320247	10.2115048930558	10.1435026708577	9.82182960980188	10.1216929612348
Phb2	FBGN0010551	FBTR0086614	0.0259013538805746	1		10.207324436535	10.1612223482574	10.1303323475682	10.1744950747401	10.1547692290615	10.2478036090614
CG12902	FBGN0033512	FBTR0088356	-0.0456629193929461	1		9.8461483027602	10.0416433609137	10.1041435173867	9.8232841563362	10.1150755944096	9.9090897131806
CG7461	FBGN0034432	FBTR0300283	-0.0780658938992749	1		10.0523103975277	9.81187147597807	9.88625652994825	10.1100496779115	9.66573461896334	9.71356753731585
CG8728	FBGN0033235	FBTR0088882	-0.173102434512641	1		9.73148648004634	9.73970384275438	9.79950871775234	9.6625462876694	9.82951467728921	9.18278389195192
PRL-1	FBGN0024734	FBTR0080856	0.779534134179592	1		9.50067903118866	9.45422158643831	9.82900802998644	9.89533520868469	10.0134846704678	10.9768110516884
CG42837	FBGN0262026	FBTR0303860	-0.0813187888194229	1		9.95562862418424	9.52033074401134	9.97940243544969	9.9441117207364	9.69799820116348	9.59367083222363
Act42A	FBGN0000043	FBTR0086029	0.0601354088515318	1		10.1628260974151	9.95970689104031	10.0598055196232	9.90768480907267	10.1049791643742	10.3266432205257
Fkbp14	FBGN0010470	FBTR0071703	-0.108363544175147	1		9.76288213388168	9.76928438167654	10.2771850585632	10.0085955171009	9.68110734248727	9.84120860421396
Mtpalpha	FBGN0028479	FBTR0079857	0.0146134668720202	1		10.0874545897283	9.99709565970211	10.1190042665852	10.4940597816844	9.85985199982882	9.78975389802524
bond	FBGN0260942	FBTR0084261	-0.353391010474675	1		9.55190364976517	9.69342919739801	9.94517357981858	9.35206902558329	9.4130137500951	9.3956531519301
Mst84B	FBGN0037464	FBTR0081633	0.0713857358997662	1		10.0110684926619	9.88317954976933	10.2863285254704	10.0794460175706	10.247179723833	10.0883642606177
TTLL6B	FBGN0039501	FBTR0085180	0.0713852216001115	1		10.0784989564716	10.0519956706503	10.1110213509182	10.0066832223737	10.2845621041285	10.1474717999216
CG11594	FBGN0035484	FBTR0073283	-0.161030623556572	1		9.59161283018566	9.2213093145987	10.0751276167562	9.43404052360338	9.39033061322455	9.69270849867097
Chd64	FBGN0035499	FBTR0073270	0.0630736668152557	1		10.1169114559113	9.93754416129318	10.0128379753233	9.770167232655	10.0107833412659	10.4085213019411
Indy	FBGN0036816	FBTR0075081	0.028610162766928	1		10.089437203322	9.68014248329714	10.2136365933588	10.1846796682892	9.63799421208552	10.2302190444801
lola	FBGN0283521	FBTR0089342	0.00862630781415937	1		10.1833916802282	10.2587914323565	10.1692944939494	10.3834577130926	10.0832867310939	10.1576557269915
Fdh	FBGN0011768	FBTR0082290	-0.299453141125119	1		9.59859015855546	9.65772236404286	9.60210414510386	9.74973312796105	9.40068536234069	8.58108172919755
CG7834	FBGN0039697	FBTR0085535	0.0988434042085271	1		10.3061084842426	10.0358598164161	10.1404521225494	10.4940597816844	10.0053654612858	10.2541452261394
RpS21	FBGN0015521	FBTR0077621	0.150866941883969	1		10.3061084842426	10.1180809483575	9.91928480035434	10.4227099653596	10.0638716720304	10.314557582559
Gld	FBGN0001112	FBTR0081596	-0.222131245869043	1		9.62069351550064	9.52859132630257	9.96808281111523	9.20971699622605	9.66573461896334	9.57352771084125
CG3702	FBGN0031590	FBTR0077477	-0.131293628989599	1		9.89684121631056	9.88960729110541	9.92189468412444	9.8232841563362	9.85835018959936	9.62091627388136
Lsd-2	FBGN0030608	FBTR0073967	0.632771021498528	1		11.1050308199208	10.8540639726867	10.9765413183523	11.6986515190938	11.3225600181795	11.7821156718968
CG14740	FBGN0037988	FBTR0082552	-0.195990499915103	1		9.71873438392635	9.80508705405983	9.70114471467136	9.63061779362415	9.74913736551491	9.20259295979531
wal	FBGN0010516	FBTR0088082	0.0286289837812075	1		10.1917211008301	10.0781189359858	9.96808281111523	10.2890637549224	9.94862654424593	10.0776774110412
GLS	FBGN0261625	FBTR0302972	-0.190881148871992	1		9.66390952858669	9.95970689104031	9.82483059266293	9.50077545709161	9.78436047933867	9.5886613568361
Mtpbeta	FBGN0025352	FBTR0072226	-0.252723683364061	1		9.79603920385598	9.57718553085738	9.71776123240737	9.77241992554095	9.36939545252038	9.13203755277715
Rpn1	FBGN0028695	FBTR0074893	-0.157765750845756	1		9.87975890072637	9.73400003437817	9.92969612624495	10.0200163595005	9.58631351306953	9.40423235693663
Eps-15	FBGN0035060	FBTR0072433	-0.160967910662338	1		9.81173596018351	9.84002270177505	9.76212972883972	9.79918139670936	9.76365091473051	9.32210342833987
26-29-p	FBGN0250848	FBTR0075766	-0.227591363777509	1		9.8461483027602	9.56599240776356	9.66577006580257	9.65524064160262	9.44738270746407	9.28851443982905
CG10841	FBGN0038163	FBTR0082795	0.0848171746190471	1		10.159055198496	10.2706594853294	10.276165531429	10.2588551834792	10.3713579553061	10.3281468314002
Ran	FBGN0020255	FBTR0073471	-0.0552768272872713	1		10.0814903487818	10.0370183816307	10.2007988875712	10.0332274016084	9.91290162290177	10.2009737983813
CG9281	FBGN0030672	FBTR0074056	0.0223088743142166	1		10.1552744174113	10.1257244246917	10.1921765105248	10.3819832151184	10.1175887001137	10.0174413172928
unc-13	FBGN0025726	FBTR0089245	0.185833095049035	1		10.3163021688049	10.5629851481417	10.4270909177387	10.4789662723079	10.5642481584969	10.8092790375116
Akap200	FBGN0027932	FBTR0079664	0.155480523922434	1		10.3678518672384	10.2276726284462	10.0633558590159	10.4981489346362	10.06517416963	10.5350010001892
nec	FBGN0002930	FBTR0089052	-0.0811097943990234	1		9.9534531822684	9.47830310094271	9.87552576495199	9.93408504702611	9.56805448393941	9.57858991885378
teq	FBGN0023479	FBTR0076525	0.53029381550502	1		10.1571660464605	9.5003102059611	10.2400204409653	10.9128694506733	9.83715902414053	10.6404285423092
Cyp6a2	FBGN0000473	FBTR0086133	-0.444604132330976	1		9.19111827274081	9.13953561393798	9.79524485592882	9.47334339245161	8.94599527221261	8.20909374661344
eIF3i	FBGN0015834	FBTR0079053	-0.132877679265518	1		9.69288697684297	9.6547065161023	9.48521089431182	9.74055756555611	9.70637004633365	8.82209987439495
Gyf	FBGN0039936	FBTR0300882	-0.165750167952079	1		9.89457522682396	9.91629537660339	9.89026007830303	9.99515591653421	9.58631351306953	9.5886613568361
CG14767	FBGN0040777	FBTR0088718	-0.0549282201781412	1		10.0369825108666	10.025390647635	9.92189468412444	10.0812643161294	9.88514644734438	9.84751329994346
zip	FBGN0265434	FBTR0072398	0.161485141700455	1		10.3078124413155	10.2387917756516	10.2431543218229	10.590413223821	10.4046651077447	10.260459089488
CG17575	FBGN0250842	FBTR0087819	-0.141297271179682	1		9.61794904460532	9.99351944594717	9.66888078849568	9.60809209777398	9.80009104743602	9.45466305155655
CG31948	FBGN0051948	FBTR0077787	0.305924788745368	1		10.4801624029157	10.5549197140823	10.6969125278377	10.6698979803437	10.7944968913856	11.1483342289529
RpL29	FBGN0016726	FBTR0071592	0.297944449914315	1		10.247830826678	10.0668190696939	9.9566736682929	10.1625214597495	10.0362440168536	10.8443779972666
AdipoR	FBGN0038984	FBTR0084282	0.275187952841946	1		10.7127358895907	10.5661987387509	10.5745340334075	11.0257577975138	10.5466386978993	11.0578885786706
CG9812	FBGN0034860	FBTR0072025	-0.623552702792207	1		9.30640417492256	9.21518098173476	9.42760796646105	9.43404052360338	8.44365690468221	7.7065581958921
Rab5	FBGN0014010	FBTR0077793	-0.0117436743777065	1		10.0775004457613	9.95112846176146	9.79382076365441	9.88912053828403	9.79381938752271	10.1042475537187
tmod	FBGN0082582	FBTR0085658	0.163022310621265	1		10.5078520266567	10.5605702488494	10.5187319652949	10.7068789896525	10.4680733405914	10.8745330024657
colt	FBGN0019830	FBTR0077731	-0.161284704704881	1		9.8093321627785	9.7453851894502	9.59394466481111	9.93005478403786	9.48095191713912	9.16269904269381
ND-30	FBGN0266582	FBTR0073113	-0.234606683661668	1		9.77155185324851	9.60088230630098	9.62470819685149	9.8232841563362	9.30249588076826	9.07586537808457
CG10621	FBGN0032726	FBTR0081191	-0.0931915060122858	1		8.34732050055308	8.20437873273608	9.73270285684646	8.08452115570923	8.51402000960754	9.53758600187961
AMPdeam	FBGN0052626	FBTR0073833	0.141518298102304	1		10.3727441687814	10.279496891239	10.2545873250613	10.3937372172575	10.2586103534475	10.6548798547504
CG10565	FBGN0037051	FBTR0078323	-0.13202200970611	1		9.73529023224892	9.82936309575468	9.81363125933622	9.84912680610256	9.81565194409443	9.24141333547826
CG42668	FBGN0261550	FBTR0302666	-0.0450039924020896	1		9.92153499036726	9.99828576369174	9.98190589154288	10.0332274016084	10.0080769445547	9.7020164352234
CG13309	FBGN0035933	FBTR0076582	-0.831390984473168	1		9.21492424472244	9.41376508265849	9.27060969505876	8.21612419847424	8.38228030230995	8.77877075824443
ms(3)76Cc	FBGN0036895	FBTR0074948	-0.00791346377522545	1		9.98893512608831	9.91629537660339	10.0538688023302	10.0444556555929	10.0599571087883	9.81999171442171
CG10365	FBGN0039109	FBTR0084446	0.0467653872991602	1		10.0400611439547	9.99947488675321	10.0310838142796	10.0739773311851	10.1730062344012	9.9526319131158
coro	FBGN0265935	FBTR0086207	-0.10136994132332	1		9.8093321627785	9.76089450609513	9.4220878863989	9.770167232655	9.62745248292037	9.27921643669988
CG17841	FBGN0028480	FBTR0071444	0.199221353789872	1		10.4356584084809	10.153765127915	10.5307504660385	10.7724970929359	10.294591404233	10.6367929820643
CG11073	FBGN0034693	FBTR0071797	-0.221211672538511	1		9.63161948646212	9.3647781528339	9.31893471252339	9.84912680610256	8.98780434052105	8.51923961564391
CkIalpha	FBGN0015024	FBTR0073680	-0.0264956633264086	1		10.0369825108666	9.98273730581223	10.2514782079657	10.2378155754638	9.93586724591773	10.0174413172928
Miro	FBGN0039140	FBTR0084595	-0.0313115787757605	1		9.97076555442982	9.95848451968279	10.0972327376806	10.0028510118294	10.0335850072879	9.8949551729103
Dhod	FBGN0000447	FBTR0081890	-0.18490849963968	1		9.63840643625468	9.65621522812349	9.69199984058949	9.69615851539365	9.68450137172683	8.92504998127722
CG14245	FBGN0039452	FBTR0100553	-0.313224819281547	1		8.8582302569311	8.68715969625407	9.53549842465381	7.04728639051132	8.32688968161434	9.73412928126939
Ubr1	FBGN0030809	FBTR0074415	-0.0984533976040847	1		9.83082350031029	9.90872045309134	9.8009272092231	10.0332274016084	9.75237524003763	9.39278204211811
CG44243	FBGN0265178	FBTR0339086	-0.0207033935096788	1		10.1042205902029	9.99232540200767	10.1954159438583	10.1761975077057	9.91145406025923	10.1389299327309
CG14207	FBGN0031037	FBTR0074733	0.00139575681976963	1		9.98254843319125	10.046253560845	9.88892679625276	10.0812643161294	10.0228996885524	9.80711017499976
lectin-46Cb	FBGN0040092	FBTR0301706	-0.183613190427408	1		9.54902501457821	9.94002356698409	9.62150064902398	9.50890438468995	9.68280535518976	9.38124012143627
Pep	FBGN0004401	FBTR0075198	-0.0340175719636451	1		9.97934445284363	10.0497015685182	10.0809776708306	10.066653353092	10.0269159630974	9.91109767597077
l(2)k09913	FBGN0021979	FBTR0071958	0.0444001325702467	1		9.96645689886193	10.0427972927673	9.67508218399072	10.0256930545017	9.98486525125742	9.82426012778956
CG10433	FBGN0034638	FBTR0071690	0.328385915283623	1		10.4364374659075	10.0668190696939	10.185675740343	10.546335533642	10.2017142585734	10.8735035993786
Saf-B	FBGN0039229	FBTR0084700	-0.399541794632505	1		9.57896796699962	9.62881402983774	9.39416615389087	9.23933328364813	9.17558630002669	8.99487386128359
Doa	FBGN0265998	FBTR0299742	0.135294728612926	1		10.3322962967629	10.2195318076554	10.185675740343	10.4255754941678	10.2631573667549	10.4533035791198
ATPsyndelta	FBGN0028342	FBTR0071438	-0.0190730270807785	1		9.89457522682396	9.66373521233936	9.39979389926973	10.0703199897422	9.28023634880204	9.47652302143897
Tpr2	FBGN0032586	FBTR0080866	0.107832165582474	1		10.2654749488915	10.1686412207246	10.4234118921733	10.4255754941678	10.3144432326424	10.4491637975058
CG4607	FBGN0029932	FBTR0071013	-0.342815087358881	1		8.89042706710181	8.38992013568642	9.79239526426154	8.90754427623526	8.50252856647631	8.96038429904573
alpha-Est3	FBGN0015571	FBTR0081545	-0.148472149250958	1		9.80088719028934	9.69342919739801	9.76503967115199	9.65279718194906	9.73283808496211	9.4099236143153
milt	FBGN0262872	FBTR0306228	0.190742710662744	1		10.3703000917852	10.4068423144522	10.3973926216502	10.6244813586103	10.5633266839394	10.5569683749291
Vha68-1	FBGN0265262	FBTR0080429	-0.0616649461292633	1		9.98787263876938	10.0416433609137	9.93616525619045	9.98935753940942	9.85835018959936	9.93497773785123
RpL38	FBGN0040007	FBTR0111120	0.0995578892453757	1		10.2698524676794	10.3028020227657	10.1052921024054	10.4844731089063	10.0415473786527	10.4226656637582
bor	FBGN0287225	FBTR0083276	-0.0732608857222689	1		9.73021633074938	9.91251288639356	9.95157383178921	9.86820947047673	9.94580088060695	9.534984145955
capt	FBGN0261458	FBTR0100022	-0.107479769672698	1		9.73782050688392	9.8532373983448	9.43858516456341	9.56455942438143	9.69126556973055	9.47380857063521
CG1146	FBGN0035346	FBTR0072921	0.122516492493071	1		10.0421099222625	10.135492620468	9.9283988120021	10.0313475004444	10.2483268708905	10.1894385974693
CG31709	FBGN0051709	FBTR0079856	0.441768564979053	1		10.2371398377504	10.1844114906603	10.3917554830944	10.3581839615574	10.5485024797332	11.1234371645171
CG18266	FBGN0031724	FBTR0079109	0.139745552398335	1		9.93041077327009	9.96214853105177	10.0538688023302	10.0957287882935	10.3122509155672	9.92904467682343
phtf	FBGN0028579	FBTR0086125	0.0103326737630934	1		10.0277069964169	10.0393327246112	9.91797808581858	10.0574457831862	10.0202159471623	9.93891959973657
ATP8A	FBGN0259221	FBTR0299754	-0.037394430382802	1		9.86015123064869	10.0160205097496	9.98065470651572	9.95605246335167	10.0134846704678	9.76554286632359
CG9498	FBGN0031801	FBTR0079282	-0.425483119656965	1		8.99142560255169	9.05284689716061	9.85382177889601	9.09919930847328	8.7428635189191	8.93692450325244
CG5590	FBGN0039537	FBTR0085215	-0.316022999763401	1		9.51402578498059	9.52694298938652	9.33860197259433	9.63804887382238	9.17075425891373	8.36371428028263
ND-23	FBGN0017567	FBTR0083191	-0.094430823380642	1		9.8519993821814	9.48171073670997	9.49751071387237	9.92398820034465	9.20660614112418	9.35197475850267
snu	FBGN0039594	FBTR0085308	-0.0982362419480099	1		9.8129363586129	9.73257055179702	9.65325966494478	10.0885146797499	9.43936924436287	9.24460170431395
AdSS	FBGN0027493	FBTR0083991	0.071007931940942	1		9.6329794330818	9.93381704486011	9.83870859908219	9.99900859472044	10.1112977085342	9.43246675290585
Tom70	FBGN0032397	FBTR0080309	0.0859783606792886	1		10.0110684926619	9.9911303690012	10.0692537443992	9.99515591653421	10.2310231472682	10.0901377310274
Nmda1	FBGN0013305	FBTR0089873	0.0456130229990175	1		10.050276064057	10.0218839738505	9.9114267006974	10.0648165342758	10.076844032077	9.97967163443728
IM4	FBGN0040653	FBTR0071559	-0.433838648199084	1		9.28233999001833	8.05683425977158	9.41284055622075	9.05916549068206	8.29171499630445	8.32206435946378
Sac1	FBGN0283500	FBTR0072652	-0.111711221443217	1		9.51402578498059	9.72970733043138	9.55580499061414	9.61814696354126	9.79067330382583	8.92504998127722
anne	FBGN0052000	FBTR0089445	0.133328223629732	1		10.2018366261397	10.2448208375312	9.93745560849407	10.2620649847663	10.1175887001137	10.4099419947494
endos	FBGN0061515	FBTR0075782	0.108175424105267	1		10.1333405223045	10.040488505355	10.0727809368597	10.1539076242212	10.2391240523888	10.1761415765628
form3	FBGN0053556	FBTR0091533	-0.186035615233662	1		9.75165824511713	9.78867307574797	9.71475424777205	9.92601323069856	9.40686272503371	9.28851443982905
eIF5	FBGN0030719	FBTR0074144	-0.0408887383952257	1		10.019411730748	9.95970689104031	10.1348387911891	10.0028510118294	9.88219354543079	10.1060016180629
CG5867	FBGN0027586	FBTR0080449	-0.415826845056023	1		9.55764374585521	9.33305874957487	9.48167731318214	9.43119177564967	8.93178526206717	8.67860250289869
CG9813	FBGN0038143	FBTR0082765	0.0034129178942399	1		9.89910365226921	9.8479660359683	9.67043363821306	10.1224648947258	9.79538986035766	9.44083043503785
eIF3l	FBGN0036258	FBTR0076022	0.183915511600602	1		10.1562205419685	10.1462691611993	9.77662109910237	10.3370326080177	10.1535451926884	10.1644052919686
CG4631	FBGN0032590	FBTR0080871	0.262062485821404	1		10.2932642497739	10.1322438983907	10.3622741080399	10.2827564086618	10.3155381431538	10.8980087873805
CG7069	FBGN0038952	FBTR0084215	-0.059287775669777	1		9.85316675584752	9.73970384275438	9.99435842133475	9.83626334459309	9.90128024806944	9.67154344210546
CG17470	FBGN0032869	FBTR0081406	0.0770027263690611	1		9.91372363234545	10.1580311154348	10.1370867452972	10.0776254244297	10.2563314613348	10.1077535523618
AGBE	FBGN0053138	FBTR0087732	-0.209109798292907	1		9.55190364976517	9.08904382103777	9.88759228089575	9.53036022894375	9.03908037908575	9.40423235693663
CG44434	FBGN0265626	FBTR0340486	-0.0694141882544766	1		9.94252649365617	9.75527402660572	9.84834437771042	9.76338797201701	9.75560586399173	9.8263896080356
CG15531	FBGN0039755	FBTR0085572	-0.377354896432786	1		9.48871069636194	9.23953965142895	9.55244034980133	9.50077545709161	9.05227655747573	8.42682757342366
lncRNA:CR32658	FBGN0040859	FBTR0073626	0.18206460498565	1		10.0441557952157	9.90364831767241	9.98814559179872	9.75657670500316	10.1087736106832	10.5179737885337
Jheh2	FBGN0034405	FBTR0089970	-0.144498049538592	1		9.84262623073247	9.7425473127501	9.78667913971225	9.96001084922944	9.41505827770975	9.51135384291313
CG42675	FBGN0261561	FBTR0302724	0.0321403447072982	1		9.85898949716478	9.99351944594717	9.88892679625276	9.88079244706157	10.0973602004433	9.84541479454973
Nurf-38	FBGN0016687	FBTR0072343	0.0724016745821202	1		9.85666321995916	9.58512778215269	9.49225219776968	9.96001084922944	9.82490855103076	9.31302007682996
CG2082	FBGN0027608	FBTR0078672	0.0501836078090271	1		10.1294916574363	10.0993478621456	10.0680760946384	10.1189285785498	10.0703724325396	10.2541452261394
Cals	FBGN0039928	FBTR0089207	0.129105743185983	1		10.1022582025935	9.97671222465868	10.2157651485463	10.0684878362701	9.85534187094461	10.6488760567249
Rpt2	FBGN0015282	FBTR0084520	-0.248362634881511	1		9.64919957945337	9.52529276702507	9.6548294106754	9.68424384462224	9.35242580447544	8.96812021628046
Scsalpha2	FBGN0038708	FBTR0083769	-0.251708144432101	1		9.31997704210792	9.43325544190508	9.41469477018984	9.26515797988232	9.56805448393941	8.30383960755457
KrT95D	FBGN0020647	FBTR0084506	0.202858996342586	1		10.2416040484292	10.3436381709879	10.252515324996	10.5062926332397	10.5059737329814	10.4324848483667
CG13506	FBGN0034723	FBTR0071822	-0.110910594167866	1		9.79117487145964	9.75104425068077	9.47102434248453	9.66981512507957	9.58631351306953	9.4380479249033
Pglym87	FBGN0011270	FBTR0082620	-0.0935786815794755	1		9.61244439037612	9.61491576456176	9.77228895140247	9.50349019200538	9.85081759834421	9.31302007682996
Tudor-SN	FBGN0035121	FBTR0072519	-0.0363725926589689	1		9.9370319581123	9.83603457354871	10.0067043870587	9.95208318678826	9.90273804975463	9.81785276261796
CAH1	FBGN0027844	FBTR0080539	-0.152828319577315	1		9.75540925192984	9.70805010194394	9.61021773706449	9.57750007167245	9.63273297599367	9.39851855928824
unc-45	FBGN0010812	FBTR0081788	1.64078262379154	0.593797503045083		7.88209479384356	7.96242750334337	7.72029565212072	9.52769563401639	9.78436047933867	9.03225272468326
CG15406	FBGN0031517	FBTR0077580	-0.639310452270388	1		9.25610357914939	9.47659625999394	9.36377502771061	8.79681839428224	8.65216939495486	8.75213457082738
CG10237	FBGN0032783	FBTR0081207	-0.192012069926283	1		9.72384875632097	9.59302654944718	9.5791402896907	9.65524064160262	9.47312326291783	9.15594147167086
eIF3h	FBGN0022023	FBTR0079030	0.0479526726142974	1		9.97613334116009	9.91881153849974	9.67817291408456	9.90768480907267	9.92729792144597	9.89900776340974
Fum3	FBGN0036162	FBTR0076177	-0.096904091147597	1		9.60691865247178	9.70805010194394	9.72375646452225	9.37003067210929	9.85081759834421	9.47923237455561
Npc1a	FBGN0024320	FBTR0079957	-0.230918925333512	1		9.66656802506719	9.7022195090048	9.77806226234086	9.61814696354126	9.49841259452293	9.32812737875241
eIF3m	FBGN0033902	FBTR0087579	0.116869129669166	1		10.089437203322	10.0599964216108	9.78811029549628	10.1082673215996	10.0573414865611	10.1406423569158
pdgy	FBGN0027601	FBTR0073972	-0.16677945572948	1		9.75290966465832	9.84267534227504	9.97312472331799	9.91177796179713	9.46525189532648	9.67154344210546
lgs	FBGN0039907	FBTR0089111	-0.130754886928316	1		9.81772798924387	9.68901387497124	9.70114471467136	9.59796666247894	9.64323633113903	9.57858991885378
Mbs	FBGN0005536	FBTR0075441	0.195995183566796	1		10.3314589065768	10.2627583077148	10.1997239044049	10.4440639711527	10.3828942287927	10.5531160050499
mub	FBGN0262737	FBTR0078468	0.238507011328792	1		10.4372161028691	10.3842608322191	10.3851508611264	10.5357656282425	10.4281383947667	10.913115816279
Stat92E	FBGN0016917	FBTR0089484	0.398583879776675	1		10.2932642497739	10.0531413551772	10.0491017761391	10.3790296904484	10.1437153343237	10.9565384810746
CG8531	FBGN0033918	FBTR0087538	0.00974013914649577	1		9.89797287778416	9.93257252991088	9.84971567884164	9.89533520868469	10.0026488723032	9.80279064184247
Fkbp12	FBGN0013954	FBTR0086515	-0.0847989553620356	1		9.8854755091961	9.67717318856614	9.93487374875725	9.69378344013849	9.64497947989447	9.90707895178462
Dup99B	FBGN0250832	FBTR0089608	0.471885853752478	1		8.98717829945723	9.0823257138123	8.95866151112451	8.84470492777463	8.39890439104835	10.392800642243
Menl-2	FBGN0029153	FBTR0100601	0.000243915366908814	1		9.78995622136748	9.81322454021336	9.94773708883737	9.71267545423673	10.0188722020037	9.80279064184247
thetaTry	FBGN0011555	FBTR0088162	-0.347971141424136	1		9.41473754238294	9.62265354666224	9.34055403257739	9.20971699622605	9.30910731523565	8.77877075824443
Rpt1	FBGN0028687	FBTR0088947	-0.230410138283706	1		9.57755611639433	9.54497193549875	9.6004759366891	9.56974962054652	9.49261581743811	8.87654970475374
Jon65Ai	FBGN0035667	FBTR0077067	-0.751286921515452	1		8.92636452465299	9.3976202205486	9.25620449961827	8.54078845824023	8.77505799101691	7.93687347823901
GstE9	FBGN0063491	FBTR0086677	-0.213852550037337	1		9.62480045747624	9.33870720726254	9.88090112435521	9.50619982816589	9.19237212173348	9.53758600187961
CG13428	FBGN0034515	FBTR0086267	-0.742606112350529	1		9.3012812470875	9.11560771510522	8.80879288447199	8.74728765993606	8.19031430301461	8.02851023380362
CG1394	FBGN0030277	FBTR0073467	0.223295517384728	1		10.0573837163693	9.98514031042432	10.1269432530652	9.89533520868469	10.1910155818675	10.6524813328944
tim	FBGN0014396	FBTR0077567	0.279202084639083	1		9.98893512608831	9.92758370666604	9.24998653950571	10.2668663362135	9.69799820116348	10.0919090240288
Hrb98DE	FBGN0001215	FBTR0085298	0.343570077158722	1		10.5997403414941	10.6382019952165	10.7263245524494	10.8534622205348	10.8317070395608	11.2683228962502
TSG101	FBGN0036666	FBTR0075329	-0.0405631189804536	1		9.82726376977244	9.89728296841895	9.84146825204139	9.70797559285728	9.90564924135404	9.82212749969167
ATPsynCF6	FBGN0016119	FBTR0084432	0.0778826804088623	1		10.07149482506	9.91251288639356	9.84146825204139	10.2230678416343	9.4887383190512	10.2414339931832
aqrs	FBGN0039598	FBTR0085313	-0.407691185780396	1		9.38598959387094	9.45248599844252	9.61989419688418	8.76549619389416	9.17317230247314	9.26358534656376
Hmu	FBGN0015737	FBTR0085164	-0.171043424786104	1		9.65456602152782	9.43149443158234	9.40353357028303	9.76565126695531	9.24618953569489	8.83061169925703
Rh4	FBGN0003250	FBTR0075338	0.0212199286600574	1		9.37302651391378	9.80916153454048	9.18193861820508	9.59542416072576	9.74426688750151	9.07586537808457
CG13337	FBGN0033863	FBTR0087626	0.214101895656373	1		9.94471846193568	9.80236432677098	10.2337321823831	9.90358001038092	10.2158568525461	10.4778958687574
CG13618	FBGN0039203	FBTR0084643	-1.04283044984537	1		8.97864599593996	9.1134126433914	8.20046457719238	7.65717853747649	8.31379946867983	7.13534334569723
CG9775	FBGN0037261	FBTR0078894	-0.279607169208281	1		9.57614288276988	9.63035004907511	9.33664726776843	9.36107780162332	9.24389092315594	9.11122844299413
alphaCOP	FBGN0025725	FBTR0072811	-0.223318614037559	1		9.65991257581861	9.58671099906558	9.67043363821306	9.57750007167245	9.43332980091067	9.21889524900671
Gmap	FBGN0027287	FBTR0074042	-0.306865235302266	1		9.47664224327139	9.68606280157499	9.75629217657914	9.47057127802476	9.24158864244577	9.29775290193083
LUBEL	FBGN0031857	FBTR0290295	-0.158406382535859	1		9.66656802506719	9.68606280157499	9.53890276332992	9.84485171673752	9.38616781402383	9.09365525941236
Frl	FBGN0267795	FBTR0075775	0.0446460581580345	1		9.88889463292143	9.76089450609513	9.98939029994649	9.96395840402061	10.0269159630974	9.77659827414597
Pfas	FBGN0000052	FBTR0079219	0.118492454519075	1		8.72173730428984	8.34197866266524	9.85518788601374	9.32162688842141	8.8220414429658	9.49805670302802
CG43675	FBGN0263750	FBTR0310402	-0.0228913166986249	1		9.71617038267819	9.62419613539942	9.72823659543192	9.71267545423673	9.87329840164874	9.36668164542865
CG8517	FBGN0034472	FBTR0086329	0.151134788819341	1		10.118854026047	10.1037775809	10.1493882700231	10.0739773311851	10.2517628493288	10.4711066203842
SPoCk	FBGN0052451	FBTR0078531	0.074344635304158	1		10.1843195497799	10.1419681998171	10.1471594169596	10.3581839615574	9.91290162290177	10.3827066520986
CG31077	FBGN0051077	FBTR0301977	-0.815581781608403	1		9.03939147874697	9.3647781528339	9.01841279204777	8.12739118855165	8.30500620571709	8.56076081861574
CG3961	FBGN0036821	FBTR0075077	0.00980598086297496	1		9.91819244301418	9.81051714154946	9.64063982987603	10.1153835728957	9.6114940391094	9.63069750926503
TMS1	FBGN0028399	FBTR0075389	-0.0104444507683152	1		9.90474426837919	9.79142174013917	9.62470819685149	9.88287898120311	9.72296938781063	9.69270849867097
aralar1	FBGN0028646	FBTR0085692	0.0821657973189103	1		9.68504158241372	9.29482640703784	10.1460436978189	9.89326662499471	9.57903760863624	9.99489836868523
CG5504	FBGN0002174	FBTR0089503	-0.253366323736977	1		9.38114207833056	9.62265354666224	9.49049509111542	9.35808112242988	9.49261581743811	8.80492406889658
cue	FBGN0011204	FBTR0072706	-0.035060635814183	1		9.72001467776488	9.3885721640969	9.21848828392078	9.84912680610256	9.25762798234079	9.03961367269603
CG33970	FBGN0053970	FBTR0100012	-0.273319830726065	1		9.50810913287827	9.51368805340954	9.45128721562551	9.71032743738592	9.04701256172798	8.72499733968761
CG32026	FBGN0052026	FBTR0076584	0.0112120879709637	1		9.8129363586129	9.82668584231599	9.84971567884164	9.80799269787386	9.98210974774768	9.71586670083214
l(2)37Cc	FBGN0002031	FBTR0081164	-0.126161487682048	1		9.79360908778949	9.7594914376746	9.6965795234949	9.71736005460043	9.57172482375646	9.58363442640162
dpr17	FBGN0051361	FBTR0082542	0.196224038217385	1		10.2109714138557	10.1419681998171	10.2731026199941	10.3446223105331	10.4098005843377	10.4588048740336
mxt	FBGN0031637	FBTR0077409	-0.0703507173094329	1		9.80209664569593	9.88317954976933	9.72674476376759	9.98741955668453	9.64672052501684	9.534984145955
CG18568	FBGN0033888	FBTR0087608	-0.0286729360391109	1		9.54180319679067	9.53516590536192	9.85518788601374	9.3789283266277	9.87329840164874	9.56844767770964
p23	FBGN0037728	FBTR0082082	-0.0145273501051603	1		9.98148123015745	9.87413232689491	9.96681957505645	10.0629773738664	9.79224720325682	9.91710485033919
Apl	FBGN0042178	FBTR0075312	0.0648186634139426	1		9.98468047385233	9.85979963093304	9.96808281111523	10.1171571645757	10.0242396894273	9.85587692977514
Cyp4e3	FBGN0015035	FBTR0079925	-0.812512259024619	1		8.15247089393823	9.20490888701715	6.99552448474935	8.62796165353167	6.39647425751424	6.5909413029111
ReepA	FBGN0261564	FBTR0302766	-0.0515822157703018	1		9.83200812797478	9.73685475737135	9.62790862914621	9.81456603625124	9.68110734248727	9.54277567880058
CG6652	FBGN0036687	FBTR0075291	0.1037585065894	1		9.90699435428013	9.9645860457736	10.0431207571726	9.83410823917506	10.1547692290615	10.2091571227939
Trx-2	FBGN0040070	FBTR0079839	-0.120310445047079	1		9.67451424695042	9.80100103377309	9.81503593966075	9.68902152725158	9.716352552147	9.51927369379331
Acp76A	FBGN0015586	FBTR0075038	0.267984138322396	1		8.90175398464627	8.86730024438948	9.70720925144397	8.73347884019418	9.06274727642574	10.2075241671269
mys	FBGN0004657	FBTR0071105	-0.0977889752278252	1		9.80330508802827	9.79416517765216	9.76212972883972	9.7428569328964	9.6605737599263	9.66441885586859
CG15128	FBGN0034467	FBTR0086481	0.206214956444603	1		9.941429259357	9.94126167374962	10.241065824494	9.97573667057848	10.2879129569699	10.4560568487722
CG6752	FBGN0038296	FBTR0083029	0.0506528287126462	1		9.82726376977244	9.86763511143319	9.78094027709592	9.83194990963244	10.0134846704678	9.7677607357056
scu	FBGN0021765	FBTR0074511	-0.125336354964208	1		9.73782050688392	9.61491576456176	9.69962458880997	9.84270941206567	9.48095191713912	9.30693258071382
mrj	FBGN0034091	FBTR0087193	0.380753327271941	1		9.98468047385233	9.85979963093304	9.81924179322623	9.83410823917506	10.1412473689452	10.697385033563
CG7695	FBGN0038631	FBTR0083694	-0.583263576755234	1		9.32335040023441	9.27728565770427	8.92783148840928	8.75642065340434	8.3484461723609	8.69733985295441
oys	FBGN0033476	FBTR0088434	0.0233027187179258	1		9.91595976797106	9.9225775722473	9.74454572941464	10.1118298349543	9.80165471164591	9.7181622060957
Gld2	FBGN0038934	FBTR0305038	0.205553384373135	1		10.019411730748	9.90364831767241	10.241065824494	10.0143172396583	10.250618432193	10.4940608835604
Rcd7	FBGN0260461	FBTR0074936	0.178565357054274	1		10.0089751222628	9.94496963159702	10.0347054538763	9.88912053828403	10.2005294271569	10.3899238443616
asRNA:CR44179	FBGN0265068	FBTR0336803	-0.143470389823879	1		9.59161283018566	9.48341154103411	9.43493537105273	9.87031426933252	9.19713241600342	8.82209987439495
CG9129	FBGN0035196	FBTR0072653	0.340262760675543	1		10.1599988476592	10.153765127915	10.2210728373485	10.2114922391536	10.4876337839521	10.7952142710114
eRF1	FBGN0036974	FBTR0078173	0.0740223052571273	1		10.0047792468398	9.97066187558896	10.0054745339669	10.1136077981488	10.0820004909477	10.0043341084549
smash	FBGN0263346	FBTR0308849	0.193229790664332	1		10.2064112498873	10.2597841742365	10.2242481028681	10.6157258348837	10.3660835434641	10.2651764192315
COX8	FBGN0263911	FBTR0078382	-0.395933230853052	1		9.46599889169186	9.27728565770427	9.1992538596486	9.33996914374209	8.61707733218114	8.71583696398248
Prosbeta5	FBGN0029134	FBTR0088224	-0.250367615438833	1		9.4872076491779	9.34807243535966	9.44947946952966	9.67704752288684	9.09115596585559	8.56076081861574
kraken	FBGN0020545	FBTR0078016	-0.187622757837276	1		9.39403276593893	9.48850195645049	9.06873920179402	9.45942924555731	9.3374118378703	8.42120274037906
bgm	FBGN0027348	FBTR0080590	0.608264765021165	1		10.0563704788463	9.59617398718254	9.28487247658658	10.4995094140621	9.99310032425224	10.3266432205257
CG5023	FBGN0038774	FBTR0083866	-0.1715333248159	1		9.67715329124804	9.54171065893998	9.56918562875751	9.40239056936352	9.48679565479358	9.38702262402746
NP15.6	FBGN0027785	FBTR0083712	-0.209788455985433	1		9.5257867884684	9.46114313403837	9.29295977296664	9.69852968704325	9.10641902203391	8.67860250289869
pyd	FBGN0262614	FBTR0305294	0.164480903377367	1		10.1907979809164	10.1770734786057	10.225304973599	10.4706664034549	10.3220902131355	10.2869889437088
CG15628	FBGN0031632	FBTR0077384	0.105903462980518	1		10.0246018585344	10.0439503023924	9.82622441621391	10.1171571645757	10.0322536624513	10.0723041525968
CG7457	FBGN0035812	FBTR0076814	0.00128709416500849	1		9.97720450605152	9.9658032605025	10.0633558590159	10.0066832223737	9.83715902414053	10.1542690659076
l(1)G0320	FBGN0028327	FBTR0071372	-0.0113614572502883	1		9.85782682743835	9.60401267072783	9.8206410241046	9.63061779362415	9.43534575919537	10.1129966265621
Srpk79D	FBGN0025702	FBTR0078496	0.114093555452072	1		10.0005711327006	9.97187397701342	10.0479075543546	10.0885146797499	10.1766261338452	10.0936781449621
CG15117	FBGN0034417	FBTR0086593	-0.25895963814915	1		9.41631797738731	9.38493699258893	9.58902673344671	8.77001264427505	9.4130137500951	9.35492815414916
Ldsdh1	FBGN0029994	FBTR0071116	0.167792225791464	1		10.2724726174812	10.1833654855698	10.3813631716327	10.4155211431943	10.2217089260895	10.6751078789278
ALiX	FBGN0086346	FBTR0085241	-0.052232003195574	1		9.75040573912974	9.72970733043138	9.66109136929559	9.86820947047673	9.69799820116348	9.37834015547918
NaPi-T	FBGN0016684	FBTR0087463	-0.730704652041643	1		8.80372405326059	9.14169132644441	9.41839606405851	8.26173518640498	8.69990701001768	8.23497388072146
Rpn13	FBGN0033886	FBTR0087610	-0.0586415812796751	1		9.70068993856074	9.72683841531791	9.66421218559571	9.72435855657848	9.76204548957679	9.40137828679948
Vha100-1	FBGN0028671	FBTR0085374	-0.100813197206359	1		9.51254889522898	9.65319622467939	9.56918562875751	9.75657670500316	9.62392138607662	8.92504998127722
Kank	FBGN0027596	FBTR0087429	0.108373603316023	1		10.0573837163693	9.97187397701342	10.1075865327793	10.1046959893852	10.1449477356198	10.2124174996435
CG2277	FBGN0035204	FBTR0072729	-0.0421514853741308	1		9.70457565010849	9.70950407571341	9.83870859908219	9.80359377419035	9.82644556103913	9.47108900292544
Alp2	FBGN0283480	FBTR0071782	-0.344787701321274	1		9.29956955399102	9.41554785419468	9.17539144689788	8.79681839428224	9.31130441088959	8.67387989256033
Wdr62	FBGN0031374	FBTR0077811	0.124276302787802	1		10.1304548367172	10.1548328079723	10.2040190394509	10.4068470038377	10.2310231472682	10.2172942910451
CG3492	FBGN0035007	FBTR0072294	-0.00265078543439887	1		9.64246333326434	9.80100103377309	9.70872141071313	9.69140444840374	9.90855457033388	9.51663857132599
mRpS5	FBGN0287187	FBTR0111144	-0.279627027843672	1		9.5243218956273	9.21518098173476	9.30899961880931	9.46222283130425	9.00419451150458	8.65483332319027
CG7546	FBGN0035793	FBTR0076791	-0.0963790767860546	1		9.76908010230455	9.61491576456176	9.63269600481327	9.72435855657848	9.55142141189212	9.44637940708494
Ip259	FBGN0025366	FBTR0080017	0.131606758447347	1		9.88775582512828	9.62881402983774	9.40726357259373	9.98158993954161	9.74426688750151	9.60859572986569
alpha-Est7	FBGN0015575	FBTR0081550	0.104708867132562	1		9.98999683150354	9.58354282590494	10.0359106495539	10.0500371813534	9.85081759834421	10.056063248643
CG4461	FBGN0035982	FBTR0076452	0.494486138578047	1		9.83319178371426	9.77067796297053	9.5791402896907	10.4341380883945	10.3286126610507	9.84331323227951
CG12099	FBGN0035232	FBTR0072828	0.0140288899765402	1		9.94690710488537	9.97066187558896	9.92969612624495	10.0028510118294	9.90710263719525	9.97967163443728
Uch	FBGN0010288	FBTR0077844	0.0166273164746728	1		9.65991257581861	9.66822845966007	9.30300555528477	9.63061779362415	9.7295560142481	9.31605421951434
CG32486	FBGN0266918	FBTR0073004	0.0838424509187572	1		9.77401937661525	9.89217039038589	9.44040660462019	9.75885070226052	9.85835018959936	9.77439395962484
MRP	FBGN0032456	FBTR0090013	0.320050771894031	1		10.2263690321666	10.1612223482574	10.4534869183601	10.3775506575632	10.4729883706007	10.9080976963267
CG8043	FBGN0037610	FBTR0081902	-0.0754154796413073	1		9.53745268976508	9.53680487930978	9.51835517979536	9.65767996982068	9.66916496366033	8.91707898515026
ND-B17.2	FBGN0031436	FBTR0077745	-0.0115760559213637	1		9.69549265613042	9.44726667151799	9.43676142198383	10.0648165342758	8.99875178448267	9.28232243412074
PI31	FBGN0033669	FBTR0088051	-0.182754644060106	1		9.53017256348724	9.53188236099765	9.47280530923195	9.40529670187569	9.51947036824372	9.01368434597038
cmb	FBGN0036365	FBTR0075851	0.194681554911298	1		10.0131588299523	10.0089527508817	10.1064397737187	10.0939286402485	10.3177254744304	10.2885344339965
SkpA	FBGN0025637	FBTR0070123	0.419311021848224	1		9.49470727462996	9.40661188438462	9.5791402896907	9.41974019696205	9.33956628021445	10.6073738983043
Dhc64C	FBGN0261797	FBTR0073359	-0.0746337184501035	1		9.70068993856074	9.7580870033954	9.66265262130837	9.78586271218682	9.68957749114142	9.3956531519301
Prx5	FBGN0038570	FBTR0100619	-0.321949859963969	1		9.36650103161701	9.3025543598454	9.23117022871689	9.44537959502163	9.04964696045885	8.17607673328623
Pdh	FBGN0011693	FBTR0075426	0.3079344973075	1		9.29442225578027	9.22538045514746	9.21423607407234	10.3745880351478	8.87943815750705	8.82636206423176
CG2747	FBGN0037541	FBTR0081817	-0.257553937100167	1		9.52725019538598	9.38675572328935	9.39979389926973	9.43972119941887	9.23465967374402	8.80492406889658
CG8745	FBGN0036381	FBTR0075801	-0.380485021255827	1		9.20398566421173	9.37946700321281	9.6965795234949	9.2715425651922	8.98780434052105	8.9050393020286
His3.3A	FBGN0014857	FBTR0079010	-0.156844285540013	1		9.57896796699962	9.5003102059611	9.44222574796083	9.70326037070545	9.36093557896271	8.87654970475374
svr	FBGN0004648	FBTR0070081	0.0780299436544179	1		10.0745007604174	9.96944875494332	10.1370867452972	10.1206978201593	9.86434807315309	10.3899238443616
ND-B14.7	FBGN0034576	FBTR0071530	-0.294721251060656	1		9.49620253276756	9.18414264484607	9.13547191792441	9.40819699210633	8.83736861854121	8.60112038308535
CG10960	FBGN0036316	FBTR0075941	0.454985389760077	1		10.5850605426472	10.3978520911514	10.3173863848942	10.9270940066778	10.5429038953211	11.1449255892781
CG18449	FBGN0033285	FBTR0089732	0.175485417689833	1		10.097340523579	10.224625201345	10.2710570604455	10.1761975077057	10.2517628493288	10.6500788167857
GramD1B	FBGN0085423	FBTR0112638	0.976400349277824	1		9.18371362036466	9.13737667548889	9.15999816689352	9.81018714013158	10.2052629256408	10.3296488768074
enc	FBGN0004875	FBTR0073152	-0.0151201162642891	1		9.70974037232394	9.87153695089932	10.003011678072	10.0200163595005	9.86135224833617	9.64765670506288
Stacl	FBGN0263980	FBTR0330007	0.179375391470819	1		10.1149662666031	10.093791518206	9.84422263628702	10.3701326629892	10.0625679974439	10.1576557269915
CG5390	FBGN0032213	FBTR0080064	-0.449102606919687	1		9.37139790833464	9.0823257138123	9.35993072432743	9.20638845203288	8.49481643597428	8.70661805270746
CG6209	FBGN0033862	FBTR0087651	0.182474605990679	1		9.78016978394067	9.64257968208965	10.1348387911891	9.72435855657848	9.99173107230588	10.3608358859061
lectin-30A	FBGN0040097	FBTR0079816	0.0415561934478533	1		9.35665713055069	9.60244833754862	9.77806226234086	8.93595817206674	9.53271248741105	10.1644052919686
Cul1	FBGN0015509	FBTR0088845	-0.248629745696243	1		9.53017256348724	9.5803676800886	9.50100577309353	9.26835380437309	9.3330932771113	9.26672514254128
HUWE1	FBGN0030674	FBTR0074082	0.0141338611242084	1		9.78995622136748	9.71675204533924	9.93745560849407	10.0313475004444	9.84930634907285	9.57858991885378
Stip1	FBGN0024352	FBTR0078131	1.05597969959065	1		8.96790916205542	8.80609711628801	8.88031480810416	9.85975943233415	10.1163326944753	9.80926510136625
CG9672	FBGN0030777	FBTR0074361	-0.362639430999529	1		9.30299091174314	9.33117100520817	9.36952234364942	8.93997200012222	9.26671388824146	8.64038154229782
promL	FBGN0026189	FBTR0073118	0.0662549844178441	1		9.91260426345858	9.9645860457736	10.1415721726866	9.98158993954161	10.054721113567	10.1828054064472
larp	FBGN0261618	FBTR0089680	0.295425278949641	1		10.5174560078233	10.3906193568345	10.7098069373639	10.8819076228135	10.6439883531904	10.9758521234689
Syt1	FBGN0004242	FBTR0077726	0.374567135859229	1		9.98468047385233	10.025390647635	10.0455161410599	9.99708354168609	10.1993436218829	10.8412222351839
SNF4Agamma	FBGN0264357	FBTR0084018	0.0349890173058293	1		9.96105292057039	9.97308506092788	9.9283988120021	10.1590820947032	9.87181053095334	9.92308711538172
CG7029	FBGN0039026	FBTR0084312	0.0531740457020324	1		10.0173304402756	10.0803683272282	10.100692265521	10.2922071173982	9.96546528188864	10.0848107661143
Sec24AB	FBGN0033460	FBTR0088451	0.0782068584956991	1		9.94471846193568	9.91629537660339	10.1224120402278	10.1365241099003	10.0690746217118	10.0174413172928
CG31226	FBGN0051226	FBTR0083675	0.314624943624441	1		9.99211790122031	10.0242227031693	9.96175554067774	9.92803542261429	10.1461790850534	10.7250416624146
FBTI0019466	FBTI0019466	FBTI0019466	0.342705993556013	1		9.67451424695042	9.3976202205486	9.52695226577603	9.28422759180862	9.97934897123743	10.2172942910451
CG17472	FBGN0032868	FBTR0081382	-0.120598851198983	1		9.12886225211619	9.69048715106304	9.64538521384328	8.87437087555584	9.27123547270191	9.85379056347271
wrd	FBGN0042693	FBTR0083552	-0.0572145042355002	1		9.65188529570641	9.70950407571341	10.0443189462642	9.69378344013849	9.63448885407994	9.92308711538172
Dic2	FBGN0038797	FBTR0334587	-0.121202049692733	1		9.40043517290545	9.55794381531266	9.43127632071025	9.50077545709161	9.58812677010551	8.82636206423176
puml	FBGN0033226	FBTR0088834	-0.0569958684002999	1		9.6261668441718	9.62727637347686	9.44947946952966	9.73363739303218	9.59895871240879	9.14233062463179
CG8839	FBGN0033717	FBTR0087957	-0.0859080922426281	1		9.58037843728997	9.55309301834329	9.61021773706449	9.46779382677007	9.68957749114142	9.29775290193083
CG31773	FBGN0051773	FBTR0077509	-0.0448140891953008	1		9.66789543847787	9.64562096031388	9.79096835496675	9.62314823891684	9.78436047933867	9.55309936112177
Hex-t2	FBGN0042710	FBTR0085011	0.0403381339246073	1		9.75540925192984	9.74112627829187	9.8619990849363	9.66981512507957	9.94721440421971	9.84751329994346
mgl	FBGN0261260	FBTR0302153	0.0767400741207819	1		9.92930428207234	9.8934502344405	9.98689980883177	10.324805417563	9.8807148248819	9.77659827414597
Appl	FBGN0000108	FBTR0070109	0.0277769544618423	1		9.95780079068648	10.0926776768545	10.0844763506284	10.206502692695	9.87923458713214	10.1199578828541
Mlf	FBGN0034051	FBTR0087292	0.355283969588784	1		10.1495846030116	10.1333276187987	10.1224120402278	10.1981482419727	10.3056539045361	10.8714425870571
Chchd2	FBGN0260747	FBTR0074387	0.225774839664529	1		10.2173315243167	10.1473424010859	10.0128379753233	10.5594399370256	10.1910155818675	10.2869889437088
CG13323	FBGN0033788	FBTR0087797	-0.553817273704273	1		9.04144120759501	9.1966382247264	9.35221124902596	8.09175521123865	8.89123609314067	8.83907359921048
CG3581	FBGN0038697	FBTR0083775	-0.0985503683202429	1		9.51697503652299	9.50701463592157	9.49225219776968	9.33082716604543	9.65019632462887	9.1960201120703
tapas	FBGN0027529	FBTR0086280	-0.00224812519825148	1		9.74034635155821	9.77067796297053	9.59230721637147	9.86610159636826	9.73119798292656	9.47923237455561
rgn	FBGN0261258	FBTR0078346	-0.0774704082713011	1		9.69809363773364	9.54171065893998	9.36952234364942	9.32776692126843	9.35029049466831	9.69270849867097
CG9747	FBGN0039754	FBTR0085573	-0.376230840447056	1		9.25962945740291	9.18204948541767	9.53549842465381	8.81441613309778	9.13150400565506	8.909063703892
kat-60L1	FBGN0037375	FBTR0078627	-0.138966107548527	1		9.48268908917932	9.50366631550493	9.49576000396375	9.3789283266277	9.575385849605	9.06147382122384
tsr	FBGN0011726	FBTR0072188	-0.127069653549631	1		9.65724177542901	9.69195892418416	9.60210414510386	9.38777144208425	9.42320753656974	9.73865903179532
und	FBGN0283478	FBTR0079866	0.123895263140598	1		10.0482388579367	10.0242227031693	10.0238131459165	10.1417611927367	10.1188436132287	10.2058893610576
eIF3e	FBGN0025582	FBTR0075345	0.00414850072501204	1		9.80088719028934	9.67419776995055	9.52523694213024	9.71969666281013	9.65712290216714	9.65006325473038
TM9SF2	FBGN0032880	FBTR0081393	-0.194109188398614	1		9.54758354019354	9.61956341215485	9.57748594219724	9.53036022894375	9.38616781402383	9.23501538065474
CG1440	FBGN0030038	FBTR0071197	0.00466376257048984	1		9.80088719028934	9.84002270177505	9.97689462764798	9.75885070226052	9.85534187094461	10.0118385171831
Jafrac1	FBGN0040309	FBTR0073763	0.23480471599517	1		10.32558352624	10.1718090958019	10.2326814693936	10.6269732080547	10.0468313166197	10.6845296938692
Hydr1	FBGN0033382	FBTR0088580	-0.0238362652669024	1		9.65054306254485	9.66822845966007	9.70872141071313	9.77241992554095	9.77324612886716	9.37252267706669
CG8565	FBGN0030697	FBTR0074103	0.270304821415532	1		10.0983254013178	10.1235447033799	10.4095313800473	10.2969093568015	10.4138958441569	10.7170297663843
eIF4B	FBGN0020660	FBTR0113679	0.0440717470169713	1		9.97184071070431	9.81862414272767	9.96808281111523	9.98741955668453	9.74426688750151	10.1406423569158
CG32276	FBGN0047135	FBTR0073106	0.0481592014061484	1		9.69288697684297	9.60401267072783	9.84422263628702	9.35808112242988	9.62038162541718	10.1894385974693
Echs1	FBGN0033879	FBTR0087643	-0.098768289486891	1		9.60276041542152	9.32928078752023	9.49925930186982	9.69140444840374	9.38408190143809	8.99108215313379
Gbs-76A	FBGN0036862	FBTR0075014	0.198819675915238	1		9.62753193797725	9.34620424696298	8.99876938512988	10.1136077981488	8.96286457033946	9.31302007682996
Ant2	FBGN0025111	FBTR0073425	-0.0469457812723807	1		9.46904787000364	9.57718553085738	9.55075508219266	9.45663023990908	9.74263973406914	9.20259295979531
ens	FBGN0264693	FBTR0073265	0.11156025506567	1		10.0993096071736	10.1484148431686	10.1964941405752	10.4706664034549	10.0703724325396	10.2124174996435
CG8176	FBGN0037702	FBTR0082065	-0.0926288352267179	1		9.65456602152782	9.65621522812349	9.65639745027712	9.73363739303218	9.57721288453983	9.35492815414916
Nepl11	FBGN0037230	FBTR0078959	-0.0529199095957067	1		9.67978751689728	9.16731171437003	9.66265262130837	9.66497330498379	9.24618953569489	9.47108900292544
Spp	FBGN0031260	FBTR0078080	-0.189444937105787	1		9.4382641806986	9.50366631550493	9.72375646452225	9.33082716604543	9.46327732471387	9.31302007682996
Gbp2	FBGN0034200	FBTR0086987	-0.0935891135613478	1		9.40362575306492	8.56397306706949	9.56251082239211	9.35507820575665	8.89123609314067	9.15594147167086
loqs	FBGN0032515	FBTR0080497	-0.0815642399650243	1		9.50216811597353	9.6318844346713	9.58902673344671	9.60809209777398	9.6605737599263	9.1593242137292
Rho1	FBGN0014020	FBTR0087211	0.177980253387659	1		10.1731455337469	10.2357677699574	10.314409837985	10.3186527408273	10.2402776201961	10.6656241281915
mbl	FBGN0265487	FBTR0086991	0.444888006689806	1		9.70457565010849	9.77485064817397	10.0431207571726	9.887043018142	9.98073001987864	10.8167959600509
SdhD	FBGN0039112	FBTR0084466	-0.112550762483954	1		9.54614062411352	9.47659625999394	9.42760796646105	9.7947554828834	9.2891814170507	8.89289829833078
CG10561	FBGN0002036	FBTR0081155	-0.0469797129871802	1		9.61519934288962	9.50701463592157	9.42024315613909	9.52502610859039	9.61860848285033	9.23501538065474
msps	FBGN0027948	FBTR0301479	0.0326621772278735	1		9.82963789912331	9.84928568334883	9.72076196266958	9.92196032357304	9.82644556103913	9.74767608752311
Imp	FBGN0285926	FBTR0073413	0.257597904766672	1		10.0553565292034	9.96092822757978	10.1246794255984	10.0369798710525	10.2310231472682	10.5924362895853
CG3809	FBGN0037995	FBTR0082545	-0.164507393412635	1		9.17440403896277	9.22334632091634	9.37143303891201	9.13465411808852	9.50802242911802	8.44357167570927
CG7220	FBGN0033544	FBTR0088216	0.360784434933412	1		9.7441268462439	9.81997089156791	9.90748154174731	9.71501965584874	9.9401328958929	10.7055064626572
Opa1	FBGN0261276	FBTR0087573	-0.218160229062196	1		9.4304645191333	9.51035520328259	9.20355039223931	9.43972119941887	9.17799626509176	8.83061169925703
schuy	FBGN0036925	FBTR0074899	0.173739888120171	1		9.95562862418424	9.91503564810309	10.0250274713814	9.91382019153599	10.1449477356198	10.3281468314002
CD98hc	FBGN0037533	FBTR0081824	-0.188123396472935	1		9.47209041821987	9.38311596621483	9.64222335947087	9.36406826919551	9.42320753656974	9.14233062463179
CG44251	FBGN0265186	FBTR0339106	3.14575533762891	7.32505074283531e-12		5.56650086187154	5.63057054676328	6.01093278596579	8.37872557761838	9.21836147799748	8.64521490562473
Su(Tpl)	FBGN0014037	FBTR0074920	0.187046178580812	1		9.98468047385233	9.81322454021336	10.1382094102096	10.0592920043338	10.1645243121743	10.280790373059
chp	FBGN0267435	FBTR0085778	0.468210216844355	1		10.0834811699933	9.90491802428379	9.75043090793504	10.4775862725252	10.3953749301668	10.2792365601427
NKCC	FBGN0051547	FBTR0078764	-0.386086223816166	1		9.21310689777271	9.3885721640969	9.35027490900726	8.85324334183935	9.13398868066384	8.78754131293681
CG12229	FBGN0036723	FBTR0075226	0.148392187128094	1		9.90811808260037	9.95358465090378	10.0213814243623	9.99900859472044	10.1705879122523	10.1508744360806
wash	FBGN0033692	FBTR0087989	-0.17713387128167	1		9.4351493743331	9.49862921892519	9.40539977690046	9.35206902558329	9.44738270746407	8.96425744278036
Pcyt1	FBGN0041342	FBTR0072738	0.00949308330451707	1		9.75790451595107	9.73970384275438	9.6858708943714	10.075802530908	9.60075615557723	9.46563443936691
CG10859	FBGN0032520	FBTR0080522	0.17154425153419	1		9.86478883223702	9.92883253071804	10.0550581017737	9.90563386961317	10.1814385808622	10.2557262843864
CG12983	FBGN0037040	FBTR0114616	0.126967684467676	1		9.89003254249262	9.9437347042394	9.94389011513158	9.85551578066519	10.0703724325396	10.2091571227939
CG1674	FBGN0039897	FBTR0089116	0.165898863067672	1		10.0644565233728	10.0265576473474	9.78667913971225	10.3309319663022	9.77801991027441	10.22699869519
CG15093	FBGN0034390	FBTR0086639	-0.22282716339216	1		9.43202782848741	9.11779945207356	9.63587878563213	9.15551616994852	9.12652178100948	9.28232243412074
Zw	FBGN0004057	FBTR0074748	-0.182646833859941	1		9.4382641806986	9.26942078516841	9.77806226234086	9.41109146349815	9.19475423224174	9.37543434854822
cype	FBGN0015031	FBTR0079072	-0.161465558983852	1		9.50514168256154	9.31215644958764	9.32091354743063	9.69852968704325	8.9740021722663	8.8432860096953
CG6028	FBGN0038924	FBTR0084186	-0.547836014489717	1		8.96142849644423	8.88026854233223	9.43676142198383	8.71953657036796	8.71326114345821	8.22209184502041
sgg	FBGN0003371	FBTR0070466	0.200908861207561	1		10.3431383683154	10.3351861921853	10.5022593293633	10.6950528895965	10.3469343844238	10.7193234232829
Ubqn	FBGN0031057	FBTR0074750	0.116710309679285	1		9.8355561857883	9.60244833754862	9.71324840190643	10.2181182375802	9.66916496366033	9.52976631455113
crol	FBGN0020309	FBTR0080260	0.00122037902699731	1		9.78139672524996	9.92132331967148	10.0054745339669	9.87451467708742	9.8078924756262	10.0304305155395
Caper	FBGN0031883	FBTR0089636	-0.149837273512888	1		9.49918840784944	9.72970733043138	9.55580499061414	9.67464074990991	9.35668696610094	9.28851443982905
Mhcl	FBGN0026059	FBTR0083229	-0.0686586209915384	1		9.63161948646212	9.81051714154946	9.72525138786446	9.75201792923331	9.64149107366089	9.56844767770964
kay	FBGN0001297	FBTR0099988	0.617873932956077	1		10.5203982625468	10.5726045246317	10.4794086341523	11.0685506870502	11.0187797973126	11.3191113568517
alphaSnap	FBGN0250791	FBTR0074840	0.038947293183271	1		9.87171740181451	9.93878439677475	9.73121563879578	9.91382019153599	9.67258717125498	10.0578768485249
VhaM9.7-b	FBGN0028663	FBTR0078369	-0.145473869314895	1		9.57331225560661	9.55794381531266	9.45128721562551	9.47057127802476	9.39862034956901	9.27610373790561
Gs1	FBGN0001142	FBTR0078114	-0.26989306054369	1		9.39563603333777	9.17785403377957	9.43676142198383	9.51160388058708	8.83431618261074	8.75213457082738
Hsp60D	FBGN0032525	FBTR0080517	-0.185355967018365	1		9.34176418230518	9.42619846641228	9.47813505602673	9.17947996732959	9.47899873261984	8.98728045330583
Sec61beta	FBGN0010638	FBTR0087498	-0.33348397536767	1		9.27015568265844	9.34620424696298	9.24790791647044	9.02178123942497	9.16590597936686	8.62578352878605
CG11037	FBGN0037038	FBTR0078334	-0.221463202037597	1		9.17440403896277	9.4350143052897	9.64380515285894	8.95591656411958	9.36517171675389	9.2729843087582
Cyp313a1	FBGN0038236	FBTR0082954	0.179312598292991	1		9.24191325831548	9.13304908204127	8.43047553786239	9.90973283704916	8.56278494516353	8.54014958608431
Osbp	FBGN0020626	FBTR0084801	-0.181466172120111	1		9.49171210109939	9.52694298938652	9.5149019494091	9.61814696354126	9.27123547270191	9.04693725410198
gskt	FBGN0046332	FBTR0085784	0.119360603047677	1		9.72129383643692	9.77762574858175	9.72674476376759	9.6625462876694	9.99720030003053	9.89900776340974
Csp	FBGN0004179	FBTR0078493	-0.0218672656372976	1		9.73782050688392	9.69048715106304	9.60210414510386	9.53567469991925	9.59174646146801	9.8263896080356
Acp24A4	FBGN0051779	FBTR0110767	-0.119051644235334	1		9.07784690158952	8.5542957725581	9.61021773706449	9.09200257650215	8.33986218843198	9.44360758890447
Mlc-c	FBGN0004687	FBTR0070783	-0.0324168502069394	1		9.65724177542901	9.62265354666224	9.62150064902398	9.30304842548204	9.45932005735222	9.96040939938385
CG43340	FBGN0263077	FBTR0306931	0.271981611315109	1		10.1665871656936	10.1191753559966	10.1538356724529	10.3745880351478	10.4118496673565	10.4656521235597
ATP7	FBGN0030343	FBTR0273257	-0.155350907141117	1		9.49171210109939	9.51202259077118	9.63428827292826	9.50619982816589	9.45535190546724	9.1960201120703
CG1637	FBGN0030245	FBTR0073406	0.145048680867115	1		9.96645689886193	9.94866808382326	9.79950871775234	10.2890637549224	9.931588946185	9.9030490018944
Sap47	FBGN0013334	FBTR0083204	0.238485334242624	1		10.2557973960582	10.4184464715619	10.3400048178737	10.4981489346362	10.3734623326336	10.8242739198368
CG7140	FBGN0037147	FBTR0114546	-0.08126648771413	1		9.37952261352485	9.37580878759661	9.33860197259433	9.38188205860751	9.56253140649085	8.79625887094508
CG32119	FBGN0052119	FBTR0075867	0.0423075770291544	1		9.59859015855546	9.76928438167654	9.72525138786446	9.64789781219043	9.89396906143697	9.66441885586859
CG32371	FBGN0052371	FBTR0076788	0.493327533216766	1		9.74789746025905	9.76928438167654	9.8592784629635	9.87870289084606	9.97381151821973	10.8103552844633
Slik	FBGN0035001	FBTR0072363	0.208401865051979	1		10.2000027073256	10.2205519259756	10.1986481196481	10.4651065108454	10.3307802738641	10.4450121026867
RhoGEF2	FBGN0023172	FBTR0086969	0.0219230154726684	1		9.80812876046619	9.76788945294135	9.54906784365548	9.92196032357304	9.50226421312681	9.75440208600477
CG16953	FBGN0038809	FBTR0300803	-0.128187296040624	1		9.62889574133696	9.43325544190508	9.54060192493268	9.63309907570418	9.22536897653808	9.34307812130655
gpp	FBGN0264495	FBTR0303787	0.314320170164437	1		10.1012760068981	10.0089527508817	10.3926965371244	10.3834577130926	10.4412388932297	10.6343641754973
CG15534	FBGN0039769	FBTR0085644	2.40646782536164	1		6.2011064670111	5.1027048294204	7.52813281640456	9.12057657857426	9.20660614112418	8.45462741251804
Sec71	FBGN0028538	FBTR0080537	0.000576197499041006	1		9.71873438392635	9.63647782427008	9.8206410241046	9.86610159636826	9.73119798292656	9.57098993025764
CG11459	FBGN0037396	FBTR0078623	-1.97816167156169	1		8.52775749612068	6.49222416178237	8.67595285768843	4.69110545539204	6.90704780145009	6.37517077092187
S-Lap5	FBGN0033860	FBTR0087624	-0.0591526414450867	1		9.37627822000783	9.50701463592157	9.49751071387237	9.40529670187569	9.65884936283238	9.07944094700979
Rpn3	FBGN0261396	FBTR0302289	-0.20021622902426	1		9.33174944740727	9.32359522950497	9.32683381878428	9.39070714265322	9.30028531916037	8.5556355507671
Ance	FBGN0012037	FBTR0080552	0.287971239801491	1		9.82250375807415	9.68458499809662	9.65011504021743	9.90768480907267	10.1437153343237	9.95846895503229
CG14762	FBGN0033250	FBTR0088867	-0.0164691404513311	1		9.59719738983542	9.11560771510522	8.98635503417464	9.37003067210929	9.02040056676441	9.31605421951434
SPARC	FBGN0026562	FBTR0085094	0.288776785163009	1		9.79360908778949	9.48341154103411	9.46566821280048	10.3581839615574	9.59895871240879	9.51927369379331
NLaz	FBGN0053126	FBTR0077942	-0.116868821404405	1		9.30299091174314	9.51867293653678	9.11280762915447	8.67206450750321	9.31568858966288	9.5007259537275
Prosbeta6	FBGN0002284	FBTR0075360	-0.0203343824805021	1		9.63840643625468	9.68162484207324	9.63428827292826	9.82110956037742	9.66229609837602	9.37543434854822
l(3)02640	FBGN0010786	FBTR0072679	-0.11519533076334	1		9.46904787000364	9.32169505337969	9.43676142198383	9.73594780738996	9.21601806090379	8.77877075824443
Wbp2	FBGN0036318	FBTR0273240	0.0388019969431646	1		9.69549265613042	9.82266062355558	9.61021773706449	9.75657670500316	9.80165471164591	9.69037210094077
Sin3A	FBGN0022764	FBTR0087887	-0.0755250911226161	1		9.6302582566884	9.72396378376652	9.63905456025885	9.78586271218682	9.51184851111011	9.45190711812341
Unc-115a	FBGN0051352	FBTR0082092	0.164123203585222	1		9.86131202939671	9.89855828702916	9.82483059266293	10.0721498194181	10.0935355765749	9.90102979767765
CG46309	FBGN0284225	FBTR0452124	1.30868482823269	1		7.89121579280325	7.60437023891783	7.96262899865652	8.19612638968295	8.41124794232834	10.0193040924419
rudhira	FBGN0266019	FBTR0305603	0.031148732801259	1		9.67451424695042	9.6547065161023	10.0809776708306	10.0629773738664	9.64323633113903	9.80926510136625
CG5217	FBGN0038694	FBTR0083741	0.474708556714842	1		9.45219818250018	9.55147245481216	9.48521089431182	9.35507820575665	9.75075721113085	10.5427924422563
CG4198	FBGN0029753	FBTR0070750	-0.0189803964955469	1		9.5846015931954	9.61646664462273	9.57251148686633	9.45382579328809	9.71136993327426	9.534984145955
Npc2b	FBGN0038198	FBTR0082888	-0.364234189146425	1		9.16503399328732	9.2634938652968	8.75418922077928	8.95194691312507	8.86754294578472	8.22209184502041
CG15099	FBGN0034400	FBTR0086628	-0.186891926892189	1		9.49470727462996	9.35366252922556	9.49225219776968	9.22952858590031	9.30470306043647	9.25095738056035
Drp1	FBGN0026479	FBTR0077744	0.0606618400700019	1		9.82250375807415	9.84267534227504	9.69352801742938	9.89533520868469	9.81255316297914	9.8369901148258
asRNA:CR42871	FBGN0265295	FBTR0304128	0.144775609251434	1		9.57896796699962	9.68310567929962	9.61506407971615	9.79697013702839	9.97242382760524	9.49805670302802
Cyp6a17	FBGN0015714	FBTR0087451	-0.692120983271855	1		8.99354457425093	9.08680792613839	9.03779232760393	8.53549282607825	8.45164665301661	8.02109226857455
CG9313	FBGN0034566	FBTR0071521	0.203466603502466	1		9.92708875051022	9.90872045309134	9.9309922749523	10.0105052804331	10.1802369732439	10.1761415765628
hebe	FBGN0033448	FBTR0088486	-0.0845798128736484	1		9.29270240055784	9.31597946234449	8.95866151112451	9.02178123942497	9.44738270746407	8.78754131293681
EMC1	FBGN0037530	FBTR0081765	0.0662451790472345	1		9.78995622136748	9.77762574858175	9.88625652994825	10.165952644894	9.80009104743602	9.63799016088122
Hmgs	FBGN0010611	FBTR0087145	0.0748185617117562	1		9.76908010230455	9.83069986167803	9.80799882128514	9.97573667057848	9.92011772923912	9.72274228830123
CG5122	FBGN0032471	FBTR0080431	0.0441461084214101	1		9.76660410927238	9.74963156507669	9.74159411283526	9.63061779362415	9.78436047933867	9.95652589724131
CG6661	FBGN0036403	FBTR0075770	0.0622698408397689	1		9.4382641806986	9.59774513482652	9.64854015375059	9.62064976841808	9.85835018959936	9.34901530444359
CG1275	FBGN0035321	FBTR0072905	-0.296610776799028	1		9.20398566421173	9.4208829887218	8.98635503417464	9.00271945040008	9.06274727642574	8.65961859119629
Rab7	FBGN0015795	FBTR0084503	0.0762767950784444	1		9.88090403599901	9.79827057689678	9.71475424777205	9.82110956037742	9.68788743503953	10.0919090240288
Prosbeta1	FBGN0010590	FBTR0087262	-0.108877957937329	1		9.57755611639433	9.48000792492764	9.47280530923195	9.53036022894375	9.41096632094824	9.25412474964624
kcc	FBGN0261794	FBTR0072136	0.103807731044108	1		9.74160761750223	9.65621522812349	9.68740557365705	10.0009310824923	9.84779351508026	9.50339027494218
Cyt-c-d	FBGN0086907	FBTR0080888	0.187447650269638	1		9.81053456212746	9.85848957015726	9.90352556487183	9.85125960956549	10.1338180401001	10.1286124825682
nocte	FBGN0261710	FBTR0071460	-0.138985099297796	1		9.50216811597353	9.5627783570087	9.61989419688418	9.69615851539365	9.32659110035743	9.20586818806974
SdhBL	FBGN0030975	FBTR0074648	0.135335664247818	1		9.46447198274559	9.64257968208965	9.67662837670829	9.61814696354126	9.96964443559546	9.56844767770964
eIF1	FBGN0035423	FBTR0073044	0.15795136303896	1		9.81413575907774	9.69048715106304	9.77662109910237	9.63061779362415	9.66573461896334	10.3445839415793
yuri	FBGN0045842	FBTR0080709	0.222092601280022	1		9.99423585708923	9.93381704486011	10.0704304336466	10.004768389532	10.1486386355048	10.4724670284529
RIC-3	FBGN0050296	FBTR0071527	-0.0633533843616571	1		9.65857779366621	9.69636525631075	9.63110197740806	9.68184905694663	9.53082818144034	9.58363442640162
CG34212	FBGN0085241	FBTR0112405	-0.0908213113589755	1		9.10358006026515	9.13304908204127	8.8936716332269	8.51411374586336	8.01269153623172	9.76332158213872
Pcf11	FBGN0264962	FBTR0301513	0.129169113653906	1		9.69027658287143	9.78729677724161	9.5591618026955	9.93810408256835	9.89396906143697	9.57098993025764
tral	FBGN0041775	FBTR0075959	0.115365239905718	1		9.98361484736775	9.81727613552914	10.0140615699542	10.0574457831862	9.87181053095334	10.220536350889
Rab2	FBGN0014009	FBTR0086124	-0.13412354364346	1		9.51254889522898	9.2615128020427	9.11280762915447	9.17947996732959	9.16590597936686	9.17277641908854
vkg	FBGN0016075	FBTR0079036	0.282955215810865	1		9.03939147874697	8.64826607839306	8.91216584364131	10.0351048563581	8.59560492934799	8.11467242950219
CG13607	FBGN0039151	FBTR0084585	-0.483089939487113	1		9.10945386001325	8.78142301306483	8.29610755892988	8.89519346765059	7.9004229472265	7.81348195093429
CG46439	FBGN0286979	FBTR0475273	0.111379711495364	1		9.82369523416402	9.68753909283597	9.89026007830303	9.72202949273641	9.87181053095334	10.1199578828541
EndoA	FBGN0038659	FBTR0083698	0.0336131607774433	1		9.6302582566884	9.68458499809662	9.69352801742938	9.62314823891684	9.81719884225566	9.65725891098173
ND-B12	FBGN0034645	FBTR0071663	-0.239026084275295	1		9.31490216921435	9.26547221194736	8.90162677128541	9.37300265837091	8.73633750555732	8.57095705208409
ctp	FBGN0011760	FBTR0070704	0.204977628530539	1		9.97076555442982	9.98033029199065	10.1167279373343	10.0830803258827	9.86883017825202	10.627053125325
CG31286	FBGN0051286	FBTR0081682	-0.136568332625637	1		9.29442225578027	9.25952901471407	9.36377502771061	9.01798897689132	9.47508441271299	8.95260667709662
RpL24-like	FBGN0037899	FBTR0082403	0.0758531711941356	1		9.57472826341403	9.63341719009757	9.24790791647044	9.73363739303218	9.63448885407994	9.30997953956665
Tango1	FBGN0286898	FBTR0079295	-0.107933767708951	1		9.57472826341403	9.58671099906558	9.65796378745463	9.71501965584874	9.37360685866838	9.38702262402746
if	FBGN0001250	FBTR0074357	-0.0537693126978488	1		9.51550116438326	9.41732842543763	9.43858516456341	9.79697013702839	9.3352541733867	8.96038429904573
Sam-S	FBGN0005278	FBTR0089428	0.438638531014235	1		10.4231359333827	10.2892531546837	10.5144152634779	10.8211841669664	10.4189986253898	11.2042632987816
Hydr2	FBGN0014906	FBTR0077576	0.00234845528827911	1		9.60691865247178	9.57718553085738	9.41654660410168	9.33388093316906	9.5899377510026	9.669172487208
CG44250	FBGN0265185	FBTR0339104	0.914077479304142	1		8.27947183603552	8.62379970759477	8.40084755300683	8.71953657036796	9.74101074336831	9.39851855928824
CG46434	FBGN0286940	FBTR0475224	0.295915184757188	1		9.87746589972436	9.76509554270706	10.1370867452972	9.98935753940942	10.2076238635952	10.4546808707457
CG4390	FBGN0038771	FBTR0083836	-0.117318441536661	1		9.4304645191333	9.5003102059611	9.37905061494368	9.49805560419962	9.4130137500951	9.00242751166935
CG31694	FBGN0051694	FBTR0077685	0.0178576125308013	1		9.69939237219102	9.59931457329446	9.87417878986498	9.94610872031934	9.66573461896334	9.60611894453591
CG3270	FBGN0033093	FBTR0086123	-0.35330774612265	1		9.14610933131234	9.18414264484607	9.19710078544559	8.99502365147112	9.05752141616155	8.30383960755457
plx	FBGN0261261	FBTR0302090	-0.225456813411543	1		9.33007354520805	9.47659625999394	9.29295977296664	9.38777144208425	9.12901504404234	8.87243344426805
CG18258	FBGN0265267	FBTR0074392	-0.296698478592509	1		9.13655308668184	9.36846440999123	9.51144043354522	8.78793836946881	9.01771216807164	9.30387917308935
Ythdc1	FBGN0027616	FBTR0073078	-0.30537571251553	1		9.19664692777109	9.35552109079594	9.00862452084961	9.10636031842821	8.98505445021588	8.51396442394349
Pka-C1	FBGN0000273	FBTR0079851	-0.0198788987077386	1		9.72129383643692	9.51035520328259	9.6719848183123	9.6131282903156	9.39033061322455	9.82212749969167
CG5112	FBGN0039341	FBTR0084878	-0.101967802773972	1		9.3400998800961	9.33494402708446	9.58079274230612	9.7903159494029	9.19950668594317	8.80492406889658
Rpn7	FBGN0028688	FBTR0084294	-0.375298213855632	1		9.17440403896277	9.17995328467909	9.21423607407234	9.09200257650215	8.92319158462221	8.32808847266988
ninaD	FBGN0002939	FBTR0081031	3.74123838248466	0.0359179586712866		5.58909749015757	3.42585051736924	5.28779852623456	8.17584748177092	9.05490137025092	8.41555589116086
Rpn9	FBGN0028691	FBTR0084469	-0.273744899459145	1		9.27190261084496	9.22334632091634	9.44222574796083	9.2555278096907	9.0988076783731	8.72499733968761
Eb1	FBGN0027066	FBTR0086127	0.290996414794638	1		10.049257820585	9.99709565970211	10.0937648940791	10.0993223598658	10.1778307514088	10.668000916906
Gip	FBGN0011770	FBTR0071472	-0.180837318967375	1		8.88587128178716	8.53802128390195	9.51144043354522	8.54078845824023	8.44365690468221	9.38990520711007
sals	FBGN0051374	FBTR0082399	-0.165429592635983	1		9.3012812470875	9.49357447394167	9.24582629425064	9.50890438468995	9.19713241600342	8.75660822696281
CG15219	FBGN0040519	FBTR0085944	0.18395322181309	1		9.77278614247501	10.0113125198104	10.0937648940791	9.89740083061738	10.0349151246683	10.4546808707457
boly	FBGN0050362	FBTR0088769	-0.104516929685846	1		9.33007354520805	9.28705683557613	9.15999816689352	9.15896403646218	9.42726496867984	8.81353753201576
Vrp1	FBGN0243516	FBTR0071791	0.0741697376407895	1		9.75915053141118	9.60088230630098	9.72225999053071	9.65767996982068	9.77483914510582	9.8683321603219
Mdr49	FBGN0004512	FBTR0087801	-0.393859456532945	1		8.98504994965587	8.89567817616802	9.41098395606865	8.77001264427505	8.92606183528658	8.42682757342366
Qsox2	FBGN0038919	FBTR0084150	-0.0111088293547653	1		9.3648650387876	9.54007725188979	9.51835517979536	9.00271945040008	9.60970993277266	9.68803191335199
Rpt6	FBGN0020369	FBTR0077189	-0.237933372715122	1		9.3400998800961	9.26744784943464	9.32880185606247	9.45663023990908	8.96565704202438	8.70661805270746
Khc-73	FBGN0019968	FBTR0087357	0.150618682999203	1		9.81053456212746	9.81862414272767	10.0983868356302	10.075802530908	10.0742588748313	10.0451335098543
beta'COP	FBGN0025724	FBTR0080469	-0.277137291429428	1		9.29785582763468	9.24355974262259	9.38662818056842	9.21635113426367	9.07572970533128	8.77877075824443
aay	FBGN0023129	FBTR0076457	0.72453161016324	1		9.17440403896277	9.10017161104409	10.0005446105917	10.1347741824239	9.93871241347895	10.4927206954583
CG6701	FBGN0033889	FBTR0303989	0.015732179314418	1		9.69027658287143	9.53188236099765	9.86877827812143	9.73825452763322	9.64323633113903	9.77439395962484
Ance-3	FBGN0032536	FBTR0100327	-0.964705827298497	1		8.35063059795907	8.93846564551234	7.39921137537345	7.39010375764211	8.10676682520135	6.06475834631586
Usp20-33	FBGN0033916	FBTR0087535	-0.135099580671635	1		9.38437556444287	9.33117100520817	9.49576000396375	9.43119177564967	9.38616781402383	8.94478689833034
cact	FBGN0000250	FBTR0080844	-0.0776680947599366	1		9.63569548651957	9.55471176355548	9.54399425623751	9.6156398092216	9.32876175035815	9.550525358015
qua	FBGN0003187	FBTR0080996	0.00612249456245515	1		9.47815633245209	9.52364065489995	9.65952842590057	9.50619982816589	9.7295560142481	9.42686390585487
Rh3	FBGN0003249	FBTR0083876	-0.309472142884266	1		9.1669128772885	9.3025543598454	8.82840023579923	8.8100367812742	8.95445457752615	8.63066596403412
CysRS-m	FBGN0033900	FBTR0087580	0.01583271713354	1		9.51550116438326	9.63341719009757	9.50275013266226	9.57750007167245	9.70803860137636	9.3956531519301
Klp10A	FBGN0030268	FBTR0073475	0.10189371841305	1		9.77401937661525	9.83470274378918	9.87283055599666	9.86820947047673	9.96127398696172	9.95458021896173
CG8108	FBGN0027567	FBTR0076339	-0.249506393832797	1		9.31150897588148	9.41019291690766	9.33076721232015	9.23933328364813	9.13150400565506	8.92106998824916
Mi-2	FBGN0262519	FBTR0074919	-0.149221589186226	1		9.32335040023441	9.36108245271874	9.49925930186982	9.46222283130425	9.35455795851497	8.85584994323152
p47	FBGN0033179	FBTR0088997	-0.171902365312762	1		9.37302651391378	9.25952901471407	9.22272799759731	9.28738149753099	9.23697302955066	8.76551413598199
Ssadh	FBGN0039349	FBTR0084891	-0.381094194620391	1		9.11919069314609	8.97760903550948	9.44404260037005	8.77451499972875	8.74611548875215	8.92106998824916
Herc4	FBGN0035207	FBTR0072670	0.0570710743303957	1		9.55621086150324	9.7022195090048	9.5791402896907	9.83841523550459	9.75560586399173	9.37543434854822
spen	FBGN0016977	FBTR0078121	0.652276166644541	1		9.941429259357	10.0207131859245	10.2700331920125	10.5251177105209	10.5889080664634	11.0350532354569
CG17508	FBGN0039970	FBTR0086071	0.0931653152239304	1		9.84849158289498	9.76369655596883	9.64696354621445	9.85975943233415	9.55698710373117	10.0848107661143
Rhau	FBGN0032883	FBTR0081459	-0.0235751345894468	1		9.59580327524582	9.37946700321281	9.55244034980133	9.56455942438143	9.52705217010394	9.36668164542865
CG16727	FBGN0038719	FBTR0083780	-0.218702836840276	1		8.59069894658322	8.63608475739612	9.33076721232015	7.84012219869911	8.14668658007125	9.48463586406366
Pp2C1	FBGN0022768	FBTR0070685	0.00404542305384971	1		9.58741017811394	9.70950407571341	9.83732679052856	9.73363739303218	9.74426688750151	9.67627369439201
CG33199	FBGN0053199	FBTR0088688	0.128132536157617	1		9.96213533679905	9.92758370666604	9.82900802998644	10.0776254244297	9.77643040428433	10.220536350889
Aldh7A1	FBGN0036857	FBTR0075017	-0.381584702977723	1		8.59907298795447	8.2490549619372	9.40166494649603	8.21612419847424	8.54422375289158	8.57602827235814
Iyd	FBGN0286980	FBTR0475275	0.187501234949555	1		9.82369523416402	9.75104425068077	9.89026007830303	9.72202949273641	9.91723561649899	10.3236312892981
Rop	FBGN0004574	FBTR0073263	0.00460630809554412	1		9.61519934288962	9.58195612649642	9.41469477018984	9.64051741899359	9.55883757308925	9.42686390585487
Vps13	FBGN0033194	FBTR0088910	0.046500439929328	1		9.74034635155821	9.52198664867806	9.8009272092231	9.88496250199954	9.64845947157734	9.67391050691873
OstDelta	FBGN0034277	FBTR0089559	-0.206737204976416	1		9.39242771484617	9.33494402708446	9.37905061494368	9.08476976433557	9.20187705492192	9.19931027912599
CG42659	FBGN0261531	FBTR0303712	0.816768832046811	1		8.23359496573952	8.30782980339991	8.43413661718696	8.20948901440167	8.34416056468672	10.0614972230015
CG6700	FBGN0032305	FBTR0080187	0.000276163035235989	1		9.71102866909404	9.77067796297053	9.78811029549628	9.71267545423673	9.61505564645783	9.92904467682343
Oatp58Dc	FBGN0034716	FBTR0071777	-0.382630777624803	1		9.15938261480671	9.18414264484607	9.1775771403372	8.89105292264578	8.93178526206717	8.51923961564391
sun	FBGN0014391	FBTR0074176	0.0151380448321842	1		9.58881242286255	9.43149443158234	9.22484319128096	9.70089696789795	8.82511993262409	9.64041287580887
CG42788	FBGN0261859	FBTR0303485	0.0793120218057621	1		9.63433809896428	9.14599311209104	9.20140372539714	9.68663466367997	8.96844411905839	9.5271503049452
CG18179	FBGN0036023	FBTR0076388	-0.802825842990106	1		7.31835617799264	7.58549006108986	9.15556975022119	7.57696997727734	7.36181007609278	7.47641770959584
ND-B22	FBGN0032511	FBTR0080472	-0.0982405642339834	1		9.53017256348724	9.3140692222959	9.26856059528787	9.2715425651922	8.92319158462221	9.57352771084125
nSyb	FBGN0013342	FBTR0072815	0.377258211656956	1		9.97720450605152	10.1213616838138	9.99187649919184	10.1812927860898	10.0820004909477	10.8391145522937
JIL-1	FBGN0020412	FBTR0076236	0.0418312062760479	1		9.67187036634313	9.55632869452455	9.7371553343747	9.69378344013849	9.73774723353229	9.66203615362187
ND-ASHI	FBGN0029888	FBTR0070990	-0.322632205564331	1		9.24191325831548	9.25156647415126	9.21636374562027	9.26195506035581	8.77505799101691	8.64038154229782
Tspo	FBGN0031263	FBTR0078066	-0.113530041634169	1		9.10945386001325	9.16731171437003	8.55675068355075	9.21965679825028	9.05490137025092	8.03589025279823
CG6329	FBGN0033872	FBTR0087633	0.196210452252117	1		9.29098049262668	9.37580878759661	9.38284437277096	9.10992753812653	8.94032805266455	10.2286097683832
Trp1	FBGN0011584	FBTR0079931	0.0926378363686655	1		9.84732041858312	9.83069986167803	9.8592784629635	9.93207132288195	9.87478473946393	10.0062138733755
Xe7	FBGN0010772	FBTR0078728	-0.274844781744468	1		9.31997704210792	9.32549290619665	9.14667192739307	9.09200257650215	8.92319158462221	8.96425744278036
Iru	FBGN0037653	FBTR0081965	-0.123688498098142	1		9.28580240343456	9.29676227954255	9.25413482250534	9.33692825000405	9.36093557896271	8.66438803942874
CG8093	FBGN0033999	FBTR0087401	-0.118376402085077	1		8.66968139569222	8.05225780076707	9.24374166417894	7.63754057052505	9.0014757146535	8.86416552163655
ND-B17	FBGN0001989	FBTR0080771	-0.126143860644398	1		9.40043517290545	9.29482640703784	9.06638209898323	9.40819699210633	9.12152229103317	8.8178250553447
CG11537	FBGN0035400	FBTR0073115	-0.0715000242384787	1		9.48570303443655	9.56919931413669	9.47636066060496	9.59796666247894	9.46327732471387	9.23501538065474
CG3036	FBGN0031645	FBTR0077391	0.46166139845818	1		9.75915053141118	9.54822585642087	9.14220235200607	10.3864021957216	9.57721288453983	9.81141681375994
l(3)80Fj	FBGN0287182	FBTR0113748	-0.169446708509435	1		9.47664224327139	9.37397619537137	9.47813505602673	9.31546061219314	9.10894723915872	9.39278204211811
Gabat	FBGN0036927	FBTR0074908	-0.180145557506147	1		9.29785582763468	9.52694298938652	9.59884588862133	9.40819699210633	9.25077580288447	9.23821790470934
CG31704	FBGN0051704	FBTR0080273	0.176623041641293	1		8.55096425447409	9.07331929513503	9.41284055622075	8.37279907482692	8.928926386906	9.94088649915551
CG30395	FBGN0050395	FBTR0300226	0.333407293939637	1		9.1230671005582	9.09573078942229	9.31893471252339	8.65751284506976	9.27574293022221	10.192743791199
CASK	FBGN0013759	FBTR0084161	0.0110003039735546	1		9.54180319679067	9.64713919860852	9.53208603372862	9.63061779362415	9.6742952356848	9.4380479249033
Tpl94D	FBGN0051281	FBTR0084339	0.26641188138823	1		9.98254843319125	9.87153695089932	10.0262407756005	10.0275803333125	10.1510939999751	10.4670176823144
mEFTu1	FBGN0024556	FBTR0087670	-0.192867955967102	1		9.27190261084496	9.21313240550581	9.02571065842063	9.22952858590031	9.11650541564783	8.49802211999899
prtp	FBGN0030329	FBTR0073551	-0.033323229293303	1		9.60968416697272	9.49357447394167	9.69352801742938	9.45663023990908	9.38199296857989	9.82851594970885
CG12470	FBGN0040371	FBTR0070069	0.34781297722356	1		9.74915214480804	9.60088230630098	9.70872141071313	9.62064976841808	9.931588946185	10.4324848483667
Uggt	FBGN0014075	FBTR0075064	-0.176837052323723	1		9.29956955399102	9.30062624901697	9.61183499417559	9.18625428628555	9.25762798234079	9.2604387024137
CG16721	FBGN0029820	FBTR0070821	0.144351424148856	1		9.62343277543924	9.62881402983774	9.44947946952966	9.74055756555611	9.83410614425109	9.5479467542576
CG4666	FBGN0029838	FBTR0070887	-0.23432255793449	1		9.3283956939379	8.984831639391	9.11509014750458	9.26835380437309	8.80343126654414	8.60112038308535
dom	FBGN0020306	FBTR0071602	0.275203446712445	1		9.76163933852481	9.77207019942394	9.92059033241023	10.152178668245	10.1981568411491	9.91310284793459
Mipp1	FBGN0026061	FBTR0075398	-0.100322475196979	1		9.49769624277324	9.38311596621483	9.57084951620311	9.31854704474343	9.37360685866838	9.46289940453258
Pp1alpha-96A	FBGN0003134	FBTR0084642	0.206088743632359	1		10.0328674205847	9.8934502344405	10.247322268154	10.3611804273689	9.87923458713214	10.5034075023395
mEFTu2	FBGN0033184	FBTR0088981	-0.116163010004793	1		9.2649021702207	9.42973126907382	9.27265588856378	9.32162688842141	9.39448143549936	8.84748615649691
AnxB10	FBGN0000084	FBTR0070025	-0.432341930276197	1		8.97436084629702	9.06879491328036	9.09903615946808	8.97560261305606	8.7908897611271	7.86411185725103
vig2	FBGN0046214	FBTR0084775	-0.0945426346543033	1		9.46294345604834	9.42973126907382	9.40353357028303	9.33082716604543	9.41096632094824	9.26672514254128
CG2017	FBGN0037391	FBTR0078661	-0.279995230148247	1		9.25962945740291	9.23752539724702	9.28081176404885	9.31236756251826	8.87052595611875	8.6926782806274
Aps	FBGN0036111	FBTR0076250	0.152257844541042	1		9.74664168358479	9.6607319207241	9.64696354621445	9.61814696354126	9.52136955741808	10.2588832122817
betaCOP	FBGN0008635	FBTR0074576	-0.0269474721070445	1		9.38437556444287	9.58512778215269	9.52007870031092	9.72668386647656	9.52705217010394	9.09011478924651
Neb-cGP	FBGN0083167	FBTR0071449	-0.284046808225284	1		9.26840663658964	9.17785403377957	9.07578749146189	9.29992862112007	8.43562266202291	8.82636206423176
CG13917	FBGN0035237	FBTR0072747	-0.0888963748012814	1		9.42262246083915	9.4680316329602	9.36760911451914	9.68902152725158	9.23465967374402	8.98346870900161
CG17666	FBGN0036311	FBTR0075923	0.300684886720779	1		9.96753526972362	9.80236432677098	9.97689462764798	10.0105052804331	10.1498668400969	10.4560568487722
CG46280	FBGN0283438	FBTR0445182	0.146752914679901	1		9.73655592428249	9.72108341295124	9.84559785892163	9.67222995512871	9.91145406025923	10.125156870364
wdp	FBGN0034718	FBTR0071849	0.110006418654921	1		9.65322628126169	9.60557530951712	9.69047004330943	9.86187658635587	9.84172626519945	9.55309936112177
Jheh1	FBGN0010053	FBTR0086625	-0.0216129306735199	1		9.17813508348074	8.99916926780344	9.73863644514752	9.62314823891684	9.15860287312841	9.12167051580212
Jabba	FBGN0259682	FBTR0299942	0.420277545052723	1		9.02496125184198	9.03903543439238	7.67769263029979	9.68184905694663	8.91454641045958	8.52449558893939
Gpat4	FBGN0034971	FBTR0072179	-0.00164926149780165	1		9.39723752100275	9.38129263836437	9.44040660462019	9.66739624623112	9.52136955741808	8.92106998824916
hts	FBGN0263391	FBTR0309102	0.110178891692469	1		9.75540925192984	9.82266062355558	9.89159212932403	10.0794460175706	9.92011772923912	9.7875696079574
nrv2	FBGN0015777	FBTR0079381	0.254678878464488	1		10.1333405223045	10.0358598164161	10.0762995268436	10.4981489346362	10.2123341801568	10.2854417960355
Nup358	FBGN0039302	FBTR0084813	-0.00946414022450774	1		9.51697503652299	9.35737726114208	9.45128721562551	9.46779382677007	9.54209727669513	9.27610373790561
Hrd3	FBGN0028475	FBTR0084467	-0.102753403643088	1		9.3400998800961	9.39942304218182	9.48521089431182	9.42833739142243	9.43131102167262	9.02114040027233
NAAT1	FBGN0029762	FBTR0070797	-0.472939443931851	1		8.99777320366536	9.13088040757291	8.85595640319968	8.82747498701874	8.62062519949171	8.02851023380362
CG11779	FBGN0038683	FBTR0083749	0.137658310136572	1		9.8093321627785	9.75527402660572	9.74454572941464	9.81893168166866	9.89250236743939	10.0043341084549
CG32081	FBGN0052081	FBTR0076198	0.196830476611201	1		9.70457565010849	9.94249871889505	9.99683608106607	9.91585953445032	10.1150755944096	10.2009737983813
CG4364	FBGN0032138	FBTR0079848	0.0998179504225028	1		9.59859015855546	9.53188236099765	9.15556975022119	9.71501965584874	9.48485037110944	9.40708079203936
ND-B16.6	FBGN0029868	FBTR0070924	-0.0269607438275319	1		9.5704760637161	9.22538045514746	9.3228896718381	9.63309907570418	9.05752141616155	9.31908199446034
CG42671	FBGN0261553	FBTR0302696	0.126252009442691	1		9.78262262399248	9.80916153454048	9.6548294106754	10.0611358658859	9.80633556126002	9.74317460438795
Ncc69	FBGN0036279	FBTR0075987	-0.245707742998435	1		8.97864599593996	9.2615128020427	8.94845786544595	9.22295490524253	8.98780434052105	7.99860674240665
CG3788	FBGN0034800	FBTR0071995	-0.0401487697609157	1		9.29956955399102	9.14813920435481	9.32091354743063	9.12410886243769	9.49648292228972	8.97581487366963
KdelR	FBGN0267330	FBTR0080021	-0.100482224391838	1		9.49171210109939	9.47659625999394	9.59066790732772	9.36406826919551	9.35455795851497	9.53758600187961
Strip	FBGN0035437	FBTR0073083	0.122520032950576	1		9.69809363773364	9.69636525631075	9.79808883021486	9.81018714013158	9.92299409577845	9.82212749969167
Iml1	FBGN0035227	FBTR0072703	-0.202263087967911	1		9.35994589962309	9.06652739042564	9.27673958967058	9.18625428628555	9.02040056676441	8.89695666267253
Nuak1	FBGN0262617	FBTR0305351	0.120013692631947	1		9.77155185324851	9.72827358600808	9.70266324050605	9.89533520868469	9.85835018959936	9.80711017499976
Smvt	FBGN0039873	FBTR0085860	-0.376935442064958	1		8.52775749612068	8.82231515169885	9.40726357259373	8.78793836946881	8.71658045160524	8.20255051664011
Argl	FBGN0032076	FBTR0100481	-0.263269885282171	1		8.57945740713432	8.09738194932814	9.31893471252339	7.97924036469737	8.17108689470705	9.07944094700979
CG33144	FBGN0053144	FBTR0088254	0.234819398816131	1		9.53017256348724	9.7109565856174	9.65011504021743	9.86399063800764	10.0388981346534	9.66679762941921
CG16782	FBGN0029659	FBTR0070531	0.203730476659306	1		9.71360181649534	9.72827358600808	9.79808883021486	9.63061779362415	9.95003730339154	10.2107882322428
ple	FBGN0005626	FBTR0076956	-0.842536903486448	1		8.65904096171031	8.58630413453701	9.08513196410683	8.00245629154422	7.59610047270513	8.22854724102153
CG1999	FBGN0029947	FBTR0071054	-0.0246902686449774	1		9.29956955399102	9.34433363625694	9.44040660462019	9.2715425651922	9.58086002773238	9.11471753829456
Tomosyn	FBGN0030412	FBTR0073678	-0.0569104318108795	1		9.37627822000783	9.52364065489995	9.3922853497199	9.3460317698376	9.50993673847802	9.25412474964624
Sdc	FBGN0010415	FBTR0071706	0.482421519452707	1		9.46752418630791	8.99678953627012	9.36185415649269	9.66739624623112	8.98780434052105	10.3430973734076
CG5044	FBGN0038326	FBTR0083090	-0.315156015499155	1		9.17627076735758	9.17995328467909	9.1775771403372	9.29992862112007	8.62769486622378	8.55049201013697
ND-18	FBGN0031021	FBTR0074712	-0.193241391001351	1		9.32335040023441	9.00864913334225	8.8256154479359	9.17947996732959	8.60279796493679	8.79190667646677
ND-ACP	FBGN0011361	FBTR0072676	-0.0846941705071027	1		9.50514168256154	9.16731171437003	9.22695528833295	9.34905355572629	8.98505445021588	9.31605421951434
CycT	FBGN0025455	FBTR0075205	0.258167593154147	1		9.92708875051022	9.80372633272394	10.0786404950297	10.0721498194181	10.1608738814473	10.3475524904728
CG42808	FBGN0261990	FBTR0303818	0.0993844239193611	1		9.47664224327139	9.59931457329446	8.96373639847619	9.66011518055065	9.32659110035743	9.40708079203936
CaMKII	FBGN0264607	FBTR0089217	0.121280662443871	1		9.87171740181451	9.97671222465868	9.86607042228087	10.0481790710578	9.88219354543079	10.1406423569158
CG11889	FBGN0039308	FBTR0100614	2.56118542527035	1.71279476022113e-05		6.45593472795261	6.47864484903341	5.99118656652375	8.18263883878338	8.990548999289	9.13547674286246
NaPi-III	FBGN0260795	FBTR0301438	-0.115629890001732	1		9.29098049262668	9.57239910781956	9.40166494649603	9.29680205560882	9.36305520266168	9.26985812008948
Dap160	FBGN0023388	FBTR0081503	-0.0678141751867284	1		9.41947366288329	9.35552109079594	9.48167731318214	9.41398013935301	9.45137280901768	9.17277641908854
Ttd14	FBGN0284257	FBTR0086724	0.0753371059829964	1		9.7148866712193	9.68162484207324	9.45309269938834	9.90973283704916	9.43936924436287	9.70664798018388
AIF	FBGN0031392	FBTR0077830	0.107797349653619	1		9.60553390471303	9.68458499809662	9.77084200652926	9.55673895113131	9.83104679047575	9.96814518238869
CG10863	FBGN0027552	FBTR0073171	0.217837889016087	1		9.86594590703504	9.54985006887248	9.92580067851198	9.91585953445032	9.78277794763989	10.2776810719327
CG12116	FBGN0030041	FBTR0071240	0.254621367148477	1		8.28640210421024	8.37899727575321	9.45128721562551	9.71501965584874	8.53297132050552	8.61596880684279
Cand1	FBGN0027568	FBTR0080054	0.0133376342158558	1		9.58319524770336	9.57559182029323	9.53037680675131	9.63557609756893	9.5899377510026	9.5007259537275
qvr	FBGN0260499	FBTR0114575	0.319914408155321	1		9.93923228409311	9.9658032605025	9.94260550761922	10.0275803333125	10.0309210878909	10.6536810922738
Rab11	FBGN0015790	FBTR0084010	-0.0311823641390763	1		9.54469626345142	9.42619846641228	9.66577006580257	9.6131282903156	9.46327732471387	9.47380857063521
VhaPPA1-1	FBGN0028662	FBTR0083005	0.123452409246156	1		9.60830207237696	9.78729677724161	9.74307067596561	9.54624526909144	9.67258717125498	10.2075241671269
unc79	FBGN0038693	FBTR0301692	-0.0793261881179221	1		9.17066332033132	9.4680316329602	9.35414499363294	9.30616149787341	9.44738270746407	8.97197267492979
xmas	FBGN0286809	FBTR0474622	0.0694863246101039	1		9.42104892092415	9.45422158643831	9.61828595395319	9.63557609756893	9.72626645993275	9.30997953956665
Prosalpha5	FBGN0016697	FBTR0086910	-0.205697681007827	1		9.19664692777109	9.21518098173476	9.30300555528477	9.18625428628555	9.17558630002669	8.68330970436859
Gad1	FBGN0004516	FBTR0073275	0.091547511141096	1		9.58319524770336	9.59931457329446	9.64854015375059	9.49805560419962	9.77324612886716	9.81141681375994
lncRNA:CR32661	FBGN0030356	FBTR0073593	0.552619212975796	1		9.1874206971077	9.10238690629547	9.040196567545	9.06285118299588	9.28471581562139	10.3115202873358
sky	FBGN0032901	FBTR0081440	0.442682015400218	1		9.65991257581861	9.58987223012748	9.56585208579813	9.76791101680522	9.58812677010551	10.5823912617556
fus	FBGN0023441	FBTR0087343	0.29521242310885	1		9.97184071070431	9.7831599863971	9.84559785892163	10.550279368023	9.79224720325682	10.0451335098543
Trpm	FBGN0265194	FBTR0339074	0.18238618856526	1		9.27886924694628	9.43852561213959	8.8883437332644	9.33388093316906	9.61505564645783	9.2221337171666
CG17124	FBGN0032297	FBTR0080117	0.610467230238918	1		9.18556834942564	8.94341704495145	8.58337170156946	9.1828711029905	8.90293833078837	10.1828054064472
futsch	FBGN0259108	FBTR0112628	0.111142163790309	1		9.59021330600588	9.71964106814908	9.79808883021486	9.68902152725158	9.87923458713214	9.8683321603219
Sema1b	FBGN0016059	FBTR0086890	-0.0569867169531938	1		9.51254889522898	9.50701463592157	9.42024315613909	9.54887585397897	9.34815201973814	9.36960511731481
Crtp	FBGN0029501	FBTR0072299	0.0100808279418752	1		9.38114207833056	9.50868588648936	9.57084951620311	9.58264400365174	9.62568801482399	9.25728518015286
CG12171	FBGN0037354	FBTR0078708	0.125207121717125	1		8.78427213518791	8.87250156045683	9.42024315613909	8.4592375006256	8.80343126654414	9.87657630686303
Mal-A5	FBGN0050359	FBTR0088749	-0.199627287291213	1		9.13655308668184	8.90839498900518	8.68212399318792	9.33082716604543	8.45959239713983	8.09360948722382
Tapdelta	FBGN0021795	FBTR0088153	-0.352103333395874	1		9.08581379545633	9.10459880511878	9.07109245980591	8.77001264427505	8.90875404557488	8.49802211999899
CG16772	FBGN0032835	FBTR0081302	-0.555886672393082	1		9.02703157073205	8.80065033548416	8.78891537810742	8.35487207687296	8.37809417572415	8.24137201918089
CG5823	FBGN0038515	FBTR0083505	0.132208115291464	1		9.64246333326434	9.55794381531266	9.40166494649603	9.45663023990908	9.62745248292037	9.89089116643978
CG33521	FBGN0250819	FBTR0091470	0.12926462792519	1		9.77894179828981	9.54659981334003	9.50100577309353	9.88912053828403	9.42117453330883	9.87657630686303
CG6441	FBGN0031920	FBTR0079451	0.0957894484901187	1		9.55621086150324	9.61336321552883	9.64222335947087	9.50890438468995	9.78436047933867	9.78538200578376
veil	FBGN0034225	FBTR0086926	-0.161103540815218	1		9.06782601483593	9.14599311209104	9.35027490900726	8.91163782712775	9.31130441088959	8.8178250553447
CG6790	FBGN0037915	FBTR0082460	0.256376135660809	1		9.54180319679067	9.47830310094271	9.59558025686539	9.57233773334624	9.96406953608529	9.81571063487701
Gbeta76C	FBGN0004623	FBTR0074949	0.0371298514792014	1		9.4872076491779	9.47830310094271	9.43310700591926	9.48162791887755	9.62215259138021	9.39278204211811
CG2964	FBGN0031462	FBTR0077722	-0.213591528170026	1		9.11530384206641	9.14599311209104	9.21423607407234	9.09560543000031	9.15860287312841	8.49266862837878
lncRNA:noe	FBGN0026197	FBTR0445670	1.57418208799646	0.563234539753325		7.98365821506859	7.93285727973453	8.12092375250046	9.887043018142	9.34815201973814	9.4296680492791
comt	FBGN0000346	FBTR0073754	0.0612464735509645	1		9.38760181960524	9.56599240776356	9.40353357028303	9.53567469991925	9.67087708218198	9.31302007682996
28SrRNA-Psi:CR45851	FBGN0267511	FBTR0346872	1.12434074494539	1		3.61224353085361	7.84032631514956	7.08207581004938	8.34279577996974	8.90293833078837	2
papi	FBGN0031401	FBTR0077836	-0.107515646961519	1		9.42419428637212	9.42973126907382	9.44947946952966	9.35808112242988	9.30028531916037	9.32511854765761
CG5554	FBGN0034914	FBTR0072126	-0.124354926539665	1		9.3012812470875	9.28120207388893	9.38284437277096	9.35808112242988	9.28471581562139	8.91307691089597
DUBAI	FBGN0033738	FBTR0087950	0.134434963009964	1		9.71873438392635	9.57239910781956	9.77662109910237	9.80138927231601	9.83563339171868	9.83910090139514
PAPLA1	FBGN0031990	FBTR0079641	0.126331005445834	1		9.8093321627785	9.69929535212205	9.92449985505158	10.1136077981488	9.81410338552503	9.87657630686303
shep	FBGN0052423	FBTR0077172	0.241200631161907	1		10.0745007604174	10.0427972927673	10.2368797377417	10.2969093568015	10.1633085279358	10.5911844793165
Gale	FBGN0035147	FBTR0072556	-0.027015805583809	1		9.43358944566756	9.20490888701715	9.66888078849568	9.54887585397897	9.34386553687826	9.36375223739887
Eaat1	FBGN0026439	FBTR0079800	0.281801610058906	1		10.1852468229556	10.0265576473474	10.2710570604455	10.4995094140621	10.0884202547367	10.6880470711917
Srp54k	FBGN0010747	FBTR0077169	-0.0485060949426912	1		9.40521840100211	9.52529276702507	9.54060192493268	9.51967219301916	9.48679565479358	9.31302007682996
Zip99C	FBGN0039714	FBTR0089920	0.0348608503574437	1		9.54035448497506	9.45941585782059	9.53208603372862	9.55412267764955	9.6114940391094	9.46563443936691
CG9934	FBGN0032467	FBTR0080428	0.116928399379496	1		9.72767267250508	9.77207019942394	9.74896186246611	9.99129292232	9.83715902414053	9.76109687261939
CG31178	FBGN0064912	FBTR0300075	0.167862370729347	1		9.68241694146288	9.64410112259874	9.80799882128514	9.66497330498379	9.89250236743939	10.056063248643
Pdk1	FBGN0020386	FBTR0072464	0.421898639360879	1		10.290681623465	10.2696742013387	10.175869329626	10.7186089361299	10.5770873822345	10.703190715726
Mics1	FBGN0037506	FBTR0081554	-0.130980201346418	1		9.22578051212038	9.15882203873273	9.0897816011131	8.95987532237647	9.26217808801114	8.82209987439495
Prosalpha3	FBGN0261394	FBTR0071522	-0.180549195833333	1		9.32671588905803	9.17785403377957	9.23746963961289	9.19970823611472	9.05752141616155	8.94086105684188
Vha14-1	FBGN0262512	FBTR0087341	-0.453332964798821	1		9.06379808928816	8.98002059000431	8.73353945134444	8.56697890869432	8.41941869191861	8.46559907033105
CG7778	FBGN0032025	FBTR0079606	-0.379716610648484	1		9.07584828486998	9.20077948260604	9.10134055279948	8.81441613309778	8.66253269829808	8.7743654050092
CG2841	FBGN0003159	FBTR0070402	0.149910716973801	1		9.79117487145964	9.75668120059566	9.87552576495199	9.83626334459309	9.89103418083207	10.1303371897257
CG33284	FBGN0053284	FBTR0078291	0.207287363356626	1		9.53163153066645	9.62727637347686	9.66421218559571	9.38188205860751	9.76525455535929	10.1861258141971
nemy	FBGN0261673	FBTR0087867	-0.127065370945116	1		9.23117816372048	9.4680316329602	9.39979389926973	9.04432783413278	9.28471581562139	9.37834015547918
CG5614	FBGN0038359	FBTR0083171	0.168682305880639	1		9.81892341438885	9.83336968340948	9.90088220763854	9.87870289084606	9.93871241347895	10.2189162316714
alt	FBGN0038535	FBTR0089412	0.0316064807566173	1		9.59859015855546	9.56759675201217	9.688938622149	9.50077545709161	9.49261581743811	9.91910169617763
Trap1	FBGN0026761	FBTR0086149	0.0685415605215929	1		9.48117975208644	9.41732842543763	9.45669690251526	9.6156398092216	9.63799421208552	9.27610373790561
Rpn10	FBGN0015283	FBTR0078368	0.0178172140027877	1		9.57755611639433	9.51867293653678	9.6004759366891	9.67222995512871	9.56621580645939	9.50870420151143
Ugt35C1	FBGN0040256	FBTR0113321	-0.233332852593718	1		8.90850769300648	8.70476295494185	9.30500634484066	8.09895317419768	8.67282208959789	9.27921643669988
eIF3d1	FBGN0040227	FBTR0089622	-0.0735941449151104	1		9.38114207833056	9.3885721640969	9.34055403257739	9.46501101809915	9.3352541733867	9.06147382122384
Dnah3	FBGN0035581	FBTR0289982	0.101205645482229	1		9.45988153566346	9.56438627742283	9.6548294106754	9.76791101680522	9.77483914510582	9.41276084584103
mge	FBGN0035473	FBTR0073175	0.0433072656961345	1		9.49021217925154	9.54985006887248	9.63587878563213	9.59796666247894	9.68788743503953	9.51399862692572
asRNA:CR46128	FBGN0267803	FBTR0347372	-0.158389862171469	1		9.14801300771628	9.2615128020427	9.24790791647044	8.88273601101782	9.28247782076477	8.98346870900161
h	FBGN0001168	FBTR0076569	1.00911962910254	1		8.64293170290957	8.63913974361553	8.93560097905444	9.30616149787341	9.47312326291783	10.2730045193173
mfrn	FBGN0039561	FBTR0085266	0.0818980818794081	1		9.69027658287143	9.64865584084545	9.72674476376759	9.84912680610256	9.73283808496211	9.72730787625464
Pka-R1	FBGN0259243	FBTR0299891	-0.157658868114692	1		9.3434265667767	9.31215644958764	9.4620863804065	9.36705255084452	9.10641902203391	9.16942510882418
Phm	FBGN0283509	FBTR0072202	-0.0119159672383415	1		9.5257867884684	9.35737726114208	9.25620449961827	9.42833739142243	9.27574293022221	9.41276084584103
CG12605	FBGN0035481	FBTR0073166	0.102626021488701	1		9.48871069636194	9.52198664867806	9.56918562875751	9.63309907570418	9.76365091473051	9.47108900292544
red	FBGN0285913	FBTR0082921	0.153508915176366	1		9.64516160726563	9.63953197914239	9.54060192493268	9.5383246120256	9.75882926977707	9.95846895503229
Ack	FBGN0028484	FBTR0073211	-0.179703471528277	1		9.26665546749713	9.18831987498328	9.26650858098368	9.06285118299588	9.15371351595913	8.96038429904573
Smurf	FBGN0029006	FBTR0086833	0.109063050571535	1		9.73908398199646	9.69195892418416	9.78811029549628	9.887043018142	9.8078924756262	9.85170117558281
eIF4H2	FBGN0039797	FBTR0085699	0.0568175324283165	1		9.29098049262668	9.38129263836437	9.59394466481111	9.46779382677007	9.66573461896334	9.28851443982905
CG1690	FBGN0033442	FBTR0088496	0.124366891912435	1		9.59998158400201	9.43149443158234	9.5791402896907	9.46222283130425	9.7030271357417	9.80062601569042
alc	FBGN0260972	FBTR0088624	-0.126836969665093	1		9.20581453017389	9.34807243535966	9.29295977296664	9.28422759180862	9.286950344143	8.85584994323152
CG33981	FBGN0250851	FBTR0100025	-0.0637396945970831	1		9.45219818250018	9.41376508265849	9.52866555237222	9.4898651437659	9.37360685866838	9.34010034195199
CG31639	FBGN0051639	FBTR0079207	0.16882935450694	1		9.62889574133696	9.58987223012748	9.65325966494478	9.48437888952134	9.76685641542595	10.0669108068343
Klp59D	FBGN0034827	FBTR0071968	0.163729051626603	1		9.40043517290545	9.41910680181185	9.70114471467136	9.56974962054652	9.84020545748492	9.59866297336345
Capr	FBGN0042134	FBTR0075098	0.129353254140813	1		9.65188529570641	9.65772236404286	9.65325966494478	9.62564239002423	9.80165471164591	9.90707895178462
Cnot4	FBGN0051716	FBTR0080009	0.117277138467998	1		9.77648268684141	9.68310567929962	9.78667913971225	9.79697013702839	9.63448885407994	10.1268857110968
BomS3	FBGN0040736	FBTR0086665	0.0903925051772808	1		9.1929635128362	8.0430610993671	9.00862452084961	8.88273601101782	8.4753537931146	9.28851443982905
cass	FBGN0286781	FBTR0081001	-0.0732728184039719	1		9.36322718866245	9.45595508899919	9.3169531596706	9.22952858590031	9.35242580447544	9.3341262808077
CG7378	FBGN0030976	FBTR0074649	0.0166493273044499	1		9.5243218956273	9.47659625999394	9.23117022871689	9.71501965584874	9.04437334371492	9.46836429898185
Ndae1	FBGN0259111	FBTR0299537	0.0593592469836049	1		9.58037843728997	9.49188561566727	9.26033496766569	9.58007433024832	9.40686272503371	9.5401831738835
Gclm	FBGN0046114	FBTR0084336	0.536820594714484	1		9.36650103161701	9.16307312132994	9.05928759560788	9.72202949273641	9.92586473898432	9.52976631455113
CG4983	FBGN0032371	FBTR0080253	0.357272078941257	1		9.67978751689728	9.62573707649898	9.65796378745463	9.62564239002423	9.92729792144597	10.3783589427317
Rrp6	FBGN0038269	FBTR0113235	0.14366578375594	1		9.70586856506393	9.71675204533924	9.63905456025885	9.73594780738996	9.81874408356558	9.93102507613929
fax	FBGN0014163	FBTR0075412	-0.00315324902446916	1		9.56050525219239	9.36293148616879	9.42760796646105	9.65767996982068	9.02843583463071	9.59116826883129
CG30430	FBGN0050430	FBTR0072448	0.214840675648262	1		9.61932193266139	9.62727637347686	9.52695226577603	9.50890438468995	9.82798093529929	10.0322766052816
CG33258	FBGN0053258	FBTR0301030	-0.0694501520715446	1		8.58227601464418	8.34197866266524	9.0110778216808	7.30552168824026	8.15159976932359	9.5007259537275
Agpat3	FBGN0036623	FBTR0075417	0.128107831690907	1		9.7641238595662	9.68162484207324	9.54568743531771	9.98935753940942	9.56437478264187	9.80279064184247
twr	FBGN0262801	FBTR0081687	-0.259738515435694	1		9.08581379545633	9.24155109728081	9.35414499363294	8.79238521411605	8.90584911867929	9.19272242440374
CG17083	FBGN0039070	FBTR0084383	0.165585680275148	1		9.49171210109939	9.50868588648936	9.6719848183123	9.40239056936352	9.80477696490199	9.91510523681912
inaD	FBGN0001263	FBTR0071909	0.0674975577891977	1		9.06177990149447	9.21518098173476	9.24790791647044	9.40529670187569	9.52894141115602	8.64521490562473
CG5758	FBGN0032666	FBTR0081035	0.0630357613082322	1		9.50216811597353	9.50366631550493	9.42577028556218	9.95009444574	9.33956628021445	9.22536493210195
CG10467	FBGN0035679	FBTR0077063	-0.0340809522221856	1		8.34732050055308	8.08399227838361	9.12644888315176	7.42488833476151	8.15649628317211	9.39278204211811
slim	FBGN0261477	FBTR0086693	-0.0102047133016995	1		9.35665713055069	9.37763905491326	9.48873584181219	9.48437888952134	9.51375775372843	9.16942510882418
Pis	FBGN0030670	FBTR0074058	-0.0402217675743816	1		9.47815633245209	9.54334221875183	9.54399425623751	9.62813223664933	9.3965523767879	9.41276084584103
Nha1	FBGN0031865	FBTR0079373	-0.514905107636584	1		8.86981177722242	9.00864913334225	8.75125728806555	8.65751284506976	8.4315886999144	7.92896771942921
spir	FBGN0003475	FBTR0081352	0.284915285626709	1		9.95454131327028	9.85586587433458	9.84697177189874	10.1382719173607	10.1238523783607	10.2478036090614
mmy	FBGN0259749	FBTR0079268	-0.317470009689181	1		9.05975888650005	9.1966382247264	9.14443887058305	8.80123799368794	8.88534918529612	8.76551413598199
klhl10	FBGN0040038	FBTR0113685	0.0943125031195074	1		9.53745268976508	9.36662245876534	9.5591618026955	9.40819699210633	9.64149107366089	9.68568792358964
Mtch	FBGN0027786	FBTR0072477	-0.0759112976561388	1		9.26665546749713	9.24756866289305	9.19278497326954	9.31854704474343	9.29585400855843	8.80923722867164
CG12057	FBGN0030098	FBTR0071304	1.88294485529385	1		6.32743552031924	6.91150300605534	6.57241320813332	9.17947996732959	8.74611548875215	5.63022425836221
Mob2	FBGN0259481	FBTR0089330	0.0681910347472995	1		9.62753193797725	9.68901387497124	9.91405082586301	9.79697013702839	9.66229609837602	9.97583970697598
CG15892	FBGN0029859	FBTR0070926	0.0918281523705821	1		9.2771307392461	9.49357447394167	9.39979389926973	9.27789902023596	9.68450137172683	9.45466305155655
Spt6	FBGN0028982	FBTR0070896	-0.2759679442237	1		9.1230671005582	9.15028210892359	9.17975952744361	9.12410886243769	8.86455375480229	8.59613675274566
CG6761	FBGN0036031	FBTR0076414	-0.10610386287854	1		9.2436947002579	9.21926942807263	9.3070043634607	9.11348595923888	9.31787569302583	8.99865563013811
CG10680	FBGN0032836	FBTR0081303	0.244837644033372	1		9.62206379560248	9.08904382103777	9.58244330437931	9.75885070226052	9.15616026582368	10.0378007430159
CG32687	FBGN0052687	FBTR0071458	0.123721765856649	1		9.59161283018566	9.29288793340241	9.76794375587023	9.7542991177784	9.62392138607662	9.68098848798323
CG4199	FBGN0025628	FBTR0070334	-0.182804717247903	1		9.06379808928816	9.21313240550581	8.86953959165916	9.20638845203288	8.94882055551422	8.3340875361677
psidin	FBGN0243511	FBTR0083829	-0.164663326856039	1		9.10945386001325	9.19871033960144	9.17975952744361	9.12057657857426	9.19475423224174	8.61103629302258
Sec24CD	FBGN0262126	FBTR0077810	-0.0446417619678279	1		9.39563603333777	9.34433363625694	9.58738369048081	9.73363739303218	9.19950668594317	9.20913599770972
Rpi	FBGN0050410	FBTR0301852	-0.21367822968739	1		9.11724857658063	8.89055989785216	9.41654660410168	9.02933598989263	8.89123609314067	8.91307691089597
RanBPM	FBGN0262114	FBTR0088262	0.0413174643098374	1		9.58741017811394	9.54822585642087	9.50797059234869	9.67222995512871	9.54396693091613	9.550525358015
CG43397	FBGN0263271	FBTR0308493	0.00825776823178257	1		9.31490216921435	9.43852561213959	9.38662818056842	9.27789902023596	9.55142141189212	9.31605421951434
ClpP	FBGN0032229	FBTR0080000	0.118774877067905	1		9.66523938918804	9.6547065161023	9.62150064902398	9.58007433024832	9.60255136211073	10.0633040089957
hoe1	FBGN0041150	FBTR0077395	-0.0152640225213725	1		9.42419428637212	9.40481802930655	9.3070043634607	9.7542991177784	9.13646908380846	9.11122844299413
RpL39	FBGN0023170	FBTR0072185	0.0551533006509651	1		9.5846015931954	9.65319622467939	9.52007870031092	9.91585953445032	9.47115944357408	9.49805670302802
lncRNA:CR45013	FBGN0266365	FBTR0344126	-0.171732295764668	1		8.55957144288596	9.2575424958091	9.10364127122996	8.34279577996974	9.08859634995017	8.95650072924552
Cont	FBGN0037240	FBTR0078917	-0.0656178882954203	1		9.37139790833464	9.2634938652968	9.17101010084101	9.47611019052054	9.13894522975283	8.95650072924552
Stim	FBGN0045073	FBTR0074159	-0.0687285593154829	1		9.45219818250018	9.39400780464369	9.48873584181219	9.46779382677007	9.28023634880204	9.38124012143627
CG34310	FBGN0085339	FBTR0112506	0.305905779303754	1		9.68635211446658	9.62727637347686	9.8592784629635	9.73825452763322	10.0228996885524	10.2838929874181
Cyp4d21	FBGN0031925	FBTR0079471	-0.123380771487295	1		9.05975888650005	8.7163802548344	8.49148456376414	9.29680205560882	8.4153391015285	7.89690420429404
fbp	FBGN0032820	FBTR0081321	-0.00604391717930149	1		9.13078880782007	8.64826607839306	9.54568743531771	9.17608084182975	8.87647353670932	9.35492815414916
CG10226	FBGN0035695	FBTR0077012	-0.553202996820548	1		8.69594412506087	8.83569228983595	9.07578749146189	8.40219109117776	8.54422375289158	7.97576520577451
Esyt2	FBGN0266758	FBTR0084647	-0.224568380031562	1		9.15370901144823	9.11779945207356	8.861405034695	8.97560261305606	8.89123609314067	8.58611754661134
7B2	FBGN0041707	FBTR0078789	-0.743203522827689	1		8.63752172772362	8.91345049295905	8.67904172506866	8.19612638968295	8.13184581434721	7.64996987887322
CG12766	FBGN0035476	FBTR0073172	-0.0752198343722077	1		6.65111803905531	6.4087622233392	8.78318542175532	6.11887812567555	6.53827987736182	8.75660822696281
asRNA:CR43481	FBGN0263492	FBTR0344962	3.24755808644058	4.89056051739124e-19		5.65483838916344	5.52882793681876	5.41180977809494	8.76096556005863	8.84041460979948	8.35783740408784
CG7768	FBGN0036415	FBTR0075736	0.411093556820442	1		9.63433809896428	9.65319622467939	9.77228895140247	9.73363739303218	10.0884202547367	10.3942368928659
trbd	FBGN0037734	FBTR0082091	-0.00567691514123118	1		9.35830245222185	9.24956895329937	9.29698648387744	9.64789781219043	9.26444777068209	8.87654970475374
Cka	FBGN0044323	FBTR0079536	0.0649982301113953	1		9.46752418630791	9.43325544190508	9.69047004330943	9.58776966007377	9.6605737599263	9.54536353337415
ABCA	FBGN0031170	FBTR0306679	0.000423986288406028	1		9.2753901340438	9.26942078516841	9.35800472437709	9.6131282903156	9.36939545252038	8.80923722867164
Timp	FBGN0025879	FBTR0082245	-0.312559320767352	1		9.11335648253598	9.00154508042298	9.0897816011131	8.9479663092836	8.75259751995621	8.55049201013697
CG12362	FBGN0036082	FBTR0076281	0.0342393952994839	1		9.33509542266928	9.40122361378313	9.49925930186982	9.24907179724431	9.58812677010551	9.47923237455561
Adgf-A2	FBGN0043025	FBTR0075192	-0.0103601184985649	1		9.22036259006181	9.34807243535966	9.49751071387237	9.4898651437659	9.47704290020751	9.03225272468326
PHGPx	FBGN0035438	FBTR0073066	0.108251966062734	1		9.61382252423565	9.61491576456176	9.65168820936844	9.71969666281013	9.23234260252201	10.1216929612348
Ost48	FBGN0014868	FBTR0071344	-0.265020893374793	1		9.04961112471816	9.09573078942229	9.34445024657653	8.86173151951737	8.94316444519549	8.909063703892
Mal-A4	FBGN0033294	FBTR0088748	0.640595848865509	1		6.78437172067872	6.05330584521693	8.86412165312175	7.5244763748348	8.37809417572415	8.90100364267479
kermit	FBGN0010504	FBTR0088811	0.0433633007428694	1		9.44602190149224	9.54171065893998	9.68433458081881	9.60556739345305	9.64845947157734	9.55309936112177
Snx3	FBGN0038065	FBTR0082641	-0.00279411083217595	1		9.2771307392461	9.38311596621483	9.26445364384341	9.45382579328809	9.43735890439949	8.97581487366963
asRNA:CR45046	FBGN0266406	FBTR0344349	0.139244398387764	1		9.28407223543382	9.32738809002144	9.55748437296864	9.24258676444262	9.71469359050084	9.59616906207357
klar	FBGN0001316	FBTR0072565	0.189875927750712	1		9.47664224327139	9.54822585642087	9.39040209039216	9.77691478630892	9.77643040428433	9.39851855928824
CG8963	FBGN0034181	FBTR0087016	0.0169324298810659	1		9.48117975208644	9.4663125892892	9.65168820936844	9.64298174753715	9.54022519635961	9.46836429898185
gem	FBGN0050011	FBTR0089758	0.205806665010024	1		9.91148402539308	9.83869455028104	9.96681957505645	10.1947928681949	10.0242396894273	10.1129966265621
CG31624	FBGN0051624	FBTR0081491	-0.0462746922108997	1		9.05164639536975	9.46114313403837	9.19062221598525	9.00655200996138	9.36517171675389	9.1960201120703
CG10550	FBGN0039321	FBTR0084857	-0.356916393734954	1		9.03322476097921	9.06652739042564	9.0897816011131	8.93193314568187	8.66253269829808	8.50335581953037
CG13991	FBGN0031785	FBTR0079202	0.0803337669367564	1		9.54758354019354	9.56759675201217	9.6981028595465	9.66739624623112	9.716352552147	9.67154344210546
ox	FBGN0011227	FBTR0087861	-0.184491542787647	1		9.04553194938301	8.7619359759056	8.91478862594152	9.39070714265322	8.34416056468672	8.12162562388906
fbl	FBGN0011205	FBTR0078186	0.108677552068816	1		9.73655592428249	9.69489797375863	9.65639745027712	10.0611358658859	9.44137678689261	9.84960875734071
Moca-cyp	FBGN0039581	FBTR0085286	-0.249913916495555	1		9.10945386001325	9.19456312943177	8.88031480810416	9.09560543000031	8.69654907266115	8.62578352878605
PhKgamma	FBGN0011754	FBTR0090002	-0.00639963589304448	1		9.4537381301553	9.45768651113076	9.56418242138536	9.53036022894375	9.4887383190512	9.4380479249033
Mondo	FBGN0032940	FBTR0081524	0.109482757684481	1		9.57472826341403	9.5003102059611	9.72076196266958	9.50349019200538	9.48485037110944	10.0669108068343
CG1907	FBGN0039674	FBTR0085447	-0.146601345007981	1		9.27886924694628	8.97277379953442	9.26856059528787	9.03685138549602	9.00690819434725	9.06147382122384
CG33303	FBGN0053303	FBTR0080052	-0.266627666071891	1		9.13271279425775	9.11560771510522	9.25206217198641	8.8869004600356	8.87052595611875	8.95260667709662
CG3638	FBGN0261444	FBTR0070249	0.283965977041019	1		9.49620253276756	9.20490888701715	9.81081778901513	9.74744470250048	9.286950344143	10.2366382577995
Prosalpha4	FBGN0004066	FBTR0074210	-0.383279531717994	1		8.98504994965587	9.02275314832355	9.0110778216808	8.95194691312507	8.53673189133298	8.32206435946378
qtc	FBGN0028572	FBTR0079012	0.0384122923853651	1		9.45219818250018	9.53680487930978	9.42024315613909	9.47334339245161	9.55698710373117	9.4927033399739
ND-PDSW	FBGN0021967	FBTR0077520	0.101552223335026	1		9.62480045747624	9.62110930676023	9.37143303891201	9.83194990963244	9.23697302955066	9.79845813684255
Jheh3	FBGN0034406	FBTR0086622	-0.324415128434933	1		9.0061934600264	8.88026854233223	8.71560131230445	8.81878223146519	8.69990701001768	8.0061409243478
CG5080	FBGN0031313	FBTR0077981	-0.0425704604279208	1		9.41315537415413	9.28315630229181	9.54060192493268	9.55412267764955	9.27574293022221	9.27610373790561
clu	FBGN0034087	FBTR0087242	0.0556610338135652	1		9.53308902391323	9.32359522950497	9.57084951620311	9.71032743738592	9.47508441271299	9.40423235693663
CG42672	FBGN0261554	FBTR0302701	0.0620087119262157	1		9.58600656911061	9.55147245481216	9.41839606405851	9.69378344013849	9.48290246092533	9.56590093740886
Irk3	FBGN0032706	FBTR0081125	-0.280280383224281	1		8.7344630015632	8.93846564551234	7.92148906434601	8.62796165353167	8.506369226764	7.62082099228959
NUCB1	FBGN0052190	FBTR0075171	0.381621409877245	1		10.2182378269854	10.0926776768545	10.252515324996	10.5184226319049	10.4291503596847	10.7454416682917
asRNA:CR45955	FBGN0267617	FBTR0347058	-0.00244117711092319	1		8.90625996797136	8.1497314918787	9.17539144689788	8.24884995087494	8.58474768201468	9.34901530444359
zda	FBGN0034368	FBTR0086661	0.176049262306963	1		9.83082350031029	9.61956341215485	9.86063941526551	9.96395840402061	9.73283808496211	10.1286124825682
Prosbeta3	FBGN0026380	FBTR0082010	-0.0637198134654432	1		9.41789668296049	9.15669179080647	9.39416615389087	9.30616149787341	9.09626161408082	9.38124012143627
PlexA	FBGN0025741	FBTR0089223	0.0360587649710048	1		9.58741017811394	9.48341154103411	9.70720925144397	9.67222995512871	9.34815201973814	9.8369901148258
lqfR	FBGN0261279	FBTR0299515	-0.000273837340063142	1		9.38760181960524	9.28705683557613	9.4220878863989	9.30304842548204	9.45137280901768	9.33711640362908
HERC2	FBGN0031107	FBTR0301344	-0.207598485543633	1		8.99354457425093	8.96549042391863	9.0897816011131	9.16925847009091	8.94882055551422	8.11467242950219
Arts	FBGN0042177	FBTR0075313	-0.057250065051737	1		9.2003209623444	9.3140692222959	9.05453847033215	9.28738149753099	9.2530634807091	8.82209987439495
AP-1-2beta	FBGN0010380	FBTR0074789	-0.28580060367214	1		9.14610933131234	8.9285115728284	9.02328213579069	8.93595817206674	8.6659706556905	8.64038154229782
CG13032	FBGN0036652	FBTR0075316	0.128339553543506	1		9.24191325831548	9.3647781528339	9.55748437296864	9.36406826919551	9.71136993327426	9.46015917481938
vlc	FBGN0259978	FBTR0086039	-0.0434820425310342	1		9.37790132878229	9.33870720726254	9.34055403257739	9.12763251900216	9.26671388824146	9.50870420151143
CG3061	FBGN0038195	FBTR0082869	-0.00459553051784474	1		9.4351493743331	9.47488739730317	9.32486309316104	9.46779382677007	9.38199296857989	9.37543434854822
Gbeta13F	FBGN0001105	FBTR0074107	0.292007708974399	1		9.75540925192984	9.64410112259874	9.79239526426154	9.81893168166866	9.68957749114142	10.4450121026867
Lon	FBGN0036892	FBTR0074967	0.0702970926738397	1		9.58600656911061	9.56438627742283	9.62950618682067	9.68902152725158	9.63273297599367	9.669172487208
CG33017	FBGN0053017	FBTR0087135	0.186248454015657	1		9.66789543847787	9.4645914948474	9.56751982010311	9.55935048868611	9.58086002773238	10.0669108068343
CG7611	FBGN0037094	FBTR0078359	-0.116267102060128	1		9.32335040023441	9.16094914582454	9.25827121184423	9.38188205860751	8.97122582224467	9.01741718986037
CG3630	FBGN0023540	FBTR0070385	0.0564524478280926	1		9.47512656340478	9.20902650562216	9.05691498714086	9.4898651437659	9.11399042055906	9.31908199446034
CG12268	FBGN0039131	FBTR0084513	-0.59619667651866	1		8.72173730428984	8.7619359759056	8.79177184468663	8.66237972572553	8.16623973475738	7.42112978889219
scny	FBGN0260936	FBTR0077100	-0.113666937636367	1		9.2806056621934	9.32928078752023	9.43127632071025	9.22952858590031	9.19713241600342	9.27921643669988
osa	FBGN0261885	FBTR0089581	0.216470749524937	1		9.8248857270635	9.82802509006791	9.84422263628702	10.2214198596877	9.97796659929297	9.92904467682343
OXA1L	FBGN0027615	FBTR0076271	-0.0457739393165249	1		9.11335648253598	9.13953561393798	9.20997129417149	9.19635649277587	9.34171751002835	8.71123487200969
BtbVII	FBGN0263108	FBTR0307301	-0.00201223978155568	1		9.42576440125464	9.4645914948474	9.45669690251526	9.55935048868611	9.43936924436287	9.3341262808077
lectin-29Ca	FBGN0040098	FBTR0079715	0.166553435769417	1		8.70631679916617	8.8982305220596	9.30500634484066	8.40219109117776	8.84648736675301	9.8369901148258
unc80	FBGN0039536	FBTR0330108	-0.0508214657402559	1		8.86519031986256	9.25952901471407	8.97634606109252	9.04805157907804	9.28023634880204	8.55049201013697
ND-B14.5B	FBGN0031505	FBTR0077617	-0.357472126995282	1		8.93079441043992	8.97519344320092	8.73946960691514	9.02178123942497	8.32688968161434	8.07939472160948
Gpo2	FBGN0033190	FBTR0088907	-0.1203926049792	1		9.04757297876777	9.14813920435481	9.20783416718429	9.0811397147705	9.23465967374402	8.66914177214126
Pka-C3	FBGN0000489	FBTR0075528	0.0496042477088288	1		9.4736092895064	9.55955712996834	9.52007870031092	9.46779382677007	9.56805448393941	9.65964950968061
Naprt	FBGN0031589	FBTR0077479	-0.0298558981003051	1		9.12886225211619	9.05513600715675	9.62790862914621	9.18625428628555	9.05490137025092	9.51399862692572
Prosalpha7	FBGN0023175	FBTR0089998	-0.0103615596074842	1		9.41315537415413	9.44900854603334	9.52351957658509	9.60050469139175	9.4130137500951	9.33112994779867
CG31161	FBGN0051161	FBTR0304668	0.0463401291202592	1		9.34674560014965	9.45074831998815	9.61345044037582	9.36107780162332	9.57903760863624	9.60611894453591
deltaTry	FBGN0010358	FBTR0088124	-0.226715664888144	1		8.83241884125974	9.27139102652805	8.88031480810416	9.19970823611472	8.10169828467471	8.85167411081513
sle	FBGN0037810	FBTR0082231	0.446023009914584	1		9.69809363773364	9.57239910781956	9.88759228089575	9.87661030378969	10.0494660460276	10.5073947335584
Atx2	FBGN0041188	FBTR0083099	0.00669972947148527	1		9.46752418630791	9.47488739730317	9.5097065561157	9.66739624623112	9.40891598202193	9.38124012143627
Mpi	FBGN0286506	FBTR0082131	-0.102883946333221	1		9.28925652708099	9.04595769350498	9.23746963961289	8.92384924675601	8.96565704202438	9.35197475850267
hig	FBGN0010114	FBTR0088606	-0.0438991479357471	1		9.20581453017389	9.50701463592157	9.37524685461869	9.54360987887819	9.29140904501595	9.10422483522077
Ddc	FBGN0000422	FBTR0081166	-0.486262709800051	1		8.7520924782275	8.99678953627012	8.99381645637684	8.57732339518147	8.44365690468221	8.27294388679056
l(1)G0289	FBGN0028331	FBTR0071470	-0.0452929461403226	1		9.38114207833056	9.29288793340241	9.28081176404885	9.46501101809915	9.19713241600342	9.14233062463179
Drsl5	FBGN0035434	FBTR0073062	-1.03509228366538	1		8.67497232765983	8.16676755983048	7.9827672382136	7.62762042677559	7.05073197088394	7.13534334569723
Culd	FBGN0035880	FBTR0076674	0.991034850392813	1		8.23000480290299	8.4948278636725	8.7275848193995	9.57750007167245	9.67087708218198	9.13547674286246
CG6180	FBGN0032453	FBTR0080398	-0.188404683977086	1		9.13463421827289	9.1068073179127	9.0110778216808	8.91979024730663	9.00690819434725	8.75213457082738
Plp	FBGN0086690	FBTR0099993	0.0271816430374261	1		9.45065658933237	9.26547221194736	9.40539977690046	9.71267545423673	9.24618953569489	9.1960201120703
Cyp28d1	FBGN0031689	FBTR0079062	0.0285833691242204	1		9.04553194938301	8.62688079128173	9.37714998838884	8.65262949057478	8.96286457033946	9.49001919076362
Neurochondrin	FBGN0037447	FBTR0081729	-0.413362005454962	1		8.78427213518791	8.95817009188438	8.66353082642381	8.65751284506976	8.60279796493679	7.76988927243459
Usp30	FBGN0029819	FBTR0070828	-0.0465562988637715	1		9.18927066951814	9.29288793340241	9.29698648387744	9.1828711029905	9.37150269229609	9.06508519178605
CG2269	FBGN0033484	FBTR0088407	-0.00804031061772097	1		9.34840225783435	9.4969462709662	9.4674557997272	9.51429833476029	9.44338153976329	9.32812737875241
mAcon2	FBGN0037862	FBTR0082336	0.113397176747744	1		9.40203134499762	9.49862921892519	9.65639745027712	9.62064976841808	9.72626645993275	9.550525358015
Ptpmeg	FBGN0261985	FBTR0306559	0.0494004349484139	1		9.33174944740727	9.46286834473594	9.57251148686633	9.47057127802476	9.5935529071875	9.45190711812341
CG1418	FBGN0033468	FBTR0088440	0.113934748183168	1		9.42419428637212	9.46286834473594	9.47990727176962	9.32162688842141	9.63799421208552	9.71586670083214
CG4686	FBGN0038739	FBTR0083816	-0.0418096362203927	1		9.11724857658063	9.10238690629547	9.05928759560788	9.03309858140935	9.30249588076826	8.76106805360124
CG9014	FBGN0028847	FBTR0080579	-0.0243252817451903	1		9.20764108066647	9.22538045514746	9.23537289070395	9.01798897689132	9.37570796058931	9.17277641908854
Der-1	FBGN0267972	FBTR0077813	-0.0655837378168198	1		9.36976746220441	9.1966382247264	9.27265588856378	9.23280422780775	9.11399042055906	9.30081928933818
CG31808	FBGN0062978	FBTR0303445	0.151106124223816	1		9.52871211939149	9.44552269136364	9.23746963961289	9.42261162462596	9.2530634807091	9.92109578198538
CG43816	FBGN0264364	FBTR0332229	0.13382854213087	1		9.46141330816848	9.4208829887218	9.35027490900726	9.36107780162332	9.61683315832278	9.63799016088122
Sgt	FBGN0032640	FBTR0080982	-0.0239094084532282	1		9.31659577779173	9.41019291690766	9.48344518559312	9.31236756251826	9.41096632094824	9.41559250856317
ND-AGGG	FBGN0058002	FBTR0113773	-0.313640715418576	1		8.96790916205542	8.9159716170913	8.93560097905444	9.14164170849432	8.20928882611643	8.36371428028263
CG11050	FBGN0031836	FBTR0079291	0.0196958174765927	1		9.4304645191333	9.3647781528339	9.37905061494368	9.50890438468995	9.40891598202193	9.30997953956665
Kyat	FBGN0037955	FBTR0082519	-0.3201538388767	1		8.93300426291202	9.00154508042298	8.65100090818262	8.91163782712775	8.49867765450478	8.14910805437098
Zn72D	FBGN0263603	FBTR0075493	-0.159495825431319	1		9.00198947491619	9.03440207362827	8.92523233211043	9.07385209885105	9.01771216807164	8.26039792740082
CG2680	FBGN0024995	FBTR0273279	-0.425490289514556	1		8.78915975782141	8.87509520327987	8.41573760118759	8.36684812586741	8.54795514464007	7.84743186807169
CG4377	FBGN0034664	FBTR0071739	-0.355970209069143	1		8.79646028414795	8.51492409747151	9.04977366003576	7.85720264208714	8.60638107855454	8.73862976105468
Pdcd4	FBGN0030520	FBTR0073840	0.060503535288317	1		9.31828740053909	9.2615128020427	9.11280762915447	9.38482975555598	9.40686272503371	9.06147382122384
by	FBGN0000244	FBTR0082119	0.0451585402907786	1		9.4304645191333	9.2575424958091	9.30300555528477	9.59032567544223	9.33956628021445	9.17277641908854
Hexo2	FBGN0041629	FBTR0071249	-0.199958394969991	1		9.11140649089324	9.01100939853443	9.17320243709221	9.2130378785723	8.8220414429658	8.60608685727265
eRF3	FBGN0020443	FBTR0080369	0.0777082291541845	1		9.56050525219239	9.48000792492764	9.70569550554352	9.68424384462224	9.58086002773238	9.72045406472951
Tango9	FBGN0260744	FBTR0082508	-0.0234197606830665	1		9.26314673958133	9.41376508265849	9.07812928996815	9.20971699622605	9.23465967374402	9.2604387024137
UK114	FBGN0086691	FBTR0080746	0.505621943683662	1		8.18250099753153	7.8189322924808	8.70654790398683	7.84012219869911	8.03413368810702	9.69736997351737
CG9570	FBGN0031085	FBTR0070002	-0.129069595361132	1		9.15938261480671	9.14599311209104	9.16220728818065	8.9479663092836	9.14880753217831	8.97197267492979
bip2	FBGN0026262	FBTR0089110	-0.196269772864798	1		9.19664692777109	9.07331929513503	9.09903615946808	9.00271945040008	8.61352071846225	9.13203755277715
CG5886	FBGN0039379	FBTR0084907	0.0148211538094424	1		9.2771307392461	9.37763905491326	9.52351957658509	9.3789283266277	9.49648292228972	9.34901530444359
Glg1	FBGN0264561	FBTR0078388	-0.0641253933471383	1		9.26840663658964	9.20284566225264	8.97634606109252	9.3460317698376	8.97953889495297	8.91307691089597
NKAIN	FBGN0085442	FBTR0301847	-0.0999272001228051	1		9.28925652708099	9.22741172537969	9.19062221598525	9.37596853485395	8.990548999289	9.01741718986037
ymp	FBGN0261287	FBTR0084894	0.0320964210654582	1		9.28233999001833	9.38129263836437	9.29497453329235	9.29366869957951	9.48095191713912	9.26672514254128
Tom20	FBGN0036928	FBTR0074903	-0.105149823771393	1		9.21492424472244	9.26942078516841	9.20569386968062	8.99887668241256	9.15616026582368	9.21239642224685
Erk7	FBGN0052703	FBTR0071329	0.198386030388361	1		9.44447369095639	9.50534144709379	9.56251082239211	9.47887169258394	9.80477696490199	9.79628699550876
Amph	FBGN0027356	FBTR0087828	0.258013176542537	1		9.77894179828981	9.68162484207324	9.79524485592882	9.95009444574	9.57355649797143	10.392800642243
lncRNA:CR42850	FBGN0262097	FBTR0342943	0.424223806259671	1		9.49918840784944	9.52198664867806	9.59394466481111	9.55150165103278	9.79067330382583	10.4042508100221
Smg6	FBGN0039260	FBTR0084796	-0.0542187477662395	1		9.17813508348074	9.23752539724702	9.20569386968062	9.1828711029905	9.29807136523299	8.95260667709662
CG6891	FBGN0030955	FBTR0074631	-0.336435544119949	1		8.92414447045478	9.01571837614951	8.84774467708261	8.29971445945263	8.65908652864339	8.78754131293681
Khc	FBGN0001308	FBTR0087184	-0.0296758228528838	1		9.36322718866245	9.30640286812364	9.34250345486523	9.47057127802476	9.25762798234079	9.18278389195192
Cchl	FBGN0038925	FBTR0084185	0.0313513412580271	1		9.46904787000364	9.42265699155202	9.30100198709664	9.60556739345305	9.29140904501595	9.38124012143627
CG14034	FBGN0250847	FBTR0110802	0.143338268420402	1		8.87211696617724	8.9285115728284	9.20783416718429	8.33671951132769	8.96006668307939	9.79193488600141
Kap-alpha1	FBGN0024889	FBTR0074881	0.0940273119288665	1		9.4382641806986	9.35737726114208	9.56751982010311	9.37300265837091	9.57172482375646	9.68803191335199
CG7794	FBGN0038565	FBTR0083540	-0.0674636180961332	1		9.06983576828883	9.12653325414241	9.17101010084101	8.83180180200278	9.28471581562139	9.00618955744278
CG18335	FBGN0033610	FBTR0088177	0.070421376350956	1		9.40521840100211	9.47488739730317	9.38662818056842	9.42833739142243	9.54956139957124	9.495382504569
cnc	FBGN0262975	FBTR0306744	0.294313074287257	1		10.0755013486939	9.94496963159702	10.2316299906133	10.4198387336136	10.0986328252281	10.5886775955139
puf	FBGN0039214	FBTR0084667	0.0768167690482339	1		9.4398190656582	9.49188561566727	9.66265262130837	9.68663466367997	9.61860848285033	9.52190401191038
eas	FBGN0000536	FBTR0074211	0.0529046519624399	1		9.40998582278767	9.18204948541767	9.58244330437931	9.76338797201701	9.19950668594317	9.34010034195199
Hn	FBGN0001208	FBTR0076811	0.321158699427498	1		9.46447198274559	8.76473600569319	9.32880185606247	9.63309907570418	8.98229930839193	9.86004063248697
CG14183	FBGN0036931	FBTR0074907	0.208642950782575	1		9.69939237219102	9.59460112663575	9.83732679052856	9.81237824955463	9.85534187094461	10.0830307312413
ReepB	FBGN0033906	FBTR0087525	-0.0605634293659352	1		9.31320657013906	9.43677102696473	9.3228896718381	9.2715425651922	9.14141713308546	9.46836429898185
Shab	FBGN0262593	FBTR0305201	0.0989847001292383	1		9.30469855275987	9.61491576456176	9.47280530923195	9.3789283266277	9.60255136211073	9.7020164352234
CG12581	FBGN0037213	FBTR0078961	-0.50092801143755	1		8.68549633320218	8.93349719408988	8.49849538817295	8.68168470882875	8.00728083097319	7.83901899329106
CG16979	FBGN0036512	FBTR0075563	0.0825970306926968	1		9.46294345604834	9.32169505337969	9.33860197259433	9.41686304283311	9.47704290020751	9.47923237455561
SF1	FBGN0025571	FBTR0083456	-0.246243849324634	1		8.90175398464627	9.02509047020254	8.9561173573443	8.90754427623526	8.90293833078837	8.24137201918089
CG10650	FBGN0046302	FBTR0081183	-0.080124264828656	1		9.09768224808562	8.83569228983595	9.14667192739307	8.54606472304593	9.08859634995017	9.14915209922803
FBTI0019115	FBTI0019115	FBTI0019115	-0.0369612080868603	1		9.06983576828883	9.16094914582454	9.29094219504157	8.82747498701874	9.32441717951843	9.21564949498585
CG9896	FBGN0034808	FBTR0071988	-0.0110432526323569	1		9.12500140539784	9.12217296219549	8.64153153331404	8.99502365147112	9.08089014143296	8.8178250553447
AGO1	FBGN0262739	FBTR0087612	0.429499024634452	1		9.61657484884593	9.53352506733955	9.64538521384328	9.74055756555611	9.70135277121826	10.4953998278534
Eaat2	FBGN0026438	FBTR0078043	-0.0995306154331766	1		9.17999699355872	9.22334632091634	8.95866151112451	9.16240368263395	9.02040056676441	8.88474715916344
CG31204	FBGN0051204	FBTR0085814	0.0205582093656212	1		9.16878931752026	9.2355083268822	9.20569386968062	9.06285118299588	9.42117453330883	9.15594147167086
CG4658	FBGN0032170	FBTR0079885	-0.250677376099701	1		9.03322476097921	9.02742401149163	9.00123948758777	8.97950779218072	8.78141156228127	8.51923961564391
RpL34a	FBGN0039406	FBTR0084972	-0.0785609144900504	1		9.2806056621934	9.25356123310745	9.14220235200607	9.23933328364813	9.09115596585559	9.11471753829456
CG9953	FBGN0035726	FBTR0076898	0.016894848691304	1		9.24902586562765	9.05284689716061	9.10134055279948	9.56974962054652	9.04437334371492	8.72042442228546
cdi	FBGN0004876	FBTR0083716	0.553939772578471	1		9.88433399820864	9.89600652145061	9.94517357981858	10.3263394955675	10.4291503596847	10.6123189281429
Cow	FBGN0039054	FBTR0302022	0.112648449146583	1		9.53599960050093	9.5627783570087	9.49225219776968	9.70326037070545	9.62745248292037	9.59616906207357
Tim23	FBGN0267976	FBTR0113781	0.060006971593546	1		9.53308902391323	9.41732842543763	9.67508218399072	9.63804887382238	9.36939545252038	9.78319108144456
Pdp1	FBGN0016694	FBTR0076775	0.480115712807396	1		9.95562862418424	9.77623886563435	9.9283988120021	10.2524140770128	10.0067218399347	10.7454416682917
CG6145	FBGN0033853	FBTR0087685	0.00221664312155503	1		8.96142849644423	8.87250156045683	8.66664637587477	9.5383246120256	8.45562499528918	8.14228637102174
CG13907	FBGN0035173	FBTR0072593	-0.144427182086471	1		9.11919069314609	9.04825775194356	9.20140372539714	9.2747242934962	8.94032805266455	8.66438803942874
CG13887	FBGN0035165	FBTR0072583	-0.0978311498174763	1		9.2454739451858	9.22741172537969	9.21423607407234	9.33996914374209	9.04701256172798	8.98728045330583
betaTub97EF	FBGN0003890	FBTR0300611	-0.032727617186418	1		9.19480639584158	9.03207980108252	9.04977366003576	9.24907179724431	9.16347571600237	8.71583696398248
CG30197	FBGN0050197	FBTR0087494	-0.442176696235219	1		8.80854632742357	8.91345049295905	8.99381645637684	8.59270236708422	8.39476629294812	8.41555589116086
CG3107	FBGN0033005	FBTR0086077	-0.154213384307242	1		9.16878931752026	9.09795290891801	9.13322144427864	8.82747498701874	8.928926386906	9.16606599549977
CG3819	FBGN0036833	FBTR0075048	-0.361494112452244	1		8.81574965019379	9.01571837614951	9.02571065842063	8.82313515635368	8.58837585071011	8.34006175742023
CG3092	FBGN0034835	FBTR0071999	0.0381579941628359	1		9.22217082575253	9.27728565770427	9.33860197259433	9.1828711029905	9.47312326291783	9.27610373790561
CG1572	FBGN0030309	FBTR0073543	-0.461631878385481	1		8.7344630015632	8.83569228983595	8.44143102136917	8.15527945939937	8.49867765450478	7.9525562037339
CG6126	FBGN0038407	FBTR0083278	-0.456186437533138	1		8.75958251561956	8.7979192141639	8.93818153882446	8.63292907888642	8.44765730981706	7.99103300808534
Asph	FBGN0034075	FBTR0087219	-0.0887028294874569	1		9.22217082575253	9.13953561393798	9.1992538596486	9.27789902023596	9.0988076783731	8.89695666267253
Sec31	FBGN0033339	FBTR0088642	-0.0842700246981205	1		9.19111827274081	9.21108091623375	8.98635503417464	9.2715425651922	9.00690819434725	8.83907359921048
CG33129	FBGN0053129	FBTR0080169	0.103293783454339	1		9.5243218956273	9.44377660047336	9.77228895140247	9.66981512507957	9.39448143549936	9.95458021896173
stmA	FBGN0086784	FBTR0088715	-0.0862198003744813	1		9.27886924694628	9.33870720726254	9.26650858098368	9.29680205560882	9.0834634539824	9.24460170431395
mud	FBGN0002873	FBTR0308325	0.208990638033557	1		9.31490216921435	9.42973126907382	9.77517849479115	9.54624526909144	9.76685641542595	9.85170117558281
CG17549	FBGN0032774	FBTR0081219	0.0357633757245429	1		9.41315537415413	9.24956895329937	9.20997129417149	9.31236756251826	9.27123547270191	9.40423235693663
Pcyt2	FBGN0035231	FBTR0072742	-0.0103754392792572	1		9.04348802839373	9.06198162484573	9.0110778216808	8.99502365147112	9.30028531916037	8.72499733968761
RhoGAP1A	FBGN0025836	FBTR0112919	-0.0582644326800627	1		9.31490216921435	9.21926942807263	9.3483359666005	9.29680205560882	9.17075425891373	9.24460170431395
Pde8	FBGN0266377	FBTR0344176	-0.0542984009283977	1		9.26138917038106	9.2634938652968	9.02084951827727	9.15896403646218	9.07055074436817	9.16942510882418
CG7309	FBGN0032314	FBTR0301184	0.228251824034013	1		9.50216811597353	9.54985006887248	9.51144043354522	9.56455942438143	9.81874408356558	9.84331323227951
CG6178	FBGN0039156	FBTR0084550	0.0811264964490953	1		9.26665546749713	9.00154508042298	9.18628695041947	9.70326037070545	9.04964696045885	8.80492406889658
tomboy40	FBGN0033074	FBTR0085994	-0.118998987554647	1		8.63752172772362	8.85946294001853	8.96373639847619	8.70545824591115	9.12652178100948	8.10768556122972
scpr-B	FBGN0037888	FBTR0082362	0.0683641267090345	1		9.21310689777271	8.82500052070526	8.84499701529327	8.65262949057478	9.05490137025092	9.3341262808077
msn	FBGN0010909	FBTR0072956	-0.0308030630670427	1		9.3681351713582	9.39942304218182	9.2828435490137	9.43688365749849	9.09371104855625	9.41276084584103
CG10516	FBGN0036549	FBTR0075512	-0.580616866783593	1		7.94913685053057	7.2033178393605	8.90953828450518	7.3544597307309	7.47589240306843	7.9525562037339
CG30350	FBGN0050350	FBTR0088636	-0.0117127379269996	1		9.11919069314609	8.99916926780344	9.08280151403983	9.07750050838004	9.27123547270191	8.76994655855876
Rpn5	FBGN0028690	FBTR0078629	-0.0469753578436217	1		9.34176418230518	9.31597946234449	9.36377502771061	9.38777144208425	9.17799626509176	9.31302007682996
CG7518	FBGN0038108	FBTR0306256	-0.29860587413981	1		8.90850769300648	9.02041203358484	8.96373639847619	8.67206450750321	8.77823827425548	8.54014958608431
CG42268	FBGN0259163	FBTR0299606	0.0558570672724371	1		9.3648650387876	9.37397619537137	9.33860197259433	9.34300364140328	9.46919294740418	9.42686390585487
Ehbp1	FBGN0034180	FBTR0087019	0.0572308290716149	1		9.48871069636194	9.48000792492764	9.63269600481327	9.6156398092216	9.50226421312681	9.65725891098173
heph	FBGN0011224	FBTR0085878	0.371733306590369	1		9.72001467776488	9.72970733043138	9.87013030248974	9.87661030378969	10.0053654612858	10.4819541345864
CG32549	FBGN0052549	FBTR0074570	0.235540530513154	1		9.7752515574715	9.49526135750381	9.8206410241046	10.164238072377	9.67770530975176	9.93695001508243
CG11714	FBGN0036170	FBTR0076156	0.25880116903141	1		9.39883723288073	9.32928078752023	9.21210526002157	9.18625428628555	9.55883757308925	9.88885486208097
ttm2	FBGN0035124	FBTR0072507	0.0973670992953432	1		9.12886225211619	9.3025543598454	9.28689855479318	9.32470017129883	9.54022519635961	9.11122844299413
Dic1	FBGN0027610	FBTR0082747	-0.000264087813079105	1		9.41631797738731	9.28510788714007	9.33468991092298	9.42261162462596	9.19475423224174	9.41559250856317
Roc1a	FBGN0025638	FBTR0070122	-0.471082302534256	1		8.80854632742357	8.74502070604562	8.86683316572428	8.56177871711867	8.30940953658326	8.12162562388906
CG11857	FBGN0039303	FBTR0084814	-0.0422602059887909	1		9.27015568265844	9.1862327717766	9.2787771136324	9.21965679825028	9.230021803931	9.1593242137292
Adk3	FBGN0042094	FBTR0082330	-0.04343418323245	1		9.2753901340438	9.3025543598454	9.39979389926973	9.23280422780775	9.25762798234079	9.35787551613722
Hmt-1	FBGN0038376	FBTR0083188	-0.0306550322665173	1		9.23834376163708	9.00391698701475	9.00862452084961	9.38482975555598	8.94316444519549	8.77877075824443
Klp3A	FBGN0011606	FBTR0070448	0.0419357521253047	1		9.24725099851158	9.17785403377957	9.34055403257739	9.17608084182975	9.42928941357539	9.2729843087582
CG43061	FBGN0262363	FBTR0304645	0.891865373764722	1		8.10622014772337	7.49396048505187	8.27584823902313	7.74238425293016	8.59560492934799	9.66203615362187
pros	FBGN0004595	FBTR0304603	0.161247701985386	1		9.05773503637277	9.22944013966654	9.48167731318214	8.92384924675601	9.29363323866085	9.8949551729103
SRPK	FBGN0286813	FBTR0087383	0.122327371122795	1		9.52138764008273	9.48171073670997	9.62150064902398	9.66497330498379	9.65884936283238	9.669172487208
Crag	FBGN0025864	FBTR0071219	-0.0582893459100854	1		9.11530384206641	9.14813920435481	8.98635503417464	9.39947857098518	8.97953889495297	8.59113584731443
Pi4KIIalpha	FBGN0037339	FBTR0078755	0.0837655114020972	1		9.28580240343456	9.32359522950497	9.24790791647044	9.33388093316906	9.49841259452293	9.2604387024137
CG11327	FBGN0031849	FBTR0079315	0.308517668574396	1		9.71102866909404	9.63035004907511	9.78954003297834	9.80579491262708	9.94580088060695	10.2667454409742
nsl1	FBGN0262527	FBTR0301726	-0.188826235685414	1		9.07784690158952	9.11998786441334	9.08046729340061	9.13815214377418	8.82819186724318	8.72042442228546
corto	FBGN0010313	FBTR0078844	-0.45417938072739	1		8.80613720517513	8.84894652947532	8.91740664874262	8.39050604235449	8.27830019864013	8.55049201013697
Ube3a	FBGN0061469	FBTR0076186	0.0457399242049556	1		9.2806056621934	9.29094685163686	9.43493537105273	9.39656068301294	9.47312326291783	9.26672514254128
Nrg	FBGN0264975	FBTR0071207	0.0878127781252465	1		9.5184474044763	9.42619846641228	9.43858516456341	9.85551578066519	9.2530634807091	9.47923237455561
nwk	FBGN0263456	FBTR0309276	-0.0626715309578361	1		9.08581379545633	9.22334632091634	9.07812928996815	8.90343907710639	9.21367083112659	9.06508519178605
Apoltp	FBGN0032136	FBTR0303874	0.485195810813345	1		9.81053456212746	9.44377660047336	9.97312472331799	10.590413223821	9.84779351508026	10.1960414300819
sima	FBGN0266411	FBTR0344373	0.265671796525281	1		9.52138764008273	9.38311596621483	9.77950198738284	10.2378155754638	9.58086002773238	9.58615008109897
Obp83a	FBGN0011281	FBTR0078656	-0.418373342848421	1		8.51895780948568	8.95326915327224	8.63199959370865	8.41954310346629	8.58474768201468	7.76101041383782
CG1461	FBGN0030558	FBTR0073908	-0.0446137448869182	1		9.04961112471816	8.86469253734155	9.08280151403983	9.55150165103278	8.3312268242423	8.72042442228546
Synd	FBGN0053094	FBTR0083966	0.0117884227204015	1		9.18185650379389	9.35737726114208	9.33664726776843	9.10278425652512	9.39240751716874	9.39851855928824
CG3222	FBGN0036014	FBTR0076379	0.136062825586572	1		9.15749389174196	9.14813920435481	9.44766945542409	9.16925847009091	9.56437478264187	9.41276084584103
QIL1	FBGN0036726	FBTR0075220	-0.216460537709394	1		8.93961358293927	9.02041203358484	8.74242556878002	9.06285118299588	8.64521893659211	8.25408379578796
Map205	FBGN0002645	FBTR0085875	0.197461078821755	1		9.60830207237696	9.48850195645049	9.54229908766943	9.56455942438143	9.569890821055	10.0451335098543
CG2926	FBGN0037344	FBTR0078752	0.00224603982588365	1		9.35005701534822	9.2355083268822	9.37905061494368	9.49805560419962	9.25990482899348	9.20259295979531
CG32857	FBGN0052857	FBTR0070052	-0.598537400965688	1		7.96650078540546	8.22891892541232	2	7.97141795314524	2	6.84732328509226
Rpn8	FBGN0002787	FBTR0072290	-0.247919424144564	1		8.85123645339179	8.93846564551234	9.00862452084961	8.9439746919869	8.82511993262409	8.18274086199873
Etf-QO	FBGN0286783	FBTR0088384	-0.0612805213680934	1		9.20215447690202	9.08007937475339	9.43858516456341	9.44537959502163	8.99328844638743	9.08656560915084
CG14305	FBGN0038630	FBTR0083634	0.292643696800739	1		9.50216811597353	9.57877748283025	9.63746754679115	9.55673895113131	9.86733768988656	10.1164814533642
CG31678	FBGN0051678	FBTR0290059	0.0229627106242922	1		9.25962945740291	9.27532345549174	9.40912496358406	9.32162688842141	9.42320753656974	9.26358534656376
Rel	FBGN0014018	FBTR0089338	-0.0450008827794489	1		9.2771307392461	9.2314657060276	9.45309269938834	9.41686304283311	9.18040221111812	9.2318057317527
CG7164	FBGN0031946	FBTR0079487	0.106388329839552	1		9.35830245222185	9.37580878759661	9.44947946952966	9.24907179724431	9.53271248741105	9.68568792358964
Pka-R2	FBGN0022382	FBTR0088437	0.151440317093282	1		9.5504650501456	9.62727637347686	9.54399425623751	9.64051741899359	9.69126556973055	9.8369901148258
Met75Ca	FBGN0028416	FBTR0075115	-1.8314862209656	1		6.69344532593894	2	8.47380698487115	2	7.02953690906256	2
P58IPK	FBGN0037718	FBTR0082074	-0.219454229424536	1		8.90175398464627	8.80337629637072	9.27673958967058	9.0701944395181	8.37389586731035	8.85167411081513
CG10164	FBGN0039088	FBTR0084417	0.350411340356788	1		9.72894506222703	9.72827358600808	9.77373444652236	9.84270941206567	9.95566658500928	10.4156108169158
Spn75F	FBGN0052203	FBTR0110771	-0.0703574836411696	1		8.64022925117947	8.85421431704279	9.14443887058305	7.97141795314524	8.84345418354177	9.34307812130655
slmb	FBGN0283468	FBTR0084032	0.0827270280483754	1		9.37952261352485	9.35366252922556	9.52866555237222	9.4510158844998	9.5458341653027	9.51399862692572
Kaz-m1	FBGN0002578	FBTR0084957	2.07540246773786	0.00828544344302671		6.4681769148004	7.15291080443121	6.49039106322068	8.40799831520327	8.91165313503045	8.93692450325244
rdgB	FBGN0003218	FBTR0073822	0.107244312689767	1		9.45219818250018	9.38129263836437	9.56585208579813	9.60050469139175	9.58812677010551	9.534984145955
HnRNP-K	FBGN0267791	FBTR0086219	-0.050865698845604	1		9.05975888650005	9.13088040757291	9.14667192739307	9.02178123942497	9.25534753671123	8.87654970475374
Ass	FBGN0026565	FBTR0081699	-0.204833103292846	1		8.82529847271002	8.81962477494218	8.77454758927381	8.56697890869432	8.957263359198	8.16938167857428
Herp	FBGN0031950	FBTR0079493	0.039448083779865	1		9.30640417492256	9.16731171437003	9.55244034980133	9.30926786728437	9.3330932771113	9.51927369379331
CG5539	FBGN0034907	FBTR0072123	-0.0197865124941371	1		8.90175398464627	9.15669179080647	8.82002969398409	9.04432783413278	9.18280415148835	8.52973248335352
CG9917	FBGN0030740	FBTR0074237	-0.287255908046801	1		8.88358798284978	8.70476295494185	8.73056520754032	8.96382324751162	8.45164665301661	7.84743186807169
elm	FBGN0037358	FBTR0078732	-0.137528578847334	1		9.12693312027501	9.10238690629547	9.17975952744361	9.13815214377418	8.99328844638743	8.85584994323152
CG30412	FBGN0050412	FBTR0072043	0.0111670588588197	1		9.18185650379389	9.09795290891801	9.12870993792187	9.06652748335995	9.31130441088959	9.04328011049918
CG12384	FBGN0033624	FBTR0088155	-0.289469817758319	1		8.89496851129702	8.71058329839302	8.7453754865073	8.23584859471284	8.74611548875215	8.46012367129552
ClC-a	FBGN0051116	FBTR0082526	0.0576675182508572	1		9.34840225783435	9.37763905491326	9.33664726776843	9.46222283130425	9.45336372908501	9.31302007682996
mei-218	FBGN0002709	FBTR0100639	0.191234347038583	1		9.40839843200084	9.35366252922556	9.53890276332992	9.43119177564967	9.7030271357417	9.72274228830123
Atg2	FBGN0044452	FBTR0072970	0.0584655486402473	1		9.29270240055784	9.13521450142765	9.1666154084549	9.53301991155173	9.24389092315594	8.93692450325244
drpr	FBGN0027594	FBTR0072798	-0.00251962946385544	1		9.3434265667767	9.19248504513145	9.18628695041947	9.24258676444262	9.15860287312841	9.31908199446034
Diedel	FBGN0039666	FBTR0085426	-1.98802427819604	1		7.80697337141424	6.42301217704746	8.43778842942385	2.42344913202844	7.05073197088394	5.17547138878912
mesh	FBGN0051004	FBTR0085779	0.0665133068711745	1		9.02909892289745	8.9159716170913	8.91740664874262	9.05916549068206	9.30028531916037	8.61596880684279
sev	FBGN0003366	FBTR0073393	0.02687043026548	1		8.69594412506087	8.43982772957886	8.76003527116907	9.45663023990908	8.41124794232834	7.45455613179973
CG31550	FBGN0051550	FBTR0078684	-0.268865899510037	1		8.92858116782613	8.99201826459822	8.78605324464017	8.86595695376558	8.63823483090351	8.36956731387715
hyd	FBGN0002431	FBTR0082090	0.431922215605599	1		10.0277069964169	9.9225775722473	10.0455161410599	10.3849307056033	10.3554765160334	10.5440869347584
Ahcy	FBGN0014455	FBTR0074030	0.0727017090275161	1		9.25786759541078	9.27532345549174	9.72525138786446	9.54360987887819	9.18520209951832	9.74542710164035
Smg5	FBGN0019890	FBTR0080561	0.213684659622996	1		9.64919957945337	9.64562096031388	9.73567270148967	9.99322571238225	9.87032112421272	9.80062601569042
Obp57c	FBGN0034509	FBTR0086292	-0.656179251941426	1		8.69594412506087	8.38628836336486	8.24282968472482	8.27450635719977	7.43617630828743	7.58101643048409
CG4995	FBGN0032219	FBTR0079989	0.0201904446523815	1		9.04553194938301	9.06198162484573	9.1775771403372	8.73809648143704	9.31787569302583	9.2221337171666
CdGAPr	FBGN0032821	FBTR0081318	0.0276247965018557	1		9.35336084726432	9.27139102652805	9.3070043634607	9.3789283266277	9.3352541733867	9.30081928933818
Rpn11	FBGN0028694	FBTR0079027	-0.241403564864676	1		8.99566043825476	8.98723116103402	9.09903615946808	8.97168683444515	8.72319624449676	8.65483332319027
CG46319	FBGN0284235	FBTR0452135	0.225078829712981	1		9.78262262399248	9.54985006887248	9.81081778901513	10.1625214597495	9.60613508748965	10.0099660713943
ND-B14.5A	FBGN0025839	FBTR0070386	-0.213452396650568	1		8.92192099471739	8.82231515169885	8.56345213125699	9.10636031842821	8.21399371865564	8.18274086199873
TRAM	FBGN0040340	FBTR0070167	-0.480960737613159	1		8.71404765473484	8.83035630979498	8.63836121250881	8.45363330211783	8.32688968161434	7.92896771942921
CG1646	FBGN0039600	FBTR0085322	-0.0946003978813077	1		8.95056227206451	9.11998786441334	8.8883437332644	8.93595817206674	9.09626161408082	8.60608685727265
rush	FBGN0025381	FBTR0070259	-0.153652731799074	1		9.14229442602836	9.14169132644441	9.00616704107662	9.01037441519076	8.74611548875215	9.06868754489248
CG46317	FBGN0284233	FBTR0452133	-0.348169962701496	1		8.51306139094758	8.29626483264832	8.56345213125699	9.05916549068206	7.56697434969005	6.79609011204833
cup	FBGN0000392	FBTR0290322	0.363955067482957	1		9.53890431694335	9.44726667151799	9.70569550554352	9.64298174753715	9.90419437986017	10.1910921408529
Dys	FBGN0260003	FBTR0083764	0.294689217653144	1		9.77278614247501	9.79963645129557	9.77806226234086	10.2114922391536	10.0415473786527	9.96814518238869
Cndp2	FBGN0259979	FBTR0086038	-0.0881581239689528	1		9.12886225211619	9.13737667548889	9.3483359666005	8.93595817206674	9.01771216807164	9.37252267706669
CG11635	FBGN0033283	FBTR0088739	-0.105319850239678	1		9.04961112471816	9.08904382103777	8.87224094997536	8.8869004600356	9.03642659684743	8.76551413598199
CG31272	FBGN0051272	FBTR0082312	-0.504980590624094	1		8.37033326320619	8.57995902244371	8.99876938512988	8.02530453540299	8.39890439104835	8.05780646564767
CG16711	FBGN0036032	FBTR0076396	0.0774256304454026	1		9.33843365571974	9.21518098173476	9.39040209039216	9.27789902023596	9.44738270746407	9.44637940708494
CG17637	FBGN0037004	FBTR0078207	-0.05084091243876	1		8.83241884125974	8.97035009089752	9.29295977296664	8.50330421495364	9.08603218472584	9.28232243412074
CG10089	FBGN0036369	FBTR0075820	0.0474397903321612	1		9.21128725864343	9.41019291690766	9.28689855479318	9.20638845203288	9.42928941357539	9.40708079203936
CG13245	FBGN0045827	FBTR0080802	0.21971389921844	1		9.46141330816848	9.4208829887218	9.35027490900726	9.36107780162332	9.61683315832278	9.8683321603219
Ugt35B1	FBGN0026314	FBTR0082375	-0.165696618853067	1		8.88358798284978	9.11998786441334	9.01841279204777	8.97168683444515	8.990548999289	8.52449558893939
Cds	FBGN0010350	FBTR0076688	0.235248113038176	1		9.73782050688392	9.82131638439702	9.84834437771042	9.94810295944686	9.96127398696172	10.1910921408529
CG10082	FBGN0034644	FBTR0071661	0.297708018909369	1		9.67319291229311	9.7580870033954	9.52007870031092	9.97182125630523	9.92299409577845	9.95652589724131
CG43783	FBGN0264305	FBTR0331516	0.213714908776434	1		9.37627822000783	9.37580878759661	9.44585716761074	9.44820049222555	9.7295560142481	9.64041287580887
CG30427	FBGN0043792	FBTR0072413	-0.298942107324131	1		8.44035805492138	8.12379415160884	9.12191611489038	8.61797519560706	7.82861363863439	8.43243056130331
CG46025	FBGN0267689	FBTR0347187	0.0270922855281656	1		9.17999699355872	9.29869555788784	9.41469477018984	9.28738149753099	9.42523767901337	9.2604387024137
CG13978	FBGN0039518	FBTR0085182	0.341380497157033	1		9.70328157542867	9.68162484207324	9.6548294106754	9.86820947047673	10.0067218399347	10.1694468234589
CG5037	FBGN0032222	FBTR0079992	-0.269223412578785	1		8.93300426291202	8.72215401145907	8.55001796169183	8.84470492777463	8.38645431755696	8.10768556122972
Dgk	FBGN0085390	FBTR0112579	0.034242320565129	1		9.23117816372048	9.30640286812364	9.27673958967058	9.15896403646218	9.39448143549936	9.34901530444359
CG5885	FBGN0025700	FBTR0079900	-0.132672378180133	1		9.05570834314706	9.03903543439238	9.33076721232015	8.90754427623526	8.928926386906	9.1960201120703
Ae2	FBGN0036043	FBTR0076317	0.0786865711209277	1		9.3681351713582	9.53844199341368	9.28892179162539	9.53301991155173	9.42928941357539	9.47923237455561
Cisd2	FBGN0062442	FBTR0085405	-0.394668864513227	1		8.80130685817673	8.59262146236794	8.66664637587477	8.74728765993606	8.27380073625815	7.68794096296919
CG31211	FBGN0051211	FBTR0082479	-0.0135952428033391	1		9.21673930526024	9.310241137495	9.18845621162347	9.31854704474343	9.25534753671123	9.09365525941236
CG3483	FBGN0035005	FBTR0072293	-0.23534995162788	1		8.85590275417617	8.80609711628801	8.67595285768843	8.5824679560178	8.82511993262409	8.14910805437098
CG7742	FBGN0031690	FBTR0079092	0.0721282921636717	1		9.22938118943074	9.15028210892359	9.09210081220031	9.0701944395181	9.36517171675389	9.23501538065474
CG2519	FBGN0037336	FBTR0078761	-0.136809481512274	1		9.16503399328732	9.16307312132994	9.13096745461236	9.05916549068206	8.80343126654414	9.17277641908854
CG9855	FBGN0037242	FBTR0078950	0.0530597128553325	1		9.21310689777271	9.3178871764314	9.34250345486523	9.40529670187569	9.44937913768221	9.1593242137292
CG1486	FBGN0031174	FBTR0077190	-0.236885168159992	1		8.80613720517513	8.73648811217416	9.07344188554139	8.74728765993606	8.84041460979948	8.27917618897216
FBTI0018968	FBTI0018968	FBTI0018968	0.302177376280226	1		8.86981177722242	8.67232443875197	8.85868329117906	8.53549282607825	9.42928941357539	9.1960201120703
eEF1delta	FBGN0032198	FBTR0079951	-0.203526419294099	1		9.00829086761409	8.91345049295905	9.23537289070395	8.96776039865284	8.7198921403179	8.87654970475374
Tat	FBGN0035989	FBTR0076480	0.147090810696451	1		9.46599889169186	9.55147245481216	9.54229908766943	9.48437888952134	9.63097495825549	9.86004063248697
trio	FBGN0024277	FBTR0072644	0.170862639860962	1		9.49470727462996	9.51202259077118	9.45669690251526	9.60050469139175	9.68280535518976	9.68803191335199
Sec16	FBGN0052654	FBTR0113444	0.0533206544118939	1		9.30469855275987	9.30447989726088	9.47458408013607	9.72668386647656	9.30690686849728	9.15594147167086
CG6304	FBGN0032624	FBTR0080955	0.185566695361755	1		9.33007354520805	9.20284566225264	9.33468991092298	9.12057657857426	9.51184851111011	9.72730787625464
CG4681	FBGN0069913	FBTR0301624	-0.00367929481291023	1		9.1929635128362	9.27139102652805	9.23746963961289	9.2130378785723	9.3200594857921	9.14915209922803
PAN3	FBGN0035397	FBTR0072991	0.338941613925765	1		9.85316675584752	9.76229621131108	9.72674476376759	10.0332274016084	9.9985643734457	10.3084765842245
CG5973	FBGN0031914	FBTR0079446	0.170558117619005	1		9.45834813507974	9.03672061407276	9.17539144689788	9.64789781219043	9.17799626509176	9.35197475850267
CG9005	FBGN0033638	FBTR0088089	0.0765648275850406	1		9.26665546749713	9.29676227954255	9.39792042231001	9.76791101680522	9.29363323866085	9.03593789333191
CG8851	FBGN0031546	FBTR0077526	-0.00564845240347217	1		9.18371362036466	9.24155109728081	9.24374166417894	9.00271945040008	9.28471581562139	9.34010034195199
retm	FBGN0031814	FBTR0079272	0.106475924348158	1		9.18185650379389	9.01806711365679	9.17320243709221	9.60809209777398	9.23697302955066	8.71583696398248
prage	FBGN0283741	FBTR0302654	0.0833346413654285	1		9.24725099851158	9.2314657060276	9.57748594219724	9.34905355572629	9.47508441271299	9.5007259537275
fs(1)h	FBGN0004656	FBTR0071118	0.112403731355297	1		9.56478689793363	9.70513775098519	9.7606725536922	9.84056392148466	9.64845947157734	9.87657630686303
SPE	FBGN0039102	FBTR0084440	-0.686921137504691	1		8.61016329837265	8.02448992790142	8.56345213125699	8.18263883878338	7.67329181155748	7.22846386699026
FBTI0019430	FBTI0019430	FBTI0019430	-0.686810919223281	1		8.61016329837265	8.3569002849357	8.70654790398683	8.11324225054598	7.53724807124919	7.96807028276783
BicC	FBGN0000182	FBTR0080803	0.0944817611043008	1		9.27190261084496	9.22538045514746	9.30300555528477	9.24258676444262	9.48485037110944	9.34010034195199
mod(mdg4)	FBGN0002781	FBTR0084060	-0.236040229760121	1		8.98930351401471	9.00864913334225	8.72459826148286	8.76096556005863	8.55538909969241	8.72042442228546
CG13442	FBGN0034546	FBTR0086240	-0.0349642200325684	1		9.1669128772885	9.22538045514746	9.09210081220031	9.16925847009091	9.19475423224174	9.00994181862148
Taf4	FBGN0010280	FBTR0075448	0.125562684775267	1		9.47815633245209	9.54334221875183	9.43493537105273	9.57233773334624	9.58086002773238	9.67863301720699
hiro	FBGN0035154	FBTR0072609	-0.67312342372922	1		8.39939174946284	8.57358588061187	8.7687601680485	7.81411628005573	8.2280170298094	7.64996987887322
CG17562	FBGN0038449	FBTR0083329	-0.329953290219833	1		8.64832146694701	8.3643036176073	7.8410393744132	8.80564409528667	7.37867034060679	7.26660334594563
Plap	FBGN0024314	FBTR0077980	-0.031071430755226	1		9.13846940627377	9.10459880511878	9.18193861820508	9.23280422780775	9.21131977623937	8.85584994323152
Fs(2)Ket	FBGN0262743	FBTR0081392	0.14187222529078	1		9.54902501457821	9.50198923663821	9.67043363821306	9.64298174753715	9.63974370235196	9.85796028321689
inaC	FBGN0004784	FBTR0087047	0.305701215885327	1		8.94400303443473	9.05055414928326	8.88567238655781	9.24583292468484	9.56068567198735	8.909063703892
CG12321	FBGN0038577	FBTR0083616	-0.119826027222769	1		9.05773503637277	8.73077155072452	8.88031480810416	9.11703562506211	8.73306339526044	8.39274484114897
Pal2	FBGN0262728	FBTR0089500	-0.0369004089745891	1		9.09768224808562	9.1134126433914	8.75711520712334	8.93193314568187	9.03642659684743	8.91307691089597
Clc	FBGN0024814	FBTR0074830	-0.0671151893958557	1		9.16878931752026	9.2355083268822	8.91740664874262	9.0701944395181	8.8495141862483	9.20586818806974
pio	FBGN0020521	FBTR0072312	-0.307335126969801	1		8.80372405326059	8.79518291283475	8.40458449732964	8.83611567914364	8.2510904927783	7.8806011997069
CCT5	FBGN0010621	FBTR0087987	0.219346242461194	1		9.01038523039119	9.22334632091634	8.99876938512988	9.41109146349815	9.51756867564736	8.88882848541947
AhcyL1	FBGN0035371	FBTR0073016	0.0192883235174795	1		9.32335040023441	9.40302194096191	9.34639441480119	9.30616149787341	9.30910731523565	9.50870420151143
CG12239	FBGN0029810	FBTR0070814	0.000500638414858109	1		8.83241884125974	9.2634938652968	8.86683316572428	8.95987532237647	9.19237212173348	8.82209987439495
Pur-alpha	FBGN0022361	FBTR0089993	-0.0357526679774525	1		9.13846940627377	9.27728565770427	9.48167731318214	9.17947996732959	9.02040056676441	9.56079392997585
HmgZ	FBGN0010228	FBTR0071673	-0.264115579966008	1		8.72173730428984	8.7163802548344	9.22906429780693	8.61295592377959	8.50252856647631	8.81353753201576
ergic53	FBGN0035909	FBTR0076626	-0.0369660613527473	1		9.21128725864343	9.28705683557613	9.38851636948946	9.13815214377418	9.04964696045885	9.5479467542576
CG30122	FBGN0050122	FBTR0086660	0.139518638432609	1		9.38437556444287	9.44726667151799	9.32091354743063	9.68902152725158	9.53459433549705	9.32511854765761
CG31937	FBGN0031360	FBTR0077884	-0.124292032207016	1		9.10358006026515	8.84365943684955	9.07812928996815	9.06285118299588	8.85554884051066	8.73409991847957
CG14661	FBGN0037288	FBTR0078848	-0.108838355238033	1		8.96575217318065	8.5281677339497	8.42312538897633	9.00271945040008	8.41124794232834	8.09360948722382
CG7202	FBGN0037086	FBTR0078393	0.121055507514016	1		9.01873240936994	9.10017161104409	9.14890153313606	9.14164170849432	9.46525189532648	8.97197267492979
CG34398	FBGN0085427	FBTR0112648	0.014735886752931	1		9.04757297876777	8.96792230360905	8.60626883375394	9.38482975555598	8.68303861568771	8.47648791834541
CG9008	FBGN0028540	FBTR0080576	0.286885559351299	1		8.85123645339179	8.72503224772491	9.34250345486523	8.74269939011451	9.05490137025092	9.82851594970885
[truncated: 21,795 more rows]
