# Supplementary material for: Whole-Genome and Poly(A)+Transcriptome Analysis of the Drosophila Mutant agnts3 with Cognitive Dysfunctions
Source: Int J Mol Sci. 2024 Sep 13;25(18):9891. doi: 10.3390/ijms25189891 (PMC11432035; doi:10.3390/ijms25189891)
Supplement: Supplementary file 1 [file ijms-25-09891-s001.zip › Supplementary materials/Archive_S2_transcriptome_sequences_annotation/Genes/DEGs/agn-HMC-CS-HMC.csv]

symbol	AGN_HMC-CS_HMC_log2FC	AGN_HMC-CS_HMC_adjPval
PGRP-SC1B	10,6745253970074	2,11857762419113E-13
LNCRNA:CR34335	8,7965838142303	3,32986851667444E-11
CG30428	8,7521731257614	4,20685546543044E-08
LNCRNA:CR44344	8,73411339929502	4,63633557364076E-08
CR43086	8,38509631918899	3,79407253579094E-07
LNCRNA:CR43453	8,11534588767192	1,56060210410116E-06
COPIA{}997	8,06142965983961	4,39471249370867E-09
CR11386	7,85732444450534	6,20388067342015E-06
STALKER2{}106	7,63964202553922	1,92843407070347E-05
LNCRNA:CR45155	7,37734315432065	6,21623937690517E-05
CR42653	7,35183783390792	6,64066296061503E-05
STALKER2{}6584	7,30693836077378	0,000173176238526
RT1B{}987	7,21289163084566	0,000262252308059
STALKER2{}1673	7,18474553140232	0,000164013198328
LNCRNA:CR44534	6,95521709749753	0,000419684699497
LNCRNA:SMRG	6,79039267846615	0,001038965252275
LNCRNA:CR45998	6,7867082224075	0,000344296828554
FLEA{}152	6,78260334628266	9,41237491675748E-06
GYPSY5{}1006	6,77726607853508	0,000988282884711
COPIA{}342	6,67870566067919	0,002136784565365
LNCRNA:CR46083	6,66799904890938	0,002067909856964
INVADER3{}751	6,62664816948937	0,00176879890071
LNCRNA:CR43949	6,48686418559796	0,00122414703021
ASRNA:CR45832	6,4614362596135	0,003795437644412
LNCRNA:CR43358	6,31014787652698	0,008246344057602
LCP2	6,25288294140867	0,000174420341362
CG17283	6,03770426594201	0,020369517590385
LNCRNA:CR45537	5,98595968164939	0,02247585404072
GYPSY{}6524	5,94158966564984	0,048058586359856
LNCRNA:CR45658	5,91908378180709	0,029010345945568
MST57DA	5,88201386188177	7,06130212571382E-150
297{}1645	5,86627213823496	0,042763455771466
ASRNA:CR45056	5,78651722588358	5,90969128320328E-19
BURDOCK{}CG42345[664]	5,76092717652465	0,085117810589286
IDEFIX{}RR48398	5,74153016503313	0,072285421232059
CR43087	5,51530575974834	0,000119566904335
COPIA{}631	5,31674830352844	2,41049488485168E-33
CG18493	5,21071567602794	9,53941706936366E-88
CG15239	4,98856601770792	5,26640586262732E-17
GRIM	4,96660346373989	0,000150648778397
COPIA{}1467	4,75545840107801	2,54682733866899E-29
FLEA{}RR48302	4,74761573428948	0,001085988480668
LNCRNA:CR46063	4,73499219620492	0,001067347159958
LNCRNA:CR46215	4,65301337085583	0,011540847608913
COPIA{}466	4,61960715699794	4,3119205285827E-19
OPUS{}21	4,51116471521298	1,67740902083597E-05
CG43938	4,51074811471817	0,004352706634679
CG30054	4,5055231820132	0,004319828186485
CP7FB	4,43329014766806	2,20821505815913E-05
CG43060	4,31041699913832	0,062934096033018
SISA	4,21927871776248	0,003574774827102
ASRNA:CR45974	4,16211671702059	0,001094087302797
DEF	4,14371479079071	0,025112945329871
CG17177	4,07640593669596	8,77599303215866E-22
MDG3{}1683	4,03979089385885	1,33669334570631E-06
CG45490	4,02143657401527	5,24107833199519E-05
BS{}1038	3,9908296462909	0,078335919663118
LNCRNA:CR45893	3,96510401832311	4,40921606529888E-07
CG31468	3,94745488743567	6,69285493931748E-65
LNCRNA:CR45697	3,88607541977085	0,082347947427199
CG12057	3,86962142080683	0,074977693322912
412{}882	3,85865828659635	0,001452053462143
OPUS{}127	3,75527534618791	8,72704684843391E-09
CG3339	3,75504951865751	9,78701519027827E-68
RR51477	3,66910896238288	2,31316783772747E-07
LNCRNA:CR32553	3,49588332707749	0,006583290075009
CG42821	3,4195850901609	4,27127268325471E-06
ASRNA:CR45822	3,41782689689263	8,11990057941415E-08
INVADER3{}695	3,33398281020303	0,032147800363093
LNCRNA:CR32660	3,21284384539446	6,22129483430236E-20
PGRP-SC2	3,20187764961405	0,000670142145617
COPIA{}837	3,17562875364112	1,6445545926174E-08
CG34227	3,16312563269509	0,005490130797993
COPIA{}387	3,14498384686526	1,7538751539068E-47
COPIA{}399	3,13580498539062	1,46807751601751E-20
ASRNA:CR46487	3,09863803587811	0,090471684446906
RR51007	3,08817910305435	1,07288457434788E-23
CG45491	3,08321897272823	1,22378489834732E-11
LNCRNA:CR45363	3,08281317703905	3,92416755306486E-07
LNCRNA:CR44501	3,06704705081349	4,1577197395582E-05
HSP70BBB	3,05252638208499	8,44626618704142E-11
PGRP-SD	3,01871057432735	0,028328941032304
UGT37A2	3,01723689149319	0,000882974159801
CG12520	2,99300121778293	0,074850617454375
CR33318	2,98856197930195	0,000853252498982
CG14395	2,98202741630423	0,001085988480668
CG13313	2,87574467798627	0,031415309801104
LNCRNA:CR44686	2,85067508796045	0,040680157620308
LNCRNA:CR43456	2,8127628771361	1,14647856201845E-05
CG17751	2,80975147081525	4,01581934474108E-08
CG4757	2,79741033951252	0,005154934965
COPIA{}49	2,78134907195333	6,64066296061503E-05
CG3528	2,70763025536226	1,04317264082495E-05
GYPSY12{}2932	2,59023630941194	0,00020130954164
FLEA{}876	2,56680528752854	0,002759579217966
INAF-D	2,55861462999331	0,013405023469668
CG6106	2,51522649954262	0,000464525431269
OBP56A	2,50513389371407	0,007599321127163
HSP70BB	2,50119338667873	0,005409497622433
STALKER2{}1042	2,48674300798746	0,000619870169961
COPIA{}539	2,46374988776785	2,14689324375783E-24
RR51475	2,46374988776785	2,14689324375783E-24
CG14191	2,42340701713778	0,01803779154286
STALKER2{}660	2,41901784909571	7,68509489628308E-13
COPIA{}988	2,41329024953998	7,13186321859065E-07
LNCRNA:CR44643	2,39112617584879	0,040498084968533
CG34204	2,35526086454791	0,002964818346036
COPIA{}920	2,33784330814275	2,4523514717114E-11
STALKER2{}1001	2,33411918744841	2,02406035160639E-06
LISTERICIN	2,32307149171374	1,61313157632978E-05
CG14419	2,28564269414219	0,089834321824114
CRY	2,2577481436617	4,12259739231041E-15
CG31832	2,23043409867042	0,085117810589286
CYP4D1	2,18124422729484	0,051984741189842
CG42828	2,14989701361736	0,008246344057602
CG15254	2,14506673804831	0,092824285480962
CG8012	2,13313760931228	0,000202753764842
ASRNA:CR46069	2,128363836878	0,095885974512198
COPIA{}RR48347	2,11248388384333	0,002297342699677
F{}848	2,10688223392988	0,013017492549641
BNB	2,08103850657058	2,59512388888306E-19
CG3777	1,99839161044137	0,099138186209867
CHT2	1,98522996677202	0,002297342699677
COPIA{}1016	1,95773363864874	4,6383423602446E-07
CG17325	1,95342348543897	2,21565833187435E-06
CG42305	1,95342348543897	2,21565833187435E-06
3S18{}35	1,95309983729544	0,000173176238526
F{}1154	1,84510567459829	0,02750651591415
BLM	1,80309271030055	0,025112945329871
CG14314	1,75619414065728	0,000150648778397
LYSP	1,6721005187224	0,037785914401551
NT5E-2	1,63225043832727	0,000173176238526
CG10553	1,59231722888835	0,000582515566252
CG8774	1,37799585519468	0,070623015950421
JON99CIII	-1,3331270004319	0,07732470846868
CG15293	-1,49827108619293	0,005040052302505
SPRINGER{}1464	-1,50058119637362	0,001524317480123
HEX-C	-1,52174466503002	0,03516542240978
CG16926	-1,56445693371451	0,098733901403907
CG5966	-1,59885894976202	0,085320482237103
SUBDUED	-1,63233002041793	0,048067791339077
CG8661	-1,66252354131271	0,015395416453359
CG31077	-1,68018971049726	0,000328267042589
LPR2	-1,68791968063704	0,004399993861767
CYS	-1,68807402421705	9,81962947356076E-05
CG17752	-1,71373777703686	0,006372210148721
CG6443	-1,71492490375721	0,038388599787424
MP1	-1,71987094983023	0,005301104143337
LNCRNA:CR32835	-1,72489184724346	0,008459134268338
ASRNA:CR45955	-1,72553714944866	0,047294975646364
CYP6A13	-1,76784500073554	0,002058780873749
NEPL21	-1,77200405429001	3,70322701052237E-06
RDH1	-1,77396839337691	0,085117810589286
CG1468	-1,77973120378005	0,000218676168118
T	-1,81746965298187	9,7232471123437E-06
CG31704	-1,84272420599342	6,17224713709006E-05
CG34161	-1,86301613685105	0,025112945329871
GNMT	-1,93622359420079	0,000180854365794
CREG	-1,97959141625594	1,98270526910362E-07
ASRNA:CR44095	-1,99152843536924	2,54640754296666E-09
SDICC	-2,00975606591658	1,79041279132399E-05
GLOB1	-2,04471609001272	7,27236064592816E-10
IDGF5	-2,04739310644254	0,079436898808564
CG12310	-2,06698960590462	0,002289122084828
CG42329	-2,07907027027307	0,003818088277203
CG16762	-2,1385090031496	0,00696552160517
CG30002	-2,14088208943798	0,000522747429765
JON99CII	-2,15027299101318	4,29519924614284E-26
FLEA{}3	-2,15183703974812	0,002159278411531
CG6321	-2,21636122305208	2,46553771175713E-05
SFP33A2	-2,22584455161287	0,038928208436609
BOMT2	-2,22930284470206	0,017081559701968
CG3984	-2,24764055516066	1,69745159827639E-05
COPIA{}67	-2,2665657923247	3,29097245045797E-05
CG33926	-2,27658167627956	2,42582021935247E-06
CG16898	-2,34057448869494	0,004511852274206
YELLOW-F2	-2,34820599825209	1,21827314151669E-05
CARPB	-2,36600997040462	3,37713678379046E-06
CG14963	-2,37356336231132	1,56348960223796E-06
CYP28A5	-2,37402904026918	4,6333307139865E-06
CG11655	-2,3835992722566	9,7232471123437E-06
CG4250	-2,3876481764937	1,27212657161495E-07
HET-A{}6255	-2,4184655142013	0,037898092915325
ASRNA:CR45190	-2,44625319811364	0,003197285707382
OSI12	-2,49296954509973	0,028389856781303
CG44014	-2,51000884139129	3,80917343528969E-09
CG1139	-2,51298663048006	0,00977457814133
CG42876	-2,51673971773809	0,007214423579194
ASRNA:CR46195	-2,51937425089323	1,14554271649269E-05
CG13482	-2,54193642076183	0,000673280305391
SPRINGER{}2141	-2,59048055456901	3,73506701300417E-11
MAL-B2	-2,62644655725494	0,089033495355356
UHG1	-2,63633039457855	0,003885130467703
BOMS6	-2,66269214224045	0,039758111704253
SEPTIN5	-2,66760187258377	0,009485769744037
TO	-2,67367344111253	7,43119551172295E-17
NPLP4	-2,69231851740349	0,099138186209867
HET-A{}6274	-2,76059565775315	0,002198049896707
CG8664	-2,77812627383513	0,021428970827505
LNCRNA:CR9284	-2,81019928486066	5,85115693336061E-51
ALMS1A	-2,81476387914262	7,2952985399047E-27
CG30371	-2,88647584615418	3,17554456573462E-15
ASRNA:CR45600	-2,90845538166272	4,19911547684407E-16
HET-A{}6532	-2,93465218114498	0,000572259678566
CG12896	-2,96178080301664	5,18522635881913E-07
CG7800	-3,05223959463334	0,000899494888338
CG34166	-3,08273906422273	0,001128939466693
MICROPIA{}1243	-3,09680093836498	0,002679474384412
CG1213	-3,10786609962253	6,03827202965555E-25
CG43120	-3,1105609904926	5,39287410421288E-14
CG1635	-3,11218791432099	2,7387586771212E-07
CG6435	-3,14121340320961	0,00024522567527
CG33307	-3,19530893453983	2,12434392538811E-10
RH2	-3,29865633666614	2,22571434489668E-10
CG18557	-3,46174650989394	0,02247585404072
HET-A{}4800	-3,49797338149411	0,001122387858378
OBP99B	-3,50113424108041	0,000251963910763
CG6912	-3,5080261710913	1,0735938838919E-25
BS3{}2538	-3,5238232366813	0,048058586359856
CG34367	-3,55351793602189	1,48716719847243E-05
GEM4B	-3,57401092641801	8,66110740545126E-15
CG3397	-3,57474891940329	1,90734588442382E-12
CG43750	-3,61949191840025	9,20586046098046E-21
ASRNA:CR45041	-3,64011103320556	0,002786722000021
CG11459	-3,67366563292159	3,22180559913478E-18
CG33282	-3,67762713845874	1,60845660037349E-12
MUC4B	-3,71687887946816	2,75020178311444E-05
1360{}644	-3,76743559698978	0,007068351067855
HOPPER{}643	-3,85573862502467	0,016385957277192
PEPCK2	-3,90482095328569	0,002869468954917
LNCRNA:CR45560	-3,92665490759713	0,020335672453642
CG32036	-3,95049561392682	0,085327848794949
CG30287	-3,97236735351686	0,070623015950421
CG11854	-4,00034217639964	2,45524485229303E-06
LNCRNA:CR45023	-4,02786950741515	0,059963725609826
CG10764	-4,11906180683035	5,78843486998472E-06
CG18563	-4,24421244445313	2,51167489861664E-05
CG15221	-4,27426406136883	5,31106494370394E-09
CG3117	-4,31566727258326	0,000425213360908
CG8800	-4,38250508258982	0,044476457260218
HOPPER{}1383	-4,45467261101751	0,040680157620308
GTWIN{}1686	-4,45495620525416	0,008246344057602
CAS	-4,52585661584382	0,076653113472513
CG43061	-4,59553401919012	4,29519924614284E-26
BS{}358	-4,72643273129596	2,50380046332778E-06
SR-CIV	-4,76335145569989	0,010363946673342
LNCRNA:CR46108	-4,76567225117502	5,79184468419004E-08
CG45080	-4,80743789813504	2,22620826421748E-32
LNCRNA:CR46086	-4,87305285940083	0,059367178293024
CG31380	-4,9355917191744	2,3296828439462E-12
SPN42DE	-4,94078136533037	0,000237241881933
LNCRNA:CR44864	-5,03079964435971	0,00176879890071
COPIA{}1391	-5,03658161277424	3,45507427343239E-37
BARI1{}JHEH[BARI1855]	-5,19396090471227	6,69531605740382E-06
TOTX	-5,23752002850445	5,41646157179653E-64
LNCRNA:CR44832	-5,35745818285876	1,2420062077101E-05
NIMC4	-5,36436171365877	0,074977693322912
LNCRNA:CR45259	-5,41836195892907	0,056110217432421
HET-A{}5504	-5,50643352677195	0,00507636362329
LNCRNA:CR44350	-5,56868340855051	0,036815285815496
LNCRNA:CR45654	-5,57734130376677	0,035487217404268
CR44383	-5,80076015607992	0,050492929985728
LNCRNA:CR44379	-5,85123491980036	0,038770654103161
CG44102	-6,08759081921582	0,000419116305385
CG43149	-6,31639310260957	0,006437397744739
CG31205	-6,3511197062119	1,69336430056516E-21
PRE-MOD(MDG4)-K	-6,39323106248325	0,008568943202053
IR7C	-6,47088215422661	0,00354732494674
CG43403	-6,77077226376704	0,00116254219805
LNCRNA:CR44535	-6,88286756923797	0,000237241881933
RR51093	-6,89510858315254	0,000664237449762
TOTA	-6,91242640202599	1,38903195548377E-35
DOC2-ELEMENT{}650	-6,94460380741584	4,26840010319367E-06
DIEDEL	-6,97052511258668	8,60191154066856E-06
CR33222	-6,9771131379382	0,000390710162098
TWDLD	-7,12491262351625	0,000203909945722
LNCRNA:CR43839	-7,13743593272996	0,000194402772398
LNCRNA:CR45188	-7,1805751345324	0,000173176238526
CG15263	-7,22236109686563	0,028328168386302
CG42807	-7,34051568573308	1,49117043967707E-09
MDG3{}1184	-7,44370765218629	6,7403715589023E-05
LNCRNA:CR40469	-7,55420686328658	2,48874277462726E-05
MDG3{}119	-7,58775358102592	2,09987952348768E-05
MDG3{}1351	-7,58775358102592	2,09987952348768E-05
MDG3{}144	-7,58775358102592	2,09987952348768E-05
LYSC	-7,60103644755238	2,17463166261318E-05
LNCRNA:CR45256	-7,67691525813295	1,92843407070347E-05
TOTC	-7,79625420637297	1,77853665566199E-10
CG13946	-8,07301791094282	9,66979648195426E-07
SPH93	-8,35988563270673	9,72566851683019E-30
TOTM	-8,61277341264595	2,23658540555075E-47
FLEA{}877	-9,0682961689226	9,72170363143946E-09
GYPSY10{}6526	-10,2517623568715	3,4916679315584E-12
SORDD2	-11,0494613289322	1,26753711229199E-14
