# Supplementary material for: Whole-Genome and Poly(A)+Transcriptome Analysis of the Drosophila Mutant agnts3 with Cognitive Dysfunctions
Source: Int J Mol Sci. 2024 Sep 13;25(18):9891. doi: 10.3390/ijms25189891 (PMC11432035; doi:10.3390/ijms25189891)
Supplement: Supplementary file 1 [file ijms-25-09891-s001.zip › Supplementary materials/Archive_S2_transcriptome_sequences_annotation/Genes/DEGs/agn-HS_agn-N.csv]

symbol	AGN_HS-AGN_N_log2FC	AGN_HS-AGN_N_adjPval
HSP70AA	13,8321614794957	2,75590863533958E-20
DM88{}1691	13,7306113888545	4,66763718455056E-24
DM88{}1694	13,7306113888545	4,66763718455056E-24
LNCRNA:ALPHAGAMMA-ELEMENT:CR32865	12,4306812477605	3,05126948710823E-19
HSP70AB	12,2139816359888	0
DM88{}1659	11,9762793269312	1,83122588569505E-17
INVADER1{}1656	11,6359715190013	3,71556048724971E-16
DM88{}1295	11,3728125518283	1,42453503103337E-15
HSP70BB	11,1731063661732	0
HSP70BC	10,9636761186275	0
HSP70BBB	10,7072770896843	0
DM88{}LNCRNA:ALPHAGAMMA-ELEMENT:CR32865[1311]	10,4039457069963	2,1646206843118E-12
DM88{}1692	10,3126061645585	3,26895985354469E-12
DM88{}1660	10,0634992384927	1,2021835352085E-15
HSP70BA	9,86189788874196	4,44046755990415E-15
DM88{}1689	9,47356646366091	7,93400474895754E-10
PROSALPHA1	9,24134929573036	2,83168598262161E-06
TRANSIB2{}1003	9,23533824948461	2,57750169431452E-09
DM88{}1696	9,11218689413345	7,7822571583991E-09
DM88{}1662	8,92992721185856	4,34493962173671E-08
HSP22	8,65197132672713	0
HSP68	8,29818402469361	0
HSP27	7,00225291756589	0
HSP26	6,8346256580611	0
CR46154	6,79627390562001	0,002723627895659
CR46155	6,79627390562001	0,002723627895659
LMANIV	6,60081221469104	0,010998819958478
LMANV	6,5961306762321	7,03897874384622E-09
S{}1347	6,54908763269063	9,57617398771426E-05
HSP23	6,47847554624176	0
LMANVI	6,07644273189241	7,93930751310714E-21
MUC18B	5,84303766104441	0,002838774910208
HSP67BC	5,81127052673969	6,6480771269771E-93
NINAD	5,75823140909956	4,32793615673323E-42
GR63A	5,35082395420037	0,000917799965974
LNCRNA:CR45805	5,34718709283587	0,028221437125322
STV	5,28235616231228	0
DNAJ-1	5,26353838572005	0
CG14309	5,09059610402396	0,083198158039258
CG14961	4,68887257099069	1,6708890576615E-31
CG11891	4,68573766718562	2,07166989996069E-70
ASRNA:CR44321	4,65077912610957	0,000456843224972
ASNS	4,60145935924002	2,03094501517432E-14
ASRNA:CR43467	4,53308569195621	0,068831076832961
LNCRNA:CR44135	4,24360301414812	0,000495497926825
IVK{}1098	3,96174587341197	0,014655349881896
HSP83	3,9242106670007	1,41150341767634E-170
CG7130	3,59557850082915	4,53943356119136E-28
CG45075	3,5684120262221	0,041768264343987
CG10005	3,52338916668201	0,057459722374665
SPDO	3,4587984371829	0,097658777692441
CG13992	3,3984222062238	0,001163924996986
CG44251	3,29491641710799	7,93628397823587E-22
AOX2	3,20583209176554	1,15354572005741E-07
MUC68CA	3,18378764277594	0,041768264343987
LNCRNA:HSROMEGA	2,98417047683477	5,41868613726836E-65
CG11162	2,87187958246019	0,012699244117924
CG31463	2,86736523153331	0,002263861121468
CG8299	2,85004933708633	0,001603492667387
CG13215	2,80306865453208	0,09391125487011
CG5290	2,75393062316862	1,55443015207374E-15
JUAN{}RR48345	2,75154357155656	0,009049762657835
ASRNA:CR43481	2,68177029449681	7,87000250333187E-19
PEPCK2	2,43028720222856	0,010441674363309
REF(2)P	2,39292239166533	4,34784537650071E-34
HSP67BA	2,37225498448484	9,08902997426187E-12
PLZF	2,26813934707968	0,005323411901658
IOTATRY	2,2343878757515	0,0043736344791
TMC	2,21256617978756	0,09391125487011
CG31431	2,15994109372143	0,000257026632308
LMANI	2,14294243658239	0,008785072912871
FLEA{}876	2,08878501926378	4,40908710836644E-05
CG12224	2,05173106163567	0,002129581733138
CG13321	1,8756979410919	1,4280675323166E-05
OLF186-M	1,8654218610952	0,001465420281358
UNC-45	1,84490740203683	5,21259222983112E-05
CG6770	1,43800435934863	0,065063778020565
CG34426	-2,78656505534164	0,000766968136213
CG17325	-3,30026000847664	1,2256903874895E-08
CG42305	-3,30026000847664	1,2256903874895E-08
3S18{}5563	-8,47109802578703	8,19424276491218E-07
