# Supplementary material for: Whole-Genome and Poly(A)+Transcriptome Analysis of the Drosophila Mutant agnts3 with Cognitive Dysfunctions
Source: Int J Mol Sci. 2024 Sep 13;25(18):9891. doi: 10.3390/ijms25189891 (PMC11432035; doi:10.3390/ijms25189891)
Supplement: Supplementary file 1 [file ijms-25-09891-s001.zip › Supplementary materials/Archive_S2_transcriptome_sequences_annotation/Genes/DEGs/agn-HS_CS-HS.csv]

symbol	AGN_HS-CS_HS_log2FC	AGN_HS-CS_HS_adjPval
FLEA{}1074	9.22302826501277	4.23118093095347E-09
DM88{}1662	8.47945007037181	6.70075495831644E-07
CR42722	8.33900223522297	1.29679140503218E-06
LNCRNA:CR44344	8.31487054973267	8.95259951896727E-07
PGRP-SC1B	7.88850731819435	2.03159824363255E-05
CG30428	7.86483306381446	8.33311474315244E-06
LNCRNA:CR43453	7.64398422554797	2.32833179454134E-05
CR43086	7.56423823190766	5.4080501268843E-05
CR11386	7.31857415154256	0.00012118428058
CR42653	7.06529237821705	0.000422060816264
LNCRNA:ALPHAGAMMA-ELEMENT:CR32865	6.88825421291957	4.87353859256924E-82
LNCRNA:CR45155	6.88061177781462	0.000863819875096
CR43087	6.80993006339609	0.001903026553709
LNCRNA:CR34335	6.7836243416583	2.84905299745872E-11
DM88{}1689	6.61517971824501	7.23453997145375E-08
CP7FB	6.57022971093338	0.00139365304722
RT1B{}987	6.51350928028361	0.003593136839523
FLEA{}152	6.44746323616498	7.74149899382149E-05
CR46154	6.3466713683359	0.007707154722996
CR46155	6.3466713683359	0.007707154722996
LNCRNA:CR44534	6.34378979830056	0.007991122062826
ASRNA:CR45056	6.17317883529276	0.003198741842408
LCP2	6.1381836083414	0.012012236418919
LNCRNA:CR46215	6.13315322113728	0.006575962425713
STALKER2{}1505	6.08086011888303	0.031348420205819
COPIA{}997	6.07831782543438	1.30547018993042E-09
LNCRNA:CR45998	6.02901799354387	0.009128916919731
DM88{}1295	5.91318362533499	6.83337275257426E-32
297{}263	5.88603714738786	0.015318697572858
ASRNA:CR45832	5.86702829689321	0.041189636757444
DM88{}1696	5.82714141548719	2.69194557212072E-07
INVADER1{}1656	5.57368884728376	0.002732264094663
MST57DA	5.53836242664628	2.5557957802129E-11
COPIA{}631	5.48892739368861	7.11487186997045E-25
COPIA{}466	5.46207005059397	1.13766592085846E-15
DM88{}1659	5.37975689072854	5.94518297023844E-38
CG15239	5.35480745523641	1.88004390990398E-14
DM88{}1691	5.33458601534187	6.19777182432869E-81
DM88{}1694	5.33458601534187	6.19777182432869E-81
DM88{}LNCRNA:ALPHAGAMMA-ELEMENT:CR32865[1311]	5.30938390174435	2.24907510619946E-16
CG45490	5.03741837152844	0.00042237250862
GRIM	4.88098301110333	0.00780772034622
LNCRNA:CR43949	4.87910797270668	0.063186854774187
INAF-D	4.69721455746116	5.54944893337002E-09
DM88{}1660	4.60801620458302	8.63317151981178E-22
LNCRNA:CR45893	4.59494561006423	8.16870312920702E-07
LNCRNA:CR42765	4.48492133193725	0.030312757859865
FLEA{}876	4.34215295964906	0.000375970056599
DM88{}1692	4.22971966942995	6.05131361430555E-12
LNCRNA:CR32553	4.21392747352541	0.09901419445729
COPIA{}1467	4.1945606904011	3.18500796794609E-12
CG17177	4.15437804413308	2.08487313554199E-17
CG3339	4.08084915657278	4.44488129041458E-38
FLEA{}RR48302	4.07829960016134	0.019966330434386
ASRNA:CR45974	3.98074749118258	0.031714978243022
MDG3{}1683	3.95972343775186	4.40360658419143E-16
INVADER3{}695	3.81450546798045	0.083572296647304
COPIA{}837	3.69017418658096	2.42599895390143E-29
LNCRNA:CR44501	3.56358832325289	0.000933691516454
CG31468	3.52638527459905	1.36999651295637E-20
CG18493	3.46213918435512	5.23071692293755E-16
PGRP-SC2	3.4026702566538	7.03212034151618E-15
CG31832	3.37068152283084	0.000375970056599
CG13313	3.35615257105068	0.010485931492827
LNCRNA:CR44643	3.2001413440583	0.000209370920212
ASRNA:CR45822	3.19895902901887	0.000176570808778
RR51007	3.18394871915473	1.66858571891685E-09
COPIA{}387	3.14307311625164	3.13892018280913E-11
RR51477	3.06335858499849	0.003644170237806
CG42821	3.04625657348148	0.015793119912744
CG3777	2.96892409474799	0.011686093569449
CR33318	2.95529983423526	0.027673268178365
CG3528	2.90607289072228	0.000431284278509
COPIA{}399	2.63942685443022	0.000877635821769
CRY	2.60118020856306	1.70352163147687E-08
CG34204	2.59140745978172	0.033414710534014
OBP56A	2.57656330555451	3.56251753433479E-07
COPIA{}920	2.57471500228272	3.98617827370132E-05
CG14395	2.57229321517135	0.052728265878974
COPIA{}539	2.56604296711772	1.16548290921975E-08
RR51475	2.56604296711772	1.16548290921975E-08
STALKER2{}22	2.47408597338486	0.061110524227512
ASRNA:CR46069	2.46481554502667	0.079069806216562
COPIA{}988	2.40463597940556	0.002083704642489
LNCRNA:CR45363	2.39615024737513	0.088974980664012
F{}848	2.38211510894325	0.001179038317368
CTR1B	2.33135843301037	0.002295047761552
BLM	2.24647892851954	0.008320413285178
CG14314	2.19510422912896	3.70105093749523E-05
CG42237	2.18466935189204	0.033231148908911
LISTERICIN	2.14690631956708	0.041189636757444
CG17192	2.07740197744786	0.025675727235533
COPIA{}1016	2.04590902595667	0.062784594099258
STALKER2{}1001	2.02704200981188	0.098921896991996
FT	2.01209718576553	0.02177445829126
F{}1154	2.00281605962294	0.065886832837682
1731{}2219	1.81395778636485	0.066003908279076
JON99CII	-1.87248744478529	0.001964698235893
CG31077	-1.87810536413577	0.045410569234305
CG33926	-1.89039834334078	0.009009960566683
HSP70BC	-1.94150794636866	1.33995932437102E-11
INAF-B	-1.96009919738501	0.044081745330692
MP1	-1.98347746737008	0.03457490118554
CREG	-2.01312874586446	0.001680948631837
CYP28A5	-2.05741302828576	0.023037506859468
CG16898	-2.07704931128905	0.023656246771643
CG34166	-2.17195264183599	0.038683713198633
CG44014	-2.17262016429179	0.007981240809759
CG42329	-2.20846275191755	0.052728265878974
JON25BII	-2.23862519937284	0.001680948631837
CG14963	-2.26116939519039	0.087618403716551
CYP4D20	-2.26519843751101	0.001324881917869
CG11655	-2.27117925896439	0.001557947865188
ASRNA:CR45600	-2.33976488484252	0.001903026553709
RDH1	-2.35163190863163	0.00532275092899
CG33307	-2.40558728960228	0.043706757617349
PEPCK2	-2.45171558437881	0.000985042502768
CG12896	-2.48467558669534	0.088191004837768
ASRNA:CR45190	-2.51999009315158	0.052728265878974
LNCRNA:CR9284	-2.5484741313289	9.53159834560741E-13
CG16762	-2.55548687141397	0.061558245796186
CG6785	-2.61061297147638	4.09145654585736E-09
CG6321	-2.61268413056746	6.26274528710665E-05
CG13482	-2.64726384479625	3.56251753433479E-07
FLEA{}3	-2.68365912942168	0.00532275092899
ALMS1A	-2.72856875931201	2.93983120688577E-12
CG30371	-2.74937868974764	3.67241389685696E-09
CG6912	-2.75842271064604	8.65750151128166E-10
CG43120	-2.85321285317082	4.40752555817448E-07
CG1213	-2.86512616568719	4.09145654585736E-09
CG2772	-2.87823199509182	0.004519264418485
CG3397	-2.88117154915586	7.57614613109788E-06
UHG1	-2.92136561961665	0.009009960566683
CG34367	-2.93106193142318	0.023656246771643
YELLOW-F2	-2.93134726609664	1.27329634946701E-06
RH2	-2.97464087251586	9.88377014529539E-06
CG1635	-2.98489922939394	0.000201124657676
GEM4B	-3.0319948972297	4.57501300527566E-08
OPUS{}821	-3.04089273539157	4.35291814371585E-05
CARPB	-3.07090625876685	1.74184450367366E-07
CG12290	-3.0970182944048	1.00161333220042E-15
CG10764	-3.09744648279324	0.007126521860912
CR13656	-3.11919018138227	3.19853553776672E-08
HET-A{}6274	-3.15606541004264	0.003533578046848
CG7800	-3.1674534685939	0.000309934417778
ASRNA:CR46070	-3.17363353372299	0.061110524227512
CG33282	-3.27569101067616	2.34272924282179E-06
SDIC2	-3.33192428924276	0.005803377514134
OBP99B	-3.38517532619703	2.85304175572696E-13
ROO{}1676	-3.38686251498524	5.15398985289752E-05
MICROPIA{}1243	-3.44820296595386	0.000601057492225
LNCRNA:CR44051	-3.46707699930716	0.084827524853545
MUC4B	-3.51884241343254	0.000795758500333
CG15221	-3.55288136143329	0.001410874019381
TO	-3.5949237633554	4.21250922150456E-13
CG6435	-3.66753570140223	0.005629026913083
ASRNA:CR45041	-3.68318515541925	0.036210191122283
LNCRNA:CR44864	-3.71913853945468	0.068455408396859
OPUS{}336	-3.74762577921172	0.061993875256123
CG43750	-3.80089052487395	4.73147642392302E-09
CG11854	-3.93940294881847	9.26113967175561E-07
CG31380	-3.95950570457427	1.00261862106514E-06
HET-A{}4800	-3.97172234435106	0.001383769329611
HET-A{}6532	-4.05043679368054	0.000171832868442
BARI1{}JHEH[BARI1855]	-4.05438470342533	0.000645071735674
HOPPER{}643	-4.08388584453381	0.000795758500333
CG45080	-4.16466725177796	9.23293427211152E-18
RT1B{}1288	-4.23669731018366	0.000419055919939
1360{}644	-4.34858224107861	0.00082784590399
COPIA{}1391	-4.382011548749	1.93116683347668E-19
SPN42DE	-4.3984223842339	0.002400070828069
CG31091	-4.83943254890187	0.00532275092899
OPUS{}1412	-4.91663875144058	0.000136949228596
OPUS{}1157	-4.92590919480474	1.32166072520461E-06
CG43061	-4.94476276240674	4.08020209750494E-16
BS{}358	-4.98201833261559	0.000701427086293
LNCRNA:CR46108	-5.02636492898885	0.0003096341737
CR33222	-5.1575493548756	0.004733909390822
OPUS{}1099	-5.19911719559082	0.06940859836537
LNCRNA:CR44832	-5.57086937571018	0.000629076726814
CG32036	-5.58364296428413	0.06466747231068
TOTM	-5.66226967737401	0.03362968480571
CG13946	-5.6821244361289	5.03133402664241E-08
HET-A{}5504	-5.82491224818996	0.033335969234616
X{}624	-5.83898135381629	0.072864061604307
FLEA{}877	-5.8721932865436	1.27329634946701E-06
CG43149	-5.9575809589906	0.062417628751405
LNCRNA:CR45188	-6.02222387030375	0.013102108108744
OSI10B	-6.04785341876325	0.036016062076597
CR44383	-6.07135850441083	0.056565887556843
CG43403	-6.07627246156061	0.03308343963634
CG42807	-6.09204370286704	0.009016105852196
POGO{}1350	-6.11174769861762	0.033414710534014
LNCRNA:CR43839	-6.13995336923447	0.008320413285178
OPUS{}4946	-6.15794795448005	2.32833179454134E-05
OPUS{}415	-6.25248846869556	0.047872336400789
GYPSY10{}6526	-6.4886622525765	0.00186224403437
LNCRNA:CR45653	-6.75560865158796	0.002083704642489
DOC2-ELEMENT{}650	-6.80042616247234	2.98112153343956E-05
SORDD2	-6.87133360152867	0.027711663338732
OPUS{}33	-6.90483220132108	0.001226361257357
BLOOD{}2438	-7.08389261469918	0.000793565142774
BURDOCK{}304	-7.13886118814183	0.000601057492225
LNCRNA:CR44467	-7.236213939465	0.000468922705061
LYSC	-7.30178409671206	0.000302150010173
LNCRNA:CR44535	-7.66421552897123	3.98617827370132E-05
MDG3{}291	-7.75236924055672	0.000100475807705
CG44102	-7.92308192203725	1.8305679208039E-05
CG31205	-8.09059901032465	6.4269294079849E-09
LNCRNA:CR40469	-9.00946804915594	0.004757287751456
