# Supplementary material for: Whole-Genome and Poly(A)+Transcriptome Analysis of the Drosophila Mutant agnts3 with Cognitive Dysfunctions
Source: Int J Mol Sci. 2024 Sep 13;25(18):9891. doi: 10.3390/ijms25189891 (PMC11432035; doi:10.3390/ijms25189891)
Supplement: Supplementary file 1 [file ijms-25-09891-s001.zip › Supplementary materials/Archive_S2_transcriptome_sequences_annotation/Genes/DEGs/agn-N_CS-N.csv]

symbol	AGN_N-CS_N_log2FC	AGN_N-CS_N_adjPval
LNCRNA:CR34335	10.5090810238413	6.00151723936966E-13
PGRP-SC1B	9.45573697769752	0.000231705246267
COPIA{}997	8.90653119691057	1.16321979724787E-08
FLEA{}102	8.58735789437704	1.52315501049067E-07
CG30428	8.58134640715401	1.28595302250873E-07
CR43086	8.21926473386921	1.83470963214243E-06
LNCRNA:CR43453	8.14168322137599	1.83470963214243E-06
CR11386	7.9237965881293	5.21845653760676E-06
CR43087	7.83794086236741	8.89558353246806E-06
CR42653	7.75673837121947	1.37356119057285E-05
CG31274	7.60189631146521	2.81840515314216E-05
LNCRNA:CR44344	7.39023054654672	3.64441257700525E-05
LNCRNA:CR46063	7.35755138602287	8.82638103906993E-05
LNCRNA:CR43949	7.33906047733243	9.80702026913957E-05
LNCRNA:CR46215	7.29181190387681	0.00012083729986
LNCRNA:CR45998	7.21472198936399	0.000176593537378
GYPSY{}RR48391	7.15066287661101	0.000231705246267
LNCRNA:CR45155	7.00408134529613	0.000458893576362
F{}RR44129	6.94052841707889	0.000745242471189
STALKER2{}106	6.8914875395345	0.000727321977581
STALKER2{}1673	6.83752775563334	0.001395646678608
LNCRNA:CR44534	6.81856538016623	0.001439336598261
COPIA{}860	6.53460920191502	0.0043637252632
LNCRNA:CR43358	6.43513412389883	0.005320803162388
ASRNA:CR45832	6.4290731174928	0.004927443107305
CG15239	6.39437614846785	1.40322568923551E-17
ASRNA:CR45056	6.37019519969696	1.07564554378049E-14
JOCKEY{}1461	6.3154970594562	0.007661461798856
INVADER3{}751	6.25347955631136	0.003842539223414
RT1B{}987	6.25069835997245	0.000255056634973
412{}6501	6.23575391842592	0.013606807031645
LNCRNA:CR46083	6.20616626506219	0.011539683096719
CG34251	6.19768164018189	0.012438018846453
COPIA{}342	6.19157830814999	0.016621563008817
17.6{}44	6.09351778777807	0.019536441998688
GRIM	6.07030739208297	0.000514272561882
ASRNA:CR45974	6.03425805240844	0.000613273204689
CG30054	5.97558715334318	0.000928617597074
FLEA{}152	5.93290712276499	8.06529828366399E-08
LNCRNA:CR45658	5.7953916632517	0.069690960808162
LCP2	5.77995470503836	0.001925838549544
CG43938	5.76854755410272	0.002052948732268
COPIA{}466	5.75782473831605	1.05367905190083E-19
COPIA{}631	5.6788486080643	4.48587110078748E-30
412{}881	5.6429324976108	0.08951217581147
1360{}1479	5.61202076314973	0.093303910364206
INE-1{}3309	5.60078155834807	0.094814910834974
297{}4042	5.54039921674565	0.043332876250947
MST57DA	5.4801217877333	1.31385386424753E-269
CG45490	5.47732106329485	0.000175005077721
CG45045	5.41516716678034	0.010422593090751
CG43060	5.28767211935011	0.011456597151424
CG17177	5.18650346051925	7.24761478872881E-26
LNCRNA:CR45893	5.15777807218414	1.49392565451387E-07
CP7FB	5.07393389958184	0.002022245015787
CG15369	4.85427449006737	0.00774773635877
CG18493	4.80915234716447	5.42831074884174E-70
MDG3{}1683	4.69046914234381	4.81035341464271E-31
OPUS{}6547	4.60488275539103	0.021427014017761
INVADER3{}695	4.45984329363363	0.005507898426267
COPIA{}1467	4.40515618991104	3.69493771802349E-27
CG31468	4.34524755406809	5.47873061216975E-57
LNCRNA:CR44501	4.03508938670678	1.87623999129422E-05
CG32198	4.02611121309771	0.054121750403725
FLEA{}RR48302	3.95034222359676	0.000784207308583
CG34227	3.82718318060164	1.68627611495333E-05
OPUS{}21	3.81316423211755	0.001789980543667
RR51477	3.80699599136343	2.83004822625556E-06
COPIA{}399	3.80690296790837	4.81035341464271E-31
CG3339	3.79129969589171	6.8628757570743E-66
RR51007	3.72210578589724	4.82338155455506E-35
FB{}NMO-FB-NOF	3.68944030430947	0.071752880018117
CG12520	3.68146011053925	0.016021122365977
CG13313	3.57582833328756	5.10131136419001E-05
CG31189	3.54398229562557	0.001315002089068
COPIA{}837	3.53911244032173	1.29426570198984E-87
LNCRNA:CR32553	3.44952266316054	0.004847323266913
412{}882	3.42371128610703	0.003363624067824
LNCRNA:CR45363	3.35421865859666	3.87271175992641E-08
CG31832	3.33708338412973	2.21539613135181E-06
ASRNA:CR45822	3.32603754150163	1.61094610824647E-05
LNCRNA:CR32660	3.27094818324553	1.51398805034971E-17
CR33318	3.17093208395815	0.001313376996943
COPIA{}122	3.14795197294767	0.036321276219428
COPIA{}387	3.10384288312226	9.00054880288085E-35
HSP70BBB	3.10246511603466	1.38213289567898E-08
PGRP-SD	2.97600150429316	1.69829037818031E-08
CG17738	2.9033651703547	0.086687956477909
LNCRNA:CR43456	2.88076266214331	1.61094610824647E-05
FLEA{}876	2.87792970826786	2.96463898950216E-05
CG45491	2.85624671404456	3.12883057869216E-09
CG4757	2.82821897750585	0.007636798881927
COPIA{}RR48347	2.82223261912088	3.6498052451004E-12
OPUS{}127	2.82159576058542	0.000207688933445
COPIA{}920	2.81020034214192	2.42616791235253E-15
COPIA{}988	2.80993725107572	2.99288761114355E-13
UGT37A2	2.79248151742107	0.000784207308583
CG3528	2.74292508908183	0.000108535130628
COPIA{}539	2.71608881058395	7.03886817488224E-25
RR51475	2.71608881058395	7.03886817488224E-25
CG14395	2.71463036384112	0.001925838549544
MDG1{}2138	2.68507236677631	0.004633484623523
STALKER2{}660	2.662876753547	5.76655165124522E-09
LNCRNA:CR44643	2.64646554878315	0.002224645160417
CG34204	2.64547165948554	0.001577056898464
PGRP-SC2	2.6010810244654	1.59084284076691E-10
COPIA{}1016	2.57981470446513	1.85360166074171E-16
CG42821	2.55784823467289	0.004633484623523
COPIA{}302	2.55728993364323	0.009283156245557
STALKER2{}1042	2.55463131444695	0.000324182180078
ASRNA:CR46069	2.52263706964456	0.038183731451288
PK2-R2	2.47128838435683	0.022420979780179
CG14191	2.47043201220191	0.009049259970531
CG15254	2.46841048533464	0.023674909925841
CRY	2.37545671145737	1.21630211844803E-17
CG42828	2.36017415797674	0.002729626446478
COPIA{}49	2.29879815828444	0.047908064704973
IM18	2.26624646375444	0.003896900830797
CG6106	2.26559279213261	0.037877996241278
F{}848	2.24035188838334	0.004633484623523
CG17751	2.20671940874573	0.01619510696698
GYPSY12{}2932	2.20510065583935	0.08951217581147
ATTA	2.19483503232392	0.041237368161897
CG42237	2.02745207580814	0.05346951837246
LNCRNA:CR46446	2.02101666150453	0.094814910834974
F{}1154	2.01577136298811	0.035834237711617
CHT2	2.01307125487081	0.004633484623523
CG8012	1.95408345078766	0.018602030078356
BLM	1.89201248398157	0.001386334154443
LISTERICIN	1.86149332208322	0.001763602129498
OBP56A	1.85267921728636	0.001882041032605
CG17192	1.81315416252363	0.077900774631157
CG14314	1.79185649749757	0.000176593537378
CG10553	1.73541475299465	0.001863100438551
NT5E-2	1.71031304895262	7.92049559150293E-05
3S18{}35	1.7082408033388	0.001395646678608
BNB	1.69998817363963	7.39953507576986E-07
COPIA{}1466	1.55356539547012	0.016178171862333
SUBDUED	-1.57221847102666	0.083127066634692
T	-1.59195034996562	0.012637092519199
CG31743	-1.66823561916984	0.027410655676344
CG42782	-1.68848798903813	0.005264225468625
CG8661	-1.69514853579688	0.065896879406376
CYP6A13	-1.72696393452411	0.024564236032897
CG4363	-1.76567135665585	0.000157632831773
SDICC	-1.78973401140286	0.003363624067824
MAL-A8	-1.83682247757572	0.000143936688363
ASRNA:CR45955	-1.8412458061833	0.014149250682583
CG32444	-1.85567461666184	7.09049809487636E-05
CREG	-1.93434001323428	1.68627611495333E-05
ASRNA:CR44095	-1.97857254586027	0.000508476980055
CG11852	-2.01006111213859	0.081246983511969
CYP4D20	-2.04007723082018	0.004633484623523
MTNC	-2.10852696850969	0.021409628030223
CG4250	-2.10944560140759	0.002599479353108
JON99CII	-2.15152228520198	1.64981436835665E-11
CARPB	-2.15225213672801	0.000784207308583
CG16898	-2.18214486501847	0.000136766375476
CG30002	-2.23447221379132	0.025803972156837
CG1139	-2.2409321070731	0.025779088543426
CG1635	-2.25095641247012	0.00824944688062
CG12310	-2.25997670590034	0.000508476980055
CG34215	-2.26912001110875	0.020803672155368
FLEA{}3	-2.28595521916302	9.31173647921619E-05
CG44014	-2.29808087525045	0.001573960254429
IDGF5	-2.30662699330999	0.004552032836438
ASRNA:CR46195	-2.30897740756709	0.001797082069128
CG11655	-2.3327280990286	5.27402439304023E-05
TO	-2.3485800158238	1.90406368695495E-11
CG6321	-2.36824366209925	1.68627611495333E-05
COPIA{}67	-2.39898554943929	0.000618783987605
SEPTIN5	-2.44594178911679	0.05131209357367
CYP28A5	-2.46862661246457	1.50826692045831E-05
CG2772	-2.50596883239568	0.094814910834974
CG42329	-2.52521160593537	1.21295564606469E-06
YELLOW-F2	-2.56189427268329	2.95820251090539E-06
RPL37B	-2.59112594170629	0.033510293657351
CG33307	-2.59317466934559	3.5926037074115E-06
CG14963	-2.60713417764174	2.89327321040157E-08
CG34367	-2.62014287207563	0.025779088543426
BOMS6	-2.69874236786074	0.030240820880144
CG34166	-2.70541949612501	0.071177818093461
RH2	-2.74605296401041	4.04480103110138E-05
BOMT2	-2.75981874427015	0.00017357687058
ALMS1A	-2.76935417285877	1.21630211844803E-17
UHG1	-2.79935850843027	0.007330128648344
SPRINGER{}2141	-2.81306233926642	5.45730175290054E-14
CG30371	-2.81946076431927	1.55933207970983E-17
LNCRNA:CR9284	-2.85001772136623	2.65036679391823E-36
HET-A{}6274	-2.86585389774645	0.001562308912742
CG8664	-2.9337528115605	0.016717757292968
CG13482	-2.93604268156723	8.82716372599902E-09
TPNC4	-2.98110878711879	6.93442868880375E-05
CG1213	-3.01904388439498	7.27643194378995E-38
CG43120	-3.03042342584956	6.91075305414187E-08
HET-A{}6532	-3.06499268339155	0.001863100438551
CG43085	-3.0903572007723	0.016596260198445
MTND	-3.10719204933926	0.01859453183658
NPLP4	-3.10825258322738	0.01043700706029
OSI12	-3.13265897701801	5.92209550477279E-05
OBP99B	-3.13511892044962	5.83357167771476E-14
CG7800	-3.17860837138158	0.000532808947693
CG6912	-3.18154710765411	8.03386703426823E-12
ASRNA:CR45041	-3.23094023803105	0.043107256674458
BS{}358	-3.24737497039012	0.004398610788754
HET-A{}4800	-3.34710709102896	0.006121426285826
CG12896	-3.35971101941044	1.55089066029786E-08
CG11459	-3.43257060897693	0.024564236032897
CG3397	-3.4527126119369	2.83889545987343E-09
MUC4B	-3.4659781347332	0.00062624763424
CG6435	-3.48847958066053	0.000152280251889
1360{}644	-3.53945193103087	0.016071659816025
MICROPIA{}1243	-3.56446675566526	1.42575346903909E-05
TEP1	-3.64625160209311	0.047398101850803
CG10764	-3.71041136763164	0.000506542107454
HMS-BEAGLE{}390	-3.78550312306792	0.008663892234439
CG43750	-3.78593598706006	1.60472782584758E-16
CG3117	-3.79678523454265	0.001386334154443
PEPCK2	-3.8539072840116	1.10117771314135E-24
CG11854	-3.85998867439962	0.079853830794632
LNCRNA:CR43847	-3.86445572631912	0.091305711035357
HET-A{}6269	-3.95121036379779	0.037101015573847
RT1B{}1288	-3.96657470860851	0.000141165049567
CG43061	-4.13211456184364	2.03901789752239E-21
HOPPER{}643	-4.15807981379336	0.012849416390412
CG15221	-4.22716349069846	3.38759680669894E-08
LNCRNA:CR45023	-4.22939818991277	0.074023238470984
LIP3	-4.2504767233003	0.046781121084809
CG33282	-4.27143522189905	1.00944453501297E-13
CG18557	-4.33407966069594	0.016294387795129
CG42792	-4.37373566498407	0.025779088543426
GEM4B	-4.43446886300694	5.89219661543175E-18
LNCRNA:CR44864	-4.5451845658866	0.020080479140022
BURDOCK{}107	-4.57451375734972	0.000855978642529
TOTB	-4.58290955145025	0.021878986338075
CG31380	-4.65732944990796	2.59570612077265E-13
CG45080	-4.72656406284056	6.59245350679681E-32
COPIA{}1391	-4.85032580114486	1.7330142088742E-31
CG18563	-5.14136349687464	3.3992702742034E-05
CG30098	-5.53512683767904	0.058027540426165
CG33459	-5.67737838310039	0.024841941063898
CR44383	-5.68875549383957	0.064086012835145
DIVER{}121	-5.75257573365235	0.0504776906573
LNCRNA:CR44467	-5.76848365191794	0.023050146912375
BARI1{}JHEH[BARI1855]	-5.79588123260286	0.001562308912742
CG43149	-5.91217558221017	0.029780443825201
CG18278	-5.91541676816329	0.042620730398793
TOTX	-5.93176223619754	1.61015230303807E-10
X{}624	-6.07691528685945	0.018162137599515
CG33458	-6.10778917606599	0.017037789008338
HET-A{}5504	-6.11044018087289	0.005387841474456
CG32379	-6.18344714675353	0.011539683096719
LNCRNA:CR44832	-6.19787296986769	0.000214156696308
CG31091	-6.24488141758642	0.015301964852342
TOTZ	-6.33557430339952	0.020246034177719
LNCRNA:CR44350	-6.34644299666282	0.006121426285826
LNCRNA:CR46108	-6.36001389833705	0.000111056867579
DIEDEL	-6.36219933106293	9.18595936277294E-08
HOPPER{}1383	-6.38363900472827	0.005376177906428
TWDLD	-6.40346310237559	0.004633484623523
QUASIMODO{}1100	-6.41071890001386	0.004552032836438
CG43403	-6.46708072692356	0.004252684668252
SPN42DE	-6.52651796409108	0.001212046390303
CG30287	-6.53157332167649	0.004633484623523
LNCRNA:CR45653	-6.55642430803094	0.00249516655202
RR51093	-6.57596870638944	0.004633484623523
LNCRNA:CR40469	-6.60943496732511	0.001965671000548
OSI10B	-6.61168755397383	0.005376177906428
CAS	-6.67355499104193	0.003383126182258
CG42807	-6.68844778606182	9.47444833855909E-18
CR33222	-6.74036697044048	0.001298183735383
LNCRNA:CR45256	-6.92647896019176	0.00123921228402
LNCRNA:CR43839	-6.95066224320985	0.000508476980055
LNCRNA:CR45188	-7.08308661343526	0.000275032588983
CG15263	-7.13213680143124	0.000202880583847
TOTA	-7.2379466218711	5.6610311172948E-21
FLEA{}877	-7.25470982322654	7.14488651819061E-07
MDG3{}119	-7.27446905277205	0.000152280251889
MDG3{}1351	-7.27446905277205	0.000152280251889
MDG3{}144	-7.27446905277205	0.000152280251889
MESK4	-7.32969617205253	9.75357658384822E-05
DOC2-ELEMENT{}650	-7.55857179630558	1.61094610824647E-05
CG44102	-7.63317140785337	2.00624438232796E-05
LNCRNA:CR44535	-7.70263725891712	1.45736445002271E-05
CG31205	-7.78799922096766	1.60472782584758E-16
CG13946	-7.9386089544936	2.68011673745431E-06
LYSC	-8.24091582464122	0.000784207308583
SPH93	-8.56028662082231	1.72819550164468E-09
TOTC	-8.69488987463652	4.28967689138261E-27
TOTM	-8.78972562843534	3.28605290099294E-09
PROSALPHA1	-9.10585239601341	7.28638747900141E-09
GYPSY10{}6526	-9.67338607517008	1.59758122116755E-10
SORDD2	-10.9276565053482	4.20799961796795E-12
