# Supplementary material for: Whole-Genome and Poly(A)+Transcriptome Analysis of the Drosophila Mutant agnts3 with Cognitive Dysfunctions
Source: Int J Mol Sci. 2024 Sep 13;25(18):9891. doi: 10.3390/ijms25189891 (PMC11432035; doi:10.3390/ijms25189891)
Supplement: Supplementary file 1 [file ijms-25-09891-s001.zip › Supplementary materials/Archive_S2_transcriptome_sequences_annotation/Genes/DEGs/CS-HMC_CS-N_noWald.csv]

symbol	CS_HMC-CS_N_log2FC	CS_HMC-CS_N_adjPval
HMS-BEAGLE{}101	5,83000888393886	0,073743384655795
HMS-BEAGLE{}1214	5,83000888393886	0,073743384655795
MTNC	-1,12535281802418	0,025326943928711
MFS12	-1,13250250220439	0,025326943928711
IOTATRY	-1,22059456288299	0,073743384655795
PHU	-1,28323597534059	0,073743384655795
CG12057	-2,21889614559336	0,000104399028131
MTND	-3,66375752636276	6,00299135784104E-05
ROVER{}6572	-5,80894857248224	0,07878820351174
