# Supplementary material for: Whole-Genome and Poly(A)+Transcriptome Analysis of the Drosophila Mutant agnts3 with Cognitive Dysfunctions
Source: Int J Mol Sci. 2024 Sep 13;25(18):9891. doi: 10.3390/ijms25189891 (PMC11432035; doi:10.3390/ijms25189891)
Supplement: Supplementary file 1 [file ijms-25-09891-s001.zip › Supplementary materials/Archive_S2_transcriptome_sequences_annotation/Genes/DEGs/CS-HS_CS-N.csv]

symbol	CS_HS-CS_N_log2FC	CS_HS-CS_N_adjPval
HSP70AA	15,8383481556824	5,57395354415575E-15
HSP70BB	12,263127758423	0
HSP70BBB	12,0982113259437	2,63461601604202E-61
HSP70AB	12,096240812755	1,1027734595341E-229
HSP70BC	11,8478383857076	0
HSP70BA	10,5038725614707	2,43516360416563E-06
MDG3{}1351	8,98196906685221	1,41860523426751E-160
MDG3{}144	8,98196906685221	1,41860523426751E-160
MDG3{}119	8,85298169290635	3,43108632002021E-145
TRANSIB2{}1003	8,66133195469895	2,58983383510826E-07
HSP68	8,57624351673519	0
DM88{}1691	8,50352583811684	7,09335085220222E-07
DM88{}1694	8,50352583811684	7,09335085220222E-07
MDG3{}1060	8,38180403899428	1,25660810591087E-06
HSP22	7,97062902262524	0
DM88{}1660	7,4391240652948	0,000535925258363
CG14309	7,29082792000096	0,00061287561057
CG6592	7,27921931515885	0,000957470276983
OPUS{}1099	7,21060830132693	0,002088109775044
HSP26	7,11262389351654	4,57965980975954E-95
HSP23	7,02839572398038	7,69280721549934E-230
OPUS{}1149	6,88000193403087	0,004057898268041
HSP27	6,84071600226	1,8328298213536E-121
LNCRNA:CR44135	6,81257012201619	0,001961318570898
S{}1293	6,80776645661865	0,004185431225495
DM88{}1659	6,68742510670403	0,006473454380345
LNCRNA:ALPHAGAMMA-ELEMENT:CR32865	6,62622401196763	0,011610679449067
CR17024	6,55485506975088	0,009547891707197
HSP67BC	6,47455711322165	9,25339380249899E-59
TEP5PSI	6,00997641662169	0,098702229709479
S{}1347	5,9106989847577	0,002959638525509
OPUS{}21	5,85819454404441	8,96368414446084E-14
MDG3{}291	5,54651954288691	0,005662141764176
DNAJ-1	5,54650836481654	1,22661669458751E-202
LMANIV	5,47733584356281	0,023720680338288
STV	5,29730649033907	4,5599333312197E-210
OPUS{}336	5,27496712807332	0,002461178881474
CG14961	5,03972342212778	6,69364444475421E-19
CG11891	4,99236099793378	9,62101613676478E-54
MUC18B	4,36973371540562	0,099104468212963
OPUS{}33	4,22806602260958	0,008945033588623
OPUS{}1157	4,22259900121905	1,15848389265548E-06
LNCRNA:HSROMEGA	4,0663056009085	1,98524731344159E-25
HSP83	3,93151884684559	5,06006776243147E-74
OPUS{}1412	3,84502569860677	0,005817877065535
OPUS{}861	3,82102275261049	1,74525248457192E-09
NINAD	3,74127977632138	0,035884249163062
LNCRNA:CR44506	3,52172805051557	0,001790441258322
CG13215	3,48486344099012	0,001976295100903
ASNS	3,46197174964906	1,24944363634803E-18
CR13656	3,33710808158198	1,99137421280546E-10
CG7130	3,29247113230701	8,28236293356464E-16
OPUS{}1033	3,27184017731373	0,009233379756267
ASRNA:CR43481	3,24762174089714	4,82061064904776E-19
CG44251	3,1458126307843	7,28571780150078E-12
OPUS{}1007	3,00216294527348	1,97702396587279E-06
AOX2	2,94837101204905	3,29296191044328E-05
LNCRNA:CR43459	2,70298381116786	2,1350516017328E-07
CG12224	2,61590979850691	1,98089128948401E-06
CG6785	2,60551770161377	2,3156492634669E-07
CG11889	2,56125612542373	1,70793609953441E-05
FDX1	2,43253326710557	0,027161646404875
CG5290	2,28516482218761	0,001111200914744
HSP67BA	2,26771911430144	0,000503946770881
REF(2)P	2,21735582222214	1,07142717606312E-14
KAZ-M1	2,07547676195004	0,008258138606075
CG34426	-2,51968397801016	0,004185431225495
CG17325	-3,47141560048194	0,000503946770881
CG42305	-3,47141560048194	0,000503946770881
