# Supplementary material for: Whole-Genome and Poly(A)+Transcriptome Analysis of the Drosophila Mutant agnts3 with Cognitive Dysfunctions
Source: Int J Mol Sci. 2024 Sep 13;25(18):9891. doi: 10.3390/ijms25189891 (PMC11432035; doi:10.3390/ijms25189891)
Supplement: Supplementary file 1 [file ijms-25-09891-s001.zip › Supplementary materials/Archive_S2_transcriptome_sequences_annotation/Genes/GO_processes/agn-HMC_CS-HMC.csv]

	group	FDR	nGenes	Pathway size	Fold enriched	Pathway	URL	Genes
9	Upregulated	0,00869	2	7	84,4821428571428	Negative regulation of antibacterial peptide production	http://amigo.geneontology.org/amigo/term/GO:0002787	PGRP-SC1b, PGRP-SC2
10	Upregulated	0,00869	2	7	84,4821428571428	Negative regulation of antimicrobial peptide biosynthetic process	http://amigo.geneontology.org/amigo/term/GO:0002806	PGRP-SC1b, PGRP-SC2
1	Upregulated	0,00139	3	14	68,2355769230769	Peptidoglycan metabolic process	http://amigo.geneontology.org/amigo/term/GO:0000270	PGRP-SC1b, PGRP-SD, PGRP-SC2
3	Upregulated	0,00139	3	14	68,2355769230769	Peptidoglycan catabolic process	http://amigo.geneontology.org/amigo/term/GO:0009253	PGRP-SC1b, PGRP-SD, PGRP-SC2
6	Upregulated	0,00218	3	18	52,1801470588235	Glycosaminoglycan catabolic process	http://amigo.geneontology.org/amigo/term/GO:0006027	PGRP-SC1b, PGRP-SD, PGRP-SC2
2	Upregulated	0,00139	4	34	35,8409090909091	Aminoglycan catabolic process	http://amigo.geneontology.org/amigo/term/GO:0006026	Cht2, PGRP-SC1b, PGRP-SD, PGRP-SC2
5	Upregulated	0,00151	4	47	26,8806818181818	Defense response to Gram-positive bacterium	http://amigo.geneontology.org/amigo/term/GO:0050830	Def, Listericin, PGRP-SD, PGRP-SC1b
7	Upregulated	0,00285	4	59	20,3922413793103	Aminoglycan metabolic process	http://amigo.geneontology.org/amigo/term/GO:0006022	Cht2, PGRP-SC1b, PGRP-SD, PGRP-SC2
4	Upregulated	0,00139	5	83	18,2523148148148	Carbohydrate derivative catabolic process	http://amigo.geneontology.org/amigo/term/GO:1901136	Cht2, NT5E-2, PGRP-SC1b, PGRP-SD, PGRP-SC2
13	Downregulated	0,0134	4	36	16,8663101604278	Cellular response to heat	http://amigo.geneontology.org/amigo/term/GO:0034605	TotA, TotM, TotX, TotC
8	Upregulated	0,00285	5	121	12,8559782608696	Defense response to Gram-negative bacterium	http://amigo.geneontology.org/amigo/term/GO:0050829	Listericin, PGRP-SC1b, PGRP-SC2, PGRP-SD, LysP
17	Downregulated	0,0137	9	301	4,55390374331551	Response to bacterium	http://amigo.geneontology.org/amigo/term/GO:0009617	TotA, TotX, TotM, CG6435, TotC, SP93, Diedel, Cyp6a13, subdued
16	Downregulated	0,0134	12	459	3,88317373461012	Defense response to other organism	http://amigo.geneontology.org/amigo/term/GO:0098542	TotA, TotM, CG6435, BomS6, BomT2, TotX, TotC, SP93, MP1, Cyp6a13, subdued, Diedel
11	Downregulated	0,0134	12	473	3,76922055503917	Defense response	http://amigo.geneontology.org/amigo/term/GO:0006952	TotA, TotM, CG6435, BomS6, BomT2, TotX, TotC, SP93, MP1, Cyp6a13, subdued, Diedel
12	Downregulated	0,0134	12	503	3,53015794055466	Response to biotic stimulus	http://amigo.geneontology.org/amigo/term/GO:0009607	MP1, TotA, TotX, TotM, CG6435, BomS6, BomT2, TotC, SP93, Diedel, Cyp6a13, subdued
14	Downregulated	0,0134	12	503	3,53015794055466	Response to external biotic stimulus	http://amigo.geneontology.org/amigo/term/GO:0043207	MP1, TotA, TotX, TotM, CG6435, BomS6, BomT2, TotC, SP93, Diedel, Cyp6a13, subdued
15	Downregulated	0,0134	12	503	3,53015794055466	Response to other organism	http://amigo.geneontology.org/amigo/term/GO:0051707	MP1, TotA, TotX, TotM, CG6435, BomS6, BomT2, TotC, SP93, Diedel, Cyp6a13, subdued
18	Downregulated	0,0173	12	531	3,33286368439591	Biological process involved in interspecies interaction between organisms	http://amigo.geneontology.org/amigo/term/GO:0044419	MP1, TotA, TotX, TotM, CG6435, BomS6, BomT2, TotC, SP93, Diedel, Cyp6a13, subdued
19	Downregulated	0,0341	17	1058	2,40152284263959	Proteolysis	http://amigo.geneontology.org/amigo/term/GO:0006508	Jon99Cii, Jon99Ciii, Nepl21, CG18557, CG3117, SP93, CG18563, Spn42De, CtsL3, CG30287, sordd2, Cys, MP1, CG10764, CG30371, CG31205, CG30002
