# Supplementary material for: Whole-Genome and Poly(A)+Transcriptome Analysis of the Drosophila Mutant agnts3 with Cognitive Dysfunctions
Source: Int J Mol Sci. 2024 Sep 13;25(18):9891. doi: 10.3390/ijms25189891 (PMC11432035; doi:10.3390/ijms25189891)
Supplement: Supplementary file 1 [file ijms-25-09891-s001.zip › Supplementary materials/Archive_S2_transcriptome_sequences_annotation/Genes/GO_processes/agn-HS_agn-N.csv]

	group	FDR	nGenes	Pathway size	Fold enriched	Pathway	URL	Genes
10	Upregulated	2,28E-09	5	8	159,341216216216	Heat shock-mediated polytene chromosome puffing	http://amigo.geneontology.org/amigo/term/GO:0035080	Hsp70Aa, Hsp70Ab, Hsp70Bb, Hsp70Bc, Hsp70Bbb
2	Upregulated	7,09E-20	12	31	98,6887532693984	Protein refolding	http://amigo.geneontology.org/amigo/term/GO:0042026	Hsp22, Hsp23, Hsp26, Hsp27, Hsp67Ba, Hsp67Bc, Hsp68, Hsp70Aa, Hsp70Ab, Hsp70Bb, Hsp70Bc, Hsp70Bbb
1	Upregulated	8,46E-21	14	51	69,9851616322205	Chaperone-mediated protein folding	http://amigo.geneontology.org/amigo/term/GO:0061077	Hsp68, FBgn0010812, Hsp70Aa, Hsp70Ab, Hsp70Bb, Hsp70Bc, Hsp70Bbb, DnaJ-1, Hsp22, Hsp23, Hsp26, Hsp27, Hsp67Ba, Hsp67Bc
7	Upregulated	1,09E-09	7	30	59,4873873873874	De novo post-translational protein folding	http://amigo.geneontology.org/amigo/term/GO:0051084	Hsp68, Hsp70Aa, Hsp70Ab, Hsp70Bb, Hsp70Bc, Hsp70Bbb, DnaJ-1
8	Upregulated	1,09E-09	7	30	59,4873873873874	Chaperone cofactor-dependent protein refolding	http://amigo.geneontology.org/amigo/term/GO:0051085	Hsp68, Hsp70Aa, Hsp70Ab, Hsp70Bb, Hsp70Bc, Hsp70Bbb, DnaJ-1
9	Upregulated	1,6E-09	7	36	55,7694256756757	Cellular response to heat	http://amigo.geneontology.org/amigo/term/GO:0034605	Hsp83, FBgn0010812, Hsp70Aa, Hsp70Ab, Hsp70Bb, Hsp70Bc, Hsp70Bbb
3	Upregulated	2,1E-18	14	84	45,7595287595288	Response to heat	http://amigo.geneontology.org/amigo/term/GO:0009408	Hsp22, Hsp23, Hsp26, Hsp27, Hsp67Ba, Hsp67Bc, Hsp83, FBgn0010812, DnaJ-1, Hsp70Aa, Hsp70Ab, Hsp70Bb, Hsp70Bc, Hsp70Bbb
4	Upregulated	4,22E-18	16	142	28,7263037685573	Protein folding	http://amigo.geneontology.org/amigo/term/GO:0006457	Hsp22, Hsp23, Hsp26, Hsp27, Hsp67Ba, Hsp67Bc, Hsp68, Hsp83, FBgn0010812, Hsp70Aa, Hsp70Ab, Hsp70Bb, Hsp70Bc, Hsp70Bbb, DnaJ-1, Hsp70Ba
5	Upregulated	1,91E-15	14	135	27,8847128378378	Response to temperature stimulus	http://amigo.geneontology.org/amigo/term/GO:0009266	Hsp22, Hsp23, Hsp26, Hsp27, Hsp67Ba, Hsp67Bc, Hsp83, FBgn0010812, DnaJ-1, Hsp70Aa, Hsp70Ab, Hsp70Bb, Hsp70Bc, Hsp70Bbb
6	Upregulated	1,28E-10	16	439	9,53068956807275	Response to abiotic stimulus	http://amigo.geneontology.org/amigo/term/GO:0009628	Hsp22, Hsp23, Hsp26, Hsp27, Hsp67Ba, Hsp67Bc, Hsp83, FBgn0010812, Hsp70Aa, Hsp70Ab, Hsp70Bb, Hsp70Bc, Hsp70Bbb, DnaJ-1, ninaD, Tmc
