# Supplementary material for: Whole-Genome and Poly(A)+Transcriptome Analysis of the Drosophila Mutant agnts3 with Cognitive Dysfunctions
Source: Int J Mol Sci. 2024 Sep 13;25(18):9891. doi: 10.3390/ijms25189891 (PMC11432035; doi:10.3390/ijms25189891)
Supplement: Supplementary file 1 [file ijms-25-09891-s001.zip › Supplementary materials/Archive_S2_transcriptome_sequences_annotation/Genes/GO_processes/agn-HS_CS-HS.csv]

	group	FDR	nGenes	Pathway size	Fold enriched	Pathway	URL	Genes
4	Upregulated	0,0114	2	6	166,210526315789	Negative regulation of biosynthetic process of antibacterial peptides active against Gram-negative bacteria	http://amigo.geneontology.org/amigo/term/GO:0002814	PGRP-SC1b, PGRP-SC2
1	Upregulated	0,0114	2	7	142,466165413534	Negative regulation of antibacterial peptide production	http://amigo.geneontology.org/amigo/term/GO:0002787	PGRP-SC1b, PGRP-SC2
2	Upregulated	0,0114	2	7	142,466165413534	Negative regulation of antimicrobial peptide biosynthetic process	http://amigo.geneontology.org/amigo/term/GO:0002806	PGRP-SC1b, PGRP-SC2
3	Upregulated	0,0114	2	7	142,466165413534	Negative regulation of antibacterial peptide biosynthetic process	http://amigo.geneontology.org/amigo/term/GO:0002809	PGRP-SC1b, PGRP-SC2
5	Upregulated	0,0257	2	14	76,7125506072874	Peptidoglycan metabolic process	http://amigo.geneontology.org/amigo/term/GO:0000270	PGRP-SC1b, PGRP-SC2
10	Upregulated	0,0257	2	14	76,7125506072874	Peptidoglycan catabolic process	http://amigo.geneontology.org/amigo/term/GO:0009253	PGRP-SC1b, PGRP-SC2
7	Upregulated	0,0257	2	15	66,4842105263158	Negative regulation of antimicrobial peptide production	http://amigo.geneontology.org/amigo/term/GO:0002785	PGRP-SC1b, PGRP-SC2
6	Upregulated	0,0257	2	16	62,328947368421	Negative regulation of production of molecular mediator of immune response	http://amigo.geneontology.org/amigo/term/GO:0002701	PGRP-SC1b, PGRP-SC2
8	Upregulated	0,0257	2	16	62,328947368421	Biosynthetic process of antibacterial peptides active against Gram-negative bacteria	http://amigo.geneontology.org/amigo/term/GO:0002812	PGRP-SC1b, PGRP-SC2
9	Upregulated	0,0257	2	16	62,328947368421	Regulation of biosynthetic process of antibacterial peptides active against Gram-negative bacteria	http://amigo.geneontology.org/amigo/term/GO:0002813	PGRP-SC1b, PGRP-SC2
