# Supplementary material for: Whole-Genome and Poly(A)+Transcriptome Analysis of the Drosophila Mutant agnts3 with Cognitive Dysfunctions
Source: Int J Mol Sci. 2024 Sep 13;25(18):9891. doi: 10.3390/ijms25189891 (PMC11432035; doi:10.3390/ijms25189891)
Supplement: Supplementary file 1 [file ijms-25-09891-s001.zip › Supplementary materials/Archive_S2_transcriptome_sequences_annotation/Genes/GO_processes/agn-N_CS-N.csv]

	group	FDR	nGenes	Pathway size	Fold enriched	Pathway	URL	Genes
1	Upregulated	0,00153	3	14	66,0559440559441	Peptidoglycan metabolic process	http://amigo.geneontology.org/amigo/term/GO:0000270	PGRP-SC1b, PGRP-SD, PGRP-SC2
3	Upregulated	0,00153	3	14	66,0559440559441	Peptidoglycan catabolic process	http://amigo.geneontology.org/amigo/term/GO:0009253	PGRP-SC1b, PGRP-SD, PGRP-SC2
7	Upregulated	0,00206	3	18	50,5133689839572	Glycosaminoglycan catabolic process	http://amigo.geneontology.org/amigo/term/GO:0006027	PGRP-SC1b, PGRP-SD, PGRP-SC2
18	Downregulated	0,000136	4	15	41,5208791208791	Cellular response to UV	http://amigo.geneontology.org/amigo/term/GO:0034644	TotA, TotB, TotZ, TotC
2	Upregulated	0,00153	4	34	34,6960514233241	Aminoglycan catabolic process	http://amigo.geneontology.org/amigo/term/GO:0006026	Cht2, PGRP-SC1b, PGRP-SD, PGRP-SC2
6	Upregulated	0,0017	4	47	24,8906455862978	Defense response to Gram-positive bacterium	http://amigo.geneontology.org/amigo/term/GO:0050830	Listericin, PGRP-SD, AttA, PGRP-SC1b
11	Downregulated	7,29E-05	6	36	24,5350649350649	Cellular response to heat	http://amigo.geneontology.org/amigo/term/GO:0034605	TotA, TotM, TotB, TotZ, TotX, TotC
8	Upregulated	0,00289	4	59	19,7408568443051	Aminoglycan metabolic process	http://amigo.geneontology.org/amigo/term/GO:0006022	Cht2, PGRP-SC1b, PGRP-SD, PGRP-SC2
4	Upregulated	0,00153	5	83	17,6692854470632	Carbohydrate derivative catabolic process	http://amigo.geneontology.org/amigo/term/GO:1901136	Cht2, NT5E-2, PGRP-SC1b, PGRP-SD, PGRP-SC2
9	Upregulated	0,00289	5	121	12,3380355276907	Defense response to Gram-negative bacterium	http://amigo.geneontology.org/amigo/term/GO:0050829	AttA, Listericin, PGRP-SC1b, PGRP-SC2, PGRP-SD
20	Downregulated	0,00151	6	84	10,1207142857143	Response to heat	http://amigo.geneontology.org/amigo/term/GO:0009408	TotA, TotM, TotB, TotZ, TotX, TotC
5	Upregulated	0,00167	7	248	8,38366932927602	Innate immune response	http://amigo.geneontology.org/amigo/term/GO:0045087	CG17738, AttA, PGRP-SC1b, PGRP-SD, PGRP-SC2, IM18, grim
13	Downregulated	0,000108	12	301	5,84589994842702	Response to bacterium	http://amigo.geneontology.org/amigo/term/GO:0009617	TotA, TotX, TotM, CG6435, TotB, TotZ, TotC, SPH93, Diedel, CG30098, Cyp6a13, subdued
10	Upregulated	0,00486	8	459	5,33785406512679	Defense response to other organism	http://amigo.geneontology.org/amigo/term/GO:0098542	CG17738, AttA, PGRP-SC1b, Listericin, PGRP-SD, PGRP-SC2, IM18, grim
14	Downregulated	0,000108	15	459	4,71828171828172	Defense response to other organism	http://amigo.geneontology.org/amigo/term/GO:0098542	TotA, TotM, CG6435, TotB, BomS6, BomT2, TotZ, TotX, TotC, SPH93, CG30098, Tep1, Cyp6a13, subdued, Diedel
12	Downregulated	0,000108	15	473	4,57950872656755	Defense response	http://amigo.geneontology.org/amigo/term/GO:0006952	TotA, TotM, CG6435, TotB, BomS6, BomT2, TotZ, TotX, TotC, SPH93, CG30098, Tep1, Cyp6a13, subdued, Diedel
15	Downregulated	0,000114	15	503	4,2884382566586	Response to biotic stimulus	http://amigo.geneontology.org/amigo/term/GO:0009607	TotA, TotX, TotM, CG6435, TotB, BomS6, BomT2, TotZ, TotC, SPH93, Diedel, CG30098, Tep1, Cyp6a13, subdued
16	Downregulated	0,000114	15	503	4,2884382566586	Response to external biotic stimulus	http://amigo.geneontology.org/amigo/term/GO:0043207	TotA, TotX, TotM, CG6435, TotB, BomS6, BomT2, TotZ, TotC, SPH93, Diedel, CG30098, Tep1, Cyp6a13, subdued
17	Downregulated	0,000114	15	503	4,2884382566586	Response to other organism	http://amigo.geneontology.org/amigo/term/GO:0051707	TotA, TotX, TotM, CG6435, TotB, BomS6, BomT2, TotZ, TotC, SPH93, Diedel, CG30098, Tep1, Cyp6a13, subdued
19	Downregulated	0,000182	15	531	4,04828571428571	Biological process involved in interspecies interaction between organisms	http://amigo.geneontology.org/amigo/term/GO:0044419	TotA, TotX, TotM, CG6435, TotB, BomS6, BomT2, TotZ, TotC, SPH93, Diedel, CG30098, Tep1, Cyp6a13, subdued
