# Supplementary material for: Whole-Genome and Poly(A)+Transcriptome Analysis of the Drosophila Mutant agnts3 with Cognitive Dysfunctions
Source: Int J Mol Sci. 2024 Sep 13;25(18):9891. doi: 10.3390/ijms25189891 (PMC11432035; doi:10.3390/ijms25189891)
Supplement: Supplementary file 1 [file ijms-25-09891-s001.zip › Supplementary materials/Archive_S2_transcriptome_sequences_annotation/Genes/GO_processes/CS-HS_CS-N.csv]

	group	FDR	nGenes	Pathway size	Fold enriched	Pathway	URL	Genes
10	Upregulated	2,67E-10	5	8	227,211538461538	Heat shock-mediated polytene chromosome puffing	http://amigo.geneontology.org/amigo/term/GO:0035080	Hsp70Aa, Hsp70Ab, Hsp70Bb, Hsp70Bc, Hsp70Bbb
1	Upregulated	5,76E-22	12	31	140,724565756824	Protein refolding	http://amigo.geneontology.org/amigo/term/GO:0042026	Hsp22, Hsp23, Hsp26, Hsp27, Hsp67Ba,Hsp67Bc, Hsp68, Hsp70Aa, Hsp70Ab, Hsp70Bb, Hsp70Bc, Hsp70Bbb
2	Upregulated	1,41E-21	13	51	92,6666666666667	Chaperone-mediated protein folding	http://amigo.geneontology.org/amigo/term/GO:0061077	Hsp68, Hsp70Aa, Hsp70Ab, Hsp70Bb, Hsp70Bc, Hsp70Bbb, DnaJ-1, Hsp22, Hsp23, Hsp26, Hsp27, Hsp67Ba,Hsp67Bc
7	Upregulated	5,51E-11	7	30	84,825641025641	De novo post-translational protein folding	http://amigo.geneontology.org/amigo/term/GO:0051084	Hsp68, Hsp70Aa, Hsp70Ab, Hsp70Bb, Hsp70Bc, Hsp70Bbb, DnaJ-1
8	Upregulated	5,51E-11	7	30	84,825641025641	Chaperone cofactor-dependent protein refolding	http://amigo.geneontology.org/amigo/term/GO:0051085	Hsp68, Hsp70Aa, Hsp70Ab, Hsp70Bb, Hsp70Bc, Hsp70Bbb, DnaJ-1
9	Upregulated	1,99E-10	7	36	70,6880341880342	De novo protein folding	http://amigo.geneontology.org/amigo/term/GO:0006458	Hsp68, Hsp70Aa, Hsp70Ab, Hsp70Bb, Hsp70Bc, Hsp70Bbb, DnaJ-1
4	Upregulated	5,34E-19	13	84	58,3456790123457	Response to heat	http://amigo.geneontology.org/amigo/term/GO:0009408	Hsp22, Hsp23, Hsp26, Hsp27, Hsp67Ba,Hsp67Bc, Hsp83, DnaJ-1, Hsp70Aa, Hsp70Ab, Hsp70Bb, Hsp70Bc, Hsp70Bbb
3	Upregulated	2,16E-19	15	142	38,4019501625135	Protein folding	http://amigo.geneontology.org/amigo/term/GO:0006457	Hsp22, Hsp23, Hsp26, Hsp27, Hsp67Ba,Hsp67Bc, Hsp68, Hsp83, Hsp70Aa, Hsp70Ab, Hsp70Bb, Hsp70Bc, Hsp70Bbb, DnaJ-1, Hsp70Ba
5	Upregulated	3,1E-16	13	135	36,0763358778626	Response to temperature stimulus	http://amigo.geneontology.org/amigo/term/GO:0009266	Hsp22, Hsp23, Hsp26, Hsp27, Hsp67Ba,Hsp67Bc, Hsp83, DnaJ-1, Hsp70Aa, Hsp70Ab, Hsp70Bb, Hsp70Bc, Hsp70Bbb
6	Upregulated	5,51E-11	14	439	11,727047146402	Response to abiotic stimulus	http://amigo.geneontology.org/amigo/term/GO:0009628	Hsp22, Hsp23, Hsp26, Hsp27, Hsp67Ba,Hsp67Bc, Hsp83, Hsp70Aa, Hsp70Ab, Hsp70Bb, Hsp70Bc, Hsp70Bbb, DnaJ-1, ninaD
