# Supplementary material for: Whole-Genome and Poly(A)+Transcriptome Analysis of the Drosophila Mutant agnts3 with Cognitive Dysfunctions
Source: Int J Mol Sci. 2024 Sep 13;25(18):9891. doi: 10.3390/ijms25189891 (PMC11432035; doi:10.3390/ijms25189891)
Supplement: Supplementary file 1 [file ijms-25-09891-s001.zip › Supplementary materials/Archive_S2_transcriptome_sequences_annotation/Genes/GO_processes/CS_HMC_CS-N_noWald.csv]

	group	FDR	nGenes	Pathway size	Fold enriched	Pathway	URL	Genes
3	Downregulated	0,0148	1	6	313,933333333333	Response to nicotine	http://amigo.geneontology.org/amigo/term/GO:0035094	phu
4	Downregulated	0,0148	1	6	313,933333333333	Response to copper ion	http://amigo.geneontology.org/amigo/term/GO:0046688	MtnD
1	Downregulated	0,0114	2	58	66,0912280701754	Response to metal ion	http://amigo.geneontology.org/amigo/term/GO:0010038	MtnC, MtnD
2	Downregulated	0,0148	2	98	39,2416666666667	Response to inorganic substance	http://amigo.geneontology.org/amigo/term/GO:0010035	MtnC, MtnD
6	Downregulated	0,0148	2	152	24,7842105263158	Metal ion homeostasis	http://amigo.geneontology.org/amigo/term/GO:0055065	MtnC, MtnD
8	Downregulated	0,0148	2	183	20,5857923497268	Inorganic ion homeostasis	http://amigo.geneontology.org/amigo/term/GO:0098771	MtnC, MtnD
7	Downregulated	0,0148	2	184	20,4739130434783	Cation homeostasis	http://amigo.geneontology.org/amigo/term/GO:0055080	MtnC, MtnD
5	Downregulated	0,0148	2	185	20,3632432432432	Ion homeostasis	http://amigo.geneontology.org/amigo/term/GO:0050801	MtnC, MtnD
9	Downregulated	0,0364	2	314	12,074358974359	Chemical homeostasis	http://amigo.geneontology.org/amigo/term/GO:0048878	MtnC, MtnD
10	Downregulated	0,0516	3	1320	4,78881355932203	Response to chemical	http://amigo.geneontology.org/amigo/term/GO:0042221	MtnC, MtnD, phu
