# Supplementary material for: Whole-Genome and Poly(A)+Transcriptome Analysis of the Drosophila Mutant agnts3 with Cognitive Dysfunctions
Source: Int J Mol Sci. 2024 Sep 13;25(18):9891. doi: 10.3390/ijms25189891 (PMC11432035; doi:10.3390/ijms25189891)
Supplement: Supplementary file 1 [file ijms-25-09891-s001.zip › Supplementary materials/Archive_S2_transcriptome_sequences_annotation/Genes/KEGG/agn-HMC_CS-HMC.csv]

	group	FDR	nGenes	Pathway size	Fold enriched	Pathway	URL	Genes
3	Downregulated	0,0523	2	32	18,0424242424242	Starch and sucrose metabolism	http://www.genome.jp/kegg-bin/show_pathway?dme00500	Mal-B2, Hex-C
2	Downregulated	0,0523	2	35	16,4022038567493	Galactose metabolism	http://www.genome.jp/kegg-bin/show_pathway?dme00052	Mal-B2, Hex-C
5	Downregulated	0,0656	2	49	11,5164410058027	Pyruvate metabolism	http://www.genome.jp/kegg-bin/show_pathway?dme00620	Pepck2, CG34161
1	Upregulated	0,00948	4	79	11,0259259259259	Toll and Imd signaling pathway	http://www.genome.jp/kegg-bin/show_pathway?dme04624	Def, PGRP-SC2, PGRP-SC1b, PGRP-SD
4	Downregulated	0,0656	2	55	10,21269296741	Glycolysis/Gluconeogenesis	http://www.genome.jp/kegg-bin/show_pathway?dme00010	Pepck2, Hex-C
