# Supplementary material for: Whole-Genome and Poly(A)+Transcriptome Analysis of the Drosophila Mutant agnts3 with Cognitive Dysfunctions
Source: Int J Mol Sci. 2024 Sep 13;25(18):9891. doi: 10.3390/ijms25189891 (PMC11432035; doi:10.3390/ijms25189891)
Supplement: Supplementary file 1 [file ijms-25-09891-s001.zip › Supplementary materials/Archive_S2_transcriptome_sequences_annotation/Genes/KEGG/agn-HS_agn-N.csv]

	group	FDR	nGenes	Pathway size	Fold enriched	Pathway	URL	Genes
7	Upregulated	0,0506	1	6	53,25	Caffeine metabolism	http://www.genome.jp/kegg-bin/show_pathway?dme00232	AOX2
3	Upregulated	0,000484	3	22	33,6315789473684	Other glycan degradation	http://www.genome.jp/kegg-bin/show_pathway?dme00511	LManl, LManlV, LManV
1	Upregulated	3,31E-05	5	53	21,734693877551	Longevity regulating pathway-multiple species	http://www.genome.jp/kegg-bin/show_pathway?dme04213	Hsp70Ab, Hsp70Bb, Hsp70Ba, Hsp68, Hsp70Bbb
2	Upregulated	0,000137	6	133	9,75572519083969	Protein processing in endoplasmic reticulum	http://www.genome.jp/kegg-bin/show_pathway?dme04141	Hsp83, Hsp70Ab, Hsp70Bb, Hsp70Ba, Hsp68, Hsp70Bbb
4	Upregulated	0,000574	5	119	9,1025641025641	Spliceosome	http://www.genome.jp/kegg-bin/show_pathway?dme03040	Hsp70Ab, Hsp70Bb, Hsp70Ba, Hsp68, Hsp70Bbb
5	Upregulated	0,000574	5	123	8,80165289256198	Endocytosis	http://www.genome.jp/kegg-bin/show_pathway?dme04144	Hsp70Ab, Hsp70Bb, Hsp70Ba, Hsp68, Hsp70Bbb
6	Upregulated	0,0039	4	121	7,88888888888889	Lysosome	http://www.genome.jp/kegg-bin/show_pathway?dme04142	LManl, LManlV, LManV, LManVI
