# Supplementary material for: Whole-Genome and Poly(A)+Transcriptome Analysis of the Drosophila Mutant agnts3 with Cognitive Dysfunctions
Source: Int J Mol Sci. 2024 Sep 13;25(18):9891. doi: 10.3390/ijms25189891 (PMC11432035; doi:10.3390/ijms25189891)
Supplement: Supplementary file 1 [file ijms-25-09891-s001.zip › Supplementary materials/Archive_S2_transcriptome_sequences_annotation/Genes/KEGG/agn-HS_CS-HS.csv]

	group	FDR	nGenes	Pathway size	Fold enriched	Pathway	URL	Genes
5	Upregulated	0,0554	1	16	42,6857142857143	Hippo signaling pathway-multiple species	http://www.genome.jp/kegg-bin/show_pathway?dme04392	ft
2	Upregulated	0,0554	1	23	28,4571428571429	Homologous recombination	http://www.genome.jp/kegg-bin/show_pathway?dme03440	Blm
4	Upregulated	0,0554	1	23	28,4571428571429	Apoptosis-multiple species	http://www.genome.jp/kegg-bin/show_pathway?dme04215	grim
3	Upregulated	0,0554	1	26	24,9	Fanconi anemia pathway	http://www.genome.jp/kegg-bin/show_pathway?dme03460	Blm
1	Upregulated	0,0372	2	79	16,8338028169014	Toll and Imd signaling pathway	http://www.genome.jp/kegg-bin/show_pathway?dme04624	PGRP-SC2, PGRP-SC1b
7	Upregulated	0,0965	1	55	11,4923076923077	Hippo signaling pathway-fly	http://www.genome.jp/kegg-bin/show_pathway?dme04391	ft
6	Upregulated	0,0965	1	62	9,96	Apoptosis-fly	http://www.genome.jp/kegg-bin/show_pathway?dme04214	grim
