# Supplementary material for: Whole-Genome and Poly(A)+Transcriptome Analysis of the Drosophila Mutant agnts3 with Cognitive Dysfunctions
Source: Int J Mol Sci. 2024 Sep 13;25(18):9891. doi: 10.3390/ijms25189891 (PMC11432035; doi:10.3390/ijms25189891)
Supplement: Supplementary file 1 [file ijms-25-09891-s001.zip › Supplementary materials/Archive_S2_transcriptome_sequences_annotation/Genes/KEGG/agn-N_CS-N.csv]

	group	FDR	nGenes	Pathway size	Fold enriched	Pathway	URL	Genes
5	Downregulated	0,084	1	8	41,3055555555556	Glycosaminoglycan biosynthesis-chondroitin sulfate/dermatan sulfate	http://www.genome.jp/kegg-bin/show_pathway?dme00532	C4st
3	Downregulated	0,0515	2	35	15,020202020202	Galactose metabolism	http://www.genome.jp/kegg-bin/show_pathway?dme00052	Galm1, Mal-A8
4	Downregulated	0,084	2	55	9,35220125786164	Glycolysis/Gluconeogenesis	http://www.genome.jp/kegg-bin/show_pathway?dme00010	Pepck2, Galm1
1	Upregulated	0,0919	3	79	9,27442827442827	Toll and Imd signaling pathway	http://www.genome.jp/kegg-bin/show_pathway?dme04624	PGRP-SC2, PGRP-SC1b, PGRP-SD
2	Downregulated	0,0091	4	121	9,17901234567901	Lysosome	http://www.genome.jp/kegg-bin/show_pathway?dme04142	CtsL3, CG18278, CG4250, Lip3
