# Supplementary material for: Whole-Genome and Poly(A)+Transcriptome Analysis of the Drosophila Mutant agnts3 with Cognitive Dysfunctions
Source: Int J Mol Sci. 2024 Sep 13;25(18):9891. doi: 10.3390/ijms25189891 (PMC11432035; doi:10.3390/ijms25189891)
Supplement: Supplementary file 1 [file ijms-25-09891-s001.zip › Supplementary materials/Archive_S2_transcriptome_sequences_annotation/Genes/KEGG/CS-HMC_CS-N_noWald.csv]

	group	FDR	nGenes	Pathway size	Fold enriched	Pathway	URL	Genes
1	Downregulated	7.34e-02	1	40	40.1216216216216	Folate biosynthesis	http://www.genome.jp/kegg-bin/show_pathway?dme00790	phu
2	Downregulated	7.34e-02	1	58	26.9909090909091	Neuroactive ligand-receptor interaction	http://www.genome.jp/kegg-bin/show_pathway?dme04080	iTry
