# Supplementary material for: Whole-Genome and Poly(A)+Transcriptome Analysis of the Drosophila Mutant agnts3 with Cognitive Dysfunctions
Source: Int J Mol Sci. 2024 Sep 13;25(18):9891. doi: 10.3390/ijms25189891 (PMC11432035; doi:10.3390/ijms25189891)
Supplement: Supplementary file 1 [file ijms-25-09891-s001.zip › Supplementary materials/Archive_S2_transcriptome_sequences_annotation/Genes/KEGG/CS-HS_CS-N.csv]

	group	FDR	nGenes	Pathway size	Fold enriched	Pathway	URL	Genes
5	Upregulated	0,0337	1	6	82,6388888888889	Caffeine metabolism	http://www.genome.jp/kegg-bin/show_pathway?dme00232	AOX2
1	Upregulated	1,65E-06	5	53	33,7301587301587	Longevity regulating pathway-multiple species	http://www.genome.jp/kegg-bin/show_pathway?dme04213	Hsp70Ab, Hsp70Bb, Hsp70Ba, Hsp68, Hsp70Bbb
2	Upregulated	3,44E-06	6	133	15,1399491094148	Protein processing in endoplasmic reticulum	http://www.genome.jp/kegg-bin/show_pathway?dme04141	Hsp83, Hsp70Ab, Hsp70Bb, Hsp70Ba, Hsp68, Hsp70Bbb
3	Upregulated	3,97E-05	5	119	14,1263057929725	Spliceosome	http://www.genome.jp/kegg-bin/show_pathway?dme03040	Hsp70Ab, Hsp70Bb, Hsp70Ba, Hsp68, Hsp70Bbb
4	Upregulated	3,97E-05	5	123	13,6593204775023	Endocytosis	http://www.genome.jp/kegg-bin/show_pathway?dme04144	Hsp70Ab, Hsp70Bb, Hsp70Ba, Hsp68, Hsp70Bbb
