# Supplementary material for: Whole-Genome and Poly(A)+Transcriptome Analysis of the Drosophila Mutant agnts3 with Cognitive Dysfunctions
Source: Int J Mol Sci. 2024 Sep 13;25(18):9891. doi: 10.3390/ijms25189891 (PMC11432035; doi:10.3390/ijms25189891)
Supplement: Supplementary file 1 [file ijms-25-09891-s001.zip › Supplementary materials/Archive_S2_transcriptome_sequences_annotation/Isoforms/All_genes/agn-HMC_agn-N_all.csv]

symbol	ensembl_ID	User_ID	AGN_HMC-AGN_N_log2FC	AGN_HMC-AGN_N_adjPval	Processed data:	AGNN_1	AGNN_2	AGNN_3	AGNHMC_1	AGNHMC_2	AGNHMC_3
MT:LRRNA-RA	MT:LRRNA-RA	MT:LRRNA-RA	-0.237576568233828	1		18.5431604205875	18.5684808742238	18.1769234840275	18.3965434225088	18.1875641903774	17.9962035613939
MT:COI-RA	MT:COI-RA	MT:COI-RA	-0.368892814287574	1		17.0413674615862	17.095986310854	17.0688013467878	16.8666655922876	16.7709552900185	16.4262603113832
CYP4G1-RA	CYP4G1-RA	CYP4G1-RA	-0.164471917167646	1		16.5222067060617	16.7714629840401	16.7202623843447	16.5488596242523	16.501639489994	16.4810473178476
EBP-RB	EBP-RB	EBP-RB	0.158916756384912	1		14.3509309904173	14.3010768300793	15.1338332450541	14.6839664129062	14.5421360937572	15.128627809755
CG17097-RB	CG17097-RB	CG17097-RB	0.0732884689073881	1		14.6236248398164	14.8167147603886	15.1297603279636	14.9338544493651	14.7400462495052	15.1346628692954
ACP36DE-RA	ACP36DE-RA	ACP36DE-RA	0.162750663867123	1		13.6113179169129	13.9809454565724	14.4177418853092	14.1120798618913	13.8451415717511	14.5616192799233
MT:COIII-RA	MT:COIII-RA	MT:COIII-RA	-0.298843854330099	1		15.7598625774543	15.8006195816934	15.9830945480032	15.6842463212814	15.5656596216048	15.3923334267587
MT:CYT-B-RB	MT:CYT-B-RB	MT:CYT-B-RB	-0.398245991715084	1		15.5956718301117	15.811751581316	15.7295334025924	15.2923145414848	15.5116455541148	15.1199079418508
CG34220-RA	CG34220-RA	CG34220-RA	0.00749043361949736	1		14.6148789737555	14.6684966372998	14.6711453666352	14.4516836174508	14.6550742390071	14.8442192203874
AMY-P-RA	AMY-P-RA	AMY-P-RA	0.13886026020726	1		14.5165583256274	14.7045397267028	14.0155229268716	14.5139288155407	15.0438547434038	13.9894582223981
ALPHATRY-RA	ALPHATRY-RA	ALPHATRY-RA	0.0628781305814308	1		14.3405114334381	14.6932630713112	14.6071264405242	14.8708693357411	14.7286214261705	14.1595442136281
CG31872-RA	CG31872-RA	CG31872-RA	0.0789777006996771	1		13.4200034397672	13.6930556924386	14.102473719857	13.7439359540852	13.6111315120279	14.1285684076819
BETATRY-RA	BETATRY-RA	BETATRY-RA	0.196745463025526	1		13.8875432227587	14.1471589147766	13.7053120004885	14.3481854336736	14.3313129316216	13.5511810171525
EEF1ALPHA1-RA	EEF1ALPHA1-RA	EEF1ALPHA1-RA	-0.0956882154307763	1		14.8682604721135	14.9645201570215	14.8805851295503	14.8907516048631	14.8594153738858	14.6684374403285
CG16826-RA	CG16826-RA	CG16826-RA	0.00293808530030416	1		13.9560025408944	14.1757431338214	14.0859318297983	14.2066971932014	13.944922659847	14.0712491456374
CG12374-RA	CG12374-RA	CG12374-RA	-0.0875519140277009	1		12.8923045115988	13.4824706075152	13.8650556934247	13.5293776331874	13.0381938480718	13.5182832737767
SFP87B-RA	SFP87B-RA	SFP87B-RA	0.0533148124356827	1		12.9238247991427	13.0375636948671	13.5241851276704	13.3238604352182	12.779092296254	13.5175136883436
ACT57B-RA	ACT57B-RA	ACT57B-RA	0.176639426759577	1		12.9426530094269	12.9698520847776	13.5989551192652	13.4383228448976	13.1916717450247	13.4930591875511
LNCRNA:CR42862-RA	LNCRNA:CR42862-RA	LNCRNA:CR42862-RA	0.0407611802447679	1		14.0551485958018	14.179769912675	14.2358296084006	14.2609127164447	14.2137975883873	14.1208619260629
NINAE-RA	NINAE-RA	NINAE-RA	-0.356272378135994	1		14.4748844823853	14.5500565030141	14.4266228264888	14.2953617618055	14.1532102172495	13.9114908383086
AMY-D-RA	AMY-D-RA	AMY-D-RA	0.0845351882182447	1		13.7987713994184	13.9972246680488	13.3503622421616	13.9162412694975	14.1428449069818	13.284402531647
MST57DA-RA	MST57DA-RA	MST57DA-RA	0.194481495392127	1		13.2645551859175	13.463399672451	13.5615993620407	13.611547660976	13.5758351698033	13.6981638826415
CG4836-RA	CG4836-RA	CG4836-RA	-0.0110238930598685	1		14.2284944758489	13.9837293908112	13.8535235260542	14.0370560454861	14.0111703986191	14.0096437028252
SERCA-RA	SERCA-RA	SERCA-RA	0.0024407779113604	1		13.7006132621177	13.8510943778568	13.9303645447729	13.9680289863251	13.7238577615508	13.7956542296926
CG18628-RA	CG18628-RA	CG18628-RA	0.183606637537168	1		13.9868584554093	13.9597161966237	14.0254574682704	14.2035755774348	14.3104823251384	13.9918151017574
EBPII-RA	EBPII-RA	EBPII-RA	0.132157432232434	1		12.4735579042431	12.5444869858276	13.3809000149134	13.0574596471173	12.6944469766281	13.1852797223038
LOOPIN-1-RA	LOOPIN-1-RA	LOOPIN-1-RA	0.127561845322135	1		13.9391646452657	13.6818492831625	13.4693711464563	13.8377020802609	13.8778108040112	13.7947811012365
S-LAP1-RA	S-LAP1-RA	S-LAP1-RA	0.0927777093497345	1		14.0422536587558	13.8312346516001	13.7299387988333	13.943588250871	14.024422376168	13.9297552423419
ADH-RC	ADH-RC	ADH-RC	-0.112675756129804	1		13.410872560371	13.4063129235631	14.0385045572167	13.6282446433116	13.4843474651417	13.4961875945609
MT:COII-RA	MT:COII-RA	MT:COII-RA	-0.374821525483513	1		14.1590396763619	14.2542897436188	14.1225353054047	13.9643450650823	13.7995038318798	13.632153410455
JON99CIII-RA	JON99CIII-RA	JON99CIII-RA	-0.0238928993362689	1		13.2229273568919	13.5654172680623	13.7864481275068	13.2971138963182	13.6123287732155	13.6253831572041
YIP7-RA	YIP7-RA	YIP7-RA	0.0352032952827615	1		13.7019210048328	13.9499622876834	14.078407468899	14.0969451608573	14.0991999089779	13.6127377800587
ARGK1-RD	ARGK1-RD	ARGK1-RD	0.0629724099978131	1		13.3087657335486	13.3511920783942	13.6349972451389	13.5897773414087	13.3899245030987	13.5189563244369
EEF2-RA	EEF2-RA	EEF2-RA	-0.158317689984492	1		14.1687881517155	14.2605446485202	14.2198497339445	14.2049336316902	14.0665723955436	13.8869715916536
ACP36DE-RB	ACP36DE-RB	ACP36DE-RB	-0.133358689890896	1		12.0444982598231	11.8767154659128	13.0147318667363	12.285286932909	11.5984859649649	12.7168151270419
JON65AIV-RA	JON65AIV-RA	JON65AIV-RA	0.0111585683051861	1		13.0304394783574	13.3518656307548	13.769658970343	13.5477966386683	13.5149709471859	13.1925299992872
CG18180-RA	CG18180-RA	CG18180-RA	0.0182500358685924	1		13.0548363960335	13.2691348676617	13.3946894317251	13.1974827363684	13.2268377327515	13.3636181726557
MT:ND5-RB	MT:ND5-RB	MT:ND5-RB	-0.67307685082568	1		12.8234103343515	13.2604082271291	12.4857295091943	12.1987786984604	12.2826271389504	12.1734947661463
MT:ATPASE6-RB	MT:ATPASE6-RB	MT:ATPASE6-RB	-0.28393950553674	1		13.5431768899755	13.9337677421433	13.9178216401355	13.4861331624625	13.6390730346003	13.4437820738793
PEN-RA	PEN-RA	PEN-RA	0.103622320770502	1		13.3410185058155	13.1279482518606	13.063668887223	13.1961176468801	13.2986700252784	13.3585777593159
MHC-RD	MHC-RD	MHC-RD	0.0587289551342581	1		12.8225361914729	12.8746361966107	12.9154495339536	12.98910991178	12.702963700096	13.0717809544212
S-LAP7-RB	S-LAP7-RB	S-LAP7-RB	0.0412142777446386	1		13.5247535370882	13.4056643229738	13.0887925759794	13.3801242036376	13.4336252014161	13.3626543493387
CG34324-RA	CG34324-RA	CG34324-RA	0.0593848734936121	1		13.2873842665574	13.4187098404371	13.2880624890895	13.3372977306375	13.4372328934166	13.4006093604449
UBI-P63E-RA	UBI-P63E-RA	UBI-P63E-RA	0.109101903615305	1		13.1316568038586	13.1176878916102	13.0822806329706	13.1660331048546	13.2207452360716	13.2703097320025
S-LAP4-RA	S-LAP4-RA	S-LAP4-RA	0.0140866601542095	1		13.5015933034761	13.2407599572146	13.0869866493392	13.2637500936718	13.3155929132375	13.322242254373
BLW-RA	BLW-RA	BLW-RA	-0.109694512255459	1		13.2201089913617	13.2359517456386	13.4800064945975	13.3252347872923	13.0695262355377	13.2154890272705
MLC2-RA	MLC2-RA	MLC2-RA	0.071121912086051	1		12.9448638382877	13.056859580871	13.1908567164891	13.2238470227206	13.0588323054919	13.1285756000107
SFP60F-RA	SFP60F-RA	SFP60F-RA	0.141174479950199	1		11.3065687803934	11.5012071732378	12.5366328109068	11.9918664493097	11.6444664358177	12.3623451646348
MT:ND4-RB	MT:ND4-RB	MT:ND4-RB	-0.561500318381806	1		13.3446764395475	13.4754412372723	13.1342709696974	12.7930263685105	12.9116451409569	12.5660614309799
ARC1-RA	ARC1-RA	ARC1-RA	-0.124389588606515	1		13.3098577218931	13.4201235420542	12.7661274925851	13.1341677484808	13.3790238057212	12.5797660100862
EBPIII-RA	EBPIII-RA	EBPIII-RA	0.0542874451025933	1		13.2428299902059	13.2098851502156	12.8075111975284	13.3552662660447	13.2862214253518	12.7481518512314
APOLPP-RA	APOLPP-RA	APOLPP-RA	-0.732335249231138	1		12.7102914654619	12.60698604191	13.1994071182755	12.1519500528474	11.9807355435614	12.247066414439
ALPHATUB84B-RA	ALPHATUB84B-RA	ALPHATUB84B-RA	-0.0583539606614514	1		13.535862422623	13.4594050477712	13.3378119531183	13.427893261822	13.3711868563102	13.3650092261083
MT:ND1-RB	MT:ND1-RB	MT:ND1-RB	-0.576264430497673	1		13.1457034768077	13.4184526548802	13.3654884707321	12.7334816507353	12.9174685855203	12.5414767393272
CG33340-RA	CG33340-RA	CG33340-RA	0.159237037486156	1		13.1490195594812	12.9794728879152	12.8689147563872	13.1844619375433	13.2116457508409	13.0901427046968
TSF1-RA	TSF1-RA	TSF1-RA	-0.207434533897501	1		13.3722673328811	13.2756808768455	12.9927162878164	13.1116094691376	13.4262313652257	12.281018528356
HSC70-4-RA	HSC70-4-RA	HSC70-4-RA	-0.14216232751402	1		13.493377980456	13.5163919086019	13.5917137880159	13.5124763975403	13.34965243121	13.3065126068424
ACP53EA-RA	ACP53EA-RA	ACP53EA-RA	0.167922729191306	1		11.7215055772696	11.7747198251829	12.2410367957246	12.0663782734873	11.7005804200273	12.4375012822917
SPN38F-RA	SPN38F-RA	SPN38F-RA	0.0809381836100647	1		11.9061189627409	12.0942268517285	12.438073497216	12.2533526770409	11.898938903187	12.5139600184848
ATPSYNC-RA	ATPSYNC-RA	ATPSYNC-RA	-0.0828739432933683	1		12.4488461374107	12.5366881023357	13.0414608127986	12.6549719631838	12.4547613702063	12.7280019536044
ACP26AA-RA	ACP26AA-RA	ACP26AA-RA	0.0536579275983082	1		11.9635489449079	12.1590836795701	12.4727871692108	12.2760132647768	11.9465475032446	12.5220400861796
ACT5C-RD	ACT5C-RD	ACT5C-RD	0.0038754508577284	1		11.9797142313542	12.1731765043259	12.8132025944123	12.2625118416282	12.287631907834	12.5465782027916
SCP1-RA	SCP1-RA	SCP1-RA	-0.00785604193233319	1		12.6763421323203	12.8192153286203	12.8845937195575	12.8009508080161	12.6660308942277	12.8879480606271
CG8701-RA	CG8701-RA	CG8701-RA	0.126590401616498	1		12.8216615186216	12.6806807849624	12.5667491349929	12.8938075911578	12.7411652921972	12.8204447296937
ACP53C14B-RA	ACP53C14B-RA	ACP53C14B-RA	0.058704548114978	1		12.1447673618227	12.3833177957205	12.4939302808061	12.4002405811775	12.1901518616917	12.5995365018633
MUC68D-RB	MUC68D-RB	MUC68D-RB	-0.111577410112948	1		12.9944116421821	13.050732844183	13.0649538658818	12.9216616362411	12.8493748344014	13.0003173038908
MACON1-RD	MACON1-RD	MACON1-RD	-0.15130643128539	1		12.3400482514006	12.3413355937921	11.8416853790209	12.5464584112346	11.7478302034196	11.6553697925637
WHE-RA	WHE-RA	WHE-RA	-0.242120335255635	1		12.3747508077813	12.2293835989888	11.1825953948705	12.2446633067681	11.6261443604627	11.2898596524819
FASN1-RC	FASN1-RC	FASN1-RC	0.116967722836715	1		11.6694660997797	11.5828838814123	12.6471412267157	12.4298112797201	12.1915765820909	11.8213982171918
CG9029-RA	CG9029-RA	CG9029-RA	0.128114049056252	1		12.715715896124	12.8586115300052	12.8517878684906	12.9403715498437	12.9829041848571	12.8909223489971
SPN28F-RA	SPN28F-RA	SPN28F-RA	-0.0829680665686055	1		11.8163242228947	11.9695183131982	12.2368080856166	11.9314575523434	11.4546027679001	12.2972512655964
MSOPA-RA	MSOPA-RA	MSOPA-RA	0.0836198934479807	1		10.8585741596234	11.1883699556449	12.0995218349241	11.5997754244511	10.9952746912256	11.9453143066461
28SRRNA:CR45844-RA	28SRRNA:CR45844-RA	28SRRNA:CR45844-RA	-0.147850701065684	1		11.5755671244933	12.0822625248804	10.4747250349157	11.960692479206	11.2666514795079	10.5554799244768
BG642312-RA	BG642312-RA	BG642312-RA	0.0781988674248626	1		11.9551984830602	12.2199697576211	12.2164680940879	12.1842557262816	11.9794989354995	12.4399402885138
ATPSYNBETA-RA	ATPSYNBETA-RA	ATPSYNBETA-RA	-0.108676974743292	1		13.0079316155668	13.0822465368298	13.1372408557411	13.1538495302381	12.8889918380822	12.8415060871108
MST98CA-RA	MST98CA-RA	MST98CA-RA	0.18698232372406	1		12.5921662574654	12.3596691347311	12.3410992096802	12.6456011943677	12.5862260352215	12.634206188047
MEN-RC	MEN-RC	MEN-RC	-0.182758862126776	1		11.9575892653468	12.0333876167437	12.9048274209084	12.2128869648666	12.1837231511184	12.1533241578549
BG642163-RA	BG642163-RA	BG642163-RA	0.181897293743234	1		11.4419312172941	11.8326149881811	12.0286607510415	12.0028387534982	11.6599879729468	12.1950727493073
CG18284-RC	CG18284-RC	CG18284-RC	0.221982003154723	1		11.8337817896483	11.6483886109436	12.2124979815336	12.2120767658175	11.9252964228631	12.2579353327337
MSR-110-RB	MSR-110-RB	MSR-110-RB	0.00107323110117552	1		13.11551066078	13.168428136062	12.8585783621218	13.1208478278629	13.1592723758588	12.8678605746151
SKP2-RA	SKP2-RA	SKP2-RA	-0.0527807307099025	1		12.2975869492693	12.4153755383947	12.3882028463036	12.3322736939548	12.0940094222402	12.4906215828006
JON65AIII-RA	JON65AIII-RA	JON65AIII-RA	-0.00653488515346839	1		12.1097259548839	12.3652841993497	12.876671008225	12.66032777209	12.5231227273309	12.22272095519
BETATUB85D-RA	BETATUB85D-RA	BETATUB85D-RA	0.0515171718668212	1		12.6816544697985	12.4419363290815	12.3286205721547	12.4667348996437	12.5217074782041	12.6354481143982
EBP-RA	EBP-RA	EBP-RA	-1.96455926654317	1		10.5841770168621	11.5200277288987	2	2	10.1647697583511	2
CG2127-RA	CG2127-RA	CG2127-RA	0.103029733129961	1		12.7875769205452	12.6137411948793	12.5350441349843	12.7253660004008	12.7897143410841	12.7412467208535
DESAT1-RC	DESAT1-RC	DESAT1-RC	-0.196769476174272	1		12.4818865426958	12.4016492907966	12.8904037917616	12.7430483773084	12.4455361189335	11.931225415693
SESB-RB	SESB-RB	SESB-RB	-0.124454897360553	1		12.7258028366223	12.6905123791147	13.0983264279726	12.8503841535133	12.6596108768025	12.6590183100374
CG14645-RA	CG14645-RA	CG14645-RA	0.0203586170866383	1		12.1513962124995	12.3178103366739	12.4149381051227	12.4372257702667	12.1110494804432	12.3872029303091
ACT79B-RA	ACT79B-RA	ACT79B-RA	-0.0293104662677052	1		12.3904674214861	12.4236002945674	12.7394741553072	12.4367634793089	12.4404519528546	12.6075141106082
CG3213-RA	CG3213-RA	CG3213-RA	0.0965999042175231	1		12.7395292789681	12.5766512822196	12.3221870297417	12.6456011943677	12.6911772491516	12.6208323080533
RPL3-RA	RPL3-RA	RPL3-RA	-0.0332190791426128	1		13.1176501942358	13.1784870065315	13.1279615448621	13.2440686270901	13.1744826717815	12.8822799635456
CG31538-RA	CG31538-RA	CG31538-RA	0.0520362683665973	1		12.824065594102	12.6238149862648	12.3802616611771	12.6642822584233	12.7153976618644	12.6375746468696
RPL5-RB	RPL5-RB	RPL5-RB	-0.133970093873518	1		12.7956171706883	12.9384477912655	12.5939625129727	12.8588634914587	12.7121751266513	12.3252263467247
S-LAP8-RA	S-LAP8-RA	S-LAP8-RA	0.0192262109839093	1		12.9396327724782	12.66124908741	12.4386400742804	12.6268777115689	12.8118850777449	12.6963896096985
SERCA-RE	SERCA-RE	SERCA-RE	-0.157419730319828	1		13.5830793455798	13.4279381176534	13.7253023900203	13.5366224805669	13.5149709471859	13.2048919715096
S-LAP2-RA	S-LAP2-RA	S-LAP2-RA	0.027674049278124	1		12.9337756580236	12.717940472613	12.5586925161058	12.7393042771127	12.8309802934778	12.746182326962
CG5089-RA	CG5089-RA	CG5089-RA	0.0589372431120931	1		12.8879239466654	12.7640112658426	12.5416521076026	12.8109739112418	12.8655309411049	12.7111048775057
ATPALPHA-RJ	ATPALPHA-RJ	ATPALPHA-RJ	0.0408375564173125	1		12.4254319441085	12.598383856619	12.742001101084	12.6764727314602	12.6228570781583	12.6053427703514
JON99CIII-RB	JON99CIII-RB	JON99CIII-RB	0.0686589645739717	1		11.2659918898028	11.4233692225711	12.2462244039305	11.8124896278259	11.5839129750502	11.9254350728282
SESB-RA	SESB-RA	SESB-RA	-0.039571491577151	1		12.1493061798553	12.4184653193756	12.6179231950898	12.4223584867019	12.2715551497656	12.4060370248176
HSP83-RA	HSP83-RA	HSP83-RA	0.077620022053228	1		12.4268705696028	12.5139984873216	12.5667491349929	12.4542272239385	12.6474633511396	12.6345611332523
CG14995-RD	CG14995-RD	CG14995-RD	0.119923131736367	1		12.2381904848659	12.0357369563185	11.9986207104683	12.0006509584272	12.2360951318194	12.3812929313451
PDI-RA	PDI-RA	PDI-RA	0.0721451166925972	1		12.3525164356005	12.4189796401356	12.4860036206132	12.4900934279682	12.4508998959489	12.5336954130475
ACP95EF-RA	ACP95EF-RA	ACP95EF-RA	0.246766512964563	1		10.8396886974302	11.1467467190281	11.6795399223662	11.4926537982718	11.1328920230562	11.8238903957012
TPS1-RA	TPS1-RA	TPS1-RA	-0.281990796206987	1		12.4668602010258	12.3925126590316	12.8722739297013	12.5736258048214	12.1894389735308	12.1290938847673
CG12860-RA	CG12860-RA	CG12860-RA	0.144333756900471	1		12.5841943305806	12.4042491643388	12.2995969299002	12.5700469605476	12.62891665533	12.5350269067508
EXU-RD	EXU-RD	EXU-RD	0.0716129349284187	1		12.4665804541416	12.2143510864897	12.1226243848196	12.2263237240556	12.3575220889073	12.4478387015702
RPS25-RB	RPS25-RB	RPS25-RB	0.0785758791968	1		12.3792163048056	12.5142391933098	12.1109416342982	12.5822207846677	12.4407515179338	12.2239008588299
COPIA{}837	COPIA{}837	COPIA{}837	0.0537632319836251	1		12.3777293410261	12.7314614202803	12.6169223087717	12.732540312717	12.7348274784109	12.4209292492074
JON99CII-RA	JON99CII-RA	JON99CII-RA	-0.000894491302677284	1		12.3567493045758	12.5775729703836	12.7286270683742	12.6171180606672	12.5555727135889	12.5097094722689
CG8036-RC	CG8036-RC	CG8036-RC	0.000133585583273794	1		11.2334775269886	11.4125628472074	12.2214154203105	11.7565403016865	11.4851313533809	11.8066690818946
ACP53C14A-RA	ACP53C14A-RA	ACP53C14A-RA	-0.00857856276753116	1		11.7345759062033	12.0652782966687	11.9155859228294	12.0555793882747	11.6022402404341	12.0082982524892
CG9297-RA	CG9297-RA	CG9297-RA	0.0182172526602466	1		12.3621733795011	12.4238565641842	12.5926903332239	12.5025161837311	12.4446402140916	12.4949286560474
CG13315-RA	CG13315-RA	CG13315-RA	0.0895579480526267	1		10.5476152836684	10.5907108819554	12.0101021074133	11.5420599664565	11.1731123775562	11.1861689335115
VHA16-1-RA	VHA16-1-RA	VHA16-1-RA	0.0720812428971452	1		12.2246892339364	12.2208549193126	12.5698557870339	12.4218914063292	12.4202380571732	12.4176331254901
ARR2-RA	ARR2-RA	ARR2-RA	-0.0756036783756721	1		12.7904855158016	12.8695652720727	12.8553992974288	12.9318672887492	12.7819324971318	12.5514737324388
BT-RJ	BT-RJ	BT-RJ	0.13554349809373	1		11.7331811642706	12.2045400295774	12.2302780779625	12.1093634702029	12.2866323420337	12.225315470603
S-LAP3-RC	S-LAP3-RC	S-LAP3-RC	0.00730380820138888	1		12.5774740637626	12.3202903317734	12.0342945688926	12.3192909791172	12.3415680825569	12.3437965975851
LCS-RA	LCS-RA	LCS-RA	-0.129024863695216	1		12.5449857213735	12.6547132550903	12.2468715453461	12.5089075997866	12.3380343983505	12.2295510024637
MACON1-RB	MACON1-RB	MACON1-RB	0.110150464916171	1		10.5454977900361	10.8979376841481	11.9513620025735	10.8240256902013	11.6397772233918	11.522829151687
CG3124-RA	CG3124-RA	CG3124-RA	0.106364596383174	1		12.2427718813755	12.0685600604203	12.0822208361415	12.2233783558306	12.1894389735308	12.302398466947
ENO-RA	ENO-RA	ENO-RA	-0.0204681989217122	1		12.1018220251473	12.2279167293654	12.5400689522854	12.4242252974618	12.19371102809	12.2146719168397
STA-RB	STA-RB	STA-RB	0.0899545375580318	1		12.580062487698	12.6996425865903	12.5171840531585	12.7189164970375	12.8114218191511	12.529311832756
CG12699-RB	CG12699-RB	CG12699-RB	0.169302134879061	1		12.1303583705077	11.865816082861	11.6406727832559	12.0028387534982	12.0514884805195	12.1285899845607
JON99FII-RA	JON99FII-RA	JON99FII-RA	0.338631412268938	1		10.7742869950732	11.1640313755109	11.8506537529728	11.4752016421143	11.7775433020377	11.7422539954534
MAL-A1-RA	MAL-A1-RA	MAL-A1-RA	0.295284115933834	1		11.865956030001	12.1276491270403	12.2484881300286	12.3195417516622	12.7299332204175	12.0148570688992
RPL23A-RA	RPL23A-RA	RPL23A-RA	-0.127148696106787	1		12.730004425953	12.7682559172911	12.731173068101	12.768070043992	12.5780789766966	12.4882668391248
MHC-RP	MHC-RP	MHC-RP	0.0663089564924371	1		12.0275302574816	11.9465145356646	12.0402798237111	12.0962506257734	11.9414757194512	12.1656568272598
SFP24BB-RA	SFP24BB-RA	SFP24BB-RA	0.215206717468927	1		10.9382076156649	10.9191800401633	11.6833696603354	11.4405735021588	11.1831737279442	11.6595615296386
SLS-RY	SLS-RY	SLS-RY	-0.044846568572132	1		12.5120200043996	12.6753092921157	12.4664111209995	12.6258641562641	12.5284880479796	12.3619165000731
RPS3A-RA	RPS3A-RA	RPS3A-RA	-0.100916417659593	1		12.3007289513956	12.418722502675	12.0901762234075	12.402136213518	12.1046357570581	11.9873297385505
CG10472-RA	CG10472-RA	CG10472-RA	0.172337847739753	1		11.35028746513	11.6115151465324	12.1498677986739	11.6620102210912	12.1102964029984	11.9390056957833
RPL4-RA	RPL4-RA	RPL4-RA	0.00175963004003738	1		12.8349430010684	12.8203838026552	12.900515453272	12.9252912661864	12.9373490790007	12.6870088169036
JON25BIII-RA	JON25BIII-RA	JON25BIII-RA	0.134114411993076	1		10.9390144269997	11.2584403727818	11.8091925344794	11.3937058455216	11.4032658922786	11.7226888699955
CG12861-RA	CG12861-RA	CG12861-RA	0.0711258551972682	1		12.3786217031921	12.2337752803374	12.1901284611648	12.359845863142	12.3383560002643	12.3239064290424
HSP60C-RC	HSP60C-RC	HSP60C-RC	0.0992953714209753	1		12.0642301777759	11.5286320166344	10.8737433184357	11.6235307535531	11.7080659729226	11.6710264009236
VHA26-RB	VHA26-RB	VHA26-RB	-0.00539102261873799	1		11.9367363287402	12.0672482506048	12.3120188530998	12.1015100742916	12.0436209291047	12.1764230496588
CG32436-RA	CG32436-RA	CG32436-RA	-0.0429632462111561	1		12.5324778285623	12.2258606030263	12.0811326037715	12.2104550014481	12.2552972185773	12.281245238368
MET75CB-RA	MET75CB-RA	MET75CB-RA	-0.252892558525059	1		11.6350284257262	11.4325678385329	11.0232580175081	11.7446371238988	10.7552993620439	10.6228628578193
CG10252-RA	CG10252-RA	CG10252-RA	0.0959894805613631	1		12.1939258698857	12.1292215131057	11.7405475400897	12.2311304845167	12.1397480532253	12.0129471589766
GSTS1-RB	GSTS1-RB	GSTS1-RB	0.0344590674466807	1		12.2110604389791	12.0842094389229	11.7808745991933	12.2480926423418	11.9983447592362	11.9478871720137
ARR1-RA	ARR1-RA	ARR1-RA	-0.0178619220276459	1		12.3594638911367	12.4366123494748	12.4691867790091	12.5934634284187	12.3972694286373	12.1962754734945
ALD1-RM	ALD1-RM	ALD1-RM	-0.10391361087393	1		12.2466872463382	12.4006080280983	12.7221259943958	12.5202976407584	12.3997369109677	12.1560464049383
CG4836-RD	CG4836-RD	CG4836-RD	0.0659814290425141	1		12.3283953598598	12.0613303006578	11.9433993645152	12.1163085572401	12.2197794545589	12.2196486819698
BACE-RA	BACE-RA	BACE-RA	0.25357690076175	1		10.8414158098082	10.9579201686436	11.8248804557952	11.7960035627268	11.5620491131999	11.1686290284928
RPL8-RA	RPL8-RA	RPL8-RA	-0.00502006935614886	1		12.6447926281855	12.7682559172911	12.6979560282855	12.7632846776416	12.793941357559	12.5281660961713
CG31198-RA	CG31198-RA	CG31198-RA	0.237716076488689	1		11.1185287762897	11.4279758618304	12.005902863688	11.700645669703	11.9355360150487	11.7618822940532
W-CUP-RA	W-CUP-RA	W-CUP-RA	0.0143856604016607	1		12.2535136698228	12.1041751875762	12.0305411358765	12.1729198170836	12.0798463456284	12.1842028718696
CG6409-RA	CG6409-RA	CG6409-RA	0.162097802315898	1		12.222040047358	12.1756134390999	12.0833082482708	12.4293466063957	12.43835325382	12.0746762726308
GAPDH1-RB	GAPDH1-RB	GAPDH1-RB	-0.0392334525884198	1		11.8936877332829	11.9571772600327	12.3582701568453	12.038923412371	12.0149371079979	12.0817219521375
RPS4-RA	RPS4-RA	RPS4-RA	-0.0361597822530702	1		12.2648197498816	12.3334454507518	12.5534707183162	12.3938243704816	12.3638546174857	12.3001628094138
RPS6-RB	RPS6-RB	RPS6-RB	-0.0206210517400837	1		12.4428859212054	12.5293232743198	12.4744458621162	12.5901413987724	12.5066198585114	12.2716926098768
RPLP0-RA	RPLP0-RA	RPLP0-RA	-0.0263162901027897	1		12.4791156687797	12.5364511131437	12.7378637913641	12.5656137429277	12.6388727025373	12.4792045483295
LK6-RA	LK6-RA	LK6-RA	-0.258387132347264	1		12.4710499079579	12.5555222060747	12.2217446396216	12.3205444061709	12.2166340162227	11.9300692048187
SCPR-C-RA	SCPR-C-RA	SCPR-C-RA	0.0202411653811702	1		12.1338860508111	12.2012547943456	11.7719100293343	12.2313970577641	12.119681734322	11.822956333192
UBI-P63E-RD	UBI-P63E-RD	UBI-P63E-RD	-0.00596580921907745	1		12.142317455412	11.9980248276752	11.7262320864855	12.0892080684493	11.8734230083006	11.9067482401756
CG10077-RD	CG10077-RD	CG10077-RD	-0.0637507145521464	1		12.180001918194	12.1759177667187	12.0104832514522	12.0921466463997	11.9893622476934	12.0967417606854
CG2765-RF	CG2765-RF	CG2765-RF	0.0606256205965139	1		11.5745290815249	11.745492273859	12.1243862744795	11.9536006820795	11.8582528803403	11.8680287537209
BOL-RB	BOL-RB	BOL-RB	0.0595723910496488	1		11.8570193328651	11.6038450548555	11.7368668064874	11.5919076704022	11.8103709136495	11.9606831198973
UBI-P5E-RA	UBI-P5E-RA	UBI-P5E-RA	-0.0348461986882614	1		12.4832699865287	12.6271573456976	12.7429188941926	12.5143948060129	12.7205881378465	12.5166584057124
GPDH3-RA	GPDH3-RA	GPDH3-RA	-0.0419690667027404	1		12.1232770262922	12.0011195614583	11.839112713029	11.9278434222586	11.8862373651363	12.0327415636955
GP93-RA	GP93-RA	GP93-RA	0.113539820276994	1		11.5113812302681	11.5305371316533	11.72669609938	11.5877494485942	11.6646120565067	11.8522452299547
RPL15-RA	RPL15-RA	RPL15-RA	-0.168022097313787	1		11.9131160680715	11.9772218587544	11.4660416050733	11.9422459350064	11.6017045131367	11.2867014011115
CG6770-RA	CG6770-RA	CG6770-RA	-0.230254456854239	1		12.2839978179011	12.4992389549792	12.2854932162902	12.2375146870402	12.1271462857947	12.0170367315396
BBD-RA	BBD-RA	BBD-RA	-0.167787814379973	1		12.0960463919338	11.8856737867526	11.3848758630435	11.8979281739586	11.8361055707056	11.0879856123017
CG31883-RA	CG31883-RA	CG31883-RA	0.123993550625621	1		11.2156102398436	11.4295081452912	11.5216485004937	11.5844142202804	11.32493766288	11.6260386316677
CALR-RA	CALR-RA	CALR-RA	0.0925741400182548	1		11.8638332606605	11.9768725885321	11.8876407371003	11.9422459350064	12.0455918429265	12.0200284008001
RPL13A-RB	RPL13A-RB	RPL13A-RB	0.0505021519243051	1		12.1908808837605	12.1768303645884	12.3157246690827	12.3690822504666	12.3130532517438	12.1483614191727
RPL19-RB	RPL19-RB	RPL19-RB	-0.00305361971935581	1		12.6163255639805	12.6191226358461	12.6273971424351	12.6642822584233	12.7166351843395	12.4617077564067
CG31740-RA	CG31740-RA	CG31740-RA	0.00513579704957176	1		12.125405081551	11.9310925446682	11.6027531283172	11.9750907452629	11.8897524215634	11.8546847320834
RPL10-RC	RPL10-RC	RPL10-RC	-0.146971087275986	1		12.1215012459145	12.1376829108487	11.9612538933983	12.174861532565	11.8342825272459	11.7402763975946
RPS8-RF	RPS8-RF	RPS8-RF	0.023718459813737	1		12.4297435240284	12.318637475477	12.2664711924761	12.5045027585049	12.4431458019086	12.1141543389208
GLYP-RA	GLYP-RA	GLYP-RA	-0.205465921510998	1		11.5334515533269	11.7022010796005	12.1477903192064	11.6789185222249	11.4828057994993	11.6686020602953
RACK1-RA	RACK1-RA	RACK1-RA	0.0271895972615317	1		12.0697660318094	12.1351809995461	12.3234146803307	12.2546646946107	12.2357499040126	12.1288419566641
FEST-RA	FEST-RA	FEST-RA	0.106257968403999	1		11.8548833635637	11.6106148964477	11.7028390747946	11.7517164741152	11.8274255234943	11.9126139183437
EIF4G2-RA	EIF4G2-RA	EIF4G2-RA	-0.0423442534465463	1		12.0241125769564	11.8353147883055	11.7920025415314	11.7155860770599	11.8301722371199	11.9767300772876
CG31988-RA	CG31988-RA	CG31988-RA	0.140015188575506	1		11.7303876287274	11.5888386284366	11.428883824434	11.7891387389697	11.6527653650768	11.7373049087017
PABP-RB	PABP-RB	PABP-RB	-0.195035641356772	1		12.4989481875737	12.6435339320869	12.5965035119543	12.3444014079048	12.458908354727	12.3535319821174
FASN3-RC	FASN3-RC	FASN3-RC	0.176433985018811	1		10.8653807651292	10.9314885733402	11.368317926262	11.1126961810156	11.1119772454302	11.4875035025217
MST98CB-RA	MST98CB-RA	MST98CB-RA	0.215224217312137	1		11.7135118598457	11.4899916759976	11.3563733876781	11.7782325952003	11.7410352485839	11.7072484692084
EST-6-RB	EST-6-RB	EST-6-RB	0.145028489971866	1		11.2614837545167	11.686053393677	11.897153491489	11.8463001936512	11.84654359908	11.6487078667102
UGT50B3-RE	UGT50B3-RE	UGT50B3-RE	0.0600595089665827	1		11.1013335392224	11.2846398262631	11.4754595390494	11.3860636814571	11.1059454784869	11.5388460656483
PIF1B-RB	PIF1B-RB	PIF1B-RB	-0.0124891501868388	1		12.1014617246823	12.0563800640431	11.9878216696966	12.0812438799007	11.9959005245982	12.0311248310514
RPS26-RA	RPS26-RA	RPS26-RA	-0.0537478374395219	1		12.49456446221	12.5789543995039	12.5837535248958	12.5513779081151	12.5715280416173	12.367692752567
RPL41-RA	RPL41-RA	RPL41-RA	-0.0645077267452693	1		11.7200981358416	11.6483886109436	11.9955435098195	11.8884932603058	11.5532099406929	11.7320071024661
OBP44A-RA	OBP44A-RA	OBP44A-RA	0.124758282727735	1		11.8246429122571	11.7139847800962	11.6699208622686	11.9890314596062	11.8214563099272	11.7667479243264
RPS2-RA	RPS2-RA	RPS2-RA	0.00489790700071985	1		11.960373513125	12.1092830967941	11.8599897767651	12.1142863581697	11.9860819637912	11.8430601813962
ACT5C-RA	ACT5C-RA	ACT5C-RA	0.310708596895272	1		11.3090673389983	11.345967501568	11.3983362833233	11.8476919161449	11.9175687512463	11.0827925334258
CG16972-RA	CG16972-RA	CG16972-RA	-0.0401392011801359	1		12.2395009405215	12.0603416112394	11.9406020258984	12.0717475545816	12.0305449293392	12.0330108430801
OBP56D-RA	OBP56D-RA	OBP56D-RA	-0.0134317273613122	1		11.8145667910983	11.9271207603248	11.6293019050345	12.0134182479841	11.7351854202967	11.5617965502626
18SRRNA:CR41548-RB	18SRRNA:CR41548-RB	18SRRNA:CR41548-RB	-0.145396138732263	1		10.3000800161765	10.9522461192624	9.20542109601308	10.8815470229368	9.96265679550194	9.18488141001254
MUR18B-RA	MUR18B-RA	MUR18B-RA	-0.204568714123226	1		12.474671171306	12.4779237384238	12.3657372760597	12.1346669795747	12.3137076145502	12.2549372190735
RPL7A-RE	RPL7A-RE	RPL7A-RE	-0.0164495344624168	1		12.4179278783094	12.4662762440982	12.3743509912364	12.5211700843711	12.5256666824329	12.1303528658181
UQCR-C1-RA	UQCR-C1-RA	UQCR-C1-RA	-0.0221771993891292	1		12.0313182086821	12.0188714167605	12.1759268288631	12.1180396175721	12.0249615294332	12.019213106054
CG9920-RA	CG9920-RA	CG9920-RA	0.133086343598233	1		11.8110454919431	11.5824248042939	11.4649295599857	11.8024770860966	11.744436726446	11.7306796055679
CG13868-RC	CG13868-RC	CG13868-RC	-0.191358875836209	1		11.7443015265305	11.849501831382	11.4058891601013	11.7960035627268	11.4215941023665	11.1774256365292
PPI1-RB	PPI1-RB	PPI1-RB	0.16652194696004	1		11.7396784546805	11.5329149930916	11.5038915010378	11.7701820297667	11.7656357440363	11.7507923987686
RPS23-RB	RPS23-RB	RPS23-RB	-0.0366106921027325	1		12.0107440943387	12.1060927734605	12.1317628039522	12.2188145625007	12.0361068041074	11.8656117302472
ERP60-RA	ERP60-RA	ERP60-RA	0.0838045449845344	1		11.6762560773066	11.6809163453382	11.7897838091266	11.723946240354	11.8136129623887	11.8595513959964
CG4546-RA	CG4546-RA	CG4546-RA	0.0913976140277699	1		11.8878496307317	11.768275792675	11.6708856594607	11.7749446100869	11.9321308863808	11.8979047630338
KDN-RA	KDN-RA	KDN-RA	-0.0293785222685849	1		11.7205674355618	11.7127268345888	12.1084512658667	11.9308011108512	11.7765943058023	11.7767518575263
CG4691-RA	CG4691-RA	CG4691-RA	0.155236188401955	1		11.9343107094882	11.757335791152	11.6382084656653	11.9202572209652	12.0380880029417	11.8467412210807
RPS15-RA	RPS15-RA	RPS15-RA	-0.0326580042326005	1		11.9595785619047	12.0323795845949	12.1667228279392	12.1916724883445	12.0193564371319	11.8359784944718
CG14718-RA	CG14718-RA	CG14718-RA	0.0453430274936564	1		11.8849216961735	11.6151105397528	11.4582392284017	11.6639865146964	11.7110493527805	11.7501373896081
CG9389-RA	CG9389-RA	CG9389-RA	0.0699889815545038	1		11.8180795164644	11.683487155962	11.6293019050345	11.7205320270082	11.7959250414706	11.8282413756993
ATPSYNC-RG	ATPSYNC-RG	ATPSYNC-RG	-0.0649908915515321	1		11.1564847077194	11.355134010824	11.6966942457727	11.5054955423045	11.1269472470832	11.4062686497099
RPLP1-RA	RPLP1-RA	RPLP1-RA	0.00855741720795633	1		12.1748740251819	12.3202903317734	12.2462244039305	12.3649574905192	12.3898415589113	11.9820396425271
SAP-R-RA	SAP-R-RA	SAP-R-RA	-0.149875942372949	1		12.5449857213735	12.639788157272	12.5586925161058	12.51767713988	12.5231227273309	12.23845205284
CG7886-RA	CG7886-RA	CG7886-RA	0.0520012647231376	1		11.7158675544611	11.472755550489	11.400082767762	11.4046210160512	11.6314030258584	11.7102824483598
FER2LCH-RD	FER2LCH-RD	FER2LCH-RD	-0.050052156152555	1		11.7429161598321	11.745492273859	12.2693405342111	11.8874787073518	11.971227682433	11.8107581653473
CG16904-RA	CG16904-RA	CG16904-RA	0.0992031607353915	1		10.7633962424367	11.0497859196777	11.4798703239536	11.263164464602	11.0838664613565	11.3228307196555
CG45087-RA	CG45087-RA	CG45087-RA	-0.936356702117921	1		10.5401904187645	10.6479931222863	11.2441743434143	9.40580583831325	9.55010122369239	10.5120956663431
PEPCK1-RA	PEPCK1-RA	PEPCK1-RA	-0.936356702117921	1		10.5401904187645	10.6479931222863	11.2441743434143	9.40580583831325	9.55010122369239	10.5120956663431
ALDH-RB	ALDH-RB	ALDH-RB	-0.161289704791593	1		12.1524400944806	12.2285036562008	12.3086134725634	12.2077480029979	12.0471666376539	11.9433100120962
CG17633-RA	CG17633-RA	CG17633-RA	0.217897692056872	1		11.1873692462338	11.3383746333457	11.5751914048849	11.6568591518042	11.6171604021827	11.5023601962646
IDH-RA	IDH-RA	IDH-RA	-0.079044318932974	1		11.8828266702693	12.1317337716699	12.0192218872896	12.0177520609895	11.9511810272068	11.833816280506
RPS10B-RB	RPS10B-RB	RPS10B-RB	-0.172264462630799	1		11.6572610811288	11.7475412085683	11.7155183909072	11.7642987269171	11.3262353625523	11.4792271102059
POF-RA	POF-RA	POF-RA	0.0733117521937549	1		11.5745290815249	11.3427183071485	11.2800247888152	11.3492001072613	11.4622956909563	11.609522252597
RPS5A-RA	RPS5A-RA	RPS5A-RA	0.00452946161757621	1		11.8865955291828	11.9758242702379	12.1198008781495	12.0612888713096	12.029350304237	11.9111497330876
ACP32CD-RA	ACP32CD-RA	ACP32CD-RA	0.185727174009402	1		11.4079519600318	11.5084749333291	11.4294540212819	11.5583013979898	11.705575101629	11.6391876857053
FASN1-RA	FASN1-RA	FASN1-RA	-0.251751274634895	1		11.4611550399189	11.7068418756592	12.0621383023695	11.7363963455762	11.6702436607112	11.035731558049
RPL6-RB	RPL6-RB	RPL6-RB	0.0629125068910077	1		12.4103845765251	12.39303631394	12.3843847687939	12.4475883451198	12.6508335507417	12.2519328619544
RPL27A-RA	RPL27A-RA	RPL27A-RA	0.00849128662569474	1		11.9941485415548	12.0734687511535	11.8847330567422	12.1073315059875	12.0620420717752	11.7968711632649
CG31029-RA	CG31029-RA	CG31029-RA	-0.0509661630091859	1		11.9294472019316	11.5929467947337	11.4864613191808	11.439189401685	11.71551288675	11.7216869089103
ODA-RA	ODA-RA	ODA-RA	-0.0841295915539404	1		12.0263919299955	12.0880954026221	12.0723970669533	12.1530761681354	11.9770225349446	11.782208576175
MFAS-RI	MFAS-RI	MFAS-RI	0.206240292326815	1		10.7706658713116	11.3475893587398	11.063487159805	11.346741528142	11.272721832368	11.2361416928446
NPLP2-RA	NPLP2-RA	NPLP2-RA	-0.593903639437273	1		10.7227449992254	10.6303355199941	11.6158381105019	10.605340683862	10.3355866205637	10.4537528677136
NPLP2-RC	NPLP2-RC	NPLP2-RC	-0.593903639437273	1		10.7227449992254	10.6303355199941	11.6158381105019	10.605340683862	10.3355866205637	10.4537528677136
POE-RB	POE-RB	POE-RB	-0.160299813070512	1		11.431075863305	11.2021809355764	11.553384446332	10.9144590550531	11.2510213090675	11.5023601962646
RPL7-RA	RPL7-RA	RPL7-RA	-0.0103101355738203	1		12.2798641498539	12.3682167249207	12.4183890692351	12.3495679522465	12.4715714948831	12.207293742887
HSP60B-RA	HSP60B-RA	HSP60B-RA	0.0227230574725583	1		11.8501730697331	11.637822912054	11.3346207997779	11.6121114899374	11.684986095823	11.6388338770835
PABP-RA	PABP-RA	PABP-RA	0.131532463279984	1		11.0926584497926	10.856770598704	10.7722113256493	11.1711151098015	10.7368771736849	11.181318089462
GSTD1-RA	GSTD1-RA	GSTD1-RA	-0.0147940526980534	1		11.8342155336256	11.9810582607861	12.0977292973785	12.0072044155885	11.9995653254106	11.8707430736367
CG15109-RE	CG15109-RE	CG15109-RE	-0.00310518751618532	1		10.9558540657451	10.6801006458189	10.8225685801913	10.3853462818474	10.7562624651487	11.2030195848436
PPI1-RA	PPI1-RA	PPI1-RA	0.129194873417921	1		11.4555275163276	11.3175616824087	11.0472326857954	11.4639022894605	11.361472215217	11.409175958416
CHB-RC	CHB-RC	CHB-RC	-0.00169579809308908	1		11.8316111115364	11.450287865282	11.5038915010378	11.5019643941515	11.6266710904006	11.6762077387293
CG17376-RB	CG17376-RB	CG17376-RB	0.274515388424809	1		10.9187075342652	10.6946165340249	10.8042197723773	11.079912930383	10.944633041321	11.2077981267632
CG9133-RB	CG9133-RB	CG9133-RB	0.0798967323076069	1		11.8150063497911	11.3318345025989	11.5146793864033	11.6018387744381	11.6930558250063	11.6458936158696
CRC-RA	CRC-RA	CRC-RA	-0.170021205298952	1		11.9859738255757	12.0897114700161	12.0480979758478	12.002214007661	11.8379263134063	11.7661001209645
RPS19A-RA	RPS19A-RA	RPS19A-RA	0.000576512588434366	1		11.9599760922689	11.9628319864771	12.1694560662208	12.1067504187362	12.0852217122582	11.9043952749852
RPS29-RA	RPS29-RA	RPS29-RA	0.0324872931717372	1		11.4889680235815	11.6461937956516	11.7560867326105	11.7716491143457	11.6361194916355	11.5869575856248
VHA16-1-RB	VHA16-1-RB	VHA16-1-RB	-0.0083054072845269	1		11.1149632970876	11.5810466957953	11.650488174227	11.465262893744	11.4634755850915	11.4496783164958
RPL23-RA	RPL23-RA	RPL23-RA	0.0478455396243301	1		11.7794114933189	11.8841845908753	11.766053044773	11.9731792586799	11.9128258271544	11.6744826929028
HSC70-4-RF	HSC70-4-RF	HSC70-4-RF	0.149733703789067	1		10.8713103153047	10.6584848699195	10.7631925931656	10.6192600783179	10.8566666038114	11.2097051205806
BT-RC	BT-RC	BT-RC	-1.38656408268768	1		10.7652170867041	9.91634033767422	10.0199832603999	10.0381638964352	8.13456518622781	6.74473505013368
RPS24-RA	RPS24-RA	RPS24-RA	0.107347495912156	1		11.5859066810112	11.6800583894423	11.8192350317312	11.8393213714046	11.8734230083006	11.6991265256976
RPL22-RA	RPL22-RA	RPL22-RA	0.0495133417254556	1		12.0362277231466	11.9775710444402	11.8096306214819	12.0956650572829	12.1136821601277	11.7438999254201
RPL24-RA	RPL24-RA	RPL24-RA	-0.0263150129081882	1		11.8372480956217	11.9379272495636	11.924512339109	12.0034632289121	11.8800653330071	11.7270226781677
JUPITER-RB	JUPITER-RB	JUPITER-RB	0.0291542604679908	1		11.1467397613728	11.0114212426429	11.0561214573431	10.7997841640557	11.0938057586301	11.3567871262525
RPL28-RA	RPL28-RA	RPL28-RA	0.157299233845627	1		11.5667198604181	11.6632254538424	11.5823877518639	11.8358192596893	11.8591496701567	11.5759111840011
MF-RK	MF-RK	MF-RK	0.0203889837012827	1		8.53799048471326	8.86909053947129	10.437793109952	8.94176269370071	8.82341397558084	10.3581263904231
ACBP2-RA	ACBP2-RA	ACBP2-RA	0.00121034838998254	1		11.2262249527552	11.3219683778431	11.6976413092937	11.3874996741857	11.4044950436427	11.4984653489333
RPS7-RA	RPS7-RA	RPS7-RA	0.0273495493319464	1		12.0953228093033	12.106731402774	12.2696589979753	12.1965958980128	12.3055066693074	12.0480108314973
RPS17-RB	RPS17-RB	RPS17-RB	0.102288360218373	1		11.611435950456	11.624506036015	11.7692097600322	11.9009477676719	11.8186929360726	11.579233994432
CG33791-RE	CG33791-RE	CG33791-RE	0.0334340225837312	1		11.803534071636	11.5727502851578	11.5762216547972	11.6722575109508	11.6925527871828	11.6994658544776
RPL32-RB	RPL32-RB	RPL32-RB	-0.00293590247407726	1		11.5119235674132	11.7026235875648	11.7835531438024	11.8017592384928	11.6439461642433	11.5456563938561
ALP4-RA	ALP4-RA	ALP4-RA	0.324364864636634	1		10.7376601360265	10.8041934589211	11.0531646144038	11.3769357175435	11.1658824948177	11.0206026800957
CG3906-RA	CG3906-RA	CG3906-RA	0.0117581176360691	1		10.9195253217277	11.0923251723916	11.2944948287797	11.0614395253185	10.9772147590096	11.3051021470472
NIS-RA	NIS-RA	NIS-RA	0.046352159071083	1		11.7653789002365	11.4855791591042	11.2074102761448	11.5225871960868	11.6065189121583	11.5205264357537
JON99FI-RA	JON99FI-RA	JON99FI-RA	0.44850043458321	1		7.20737284084766	8.8959405623	10.48353763248	9.62292417645044	9.56116547793174	10.2957579400508
RPL26-RA	RPL26-RA	RPL26-RA	0.0484254431940324	1		11.9643417119827	12.0754275605397	11.9858847345017	12.0812438799007	12.1929998969083	11.8842385958337
FER1HCH-RB	FER1HCH-RB	FER1HCH-RB	-0.204965368703842	1		11.4442061840248	11.7422079136205	11.9874344906412	11.5199708544122	11.5686431330093	11.521678253147
PGM2A-RA	PGM2A-RA	PGM2A-RA	0.0335291753539898	1		11.6728650831289	11.4757249778924	11.3754374673028	11.5676214330043	11.5150272936434	11.5565614141648
BRU1-RB	BRU1-RB	BRU1-RB	0.0197370136999874	1		11.8471675830404	11.6701550493477	11.5507662860297	11.6504940220523	11.7727920660737	11.717337018354
ACT87E-RA	ACT87E-RA	ACT87E-RA	0.0787817883971983	1		11.5833287306321	11.5801272249117	11.863791714065	11.8217251756088	11.8150001846649	11.6384799816718
EIF4A-RC	EIF4A-RC	EIF4A-RC	0.023398283419997	1		11.7111523124588	11.6545163893091	11.8784825091504	11.9327695399434	11.786527767963	11.5836525369485
SM-RB	SM-RB	SM-RB	0.0918006260908629	1		11.1334083035512	10.9663896188225	10.9934897439886	10.8795073994589	11.1314081239921	11.3272290304632
RPLP2-RA	RPLP2-RA	RPLP2-RA	-0.0708764014412223	1		11.9245672434015	12.0996908835723	11.9220833342181	11.9474477678764	11.9873129444566	11.8019364619451
CG42481-RB	CG42481-RB	CG42481-RB	0.0839751022711139	1		10.8196768575364	10.9935769077161	11.0831887372941	11.040294139904	10.8815955329316	11.216359817994
CG4847-RA	CG4847-RA	CG4847-RA	-0.0532067026931539	1		10.5187635048467	10.6294469412556	10.8928888549498	10.6728474142741	10.1574978406741	10.9629783895635
CG7920-RC	CG7920-RC	CG7920-RC	-0.0803224343092993	1		11.6670333423093	11.8291363762331	11.8227117523981	11.911633203868	11.7288212240409	11.3983477220001
MST87F-RA	MST87F-RA	MST87F-RA	0.127600027482855	1		11.3282858326242	10.9536667250812	10.7125558632717	11.3113698446668	11.0386681239057	11.0781027261694
GAMMATRY-RA	GAMMATRY-RA	GAMMATRY-RA	-0.0474716438773016	1		11.423024589116	11.6653945300593	11.7131787611202	11.7923945697568	11.6054504332767	11.2215670594026
CG14355-RA	CG14355-RA	CG14355-RA	0.0109381156081471	1		11.8346491472376	11.5395522302201	11.4070476395592	11.5085782229634	11.7035793035287	11.6292480975715
CG5107-RA	CG5107-RA	CG5107-RA	0.0251415031963828	1		11.0243575089933	11.332380647318	10.5532118868851	11.2720026164931	11.1321502643092	10.6041367171161
TWIN-RD	TWIN-RD	TWIN-RD	0.0541765426476545	1		11.5419735980596	11.2930812758694	11.2519319333936	11.2971784681312	11.4522274381058	11.5085701632629
HAD1-RA	HAD1-RA	HAD1-RA	-0.046187332124575	1		10.2874650427086	10.4058834967836	11.2396297438421	10.4563970207359	10.6073012662532	10.8923096144128
RPS3-RA	RPS3-RA	RPS3-RA	-0.069337179446474	1		12.0953228093033	12.1679843097972	12.0180850625235	12.1295272416138	12.1211777375608	11.8050932662707
CG9130-RA	CG9130-RA	CG9130-RA	-0.00260704086876378	1		11.6825325697766	11.5060564123818	11.2901062471905	11.4589023998859	11.5110387431459	11.526658862773
CG9133-RC	CG9133-RC	CG9133-RC	-0.00260704086876378	1		11.6825325697766	11.5060564123818	11.2901062471905	11.4589023998859	11.5110387431459	11.526658862773
ACC-RE	ACC-RE	ACC-RE	0.341954083648426	1		10.4193545932872	10.0471922208894	10.1626168487089	10.8148049047686	10.0872882335333	10.6741768565713
CYT-C-P-RA	CYT-C-P-RA	CYT-C-P-RA	-0.115184450162671	1		10.6731775266072	10.7947129172034	11.3653410500065	10.884262043142	10.6473066000384	11.0281869501777
RPS12-RB	RPS12-RB	RPS12-RB	0.161006494912011	1		11.3731530584396	11.2744444533533	11.578279950095	11.6441006850322	11.6314030258584	11.4411814118866
MPCP2-RA	MPCP2-RA	MPCP2-RA	-0.160713313182928	1		11.9879243920611	11.948297138056	12.0013078874	12.0174429342882	11.807586204182	11.6019188398878
CTRIP-RM	CTRIP-RM	CTRIP-RM	0.00462229337412158	1		11.6552986604851	11.3432603479824	11.4180070448178	11.2621211134033	11.5877053154358	11.576280763316
TOBI-RA	TOBI-RA	TOBI-RA	0.216352528007897	1		11.2452672905084	11.5419152913537	11.378984105716	11.5553232612073	11.9728857310537	11.1991853225906
CG9254-RA	CG9254-RA	CG9254-RA	0.0677655969415104	1		11.5178758589085	11.3020313779662	11.1771734304747	11.3998854335259	11.3902961794785	11.4297737956023
RPL40-RA	RPL40-RA	RPL40-RA	-0.0262481175845133	1		11.8066317471616	11.8555938226812	11.904144561605	11.92487965761	11.848351224303	11.7089348008286
RPS27A-RA	RPS27A-RA	RPS27A-RA	-0.0772205592041185	1		11.7350405207012	11.8997450035042	11.8646352301056	11.9042954759827	11.7803865510182	11.5699850026024
GPDH1-RA	GPDH1-RA	GPDH1-RA	-0.107535206261711	1		10.383055349658	10.3104265674674	11.3623580185218	10.7809677315027	10.5473603921317	10.6490993740947
TCTP-RA	TCTP-RA	TCTP-RA	-0.0012371760546612	1		11.842431988765	11.8449158966908	11.6971678552462	11.9159516563945	11.8492541882991	11.6033702017981
TTLL4B-RB	TTLL4B-RB	TTLL4B-RB	0.031409758875584	1		11.6360238532127	11.5089581513725	11.3611630767554	11.6055453841283	11.5195721754239	11.4855372351531
MHC-RB	MHC-RB	MHC-RB	-0.302362877471253	1		11.9524042203958	12.0754275605397	12.2289685221465	11.9052982755484	11.8433747948453	11.5982840343771
DELTATRY-RA	DELTATRY-RA	DELTATRY-RA	-0.258454374499438	1		10.0851298918515	10.5301079749209	11.1323478600287	10.5576647486929	9.92888688578098	10.5880994322075
TM2-RA	TM2-RA	TM2-RA	0.187230913333588	1		11.0484828479887	11.2229471923129	11.0187180726914	11.2474344108867	11.3229889220992	11.2903102673837
ASRNA:CR44370-RA	ASRNA:CR44370-RA	ASRNA:CR44370-RA	0.0358905871856024	1		11.1495307549693	10.8453362986359	10.9544041234876	10.7685306431795	11.0155266113264	11.248253061479
PYK-RA	PYK-RA	PYK-RA	0.189470398871943	1		10.6673470511823	10.6869498490926	11.1573462074624	11.1039877420914	10.9480088235467	11.0760134638048
RPL12-RA	RPL12-RA	RPL12-RA	0.13944407055983	1		11.4873142799881	11.5782865232595	11.5022663380582	11.7690807364516	11.7780175661665	11.4129053385202
HSC70-5-RA	HSC70-5-RA	HSC70-5-RA	-0.231092820146675	1		11.4067859782159	11.077415797856	11.1083338197443	11.0602395305544	10.6730335778163	11.145403996875
ATPSYNO-RA	ATPSYNO-RA	ATPSYNO-RA	-0.191570532738335	1		10.8414158098082	10.9140811390401	11.1161468944013	10.9825538596384	10.2950722287246	10.93558585986
MLC1-RB	MLC1-RB	MLC1-RB	-0.0572783866251763	1		11.5275633092135	11.5395522302201	11.6524432642947	11.5663540589475	11.4438828498422	11.5358089030558
SMP-30-RA	SMP-30-RA	SMP-30-RA	0.000679666837964642	1		10.3889721926401	10.6937666893165	11.1886708467436	10.5896231152091	10.7639442313043	11.0036656884976
CG10097-RB	CG10097-RB	CG10097-RB	-0.223232023494512	1		11.5708900380741	11.8163092209587	11.5200432288363	11.5212796183445	11.4044950436427	11.3245916533884
AWD-RE	AWD-RE	AWD-RE	0.0377078474676126	1		10.8543036656642	10.722384204829	11.3907436571179	11.1299569294444	10.944633041321	11.0879856123017
SPN77BB-RA	SPN77BB-RA	SPN77BB-RA	0.153075589110613	1		10.9542587324906	10.8182984717246	11.1607841929491	11.4098122657392	11.0512787244997	10.9029563602528
MPCP1-RA	MPCP1-RA	MPCP1-RA	0.00578682081523435	1		10.8414158098082	10.899412758316	11.3599671444336	11.1219276057636	10.9069685549915	11.134402891589
MST77F-RA	MST77F-RA	MST77F-RA	-0.0780121120975898	1		11.7968737136646	11.4351126353122	11.265408144606	11.5527656702887	11.4222010506557	11.3320517351108
MF-RD	MF-RD	MF-RD	0.0655256309247658	1		11.3454271282328	11.3003574577319	11.5307114546849	11.5600004342956	11.4215941023665	11.3954184879641
RPL13-RB	RPL13-RB	RPL13-RB	0.00673977024243215	1		11.8017609805139	11.8774641209261	11.8274786039084	11.9152881198731	11.9115295916623	11.6919821224123
OCN-RA	OCN-RA	OCN-RA	-0.0150845077141767	1		11.5478034385731	11.4027154096445	11.0390362533113	11.452056322685	11.3007172413226	11.229107834415
CG14292-RA	CG14292-RA	CG14292-RA	0.054113453530613	1		11.0912075164383	11.1019663204064	11.3872258453387	11.1593949029294	11.2448587611097	11.3507509424764
CG10911-RA	CG10911-RA	CG10911-RA	0.00916261186189561	1		11.1227957523255	11.424906403944	11.7538120275977	11.4970949099538	11.5648002850823	11.3263504403698
ODA-RC	ODA-RC	ODA-RC	-0.0190902719631437	1		11.5630610405699	11.7256730124679	11.2806569480986	11.6300156936246	11.7410352485839	11.0993450103069
TM1-RM	TM1-RM	TM1-RM	-0.0327607139322986	1		11.3508938575503	11.5200277288987	11.298245873971	11.4890910392759	11.2980742949913	11.2844412668013
RPS9-RA	RPS9-RA	RPS9-RA	-0.0253443129669094	1		11.6950042256928	11.7650429504351	11.5109127955662	11.7956430694245	11.7317620343333	11.3399088237389
SSP5-RA	SSP5-RA	SSP5-RA	0.0572352223453732	1		11.4895188504549	11.3556714077829	11.0831887372941	11.3012474116726	11.4372923592669	11.3878587479069
CYP6G1-RA	CYP6G1-RA	CYP6G1-RA	-0.537581389353423	1		11.2819783430146	11.3236174245952	10.6424790045627	10.611088472736	10.6555892544288	10.4617762668239
ACP62F-RA	ACP62F-RA	ACP62F-RA	-0.00988839035226216	1		10.1932270588054	10.4254688473013	10.9027778725956	10.5379718973079	10.1849382636313	10.7953208487738
VIR-1-RC	VIR-1-RC	VIR-1-RC	-0.149661846703709	1		11.5462158169711	11.4633118386314	10.8534907281688	11.3234237537701	11.3640016341286	10.7429501781702
CG7131-RA	CG7131-RA	CG7131-RA	0.0936066319493902	1		11.3527115070392	11.1937900086149	11.1778522914351	11.3068235367672	11.3320606091933	11.3704900125648
RPL27-RA	RPL27-RA	RPL27-RA	-0.154666368943139	1		11.7635582603135	11.8823209317408	11.6981146080172	11.7967242792093	11.6615309814946	11.4021051619476
SERCA-RH	SERCA-RH	SERCA-RH	0.0807209297054382	1		10.8362282574687	10.799460975615	11.3783936044589	11.21598915679	11.0520632390443	11.0565429900231
RPS13-RB	RPS13-RB	RPS13-RB	0.0490488978198325	1		11.6007686283649	11.6024872660771	11.7169203497287	11.7277303583163	11.7381132994178	11.6019188398878
RPL18A-RA	RPL18A-RA	RPL18A-RA	-0.0237360429519386	1		11.8578728359022	11.9111233669665	11.9663709969124	11.9330973505028	11.9553804468079	11.7728875919735
PRM-RB	PRM-RB	PRM-RB	-0.0341994150671676	1		11.6781902157205	11.7323097312136	11.8231457539609	11.7159671373209	11.7434656936942	11.675862894537
CG3164-RD	CG3164-RD	CG3164-RD	-0.119536387688646	1		11.258901338273	11.3572823986361	11.72669609938	11.5655085239542	11.3314145198776	11.0926434544123
RPL10AB-RA	RPL10AB-RA	RPL10AB-RA	-0.0869735333560025	1		11.8625580981927	11.8116163790994	11.8222776202367	11.9129633358092	11.7507325583856	11.5505550471917
MST57DB-RA	MST57DB-RA	MST57DB-RA	0.0583950943059173	1		9.8324506219077	9.41838541309545	10.4999175496553	9.99234063831511	9.44172693774642	10.5051246678008
CG10407-RA	CG10407-RA	CG10407-RA	-0.138282749436954	1		11.6684934890073	11.8437671316677	11.4185815558856	11.6263715023101	11.7298021603547	11.1233172536316
DESAT1-RD	DESAT1-RD	DESAT1-RD	-0.0756824638125917	1		11.1235056896462	11.2538349790854	11.407626530629	11.4419562760195	11.0418311230966	11.0507034314427
RPS15AA-RF	RPS15AA-RF	RPS15AA-RF	-0.00208568458966602	1		11.618000220933	11.65233088367	11.6582926877676	11.8431639006405	11.7400619229297	11.2808176709752
RPL17-RB	RPL17-RB	RPL17-RB	-0.0589455529646462	1		12.0229715485584	12.1682902508254	12.2725220128395	12.1723645608911	12.2671700195698	11.8226448445846
CG3662-RA	CG3662-RA	CG3662-RA	-0.053219467606887	1		11.8101638225898	11.8360852327059	11.5731286952798	11.7580213172563	11.7570010350376	11.5509311786238
LK6-RB	LK6-RB	LK6-RB	-0.186225302826456	1		11.5350532759251	11.416689111724	10.9842053137172	11.3894121104694	11.2693525679235	10.6824400758779
RPS16-RA	RPS16-RA	RPS16-RA	-0.0274292813542387	1		11.6582412913417	11.7064206014395	11.5370747282274	11.7487399280464	11.6371655044817	11.4211584956379
CG30395-RB	CG30395-RB	CG30395-RB	0.0215788266282978	1		10.5046633917889	10.6303355199941	10.8225685801913	10.7373360595563	10.3445796833032	10.900006803524
OBP56G-RA	OBP56G-RA	OBP56G-RA	-0.110748717373861	1		11.4933687611638	11.3917526225775	11.1083338197443	11.2818168980101	11.1439728811094	11.2584223217606
CG3609-RB	CG3609-RB	CG3609-RB	-0.180601819861163	1		9.67477125024819	9.41838541309545	10.7650008556126	9.46322472650796	9.72360917512733	10.3546834370598
FABP-RB	FABP-RB	FABP-RB	0.151845785998298	1		10.8422785912652	10.8065538917763	11.2337655725249	11.1953672661678	11.080025347139	11.0983160257385
CG1288-RB	CG1288-RB	CG1288-RB	0.133447642079802	1		11.2478742051646	11.1547974987601	11.0947380385202	11.17278167956	11.3778347189694	11.3433871747971
BETATUB56D-RB	BETATUB56D-RB	BETATUB56D-RB	-0.0750789601713812	1		11.4459100579539	11.5012071732378	11.4962916952186	11.470240826436	11.3288272653077	11.4141463259645
MEN-B-RA	MEN-B-RA	MEN-B-RA	0.0939022136210745	1		10.4343091752017	10.6187410874175	10.913415031015	10.7146338877044	10.6030249176073	10.9470626867214
CG2233-RA	CG2233-RA	CG2233-RA	-0.457334464812072	1		11.2393844520194	11.017547060819	11.680977265733	10.9976772325514	10.8440387220451	10.7991255700465
SPN77BC-RA	SPN77BC-RA	SPN77BC-RA	0.0836280957286067	1		10.8144104018142	10.9082316711736	11.2147061095634	11.3284166428516	10.9960902499173	10.8519748516236
EEF5-RA	EEF5-RA	EEF5-RA	-0.271505472961854	1		11.5541365113789	11.6566985891831	11.4738020118471	11.5251988015877	11.259876550385	11.0538915750128
MTNA-RA	MTNA-RA	MTNA-RA	-0.414839470269402	1		11.2601931242086	11.4396819882055	10.9142300346219	10.9711063745539	10.8008180495552	10.6292887638917
OBP56G-RB	OBP56G-RB	OBP56G-RB	-0.0619457339932166	1		11.3761348887557	11.2474784619004	11.1953914769787	11.3314041031703	11.0661120367268	11.2272263325632
RPL31-RA	RPL31-RA	RPL31-RA	-0.0358721327912695	1		11.4667606974823	11.6453149337499	11.4952027331872	11.6404919430633	11.5224054730093	11.3276681249458
UQCR-C2-RB	UQCR-C2-RB	UQCR-C2-RB	-0.0586801619311264	1		11.629541263604	11.6809163453382	11.4006644597256	11.5968817677667	11.5465448388162	11.4012710205969
CG8997-RA	CG8997-RA	CG8997-RA	0.144980644848891	1		9.46448342491634	10.0203280783991	10.8543402867713	9.72943265656455	10.7772896801377	10.4220281696628
EFF-RB	EFF-RB	EFF-RB	-0.0681519359044467	1		10.8636821220183	10.9593352009953	11.3772118763656	11.0095384753598	10.9199194942409	11.1121457738358
MST57DC-RB	MST57DC-RB	MST57DC-RB	0.220270335687846	1		10.3025898279883	10.4213676531458	10.69369276958	10.7478093779425	10.5067332034056	10.8285870776906
CG17472-RA	CG17472-RA	CG17472-RA	0.0661002504926635	1		10.1394888943711	10.5414895064541	10.8432568106366	10.6418973640616	10.3585993439903	10.7742136105313
PGI-RC	PGI-RC	PGI-RC	-0.0943935348186017	1		10.0748890905515	10.4048452867344	11.1104688580164	10.564451908683	10.3174305522766	10.6077568253716
CYCG-RF	CYCG-RF	CYCG-RF	-0.0463359878113888	1		11.2498263044526	11.3280056896457	11.668472455642	11.40603866496	11.3834557001264	11.3524781450105
CG17377-RB	CG17377-RB	CG17377-RB	0.133327107701612	1		11.122085465479	10.8718767122298	10.5353118254678	11.147578702743	10.943787860094	10.8827794259
DPPIII-RC	DPPIII-RC	DPPIII-RC	0.0313033681379993	1		11.170292857398	11.103886842543	10.8112373393296	11.0213029946092	11.0339105845464	11.144905762313
SFP26AD-RA	SFP26AD-RA	SFP26AD-RA	0.154438093455089	1		9.88698561276123	10.2779067655182	10.7577541671529	10.5232415706249	10.3016842514877	10.6672545015829
MASK-RF	MASK-RF	MASK-RF	0.248428878951121	1		10.3237487601451	8.66915635648468	10.189795491177	9.98856065695314	9.96432471800957	10.4253142787171
RPS30-RA	RPS30-RA	RPS30-RA	0.0118057843184108	1		11.5286356881337	11.6169048818567	11.7651498560193	11.7532024473764	11.7224288288082	11.4645283630831
CAT-RA	CAT-RA	CAT-RA	-0.0831878839218518	1		11.8402742965055	11.9418694349095	11.977331189628	11.8181800351039	11.9261525035088	11.7670717169605
RPL11-RA	RPL11-RA	RPL11-RA	-0.0896833694970987	1		11.78928794884	11.8815747934763	11.8004027418672	11.8857861986636	11.8251325940165	11.4589273879015
CG8564-RA	CG8564-RA	CG8564-RA	0.0986438608927306	1		11.3208767551532	11.0270247097548	10.7577541671529	11.1487082339851	11.1888917232254	11.1177423269726
CG3982-RA	CG3982-RA	CG3982-RA	0.151610715442493	1		10.9154317409127	10.6514988560465	10.6454269507173	10.8366964136438	10.820289598491	11.0151608293811
CG9314-RA	CG9314-RA	CG9314-RA	0.170648474997194	1		10.9677631632549	10.7947129172034	10.2999120691241	10.8788268836767	10.8780605219155	10.8964593569618
CG30376-RA	CG30376-RA	CG30376-RA	0.145247701646941	1		11.255019025959	10.9997788014921	10.6822553828735	11.1074774281278	11.2248206754835	11.0931600653621
CG31343-RA	CG31343-RA	CG31343-RA	0.248336086872027	1		10.5155218425128	10.7707353624932	11.0605453899653	11.1230773915836	11.120229962306	10.8869566318773
CG10096-RB	CG10096-RB	CG10096-RB	-0.0738399036370248	1		11.2472229179892	11.3103719694217	11.2660467397322	11.3027703117159	11.080025347139	11.2092286083914
MLP84B-RA	MLP84B-RA	MLP84B-RA	0.0297111930154635	1		11.0700033350578	11.0457952406666	11.2363748140817	11.3219225113272	11.0315259185962	11.0765360631144
CG7409-RA	CG7409-RA	CG7409-RA	-0.111067349151256	1		11.5184157605392	11.5676566692596	11.590568432473	11.6141572844851	11.3983387878207	11.3157654119798
VHA55-RB	VHA55-RB	VHA55-RB	0.011304173735428	1		11.2698448252419	11.2105233417383	11.3455380908363	11.3204197050911	11.2352199448185	11.3028706785595
MAL-A6-RC	MAL-A6-RC	MAL-A6-RC	0.0428883806671531	1		11.1390365712334	11.53813253343	11.1004782020156	11.3294131504806	11.5833703974459	10.9731179678703
SGP-RB	SGP-RB	SGP-RB	0.218633132251233	1		9.65918796316486	9.61254768552819	10.6066256438013	10.22859747373	10.0279138906282	10.4705507720084
ND-75-RA	ND-75-RA	ND-75-RA	-0.0125968832606669	1		11.2984184503497	11.3394617784699	11.3303527751242	11.4419562760195	11.2496541270494	11.229107834415
GAPDH2-RC	GAPDH2-RC	GAPDH2-RC	0.0513392042209913	1		11.3183985829325	11.3497490026642	11.590058496709	11.5429193523492	11.5269272071456	11.3507509424764
EEF1GAMMA-RA	EEF1GAMMA-RA	EEF1GAMMA-RA	-0.113630917274438	1		11.6959591329928	11.8345439322438	11.9049648176307	11.7960035627268	11.7574820992975	11.5373282835815
SARM-RF	SARM-RF	SARM-RF	-0.429929002783227	1		11.6434677471139	11.4289975649424	11.626320790515	11.3437856919518	11.0637800502871	10.9876393499514
PYK-RB	PYK-RB	PYK-RB	-0.146284451688666	1		11.4611550399189	11.581965581047	11.7746052540258	11.642898773749	11.4943962624199	11.230517352262
NOT1-RG	NOT1-RG	NOT1-RG	-0.145042744615137	1		11.0190258788465	11.2093345188404	11.5301799128275	11.1783230488863	11.0777157601389	11.1126554494651
P5CS-RA	P5CS-RA	P5CS-RA	-0.158231078907869	1		11.2640615565078	11.4259302823593	11.704724537994	11.4733996821916	11.3255866586258	11.1374115220727
CG10513-RB	CG10513-RB	CG10513-RB	0.0834353237088123	1		10.6097366423079	10.6418375145924	11.2331125241177	10.8240256902013	11.0195431029591	10.9725565236354
RPL35A-RA	RPL35A-RA	RPL35A-RA	0.0149528922478882	1		11.1826081960233	11.3416336141408	11.3150059221674	11.4368796126095	11.2867874419295	11.1523612739801
ATPSYNB-RA	ATPSYNB-RA	ATPSYNB-RA	-0.0727776649926918	1		11.3252033398094	11.3990703954923	11.0925795753738	11.3580164612596	11.1788703097438	11.0649949203629
EFF-RA	EFF-RA	EFF-RA	0.0241627565353474	1		11.124924517085	11.0884506003718	10.8492354147314	10.9388227828099	11.0692154999564	11.1354064657194
CUL3-RF	CUL3-RF	CUL3-RF	-0.0658973455197298	1		11.4172460447815	11.0404571056936	10.8986656831504	11.057836542499	11.0473497398913	11.1034536251402
VRS-RA	VRS-RA	VRS-RA	0.00130700591256367	1		11.4645210475031	11.1204251376011	11.0172015774092	11.1755550247608	11.2523871966907	11.2158854991043
CG1648-RB	CG1648-RB	CG1648-RB	-0.367625004967886	1		10.9414321573292	10.7081464035764	9.85999423168689	10.4417269954056	10.4894616293695	9.48488482390263
CG31468-RA	CG31468-RA	CG31468-RA	0.165141696823094	1		10.9669722745693	10.8673614630576	10.4183920943742	11.0323605256766	10.9538975018313	10.8098514410907
TTLL3B-RB	TTLL3B-RB	TTLL3B-RB	0.068943161953604	1		11.1270501453788	10.9894274505795	10.7477301599291	11.0524151404837	11.0025981750916	11.0400251141022
MT:ND3-RA	MT:ND3-RA	MT:ND3-RA	-0.678056217461931	1		10.8344949199309	10.9670931671211	10.2961653592104	10.1950952438998	10.1676682931994	9.75155919885702
CG32473-RA	CG32473-RA	CG32473-RA	0.43141005362534	1		9.83938130209827	10.3701583549179	10.3799698088872	10.7824238944515	10.7211791851835	10.415433411073
CG34168-RA	CG34168-RA	CG34168-RA	0.0582056358223588	1		11.0326961776604	10.837662772702	10.4091711351896	10.9812863932339	10.7639442313043	10.7658131046067
AKR1B-RA	AKR1B-RA	AKR1B-RA	0.326186681976655	1		7.75380809865466	8.24613964414131	10.0807734999341	9.17472751448577	8.91250514282279	9.88523599315042
RPL37A-RA	RPL37A-RA	RPL37A-RA	-0.0758617550373639	1		11.0948321174524	11.0195832336372	10.5500691475886	11.1173192770582	10.8395018426229	10.4665689750441
CG3330-RA	CG3330-RA	CG3330-RA	0.0658957628405574	1		11.0998913086661	10.9635719896593	10.8199615665492	10.9407803048169	11.0449872028198	11.1034536251402
EIF4A-RA	EIF4A-RA	EIF4A-RA	-0.265068497447536	1		11.5853914593266	11.4811531050092	11.3044760240894	11.4201390599465	11.1924539959398	10.9390385045368
EIF2A-RA	EIF2A-RA	EIF2A-RA	-0.0936726424106897	1		11.0941079253941	10.9271563660693	10.6216729741761	11.0864115613883	10.6441883040672	10.6214309834528
ACSL-RI	ACSL-RI	ACSL-RI	-0.287435990408565	1		10.4959174018334	10.4718132011932	10.9717323918979	10.5627581097939	9.93400304045415	10.5517260599369
MUC-RB	MUC-RB	MUC-RB	0.225729186559004	1		10.6168129313901	10.1033099795281	10.4691896994858	10.7282980142744	10.4789985555076	10.6892901212131
DROJ2-RA	DROJ2-RA	DROJ2-RA	-0.151736203912913	1		11.7303876287274	11.601581363105	11.6900473360648	11.4149849027071	11.5839129750502	11.5658965859296
CNBP-RA	CNBP-RA	CNBP-RA	0.078715874436877	1		10.8713103153047	11.059054798648	11.1316472403882	10.9882437188595	11.1723910175288	11.143908776696
MCPH1-RC	MCPH1-RC	MCPH1-RC	0.0634783484258804	1		11.090481502187	10.9501125842329	10.8687067621777	10.970467731989	11.0283402200904	11.104991344088
TRPRS-M-RA	TRPRS-M-RA	TRPRS-M-RA	-0.151072289798074	1		11.3791105687935	11.0484569194888	10.9223548478466	11.010160058123	10.886881861493	11.0341181744958
AQRS-RA	AQRS-RA	AQRS-RA	0.133021175673797	1		10.1253812857323	10.3849759990339	10.6513048331874	10.5388337211106	10.3573304441825	10.6899733402839
SFP60F-RB	SFP60F-RB	SFP60F-RB	1.00582270364618	1		8.63677494873392	9.47685938265778	2	9.34206215618682	9.36045673247519	9.84531363123328
RPS28B-RA	RPS28B-RA	RPS28B-RA	-0.131060300016033	1		11.5440962667859	11.569047621688	11.8030453072651	11.6178324199785	11.5229714654229	11.3882797743142
CG31709-RA	CG31709-RA	CG31709-RA	0.0512601567354812	1		10.9430417295142	10.7455326565238	10.6136672665424	10.7537601707335	10.7591479228164	10.9510581033794
COX5A-RC	COX5A-RC	COX5A-RC	-0.0602295323268877	1		10.9701332312326	11.1204251376011	11.1710492641202	11.1225026132168	10.9138901874908	11.0427021123038
CPR-RC	CPR-RC	CPR-RC	-0.131460812469057	1		10.9622178158625	11.3098174276385	10.9795405958742	11.1832921481795	10.990371633513	10.6665604357515
EPSILONTRY-RA	EPSILONTRY-RA	EPSILONTRY-RA	-0.053518939144709	1		10.7413649506527	11.0715394934256	10.4658582752262	10.9197618626712	11.0147219694153	10.0802484670824
NNA1-RH	NNA1-RH	NNA1-RH	0.0318395486025457	1		11.1418424925202	10.9755090936209	10.7012676286365	10.9051319809987	11.00097394394	11.0384165276214
SPASE22-23-RB	SPASE22-23-RB	SPASE22-23-RB	0.338464799948419	1		9.04318941383965	9.38086188786383	9.9438027454151	9.58837689949841	9.52093064080056	10.2831351785875
MP20-RA	MP20-RA	MP20-RA	0.0376332710657259	1		11.4021126046119	11.561613663667	11.5049739268539	11.5360298886189	11.6475841313313	11.3941612789977
ACP76A-RA	ACP76A-RA	ACP76A-RA	0.0627023228825836	1		9.63350053211819	9.98880294607415	10.3185010395604	10.0599407956426	9.61737036451823	10.4187345585589
APOLPP-RB	APOLPP-RB	APOLPP-RB	-0.326909091887429	1		10.8396886974302	11.0916801325779	11.4576802977772	10.8069564052493	10.8376830884751	10.832923937374
CG43147-RB	CG43147-RB	CG43147-RB	-0.0819535653027946	1		10.6228508188646	10.6061496791764	10.6879854103504	10.9024559895821	10.1835069692551	10.4942134948286
ACC-RB	ACC-RB	ACC-RB	-0.265133025771065	1		10.1025181803203	10.8696208540831	11.1126007413229	10.587125665528	10.5551289757845	10.3153732308144
GDH-RA	GDH-RA	GDH-RA	0.0618396591985635	1		10.0452226256957	10.2970588856573	10.7758030915424	10.5970896285456	10.2300056685578	10.5449443910696
PSA-RB	PSA-RB	PSA-RB	0.00505916201121137	1		11.0289118474857	10.7081464035764	10.937667058632	10.9322784599835	10.7763405170018	10.9881949562013
CG14540-RA	CG14540-RA	CG14540-RA	0.0471457211348828	1		10.981925517135	10.8065538917763	10.7713119852252	10.7882338930349	10.886881861493	11.0233159272547
CG1324-RA	CG1324-RA	CG1324-RA	0.121574689917137	1		10.8100069552653	10.9082316711736	10.2734784347237	10.7911301415932	10.8718533333185	10.769049859691
CG18135-RE	CG18135-RE	CG18135-RE	-0.118133234372904	1		10.7797016958168	10.8468661182012	11.3044760240894	10.9907653599647	10.7706323869421	10.8647388441567
VHA68-2-RA	VHA68-2-RA	VHA68-2-RA	6.4028728806954e-05	1		11.289589370702	11.3296478538934	11.3665325377132	11.4598127605184	11.329474514066	11.1856845824091
USP47-RA	USP47-RA	USP47-RA	0.048800326685861	1		10.7105118727868	11.0236469781366	10.8492354147314	10.8788268836767	10.9104335222354	10.957314344686
CG6230-RA	CG6230-RA	CG6230-RA	-0.0254074319740421	1		11.1474380161261	10.940830631168	10.9101504046723	10.8903522214944	10.9471656182364	11.0874671447849
RPL18-RA	RPL18-RA	RPL18-RA	0.0175184680867602	1		11.7493698530973	11.7911024644241	11.9241077888552	11.8424660197631	12.0064624292587	11.6543199525496
CYT-B5-RB	CYT-B5-RB	CYT-B5-RB	-0.153922171451595	1		11.4723446582834	11.6002214411813	11.4787688913203	11.4145154285961	11.3772088114894	11.3019771238487
CG14995-RG	CG14995-RG	CG14995-RG	-0.0969406486580077	1		10.6188283695673	10.5490276150467	10.7820672448523	10.3650806991676	10.43637050752	10.8223688609495
CG4669-RA	CG4669-RA	CG4669-RA	0.0197618942043227	1		11.2433090085023	10.9415467515696	10.72561480032	11.0372479107315	11.0034096054529	10.9753615624217
ALD1-RL	ALD1-RL	ALD1-RL	-0.103370158924117	1		10.0422221491551	10.0904527783192	10.9003119657381	10.2455892641643	10.1574978406741	10.4705507720084
SEC61ALPHA-RA	SEC61ALPHA-RA	SEC61ALPHA-RA	0.167495992090272	1		10.3735376350931	10.2653773448016	10.8234365389022	10.6069852472733	10.6555892544288	10.7580151350648
CG8526-RA	CG8526-RA	CG8526-RA	0.00512390261293358	1		11.103494185343	11.0544278028678	10.7209644521146	11.0299106102631	10.9420960107779	10.9499176843929
RPL34B-RD	RPL34B-RD	RPL34B-RD	0.0616126454482934	1		11.150227660532	11.2795511459919	11.1539000095791	11.3254229834113	11.310585390782	11.1308848742905
MDH2-RA	MDH2-RA	MDH2-RA	-0.0947944694571273	1		11.230844443782	11.2099290527424	11.4458924540471	11.3269205896291	11.1365951069469	11.1419127361544
LOST-RA	LOST-RA	LOST-RA	-0.0172184812937083	1		11.075150192028	11.0636670022067	11.0605453899653	11.0051798812036	11.0147219694153	11.1217989543209
REF(2)P-RB	REF(2)P-RB	REF(2)P-RB	-0.160439181523274	1		10.8543036656642	10.8666075457175	10.885427352345	10.8706355576167	10.4243023749341	10.7895948868303
THOR-RA	THOR-RA	THOR-RA	0.0135945783135235	1		10.1810024173677	10.2630875311559	10.0335486130822	10.7138709615963	10.0279138906282	9.54503061661681
ANK2-RP	ANK2-RP	ANK2-RP	0.20237977505842	1		10.3088453214168	10.6312235517798	10.2504290422447	10.7046842397794	10.5226688940206	10.5932215682079
MIL-RA	MIL-RA	MIL-RA	0.0151813045772467	1		10.9772201629628	10.6453582200953	10.8720664192572	10.6322391312538	10.9008847652565	11.0009151972187
CG1979-RA	CG1979-RA	CG1979-RA	-0.0314031446066552	1		11.1585643741319	11.0011533869781	10.8050988372698	10.942735174357	10.9310503631296	11.0162508428973
LNCRNA:ROX1-RA	LNCRNA:ROX1-RA	LNCRNA:ROX1-RA	-0.150292673501487	1		11.5740097798229	11.7565221109407	11.5114514824166	11.5195343357981	11.5925665793895	11.2744543953444
VHA13-RA	VHA13-RA	VHA13-RA	0.124135807207046	1		10.3783043411173	10.5815514553673	10.5437630558772	10.7692652120873	10.4542855109704	10.6399354100654
TER94-RA	TER94-RA	TER94-RA	0.00876709950164278	1		10.4693567369929	10.65761346595	11.0217462894054	10.6736323398564	10.7211791851835	10.8304473284306
COX4-RA	COX4-RA	COX4-RA	-0.0789030397455416	1		11.2640615565078	11.3020313779662	11.4024081297161	11.2981967803928	11.2164469491895	11.2187290761115
SODH-1-RB	SODH-1-RB	SODH-1-RB	-0.209303243554758	1		9.84799809225646	9.69300010537578	10.7088029235951	9.83704845156094	9.71174265005804	10.2380649453562
UFD4-RA	UFD4-RA	UFD4-RA	-0.0895249763784372	1		11.2864229873684	11.2410938138981	11.2730526931019	11.2229768824502	11.1217253974621	11.1827750560184
14-3-3ZETA-RJ	14-3-3ZETA-RJ	14-3-3ZETA-RJ	-0.170094830530491	1		10.6663730102945	10.974809638499	10.7900813960439	10.9466369847219	10.4917764876725	10.4456845976383
ACP33A-RA	ACP33A-RA	ACP33A-RA	-0.0992366899661048	1		10.5934307336821	10.6792422045533	10.4691896994858	10.8289664257552	10.1763291198172	10.3658431246532
NON1-RA	NON1-RA	NON1-RA	-0.303892073355478	1		11.0685294256491	11.1798980788292	10.6216729741761	10.8310787151161	10.9026256103394	10.1847707335287
CG3085-RA	CG3085-RA	CG3085-RA	0.0926555326430067	1		11.0685294256491	10.9614551506085	10.5395436290206	10.869950843118	11.0968502786778	10.9240170007289
CG3517-RA	CG3517-RA	CG3517-RA	0.119946503554163	1		11.0912075164383	10.9030938589103	10.7468154234536	10.9951676540848	11.1157343336623	11.0080555964694
LECTIN-30A-RA	LECTIN-30A-RA	LECTIN-30A-RA	0.0828389717054335	1		10.250245197163	10.4538553328711	10.5739903266166	10.587125665528	10.3069521374078	10.6264363385849
KARYBETA3-RB	KARYBETA3-RB	KARYBETA3-RB	-0.085411484820747	1		11.186010548681	11.2405119878186	10.7265430738847	11.1132748788462	11.2213375275621	10.5251719077435
GPDH1-RC	GPDH1-RC	GPDH1-RC	0.0393117559897515	1		10.3225126703609	10.2235941291101	10.8173498333887	10.4213090009452	10.4423669275298	10.6741768565713
CG30008-RA	CG30008-RA	CG30008-RA	-0.0484933831297484	1		10.8670774105932	11.1058048114702	11.0947380385202	11.2089674211294	10.9730785070588	10.7109942275463
ORB-RD	ORB-RD	ORB-RD	0.0057613946828704	1		11.4413619146434	11.1455041402621	11.0590722525449	11.1898911018936	11.3125509465804	11.1861689335115
CG9512-RA	CG9512-RA	CG9512-RA	-0.092851099435926	1		10.0851298918515	10.1387122598681	10.7330243186281	10.0197619614897	10.1748892545182	10.5282315222849
CG31948-RB	CG31948-RB	CG31948-RB	0.060154730820524	1		11.0890283766975	10.6680357353237	10.6395250223551	10.7838785891256	10.9147530612761	10.9187805934665
GP150-RA	GP150-RA	GP150-RA	-0.0482529755761068	1		11.2282065461096	11.3103719694217	10.9215444224743	11.2357890483131	11.3909164359468	10.6055858506589
HSC70-2-RA	HSC70-2-RA	HSC70-2-RA	0.0671859788465238	1		11.2202637894281	10.9089641529909	10.6889382062216	10.9749323043973	11.1179838991052	10.9719948608218
CG18284-RB	CG18284-RB	CG18284-RB	-0.607093352863509	1		6.80174895139126	9.76758757432765	7.84982445238687	7.89272485848411	2	9.1275310081505
M-CUP-RA	M-CUP-RA	M-CUP-RA	0.0474126270775438	1		10.8301524430554	10.5320111431808	10.4824389971808	10.5414161078476	10.637931418981	10.8167494581173
CG43755-RB	CG43755-RB	CG43755-RB	0.0519579595095492	1		11.2102734521155	10.9990910173027	10.8303614738078	11.0499990735804	11.1269472470832	11.0427021123038
IA-2-RD	IA-2-RD	IA-2-RD	-0.0354743056978578	1		10.9558540657451	11.0968323938346	10.9158586619054	11.020069132159	10.9000135543515	10.9459191038139
ORB2-RA	ORB2-RA	ORB2-RA	0.102760415237742	1		10.801159534805	10.2948188467836	10.2491376587415	10.522370379185	10.5169977612301	10.6734861138327
MIB2-RB	MIB2-RB	MIB2-RB	0.056516886610483	1		10.9203426458924	10.9023583898073	10.856037904611	10.8359953964371	10.9887335709952	11.0178843205718
SALTO-RA	SALTO-RA	SALTO-RA	-0.0327846622999134	1		11.2576083946383	10.8964611002565	10.711618543206	10.8169380151021	11.0251474714886	10.9719948608218
CG2267-RA	CG2267-RA	CG2267-RA	0.0855339518505705	1		10.8448638441111	10.6427184967783	10.5563477949767	10.6586452338732	10.7763405170018	10.8713799470192
PECT-RC	PECT-RC	PECT-RC	0.0770174167048919	1		11.0394830569385	10.7891536932415	10.6355769471637	10.806240783534	10.967267758963	10.9453469722485
BB8-RA	BB8-RA	BB8-RA	-0.0146790341540226	1		11.0159703631192	11.066295942011	10.7191001075497	10.9647071911745	10.9147530612761	10.9017772610986
14-3-3ZETA-RB	14-3-3ZETA-RB	14-3-3ZETA-RB	-1.00348818387137	1		6.97538428643094	9.76758757432765	8.09954070186896	9.13424408661017	2	6.21708954760481
CG5790-RA	CG5790-RA	CG5790-RA	0.102880913713074	1		10.9905123425335	10.8345818976558	10.6316180380259	10.9381696847923	10.9488515363205	10.900006803524
SYP-RD	SYP-RD	SYP-RD	0.201425650472965	1		9.98399437236453	9.69129800792339	9.64706554176066	9.85653517762641	9.66532802696129	10.336471883685
FASN2-RA	FASN2-RA	FASN2-RA	-0.184682290267881	1		11.2413480647545	11.3922765533789	11.0103575526221	11.1219276057636	11.0938057586301	10.8917158184587
SALTO-RE	SALTO-RE	SALTO-RE	0.200936178567677	1		10.2849287571057	10.212956466979	10.1418914935407	10.0430316940958	10.5283178212468	10.610646385815
REXO5-RB	REXO5-RB	REXO5-RB	-0.0869606961803302	1		11.2426556566926	11.0974751346542	10.9630942738528	11.004556148567	10.9969053478324	11.0533607067698
ARGK1-RH	ARGK1-RH	ARGK1-RH	-0.16179005509362	1		10.600587256294	10.5998125235689	10.8804314916158	10.8055248066718	10.2424312819416	10.5097757407465
CG8136-RB	CG8136-RB	CG8136-RB	0.0817338723650237	1		11.04023518757	10.9429779268577	10.7097420741614	10.9388227828099	11.0544142262825	10.9629783895635
GPO3-RD	GPO3-RD	GPO3-RD	0.0464370065558252	1		11.1056516004195	10.8733786604001	10.6365649793258	11.0033078737196	10.94294218344	10.8421735393225
MSP300-RM	MSP300-RM	MSP300-RM	-0.119078494129302	1		11.492819402522	11.1713761589608	11.3557735569155	11.0969829442213	11.2993963733753	11.2762753398194
UNC-89-RG	UNC-89-RG	UNC-89-RG	0.164675630933661	1		10.6016067248491	10.6479931222863	10.66395868094	10.8678947476345	10.7782382192205	10.7586665781415
LAMP1-RA	LAMP1-RA	LAMP1-RA	-0.162109907258674	1		11.3665712569838	11.4259302823593	11.3545731466947	11.3128821025085	11.2045003492846	11.1409136793194
PST-RG	PST-RG	PST-RG	-0.192410481481939	1		11.2781577188521	11.4320583400755	11.6297981591122	11.3937058455216	11.3255866586258	11.0437715222832
RPS18-RA	RPS18-RA	RPS18-RA	-0.0552802395019543	1		11.4504439081416	11.4548094814135	11.4554424073438	11.5338701666296	11.4569741932528	11.1827750560184
GGAMMA1-RA	GGAMMA1-RA	GGAMMA1-RA	-0.0264755713918225	1		10.9881755450709	11.0202613197907	10.9988781965148	11.1207769028669	10.9069685549915	10.8881479011771
CYP312A1-RA	CYP312A1-RA	CYP312A1-RA	0.0282390392209494	1		10.3995617405489	10.2914522535864	10.6226705712231	10.4109906077742	10.3291285087258	10.6540098114565
JON65AI-RA	JON65AI-RA	JON65AI-RA	0.0376144410402309	1		8.90467829211207	9.07369393355205	10.1123665142244	9.23765178469338	9.15671810354732	9.97318205136717
HSC70CB-RB	HSC70CB-RB	HSC70CB-RB	-0.894536301250227	1		9.42816698183429	9.69129800792339	9.92127702591558	9.35190319288787	3.28856481456763	9.40724221036283
VHA55-RC	VHA55-RC	VHA55-RC	0.167279535305807	1		10.3794935608488	10.4787368918653	10.9264001599669	10.7537601707335	10.8789450870427	10.7082990037531
OBP99C-RA	OBP99C-RA	OBP99C-RA	-0.333580173138608	1		10.7487461597956	10.7381325111302	11.3057188320853	10.4490806544851	10.7417479709527	10.6637808285192
CG8565-RA	CG8565-RA	CG8565-RA	-0.0586220082276735	1		11.0387305339887	10.8361231575798	10.6591049420353	10.6459026224545	10.8312993319255	10.8946823572499
MSP300-RG	MSP300-RG	MSP300-RG	0.102522143436882	1		10.0134020030092	10.2504281768506	10.521472102846	10.0884745757693	10.4399713495188	10.5666832666109
LECTIN-46CA-RA	LECTIN-46CA-RA	LECTIN-46CA-RA	0.136177313029302	1		10.7189919963568	10.8190780547049	10.7829599077087	10.8726877534438	10.9739067066941	10.8863606281514
CG10912-RA	CG10912-RA	CG10912-RA	-0.000513967903068602	1		9.42816698183429	9.80741722042845	10.6841679218417	9.98603515599372	10.1055414793151	10.1203369246286
CG10254-RB	CG10254-RB	CG10254-RB	0.219531097382489	1		9.60531587574271	9.37874835355681	9.65098234461629	9.67716108096266	9.31411891255934	10.176993981211
CG9119-RA	CG9119-RA	CG9119-RA	0.100521273084752	1		9.31089657360648	9.35098687259704	10.4321139618753	9.43202027607082	10.0718987719703	10.0957992107297
MEFTS-RA	MEFTS-RA	MEFTS-RA	0.110562041181278	1		10.8100069552653	10.5787922492954	10.3489601040041	10.6767677786067	10.7063055546479	10.7217250513442
CG4716-RC	CG4716-RC	CG4716-RC	-0.19657215850536	1		10.7769968857399	11.0182261044516	10.5563477949767	10.8429902871663	10.6358397458885	10.2649088969835
CG2955-RA	CG2955-RA	CG2955-RA	-0.0555489075115455	1		10.8474444725708	10.4885705918471	10.5448159872057	10.4241103471314	10.53954974985	10.7554064172026
CG42688-RB	CG42688-RB	CG42688-RB	0.198525488012655	1		10.2606090180895	10.1198548509807	10.3998908610982	10.5371095583691	10.3200383075278	10.5159539380861
FAS1-RG	FAS1-RG	FAS1-RG	-0.0474462739775901	1		10.9811423563984	10.9970256951957	11.0810129124237	10.9388227828099	10.955575575996	11.0211457379009
FAU-RA	FAU-RA	FAU-RA	0.0866410716112275	1		11.0235970528253	11.066295942011	11.2318055398096	11.2854159222483	11.2993963733753	10.985414782743
ALD1-RE	ALD1-RE	ALD1-RE	0.0430415653633651	1		10.8662293372734	10.6954658784121	10.8286333538079	10.8747370342222	10.7791861350703	10.8647388441567
DBF-RA	DBF-RA	DBF-RA	0.0335341995719875	1		10.9178892829793	10.6826729090941	10.5278761684269	10.6992981788309	10.74563280313	10.8079644254778
SHOT-RAB	SHOT-RAB	SHOT-RAB	-0.123683239881233	1		11.4073690869168	11.5485113449777	11.4738020118471	11.3442787520642	11.4360908469362	11.2817244235387
RPS20-RA	RPS20-RA	RPS20-RA	-0.089977532920564	1		11.2387293200761	11.2146765242462	11.1737743258136	11.2272602592087	11.0876973759208	11.0368061455852
HSC70CB-RF	HSC70CB-RF	HSC70CB-RF	8.95144786824053	4.42522283754072e-12		2	2.57336110319304	2.34762756353006	8.05091557389994	9.80031888089924	8.67923852833648
STT3B-RA	STT3B-RA	STT3B-RA	0.103429287277221	1		10.1534598845208	10.1474287360309	10.4535768114017	10.4024930470342	10.1647697583511	10.4942134948286
POE-RA	POE-RA	POE-RA	0.325173382734008	1		8.26696251787219	9.08670068413694	2	9.5340893506865	8.33867125611231	2
RPS11-RC	RPS11-RC	RPS11-RC	-0.0834025035415426	1		11.1042136822294	11.1473676073087	11.4323016300257	11.1492726681496	11.1938764458196	11.1126554494651
CYT-C1-RA	CYT-C1-RA	CYT-C1-RA	-0.187830030803437	1		10.8687720631031	10.9769069873453	10.9865320288283	10.9882437188595	10.6168769555485	10.635686175216
CG8042-RA	CG8042-RA	CG8042-RA	0.0518903480975368	1		11.0469867761829	10.8986754097545	10.6917928241264	10.9243858841897	10.9887335709952	10.9011873499501
AOX1-RA	AOX1-RA	AOX1-RA	-0.112510615816012	1		11.2328197065822	11.4141115797263	11.4537617084718	11.2235130005438	11.3423588805937	11.2058886088924
CG31523-RD	CG31523-RD	CG31523-RD	0.0345100757728239	1		10.3000800161765	10.3616222947163	10.5405996432195	10.306571740242	10.3649271562087	10.6221470982779
RIN-RF	RIN-RF	RIN-RF	0.0603564112962227	1		10.7496661612918	10.5704828265907	10.397561434943	10.4241103471314	10.7270859657466	10.7468953583148
BIC-RA	BIC-RA	BIC-RA	0.022139031320788	1		11.0875737861008	11.1305091138324	10.997340691209	11.0775425151618	11.1644321602833	11.0443059301537
CG11037-RA	CG11037-RA	CG11037-RA	0.0137777204604354	1		10.1999740324768	10.5593286202135	10.1924854055409	10.4194384103051	10.1720052056126	10.4179099795695
DESAT1-RA	DESAT1-RA	DESAT1-RA	0.0791676267438494	1		10.5359304189887	10.6740808025264	10.7246859290914	10.8603305608298	10.6597128177797	10.6476933166934
JON25BI-RB	JON25BI-RB	JON25BI-RB	0.00866518476504856	1		7.49757227746548	7.49706133651445	9.85660631053537	7.99674703577631	8.5797067641451	9.36165905930914
UP-RN	UP-RN	UP-RN	-0.0506300007115247	1		10.6046608152338	10.6637022694892	10.7162990656024	10.7954636417211	10.4206621617335	10.5917599555112
CG1394-RA	CG1394-RA	CG1394-RA	-0.00774050326535868	1		10.845724566601	10.8307215287229	10.619675708234	10.785331818483	10.7132656690056	10.7832059388271
ND-51-RB	ND-51-RB	ND-51-RB	-0.140015242029126	1		10.837094145913	10.914810657741	10.6591049420353	10.9440369506706	10.6136921158241	10.3929508784954
BNB-RC	BNB-RC	BNB-RC	0.22819961060716	1		10.4525045250523	10.4983377168814	10.7134925747551	10.788958500447	10.8815955329316	10.6858691641203
CG15635-RB	CG15635-RB	CG15635-RB	0.0507691478305087	1		9.9003032362255	10.0904527783192	10.3537744270999	10.0563340632698	10.0231206955968	10.4162594063667
CG8834-RA	CG8834-RA	CG8834-RA	0.301540729841372	1		9.84799809225646	10.131198848486	10.600562490614	10.595433739603	10.74563280313	10.1876762420064
CG43078-RI	CG43078-RI	CG43078-RI	-0.131298438443193	1		10.9438458427002	11.16832037545	11.1771734304747	11.1259478535	10.9622684219393	10.8029202837737
RPS14A-RB	RPS14A-RB	RPS14A-RB	-0.0710153611325294	1		11.1341130389619	11.2399299269992	11.122508086892	11.2761430858948	11.1622539210347	10.8104798982094
SALTO-RG	SALTO-RG	SALTO-RG	-0.173239033588768	1		10.6046608152338	10.1902382448621	10.1667264296129	10.2103216909784	9.8371965155618	10.3828450655661
NUCB1-RA	NUCB1-RA	NUCB1-RA	0.0170583499778584	1		10.5241501414157	10.6205309225257	10.8164782039305	10.6712762807857	10.6168769555485	10.7350273042643
UGT35B1-RA	UGT35B1-RA	UGT35B1-RA	0.0713339040476431	1		10.2683333165384	10.2688052652672	10.5331912596985	10.4663968224608	10.2763957058425	10.5404055031817
CG7910-RB	CG7910-RB	CG7910-RB	-0.0662777893309938	1		10.2760164786581	10.7447122901362	10.1152045939446	10.5396950303923	10.3330068438988	10.1111841195621
CHC-RF	CHC-RF	CHC-RF	0.827993803020068	1		8.18227433683005	8.34471706977333	8.57400118996039	9.93980341891571	8.87752606737098	8.26430577696228
KARYBETA3-RA	KARYBETA3-RA	KARYBETA3-RA	-0.129173807623987	1		10.0210422463141	9.48670584485043	10.0108683073915	9.44126832483363	9.42001246858468	10.1896100018896
CYP1-RA	CYP1-RA	CYP1-RA	-0.00435660959077632	1		11.1256334078892	11.1386507606925	11.1566576261319	11.1854951548889	11.1658824948177	11.0560130967038
ZASP52-RQ	ZASP52-RQ	ZASP52-RQ	0.139784839525015	1		9.26787652835498	9.10727061316874	10.0966564857338	9.87576219718902	9.19699813881294	9.91242146152532
QSOX2-RA	QSOX2-RA	QSOX2-RA	0.204044847050762	1		9.90361352161665	10.23532248268	10.2658361477982	10.354350683462	10.265613839921	10.4170849290186
LASP-RA	LASP-RA	LASP-RA	0.0287585993073622	1		10.8696186434624	10.7282062317279	10.5822186270398	10.6752009110206	10.7839163944122	10.81737491819
CG5614-RA	CG5614-RA	CG5614-RA	0.0557743878573095	1		10.7142869717471	10.5797125711195	10.3465469044368	10.6570585489019	10.5417856801867	10.6285761861102
ATG8A-RA	ATG8A-RA	ATG8A-RA	-0.0657211210393618	1		11.1647854464228	11.2567150725082	11.3143886393196	11.3032775880366	11.2122417891131	11.0140699916935
PDHB-RA	PDHB-RA	PDHB-RA	-0.0387849382260616	1		10.9558540657451	10.8299482138359	10.9150445780789	10.9191000766615	10.7886311950128	10.872584142667
SOD1-RA	SOD1-RA	SOD1-RA	-0.0167921527629102	1		10.7751908576503	10.8229696631995	10.8904059727577	10.8119558426598	10.7725376074686	10.8519748516236
GS2-RC	GS2-RC	GS2-RC	0.0527060093210481	1		10.9430417295142	10.9067655909119	10.821700098982	11.1430517134936	11.0473497398913	10.583694509011
ATPSYND-RA	ATPSYND-RA	ATPSYND-RA	-0.0429751704319998	1		10.6692931622931	10.5002832320066	10.7998163954239	10.6915687565757	10.4696339103226	10.6803787038741
OBP19D-RB	OBP19D-RB	OBP19D-RB	0.28248775124937	1		10.5995670668304	10.6043419019615	10.4813395246157	10.8324851918328	11.0645577980028	10.6041367171161
ALPHATUB84D-RA	ALPHATUB84D-RA	ALPHATUB84D-RA	0.0465382066804609	1		10.826669025997	10.5952688802789	10.6483688854366	10.7388369109439	10.7003128995814	10.7767885715865
CG9016-RB	CG9016-RB	CG9016-RB	0.19698039606402	1		10.3299133727177	10.4377029387926	10.1667264296129	10.5695214062897	10.4848207400456	10.4816416912006
SCCPDH1-RB	SCCPDH1-RB	SCCPDH1-RB	0.108286441628392	1		10.2013196490731	10.2188759601189	10.8077328227113	10.4241103471314	10.6452284851267	10.559971706746
SCSBETAA-RC	SCSBETAA-RC	SCSBETAA-RC	0.673783645125031	1		9.74473203960507	8.53514155664388	7.80130733446874	9.7188245833504	9.48652262317478	9.54804844779108
CG4631-RA	CG4631-RA	CG4631-RA	0.00882278739086847	1		10.8135307870769	10.6954658784121	10.4309754446173	10.6837976997949	10.6263895063698	10.6810661551894
CG4716-RA	CG4716-RA	CG4716-RA	-0.680960743479624	1		10.0452226256957	9.4489263110441	10.6774629135922	9.41709897300172	9.63841768071128	9.32342197076234
CG17575-RA	CG17575-RA	CG17575-RA	0.115507685456922	1		10.4626394559135	10.6954658784121	10.619675708234	10.7245153869061	10.7359010377554	10.67486726875
CG18449-RA	CG18449-RA	CG18449-RA	0.0891207664496474	1		10.9227918438415	10.7528950373132	10.3525723516345	10.7138709615963	10.9327552077168	10.6954274761067
RPL7A-RA	RPL7A-RA	RPL7A-RA	0.0155618302868182	1		10.9834905643547	10.9379625896033	10.937667058632	11.1299569294444	10.9739067066941	10.7825654851325
JAR-RJ	JAR-RJ	JAR-RJ	-0.0690974890939441	1		10.6298632309292	10.5377056304888	9.90496913581594	10.330658994737	10.2696664881699	10.3658431246532
TNA-RE	TNA-RE	TNA-RE	0.396305525538328	1		9.90526582035007	9.49648555976683	9.15390727722658	9.93980341891571	9.80031888089924	10.0812904144638
RPL21-RA	RPL21-RA	RPL21-RA	-0.0732223888972501	1		11.4143480698954	11.4346040349348	11.5757066218057	11.472497857518	11.4787270380783	11.2496440068945
NRV1-RA	NRV1-RA	NRV1-RA	-0.0084740208068959	1		10.8602788240001	10.8927630151613	11.1751349288562	11.0493944241118	10.9928252452734	10.8767909296585
SFP33A3-RA	SFP33A3-RA	SFP33A3-RA	0.0552197476900291	1		9.80792763641628	9.9776741884737	10.2296268966595	10.0587395531085	9.80777020570778	10.2993442506185
SPIDEY-RA	SPIDEY-RA	SPIDEY-RA	-0.0560395015351505	1		10.7487461597956	10.8658532341925	10.8526406689927	10.8665223875613	10.685221445168	10.7429501781702
HIS4R-RA	HIS4R-RA	HIS4R-RA	-0.117735496254896	1		10.2240051697281	10.2642328922714	9.01796801006004	10.100199079698	9.78718573410509	9.51912093155856
AMY-P-RB	AMY-P-RB	AMY-P-RB	0.0432072336824925	1		10.4815911049964	10.6061496791764	10.7125558632717	10.7707332288052	10.5595494566571	10.5983255829255
PORIN-RE	PORIN-RE	PORIN-RE	-0.103903801175624	1		10.7868898285189	10.8718767122298	10.7144286784462	10.8808674687868	10.5803637331436	10.583694509011
CG8560-RB	CG8560-RB	CG8560-RB	-0.0167572615776802	1		10.2861974572619	10.4885705918471	9.68767101859008	10.4371118511691	10.3611338003832	9.58818311677572
OBP56A-RA	OBP56A-RA	OBP56A-RA	0.421346397966978	1		9.50862999341126	9.75623535458359	9.12884874940853	10.258203049917	10.0826886075033	9.15945413121027
RPS27-RB	RPS27-RB	RPS27-RB	-0.0443655270381901	1		11.0581696807957	11.0813200788874	11.0553828145514	11.1964600090709	11.039459524063	10.8003915839703
CG11911-RA	CG11911-RA	CG11911-RA	-0.107256238506879	1		8.19853668462843	8.72346341128296	10.1694596610775	8.74669615880472	9.25265755516119	9.44172610497747
CLPX-RC	CLPX-RC	CLPX-RC	-0.00395366648034401	1		11.0758839606949	10.743070156567	10.4332515813695	10.7707332288052	10.8665115467437	10.6686416323242
CG10841-RA	CG10841-RA	CG10841-RA	0.0281132575129681	1		10.845724566601	10.5852222071436	10.3148023574565	10.6418973640616	10.6242810199821	10.612088998628
HSP60A-RA	HSP60A-RA	HSP60A-RA	-0.0269706962148506	1		11.0075341730916	11.0195832336372	11.0686208671269	11.0033078737196	11.0243481791003	10.9893055271927
ACT42A-RA	ACT42A-RA	ACT42A-RA	-0.0252251007462918	1		10.633855073113	10.6016259816945	10.6697616942656	10.4906518823945	10.5879570802045	10.7383337910286
HSC70-3-RC	HSC70-3-RC	HSC70-3-RC	0.13185533273489	1		9.98242987188073	10.1324538041603	10.4172426923702	10.5979168608416	10.2005894896324	10.1142415110808
GW-RE	GW-RE	GW-RE	0.866673586732169	1		8.81961803154071	8.22746966958521	9.26796754604087	9.41709897300172	9.84446025870803	9.78263861703186
UBI-P63E-RB	UBI-P63E-RB	UBI-P63E-RB	-0.138191358136626	1		10.9486611325473	10.6706295806067	10.4149411375067	10.3025178067164	10.6831972707301	10.6547099401335
CG5214-RA	CG5214-RA	CG5214-RA	-0.071834026112905	1		11.0311836365821	11.0616921487634	10.9101504046723	10.9964229889968	10.920778770503	10.8737873340292
CG2852-RA	CG2852-RA	CG2852-RA	-0.0568674694670826	1		10.7868898285189	10.7915388413409	10.9748607464925	10.778050988904	10.7668143811426	10.8427880760228
RPL9-RB	RPL9-RB	RPL9-RB	-0.0923600869529686	1		11.3183985829325	11.4978029815177	11.3406961578916	11.3575280746991	11.4354897153189	11.0718258403107
SARM-RL	SARM-RL	SARM-RL	0.532405010396965	1		9.4418930009659	9.9380332670857	9.07155392764048	10.0884745757693	10.2355413798	9.82306300120556
BALDSPOT-RA	BALDSPOT-RA	BALDSPOT-RA	-0.116973298417908	1		10.6809150201218	10.7915388413409	10.9085153170351	10.8457787749004	10.5584456055917	10.6178450677027
CG14926-RA	CG14926-RA	CG14926-RA	0.0786272918262843	1		10.5882971094092	10.4254688473013	9.9082454944304	10.5568141041935	10.392444456745	10.2786001497275
TTLL6B-RA	TTLL6B-RA	TTLL6B-RA	0.0873759736694822	1		10.7114565740212	10.4478193576495	10.4010541652523	10.5249823768481	10.6410632534901	10.670719830938
MST84DA-RA	MST84DA-RA	MST84DA-RA	0.104293037795076	1		10.7670356357566	10.5291554484822	10.3135673532106	10.8076716721699	10.6791403818203	10.4489173222957
SM-RJ	SM-RJ	SM-RJ	0.0170282852877373	1		9.98399437236453	9.90757100300342	9.29575284823176	9.47227551378396	9.6612205048367	10.1183079802387
CG2918-RA	CG2918-RA	CG2918-RA	0.109505799128624	1		10.1986271596382	10.2858237478697	10.5395436290206	10.3910845437546	10.4339649434803	10.5426767321092
EST-6-RA	EST-6-RA	EST-6-RA	-0.942755138350976	1		10.4320185359165	9.54441376348728	9.62533095701177	9.31212974802332	8.72845691058458	8.85523279510425
RPL14-RA	RPL14-RA	RPL14-RA	-0.0658460468438885	1		11.4241775257323	11.4914595209856	11.6067919316601	11.4747513630919	11.5548714159886	11.2912110751685
GISH-RF	GISH-RF	GISH-RF	0.0720007704261483	1		10.5696633217221	10.4264923267708	10.309855984498	10.4870841700809	10.456657457442	10.583694509011
TOM70-RA	TOM70-RA	TOM70-RA	0.119353112545891	1		10.428575743213	10.2457970941347	10.1038186219666	10.2634264175721	10.3724840761272	10.5059008886554
MDH1-RA	MDH1-RA	MDH1-RA	-0.103177034612402	1		10.8257968559592	10.8499208992993	11.2749575177469	10.9544090897637	10.9327552077168	10.7953208487738
RPL35-RA	RPL35-RA	RPL35-RA	-0.0636594218830084	1		11.6655717163046	11.6151105397528	11.4826202322329	11.5885820523146	11.6975752898568	11.2593432553837
CAM-RA	CAM-RA	CAM-RA	-0.0804357335056094	1		11.0243575089933	11.1725966623713	11.4105175068374	11.0958121641558	11.2448587611097	11.0464415842618
JAFRAC1-RB	JAFRAC1-RB	JAFRAC1-RB	-0.044866513577708	1		10.2066895997619	10.4336364246795	10.8033401715252	10.4380360618703	10.4255137410808	10.5074520785844
CG32445-RA	CG32445-RA	CG32445-RA	0.0395670057851707	1		10.8483036572729	10.5998125235689	10.2607187062532	10.6649745806629	10.6669008143129	10.5524776146501
ENDOS-RA	ENDOS-RA	ENDOS-RA	0.125867140965477	1		10.4274263174993	10.1902382448621	10.2058602573181	10.2253891124853	10.4351682268828	10.5335702837493
CG11892-RB	CG11892-RB	CG11892-RB	0.0968905996239481	1		10.5166032061427	10.5989049389748	10.8879188101508	10.7455714871989	10.8494642114564	10.7230608095806
RAB3-GAP-RA	RAB3-GAP-RA	RAB3-GAP-RA	0.0502813731069172	1		10.7385872319925	10.4437812986744	10.3963953099054	10.6094485827022	10.5361893434329	10.6048614658376
CG10734-RA	CG10734-RA	CG10734-RA	0.0614308844392213	1		10.6585569176422	10.3346168512534	10.3110941685483	10.3405778560506	10.5506949087253	10.6092023290274
CG11598-RB	CG11598-RB	CG11598-RB	0.294779680048081	1		9.49113313634647	9.69639828767642	10.0603025564337	10.0246921401487	9.97429196024979	10.1779683708459
YPS-RA	YPS-RA	YPS-RA	0.0906406843114596	1		10.7542573890705	10.67235622357	10.5615592084045	10.7545022969257	10.7867471233539	10.7257286215255
ATPALPHA-RB	ATPALPHA-RB	ATPALPHA-RB	-0.266636750374516	1		11.4026976048767	11.2081447155096	11.5653671612154	11.2474344108867	11.1593444766756	10.9803969293736
TRXT-RA	TRXT-RA	TRXT-RA	0.0621275547064897	1		10.4981088750098	10.5555913045714	10.3209615700975	10.4241103471314	10.5429023472053	10.5990532560637
CG6652-RA	CG6652-RA	CG6652-RA	0.0721520594814092	1		10.6741469857573	10.4508405019366	10.2568686773353	10.330658994737	10.6586830313641	10.6178450677027
CG3168-RA	CG3168-RA	CG3168-RA	-0.0370712162020574	1		11.445342323541	11.3578189960752	11.4492702489253	11.4102832725756	11.4675976319981	11.2598035018374
CG17108-RA	CG17108-RA	CG17108-RA	-0.0749335984241552	1		10.9550566196329	10.945122031279	11.1751349288562	11.1379418131166	10.9664357382609	10.7303854545467
CG12116-RA	CG12116-RA	CG12116-RA	-0.188767890506654	1		10.149282775017	10.2259474398562	10.8398293086498	10.5083592902933	10.2005894896324	9.99877397913134
FRY-RB	FRY-RB	FRY-RB	0.321258263491074	1		8.74776374125964	9.63574268287251	8.83382058911385	8.57583928765037	9.73537889082015	9.75678582003187
SCSALPHA1-RA	SCSALPHA1-RA	SCSALPHA1-RA	-0.173967712561689	1		9.86337979722519	9.96081841678872	10.277284450498	10.1233660536509	9.33489745349354	10.0314867311622
THEG-RA	THEG-RA	THEG-RA	0.0917535330169823	1		10.5423157108107	10.368029070106	9.89344292861864	10.3776595889055	10.3899644595937	10.3862215414711
CG30015-RD	CG30015-RD	CG30015-RD	0.344201630309333	1		9.46672313325655	9.77885116315082	9.63327237929006	10.0908271115685	9.77773117516138	10.0336414321527
CG9861-RA	CG9861-RA	CG9861-RA	0.0224591525688759	1		10.8491623305994	10.5583951985566	10.2683880775228	10.5534065017205	10.6576525093686	10.5888322802675
ALPHA-SPEC-RA	ALPHA-SPEC-RA	ALPHA-SPEC-RA	-0.0471044861099757	1		11.0766173563496	11.1707655198376	11.3019871916322	11.1441847932307	11.2143459012981	11.0565429900231
CG32081-RA	CG32081-RA	CG32081-RA	0.0928565478100281	1		10.5738250120862	10.3870804362001	10.316036305394	10.494210793695	10.4952418257217	10.574104117956
KLP59D-RA	KLP59D-RA	KLP59D-RA	0.0893842844377805	1		10.2899968772965	10.0670170617986	9.82228219314566	9.88798847229638	10.2005894896324	10.3564059408058
EEF2-RD	EEF2-RD	EEF2-RD	-0.101643749052938	1		9.95077820840357	10.3214724580647	10.6414950157194	10.2243180712275	10.1369392814948	10.3233214284281
CG9259-RB	CG9259-RB	CG9259-RB	-0.0317364967205665	1		9.69401659715605	10.0471922208894	10.3609659221893	9.79582588489284	9.99075251588827	10.2584749068679
IDGF4-RA	IDGF4-RA	IDGF4-RA	-0.111973277034621	1		11.7544204364603	11.6540795529629	11.6636339044026	11.6789185222249	11.7050764108834	11.3263504403698
LECTIN-46CB-RB	LECTIN-46CB-RB	LECTIN-46CB-RB	0.160522478650563	1		10.5644442696	10.699705116101	10.5646770442995	10.755985405036	10.8895177796539	10.6644762325577
MFAS-RK	MFAS-RK	MFAS-RK	0.284954616760226	1		10.1741659223068	10.1412080600607	10.2709355012029	10.1484272694065	10.7706323869421	10.4585722597449
CG30427-RB	CG30427-RB	CG30427-RB	0.361493734627781	1		7.55764166451078	7.98782626362476	9.36653880941262	8.39728208851203	8.42841215987189	9.51295631066235
BETA-SPEC-RA	BETA-SPEC-RA	BETA-SPEC-RA	-0.129062135447061	1		11.181926761566	11.3410909616604	11.1960618213046	11.1265212611724	11.1988440047534	11.0102455514049
SINAH-RC	SINAH-RC	SINAH-RC	0.175525969489652	1		10.5518409699226	10.4856275134395	10.2230642298476	10.6498967920925	10.6648507528067	10.487155340183
CP1-RC	CP1-RC	CP1-RC	-0.248789134510253	1		11.2537225967436	11.2744444533533	11.330963266521	11.161075058845	11.0347045980728	10.9094242361948
HSP83-RB	HSP83-RB	HSP83-RB	-0.315862289718416	1		10.7742869950732	10.4223940451955	10.6464082623497	10.2748516885379	10.1369392814948	10.4824306466316
EIF2A-RC	EIF2A-RC	EIF2A-RC	0.0398942345388088	1		10.5391265975173	10.1337076691364	9.73456642973703	10.2841328023332	10.1369392814948	10.2126151768183
CG34034-RB	CG34034-RB	CG34034-RB	-0.0101534317868788	1		10.5497296739362	10.5861384376052	10.627648235319	10.8457787749004	10.5328210914905	10.3047070560503
CG3345-RA	CG3345-RA	CG3345-RA	0.02649957088948	1		10.9526616331622	10.6619652319382	10.5427093555199	10.7721997532586	10.7942686919267	10.7001829889469
GLYP-RB	GLYP-RB	GLYP-RB	1.22312657167373	1		6.85743457383364	2	9.2344251986025	8.7703715708135	9.50497563162653	8.98560539319089
CG9674-RA	CG9674-RA	CG9674-RA	0.108657445220697	1		10.401904454876	10.7986707169161	10.4966564102478	10.7492993788796	10.9463219198136	10.2822293125468
BEL-RA	BEL-RA	BEL-RA	0.0802769103372898	1		10.7395137325763	10.7148640517992	10.5698585106719	10.7574669900586	10.807337809582	10.7069495013088
CYT-C-D-RA	CYT-C-D-RA	CYT-C-D-RA	0.0733430937015116	1		10.5122728799223	10.3498021306867	10.0395369570042	10.3621622367962	10.3611338003832	10.4351279334043
NPL4-RD	NPL4-RD	NPL4-RD	-0.149801017689221	1		9.38381914137374	9.62151302491812	9.87848690733261	9.8784881154637	8.61411302044907	9.69141671402867
PGD-RB	PGD-RB	PGD-RB	0.0505914971422696	1		9.91841652436651	9.92795047779973	10.6086410455306	10.2403007958539	10.2188701130334	10.259395806935
TTLL4A-RD	TTLL4A-RD	TTLL4A-RD	0.0163157548103965	1		10.209367098215	10.2034344665438	10.2439605341769	10.2243180712275	10.0610276314031	10.3946283197172
SERCA-RI	SERCA-RI	SERCA-RI	0.0636975601664536	1		9.95397480678188	9.94661992404086	10.1776284229783	10.1896180450267	9.82071813072881	10.2305709643649
BFC-RA	BFC-RA	BFC-RA	0.1847303639857	1		10.3901526548305	10.1781360273954	10.0880147228825	10.3196689004137	10.4447585343052	10.4569675838933
UQCR-Q-RD	UQCR-Q-RD	UQCR-Q-RD	0.0088995749616359	1		10.2849287571057	10.4728043365375	10.7153641751331	10.6127265008472	10.4471461829896	10.4657712951932
CG18266-RA	CG18266-RA	CG18266-RA	0.0684878276964613	1		10.6692931622931	10.4816940462394	10.2217481065204	10.4481634943322	10.5976615947317	10.5629584775738
RHAU-RB	RHAU-RB	RHAU-RB	0.241787081078685	1		10.1125654006435	8.48493544116299	9.58085410244425	9.95666961428875	9.76821424775258	9.58818311677572
NRV3-RD	NRV3-RD	NRV3-RD	-0.00935637866543522	1		10.5995670668304	10.7315225858201	10.8937155336881	10.7961846279109	10.7319898760076	10.6817532790867
GS2-RE	GS2-RE	GS2-RE	-0.198214733157688	1		9.78298058968334	9.36172767796049	10.6266540754882	9.69891451316509	10.2669659879785	9.36337325955705
CG12057-RA	CG12057-RA	CG12057-RA	0.0357683649518096	1		5.79669125188832	6.90858122416558	9.43173855232211	6.6810956033011	8.07405717444567	9.00988580337298
HSC70-3-RA	HSC70-3-RA	HSC70-3-RA	0.104474553644964	1		10.5633981897095	10.6400739346602	10.6552101591364	10.5030698509819	10.9164772621377	10.7270606797951
PORIN2-RA	PORIN2-RA	PORIN2-RA	0.0900331130352685	1		10.82230289359	10.6187410874175	10.3513692737463	10.6641849292072	10.815677296002	10.6142502167035
CG17571-RA	CG17571-RA	CG17571-RA	0.301234577606781	1		9.75576406083401	10.1585588035084	10.3681217471029	10.2027285551575	10.7466023788531	10.2352592622603
GRSM-RF	GRSM-RF	GRSM-RF	0.0529724257999282	1		10.5592062686153	10.3733464012788	10.1639880101242	10.3805469002725	10.4121324403432	10.4863689649855
MST84B-RC	MST84B-RC	MST84B-RC	0.00824458421835784	1		10.8047050165273	10.5732579552672	10.3036490739507	10.5610623199592	10.6200547800233	10.5681704936973
CG7430-RB	CG7430-RB	CG7430-RB	-0.0501937318210533	1		10.9661809520789	10.8575296728018	10.8121121399445	10.8443852047432	10.8276387483278	10.81737491819
CG7953-RA	CG7953-RA	CG7953-RA	-0.0948233599041133	1		7.97762071939763	7.98782626362476	10.0062891439136	8.37429059030602	9.22787619464792	8.98337768508153
ZASP52-RR	ZASP52-RR	ZASP52-RR	0.277098089412996	1		9.46224023413947	9.42249508165011	10.1432824852837	10.1495561367343	9.89954755909932	9.91007773841829
ATPSYNF-RB	ATPSYNF-RB	ATPSYNF-RB	-0.118467049600079	1		9.9167792270272	10.0391853716996	10.4602887490823	10.0381638964352	9.83355088336783	10.2192564954062
CG15128-RA	CG15128-RA	CG15128-RA	-0.0208267740931508	1		10.6828429267976	10.2936975217242	10.2335502150007	10.3641085342104	10.3471388668724	10.4737283159134
KNON-RA	KNON-RA	KNON-RA	-0.0792577992578193	1		10.1352710779659	9.97207745108157	9.86168521344464	9.60328428829571	9.84083295860595	10.2286913709409
IM33-RA	IM33-RA	IM33-RA	-0.174353848696012	1		9.74657657809039	9.22488713305145	10.3799698088872	9.8866351027409	9.39796616705582	9.73311545454172
EMP-RA	EMP-RA	EMP-RA	0.127247411576443	1		10.6258603129279	10.6645700046065	10.8500874821149	10.9151229729069	10.9614335122184	10.6363952507226
CG17470-RA	CG17470-RA	CG17470-RA	-0.0259005731444869	1		10.7302218423435	10.5509060040515	10.2683880775228	10.5021863892571	10.4906195228056	10.5159539380861
CG10859-RB	CG10859-RB	CG10859-RB	0.122545919778615	1		10.4354531324253	10.2200569497392	10.0691114094324	10.176387299487	10.4637499878189	10.4569675838933
MLP60A-RE	MLP60A-RE	MLP60A-RE	-0.0765221985573723	1		10.209367098215	10.5593286202135	10.2671126769121	10.4259748938674	10.1531170307802	10.2389989618399
RPS14B-RA	RPS14B-RA	RPS14B-RA	-0.0150320749066252	1		10.8797390475825	10.9677963724927	10.6774629135922	10.9414322223604	10.9259237081619	10.6063098719453
INOS-RA	INOS-RA	INOS-RA	-0.18628217445757	1		11.0507240507945	11.0748070614927	10.8887483408658	10.9932826012623	10.8476579810862	10.5968691346412
GCS2ALPHA-RB	GCS2ALPHA-RB	GCS2ALPHA-RB	-0.0404502849502201	1		10.3482507211308	10.4366873843457	10.7172333506395	10.5267210850851	10.3862364521446	10.4887268058477
CG31233-RA	CG31233-RA	CG31233-RA	0.335304894016152	1		9.56825007835101	9.83234296582468	10.334419984194	10.1506841214464	10.566154885228	10.0802484670824
RBP9-RC	RBP9-RC	RBP9-RC	-0.243986967057176	1		10.8508781455581	11.0155080101506	10.7613820614121	10.8140931665412	10.6771076513085	10.3879068206824
CG16758-RB	CG16758-RB	CG16758-RB	-0.56154649975533	1		8.92762321828049	8.77258413520156	10.0499571179063	8.31515584841857	8.60985684494045	9.31812841034874
EIF1A-RA	EIF1A-RA	EIF1A-RA	-0.0178941431962542	1		10.7588340520803	10.7569690722184	10.6086410455306	10.7802390984984	10.6720132592596	10.6199976865395
TER94-RC	TER94-RC	TER94-RC	-0.137347314962757	1		10.1905194095781	9.87645163371273	8.52788738461321	9.54956532598885	9.59170144498302	9.51758224407794
GSTE12-RA	GSTE12-RA	GSTE12-RA	0.0165678322750149	1		10.5592062686153	10.6088571047465	10.9304341607549	10.8083865846475	10.7591479228164	10.6019602838898
CG3492-RA	CG3492-RA	CG3492-RA	0.15894130622783	1		10.3286825557056	10.0994648360126	9.97694529261419	10.2487530648772	10.2950722287246	10.3555449460054
SLMAP-RD	SLMAP-RD	SLMAP-RD	-0.0289071847025993	1		10.5934307336821	10.2925753244445	10.2873850094346	10.3186656370435	10.3016842514877	10.4784815478859
CG3902-RA	CG3902-RA	CG3902-RA	0.00468394292798921	1		9.62148875264148	9.69129800792339	10.4725134486489	9.8015822681412	10.0610276314031	10.0823316098699
DIP1-RD	DIP1-RD	DIP1-RD	0.0395961717410162	1		9.49113313634647	9.85836303812593	9.80304994154274	9.41709897300172	9.72754309212601	10.0760731360303
SPAW-RA	SPAW-RA	SPAW-RA	-0.0818533939952385	1		10.7806021734454	10.718211182389	10.5257446369393	10.6483004509578	10.5529136457458	10.5880994322075
TPL94D-RA	TPL94D-RA	TPL94D-RA	0.0352711364672342	1		10.7533403116595	10.5061040852469	10.4647460887625	10.567833552286	10.6483445360467	10.6292887638917
ACTN-RD	ACTN-RD	ACTN-RD	0.0962657638012163	1		10.5821125498141	10.6479931222863	10.4625191403421	10.7699994071691	10.724135598456	10.4792722329001
CG31820-RA	CG31820-RA	CG31820-RA	0.0578504076194414	1		10.3262177670272	10.266520890187	9.86842938991088	10.2769193242856	10.14136941656	10.2529371278199
PINO-RA	PINO-RA	PINO-RA	-0.0906633088837751	1		10.1576249347311	10.3269638498715	10.4846354317875	10.5568141041935	10.1055414793151	9.9899238363839
CYP6D5-RA	CYP6D5-RA	CYP6D5-RA	-0.143226172410182	1		10.9858349564518	11.2045694067156	11.0042465980879	11.0384671743571	11.1321502643092	10.5411629768477
DJ-RA	DJ-RA	DJ-RA	-0.00512502125089695	1		10.7010306803284	10.4089936516671	10.347754008791	10.5482799590909	10.4303490599195	10.4847949275235
PHTF-RA	PHTF-RA	PHTF-RA	-0.0224088501747961	1		10.5035730382089	10.4141623896956	10.3752422539466	10.3863042452129	10.3317152236018	10.500458551853
SEC63-RA	SEC63-RA	SEC63-RA	0.101545823499411	1		10.1082680140812	10.1585588035084	10.3185010395604	10.2707075058943	10.2424312819416	10.3769171508417
CG31178-RB	CG31178-RB	CG31178-RB	0.0533349349539138	1		10.4112374544335	10.2294702240321	10.0588291709081	10.2984524496413	10.2160727423392	10.3598447908051
VHA68-3-RA	VHA68-3-RA	VHA68-3-RA	0.105630299737746	1		10.4749306782088	10.3454797645242	10.0455005471986	10.4043857239903	10.4255137410808	10.3853781630452
CG3640-RA	CG3640-RA	CG3640-RA	0.157486681960099	1		10.3237487601451	10.4718132011932	10.2949142904959	10.6736323398564	10.6179370083186	10.2427289925694
RR51475	RR51475	RR51475	-0.0563666779628766	1		10.437738329227	10.6912141473612	10.4658582752262	10.6506943007667	10.4483385271377	10.3233214284281
COPIA{}539	COPIA{}539	COPIA{}539	-0.0563666779628766	1		10.437738329227	10.6912141473612	10.4658582752262	10.6506943007667	10.4483385271377	10.3233214284281
RFESP-RE	RFESP-RE	RFESP-RE	0.0976257043877749	1		10.0256070459921	9.64456547045039	10.3404961862461	10.2200259371481	10.0118742524547	10.1434669741611
MF-RC	MF-RC	MF-RC	0.159385620823712	1		10.227971728416	10.2925753244445	10.3621610271965	10.6704900719479	10.5672528556527	10.0550132755306
CG44774-RD	CG44774-RD	CG44774-RD	0.26829842278044	1		9.41662802384433	9.8883859159163	9.60730129573547	9.96567039571247	9.80962703910597	9.97205899422454
CG3739-RB	CG3739-RB	CG3739-RB	0.133483762849881	1		9.68057185883275	9.598086240856	8.3172821779101	9.87029486024873	9.51866212836856	8.74908847943788
PGLYM78-RB	PGLYM78-RB	PGLYM78-RB	-0.132658417796973	1		9.95077820840357	9.90316626537524	10.4321139618753	9.96181979198842	9.79657873671838	10.1652496831749
USP7-RB	USP7-RB	USP7-RB	-0.0449944269373428	1		10.5024818599431	10.528202292731	10.4824389971808	10.426906264357	10.4084613507723	10.5358522903401
OGDH-RF	OGDH-RF	OGDH-RF	-0.0768563377776644	1		9.81673377438315	10.4588660928652	9.74376532540078	10.0955207058375	10.0718987719703	9.70500005323737
EIF3B-RA	EIF3B-RA	EIF3B-RA	-0.0977649150409244	1		10.9203426458924	11.0682645078222	10.7784910598303	10.854804316458	10.9293435015298	10.6988258697753
SDHBL-RA	SDHBL-RA	SDHBL-RA	0.15187853348788	1		10.3421641323614	10.0284399755089	9.91477597397517	10.1095105588204	10.3278334099891	10.3259611264876
ATPSYNGAMMA-RC	ATPSYNGAMMA-RC	ATPSYNGAMMA-RC	-0.0482016788811103	1		10.3088453214168	10.288077785915	10.5944737484908	10.4763277890619	10.2188701130334	10.3581263904231
RYR-RD	RYR-RD	RYR-RD	0.371107730375889	1		9.45774336183987	8.94247390780177	9.33523589743215	9.92537637929738	9.28237897108822	9.60711612355051
TSG101-RA	TSG101-RA	TSG101-RA	0.160076525583636	1		10.3175576932031	10.1007476895514	10.1208640588309	10.3316539552508	10.3330068438988	10.3607032240573
CG32192-RB	CG32192-RB	CG32192-RB	0.0850748347692586	1		10.3579361648549	10.0696399096045	9.85321041470294	10.2831045110501	10.0964437241639	10.1925057904326
XBP1-RD	XBP1-RD	XBP1-RD	-0.106143743677197	1		11.2089361648219	11.3225182695552	11.0307929879562	11.0922941124529	11.2841188295666	10.8538052076144
DOP-RA	DOP-RA	DOP-RA	0.0726722030894964	1		10.2554364138683	10.2858237478697	10.278550894408	10.297434317889	10.3135100599123	10.4195586665255
CG6262-RC	CG6262-RC	CG6262-RC	0.220999741055574	1		10.4135613009144	10.2892034856876	10.1335172608891	10.4352616516809	10.6524888288057	10.4146069425961
HSP60C-RA	HSP60C-RA	HSP60C-RA	-0.0349818972214377	1		11.2543709569753	11.3307415925256	11.2298428405881	11.1942736949593	11.4038805988626	11.1008871123843
CAH13-RA	CAH13-RA	CAH13-RA	-0.0276632431160516	1		10.129628072282	9.90463600600704	9.92289772185598	9.78278942616971	9.84627049450055	10.2135658104683
GSKT-RA	GSKT-RA	GSKT-RA	0.150157448829429	1		10.5013898557429	10.3313419632623	10.1363140762366	10.397750462889	10.5890385888745	10.4497243728923
CG33284-RA	CG33284-RA	CG33284-RA	0.0270988853610804	1		10.4693567369929	10.3996429998858	10.0691114094324	10.4015457766123	10.3122008580218	10.3347254000007
CG9313-RA	CG9313-RA	CG9313-RA	0.0583258146766427	1		10.3274506877409	10.0053367586574	9.95493507278627	10.1518112249221	10.0625856758341	10.2658257005567
TUD-RA	TUD-RA	TUD-RA	-0.130747991984784	1		10.8939558376551	10.9199069857335	11.0940189095614	10.9498804517058	10.834038687178	10.7330397686042
MUC11A-RB	MUC11A-RB	MUC11A-RB	-0.0505919897251736	1		10.6575769219247	10.6016259816945	10.9544041234876	10.7816959966967	10.6932898617037	10.6070335300615
CG1690-RA	CG1690-RA	CG1690-RA	0.0669176289680733	1		10.149282775017	10.131198848486	10.0455005471986	10.0635385336788	10.1310111935656	10.3180274984124
LEVY-RB	LEVY-RB	LEVY-RB	0.165039485940498	1		10.0704778244875	10.258496971913	10.2810804519247	10.3455118304467	10.4121324403432	10.3572664220743
RPL38-RA	RPL38-RA	RPL38-RA	-0.251600946301311	1		10.3433835061464	10.3247698007653	9.77998535368797	10.2455892641643	9.84083295860595	9.60421947660791
CG16758-RF	CG16758-RF	CG16758-RF	0.150782462038151	1		10.3518903866176	10.175703353531	10.1080988988128	10.2717446681159	10.4206621617335	10.4013186485335
ZASP66-RA	ZASP66-RA	ZASP66-RA	0.120041220047842	1		10.4838044316513	10.7315225858201	10.8050988372698	10.79185329616	11.0042205796892	10.574104117956
CPR-RA	CPR-RA	CPR-RA	-0.228069027018373	1		10.732085014221	10.9429779268577	11.0262767298035	10.7222410407997	10.6942952484077	10.6171268137464
TPI-RB	TPI-RB	TPI-RB	0.173525775305208	1		10.3013354678625	10.3891818081267	10.5107350802916	10.567833552286	10.6842097129515	10.4721404187805
CG32548-RC	CG32548-RC	CG32548-RC	0.129518398753543	1		10.4030743870047	10.2010441141434	10.0169513369325	10.3035323585455	10.3762477438922	10.3538214133545
GGAMMA30A-RH	GGAMMA30A-RH	GGAMMA30A-RH	0.0691909990678061	1		10.258025034194	10.3744075197858	10.5257446369393	10.4700159975195	10.4578419698778	10.4497243728923
CG11327-RA	CG11327-RA	CG11327-RA	-0.0437505871172549	1		10.5633981897095	10.2981776021717	10.1335172608891	10.2445331202348	10.2642604233905	10.3828450655661
MHC-RR	MHC-RR	MHC-RR	0.525026646676235	1		9.3282444840919	9.23893722241981	9.63525092327325	9.7188245833504	10.4894616293695	9.35650420377341
POLDIP2-RA	POLDIP2-RA	POLDIP2-RA	0.0944542527011871	1		10.5380619912456	10.4458017409618	10.3858575503209	10.5004178411353	10.6136921158241	10.5426767321092
CG3581-RA	CG3581-RA	CG3581-RA	0.123157641181224	1		10.3025898279883	10.1449436834255	9.91314612331895	10.1741703302924	10.2750523709536	10.3029216682898
ARF1-RA	ARF1-RA	ARF1-RA	-0.0267505107765133	1		10.1168500244957	10.258496971913	10.4434499897747	10.2466446354953	10.1633183041934	10.3390876513965
RCD7-RB	RCD7-RB	RCD7-RB	-0.0320878313943343	1		10.5539491806709	10.4377029387926	10.1038186219666	10.3747664874809	10.314818074819	10.3460399338986
SYP-RV	SYP-RV	SYP-RV	0.0834849671699086	1		9.87859923430052	9.82615178628448	9.31068590476779	9.71730275679371	9.61312380198358	9.97318205136717
LETM1-RB	LETM1-RB	LETM1-RB	0.00826856528107305	1		10.2053489847878	10.3626920683604	9.88182389228244	10.3843876819624	10.1280379899817	9.97430423495279
PGI-RA	PGI-RA	PGI-RA	0.0664700501251061	1		10.661492916958	10.4048452867344	10.3441296615403	10.477227223576	10.6115649766596	10.5381306930292
ALD1-RC	ALD1-RC	ALD1-RC	0.486463241545983	1		9.23409091059606	9.52734246073812	9.80304994154274	10.0802103586192	10.2696664881699	9.66107541686395
VHASFD-RA	VHASFD-RA	VHASFD-RA	0.0492705110119192	1		10.4682393598507	10.5925358096931	10.5573915847557	10.6467023415158	10.6105002298084	10.5113227722431
PGM1-RA	PGM1-RA	PGM1-RA	-0.311475790381754	1		10.8135307870769	10.774759397978	10.9320446080448	10.692343564977	10.4399713495188	10.4440655148427
WUPA-RA	WUPA-RA	WUPA-RA	0.0214252399235851	1		10.6585569176422	10.79233301523	10.7604759427642	10.8197772649479	10.8221303986367	10.632846382981
SCHUY-RA	SCHUY-RA	SCHUY-RA	0.0936672878023479	1		10.401904454876	10.2710860289669	10.1789853977863	10.3670230659964	10.3737397233165	10.3988134096338
CG31523-RG	CG31523-RG	CG31523-RG	-0.0340771892646665	1		10.3397222885649	10.5128655301246	10.7686105952926	10.4081636451209	10.5998093170985	10.5381306930292
PEBP1-RA	PEBP1-RA	PEBP1-RA	0.322555301656112	1		8.50349980160663	8.56146894361191	9.9082454944304	9.55809189340903	9.49808338311802	9.33918710099224
SCSBETAA-RJ	SCSBETAA-RJ	SCSBETAA-RJ	-1.17604312828256	1		8.27720736339456	9.40598569612422	9.65488854244746	7.7571089963678	7.59471138625521	8.60872727629497
CG11125-RA	CG11125-RA	CG11125-RA	0.114805814616993	1		9.98555717809615	9.72163268106192	9.76198900320508	9.77110173420945	9.87847223554991	10.1464567809589
MST84DD-RA	MST84DD-RA	MST84DD-RA	0.0982355976669603	1		10.334826167005	9.93372069742265	10.0062891439136	10.2984524496413	10.0979640063857	10.1944330920225
CDC14-RB	CDC14-RB	CDC14-RB	-0.000525280323186222	1		10.633855073113	10.5051355725118	10.3998908610982	10.4563970207359	10.5384304838466	10.5502217749493
UPSET-RA	UPSET-RA	UPSET-RA	0.0114821468486652	1		10.0301574478317	9.90022228459071	10.161244382879	9.77403254593429	10.0625856758341	10.2584749068679
CG17450-RA	CG17450-RA	CG17450-RA	0.168007138116023	1		10.1267982707078	10.0284399755089	9.71224678113	9.9502059297144	10.2216620701501	10.2145158181306
SU(W[A])-RA	SU(W[A])-RA	SU(W[A])-RA	0.274173361764399	1		9.9167792270272	9.93083847243884	10.0214968360526	10.2851603612163	10.2533871388403	10.1514260644705
HACD1-RA	HACD1-RA	HACD1-RA	0.0150382259030854	1		10.2541403598387	10.3701583549179	10.5594769014962	10.426906264357	10.3874801919778	10.4294114172016
UND-RA	UND-RA	UND-RA	0.118289616101162	1		10.36635791533	9.90610425086929	10.1708243374365	10.301502540918	10.2410559313366	10.2876559965048
SFP26AD-RB	SFP26AD-RB	SFP26AD-RB	0.145382188371599	1		9.76307215208794	9.76435318780539	9.68576312101032	10.1313873978388	9.60245238527897	9.86238549703653
MST84DB-RA	MST84DB-RA	MST84DB-RA	-0.10138396872858	1		10.9780054551617	10.8322669160677	10.4195405813732	10.7184424781938	10.8449443883699	10.3828450655661
ASRNA:CR45485-RA	ASRNA:CR45485-RA	ASRNA:CR45485-RA	-0.0868205221518693	1		9.04618788145294	9.06845822093553	10.0169513369325	9.10893309355193	9.23894271764356	9.68320489608526
LARP4B-RB	LARP4B-RB	LARP4B-RB	-0.121631880421109	1		10.1310408943242	10.1461867447932	10.388205935406	9.94110784211135	10.0437771618528	10.3038146383554
ACP26AB-RA	ACP26AB-RA	ACP26AB-RA	0.0655351131895667	1		9.98867771996185	10.0657038475799	10.2230642298476	10.3236749916305	10.0037870616603	10.1344601969987
JAR-RB	JAR-RB	JAR-RB	0.46580165516428	1		8.75144273359123	8.75964793584897	9.65488854244746	9.54956532598885	9.54565165317998	9.65268855917417
SDHA-RA	SDHA-RA	SDHA-RA	-0.098061773877589	1		11.3557358430876	11.1603449138739	11.1717310122534	11.1504008744295	11.2150465906314	11.0330415822173
IDH3A-RC	IDH3A-RC	IDH3A-RC	-0.143497796498364	1		10.4893229379667	10.6637022694892	10.7766996375434	10.6370763298653	10.4447585343052	10.4228503989076
NPL4-RA	NPL4-RA	NPL4-RA	-0.111280245763641	1		11.01060758928	10.9008863258442	10.7088029235951	10.9394755853085	10.8947752117298	10.4146069425961
CG15219-RA	CG15219-RA	CG15219-RA	0.0126847865502387	1		10.5444378766087	10.3487227525989	10.116621542888	10.361188102568	10.3484167582756	10.3692595798457
MPC1-RB	MPC1-RB	MPC1-RB	0.139071361222503	1		10.109701899041	10.2341539285737	10.3368535368136	10.3757314993956	10.3874801919778	10.3434367524826
HSC70-5-RB	HSC70-5-RB	HSC70-5-RB	0.92796378343546	1		2	8.46515042088768	8.72655284717358	8.44219423482715	9.77393193443224	7.97692953285742
MAL-A7-RA	MAL-A7-RA	MAL-A7-RA	0.605597814602944	1		8.87125355747817	8.83249505331319	9.49411868947182	9.84960580905293	9.75671044105802	9.47064156032915
CG7720-RA	CG7720-RA	CG7720-RA	-0.149556719947418	1		10.0865869473365	10.0968957016904	10.4206881548227	10.432481895812	10.0811521342423	9.53137170763836
CG5326-RA	CG5326-RA	CG5326-RA	0.144832109090797	1		8.62479051432993	9.02046158634901	9.68767101859008	9.16805867464235	9.06952245491075	9.65688808245351
ATPSYNCF6-RC	ATPSYNCF6-RC	ATPSYNCF6-RC	-0.0781327774298475	1		9.18868111709418	8.91064410905543	9.9082454944304	9.72489588721399	8.7440763354868	9.32869617894274
RPL36A-RA	RPL36A-RA	RPL36A-RA	-0.0349821394189207	1		11.0052248065833	11.0564126184361	10.7650008556126	10.915786585371	11.0738582130234	10.7317132220113
ACCOAS-RD	ACCOAS-RD	ACCOAS-RD	-0.234137866785459	1		10.7833002389628	10.90529801929	11.0315443250463	10.8740542640125	10.7514405073109	10.3572664220743
CG34310-RC	CG34310-RC	CG34310-RC	0.0745670040494934	1		10.0807498751814	9.8704472661771	10.0245192318556	9.88798847229638	10.0485023284959	10.2445903977141
CUP-RB	CUP-RB	CUP-RB	0.0745670040494934	1		10.0807498751814	9.8704472661771	10.0245192318556	9.88798847229638	10.0485023284959	10.2445903977141
CG32119-RA	CG32119-RA	CG32119-RA	0.108224443140034	1		10.2861974572619	10.1986497946755	9.80480896090184	10.2360560188857	10.2244486346019	10.1973192254471
CG42232-RB	CG42232-RB	CG42232-RB	0.00610611000206078	1		9.68250022383109	9.49453491315833	9.74559808695162	9.33414070673105	9.53895145974458	9.9943556940934
CG13492-RD	CG13492-RD	CG13492-RD	0.206775951445424	1		9.90361352161665	10.1198548509807	10.3307619411461	10.4100489022486	10.4194467133573	10.1622986093789
KAP-ALPHA3-RA	KAP-ALPHA3-RA	KAP-ALPHA3-RA	-0.0807198235857007	1		10.5380619912456	10.5215125116164	10.4558175953484	10.3474807051472	10.4084613507723	10.5120956663431
FKBP12-RA	FKBP12-RA	FKBP12-RA	-0.00381343183627914	1		9.73175381234549	9.82304620461837	10.1626168487089	9.90011200460864	9.72950603532172	10.0864888934
SDHB-RA	SDHB-RA	SDHB-RA	0.00455066385762725	1		10.3983889552616	10.5234270451054	10.7022116956741	10.6681288714543	10.5518047037631	10.424493452902
CG12229-RA	CG12229-RA	CG12229-RA	0.0707801295607851	1		10.6516829267858	10.4397319055654	10.2478451182609	10.5039527720333	10.6051646763912	10.4681630128296
CAND1-RB	CAND1-RB	CAND1-RB	-0.0485507442685657	1		2	8.28728412474054	9.02402124026455	7.7452105291569	6.57270886926163	8.9654310905513
CG14073-RC	CG14073-RC	CG14073-RC	0.745708127437305	1		3.24611051896711	8.84173131872715	8.19920241678684	8.74370922610799	8.19831794073592	9.09694762375118
CG46385-RD	CG46385-RD	CG46385-RD	0.0177697273821307	1		10.5348634506769	10.3891818081267	10.2465514187279	10.3425534711555	10.4351682268828	10.4577701449245
CG10254-RA	CG10254-RA	CG10254-RA	-0.111133992638298	1		10.7404396385422	10.4787368918653	9.95176316354258	10.3853462818474	10.5484727542276	9.9505531031768
VPS13B-RA	VPS13B-RA	VPS13B-RA	-0.0969100438975075	1		10.6876514521825	10.5310598728775	10.5437630558772	10.4627685454254	10.4542855109704	10.5547299325609
ROH-RA	ROH-RA	ROH-RA	0.0281531255761389	1		9.97772616505955	9.89431623892683	10.3392829914036	10.0943487380482	10.0215194185177	10.2097595116793
CG31523-RA	CG31523-RA	CG31523-RA	-0.330160290957666	1		9.45323242897658	9.65333463015076	10.2542962715563	9.68496787137854	9.13021700493848	9.62007954118348
AFG3L2-RA	AFG3L2-RA	AFG3L2-RA	-0.0314592701742005	1		10.7922575220045	10.7438914569944	10.5646770442995	10.7545022969257	10.7013134056498	10.5554799244768
KIS-RB	KIS-RB	KIS-RB	0.0692660814256336	1		10.1576249347311	10.2914522535864	10.4535768114017	10.3004865601449	10.4170127402949	10.4054844034467
NAT1-RB	NAT1-RB	NAT1-RB	-0.297145174052887	1		9.66894722511689	8.82008732458444	9.80832057856316	9.21626236424668	8.62258788653188	9.59111210833305
CG30460-RI	CG30460-RI	CG30460-RI	0.106728348164118	1		10.017991002629	9.92215708683289	9.95334998988419	9.85515196393486	10.1009997731279	10.2315098435738
CG42393-RA	CG42393-RA	CG42393-RA	0.143145542659509	1		10.1366783873314	9.91342314476352	9.78890003981848	9.99736525661223	10.0903465240308	10.1925057904326
CG15117-RA	CG15117-RA	CG15117-RA	0.0254493290815747	1		9.47119214576023	9.71494654889196	9.87346691290049	9.80301778233534	9.39796616705582	9.90890444751027
HYD-RA	HYD-RA	HYD-RA	-0.0166655939644985	1		10.1878066690795	10.2619412600112	10.521472102846	10.1585554166321	10.3623993608791	10.4096381644444
DP1-RA	DP1-RA	DP1-RA	0.0116316537982737	1		10.6457647534717	10.7779705645446	10.521472102846	10.7358336451905	10.7581867446791	10.4855821609216
ATP6AP2-RA	ATP6AP2-RA	ATP6AP2-RA	0.0306636377676688	1		10.5209205735447	10.4162247109837	10.667829948853	10.5652980629828	10.5890385888745	10.5524776146501
RRP6-RC	RRP6-RC	RRP6-RC	0.142187218880336	1		10.3100931718346	9.81055659155436	9.86506124255521	10.0036215200238	10.2355413798	10.2135658104683
PGK-RA	PGK-RA	PGK-RA	0.0353429727778721	1		10.23980638712	10.2117696481818	10.6591049420353	10.4091065816322	10.4613896831374	10.3895901335373
MTS-RA	MTS-RA	MTS-RA	0.0725084827625643	1		9.98242987188073	10.1523860364276	10.3368535368136	10.2923328534926	10.1820742534847	10.2324481121748
CG8420-RA	CG8420-RA	CG8420-RA	0.223714160160842	1		9.31338765472928	9.28706218818331	9.68002424275694	9.67872582226624	9.41757945062687	9.84776487246479
ANK-RB	ANK-RB	ANK-RB	0.0814221247295868	1		10.1576249347311	9.65158505716699	10.334419984194	10.2769193242856	10.0994826882518	10.0844117490928
CG1640-RB	CG1640-RB	CG1640-RB	-0.0662557044332393	1		9.35024674240297	9.84158020185732	9.58700047417176	9.37718008712591	9.3374738546658	9.84776487246479
CG5162-RA	CG5162-RA	CG5162-RA	-0.152763880153056	1		9.2419581119004	9.75460629216787	9.42489214703341	9.79149347435266	9.61312380198358	8.09305632218694
CG5217-RA	CG5217-RA	CG5217-RA	0.161107930644105	1		10.1310408943242	9.88689951839683	9.69147926107298	10.0754666067536	10.0342801454758	10.1122039701591
ACCOAS-RB	ACCOAS-RB	ACCOAS-RB	0.257607783998725	1		2	2	9.1947278859274	8.46413665616669	6.12502954316505	8.15374829450479
CRTP-RA	CRTP-RA	CRTP-RA	0.0331470889376724	1		10.2849287571057	10.0135331472684	9.85490936179999	9.97843201826907	10.0780742699476	10.2173620934222
SPN75F-RB	SPN75F-RB	SPN75F-RB	0.180431429268362	1		9.49113313634647	9.6232994265353	9.74742852316449	9.83984843638954	9.60245238527897	9.94254836490343
CG18609-RA	CG18609-RA	CG18609-RA	0.217566099301956	1		8.0330816258788	8.25538480286291	9.7103711295685	9.03511605008787	8.93309261053479	9.2714185534988
VELO-RC	VELO-RC	VELO-RC	0.023670957995279	1		10.2798427700619	9.36813398641482	9.77101523934312	9.38869863534646	10.1849382636313	9.9505531031768
OGDH-RA	OGDH-RA	OGDH-RA	-0.160402481111944	1		10.8772155944477	10.9001497302177	10.8602732302886	10.8219030414109	10.7053085058362	10.6250080082622
PFK-RA	PFK-RA	PFK-RA	-0.0474285138469075	1		10.4815911049964	10.4708213844681	9.97382145980023	10.2049021035473	10.3623993608791	10.27040099958
CG14034-RB	CG14034-RB	CG14034-RB	0.142419242614134	1		9.09043274401099	9.46893353902445	9.55181963620213	9.62617165379456	9.14205541019148	9.73708758338787
MHC-RI	MHC-RI	MHC-RI	-0.00798272769375895	1		10.9047337500994	10.8453362986359	10.4758295579988	10.5787694703466	11.1607999322798	10.3845342913042
ND-39-RB	ND-39-RB	ND-39-RB	-0.102440744769695	1		10.9211595072839	10.9242609837451	10.8534907281688	10.9004457336281	10.820289598491	10.6651713015609
TALDO-RA	TALDO-RA	TALDO-RA	-0.0829551453279633	1		10.0571625154422	10.1610205341894	10.5985357637763	10.2445331202348	10.1633183041934	10.2173620934222
ATPSYNE-RA	ATPSYNE-RA	ATPSYNE-RA	-0.0817117931771607	1		10.3187980338441	10.5386525302885	10.5236099515281	10.5206264164718	10.3200383075278	10.2957579400508
OGDH-RI	OGDH-RI	OGDH-RI	-0.262419391212241	1		10.8240509324973	10.659355747869	11.0164427315723	10.6853552634541	10.5361893434329	10.5074520785844
ACP54A1-RA	ACP54A1-RA	ACP54A1-RA	-0.0740286682361934	1		10.371148363042	10.0774799634845	9.93258384877523	10.3948974109535	10.1428431103362	9.52678984880115
P5CDH2-RA	P5CDH2-RA	P5CDH2-RA	-0.30742693761053	1		9.9666908401658	9.84617673518859	9.53496233465262	9.68652417288916	8.95674579722024	9.69822436989634
LGS-RA	LGS-RA	LGS-RA	-0.0926267205472631	1		10.1408920973783	10.1160536096175	10.0966564857338	10.0490934348366	9.82623186494	10.1730898283241
LNCRNA:CR32658-RA	LNCRNA:CR32658-RA	LNCRNA:CR32658-RA	0.0940982270510317	1		10.23849620901	10.0135331472684	9.88348949476906	10.0683216038305	10.14136941656	10.2239816458844
EIF4G1-RA	EIF4G1-RA	EIF4G1-RA	-0.0980448705876271	1		10.4216654120928	10.5852222071436	10.7031551453397	10.4879769256352	10.4637499878189	10.4784815478859
FUM3-RA	FUM3-RA	FUM3-RA	0.0441699963774166	1		10.3075963907439	10.1374627387922	9.64313807614014	10.1741703302924	10.0888181891698	10.0336414321527
LDSDH1-RA	LDSDH1-RA	LDSDH1-RA	-0.0442435039144414	1		9.9666908401658	9.89135412455776	10.5563477949767	10.1708384756604	10.1100689327465	10.0947676931473
HMW-RA	HMW-RA	HMW-RA	0.0982376655926762	1		10.23980638712	9.92795047779973	9.72158863428773	9.84960580905293	10.1849382636313	10.1721121370481
WUPA-RC	WUPA-RC	WUPA-RC	0.02784159183367	1		10.5057529219286	10.6418375145924	10.5064177965158	10.6554701169631	10.6326965391363	10.4489173222957
CG46439-RA	CG46439-RA	CG46439-RA	0.0387584983531006	1		10.2734599682752	10.1349604453083	10.0154329824224	10.1630340927722	10.1250586463627	10.2566313413705
IYD-RC	IYD-RC	IYD-RC	0.0387584983531006	1		10.2734599682752	10.1349604453083	10.0154329824224	10.1630340927722	10.1250586463627	10.2566313413705
SYP-RS	SYP-RS	SYP-RS	-0.00369970907654298	1		10.5831451526143	10.6427184967783	10.1735498236189	10.418502204674	10.6347927710223	10.3675523635653
MHC-RN	MHC-RN	MHC-RN	0.0563947894933595	1		9.40031684552529	9.47883405864148	10.1762701706207	9.91213450653194	9.64882730124696	9.781356921065
VHAAC45-RB	VHAAC45-RB	VHAAC45-RB	0.00116635661441131	1		10.4915244434946	10.4366873843457	10.7811740293217	10.6720620614057	10.6030249176073	10.4537528677136
CG8517-RA	CG8517-RA	CG8517-RA	0.00225696605878325	1		10.8284117858738	10.6294469412556	10.4206881548227	10.7146338877044	10.7290495305878	10.4561645761546
MITOFILIN-RC	MITOFILIN-RC	MITOFILIN-RC	0.0917308423457972	1		10.6653983113351	10.3986002876194	10.3549755018114	10.3824685692462	10.7725376074686	10.5335702837493
MFAS-RB	MFAS-RB	MFAS-RB	0.301761538421545	1		9.73733021171715	9.79320489334776	9.82575158708462	10.2872132859503	10.1792045464496	9.73972960652074
VHA100-2-RB	VHA100-2-RB	VHA100-2-RB	-0.179721598558339	1		10.4693567369929	10.6160521644111	10.6106536357312	10.5829536178905	10.3122008580218	10.2455202004468
TRP-RA	TRP-RA	TRP-RA	-0.220485397104256	1		10.9055594947683	10.7642734681623	10.5182593781404	10.6798964178186	10.576006665983	10.2694870998312
CG9674-RD	CG9674-RD	CG9674-RD	-0.0447219554423601	1		10.3187980338441	10.2399872569876	9.90496913581594	10.3824685692462	10.0610276314031	9.87325454342871
LECTIN-29CA-RA	LECTIN-29CA-RA	LECTIN-29CA-RA	0.0408627237259052	1		9.4418930009659	9.67244118746314	9.81007318726803	9.68185022272181	9.43692966610693	9.90773020163113
CG44434-RA	CG44434-RA	CG44434-RA	-0.0310774558453499	1		10.5348634506769	10.3093173126608	10.1639880101242	10.3075834462079	10.2857641893733	10.3443050016313
CG44435-RA	CG44435-RA	CG44435-RA	-0.0310774558453499	1		10.5348634506769	10.3093173126608	10.1639880101242	10.3075834462079	10.2857641893733	10.3443050016313
CG5162-RB	CG5162-RB	CG5162-RB	-0.090902864895128	1		11.3128070821385	11.0813200788874	11.1607841929491	11.1655459319772	11.1774329796808	10.9384636372604
MIPP1-RA	MIPP1-RA	MIPP1-RA	0.288703541066805	1		9.89032656159462	10.0696399096045	10.2348556204205	10.3316539552508	10.6062333668507	10.0999179215574
GOT2-RA	GOT2-RA	GOT2-RA	-0.349584332132652	1		10.1672968768578	10.3508807018222	10.7403959768519	10.0393823865071	10.1310111935656	10.1019728759487
VHAPPA1-1-RA	VHAPPA1-1-RA	VHAPPA1-1-RA	0.0270094617027709	1		10.3567290343507	10.396512599489	10.4625191403421	10.4852969999203	10.4096860855308	10.4013186485335
CG9297-RB	CG9297-RB	CG9297-RB	-0.65855102580559	1		9.01897464486477	9.10471535402975	8.923982857422	9.18357161765914	8.65599811310264	2.2576567695738
NRG-RD	NRG-RD	NRG-RD	1.55648074382861	NA		7.28049223806425	2	2	2.91718119499161	2	8.80060827468854
CNN-RA	CNN-RA	CNN-RA	0.407263673428094	1		8.84738676799759	4.92368414259087	3.89711029242789	7.7211150914736	5.08794070253699	8.7199482440207
CG6295-RA	CG6295-RA	CG6295-RA	0.168617379425084	1		9.36952652566408	9.8277020737774	9.95651841607565	10.1641515927492	10.1115749320485	9.29496251316183
SARM-RH	SARM-RH	SARM-RH	0.995022653151004	1		7.35008383999904	8.9792073678599	7.27054252476443	9.23552705674501	9.20830313633361	8.76214193494091
CG14183-RA	CG14183-RA	CG14183-RA	-0.00957480016167565	1		10.2371848399851	10.0525055389806	9.80656583817171	9.96181979198842	9.97429196024979	10.1534089951608
COX7A-RA	COX7A-RA	COX7A-RA	-0.139724064190636	1		10.129628072282	10.187825909415	10.4758295579988	10.2434762025748	9.9709771915465	10.168194732786
CG8043-RA	CG8043-RA	CG8043-RA	0.0876682443381201	1		10.2670488020254	9.79795790924562	9.66654407621261	9.97970199373626	10.0102604369235	10.0718856859912
CG8630-RA	CG8630-RA	CG8630-RA	0.163204028865679	1		9.06995387984237	9.3466680598229	9.82575158708462	9.5340893506865	9.48187225469305	9.79412292735779
TRPRS-M-RB	TRPRS-M-RB	TRPRS-M-RB	0.619447319496391	1		8.67988529128322	9.06056885176955	9.31809486675024	9.42644285683973	9.90823888203896	9.60276896925249
EIF2A-RD	EIF2A-RD	EIF2A-RD	0.335478076555227	1		9.31089657360648	9.50232172469919	9.56640990849467	9.26707401488822	10.1457859894868	9.85021195592688
SCPR-A-RA	SCPR-A-RA	SCPR-A-RA	-0.0156871083509048	1		10.4262759752836	10.4598661598428	10.0617744387654	10.480819364659	10.3585993439903	10.0655816333217
JON25BII-RA	JON25BII-RA	JON25BII-RA	0.216664771139978	1		7.00033547158087	6.76060735106167	9.44758826911763	8.13538949203412	8.45712675528286	8.81821416943394
SVIL-RA	SVIL-RA	SVIL-RA	0.0362776870865727	1		10.4558907523786	10.2399872569876	10.157119134025	10.3484641358023	10.3056369681362	10.3224404546821
CG5886-RA	CG5886-RA	CG5886-RA	0.0997358279093421	1		10.010334540409	9.8957950185696	9.52218882464268	9.79726713539484	9.91859982314589	10.0432979597874
CG14740-RA	CG14740-RA	CG14740-RA	0.0567250115447467	1		10.412399845571	10.1560928650928	9.86842938991088	10.1630340927722	10.273707784081	10.2192564954062
MHC-RA	MHC-RA	MHC-RA	-0.331901934468501	1		9.30339741790223	9.577962054425	10.3392829914036	9.68963174838554	9.52771485406948	9.17320140451238
SLE-RA	SLE-RA	SLE-RA	0.113130954019506	1		9.76124859694422	9.54063755948186	9.59718659242682	9.52019216018944	9.69777386999795	9.98547832235716
HOB-RB	HOB-RB	HOB-RB	-0.445457367163769	1		8.40883165537974	8.91064410905543	9.14560270174985	8.10777746912877	7.17813779796979	9.2287987289437
GS2-RA	GS2-RA	GS2-RA	-0.0753470715025124	1		2	8.85395507069603	2	6.73021238112326	2	8.39742739340449
NPLP3-RA	NPLP3-RA	NPLP3-RA	0.358300864813653	1		7.79716932885139	7.8663732524066	9.11757037163809	8.66063175689326	8.12862731490183	9.24562631345545
CG15096-RB	CG15096-RB	CG15096-RB	-0.192524052712525	1		9.09043274401099	8.65874220879978	10.0320476352063	9.42644285683973	8.94327721249901	9.14756558454696
MF-RQ	MF-RQ	MF-RQ	-0.0621196058771978	1		9.57033446352923	9.56686574649183	10.1307150130892	9.71119934660151	9.52319559179345	9.89593487525538
CG17242-RA	CG17242-RA	CG17242-RA	0.00672706780857532	1		10.0026372280309	10.0564777250184	9.55809068656006	10.1994620802543	10.0199163621729	9.33395117587077
PDGY-RA	PDGY-RA	PDGY-RA	0.01186627211177	1		10.0407195675206	10.0981808407369	10.4691896994858	10.3853462818474	10.1820742534847	10.0988893456754
CG13991-RA	CG13991-RA	CG13991-RA	0.00302315178229064	1		10.4981088750098	10.3203716669862	10.2031951881559	10.2253891124853	10.4133540639142	10.4004840521787
GPP-RD	GPP-RD	GPP-RD	0.088127305000928	1		9.84971529159293	10.0525055389806	9.88681494196642	9.90413064752191	10.0231206955968	10.1253968368931
RYR-RG	RYR-RG	RYR-RG	-0.746658469829219	1		8.5716758112234	9.52543311960588	9.14560270174985	8.63184102918994	7.08308407526033	8.89132526178026
CG5177-RA	CG5177-RA	CG5177-RA	0.0338998630755058	1		9.97458181896969	10.164705272047	10.3185010395604	10.3563075406316	10.1295253576959	10.0781623120439
CG44435-RB	CG44435-RB	CG44435-RB	0.102873879572127	1		9.80969316943765	10.131198848486	9.75654602963785	10.1291001324586	9.96931694678042	9.92987906267373
14-3-3EPSILON-RB	14-3-3EPSILON-RB	14-3-3EPSILON-RB	-0.00943901412954899	1		10.1769044090858	10.2936975217242	10.2823435694195	10.2232462342494	10.2034170143115	10.29665535382
CG5612-RA	CG5612-RA	CG5612-RA	0.00395851350393033	1		10.2147072335628	10.4915076786352	10.4524551129368	10.4627685454254	10.4206621617335	10.3002394370212
ANCE-RA	ANCE-RA	ANCE-RA	0.228108442357249	1		9.74288513979033	10.0148946961753	10.1123665142244	10.2455892641643	10.2884297627896	10.0336414321527
RPL35-RB	RPL35-RB	RPL35-RB	0.152285427771982	1		9.69783504959189	9.87495288298207	10.0603025564337	10.1551872616723	9.96931694678042	9.97766555793101
SYP-RE	SYP-RE	SYP-RE	-0.485573610796591	1		8.99123820617401	8.99860622876951	9.93419189954058	8.58921307643657	8.69670140537916	9.29855079912188
KPC1-RA	KPC1-RA	KPC1-RA	-0.194002592740686	1		10.2080289701347	9.08151204703106	9.44081684388223	9.52715748897759	9.32194597734155	9.52678984880115
SPT6-RB	SPT6-RB	SPT6-RB	0.196478370366407	1		7.09603658247868	9.06056885176955	6.62670644444387	9.00798776137011	7.7497563179492	7.23132132469065
CG42564-RA	CG42564-RA	CG42564-RA	0.0173238676226393	1		10.1769044090858	10.3192700353515	9.87514218596618	10.2381799685214	10.1501890830584	10.0666342235704
TREH-RG	TREH-RG	TREH-RG	1.32212166213681	1		8.17133003017362	2	2	8.36265596378681	2	8.60583386566774
PS-RN	PS-RN	PS-RN	-0.160783719191804	1		6.55464873831329	8.63059792882264	9.11757037163809	8.55213262929106	6.55510737470232	8.86736422104635
KPC1-RB	KPC1-RB	KPC1-RB	0.445915991523855	1		7.93296041912105	9.32268068440073	8.87123607887884	9.1591186630422	9.22231093638505	9.38884480727729
FRY-RC	FRY-RC	FRY-RC	-0.4073517147685	1		9.0962308492924	7.81727606403055	7.85662417197988	9.10428300236266	7.29938347819594	5.71404662782159
KRA-RG	KRA-RG	KRA-RG	-0.0453038873261545	1		9.83071273701358	10.0994648360126	10.1152045939446	10.1929068590232	9.79657873671838	9.90655499922506
CG7916-RA	CG7916-RA	CG7916-RA	0.317075859698835	1		8.27720736339456	8.92809281362611	9.62533095701177	8.76743330484414	9.73537889082015	9.42376594654097
GAD1-RA	GAD1-RA	GAD1-RA	0.0601554259440073	1		9.94917724925569	10.0761762429669	10.1598706101505	10.2455892641643	10.0263179277264	10.0895990132213
LNCRNA:CR32690-RB	LNCRNA:CR32690-RB	LNCRNA:CR32690-RB	0.0819278394014649	1		9.86167879513028	9.80111790929847	9.59108355578531	9.72338045487183	9.76247381055148	10.0064735675657
CG15892-RA	CG15892-RA	CG15892-RA	0.0457302002886725	1		10.2489444690646	10.0498513259936	9.87681551594282	10.0599407956426	10.0933983451368	10.1789421028265
CG32371-RA	CG32371-RA	CG32371-RA	-0.0133180029397525	1		10.4525045250523	10.2642328922714	9.88348949476906	10.1279551384833	10.2804182218686	10.2059431440653
AGBE-RA	AGBE-RA	AGBE-RA	-0.0591855467301547	1		9.06995387984237	9.0473232659286	10.0123914710315	9.4955452248286	9.15963284391492	9.4927374058535
PIX-RA	PIX-RA	PIX-RA	-0.194682032863043	1		10.5252250594571	10.7298653616956	10.411481906081	10.4408051469009	10.4084613507723	10.2492334304517
FER1HCH-RA	FER1HCH-RA	FER1HCH-RA	-0.00661306974972363	1		9.78657097366251	10.06832908175	10.2177925172311	10.2923328534926	9.96432471800957	9.78263861703186
OATP30B-RD	OATP30B-RD	OATP30B-RD	-0.0423952047122667	1		10.383055349658	10.0956094168334	10.2594365045339	10.2135636979275	10.1220731372961	10.2804158723017
CG8547-RC	CG8547-RC	CG8547-RC	-0.0716608435264177	1		10.4660020059614	10.596178754443	10.6812981617742	10.5745731525069	10.5113042476089	10.4497243728923
TWR-RA	TWR-RA	TWR-RA	0.142941051550067	1		9.33070581558347	9.31164407608817	9.65098234461629	9.59004090326505	9.32194597734155	9.78903007234497
CYP6W1-RA	CYP6W1-RA	CYP6W1-RA	-0.611369836321567	1		10.0967453389789	10.1274274182563	9.76560627720568	9.64710392505211	9.63213566396932	8.74646355539071
MSP300-RH	MSP300-RH	MSP300-RH	0.0230451675334803	1		10.3225126703609	10.4787368918653	10.4033779632772	10.595433739603	10.4766630867909	10.176993981211
CG9336-RA	CG9336-RA	CG9336-RA	0.0832861080474379	1		10.4738176114557	10.4315988611848	10.1924854055409	10.5937759478886	10.6168769555485	10.0978600359425
MI-2-RC	MI-2-RC	MI-2-RC	0.227173166207739	1		7.82536930453527	8.4531478463802	8.08802993732709	7.76302163193172	7.5598336267793	9.19261587513135
TSP42EE-RA	TSP42EE-RA	TSP42EE-RA	-0.0889009434443967	1		10.510102832899	10.6479931222863	10.5384868412814	10.6273856594671	10.4801648736274	10.3118265939568
ACT87E-RB	ACT87E-RB	ACT87E-RB	-0.0439957670420945	1		10.3200373090322	10.3465615707301	10.2413649883766	10.1863217166107	10.2533871388403	10.3338513646777
CNX99A-RD	CNX99A-RD	CNX99A-RD	0.152532440040763	1		9.97458181896969	9.90022228459071	9.7817727032036	9.99611074168611	10.0231206955968	10.0957992107297
3S18{}35	3S18{}35	3S18{}35	-0.0362174499261912	1		10.2708989196158	10.1829891036689	10.4172426923702	10.081393863396	10.3108904669912	10.364131858311
QVR-RB	QVR-RB	QVR-RB	0.115024096409972	1		9.76852902841762	9.88243111514646	10.0558778779721	10.1652682277896	9.91687815865788	9.96868456782782
CG42820-RA	CG42820-RA	CG42820-RA	0.0111305670230569	1		10.3225126703609	10.0203280783991	9.95967989906066	10.0123349586595	10.1280379899817	10.2135658104683
TM2-RC	TM2-RC	TM2-RC	0.00468508262756054	1		10.149282775017	10.4787368918653	10.2071909479914	10.326672276666	10.3484167582756	10.1953957781681
CG13124-RE	CG13124-RE	CG13124-RE	0.454075986892576	1		8.80906539296297	8.46515042088768	8.78475296499937	9.68652417288916	9.12127401172151	8.31124277632571
CG13168-RC	CG13168-RC	CG13168-RC	0.0820006311173269	1		9.95875646330843	9.86894226152036	9.53919516197545	9.71119934660151	9.89954755909932	10.0174021825123
ASRNA:CR42871-RB	ASRNA:CR42871-RB	ASRNA:CR42871-RB	0.0825815021258558	1		10.3323718610462	10.1769202032103	9.69717284241748	10.1563108539283	10.2870975917071	10.0771181022057
CG31921-RA	CG31921-RA	CG31921-RA	-0.0479502997590852	1		10.6556149311475	10.3975568211844	10.3392829914036	10.3824685692462	10.4519096583395	10.4334969530833
MASK-RD	MASK-RD	MASK-RD	-0.97607216661153	1		7.65513384120344	9.36172767796049	8.76681635873567	7.8709891224454	8.60985684494045	5.32115249091172
NRG-RC	NRG-RC	NRG-RC	-0.20249567532054	1		8.26696251787219	9.09959121814005	9.22657264056091	9.16359559370142	9.27970218414253	6.17085236145656
RPL36-RE	RPL36-RE	RPL36-RE	-0.106110931497001	1		10.3723434936818	10.6471153561496	10.2125014707241	10.3834284447113	10.4303490599195	10.1193228091112
SPRINGER{}300	SPRINGER{}300	SPRINGER{}300	-0.116722865971845	1		10.2213547255663	10.3280596244266	10.711618543206	10.3863042452129	10.3265371476052	10.2427289925694
CG1640-RE	CG1640-RE	CG1640-RE	0.560762850738634	1		8.31250203621002	8.59462746620065	9.42489214703341	9.58170162515164	9.72754309212601	8.76214193494091
MAG-RA	MAG-RA	MAG-RA	0.267487868867735	1		9.04018470129152	9.25054200326566	9.76921450428198	9.33612515043862	9.80962703910597	9.76718259780346
LNCRNA:CR32652-RB	LNCRNA:CR32652-RB	LNCRNA:CR32652-RB	0.255707532819582	1		9.40031684552529	9.31385816248512	9.48756266388985	9.66458167638345	9.48652262317478	9.79285139807627
PDHA-RA	PDHA-RA	PDHA-RA	-0.109989506459748	1		10.3025898279883	10.3870804362001	10.6365649793258	10.4481634943322	10.2897607048926	10.2731392304002
GLD2-RB	GLD2-RB	GLD2-RB	-0.0279020584081527	1		10.1672968768578	9.69470019705289	9.92774891427528	9.65189162170307	9.95931515438139	10.0968299913106
ACP63F-RB	ACP63F-RB	ACP63F-RB	0.149509655573449	1		9.64738903192065	9.81368914609405	9.57468143300483	9.90546771145348	9.70177877026456	9.874457176047
DIDUM-RB	DIDUM-RB	DIDUM-RB	-0.153082071325012	1		10.6981741295857	10.3291545673363	10.3283180827111	10.301502540918	10.2910904202815	10.3355989061229
CG42855-RB	CG42855-RB	CG42855-RB	0.226343635500506	1		9.99179152667722	9.67588808353792	9.74193023259635	10.0197619614897	10.0579064855878	10.0260858573045
OSA-RC	OSA-RC	OSA-RC	-0.117549693443695	1		9.18324358846874	9.2551579040392	9.3545794706001	9.77695741583103	8.66012050967212	8.71726971168989
PCB-RE	PCB-RE	PCB-RE	-0.243376772806764	1		10.9858349564518	10.9479758893434	11.1552794767307	10.7714666773753	10.8494642114564	10.747551840735
KLP59C-RA	KLP59C-RA	KLP59C-RA	-0.00650339723895049	1		10.7029319100995	10.4816940462394	10.2632796960598	10.5048351530725	10.574915340032	10.3769171508417
IP3K1-RB	IP3K1-RB	IP3K1-RB	-0.132991370222094	1		10.1905194095781	10.3181675618758	10.0380421997024	10.1797063786146	9.93059428737168	10.040086293554
CG7309-RC	CG7309-RC	CG7309-RC	-0.0301855166874597	1		10.2861974572619	10.0722579976738	9.99246379569878	10.0707072053994	10.0231206955968	10.1750432254213
SAR1-RA	SAR1-RA	SAR1-RA	0.0820590778955887	1		9.59716093739364	9.69300010537578	9.70095611836192	9.84124639360639	9.51183510999464	9.8526548957004
MUC-RF	MUC-RF	MUC-RF	-1.00776192344406	1		8.45919352972832	9.53685144544919	9.46993286440959	7.696610374051	8.58405268779085	8.28976913237262
FUTSCH-RE	FUTSCH-RE	FUTSCH-RE	0.0245858562907105	1		10.2066895997619	10.3346168512534	10.4747250349157	10.3156516540566	10.4255137410808	10.3607032240573
TIM23-RA	TIM23-RA	TIM23-RA	0.101398072435523	1		9.80439007528154	9.76920205245031	9.99246379569878	9.93588305794215	9.88376999989652	10.0486348995861
HPD-RA	HPD-RA	HPD-RA	-0.828204343206288	1		9.97929577192593	9.72994700544259	9.1947278859274	8.85307793101945	8.85971326791714	8.83065955184662
WAM-RA	WAM-RA	WAM-RA	0.0468963946693986	1		10.1672968768578	9.97906998692506	9.78355784111823	10.0098507701792	9.99238828896026	10.0895990132213
CG3868-RA	CG3868-RA	CG3868-RA	0.241810159520071	1		9.55357444626551	9.74479309801064	10.1349163463026	9.91479262224997	10.2950722287246	9.98101906759189
CG7069-RA	CG7069-RA	CG7069-RA	-0.0817648916989744	1		10.5090165841204	10.1223834590533	9.95651841607565	10.0790258821653	10.1560390482694	10.1632829715194
ZASP66-RF	ZASP66-RF	ZASP66-RF	-0.082416585949876	1		8.80198717313835	9.14257701481133	8.78475296499937	9.50615979771808	7.86852376815597	8.6819885407712
GP150-RF	GP150-RF	GP150-RF	-0.263455906843976	1		9.65722816358574	9.5705740067647	10.2400654622607	9.62129769240617	9.39549565171626	9.73576475521637
EPG5-RC	EPG5-RC	EPG5-RC	-0.0853179222388715	1		8.71422368752076	5.87416864681617	8.80949537239673	8.77915063311952	5.71368848992658	8.57952867427383
CG10570-RA	CG10570-RA	CG10570-RA	-0.00192345515365839	1		10.3591422861743	10.3454797645242	10.4126359050677	10.4231771693278	10.3471388668724	10.3390876513965
CG42502-RA	CG42502-RA	CG42502-RA	-0.00192345515365839	1		10.3591422861743	10.3454797645242	10.4126359050677	10.4231771693278	10.3471388668724	10.3390876513965
VIG-RA	VIG-RA	VIG-RA	0.314237355572608	1		9.22353412612747	9.36813398641482	9.59108355578531	9.77841763011325	9.63423271037177	9.72513823649635
KANK-RA	KANK-RA	KANK-RA	0.0522028566476631	1		10.1905194095781	10.1096958654242	9.84980650655847	9.98603515599372	10.1691153797399	10.1662320345173
TSP29FB-RB	TSP29FB-RB	TSP29FB-RB	0.0822444210375309	1		10.0271254418765	10.3346168512534	10.4912047427965	10.3196689004137	10.5417856801867	10.2630735401533
SIP2-RE	SIP2-RE	SIP2-RE	0.0240781021298473	1		10.5433771839158	10.3986002876194	10.4824389971808	10.4426482552468	10.566154885228	10.4902965616448
FKBP14-RA	FKBP14-RA	FKBP14-RA	0.159317283389079	1		9.3282444840919	9.40598569612422	9.87178969222781	9.71119934660151	9.61312380198358	9.80929450314289
TRP1-RB	TRP1-RB	TRP1-RB	0.603856262497058	1		8.86786809450513	5.4599189289778	8.94327609260398	8.92075866364051	9.02226481885663	9.00550146938501
PORIN-RA	PORIN-RA	PORIN-RA	0.141199223980212	1		10.064575076122	9.89283594196186	10.3368535368136	10.2349928703286	10.3291285087258	10.1838009289053
CG4836-RC	CG4836-RC	CG4836-RC	0.0265189314015606	1		10.6097366423079	10.3104265674674	10.312331290846	10.477227223576	10.4871430508196	10.3658431246532
UEV1A-RA	UEV1A-RA	UEV1A-RA	0.34938709998012	1		8.17133003017362	8.36621182954664	9.35937510921993	9.19673693960755	8.73237764895773	9.24748398655089
CG10077-RC	CG10077-RC	CG10077-RC	-0.226481707567681	1		10.3000800161765	10.3828684876726	9.92289772185598	10.1518112249221	9.95428813509024	9.84776487246479
CYT-B5-R-RA	CYT-B5-R-RA	CYT-B5-R-RA	-0.607992870908968	1		10.3771141402981	10.1249076429938	10.3657404136419	9.84264299752775	9.58304263421133	9.62151275681805
HSC70-3-RB	HSC70-3-RB	HSC70-3-RB	0.116149896626884	1		10.2026640117684	10.0735652621996	10.3283180827111	10.0884745757693	10.5181337726164	10.3268399536299
CG7768-RB	CG7768-RB	CG7768-RB	0.0552561395317489	1		9.86337979722519	9.77081472587678	9.31809486675024	9.54270760191068	9.72950603532172	9.88165199465713
CG13337-RA	CG13337-RA	CG13337-RA	-0.00432215023086292	1		10.4331643101794	10.3137492237674	10.0603025564337	10.2211001683969	10.3252397194813	10.2722270641332
LEVY-RA	LEVY-RA	LEVY-RA	-0.205318054389904	1		9.93144843681957	9.43271832564127	10.2191122524118	9.86892478246215	9.46075807842874	9.71443286441386
CG3702-RA	CG3702-RA	CG3702-RA	-0.224645331327673	1		9.72989021241101	9.66552259045958	9.45432806044899	9.68185022272181	8.84530296271125	9.53137170763836
CLPP-RA	CLPP-RA	CLPP-RA	0.0629688813955389	1		10.011869086965	9.92070509672203	9.9082454944304	9.99234063831511	9.93570440146091	10.0916687078336
ND-49-RA	ND-49-RA	ND-49-RA	-0.0136965066021415	1		10.4804831670153	10.6079551939804	10.5924384439421	10.6618133782544	10.6073012662532	10.3598447908051
CAPR-RA	CAPR-RA	CAPR-RA	-0.0070594513815326	1		9.58484144229242	9.70654507161947	9.88681494196642	9.39060948399929	9.77583280542719	9.9505531031768
COX6B-RC	COX6B-RC	COX6B-RC	0.0148155510616318	1		9.80792763641628	9.85684536772255	10.2283167493546	10.0908271115685	9.88904838131644	9.98547832235716
SRRM234-RF	SRRM234-RF	SRRM234-RF	0.0797148768028346	1		9.87354390703878	10.0538308165489	10.0691114094324	10.0884745757693	10.0547785728014	10.0988893456754
GGT-1-RB	GGT-1-RB	GGT-1-RB	0.11959428372159	1		10.2988234710287	10.0525055389806	10.4614043757323	10.4147512949932	10.4952418257217	10.2822293125468
NUP98-96-RA	NUP98-96-RA	NUP98-96-RA	0.0576040436527887	1		8.77693629343063	8.99585088179472	8.65424509389788	8.35875681054876	8.61411302044907	9.42047630484272
CG46059-RA	CG46059-RA	CG46059-RA	0.062243341843656	1		10.2120396367012	9.9380332670857	9.90168531965591	10.1596763897964	10.0215194185177	10.0708369216349
HEPH-RB	HEPH-RB	HEPH-RB	0.0707014644451598	1		9.28066319055829	9.2412656583469	9.26541487168677	9.20327482037549	9.03818998443909	9.6721825865305
CG9485-RC	CG9485-RC	CG9485-RC	0.284493164867737	1		6.10347466738721	5.77480181979073	8.74132446505982	7.31717606377508	6.4254901094393	8.72529043566214
CG18568-RA	CG18568-RA	CG18568-RA	0.0273583391006696	1		10.2437297975418	10.1659314296157	10.0245192318556	10.2027285551575	10.1428431103362	10.176993981211
MITOFILIN-RD	MITOFILIN-RD	MITOFILIN-RD	-1.16693229456615	1		9.11062497736804	8.93673866109752	8.63459865438198	8.83354413339279	2	7.55307794305065
LQF-RK	LQF-RK	LQF-RK	0.126263844273551	1		9.80439007528154	9.76920205245031	9.66460801475798	9.8073157745494	9.82071813072881	9.97990209694242
CG10553-RA	CG10553-RA	CG10553-RA	0.0913625932086645	1		9.74657657809039	9.83696897680879	10.0603025564337	10.096691722356	9.88376999989652	9.94369462176012
EIF4A-RB	EIF4A-RB	EIF4A-RB	0.401613552495209	1		9.28066319055829	8.89001692617276	9.1566648799011	9.56825769730879	9.3830792149419	9.58377844947301
CATHD-RA	CATHD-RA	CATHD-RA	-0.13604853837955	1		10.9293027834614	10.9465496659787	10.8829315844793	10.8610198553536	10.8458494865103	10.6385203886006
TRP1-RA	TRP1-RA	TRP1-RA	-5.39114311020683	0.000517886546771645		6.80174895139126	9.01230457715885	6.87462513798593	2.28936883305803	3.95817393564972	3.24412432233155
EIF4H2-RA	EIF4H2-RA	EIF4H2-RA	0.014599265119342	1		10.2306100550837	9.80741722042845	9.72530850358889	9.84960580905293	9.96432471800957	10.0379412038002
BICRA-RD	BICRA-RD	BICRA-RD	0.970200537523644	1		8.3025056435516	5.25395262636515	6.57816450401631	8.07962664532607	7.13139363636937	8.83807557241482
REGUCALCIN-RC	REGUCALCIN-RC	REGUCALCIN-RC	-0.287780815735013	1		9.83765175094372	9.99433529739369	10.4355241327218	10.0454594475846	9.74898995767356	9.6512859971608
LNCRNA:CR31781-RD	LNCRNA:CR31781-RD	LNCRNA:CR31781-RD	-0.0189926395224879	1		10.2696166883915	10.3818135763594	10.0705743366205	10.4024930470342	10.2763957058425	9.97318205136717
EEF1GAMMA-RB	EEF1GAMMA-RB	EEF1GAMMA-RB	-0.0418830368790667	1		10.1324523341524	9.79002749428654	9.82575158708462	9.97716092388296	9.69777386999795	9.95169302018755
REGUCALCIN-RD	REGUCALCIN-RD	REGUCALCIN-RD	0.115546326258686	1		8.97873763714784	9.28706218818331	9.28571090819263	9.23977338805158	9.00291963460069	9.60421947660791
CG5399-RA	CG5399-RA	CG5399-RA	0.0236054154348418	1		9.53448372523423	9.81525287638215	10.2873850094346	9.9809708522527	9.96931694678042	9.85631156657085
SOD2-RA	SOD2-RA	SOD2-RA	0.0930423018609633	1		9.89032656159462	9.84311400742065	10.0350480309656	10.0320559611815	9.95428813509024	10.0592499132942
CG16711-RC	CG16711-RC	CG16711-RC	0.206319992143659	1		9.3814468501295	9.42044171072517	9.2730593846316	9.24611954214796	9.61737036451823	9.78007408542181
CG7920-RA	CG7920-RA	CG7920-RA	-0.0483230425234635	1		10.7778990526677	10.3530354280561	10.2709355012029	10.1495561367343	10.7581867446791	10.3355989061229
PFK-RB	PFK-RB	PFK-RB	0.0617460363406529	1		10.2887315154028	10.0839809524101	10.4490847752918	10.3602133101419	10.3812507427848	10.2858493689501
IDH3B-RB	IDH3B-RB	IDH3B-RB	0.0574214988906136	1		10.3759229567711	10.2936975217242	10.1432824852837	10.3843876819624	10.3699694984338	10.2380649453562
SQD-RA	SQD-RA	SQD-RA	-0.0330335143242663	1		10.2683333165384	10.3839226281889	10.5625992358841	10.3523911684255	10.4194467133573	10.3598447908051
EXU-RA	EXU-RA	EXU-RA	-0.340555349142534	1		10.0675294691699	9.95373663741033	9.21338930985469	9.53062758310453	9.3880586202999	9.43522097839152
CTSB-RA	CTSB-RA	CTSB-RA	-0.0622895719152498	1		10.837094145913	10.9293240958291	10.9896284900204	10.9401280925551	10.978865945038	10.6335568552582
COPIA{}387	COPIA{}387	COPIA{}387	-0.0236266690238741	1		9.96985241283916	10.30598442176	10.0734957481748	10.1450353578901	10.1009997731279	10.0550132755306
ABCD3-RA	ABCD3-RA	ABCD3-RA	-0.109550437953083	1		10.145093536185	10.330248679862	10.6841679218417	10.3514104119489	10.3573304441825	10.1691750815286
DPY-30L2-RA	DPY-30L2-RA	DPY-30L2-RA	0.0363112657399149	1		10.2026640117684	9.84311400742065	9.96598215666778	10.0296055280771	10.0021641691958	10.1060740243788
HEX-T2-RA	HEX-T2-RA	HEX-T2-RA	-0.0466779809173425	1		10.4626394559135	10.3082072043176	10.0199832603999	10.305559324308	10.2424312819416	10.1334559641754
CG2750-RB	CG2750-RB	CG2750-RB	-0.0523639956119917	1		10.1324523341524	9.88093856658157	9.84126143296197	9.82720548744543	9.82623186494	10.0465024922244
CG45076-RA	CG45076-RA	CG45076-RA	0.215096092275759	1		9.68442601473842	9.9380332670857	9.72530850358889	10.0135754506597	10.0749898252562	9.91709751612246
CG46434-RB	CG46434-RB	CG46434-RB	0.0122286653654718	1		9.97615484865012	9.76111153379684	9.7308703853077	9.79726713539484	9.72557747449373	9.97654598688153
OGDH-RG	OGDH-RG	OGDH-RG	0.144438159459614	1		9.76307215208794	8.57260667799755	9.69147926107298	9.77987636794346	9.62160446400235	9.2913652801221
TOC-RB	TOC-RB	TOC-RB	0.0758146230119881	1		9.90195932835829	10.0189716500302	9.55181963620213	9.90011200460864	9.92375252336525	9.91709751612246
CG8531-RA	CG8531-RA	CG8531-RA	-0.00752392148861232	1		10.3212755205964	10.2271226572809	10.1038186219666	10.1929068590232	10.2118664897933	10.2324481121748
IFRD1-RA	IFRD1-RA	IFRD1-RA	0.0671156471376789	1		10.1154232299444	10.1020294033822	10.144672137177	10.2232462342494	10.1705610162433	10.167213717418
VHAAC39-1-RA	VHAAC39-1-RA	VHAAC39-1-RA	0.00833668110383672	1		10.2306100550837	10.2801731971631	10.5236099515281	10.4109906077742	10.3862364521446	10.2767821390722
TUDOR-SN-RB	TUDOR-SN-RB	TUDOR-SN-RB	0.181204442530515	1		9.00054306114489	9.33581412398184	9.67810619907887	9.69428059679991	9.36298793085687	9.55556552265905
RHOGEF3-RC	RHOGEF3-RC	RHOGEF3-RC	-0.125444889287783	1		10.1645400749556	9.93083847243884	9.75472713216378	9.76227340541883	9.74317236025882	9.98325041787373
DHOD-RD	DHOD-RD	DHOD-RD	0.0480417053868947	1		10.2734599682752	10.0445282056007	9.71224678113	10.0943487380482	10.1175832575032	10.0152230723524
CG45050-RH	CG45050-RH	CG45050-RH	0.0699444922644218	1		10.3639567132601	10.181777364234	10.0032282735969	10.1719499490685	10.3687105641101	10.2352592622603
EB1-RA	EB1-RA	EB1-RA	0.134577515315787	1		9.82199177104878	9.63397163214884	9.63525092327325	9.78424375250416	9.7720285555766	9.93334537542703
CG30460-RH	CG30460-RH	CG30460-RH	-0.040874466261126	1		9.26530554000573	8.90771536362906	8.70787306192729	8.89406615886256	8.33351813093286	9.39052702669821
CG31773-RA	CG31773-RA	CG31773-RA	0.0484957566879878	1		10.3627546118623	10.1173218032404	10.1180371015344	10.1929068590232	10.303003027371	10.259395806935
DRP1-RA	DRP1-RA	DRP1-RA	0.0712036103739223	1		9.97929577192593	9.91634033767422	9.87011051941445	9.96053397015634	9.9509270310754	10.0613635757786
ND-MLRQ-RB	ND-MLRQ-RB	ND-MLRQ-RB	0.00111181647443026	1		9.49333188340554	9.52734246073812	10.0617744387654	9.92537637929738	9.55674995342788	9.64847677585781
CG6790-RA	CG6790-RA	CG6790-RA	0.0119496791437647	1		10.3286825557056	9.97487853374775	9.96598215666778	10.0442460815152	10.1324955007429	10.155389204127
RHAU-RA	RHAU-RA	RHAU-RA	-0.591174449832376	1		2	8.99585088179472	7.57263974089346	5.39924445653877	7.32037379069198	8.07643111756144
DIC2-RC	DIC2-RC	DIC2-RC	0.162406239887876	1		9.99799905051274	9.70822928568661	9.57261799361099	9.86343142297159	9.97263552790886	9.95851367242339
CG3323-RA	CG3323-RA	CG3323-RA	-0.0718567438609608	1		9.9379205131054	9.7398613559314	9.58290580391087	9.46503943209231	9.65710125471556	9.90890444751027
UP-RO	UP-RO	UP-RO	-0.0291358161266773	1		9.51729948498017	9.52734246073812	8.95915901143604	9.77110173420945	9.08493715086938	9.00110377083031
TRPL-RB	TRPL-RB	TRPL-RB	-0.367026451462325	1		8.67214225828105	9.79953877445821	9.20542109601308	9.0736864833886	8.8380434718982	8.88178854704256
PATH-RA	PATH-RA	PATH-RA	-0.341377804160687	1		10.4065785017044	10.3269638498715	10.4332515813695	10.3366184910954	10.0037870616603	9.74762676918344
MS(3)76CC-RA	MS(3)76CC-RA	MS(3)76CC-RA	0.0441670557545413	1		10.3771141402981	10.1744854766261	10.0894586162193	10.2727810852509	10.2924189112155	10.2230378530522
MGSTL-RA	MGSTL-RA	MGSTL-RA	0.0541084598574808	1		9.63946912537166	9.87495288298207	10.1965108965954	9.90813812754826	10.0215194185177	9.99546153454035
CG43147-RC	CG43147-RC	CG43147-RC	-0.0299924914394097	1		9.8289727561208	9.78365162502681	10.0469876009159	10.0418162836056	9.6550372106899	9.85631156657085
EPG5-RD	EPG5-RD	EPG5-RD	-0.197181330958738	NA		2	8.71678577785643	2	2	8.52198511339905	2
RAB1-RA	RAB1-RA	RAB1-RA	-0.0368620480481041	1		10.5013898557429	10.4618642164775	10.6126634222365	10.4959869625136	10.5204031153408	10.4537528677136
CAND1-RA	CAND1-RA	CAND1-RA	-0.0301226641733247	1		10.149282775017	9.37026311649975	8.98110537069442	9.59998482170152	9.86781798497797	9.09282041221228
CHC-RA	CHC-RA	CHC-RA	-0.394767136411054	1		10.3025898279883	10.5769498425014	10.5781103430052	9.90680353736543	10.3135100599123	10.0486348995861
ADGF-A2-RA	ADGF-A2-RA	ADGF-A2-RA	0.14123108215683	1		10.2053489847878	9.97487853374775	9.68193973980703	10.1797063786146	10.2090554928602	9.92872177186273
EIF1-RA	EIF1-RA	EIF1-RA	0.0331791825795378	1		10.0149332920029	9.93946793031648	9.9847254098601	10.1663839992313	9.89255660381962	9.96191194424079
GYC76C-RD	GYC76C-RD	GYC76C-RD	-2.42195021606821	1		6.33686533554872	8.93386246512588	2	2	2	6.76562675591744
CG1418-RA	CG1418-RA	CG1418-RA	0.0877814353892844	1		10.0149332920029	9.88243111514646	9.80128877486451	10.0259220567895	9.93229967067409	10.0053761390208
COPIA{}1016	COPIA{}1016	COPIA{}1016	-0.0682788012308696	1		9.84283419647681	10.2306425764666	9.94220537736139	10.1596763897964	9.96098694245061	9.68320489608526
HUWE1-RH	HUWE1-RH	HUWE1-RH	-0.613565423425252	1		9.11634265601021	8.54648360247544	4.42208829966227	5.74823665224889	8.7086917802146	7.2610511714136
LNCRNA:CR45013-RA	LNCRNA:CR45013-RA	LNCRNA:CR45013-RA	0.13612448197797	1		9.59306611668147	9.8199339233747	9.59108355578531	9.89473634170449	9.72360917512733	9.79919786731621
CG45050-RE	CG45050-RE	CG45050-RE	-0.0328593657838886	1		9.72241164594292	9.95657352201585	10.1639880101242	10.0430316940958	9.82071813072881	9.90420171858982
EIF3A-RA	EIF3A-RA	EIF3A-RA	-0.113221782133814	1		10.661492916958	10.6628340121427	10.2898991383796	10.4518286417439	10.5672528556527	10.2758722739105
ACC-RF	ACC-RF	ACC-RF	-0.362986761070055	1		8.72174470821225	8.01529669388602	9.65488854244746	8.827914122799	8.04282410657482	8.78022059829649
14-3-3ZETA-RE	14-3-3ZETA-RE	14-3-3ZETA-RE	0.104827977392352	1		10.0057210828913	8.99309026241908	9.83266544523484	9.50968070459718	10.0134862647699	9.76588709063148
CG12470-RA	CG12470-RA	CG12470-RA	0.0647679824537214	1		10.2631883821334	10.0994648360126	10.0749542385305	10.2027285551575	10.2355413798	10.2001995966432
CG31808-RC	CG31808-RC	CG31808-RC	0.0496005839335861	1		9.80084381854173	9.90463600600704	9.84980650655847	9.96181979198842	9.78906923342586	9.94254836490343
RHA-RA	RHA-RA	RHA-RA	-0.0317898628316882	1		9.74657657809039	9.53305536923791	9.6293071324128	9.39822766955291	9.5163900432797	9.8611727549828
CG30039-RA	CG30039-RA	CG30039-RA	0.0215324324503681	1		9.87185485376221	9.44084507933876	8.78831368060503	9.45958845302341	9.3880586202999	9.51295631066235
CG13124-RD	CG13124-RD	CG13124-RD	-0.0772618521507788	1		9.43504631526665	9.66205080997349	10.150217397716	9.85099434790619	9.58304263421133	9.66246849857475
BI-1-RA	BI-1-RA	BI-1-RA	-0.0162032306901599	1		10.2345585205164	10.2399872569876	10.4702984669145	10.2253891124853	10.3585993439903	10.3224404546821
CG42675-RB	CG42675-RB	CG42675-RB	0.0471960375967231	1		10.3421641323614	10.1683806228124	9.95810002356655	10.1048623315444	10.3213404196548	10.203074228574
CG9485-RE	CG9485-RE	CG9485-RE	0.0224127341006107	1		8.62077347709049	9.32487791051447	10.0078171472444	9.32017264152755	9.73342392744526	9.24562631345545
WDR62-RA	WDR62-RA	WDR62-RA	-0.000385531307190977	1		9.52591719058777	9.45295001496339	9.67618560199239	9.79149347435266	9.19131224572088	9.6100069662495
CG4744-RA	CG4744-RA	CG4744-RA	-0.0534033299406967	1		9.51945874210393	9.36600170951397	9.37129492369516	8.99548604424946	9.30361632948365	9.71039778070478
GOT1-RA	GOT1-RA	GOT1-RA	-0.133093344613438	1		10.6278631602458	10.4895502853066	10.7927429172122	10.5720494905488	10.5090205358722	10.4432552915461
CG43897-RE	CG43897-RE	CG43897-RE	0.353347843130524	1		9.0220238110901	8.69656540237589	9.51575940689382	9.58671097425418	9.38557106589763	9.42376594654097
NT5A-RA	NT5A-RA	NT5A-RA	0.0230874877122716	1		10.0271254418765	9.95940483917821	9.6895763963953	9.98477074570181	9.84083295860595	9.93565163234307
BOLY-RA	BOLY-RA	BOLY-RA	0.102403937445638	1		10.0437231674636	9.79953877445821	9.54762374082826	9.85653517762641	9.93740375842668	9.94369462176012
MFRN-RA	MFRN-RA	MFRN-RA	0.0720487907039341	1		10.0057210828913	9.91925164379374	9.92451659918046	9.87439730417038	10.0718987719703	10.1091422529992
LPR2-RF	LPR2-RF	LPR2-RF	-0.741953934583385	1		9.70164342221337	9.81681491358539	9.34976783769649	9.22271255363326	8.75952846535612	8.64863728080427
RPL39-RA	RPL39-RA	RPL39-RA	-0.215911888272606	1		9.73918423193496	9.7382136883809	9.0390441232473	9.70353359309718	9.15963284391492	9.02295942411165
CG43392-RA	CG43392-RA	CG43392-RA	-0.093805992352358	1		9.67283251970321	9.78365162502681	9.98782574686735	9.84543215594679	9.48884219823717	9.81556920538116
MARF-RC	MARF-RC	MARF-RC	-0.233284780759146	1		10.5337956926874	10.4285371100456	10.5278761684269	10.1808110436215	10.2629057360049	10.3434367524826
PAN3-RC	PAN3-RC	PAN3-RC	-0.404777859118528	1		7.82536930453527	8.59098059723315	2	3.22195934115897	8.83074726726738	2
TRXR-1-RA	TRXR-1-RA	TRXR-1-RA	-0.0805949097683213	1		10.5013898557429	10.6079551939804	10.7144286784462	10.5145058916483	10.5965865333742	10.4800624848079
VELO-RA	VELO-RA	VELO-RA	-0.711649226089652	1		2	8.66915635648468	7.19743683480231	8.37429059030602	2	3.24412432233155
CTRIP-RI	CTRIP-RI	CTRIP-RI	0.435334977252139	1		8.78054173237011	9.02046158634901	8.79186562964091	9.25663482242687	9.16834189803782	9.45786174107327
EIF3C-RA	EIF3C-RA	EIF3C-RA	-0.152757803683718	1		10.7302218423435	10.8143942253762	10.5374292788676	10.6241409167498	10.6771076513085	10.3153732308144
CG10600-RA	CG10600-RA	CG10600-RA	-0.017908426790984	1		9.72989021241101	9.77242559863722	9.81182366945924	9.50263027701585	9.76821424775258	9.95397015571335
XRP1-RA	XRP1-RA	XRP1-RA	-0.0720112562635754	1		10.7788006557919	10.7089878221949	10.7422330210088	10.7282980142744	10.7192048718676	10.5651945048085
CG6209-RA	CG6209-RA	CG6209-RA	0.0146400949739089	1		10.3470354559413	10.055154877818	10.036545892096	10.2392407719017	10.1443153002898	10.1162761784094
KAP-ALPHA1-RA	KAP-ALPHA1-RA	KAP-ALPHA1-RA	-0.0589714124870608	1		9.78118204140204	9.76273327127753	9.94699218542249	9.56994505545495	9.74705336394159	9.97318205136717
MST33A-RA	MST33A-RA	MST33A-RA	-0.0725438679415332	1		9.96985241283916	9.6250836188952	9.7290188061778	9.51143794097186	9.65916234996	9.92408330274461
CG32026-RA	CG32026-RA	CG32026-RA	-0.0289097942048514	1		10.1282138653158	10.048522386083	9.91151442929474	9.98350522628023	9.94587064710575	10.0739809302795
PROSBETA6-RA	PROSBETA6-RA	PROSBETA6-RA	0.119368994758084	1		9.88698561276123	9.80741722042845	9.94220537736139	9.97716092388296	9.9825457139609	10.0314867311622
ATL-RA	ATL-RA	ATL-RA	-0.14603933369715	1		10.401904454876	10.3594803647378	10.1830486808898	10.081393863396	10.1963377848087	10.2352592622603
KERMIT-RD	KERMIT-RD	KERMIT-RD	0.124015098895157	1		9.84283419647681	9.74479309801064	9.52218882464268	9.85653517762641	9.7720285555766	9.86601761851942
UGP-RD	UGP-RD	UGP-RD	-0.167406905788914	1		10.0301574478317	10.1261680807471	10.4944782147398	10.1325296721182	10.0199163621729	10.0368674616912
CG18335-RA	CG18335-RA	CG18335-RA	0.127705745064388	1		10.0880425327472	9.8704472661771	9.76560627720568	9.9476123254669	10.1160835203791	10.0571331495828
SPEN-RF	SPEN-RF	SPEN-RF	0.212786325588005	1		9.0846112424305	8.82940311095926	9.79775997853506	9.46685185790196	9.53446731411836	9.52372717203438
HPRNA:CR18854-RE	HPRNA:CR18854-RE	HPRNA:CR18854-RE	-0.133435861432096	1		9.84110878229143	9.98602879436175	9.89178878446593	9.66773682539417	9.68771270834884	9.94712793806324
VHA44-RC	VHA44-RC	VHA44-RC	0.18275589343444	1		9.27811490834379	9.45093956577664	9.45432806044899	9.62617165379456	9.40780613864418	9.68045720345374
PGRP-SC2-RA	PGRP-SC2-RA	PGRP-SC2-RA	0.408654120493438	1		8.5464858386305	8.95387645190556	9.27813331530555	9.20761700546389	9.3830792149419	9.48330916546578
PROML-RH	PROML-RH	PROML-RH	0.141485395390314	1		9.70164342221337	9.50232172469919	9.51790573137491	9.55127467571311	9.71372719476497	9.86722629647193
SEC24AB-RA	SEC24AB-RA	SEC24AB-RA	-0.00385124455574813	1		10.1352710779659	10.131198848486	10.0705743366205	10.1222164979548	10.0672497387968	10.1324510318376
CG13978-RA	CG13978-RA	CG13978-RA	-0.0111216094526337	1		10.3842406611598	10.0525055389806	9.9986247572341	10.1596763897964	10.1428431103362	10.1294320279751
P23-RA	P23-RA	P23-RA	-0.0755686997566329	1		10.2240051697281	10.2790404264028	10.224379153613	10.0381638964352	10.2132699370329	10.2436599953463
MTPALPHA-RA	MTPALPHA-RA	MTPALPHA-RA	-0.161356149238743	1		9.93468810425827	10.0643894369179	10.4332515813695	10.1071883172003	9.93910111606703	9.94369462176012
CG4681-RA	CG4681-RA	CG4681-RA	0.156326949825922	1		9.87859923430052	9.55193664798391	9.49847288009465	9.75487497104271	9.79657873671838	9.86964061875108
DUBA-RD	DUBA-RD	DUBA-RD	0.0261284133317409	1		10.1932270588054	10.0722579976738	10.0880147228825	10.1652682277896	10.114582222598	10.1504335761388
PS-RS	PS-RS	PS-RS	-0.195372710861956	1		9.78836282047883	9.65333463015076	9.45880382572812	9.23765178469338	9.30624915179671	9.73576475521637
SHMT-RC	SHMT-RC	SHMT-RC	-0.256900403569068	1		8.77693629343063	8.81384321271218	9.85830126560466	8.75265153567848	8.97008980523561	9.20222600802249
CG7461-RB	CG7461-RB	CG7461-RB	-0.220057965533961	1		9.96827249255001	9.84770566429476	10.3928912686568	10.0296055280771	9.75092395531407	9.81180765984707
CG4983-RA	CG4983-RA	CG4983-RA	0.0368498585402586	1		10.2200276752745	9.91196233331246	9.84297450147151	10.0920019424661	10.0054081305788	10.0130406657887
CG11779-RA	CG11779-RA	CG11779-RA	0.0712217534057774	1		9.88028041452504	9.7382136883809	9.56640990849467	9.72640972938946	9.76630330545298	9.91242146152532
CG16782-RA	CG16782-RA	CG16782-RA	0.102673739118585	1		10.2721800122369	10.1926465533671	10.1208640588309	10.2211001683969	10.4206621617335	10.2520120944863
CG10576-RA	CG10576-RA	CG10576-RA	0.425022443597326	1		9.14739114541442	9.21307328846218	8.61868656944894	9.17472751448577	9.60673042881288	9.50365970609747
PPM1-RA	PPM1-RA	PPM1-RA	-0.0480694868865669	1		9.90526582035007	9.60352628426536	9.4340134863879	9.43942345159245	9.55674995342788	9.81431644627559
14-3-3ZETA-RA	14-3-3ZETA-RA	14-3-3ZETA-RA	0.0386434569189117	1		9.86677579653942	9.54063755948186	10.0199832603999	9.50263027701585	10.0453539375852	9.97766555793101
VHA16-1-RC	VHA16-1-RC	VHA16-1-RC	-0.243234098611339	1		9.2983762368647	9.42659307662721	10.0123914710315	9.31615679956805	9.20830313633361	9.5645346150602
MT:SRRNA-RA	MT:SRRNA-RA	MT:SRRNA-RA	-0.760777485312959	1		9.78657097366251	9.88541158787394	9.89509517835883	9.34994034850479	9.19415799339244	8.67923852833648
ENO-RB	ENO-RB	ENO-RB	0.0522699914472965	1		9.62550380153081	9.23893722241981	8.72283618906025	9.05693865736611	9.258107191153	9.52678984880115
CG5823-RA	CG5823-RA	CG5823-RA	0.0773770051662841	1		9.93144843681957	9.77724745302186	9.93258384877523	9.9489097104219	9.90823888203896	10.011948223236
CG6661-RA	CG6661-RA	CG6661-RA	0.00510648656431377	1		10.2734599682752	9.96364142363939	9.77819578708466	10.0234611740929	10.0342801454758	10.0163130388603
VRP1-RJ	VRP1-RJ	VRP1-RJ	-0.0197165630680162	1		9.18051711951266	9.45295001496339	9.29324890849329	9.13196134935778	9.08186735958074	9.60276896925249
AGO-RA	AGO-RA	AGO-RA	-0.482392009870526	1		8.2305215637931	7.09520958407945	7.67620584281998	2	5.64878681548278	8.67372272741102
THMG2-RA	THMG2-RA	THMG2-RA	0.0573966805089922	1		9.80439007528154	9.57611858644019	8.99657942868981	9.67245664853611	9.44172693774642	9.53897594987875
RPN6-RB	RPN6-RB	RPN6-RB	-0.13959552023911	1		10.2734599682752	10.1198548509807	10.0199832603999	9.90279234327383	9.98089873651834	10.1132231003264
BOND-RB	BOND-RB	BOND-RB	0.0563062048832688	1		8.72922672376477	9.41838541309545	9.61132740432182	9.66616011342065	9.1769986939016	9.1653618673369
CG33655-RB	CG33655-RB	CG33655-RB	0.0838341723035337	1		9.27044294316366	9.46495422862332	9.85490936179999	9.58337334154669	9.56995619001009	9.74104880591237
EIF5B-RB	EIF5B-RB	EIF5B-RB	-0.003431324460712	1		10.1068327025749	10.1236461030723	9.7290188061778	9.93063928318895	10.0453539375852	10.0064735675657
CG31635-RG	CG31635-RG	CG31635-RG	-0.0242029948545506	1		9.56197879273308	9.55381125570095	9.89344292861864	9.67872582226624	9.46547689459823	9.79412292735779
CG34212-RA	CG34212-RA	CG34212-RA	0.134574906628725	1		9.18596491454081	8.9792073678599	9.63919988954144	9.42830439340587	9.24992499812953	9.58377844947301
KCMF1-RG	KCMF1-RG	KCMF1-RG	0.15557429975509	1		10.0452226256957	9.9734786722242	9.43628483883872	10.0160532393513	10.1849382636313	9.764590419078
CG13309-RA	CG13309-RA	CG13309-RA	0.163075402624079	1		8.7028681258038	8.74002351144176	9.467713914086	8.94436682596455	9.08800042407022	9.44820203149575
APL-RC	APL-RC	APL-RC	0.0219470075927276	1		9.42586656169534	9.00957529295898	9.43855262093452	9.18797342072622	9.10624471803028	9.62294455006703
PAPLA1-RE	PAPLA1-RE	PAPLA1-RE	-0.0612749738877901	1		9.2419581119004	7.46554272539392	9.12884874940853	8.86136926708754	8.23746848719722	9.01861470084913
SCSBETAA-RB	SCSBETAA-RB	SCSBETAA-RB	-2.9546009441608	1		4.35502531789336	8.6412164784648	8.64641859385573	6.45140347937751	4.63093128033665	2
SCSBETAA-RG	SCSBETAA-RG	SCSBETAA-RG	0.189056763735114	1		9.87185485376221	9.73656413691687	9.66847754300172	10.1141438580307	9.96931694678042	9.74368359137627
MIC26-27-RB	MIC26-27-RB	MIC26-27-RB	0.034567467796464	1		9.99179152667722	10.1793508278133	10.0793208836597	10.1095105588204	10.1516537997024	10.1029992565426
LVA-RD	LVA-RD	LVA-RD	-0.0352330299667802	1		9.9167792270272	10.0284399755089	9.95017458992199	9.69273264452675	10.0183115226041	10.0560736019205
GDH-RF	GDH-RF	GDH-RF	-0.144554573367531	1		10.8292823769844	10.7561551850929	10.7330243186281	10.5057169947598	10.7514405073109	10.6235782624293
GCLC-RB	GCLC-RB	GCLC-RB	1.02442612445226	1		7.10756489718337	7.35807496535092	6.95286022928432	8.47137725595394	6.3661647712715	8.69837943487434
CG12902-RB	CG12902-RB	CG12902-RB	-0.00181861863591891	1		9.91841652436651	9.93083847243884	9.37129492369516	9.86067687934946	9.71768811319783	9.69958205474058
CG43397-RB	CG43397-RB	CG43397-RB	-0.00181861863591891	1		9.91841652436651	9.93083847243884	9.37129492369516	9.86067687934946	9.71768811319783	9.69958205474058
CG1317-RC	CG1317-RC	CG1317-RC	-0.303472589653513	1		10.0331830950048	9.75623535458359	9.36415485953655	9.65029748753981	9.19983270399666	9.43685001194911
CG16974-RB	CG16974-RB	CG16974-RB	-0.0145353634445549	1		10.1324523341524	9.89135412455776	9.89344292861864	9.92537637929738	9.91170080329626	10.0422281985879
ACP53C14B-RB	ACP53C14B-RB	ACP53C14B-RB	0.295084745370323	1		8.49912990576666	7.90800404155202	9.05686749545892	9.11125253063628	8.25937228089794	9.04448891698963
SGP-RA	SGP-RA	SGP-RA	-0.831051149222433	1		9.50209351395344	9.58897366750316	8.71537402444536	8.3070848595506	8.93309261053479	8.12169725031378
CG31231-RA	CG31231-RA	CG31231-RA	0.101211386339413	1		9.79550803534189	9.4489263110441	9.1344550461012	9.38102983054121	9.63423271037177	9.71979548019816
PHB2-RF	PHB2-RF	PHB2-RF	0.177957195115385	1		9.22618057309815	9.1450661438484	9.24482922861783	9.41334440848482	9.11828065231961	9.57048318126649
PAX-RD	PAX-RD	PAX-RD	0.185261380556116	1		9.99489862725296	10.0080740654751	9.96912299142299	10.2103216909784	10.2897607048926	10.0195780062117
MGAT1-RA	MGAT1-RA	MGAT1-RA	0.231255238961017	1		9.2549755232873	9.28028470085938	9.43628483883872	9.61966937260563	9.40289454208425	9.62580388068174
SGT-RA	SGT-RA	SGT-RA	0.0952586940438008	1		9.88531223253321	9.76597128746511	9.74193023259635	9.79293905726146	9.90303037395552	9.97766555793101
ZASP52-RF	ZASP52-RF	ZASP52-RF	-1.6015134281399	1		8.1153273834296	8.9708130503301	7.33038492968188	5.42930020949707	4.87745696523761	7.93604620428408
UP-RE	UP-RE	UP-RE	-0.124940456249971	1		10.019517431129	9.87345257364764	9.29324890849329	9.82720548744543	9.5677635285205	9.49430280625306
RH4-RA	RH4-RA	RH4-RA	-0.0204124466619221	1		9.65722816358574	9.87944447229259	9.76379877390545	10.0110933991124	9.60030859693541	9.59549447606651
RHO1-RB	RHO1-RB	RHO1-RB	0.0982018909919799	1		9.68250022383109	9.64807953312303	10.0078171472444	9.93588305794215	9.83901588283143	9.88045534720121
EEF1ALPHA2-RD	EEF1ALPHA2-RD	EEF1ALPHA2-RD	-0.160085357265616	1		9.84455754959025	10.0148946961753	9.42717789403886	9.85653517762641	9.56116547793174	9.41882866681327
CG33523-RB	CG33523-RB	CG33523-RB	0.133474471092345	1		9.87016382068727	9.73325936498138	9.63722675755306	9.82155063768659	9.89430752112541	9.92987906267373
CG14712-RA	CG14712-RA	CG14712-RA	0.0300403236097875	1		9.83071273701358	9.598086240856	9.66460801475798	9.56825769730879	9.70177877026456	9.89948361011634
HUWE1-RB	HUWE1-RB	HUWE1-RB	0.0959013366832182	1		8.2305215637931	8.81071099304616	3.06341016915862	8.52106879305265	7.00744413826519	8.28976913237262
FER1HCH-RC	FER1HCH-RC	FER1HCH-RC	-0.053985940133328	1		9.69783504959189	9.74150714386659	9.99091943556642	9.52019216018944	9.80031888089924	9.93449896472572
MASK-RA	MASK-RA	MASK-RA	-0.157867157709655	1		9.5472389002262	9.85987911366475	9.10620312913212	9.20544754654319	9.40780613864418	9.51141103078914
CYP9F2-RA	CYP9F2-RA	CYP9F2-RA	0.00916044643655738	1		10.4158814102376	10.4387177788644	10.551117488214	10.567833552286	10.549584259319	10.308271216764
ACP24A4-RC	ACP24A4-RC	ACP24A4-RC	0.188777527562479	1		9.03415643695899	9.13006654054644	9.65878419252687	9.47587998980968	9.40535243052953	9.57788456253433
DJL-RA	DJL-RA	DJL-RA	0.1139048461133	1		9.81848857003465	9.59262560673192	9.0420300185357	9.57499532103156	9.6632757277232	9.65968098867831
ORB2-RC	ORB2-RC	ORB2-RC	0.0875065796456925	1		9.36232676646673	9.2643456347524	9.24741855497979	9.17250799129107	9.26353631913344	9.64988207027501
ORB2-RJ	ORB2-RJ	ORB2-RJ	0.0875065796456925	1		9.36232676646673	9.2643456347524	9.24741855497979	9.17250799129107	9.26353631913344	9.64988207027501
ORB2-RK	ORB2-RK	ORB2-RK	0.0875065796456925	1		9.36232676646673	9.2643456347524	9.24741855497979	9.17250799129107	9.26353631913344	9.64988207027501
GW-RB	GW-RB	GW-RB	-0.668578105946593	1		8.76242375289539	9.41426400426633	9.15114439350676	8.34305395340526	7.92443147270187	8.95182310177123
CG8728-RA	CG8728-RA	CG8728-RA	0.0119675557137381	1		10.227971728416	10.1683806228124	10.1080988988128	10.1313873978388	10.2174721056953	10.1944330920225
RPN1-RA	RPN1-RA	RPN1-RA	0.0304360987892309	1		9.8114565444858	9.84158020185732	10.0154329824224	9.88798847229638	9.88200623912952	9.99103307781043
TOC-RC	TOC-RC	TOC-RC	0.0858782987783487	1		10.2160391845886	9.75134263841485	10.0184680951407	10.0123349586595	10.1748892545182	10.0875263451527
HPRNA:CR18854-RD	HPRNA:CR18854-RD	HPRNA:CR18854-RD	-0.215112057523971	1		10.5882971094092	10.5934474086298	10.5042543001194	10.473626116154	10.3420159519532	10.2192564954062
CDI-RA	CDI-RA	CDI-RA	-0.0409309760222	1		10.064575076122	9.935159653489	10.0093435339313	9.77403254593429	10.0054081305788	10.0906342316762
FIZ-RA	FIZ-RA	FIZ-RA	-0.12546843533547	1		10.4228194349792	10.5546554609564	10.5405996432195	10.4582203295219	10.4010910277935	10.2849452060769
BRUCE-RC	BRUCE-RC	BRUCE-RC	0.118948588446162	1		9.98086367296508	9.97487853374775	10.1911410752792	10.0990309077489	10.2763957058425	10.1344601969987
TRET1-1-RA	TRET1-1-RA	TRET1-1-RA	-0.138785838865319	1		10.3237487601451	10.401726166268	10.2555830477886	10.41568993707	10.2990430776999	9.78263861703186
CG3819-RA	CG3819-RA	CG3819-RA	-0.016535904096195	1		8.99434649736944	9.40390867560375	7.89676290936951	9.02038207453223	9.35283638192626	7.89397044378951
SU(TPL)-RA	SU(TPL)-RA	SU(TPL)-RA	-0.0936695023204209	1		9.49113313634647	9.68275726759697	9.70284404239984	9.23765178469338	9.54118831680218	9.77621872012128
GARZ-RB	GARZ-RB	GARZ-RB	-0.0407229912651733	1		10.0894966510471	9.9846397155364	10.1307150130892	9.918770635538	10.0311005296368	10.1264066932524
CG5762-RA	CG5762-RA	CG5762-RA	0.154882522067211	1		9.77577290424246	9.68617963344606	9.46326574848726	9.77841763011325	9.7984500208351	9.82803732705533
NAP1-RA	NAP1-RA	NAP1-RA	-0.169927610128346	1		10.3948648682936	10.4678418366234	10.0836743520153	10.2994698633893	10.3043205988546	9.81306259839562
CG1999-RA	CG1999-RA	CG1999-RA	-0.00213119104474736	1		10.0377097012238	9.80269531755029	9.50930120792167	9.79870694752624	9.75092395531407	9.83916724485768
CG12990-RA	CG12990-RA	CG12990-RA	-0.142840096892169	1		9.98867771996185	10.1683806228124	10.1194512726095	10.1427696450384	9.84083295860595	9.85021195592688
ASRNA:CR45046-RA	ASRNA:CR45046-RA	ASRNA:CR45046-RA	-0.360650104251016	1		9.72615577504634	9.36172767796049	9.10620312913212	8.81374221770011	8.86686480119945	9.42047630484272
AOX3-RA	AOX3-RA	AOX3-RA	-0.211222363697316	1		10.3212755205964	10.4295584159048	10.0214968360526	10.176387299487	10.1310111935656	9.84531363123328
GPO1-RC	GPO1-RC	GPO1-RC	0.311435360919598	1		8.27720736339456	8.49667751088288	9.44081684388223	9.21841563322654	9.04135403093925	9.15352210380879
ALD1-RB	ALD1-RB	ALD1-RB	-0.109467302998377	1		10.4479771561536	10.2699460978258	10.3704991563766	10.3872615729036	10.1963377848087	10.171133782757
ALAS-RA	ALAS-RA	ALAS-RA	-0.0506342459966635	1		10.4354531324253	10.5433777293254	10.473619665565	10.4147512949932	10.5169977612301	10.3743691406247
ALDH-III-RE	ALDH-III-RE	ALDH-III-RE	0.0142804192523911	1		10.1039577885485	10.1198548509807	10.4625191403421	10.3286670128043	10.3095788846584	10.1111841195621
CG1146-RC	CG1146-RC	CG1146-RC	0.0318956893516745	1		10.1932270588054	10.0203280783991	9.8967455380207	10.08729686774	10.0796140228892	10.0539521692676
CG17666-RB	CG17666-RB	CG17666-RB	0.102237314606451	1		9.88195963794133	9.77403467474828	9.67618560199239	9.93849781524895	9.82806510347643	9.87325454342871
ATPCL-RD	ATPCL-RD	ATPCL-RD	-0.227807200749544	1		9.62349767383077	9.80898775991833	9.69717284241748	9.62779265532176	9.16544471758021	9.6100069662495
CAPU-RJ	CAPU-RJ	CAPU-RJ	-0.133152770964114	1		10.0041799794536	9.87195070246439	9.5328412547392	9.66300151050368	9.58521221384277	9.79285139807627
VHA68-1-RA	VHA68-1-RA	VHA68-1-RA	-0.0531565407075147	1		10.1196993873553	10.207012585584	10.277284450498	10.2114031696522	10.114582222598	10.1203369246286
CYCT-RC	CYCT-RC	CYCT-RC	-0.00350036297702391	1		8.73667013666483	9.45696252790051	9.66847754300172	9.32017264152755	9.23342006715738	9.44496770185181
RPS21-RE	RPS21-RE	RPS21-RE	0.109130355478445	1		9.51729948498017	9.52543311960588	9.94060623872335	9.89473634170449	9.71966450185206	9.7278022131983
GEL-RA	GEL-RA	GEL-RA	-0.201330279762692	1		9.21556553245146	9.80111790929847	9.57468143300483	9.48485197642057	9.11227523662293	9.42376594654097
HRB98DE-RD	HRB98DE-RD	HRB98DE-RD	-0.0490651326551622	1		9.75209608575839	9.64280522410968	9.49411868947182	9.28772848587014	9.61737036451823	9.8017286584508
LNCRNA:CR42862-RE	LNCRNA:CR42862-RE	LNCRNA:CR42862-RE	-0.0661212604240613	1		9.23409091059606	9.63397163214884	8.26712611515589	8.81658775769865	9.33489745349354	9.05937065001357
CG10064-RA	CG10064-RA	CG10064-RA	0.152981602723081	1		9.70164342221337	9.54629816541528	9.56640990849467	9.59998482170152	9.80218532318288	9.85995899262978
TTLL6A-RC	TTLL6A-RC	TTLL6A-RC	0.0304228570283435	1		9.9995467671058	9.8183752613661	9.46993286440959	9.72640972938946	9.84083295860595	9.85752840014856
NACALPHA-RD	NACALPHA-RD	NACALPHA-RD	0.0572076836174042	1		10.4615168620314	10.2550444412439	10.2400654622607	10.332648230059	10.4975474354296	10.3038146383554
CG10561-RA	CG10561-RA	CG10561-RA	0.0704273761164987	1		9.97458181896969	9.95657352201585	9.69147926107298	10.0503027326283	9.93740375842668	9.85752840014856
BICC-RD	BICC-RD	BICC-RD	0.0735239314455462	1		9.87859923430052	9.6603117816897	9.6173455785113	9.62292417645044	9.83901588283143	9.91125007590723
DUBAI-RA	DUBAI-RA	DUBAI-RA	-0.00153035266361389	1		10.1741659223068	10.0418592619603	10.0047595205108	9.98856065695314	10.1025152643692	10.1264066932524
PITSLRE-RE	PITSLRE-RE	PITSLRE-RE	0.307016880254402	1		9.18596491454081	9.47488200014896	9.38076037088158	9.57163044239332	9.74511416713909	9.65688808245351
IF-RB	IF-RB	IF-RB	-1.5644675954563	1		6.8437133725714	9.02317037266217	7.02707010004253	6.91149124328058	5.6152072065825	6.60102520740001
MICAL-RE	MICAL-RE	MICAL-RE	0.0345831424335562	1		9.31835695004811	9.61614050964116	9.28318946358511	9.36751054377325	9.33231644308661	9.62437492375089
EMP-RB	EMP-RB	EMP-RB	0.134415487248561	1		9.31338765472928	8.82008732458444	9.19740862803624	9.17694362828569	9.03818998443909	9.51141103078914
MACON2-RA	MACON2-RA	MACON2-RA	0.0144880279157889	1		10.1617779950777	9.87794882907461	9.87514218596618	9.92273771021094	10.0070273800447	10.0432979597874
HRD3-RA	HRD3-RA	HRD3-RA	-0.0437428918506649	1		9.8324506219077	9.8183752613661	9.5328412547392	9.48663969760739	9.71768811319783	9.84531363123328
MILT-RD	MILT-RD	MILT-RD	-0.258419287656901	1		8.86447466843298	9.35098687259704	9.36891882648064	8.02162150156086	9.26353631913344	9.26776205897164
AG5R-RA	AG5R-RA	AG5R-RA	-0.0952546948714091	1		9.96352232389162	10.0511790428765	9.90168531965591	10.0539245559175	9.74705336394159	9.81431644627559
ALDH-RA	ALDH-RA	ALDH-RA	0.0348014158192524	1		9.98555717809615	9.48670584485043	9.32546597431882	9.49731975253617	9.72754309212601	9.74762676918344
YIP2-RA	YIP2-RA	YIP2-RA	-0.179572320631955	1		9.91185615650363	9.81525287638215	10.3787893717041	9.87712580014133	9.86067118684796	9.89475002116677
CG33129-RE	CG33129-RE	CG33129-RE	-0.0335281066646783	1		9.40966008800306	9.09444881755375	8.98110537069442	9.00300006705647	8.85612416321187	9.47857183851038
RPS3-RB	RPS3-RB	RPS3-RB	-0.182168532188156	1		9.79372504651197	9.90903626544156	9.59515511416232	9.93719102897255	9.5163900432797	9.23067818259416
UBA1-RA	UBA1-RA	UBA1-RA	-0.0394178652094527	1		10.0377097012238	10.0039661551642	10.0093435339313	9.92273771021094	9.94587064710575	10.0560736019205
UBA1-RC	UBA1-RC	UBA1-RC	-0.0394178652094527	1		10.0377097012238	10.0039661551642	10.0093435339313	9.92273771021094	9.94587064710575	10.0560736019205
NAT1-RA	NAT1-RA	NAT1-RA	0.074125707453481	1		10.0601321115596	10.2434759661165	9.85660631053537	10.1141438580307	10.2990430776999	9.98213517412367
NAT1-RD	NAT1-RD	NAT1-RD	0.074125707453481	1		10.0601321115596	10.2434759661165	9.85660631053537	10.1141438580307	10.2990430776999	9.98213517412367
CG33293-RA	CG33293-RA	CG33293-RA	-0.0176534931340632	1		9.86507879612403	9.77885116315082	9.31315978880812	9.69737152757209	9.57433154077746	9.68731664775596
HOE1-RF	HOE1-RF	HOE1-RF	-0.255115713562077	1		8.09230310975467	8.46515042088768	8.17220207631076	8.8913695437527	2	8.17732777946434
ACK-RA	ACK-RA	ACK-RA	-0.0349446190934295	1		9.94596999132764	9.94376337976292	9.89013274155158	9.89608213644597	9.80777020570778	9.96078007613962
ORB2-RB	ORB2-RB	ORB2-RB	-0.115673307641026	1		10.1986271596382	9.9734786722242	9.86506124255521	9.75190494111261	9.92888688578098	10.0174021825123
SPT6-RA	SPT6-RA	SPT6-RA	-0.293169577148054	1		8.91783432840875	6.97724029258376	9.10048574382203	6.846151656198	8.77100991262189	8.62882028048599
CG18493-RA	CG18493-RA	CG18493-RA	0.238144496753219	1		9.71112060186651	9.83850769003535	9.71785914881279	10.0222291568299	10.1354595415796	9.81431644627559
CG9014-RA	CG9014-RA	CG9014-RA	0.142323783076367	1		9.77215551282812	9.670714646244	9.47436055259774	9.73244926294109	9.7984500208351	9.82555230802648
CG46339-RE	CG46339-RE	CG46339-RE	-0.219812574250153	1		8.20391698466059	2	8.63459865438198	8.25768709916941	2	8.17732777946434
MYO61F-RA	MYO61F-RA	MYO61F-RA	0.32272144225099	1		9.20755268040931	9.56128542284815	9.25515876660082	9.80014532415517	9.93059428737168	9.1829412973495
ZIP-RC	ZIP-RC	ZIP-RC	0.292549048727095	1		9.52161477233333	9.05263610230205	9.4041558050997	9.49909210024005	9.70975537168719	9.6721825865305
CAM-RC	CAM-RC	CAM-RC	0.111728592648171	1		9.88028041452504	10.0080740654751	9.75836263679934	9.97970199373626	10.073445126457	9.94140119659312
RAB11-RB	RAB11-RB	RAB11-RB	-0.0455254410295777	1		9.72241164594292	9.8277020737774	10.1307150130892	9.85099434790619	9.81148148572193	9.91007773841829
CG14073-RB	CG14073-RB	CG14073-RB	-1.70492123133178	1		8.92762321828049	2	7.73643032043892	2	7.75747271224356	2
EEF2-RC	EEF2-RC	EEF2-RC	0.52241455961565	1		9.25238142052519	7.37513853547182	7.53073943993512	8.79942971666941	9.1769986939016	8.45322375900846
CG7695-RA	CG7695-RA	CG7695-RA	0.071458012512136	1		9.51729948498017	9.55942050805734	9.54552120803979	9.96181979198842	9.60030859693541	9.16732574896623
PP1-87B-RA	PP1-87B-RA	PP1-87B-RA	-0.0154977347209255	1		10.1590106169757	10.231813977006	10.3799698088872	10.2403007958539	10.2870975917071	10.2068981828348
CG15098-RA	CG15098-RA	CG15098-RA	-0.152036660784063	1		10.3675570193279	10.4598661598428	10.224379153613	10.3824685692462	10.3095788846584	9.86601761851942
CG3124-RB	CG3124-RB	CG3124-RB	0.100837820368939	1		9.5237675852988	9.35958590455206	9.50714203446675	9.47227551378396	9.47018032660814	9.73046127985797
CG7251-RA	CG7251-RA	CG7251-RA	0.0434457752454791	1		10.0225654515908	9.60352628426536	9.32301312063104	9.70813793129683	9.74122793626519	9.71577538826263
CG6910-RB	CG6910-RB	CG6910-RB	-0.679488889489411	1		9.63350053211819	9.32487791051447	8.94965025843215	9.16135886495677	8.46657267195495	8.14580204053593
JON99CI-RA	JON99CI-RA	JON99CI-RA	-0.145723496109727	1		9.92657525427036	10.1211197090026	9.39717692459073	9.77110173420945	9.92888688578098	9.34613890542053
CMB-RA	CMB-RA	CMB-RA	0.331470120153107	1		9.2182266237624	9.00135632344418	9.08609235937086	9.14560390646798	9.55232087323354	9.5660240576276
CG46280-RA	CG46280-RA	CG46280-RA	0.18830283777847	1		9.52806359774484	9.36172767796049	9.47877469360181	9.50792132525695	9.65916234996	9.75417487633013
LARP-RB	LARP-RB	LARP-RB	-0.0817254662588589	1		9.39797154964853	9.58714422542786	9.76017695940879	9.77695741583103	9.23342006715738	9.45786174107327
SEC71-RA	SEC71-RA	SEC71-RA	-0.00848637140374769	1		10.0836713633197	9.91634033767422	9.93740263396307	9.85376742278577	9.99891289718575	10.0560736019205
CG10477-RB	CG10477-RB	CG10477-RB	0.0710918632945239	1		10.1422939369196	10.159790193918	9.90004060437205	10.2707075058943	10.3887228605128	9.67770426770197
OST48-RA	OST48-RA	OST48-RA	0.147374964653488	1		9.37669053286134	9.25054200326566	9.63722675755306	9.51319303959502	9.51411437426314	9.69141671402867
HRB98DE-RE	HRB98DE-RE	HRB98DE-RE	0.0146295428476144	1		10.1576249347311	9.91779672509759	9.71411999731794	9.94501405017009	9.97759913032111	9.94483996861039
CG8562-RA	CG8562-RA	CG8562-RA	0.213299672120415	1		9.73918423193496	9.76111153379684	9.6093157544787	9.97588870860451	9.9956542815237	9.77621872012128
SC2-RA	SC2-RA	SC2-RA	-0.0265287893496959	1		9.91185615650363	10.0135331472684	10.2671126769121	10.1025325897605	10.0342801454758	9.99767067576434
PGLYM87-RA	PGLYM87-RA	PGLYM87-RA	-0.0669320279545394	1		10.3699522415334	10.1436995500819	9.93258384877523	10.1652682277896	10.1100689327465	9.99987643939004
CG43897-RC	CG43897-RC	CG43897-RC	-0.0812525833551653	1		8.65653039387853	8.84173131872715	9.56433459609378	8.93915385235451	8.72845691058458	9.26409627354714
CG9331-RB	CG9331-RB	CG9331-RB	0.419188749960955	1		7.74645280836296	7.84815704715056	9.09761853193061	8.4749839741111	8.81234366925638	9.01643742274297
CG3819-RB	CG3819-RB	CG3819-RB	-0.259626370524172	1		9.4418930009659	9.30275359393343	8.84069597769004	9.4955452248286	8.67649330162246	8.50072531240784
CG9570-RA	CG9570-RA	CG9570-RA	0.101640490423338	1		9.55568012725205	9.69129800792339	9.34976783769649	9.57835236983287	9.62371686291941	9.71577538826263
CIRL-RH	CIRL-RH	CIRL-RH	-0.0344765091641548	1		9.49113313634647	9.60533508314299	9.88348949476906	9.70660478405882	9.4725263048364	9.7090502409536
HIPK-RA	HIPK-RA	HIPK-RA	-0.0421862487268111	1		9.58071145496089	9.74315105647003	9.95493507278627	9.80445186958013	9.59601143975812	9.764590419078
CG31988-RB	CG31988-RB	CG31988-RB	-0.101480631769991	1		9.89864524085375	9.80269531755029	9.41110108848969	9.89338929038787	9.52093064080056	9.39220728689242
CG43897-RI	CG43897-RI	CG43897-RI	-0.147939488588527	1		10.2292914948543	10.131198848486	10.0705743366205	10.1370897465426	9.89080355894223	9.9505531031768
CG34002-RB	CG34002-RB	CG34002-RB	0.0588216410596931	1		9.2208828156518	9.27347522394135	9.37603541006283	9.36944964413932	9.08800042407022	9.54654032129165
ARFGAP3-RA	ARFGAP3-RA	ARFGAP3-RA	0.194882744096601	1		8.06890541936221	8.58732448628152	8.08802993732709	8.58921307643657	7.46876173298096	8.94725843189394
CG5122-RA	CG5122-RA	CG5122-RA	0.00233684336093868	1		10.0967453389789	9.90316626537524	9.7308703853077	9.92009420619122	9.90650480118143	9.93334537542703
GYF-RG	GYF-RG	GYF-RG	0.0495542698763868	1		9.45548965847201	9.68446946533969	9.68193973980703	9.70507000581691	9.54787815386021	9.71845669383935
STRN-MLCK-RM	STRN-MLCK-RM	STRN-MLCK-RM	0.0210392741352029	1		7.85302861417678	8.93673866109752	9.14837620847552	9.07130580725284	9.23065079384446	7.40781128210127
TRAP1-RB	TRAP1-RB	TRAP1-RB	0.0125021217497872	1		9.85827076241836	9.73656413691687	9.71785914881279	9.55127467571311	9.85708446740496	9.91942987217447
RM62-RD	RM62-RD	RM62-RD	-0.0992752751207303	1		9.95237739293568	10.0968957016904	9.78355784111823	10.0635385336788	10.0979640063857	9.24562631345545
DPR17-RB	DPR17-RB	DPR17-RB	0.1829587994588	1		9.8289727561208	9.56128542284815	9.43628483883872	9.6911830295805	9.89605631601758	9.80803628117414
UCH-RB	UCH-RB	UCH-RB	0.128425078710747	1		9.98555717809615	9.75134263841485	9.76198900320508	9.93588305794215	10.0134862647699	9.94483996861039
EMP-RC	EMP-RC	EMP-RC	-0.142269998325876	1		9.68634923841767	9.69300010537578	9.2000843981645	9.76374855028392	9.35028729411284	8.99226795236325
SIN3A-RE	SIN3A-RE	SIN3A-RE	-0.00483887775537142	1		8.91455654949417	8.66222195081665	9.2000843981645	9.28362118008021	8.24846195308651	9.08036745926735
NINAC-RC	NINAC-RC	NINAC-RC	0.144980563366796	1		9.26787652835498	9.28254740284005	9.67233672033678	9.65507461533224	9.44650831027816	9.57936029316309
CG10164-RA	CG10164-RA	CG10164-RA	0.0130783013368876	1		9.59101433966803	9.48670584485043	9.20275521472115	9.29386760237428	9.38058305256486	9.64566207375439
SUT4-RA	SUT4-RA	SUT4-RA	0.107129624526313	1		9.95077820840357	9.64983335987937	9.23963659220395	9.71272762156086	9.84083295860595	9.69005131954874
PS-RJ	PS-RJ	PS-RJ	0.226681228047101	1		9.54299969302895	9.19396758062454	8.12229032030242	9.3460066299408	9.54118831680218	8.92885394114638
WASH-RA	WASH-RA	WASH-RA	0.0980305653964825	1		9.94114569581451	9.71662098918111	9.64902527241429	9.99485513493014	9.83901588283143	9.77235302437828
CHP-RA	CHP-RA	CHP-RA	-0.174463731887975	1		9.98242987188073	9.81212371904685	10.1307150130892	10.0766540078353	9.6550372106899	9.64425266071119
CG2100-RB	CG2100-RB	CG2100-RB	0.849030443404283	1		7.19661799052702	2	7.18668405986691	2	7.26731404083198	8.5162178490694
CG32444-RA	CG32444-RA	CG32444-RA	-0.220499006713725	1		9.92657525427036	9.97207745108157	10.1516003888931	9.77256788430884	9.70377705901956	9.91125007590723
GPDH1-RF	GPDH1-RF	GPDH1-RF	0.232231759366312	1		8.37106808568851	8.51987877633927	9.38311706092499	8.86961322404722	9.04766138204109	9.24003889880824
TEQ-RD	TEQ-RD	TEQ-RD	-0.579749112279758	1		9.61342497668921	9.64456547045039	10.0275353090796	9.46322472650796	9.02865599528034	9.05725406357313
CG43897-RA	CG43897-RA	CG43897-RA	-0.550271189051045	1		8.26181268386662	9.08670068413694	7.09764875877463	8.41616568415125	7.94485064524553	6.50490140984872
GGAMMA30A-RF	GGAMMA30A-RF	GGAMMA30A-RF	-0.190452191459917	1		9.92657525427036	9.9734786722242	9.81182366945924	10.0430316940958	9.73342392744526	9.2714185534988
CDGAPR-RB	CDGAPR-RB	CDGAPR-RB	0.195592047635969	1		9.46895936995593	9.25054200326566	9.32055608952594	9.47587998980968	9.49115804985652	9.6512859971608
CG11635-RA	CG11635-RA	CG11635-RA	0.163069747335888	1		9.6921035743059	9.43881767859932	9.40183326064215	9.68340988920071	9.63841768071128	9.71039778070478
HASP-RH	HASP-RH	HASP-RH	0.248302559079239	1		9.34781855212263	9.64456547045039	9.47214840709679	9.72186342901878	9.83901588283143	9.66246849857475
CG34120-RE	CG34120-RE	CG34120-RE	0.037638632955493	1		10.1590106169757	10.1671565459485	10.3835053363563	10.3882182657626	10.3598671287379	10.0666342235704
OSTDELTA-RA	OSTDELTA-RA	OSTDELTA-RA	0.0487727353291461	1		9.52806359774484	9.58347836693769	9.76741151878015	9.66773682539417	9.5873785356765	9.76847694268325
BOR-RA	BOR-RA	BOR-RA	-0.0679460562044233	1		10.4671211166214	10.2329844271948	10.1516003888931	10.0766540078353	10.3484167582756	10.2315098435738
NOP17L-RA	NOP17L-RA	NOP17L-RA	0.0826613416929014	1		9.24457100760659	9.22958571599957	9.12322058169182	9.22056569317184	9.06641965262958	9.51449993714721
SSH-RD	SSH-RD	SSH-RD	0.151808679272582	1		9.36713059597587	9.59990186884068	8.77401778333989	9.39632689122025	9.50726575013567	9.41056213249806
AGO2-RB	AGO2-RB	AGO2-RB	0.16682237430817	1		9.11348664922015	9.22958571599957	9.76560627720568	9.22271255363326	9.81703056603954	9.59403516543281
CG10514-RA	CG10514-RA	CG10514-RA	0.1098419004975	1		9.67283251970321	9.78684308185598	10.0734957481748	10.0110933991124	10.0231206955968	9.8526548957004
CG31639-RA	CG31639-RA	CG31639-RA	0.0902392991621214	1		10.1408920973783	9.74643327274277	9.90496913581594	10.0754666067536	10.0672497387968	9.94254836490343
ABCD3-RD	ABCD3-RD	ABCD3-RD	-0.0505354997178024	1		8.70666325287605	8.98199465482836	9.4765693113146	9.04242699112738	8.72058332275191	9.29675777174429
CPX-RJ	CPX-RJ	CPX-RJ	-0.343654206127113	1		8.17681256143667	8.69995520704583	8.88127411678439	8.99548604424946	6.69024982140959	8.30054590675725
CG10365-RA	CG10365-RA	CG10365-RA	0.0660674641158024	1		10.2554364138683	9.9846397155364	9.86506124255521	10.0418162836056	10.2313915889731	10.0518276125277
CG13032-RA	CG13032-RA	CG13032-RA	0.14668338044266	1		9.73175381234549	9.51584832511301	9.40647461658267	9.70507000581691	9.67961295276696	9.72380440120639
APOLTP-RC	APOLTP-RC	APOLTP-RC	-0.462627609301051	1		9.73175381234549	9.74150714386659	10.2568686773353	9.60163549824001	9.46075807842874	9.33918710099224
EIF5-RA	EIF5-RA	EIF5-RA	0.116548088081309	1		9.33806471476263	8.64473869800111	9.71785914881279	9.3479748299546	9.45365078773434	9.43847720814162
RBCN-3A-RB	RBCN-3A-RB	RBCN-3A-RB	0.0295400459720627	1		10.0164629573964	10.1274274182563	10.1529820555816	10.1427696450384	10.1763291198172	10.072933688504
ALPHASNAP-RA	ALPHASNAP-RA	ALPHASNAP-RA	-0.052677381408975	1		10.1253812857323	10.055154877818	9.93419189954058	10.1118290684385	9.92888688578098	9.91359189681704
CG3339-RC	CG3339-RC	CG3339-RC	-0.0184390127066569	1		9.88195963794133	9.99018802408997	9.85830126560466	9.91611984580464	9.85348880870226	9.90773020163113
PMCA-RM	PMCA-RM	PMCA-RM	-0.0223565511795444	1		9.83765175094372	9.61614050964116	9.97069084834606	9.93980341891571	9.65916234996	9.76199357444113
CG8851-RA	CG8851-RA	CG8851-RA	0.156029677792897	1		9.54512085368491	9.53685144544919	9.31068590476779	9.62779265532176	9.57869366225824	9.66107541686395
S-LAP5-RA	S-LAP5-RA	S-LAP5-RA	-0.010798389186389	1		9.9714306048228	9.82615178628448	9.59108355578531	9.79149347435266	9.75863412356505	9.8292782332588
TANGO1-RA	TANGO1-RA	TANGO1-RA	-0.0237383573921718	1		9.9666908401658	9.97627703828815	10.0980917602699	9.89069140862771	10.0247201973556	10.0528902819835
PKA-R2-RB	PKA-R2-RB	PKA-R2-RB	-0.0427209531897955	1		9.77577290424246	9.85987911366475	9.93740263396307	9.85238155162878	9.72360917512733	9.86359722050487
DRAT-RC	DRAT-RC	DRAT-RC	0.302315794660386	1		8.82661048442344	8.92519931195844	9.65683768239473	9.4937685117479	9.85887894175504	8.97667384687018
NEB-CGP-RA	NEB-CGP-RA	NEB-CGP-RA	-0.0714876028759016	1		9.25238142052519	9.31385816248512	9.50064505729073	9.19455104544463	9.06952245491075	9.54955499941117
DUP99B-RA	DUP99B-RA	DUP99B-RA	-0.020947668617312	1		9.00363139088301	8.81384321271218	9.56433459609378	9.52193664760321	8.84891905553699	8.96090934099425
CG3308-RA	CG3308-RA	CG3308-RA	-0.10437868742022	1		10.4170400672174	10.4508405019366	10.3764255958202	10.4287672034612	10.3407323758037	10.1534089951608
UEV1A-RC	UEV1A-RC	UEV1A-RC	-1.72434003974718	1		8.55493146010427	8.53134097270346	2	6.23023683479949	7.28877267640739	2
CG42369-RA	CG42369-RA	CG42369-RA	-0.470648384052723	1		9.84971529159293	9.90903626544156	9.42489214703341	9.50439611672824	9.40780613864418	8.83065955184662
MGE-RB	MGE-RB	MGE-RB	0.0656024429873584	1		9.80969316943765	9.60171521473394	9.5328412547392	9.73395520407943	9.64882730124696	9.764590419078
CNN-RD	CNN-RD	CNN-RD	-0.175888174305345	1		8.49912990576666	9.65682742377247	9.37366711394683	8.7703715708135	9.53222000388955	8.80817998183097
ADIPOR-RA	ADIPOR-RA	ADIPOR-RA	-0.442063637629395	1		9.44416802791275	9.80111790929847	9.82054436245168	9.55639060663456	9.08186735958074	9.08453039840309
FER2LCH-RC	FER2LCH-RC	FER2LCH-RC	0.2794266531724	1		9.39797154964853	9.15991140063799	9.22657264056091	9.33215352963798	9.65710125471556	9.61864490033443
TM9SF2-RB	TM9SF2-RB	TM9SF2-RB	0.148442996812516	1		8.88806272175045	8.3228972090898	8.87793585847692	9.36944964413932	8.34380604046862	8.68747288950654
LILLI-RD	LILLI-RD	LILLI-RD	0.193335280992416	1		8.46816430738616	8.48100008401821	8.61066422648347	7.7211150914736	8.9296817030934	9.12954703207208
LON-RA	LON-RA	LON-RA	0.197018714545675	1		9.37191848295158	9.35314144038466	9.40878970707166	9.38295085678765	9.63841768071128	9.68320489608526
14-3-3ZETA-RK	14-3-3ZETA-RK	14-3-3ZETA-RK	0.85054307716611	1		7.72415922802735	7.09520958407945	7.94860102341858	8.10312364562484	8.29161677753455	8.88656478452119
SMURF-RA	SMURF-RA	SMURF-RA	-0.00903081448704505	1		9.91349904733497	9.57242456866469	9.75836263679934	9.49909210024005	9.82806510347643	9.88045534720121
KRT95D-RC	KRT95D-RC	KRT95D-RC	-0.0137481441176983	1		9.92982587092676	9.8704472661771	9.84468553828099	9.92273771021094	9.78718573410509	9.88523599315042
CG33199-RA	CG33199-RA	CG33199-RA	-0.0444518732218963	1		9.96827249255001	9.95231610046564	9.9098808877281	10.0418162836056	9.8040493539338	9.8379348190324
CG32437-RA	CG32437-RA	CG32437-RA	-0.02064570687285	1		9.85314357060109	9.65508208397678	9.48097670976642	9.5340893506865	9.6300355649426	9.77493130543259
BT-RH	BT-RH	BT-RH	0.0395886900708393	1		9.31089657360648	9.65158505716699	9.80832057856316	9.64230028713727	9.61312380198358	9.67632582739549
LNCRNA:CR32661-RA	LNCRNA:CR32661-RA	LNCRNA:CR32661-RA	-0.0453648425316723	1		9.62750714349973	9.58347836693769	9.43628483883872	9.59170298998145	9.28505080070026	9.61145021826757
ENO-RE	ENO-RE	ENO-RE	-0.0996355825144423	1		9.46672313325655	9.45093956577664	9.76017695940879	9.56148846007425	9.21392258785509	9.58964835586723
CHD64-RB	CHD64-RB	CHD64-RB	0.00871207019797532	1		10.1617779950777	10.175703353531	10.4636330442428	10.3186656370435	10.3724840761272	10.1494404045641
FATP1-RE	FATP1-RE	FATP1-RE	-0.115978730730272	1		10.3187980338441	10.3828684876726	10.4558175953484	10.3910845437546	10.2817565720517	10.1314453990101
HYDR2-RA	HYDR2-RA	HYDR2-RA	0.070494931887459	1		9.92494719525552	9.85987911366475	9.92289772185598	9.9476123254669	9.99728450938403	9.97430423495279
CG31678-RB	CG31678-RB	CG31678-RB	0.174408251851236	1		9.08169165887397	9.23192928150891	8.97174063767563	9.03022142536474	9.26894509287508	9.48173178427105
CYP12A4-RA	CYP12A4-RA	CYP12A4-RA	-0.0638331707143293	1		9.89032656159462	9.95373663741033	9.55809068656006	9.96053397015634	9.73733120865296	9.51141103078914
COX5B-RB	COX5B-RB	COX5B-RB	-0.0745904741695683	1		9.97929577192593	9.96786560346416	10.199188330722	10.1302442184308	9.90997088107971	9.88045534720121
CTR1B-RA	CTR1B-RA	CTR1B-RA	0.757281328117334	1		8.28230263322545	8.3999509050427	7.72160824803998	9.20761700546389	9.06019395644231	8.33240148002993
XRP1-RD	XRP1-RD	XRP1-RD	-0.0695978435559086	1		9.39797154964853	9.81055659155436	10.116621542888	9.68807879735469	9.82623186494	9.68868463160882
PI3K68D-RD	PI3K68D-RD	PI3K68D-RD	0.318226786786805	1		8.95659757361107	8.56890364546951	8.66202936481775	9.06653263698673	8.79744986989103	9.25304269671899
HSP60D-RB	HSP60D-RB	HSP60D-RB	-0.0440010841042886	1		9.98086367296508	9.86139359768746	9.54552120803979	9.89876996556569	9.70377705901956	9.67770426770197
L(1)G0320-RB	L(1)G0320-RB	L(1)G0320-RB	-0.0151627663370188	1		9.72615577504634	9.83850769003535	10.0139130282468	9.87029486024873	9.80591097937559	9.86843396265166
CG31211-RA	CG31211-RA	CG31211-RA	0.227681095179745	1		8.98500146088203	9.3445037954848	9.14282385282897	9.29794588132639	9.3830792149419	9.48803098752629
DNAJ-1-RA	DNAJ-1-RA	DNAJ-1-RA	0.0293958402467902	1		9.72615577504634	9.7099115358808	9.72344976785972	9.78714801439444	9.65710125471556	9.79030497255314
EEF1ALPHA1-RC	EEF1ALPHA1-RC	EEF1ALPHA1-RC	-0.176324691299963	1		9.45097166230239	9.52924927828389	9.43173855232211	9.68963174838554	8.98001743376558	9.11333940374754
HUWE1-RD	HUWE1-RD	HUWE1-RD	0.463028749778588	1		6.33686533554872	2.57336110319304	8.80246930636065	7.41053542084251	8.01734148947412	8.23464361626296
3S18{}3954	3S18{}3954	3S18{}3954	0.200609057523345	1		8.58410775991029	8.77900899522383	9.0479833334112	8.70122954291237	8.95339042070227	9.3198950895011
4E-T-RB	4E-T-RB	4E-T-RB	-0.776044548435948	1		7.91338880110963	3.1505371834863	8.27729779432858	8.3351379627315	2.36577073568907	2
EIF4E4-RA	EIF4E4-RA	EIF4E4-RA	0.077888487445769	1		9.92657525427036	9.64632357171426	9.55809068656006	9.7681649564659	9.80962703910597	9.81055162873086
YURI-RB	YURI-RB	YURI-RB	0.0644417343438557	1		9.59306611668147	9.44286963499577	9.16216432259969	9.45776687357297	9.37306854706431	9.58083451581154
KHC-73-RF	KHC-73-RF	KHC-73-RF	0.0521488773883373	1		9.04918013003626	9.02857273491941	8.67747302508516	8.74967692017866	8.78994491145539	9.32165960787927
CHT12-RA	CHT12-RA	CHT12-RA	0.132384353932986	1		9.80969316943765	9.61972440856569	9.40183326064215	9.74445300555511	9.78341134240933	9.7278022131983
MRJ-RA	MRJ-RA	MRJ-RA	0.0090314495956586	1		9.7280242020591	9.62864539765361	9.66460801475798	9.70045585027305	9.5677635285205	9.764590419078
SREBP-RC	SREBP-RC	SREBP-RC	-0.0750633006902517	1		10.4525045250523	10.532961786658	10.3752422539466	10.4959869625136	10.5090205358722	10.1040249074548
CG10527-RA	CG10527-RA	CG10527-RA	-0.0879709378432222	1		10.4388795716719	10.3996429998858	10.1694596610775	10.301502540918	10.3278334099891	10.1253968368931
CAMKI-RA	CAMKI-RA	CAMKI-RA	-0.132214007385719	1		9.47342147136533	9.7182934883114	9.84297450147151	9.76669432273709	9.36298793085687	9.50210443103296
CG4907-RA	CG4907-RA	CG4907-RA	0.0664932439677409	1		9.74657657809039	9.49843357249576	9.46103651206915	9.57163044239332	9.60459299276304	9.73576475521637
CG42795-RG	CG42795-RG	CG42795-RG	0.97124717186688	1		6.92414878346321	6.77353498891124	2	6.6302475214883	2	8.43377638573651
MHC-RC	MHC-RC	MHC-RC	-0.0501107706327061	NA		8.67214225828105	2	2	7.63346330927654	2	7.6405004339206
CG7518-RF	CG7518-RF	CG7518-RF	0.545449347328608	1		7.40717336164383	6.35891989020478	7.44310130915457	8.70122954291237	2	7.61194419396834
CG43755-RD	CG43755-RD	CG43755-RD	0.0475389568418346	1		9.73918423193496	9.32926234901977	9.5328412547392	9.62941183754755	9.4678305273512	9.66107541686395
UCH-L5-RB	UCH-L5-RB	UCH-L5-RB	0.0835638367259341	1		9.73733021171715	9.54441376348728	9.08609235937086	9.56994505545495	9.56556752946937	9.55706424896372
CHIC-RA	CHIC-RA	CHIC-RA	-0.205263179495187	1		10.0452226256957	10.2224160326578	10.2413649883766	9.97716092388296	9.9509270310754	9.97542554633933
QUA-RB	QUA-RB	QUA-RB	0.00368831980706648	1		9.68826990170435	9.59444811558558	9.09761853193061	9.47046989305912	9.43692966610693	9.54804844779108
CG15293-RA	CG15293-RA	CG15293-RA	-0.672297581964766	1		9.12203776381255	9.12250784942593	9.80304994154274	8.94696626611564	8.54445987815677	8.63166800091788
CYP6A2-RA	CYP6A2-RA	CYP6A2-RA	-0.402042210408029	1		9.96034683344971	9.74970803872662	9.36891882648064	9.58337334154669	9.43692966610693	8.8132057992985
CG5554-RA	CG5554-RA	CG5554-RA	0.0322059291998299	1		9.58895964049493	9.61614050964116	9.75472713216378	9.56825769730879	9.68164215889792	9.79919786731621
BUG22-RA	BUG22-RA	BUG22-RA	0.157728649777035	1		9.51945874210393	9.29380798507004	9.17037437883861	9.51669684434789	9.40043245904013	9.54955499941117
UP-RP	UP-RP	UP-RP	0.138222962973687	1		9.54512085368491	9.81055659155436	9.45432806044899	9.81160100046104	9.81887552657233	9.61289202791922
CG9747-RA	CG9747-RA	CG9747-RA	0.103159252298099	1		9.2983762368647	9.2482285028268	9.54762374082826	9.40391502471447	9.39054189293982	9.60856226897629
HIS3.3B-RE	HIS3.3B-RE	HIS3.3B-RE	-0.0746912902223624	1		9.95875646330843	9.99571507670925	10.2098486528433	9.98350522628023	9.9709771915465	9.99767067576434
CDS-RA	CDS-RA	CDS-RA	0.0336117375754345	1		9.72241164594292	9.71494654889196	10.1680936926193	9.97716092388296	9.96432471800957	9.80677696091054
DNAH3-RD	DNAH3-RD	DNAH3-RD	-0.0821932159953639	1		9.9995467671058	9.79002749428654	9.69337961924384	9.59170298998145	9.77962705020874	9.86843396265166
CG8774-RA	CG8774-RA	CG8774-RA	0.211476958535589	1		9.00978828758373	9.41426400426633	9.67426244468997	9.68028886829615	9.68973056172403	9.42212206332418
NACP60E-RJ	NACP60E-RJ	NACP60E-RJ	0.137627898226401	1		9.25756496997697	9.34233627953898	9.60326392009486	9.53581712449173	9.48884219823717	9.60566852706602
DPTA-RA	DPTA-RA	DPTA-RA	-1.80244832638937	NA		5.87971625508939	5.42756904645401	8.92721636723115	6.10548545056499	5.80587467033166	5.71404662782159
CG6726-RB	CG6726-RB	CG6726-RB	-0.0735249688484598	1		10.1548495710714	10.1211197090026	10.161244382879	10.1741703302924	10.0311005296368	10.0053761390208
ND-42-RA	ND-42-RA	ND-42-RA	-0.0907945533413831	1		10.2515447535865	10.0826830960635	10.1639880101242	10.1819148634385	10.0247201973556	10.0163130388603
VHA36-1-RA	VHA36-1-RA	VHA36-1-RA	-0.0108026193207435	1		9.85827076241836	10.0230371151615	9.90168531965591	10.0345022392553	9.90129001751152	9.81431644627559
IP6K-RA	IP6K-RA	IP6K-RA	-0.10723800394025	1		9.88195963794133	10.0564777250184	9.91477597397517	9.9502059297144	9.77962705020874	9.80299239113485
CPR-RB	CPR-RB	CPR-RB	-0.0213379818970799	1		10.1478877132522	9.76758757432765	9.97538422170204	10.1607964926415	9.94587064710575	9.71039778070478
PST-RF	PST-RF	PST-RF	-0.0670175148319436	1		8.58822804996604	8.76289287645035	9.64313807614014	9.06653263698673	8.87398105865817	9.07619247307731
PAST1-RB	PAST1-RB	PAST1-RB	0.0748570991793326	1		9.5323468556293	9.63574268287251	9.75654602963785	9.57835236983287	9.77012266223418	9.79919786731621
CG14297-RA	CG14297-RA	CG14297-RA	0.0893814944579145	1		9.77938124814592	9.65857065464667	9.50497962469472	9.70353359309718	9.74705336394159	9.77106215389537
CG11929-RA	CG11929-RA	CG11929-RA	0.0207872892961745	1		9.25238142052519	9.2342690462198	9.21867710719456	9.06892119612879	9.13614835041584	9.51449993714721
CG5023-RA	CG5023-RA	CG5023-RA	-0.0055324025442625	1		9.74841876127666	9.70822928568661	9.85150946453205	9.90413064752191	9.64467246182797	9.72913235915193
14-3-3EPSILON-RA	14-3-3EPSILON-RA	14-3-3EPSILON-RA	-0.098087880397275	1		10.281115948731	10.3722845017327	10.3645482712886	10.1708384756604	10.3265371476052	10.2305709643649
S-LAP7-RA	S-LAP7-RA	S-LAP7-RA	0.184693904785627	1		9.67864091285292	9.33799145363917	9.13165462100388	9.79582588489284	9.75092395531407	9.11333940374754
WHE-RB	WHE-RB	WHE-RB	0.1474663159899	1		8.47707964865716	9.22488713305145	8.68894823760644	8.41616568415125	9.22787619464792	9.16339530871151
RPL24-RC	RPL24-RC	RPL24-RC	0.281888333886581	1		8.97559549718492	9.36813398641482	9.55600336372706	9.30201266409594	9.94755807827366	9.47540495630109
CG2528-RE	CG2528-RE	CG2528-RE	-0.0516150399996541	1		9.8289727561208	9.70654507161947	9.40183326064215	9.69582688996413	9.4934701899676	9.61720883143355
CAM-RD	CAM-RD	CAM-RD	-0.196379818679034	1		9.10488454826852	9.21069886617292	9.97850467619221	9.3867852524188	9.29833622669164	9.18099857214103
GNMT-RA	GNMT-RA	GNMT-RA	-0.954959646187089	1		9.11919302012343	8.77258413520156	9.59718659242682	8.42737832765487	8.10462837758511	8.21579021636686
PP2C1-RA	PP2C1-RA	PP2C1-RA	-0.0145846415054669	1		9.87016382068727	9.82615178628448	9.79245054729213	9.79870694752624	9.77012266223418	9.86964061875108
CG33791-RF	CG33791-RF	CG33791-RF	-0.234491010912712	1		9.57656961080924	8.79494707044165	8.02302474109323	8.827914122799	8.61411302044907	8.65424964069624
CG31522-RF	CG31522-RF	CG31522-RF	-0.00617527421280007	1		9.76489340518182	9.94804607798561	10.2191122524118	10.0527182914758	10.0390364683059	9.85143394289745
SOV-RB	SOV-RB	SOV-RB	2.42737968378478	1		5.36872264760451	5.64012050752598	5.43413318369251	5.72419212602919	8.18120834219343	8.35670070963269
PROSBETA3-RA	PROSBETA3-RA	PROSBETA3-RA	0.125279276826743	1		9.57864201924103	9.482775320599	9.58700047417176	9.66931181607051	9.63213566396932	9.71443286441386
CG6071-RA	CG6071-RA	CG6071-RA	0.0430264470270907	1		9.36473068067082	9.598086240856	9.66654407621261	9.66300151050368	9.48884219823717	9.61433239808456
DRS-RA	DRS-RA	DRS-RA	0.66800840579452	1		8.05706271898063	8.43698748480943	7.03907560256209	8.91014085112574	9.03501898345562	7.42104018127156
TWEEK-RI	TWEEK-RI	TWEEK-RI	0.500523378172907	NA		2	2	8.76320212130641	7.25978935291254	8.42357033407038	6.95941970504659
NPC2G-RB	NPC2G-RB	NPC2G-RB	-0.579035003305571	1		9.9216855551195	9.86290649353199	9.72716484764595	9.51669684434789	9.28505080070026	8.93347712182691
RAN-RB	RAN-RB	RAN-RB	-0.0333344026179042	1		10.0541867941956	10.0405229363032	10.0350480309656	9.93063928318895	10.051643863637	10.0465024922244
AIF-RB	AIF-RB	AIF-RB	0.10438869528164	1		9.64541312757791	9.31164407608817	9.05981676671519	9.44126832483363	9.41757945062687	9.52525932313173
CG10177-RA	CG10177-RA	CG10177-RA	0.0413431880435244	1		9.62148875264148	9.40805973069619	9.22919491181011	9.32417733613397	9.44650831027816	9.62007954118348
CG2841-RB	CG2841-RB	CG2841-RB	0.388970643324348	1		9.00054306114489	7.44952138093767	8.77042156440445	9.05934314018036	8.85252610733841	8.87939448554305
MENL-2-RA	MENL-2-RA	MENL-2-RA	0.0760631333278818	1		9.61342497668921	9.55942050805734	9.4765693113146	9.60493119617566	9.56556752946937	9.69958205474058
KLP10A-RE	KLP10A-RE	KLP10A-RE	0.0332910784911513	1		9.724284925105	9.58347836693769	9.29575284823176	9.48485197642057	9.57433154077746	9.66941380066828
ASPR-RA	ASPR-RA	ASPR-RA	-0.0672627018196661	1		9.97458181896969	10.0471922208894	10.3633551430175	10.0920019424661	10.1175832575032	10.0031787743772
CHCHD2-RA	CHCHD2-RA	CHCHD2-RA	-0.0473353670131355	1		9.94275558744962	9.97067486767621	9.98006237607979	9.99359843444218	9.85708446740496	9.89475002116677
CG31204-RA	CG31204-RA	CG31204-RA	0.0418145596790854	1		9.79372504651197	9.81055659155436	9.36176696383353	9.83283825872267	9.73342392744526	9.55706424896372
PRTP-RA	PRTP-RA	PRTP-RA	0.0169807730185109	1		9.76852902841762	9.80427100298517	9.91640398542371	9.80445186958013	9.84627049450055	9.89000084982133
ANK2-RL	ANK2-RL	ANK2-RL	-0.337032282881007	1		8.56750790754621	6.93183253722075	8.55740257380757	6.50883040775392	7.72635636956881	8.6231079206864
CG5043-RA	CG5043-RA	CG5043-RA	-0.00319525883395878	1		9.37907065158947	9.09187072721883	9.1947278859274	8.88596114511952	9.21392258785509	9.50210443103296
SRP54K-RA	SRP54K-RA	SRP54K-RA	-0.104377080977258	1		9.94114569581451	9.83388661822102	9.48317537006834	9.64710392505211	9.6300355649426	9.7063513795811
CG7794-RA	CG7794-RA	CG7794-RA	0.0721718118977274	1		9.86167879513028	9.52734246073812	9.44983836649338	9.85376742278577	9.65090024245991	9.56751196407591
LSD-2-RA	LSD-2-RA	LSD-2-RA	-0.0291969220333848	1		9.19409822856106	9.46893353902445	9.83266544523484	9.67088508920385	9.39302089853223	9.39723635761935
TEN-M-RB	TEN-M-RB	TEN-M-RB	-0.0132535306635268	1		9.35024674240297	9.39138336277804	9.65098234461629	9.59004090326505	9.23894271764356	9.51295631066235
CG3222-RA	CG3222-RA	CG3222-RA	-0.0162188560122009	1		10.0286422413719	9.80898775991833	9.52218882464268	9.69582688996413	9.85348880870226	9.80299239113485
TTM2-RA	TTM2-RA	TTM2-RA	0.0503053767081195	1		10.0271254418765	9.70148060019329	9.47214840709679	9.84543215594679	9.84988416606947	9.7063513795811
SU(W[A])-RB	SU(W[A])-RB	SU(W[A])-RB	0.0207668274143822	1		9.49113313634647	9.86139359768746	9.70284404239984	9.53062758310453	9.84446025870803	9.75286763038758
L(2)K09913-RB	L(2)K09913-RB	L(2)K09913-RB	0.134322301107358	1		9.60937612366325	9.51199650604701	8.80949537239673	9.61803921290024	9.61099582410197	9.18875382574279
IDGF6-RA	IDGF6-RA	IDGF6-RA	-0.28340770565635	1		10.6318605326662	10.5934474086298	10.7302502068554	10.473626116154	10.4145746539323	10.2126151768183
OBP83A-RA	OBP83A-RA	OBP83A-RA	1.06758066416729	1		7.55764166451078	6.42595729515749	8.32220319836656	8.64470789203641	8.86329346588079	8.5162178490694
ERF1-RC	ERF1-RC	ERF1-RC	-0.0836697856804134	1		9.55568012725205	9.46893353902445	8.87123607887884	9.46866200965777	9.05080474692179	9.18488141001254
CLPX-RA	CLPX-RA	CLPX-RA	-0.0584187407821147	1		9.60328145861838	9.80269531755029	9.63919988954144	9.77110173420945	9.49808338311802	9.59403516543281
COMT-RA	COMT-RA	COMT-RA	0.0286223449857762	1		9.82024123386539	9.81525287638215	9.64706554176066	9.89876996556569	9.74317236025882	9.72647083973566
CG6424-RB	CG6424-RB	CG6424-RB	-0.237417884786275	1		9.68442601473842	9.80111790929847	9.63722675755306	9.46140773540639	9.31934167114789	9.61577133163504
CG13245-RA	CG13245-RA	CG13245-RA	0.0782567784919874	1		9.79550803534189	9.66898603631555	9.61132740432182	9.81160100046104	9.74122793626519	9.75939204706533
CG43816-RA	CG43816-RA	CG43816-RA	0.0782567784919874	1		9.79550803534189	9.66898603631555	9.61132740432182	9.81160100046104	9.74122793626519	9.75939204706533
PFAS-RC	PFAS-RC	PFAS-RC	-0.460721243352103	1		7.50630827118491	7.63094773303207	8.91423861569319	2.5302815358348	8.41383765916188	8.14580204053593
CG31161-RB	CG31161-RB	CG31161-RB	0.0803547024736582	1		9.89032656159462	9.75948797126483	9.54762374082826	9.74743840033145	9.89255660381962	9.81682087760153
MILT-RC	MILT-RC	MILT-RC	0.0228052250022298	1		7.30072043944494	7.97668994031237	7.5392174189533	8.70737518702604	7.51501618871548	2
SCSALPHA1-RB	SCSALPHA1-RB	SCSALPHA1-RB	0.0581607410317598	1		8.13235761236481	8.35765231728786	4.80617159857796	7.28466368346261	8.88106238659058	5.1410098223163
SFP24BA-RA	SFP24BA-RA	SFP24BA-RA	0.119722964216381	1		8.63677494873392	8.69656540237589	9.10334726871747	8.84752378181694	8.6805576305259	9.24376624525984
TSR-RA	TSR-RA	TSR-RA	-0.0354764473119503	1		9.87859923430052	10.0981808407369	10.052920535256	10.0271509258031	10.000539449078	9.90655499922506
APP-BP1-RA	APP-BP1-RA	APP-BP1-RA	-0.0686575843939102	1		9.61140197053924	9.44084507933876	9.38781892316712	9.19455104544463	9.3830792149419	9.63008227895208
RPN5-RA	RPN5-RA	RPN5-RA	0.00717232569617841	1		9.49771934995105	9.58347836693769	9.58290580391087	9.47407887748898	9.50497563162653	9.69278081749461
RHEA-RF	RHEA-RF	RHEA-RF	0.0315920278573631	1		10.6228508188646	10.5433777293254	10.4802392135075	10.5284577003865	10.7820261513975	10.4137800003935
ASRNA:CR45046-RB	ASRNA:CR45046-RB	ASRNA:CR45046-RB	0.918775682106594	1		7.18578236354411	8.03690253786556	7.81533665489555	9.01047515708719	8.7166303560336	7.97692953285742
DIKAR-RC	DIKAR-RC	DIKAR-RC	-0.334347261488627	1		8.79843499767291	6.96602163474913	8.76681635873567	6.91149124328058	8.17545975235763	8.60872727629497
LNCRNA:CR42862-RC	LNCRNA:CR42862-RC	LNCRNA:CR42862-RC	-0.200460289333781	1		9.2182266237624	9.61614050964116	8.4758411862056	8.87235077433151	9.1741188630409	8.86977831271542
ACT79B-RB	ACT79B-RB	ACT79B-RB	-0.0565342321337096	1		9.21289952361133	8.86607612209368	9.47436055259774	9.16805867464235	8.86686480119945	9.36337325955705
SPP-RA	SPP-RA	SPP-RA	-0.0233561355118427	1		9.82374018673943	9.89727228399753	9.8378291815028	9.88256735991169	9.77773117516138	9.82555230802648
DRO-RA	DRO-RA	DRO-RA	-1.36123375867537	1		6.44986260356603	6.82411735831082	9.00272287696776	6.75415760679018	7.045759771536	5.50631919245323
AK3-RA	AK3-RA	AK3-RA	0.0336229466023691	1		9.71489411038273	9.44286963499577	9.04500974678293	9.41522291213365	9.44650831027816	9.51604191377807
CG31327-RA	CG31327-RA	CG31327-RA	0.00377787377568879	1		9.71112060186651	9.45696252790051	9.53071705177836	9.48126987450509	9.5163900432797	9.70770144136501
CG32591-RB	CG32591-RB	CG32591-RB	-0.123758874164134	1		10.0422221491551	9.79953877445821	9.61333625308719	9.88528046241852	9.61737036451823	9.59549447606651
CG32388-RA	CG32388-RA	CG32388-RA	0.0905852503512486	1		9.87185485376221	9.75948797126483	9.40878970707166	9.7943831931435	9.85708446740496	9.69686540616464
CG43439-RA	CG43439-RA	CG43439-RA	0.0905852503512486	1		9.87185485376221	9.75948797126483	9.40878970707166	9.7943831931435	9.85708446740496	9.69686540616464
PNUTS-RB	PNUTS-RB	PNUTS-RB	-0.072728298162035	1		9.49990808972666	9.63751156212183	9.56848223985273	9.7414614202353	9.29037966113292	9.41882866681327
SDHA-RB	SDHA-RB	SDHA-RB	0.0891807984271309	1		10.1267982707078	10.2779067655182	10.1680936926193	10.2644688255478	10.4940876376478	10.0581919196605
SLS-RU	SLS-RU	SLS-RU	-0.151753227345412	1		8.86107324171265	7.30563884779573	9.16216432259969	8.54871393822182	8.11667774784564	8.7306129185259
CG32486-RD	CG32486-RD	CG32486-RD	-0.0462047494360706	1		10.0748890905515	9.98046443625528	9.77819578708466	10.0478831225352	9.89080355894223	9.75939204706533
P5CDH1-RA	P5CDH1-RA	P5CDH1-RA	0.101143615413839	1		9.80615994013347	9.93946793031648	9.8378291815028	10.0246921401487	10.0437771618528	9.81682087760153
MFAS-RM	MFAS-RM	MFAS-RM	0.13433363855233	1		9.12487690919898	9.07630468167175	9.69527747750247	9.64069551361718	9.76821424775258	8.79807551567449
EMC1-RC	EMC1-RC	EMC1-RC	-0.149624397351846	1		8.33719412031479	9.17703997933766	8.25688221133776	8.68885915434693	7.99140066211571	8.72262181255693
PS-RK	PS-RK	PS-RK	0.215723396959979	1		9.28828114128371	8.90771536362906	9.74742852316449	9.62779265532176	9.88024031944455	9.09694762375118
MCAD-RA	MCAD-RA	MCAD-RA	-0.155153083420334	1		10.0778224589608	10.1436995500819	10.4411898988576	10.1918114205117	10.1009997731279	9.92059463773246
MS(2)34FE-RA	MS(2)34FE-RA	MS(2)34FE-RA	-0.0192739177274723	1		9.77757820430356	9.49062568974519	9.57879947903331	9.52193664760321	9.54118831680218	9.72647083973566
NINAC-RD	NINAC-RD	NINAC-RD	-0.361356105506878	1		9.42816698183429	9.59626832502864	9.01188927478542	9.36167755560037	9.10624471803028	8.39071895291535
SUMO-RB	SUMO-RB	SUMO-RB	0.0802520253782803	1		9.11062497736804	9.20116190417697	9.34735598997881	9.16359559370142	9.21672412673647	9.49898884192786
CG17560-RA	CG17560-RA	CG17560-RA	-0.0582150433723204	1		9.70354384519655	9.90757100300342	10.199188330722	9.85238155162878	9.96599071443224	9.85995899262978
ACC-RG	ACC-RG	ACC-RG	1.49465145144613	1		2	2	7.81533665489555	7.85446968219809	8.64355977193321	2
MSBP-RB	MSBP-RB	MSBP-RB	0.0407165827574989	1		9.44416802791275	9.51199650604701	9.21603563114204	9.60986066961065	9.27164189448842	9.40557937997292
RPS10B-RD	RPS10B-RD	RPS10B-RD	0.308363634194239	1		8.93411243906774	9.41219887624949	8.89785051594814	9.32017264152755	9.58304263421133	9.30926241684068
CG2930-RA	CG2930-RA	CG2930-RA	0.520252558225558	1		7.93942573122187	8.03690253786556	9.08898254710445	9.09493761249726	9.23618403499375	8.47241246670923
CG32276-RB	CG32276-RB	CG32276-RB	-0.0284384184207342	1		8.98500146088203	9.35744094681557	9.40183326064215	9.40769417703208	8.95339042070227	9.2913652801221
MFAS-RP	MFAS-RP	MFAS-RP	0.106508837271947	1		8.83009404266407	9.2342690462198	8.97799054233967	9.44862431625465	8.87752606737098	8.99669262598251
STRN-MLCK-RB	STRN-MLCK-RB	STRN-MLCK-RB	0.882269102184026	NA		7.35008383999904	2	2	2	2	8.21579021636686
MFAS-RG	MFAS-RG	MFAS-RG	-0.177313983861426	1		10.1267982707078	10.2733631926865	10.5615592084045	10.0023724358878	10.3445796833032	10.0999179215574
ASRNA:CR46485-RA	ASRNA:CR46485-RA	ASRNA:CR46485-RA	-0.361606038969715	1		10.1810024173677	10.2981776021717	10.2658361477982	9.99234063831511	9.89605631601758	9.77364274087022
CG5050-RB	CG5050-RB	CG5050-RB	0.117150610795198	1		9.68442601473842	9.28254740284005	9.25000324238421	9.49731975253617	9.52319559179345	9.58377844947301
SAP47-RI	SAP47-RI	SAP47-RI	0.181379267860189	1		9.14739114541442	9.29604959281593	9.39717692459073	9.65983597703871	9.37557773368828	9.33395117587077
YME1L-RD	YME1L-RD	YME1L-RD	0.112093339292833	1		9.31835695004811	9.49843357249576	9.31315978880812	9.33215352963798	9.53222000388955	9.59695231207411
WNK-RN	WNK-RN	WNK-RN	0.265393418133384	1		8.32736794160361	8.68976180465923	8.36097851405258	8.69505760732606	8.35910164265335	9.05088560868748
UQCR-14-RA	UQCR-14-RA	UQCR-14-RA	-0.206843393688656	1		9.81321776682958	9.92215708683289	9.78712150398964	9.85791706640342	9.49808338311802	9.522193392053
CG15572-RA	CG15572-RA	CG15572-RA	0.0239510836487059	1		9.68634923841767	9.72496416292087	9.63129111816098	9.72943265656455	9.64882730124696	9.73178897757158
ATPSYNF-RA	ATPSYNF-RA	ATPSYNF-RA	-0.117845313236134	1		9.71865777466515	9.55193664798391	9.9847254098601	9.64710392505211	9.55453711299203	9.72513823649635
GOT1-RB	GOT1-RB	GOT1-RB	0.0535178075538299	1		9.58071145496089	9.59626832502864	9.31315978880812	9.54442509137453	9.50955223909619	9.6100069662495
PROTB-RA	PROTB-RA	PROTB-RA	0.188031336781855	1		9.7280242020591	9.48474192127996	9.22131375572241	9.55127467571311	9.84264774865039	9.63292751188149
SYP-RT	SYP-RT	SYP-RT	-0.197896421597613	1		9.92005196566285	9.47290190368563	9.90168531965591	9.5933631640597	9.45365078773434	9.68457678246465
NULP1-RA	NULP1-RA	NULP1-RA	-0.0751032484560245	1		8.55071482950406	8.28277003496213	8.57400118996039	7.58087691386816	8.28629249309974	8.99226795236325
CYP4E3-RA	CYP4E3-RA	CYP4E3-RA	-1.25531392470643	1		6.85743457383364	8.05818958058767	9.08319637002609	6.69353245298846	7.11946705515126	7.24626282765857
CG6565-RB	CG6565-RB	CG6565-RB	-0.0232257507358976	1		9.26530554000573	9.19636967691614	9.45432806044899	9.00049973865258	9.27702042143323	9.52984603762575
SPEN-RB	SPEN-RB	SPEN-RB	-0.107874939878778	1		9.18051711951266	9.20355206158461	8.20454237215289	8.47137725595394	8.87752606737098	9.06359452984198
YME1L-RB	YME1L-RB	YME1L-RB	0.0726047735225707	1		9.77577290424246	9.43271832564127	9.2344251986025	9.70966945099378	9.52771485406948	9.46266744954639
CG8746-RA	CG8746-RA	CG8746-RA	0.107541426699859	1		9.724284925105	9.64280522410968	9.37129492369516	9.67245664853611	9.73537889082015	9.67632582739549
CHIC-RB	CHIC-RB	CHIC-RB	-0.140199201333081	1		9.92331729692546	10.0324788837778	10.3404961862461	10.0896513231902	9.99402220944155	9.81431644627559
ISWI-RB	ISWI-RB	ISWI-RB	-0.0713624957444806	1		9.31338765472928	8.75313607645261	8.78118343944326	8.77915063311952	8.62680672333287	9.22503246034882
HYDRA-RF	HYDRA-RF	HYDRA-RF	0.128851848754889	1		9.0846112424305	9.07630468167175	8.78118343944326	8.98540607953046	8.98659810195762	9.33918710099224
CG7742-RA	CG7742-RA	CG7742-RA	-0.00796586609330892	1		9.69592708668451	9.12503181592878	9.14003964109338	9.23765178469338	9.2877176913064	9.47381890449869
LNCRNA:ROX1-RC	LNCRNA:ROX1-RC	LNCRNA:ROX1-RC	0.720179908466542	1		8.63677494873392	7.75345739933959	2	8.57247637916252	8.50833025421623	8.05112847590124
PINK1-RH	PINK1-RH	PINK1-RH	0.210930376495782	1		9.49990808972666	9.76920205245031	9.49847288009465	9.82579385161602	10.0247201973556	9.52831875248777
REF(2)P-RA	REF(2)P-RA	REF(2)P-RA	0.0382224130695984	1		8.79843499767291	9.54629816541528	9.68385269698262	9.11125253063628	9.87670198213445	9.17515465064445
TREH-RF	TREH-RF	TREH-RF	0.3020097526166	1		7.95227007810629	8.6412164784648	9.33279961232517	9.07130580725284	9.44172693774642	8.48191195353542
CG46025-RA	CG46025-RA	CG46025-RA	0.0286020797673188	1		9.65918796316486	9.44084507933876	9.11189794591364	9.43942345159245	9.39054189293982	9.51449993714721
CG42837-RA	CG42837-RA	CG42837-RA	0.0510323920261455	1		9.67477125024819	9.83850769003535	9.96755342876873	9.99108174463683	9.91342865366324	9.73444071301112
CG44243-RA	CG44243-RA	CG44243-RA	0.0510323920261455	1		9.67477125024819	9.83850769003535	9.96755342876873	9.99108174463683	9.91342865366324	9.73444071301112
CABP1-RA	CABP1-RA	CABP1-RA	0.00900271017231329	1		9.73175381234549	9.71327016293278	9.38311706092499	9.59170298998145	9.62371686291941	9.66525063295571
WDP-RA	WDP-RA	WDP-RA	-0.258794146366929	1		9.24978264491635	8.11515940953935	8.95599638553358	9.13424408661017	8.14636811041101	8.282539631715
RPL36-RA	RPL36-RA	RPL36-RA	-0.201255407044264	1		9.9995467671058	10.0311338369812	9.81357203029093	9.97078859891622	9.70577258375642	9.54503061661681
DIP1-RH	DIP1-RH	DIP1-RH	1.21111140827649	1		5.738562096748	7.48138810277316	2	2	8.83439998200466	6.13918323582622
BSG-RE	BSG-RE	BSG-RE	-0.58113907548134	1		6.96274498302402	5.84996116763496	8.91749401446989	7.95603370245101	6.07650277315189	7.05586070464755
CG5539-RA	CG5539-RA	CG5539-RA	0.153566612681009	1		9.70164342221337	9.39138336277804	9.18935141161736	9.60328428829571	9.63213566396932	9.55105997943765
ND-51-RA	ND-51-RA	ND-51-RA	0.812449546787349	1		7.74645280836296	7.58768494043357	8.0047756387754	7.70891475986615	9.39302089853223	8.11357198246615
AGO2-RE	AGO2-RE	AGO2-RE	-0.289318633883934	1		9.17778548819726	9.46495422862332	9.59921521416133	9.50615979771808	8.85612416321187	8.95864314049729
LNCRNA:CR42767-RA	LNCRNA:CR42767-RA	LNCRNA:CR42767-RA	0.133031015105502	1		9.01897464486477	8.95954410546069	8.89124279397434	8.9181115275203	8.95674579722024	9.34613890542053
CG7202-RA	CG7202-RA	CG7202-RA	-0.006262243002033	1		9.80084381854173	9.68617963344606	9.38781892316712	9.56656836333844	9.63632671301144	9.681831703911
MST27D-RA	MST27D-RA	MST27D-RA	0.0786040125079349	1		8.99123820617401	8.68634793595682	8.99657942868981	8.51757560301685	9.00291963460069	9.30034160083374
MSBP-RA	MSBP-RA	MSBP-RA	-0.167997703950984	1		9.86167879513028	9.8883859159163	10.1460604517993	9.93980341891571	9.71372719476497	9.7449991818425
HOE1-RI	HOE1-RI	HOE1-RI	-0.290783903761886	1		8.88471652018169	8.27369926035532	2	7.4180493819497	8.46185744439185	6.9226878680996
VIG-RC	VIG-RC	VIG-RC	-0.765187838291497	1		8.80906539296297	8.11515940953935	2	6.08674946343048	8.09856574254387	6.52953942185752
TRX-2-RA	TRX-2-RA	TRX-2-RA	-0.0207235269116345	1		9.83765175094372	9.92505669035954	10.0335486130822	10.0551298126214	9.89605631601758	9.77750498698668
CG30378-RA	CG30378-RA	CG30378-RA	-0.0202792362787182	1		9.83592012385635	9.67588808353792	9.43855262093452	9.72792198473192	9.56556752946937	9.61720883143355
CG33109-RA	CG33109-RA	CG33109-RA	-0.0944176964420107	1		9.8341864158468	9.84004476388835	9.84639454820387	10.0086070700162	9.68366851488068	9.50054747751865
SVIL-RL	SVIL-RL	SVIL-RL	-0.0647982454642516	1		9.2208828156518	8.84479698012317	8.6736275811177	8.5589458036289	8.72452548797911	9.22691682366337
PKA-R1-RAA	PKA-R1-RAA	PKA-R1-RAA	-0.0324038441894126	1		8.17681256143667	8.02072856518983	7.73643032043892	7.82650985715759	6.59009820392457	8.71726971168989
MAL-A3-RA	MAL-A3-RA	MAL-A3-RA	0.593619798628758	1		8.19853668462843	8.36621182954664	8.84069597769004	8.81089105412735	9.35028729411284	9.04020864467487
E(BX)-RH	E(BX)-RH	E(BX)-RH	0.343989651624414	1		8.44108287721705	8.11515940953935	8.22570670964693	8.46050268334601	8.24297569151631	8.99889988433022
RHEA-RB	RHEA-RB	RHEA-RB	-0.206618314326189	1		8.03911437357498	7.98782626362476	6.22576202690442	7.3646107917937	3.59454324586157	8.39742739340449
ROBL62A-RB	ROBL62A-RB	ROBL62A-RB	0.141112191111566	1		9.61947703017233	9.58714422542786	9.14003964109338	9.64390327758	9.66737741085718	9.50210443103296
MI-2-RD	MI-2-RD	MI-2-RD	-0.690123750727933	1		8.75877269210476	8.37895662542643	8.68894823760644	8.24083803081811	8.7440763354868	2
DRAT-RA	DRAT-RA	DRAT-RA	0.358213658051827	1		8.61270569099534	8.58732448628152	8.96231471950224	9.31615679956805	8.90904515345321	8.99669262598251
CG7140-RB	CG7140-RB	CG7140-RB	0.0726334248171088	1		9.90361352161665	9.79002749428654	9.65878419252687	9.85929763280162	9.90650480118143	9.81556920538116
CG31407-RA	CG31407-RA	CG31407-RA	-0.104914565691138	1		9.57241584156168	9.46893353902445	8.57812117537009	9.22485622411888	9.1798727876478	9.09075237036349
UBE3A-RA	UBE3A-RA	UBE3A-RA	0.0467524273859577	1		9.83765175094372	9.60352628426536	9.63722675755306	9.67559464070403	9.75863412356505	9.79030497255314
DIP-B-RD	DIP-B-RD	DIP-B-RD	0.937055934970961	1		7.4887830619874	6.90858122416558	8.11096035249034	8.43480530034541	8.37924674437294	8.68473332120444
CG14767-RC	CG14767-RC	CG14767-RC	-0.0300388737842746	1		9.41894321052242	9.37026311649975	9.45656767876954	9.63748060144676	9.12724216249723	9.34092819507027
CG5355-RA	CG5355-RA	CG5355-RA	-0.0218336345773061	1		9.76671236203073	9.64807953312303	9.5114571547321	9.63102920455105	9.55010122369239	9.68320489608526
CG3699-RA	CG3699-RA	CG3699-RA	-0.14719022544801	1		8.77332182156037	8.97361658660074	9.47436055259774	8.7316992675485	8.85252610733841	9.23817160811221
ERK7-RB	ERK7-RB	ERK7-RB	-0.0435547783242919	1		9.64738903192065	9.2780184445144	8.99657942868981	9.3400858677035	9.14205541019148	9.37020976485482
CG8001-RB	CG8001-RB	CG8001-RB	0.203355861204303	1		9.26014977727834	8.99032435042625	8.86787448534334	9.06653263698673	9.26353631913344	9.4005793584519
CG10589-RA	CG10589-RA	CG10589-RA	-0.119498772685751	1		9.70354384519655	9.53874574446877	9.32055608952594	9.55809189340903	9.20266171082839	9.44334781385896
PIF1A-RI	PIF1A-RI	PIF1A-RI	-0.141898961688263	1		9.85997578511003	9.55381125570095	9.40183326064215	9.40012594686851	9.41514232259902	9.60276896925249
CG42825-RA	CG42825-RA	CG42825-RA	-0.416409623897374	1		7.29064179122097	7.53551528552568	9.09186695642543	7.50529073930789	7.45933018503808	8.27527372071609
PAN3-RR	PAN3-RR	PAN3-RR	0.304900431205506	1		7.04897942269206	4.55578218577159	8.13353200296166	7.9299917909563	2	8.17342453100482
GPO1-RB	GPO1-RB	GPO1-RB	-0.0873124932812215	1		9.75942273392374	9.84770566429476	10.0260280586383	9.99234063831511	9.74122793626519	9.62723142366331
CG13442-RA	CG13442-RA	CG13442-RA	0.0424592987776924	1		9.724284925105	9.67932676389205	9.22657264056091	9.65507461533224	9.62160446400235	9.52984603762575
ATPSYNDELTA-RA	ATPSYNDELTA-RA	ATPSYNDELTA-RA	0.00643308280613199	1		9.46895936995593	9.57242456866469	9.94858426517026	9.76079675068521	9.66942388768177	9.62007954118348
MF-RP	MF-RP	MF-RP	0.39138490927841	1		8.06890541936221	7.6866844820881	8.68894823760644	8.25349324411443	8.5037497624846	8.93808553463023
CG12099-RB	CG12099-RB	CG12099-RB	-0.0469398368578509	1		10.1686733048639	10.1854095335364	10.1391054801537	10.1450353578901	10.1589551594993	10.0528902819835
SMSR-RA	SMSR-RA	SMSR-RA	-0.000447458405754271	1		9.79372504651197	9.67416566491851	9.3545794706001	9.66458167638345	9.5873785356765	9.60276896925249
CG2100-RA	CG2100-RA	CG2100-RA	-0.622985540791715	1		8.1153273834296	8.6412164784648	7.55602536290535	8.37814804158414	7.83973589437263	2
CG2841-RE	CG2841-RE	CG2841-RE	-0.764967026423658	1		6.62050336939184	8.89889328444836	7.58906496054814	6.3607353671338	7.67838612487036	7.4144408945548
CG30430-RB	CG30430-RB	CG30430-RB	-0.0567343220387248	1		10.0880425327472	9.86441780452576	9.79952545561807	9.94631377275098	9.83172460680382	9.81556920538116
UGP-RA	UGP-RA	UGP-RA	-0.363043653506341	1		9.34050936333288	9.3445037954848	9.95493507278627	9.38869863534646	9.11227523662293	9.1275310081505
IRP-1B-RA	IRP-1B-RA	IRP-1B-RA	-0.230765576942277	1		10.3936882570768	10.4708213844681	10.3573746556287	10.2686309419007	10.2355413798	10.022835601287
PROSALPHA7-RA	PROSALPHA7-RA	PROSALPHA7-RA	0.0452652364263138	1		9.76489340518182	9.72496416292087	9.59312077131185	9.6534839963406	9.78718573410509	9.781356921065
PROSBETA7-RB	PROSBETA7-RB	PROSBETA7-RB	-0.0125140182642314	1		9.65330055955054	9.71159182677664	9.7308703853077	9.66458167638345	9.64259054639192	9.7449991818425
COPIA{}1466	COPIA{}1466	COPIA{}1466	-0.126180642037451	1		10.1352710779659	10.3465615707301	10.3940602282917	10.2466446354953	10.2520221980433	10.0031787743772
TWEEK-RH	TWEEK-RH	TWEEK-RH	0.726692674464693	1		7.90019197695288	6.78634781340891	8.32710749030894	8.62860630274247	8.25392743058639	8.64017759024329
CG6262-RA	CG6262-RA	CG6262-RA	0.0243650633246089	1		10.3901526548305	10.1362121345655	10.052920535256	10.2253891124853	10.3674505302471	10.0687371029559
APC-RB	APC-RB	APC-RB	0.324565896457981	1		4.00662963298344	7.09520958407945	8.12229032030242	7.99674703577631	2	8.11764033657757
CG14995-RI	CG14995-RI	CG14995-RI	0.289922588072056	1		9.26787652835498	8.9309805236356	9.21867710719456	9.23977338805158	9.57433154077746	9.47064156032915
CG7630-RA	CG7630-RA	CG7630-RA	-0.0716746348996664	1		9.88195963794133	9.98185753906987	10.2465514187279	9.99108174463683	10.0134862647699	9.9159299225805
UFSP2-RA	UFSP2-RA	UFSP2-RA	0.0847788490328143	1		9.84455754959025	9.58347836693769	9.56848223985273	9.63748060144676	9.84264774865039	9.78007408542181
CG1640-RG	CG1640-RG	CG1640-RG	-2.63953985205186	1		8.85766377652886	7.40036134305641	7.53073943993512	5.64955636966449	2	6.44140017512857
CG8838-RA	CG8838-RA	CG8838-RA	0.0595459646866086	1		9.57241584156168	9.31385816248512	9.24223524661653	9.3733200434141	9.3880586202999	9.55406523780144
INVADOLYSIN-RA	INVADOLYSIN-RA	INVADOLYSIN-RA	-0.0567876554612331	1		9.14179543966351	9.2482285028268	9.53919516197545	9.63748060144676	9.13614835041584	8.9195628954226
CG15531-RA	CG15531-RA	CG15531-RA	0.0525100742128775	1		9.33316295503444	9.4489263110441	9.63919988954144	9.60493119617566	9.43692966610693	9.54351933046014
HIS3.3B-RA	HIS3.3B-RA	HIS3.3B-RA	-0.0434222796498125	1		10.2292914948543	10.330248679862	10.1543624003162	10.2727810852509	10.3069521374078	9.99546153454035
UGGT-RA	UGGT-RA	UGGT-RA	0.0143653687094828	1		9.41894321052242	9.46893353902445	9.63129111816098	9.46503943209231	9.46311941582074	9.63008227895208
HOB-RC	HOB-RC	HOB-RC	0.872866836610906	1		8.06890541936221	6.25213463081815	2	8.17140220485066	8.39417309159894	2
CG33303-RA	CG33303-RA	CG33303-RA	0.0333340575828694	1		9.14179543966351	9.2342690462198	9.43855262093452	9.31212974802332	9.14793838232875	9.44658577304049
RAPTOR-RB	RAPTOR-RB	RAPTOR-RB	0.175375740807848	1		2	8.1453110335142	2.62754408930739	8.09377071833447	2	5.71404662782159
GS2-RB	GS2-RB	GS2-RB	-0.118764362686283	1		8.82311849435463	8.95387645190556	8.24656504986362	9.06892119612879	7.94485064524553	8.5315457834852
CG5945-RA	CG5945-RA	CG5945-RA	-0.0464497240907364	1		10.6208409961142	10.3807578931213	10.6493481987016	10.6208888598795	10.6597128177797	10.2059431440653
CYCT-RB	CYCT-RB	CYCT-RB	0.0886604396096653	1		9.32330918760045	8.38317999341141	8.42184688782712	8.4749839741111	8.98001743376558	9.07410044050823
CG13326-RA	CG13326-RA	CG13326-RA	0.116741039243435	1		9.40031684552529	9.10982135450831	8.97486897440947	9.26707401488822	9.18274116709271	9.40224795845846
CG16826-RB	CG16826-RB	CG16826-RB	-0.186666735158869	1		9.15574421873163	8.93673866109752	8.68513329933746	9.07843608249259	8.08636350195081	8.90786430797943
CLU-RA	CLU-RA	CLU-RA	-0.0912634088714372	1		9.75942273392374	9.60894589166194	9.80304994154274	9.53062758310453	9.59601143975812	9.76329258104808
ACP24A4-RB	ACP24A4-RB	ACP24A4-RB	0.0658287338910957	1		8.24102752723473	7.95415604025347	8.89455043798107	8.51757560301685	7.896748422277	8.86736422104635
CG4161-RA	CG4161-RA	CG4161-RA	0.235935966764788	1		8.98187294850823	8.35765231728786	6.74869243969059	8.43480530034541	8.48062658785801	8.65424964069624
FAN-RA	FAN-RA	FAN-RA	0.0312299094863265	1		9.94757451154909	9.70485888908874	9.64313807614014	9.77549572210501	9.83172460680382	9.79919786731621
CG6441-RA	CG6441-RA	CG6441-RA	-0.0871034258205893	1		10.2026640117684	10.0012210356386	9.76198900320508	9.85238155162878	10.000539449078	9.88404231599129
CG15099-RB	CG15099-RB	CG15099-RB	0.271315186109798	1		7.35975702614745	8.80127332420302	8.99657942868981	8.7703715708135	8.85971326791714	8.8132057992985
S-LAP3-RB	S-LAP3-RB	S-LAP3-RB	-0.188869476550811	1		10.531657802994	10.3214724580647	10.277284450498	10.1686129566547	10.2533871388403	10.1563782902965
SOL-RB	SOL-RB	SOL-RB	-0.478839071836239	1		8.0330816258788	2	7.84299253248493	2	6.19489003334664	8.13781177669292
ZORMIN-RI	ZORMIN-RI	ZORMIN-RI	-0.161017135316609	1		10.4804831670153	10.6418375145924	10.5781103430052	10.3987002277652	10.5440181505758	10.2740508203004
VHAAC45-RA	VHAAC45-RA	VHAAC45-RA	-0.0588616007625746	1		9.28574629125287	9.37451197327875	9.21073812552471	9.28156313383409	8.9898772138488	9.39052702669821
CG4686-RA	CG4686-RA	CG4686-RA	0.240266489432137	1		9.26530554000573	8.89889328444836	9.10620312913212	9.44311084192133	9.24169613528063	9.31103997973358
CG7387-RA	CG7387-RA	CG7387-RA	0.174659723263371	1		9.65133274053968	9.44084507933876	9.41801309669215	9.61477335711007	9.76438982862999	9.66246849857475
MLT-RA	MLT-RA	MLT-RA	-0.0060986620292307	1		9.52591719058777	9.79795790924562	9.37603541006283	9.76079675068521	9.63213566396932	9.28414379355101
ZASP52-RN	ZASP52-RN	ZASP52-RN	-0.00896662672256474	1		8.21993853248067	7.09520958407945	8.94965025843215	8.50704499611772	7.59471138625521	8.51313262261971
BEL-RB	BEL-RB	BEL-RB	0.0263587981647929	1		10.0286422413719	9.76111153379684	9.88348949476906	9.89876996556569	9.95764142680449	9.90655499922506
CG5103-RA	CG5103-RA	CG5103-RA	-0.0234325997967932	1		9.73361500808184	9.49062568974519	9.04500974678293	9.47407887748898	9.39549565171626	9.41056213249806
CG31226-RA	CG31226-RA	CG31226-RA	-0.0571059851796653	1		9.36952652566408	9.01502870785857	8.46253087632759	9.30809142413858	8.73237764895773	8.69020726543489
ADSS-RA	ADSS-RA	ADSS-RA	-0.0225059572718295	1		10.1310408943242	10.0591197861046	9.86337421552411	10.1450353578901	10.0826886075033	9.74368359137627
CG15306-RA	CG15306-RA	CG15306-RA	-0.145379184387209	1		9.62148875264148	9.45896460717018	9.2000843981645	9.06892119612879	9.28505080070026	9.49117030506656
COW-RD	COW-RD	COW-RD	-0.0576075011046398	1		9.78657097366251	9.90610425086929	9.89509517835883	9.93457390000758	9.75671044105802	9.71845669383935
ND-30-RA	ND-30-RA	ND-30-RA	-0.00904118433156599	1		9.77757820430356	9.71159182677664	9.84639454820387	9.85099434790619	9.70377705901956	9.74762676918344
CG6304-RA	CG6304-RA	CG6304-RA	0.0930635245598327	1		9.5472389002262	9.04998212973044	8.56986940517233	9.13879875386689	9.24444430796349	9.22314563257057
HIW-RB	HIW-RB	HIW-RB	-0.0457818788307433	1		9.63350053211819	9.65857065464667	9.52858971655985	9.52541930692358	9.49577863044791	9.65548959918086
GBS-70E-RC	GBS-70E-RC	GBS-70E-RC	-0.0594907701417643	1		9.09043274401099	9.72662702337875	9.5114571547321	9.50792132525695	9.42244139031189	9.28595255685138
GLYS-RC	GLYS-RC	GLYS-RC	-0.107109607868943	1		9.56197879273308	9.65333463015076	9.96125804634722	9.78569661426345	9.53671112911826	9.54955499941117
BIC-RB	BIC-RB	BIC-RB	0.113843045060703	1		8.96929061201638	9.20116190417697	9.7103711295685	9.52019216018944	9.49115804985652	9.30213018239841
CG10616-RA	CG10616-RA	CG10616-RA	0.0782893818904037	1		9.79015244455749	9.64632357171426	9.62333875225745	9.67402649779699	9.83355088336783	9.78903007234497
CUL3-RC	CUL3-RC	CUL3-RC	0.169816688186221	1		9.46448342491634	9.37874835355681	9.30820777130805	9.60493119617566	9.53446731411836	9.52065797972047
CG3061-RA	CG3061-RA	CG3061-RA	0.0222013650843442	1		9.67283251970321	9.62864539765361	9.72158863428773	9.66773682539417	9.66942388768177	9.74631357371755
RPN6-RA	RPN6-RA	RPN6-RA	0.217554981898501	1		9.0846112424305	9.04199079228515	9.14003964109338	9.31212974802332	9.21111559813822	9.37701402670715
CG11141-RB	CG11141-RB	CG11141-RB	0.212510106344609	1		9.04918013003626	8.53134097270346	8.9336617259513	8.79366472108942	9.07879102240656	9.27870385741103
GEL-RB	GEL-RB	GEL-RB	-0.460784819713206	1		9.80792763641628	9.72496416292087	10.1307150130892	9.65507461533224	9.48419931267689	9.13557825558466
SDHA-RC	SDHA-RC	SDHA-RC	0.19188132357318	1		8.19313624449654	8.64825233927126	8.83382058911385	9.18577419798326	8.37924674437294	8.62882028048599
VPS13-RA	VPS13-RA	VPS13-RA	-0.135711383980147	1		9.86507879612403	9.91050004120667	10.0603025564337	9.62617165379456	9.89780299363535	9.89830166813769
SYD-RD	SYD-RD	SYD-RD	0.747045840960226	1		6.77307881877276	8.07916709344822	8.12792211120088	8.52802990093596	8.33867125611231	8.66540928265972
SWS-RA	SWS-RA	SWS-RA	0.0241149675426481	1		9.86337979722519	9.64983335987937	9.44081684388223	9.6911830295805	9.69777386999795	9.66802741251389
CG5787-RB	CG5787-RB	CG5787-RB	-0.422932305714812	1		8.92110467714273	8.02072856518983	7.19743683480231	7.12854670327133	7.4966919758863	8.43703587394999
CG4928-RB	CG4928-RB	CG4928-RB	-0.161606669912106	1		10.4793743775237	10.5611936537111	10.4332515813695	10.1686129566547	10.5339447161244	10.27131432077
ACT5C-RB	ACT5C-RB	ACT5C-RB	0.0297855098649157	1		9.99644967175312	9.87645163371273	9.9082454944304	10.0308312648901	9.97759913032111	9.8611727549828
RPL13-RC	RPL13-RC	RPL13-RC	0.199515688108496	1		9.18868111709418	9.53305536923791	9.33035920609307	9.45411680021564	9.70177877026456	9.50831549668343
SMVT-RA	SMVT-RA	SMVT-RA	-0.117001099185902	1		9.93144843681957	9.77885116315082	9.52432561230473	9.8893405734669	9.75092395531407	9.18488141001254
PNS-RA	PNS-RA	PNS-RA	-0.52081557046622	1		9.25756496997697	8.66222195081665	8.89455043798107	8.91014085112574	7.55098082813285	8.54671257658753
PHGPX-RA	PHGPX-RA	PHGPX-RA	-0.0820222691221145	1		9.28066319055829	9.58164193868833	9.75654602963785	9.52715748897759	9.3830792149419	9.49742852062215
ANA1-RA	ANA1-RA	ANA1-RA	0.0646835338602465	1		8.6837412793392	8.66569331997951	8.92721636723115	8.53149789981632	8.67649330162246	9.18488141001254
CG8036-RB	CG8036-RB	CG8036-RB	-0.0540537541071631	1		10.1932270588054	10.1109696576498	10.0062891439136	9.74892878426185	10.3174305522766	10.0368674616912
RPL29-RA	RPL29-RA	RPL29-RA	0.0431664943656438	1		9.55568012725205	9.47290190368563	9.67810619907887	9.67559464070403	9.53222000388955	9.62437492375089
VELO-RD	VELO-RD	VELO-RD	0.240912090547033	1		9.2419581119004	9.19636967691614	9.03004917853259	9.48485197642057	9.36551469604552	9.34092819507027
CG12853-RA	CG12853-RA	CG12853-RA	0.318365173058082	1		9.10775761793523	8.8929817845047	8.25688221133776	9.14333908703129	9.11227523662293	9.07828147641039
MHC-RF	MHC-RF	MHC-RF	-0.424002916301693	1		9.54512085368491	9.68617963344606	10.0410301672104	9.25872871261898	9.39302089853223	9.39723635761935
SLIK-RB	SLIK-RB	SLIK-RB	-0.360221498477588	1		8.40883165537974	8.91064410905543	8.47141804677903	8.79366472108942	7.11946705515126	8.3873529986085
CG34051-RB	CG34051-RB	CG34051-RB	0.0635936287454359	1		9.32083519372283	9.37874835355681	9.25772963633168	9.42644285683973	9.24992499812953	9.45625627429381
CG9812-RE	CG9812-RE	CG9812-RE	1.45213922173102	1		6.03267567799358	6.50559778330562	7.44310130915457	8.63184102918994	8.40403887970851	7.20861485656584
VVL-RD	VVL-RD	VVL-RD	0.147290520525254	1		8.31250203621002	9.01502870785857	9.24741855497979	9.18577419798326	8.94665616502463	9.02512688896995
ALIX-RA	ALIX-RA	ALIX-RA	-0.0573325044320235	1		9.88698561276123	9.84770566429476	9.80480896090184	9.89204098014738	9.72360917512733	9.7449991818425
ALPHACOP-RB	ALPHACOP-RB	ALPHACOP-RB	0.225725453549023	1		9.17504867493637	8.8810856167455	9.14837620847552	9.10428300236266	9.35028729411284	9.41882866681327
4E-T-RG	4E-T-RG	4E-T-RG	0.154616447403606	1		7.23916455519411	8.57260667799755	6.68898836244816	6.50883040775392	8.19263725706637	8.33240148002993
GBETA13F-RF	GBETA13F-RF	GBETA13F-RF	-0.146066517669079	1		9.69018801140671	8.95103425364637	9.45208495997193	9.58671097425418	9.15963284391492	8.92653678321507
USP30-RA	USP30-RA	USP30-RA	-0.0712055409059491	1		9.64738903192065	9.39765961206432	9.18935141161736	9.3141446789037	9.24992499812953	9.48015267654715
TER94-RE	TER94-RE	TER94-RE	-0.028109879797096	1		10.3901526548305	10.1499095154747	10.2085204124138	10.1983716097095	10.3174305522766	10.1573666988306
ALD2-RA	ALD2-RA	ALD2-RA	0.0138483461551208	1		9.89365979143336	9.85532609909558	9.55391301653336	9.77256788430884	9.85528775824514	9.74104880591237
MILT-RF	MILT-RF	MILT-RF	1.10339131415544	1		7.59087647738838	2	6.54487141264864	8.4458745591123	6.07650277315189	7.59453513910588
IMPL2-RD	IMPL2-RD	IMPL2-RD	0.18411457001727	1		8.59643349498877	8.73342226419838	9.10905334744773	9.29590818293397	8.74018730419608	8.94038423250244
ACER-RA	ACER-RA	ACER-RA	-0.0539523837753385	1		10.2345585205164	10.2058208650008	10.2071909479914	10.1013663065258	10.2506559646461	10.1364665679925
TREH-RA	TREH-RA	TREH-RA	-0.27279391226861	1		10.1422939369196	10.0839809524101	9.87178969222781	9.73545957489692	9.78341134240933	9.77879010807371
CG16719-RA	CG16719-RA	CG16719-RA	0.0814244564320175	1		9.40499603038858	8.93960913441379	8.89455043798107	9.03999412497331	9.12724216249723	9.34960228605675
PIF2-RA	PIF2-RA	PIF2-RA	0.14481005059781	1		9.34538626808047	9.10215556105934	9.15114439350676	9.43572661249179	9.21111559813822	9.37701402670715
SNO-RA	SNO-RA	SNO-RA	-0.139245542177257	1		9.5472389002262	9.49453491315833	9.44081684388223	9.09727964142442	9.36551469604552	9.5660240576276
AQZ-RB	AQZ-RB	AQZ-RB	-1.68339463236141	1		8.06299622083502	8.59826513979032	6.71914922608119	4.89550805414873	5.43447806564129	7.42104018127156
CG13917-RA	CG13917-RA	CG13917-RA	0.0611328457114293	1		8.58822804996604	8.72679067315567	8.83037056850801	9.11818855156004	8.19831794073592	8.86494608305565
KRA-RF	KRA-RF	KRA-RF	-0.0704319219844646	1		10.1239629076552	10.0498513259936	9.99554756522611	9.98223859578142	10.0102604369235	9.97093506216382
CG9855-RC	CG9855-RC	CG9855-RC	0.725631108056594	1		7.88016760028549	7.77290115607546	8.22044466162071	8.7195884901901	8.53999284748646	8.78022059829649
CG4712-RB	CG4712-RB	CG4712-RB	0.0064147780123218	1		9.67089118033628	9.23192928150891	9.14560270174985	9.21841563322654	9.39796616705582	9.4927374058535
CG1317-RB	CG1317-RB	CG1317-RB	0.148810217649662	1		9.72989021241101	9.8277020737774	9.72530850358889	9.80014532415517	10.1070522096774	9.80929450314289
FAS1-RE	FAS1-RE	FAS1-RE	-0.0370432325636216	1		8.79487405451856	9.51777038504068	9.1947278859274	9.39251780508171	9.15087089676687	8.90551316382073
HRB87F-RC	HRB87F-RC	HRB87F-RC	-0.014794892160736	1		8.71798909890992	8.6412164784648	8.74865394149548	8.29489307913392	8.51744783863205	9.1174084128523
GBETA13F-RC	GBETA13F-RC	GBETA13F-RC	0.0288213457903524	1		2	8.24149475244266	7.36894387165494	2	7.78037731181829	8.00794554914633
NEP4-RC	NEP4-RC	NEP4-RC	0.0623894689660778	1		8.34208222585267	8.48100008401821	8.73025995506331	7.98161385738633	8.57097544404496	9.02512688896995
LECTIN-37DA-RB	LECTIN-37DA-RB	LECTIN-37DA-RB	-0.502700012778316	1		5.79669125188832	6.01145724640428	8.77401778333989	6.45140347937751	6.64104290151672	7.71220487002852
MHC-RU	MHC-RU	MHC-RU	-0.103850343005578	1		8.28230263322545	9.41013078789258	9.28066360445107	9.09493761249726	9.14793838232875	8.60583386566774
CTSF-RB	CTSF-RB	CTSF-RB	-0.0314031970693693	1		10.3397222885649	10.3291545673363	10.0603025564337	10.2707075058943	10.4133540639142	9.93103542588151
USP20-33-RA	USP20-33-RA	USP20-33-RA	0.0327694378682823	1		9.49333188340554	9.42863771721181	9.44081684388223	9.41522291213365	9.43452503501045	9.59695231207411
JIL-1-RA	JIL-1-RA	JIL-1-RA	-0.0256362039941486	1		9.08752492955316	9.1818967378025	9.22131375572241	9.14560390646798	8.89161963068916	9.33569859649178
SEC61BETA-RA	SEC61BETA-RA	SEC61BETA-RA	0.00691919340469107	1		9.35267085267872	9.42454553418951	9.57261799361099	9.42644285683973	9.37808256382133	9.561551108858
PICOT-RA	PICOT-RA	PICOT-RA	0.00599358791226564	1		9.43275684700565	9.2643456347524	9.6626693516645	9.75783889922693	9.64675137723511	8.84299849196339
CNT1-RB	CNT1-RB	CNT1-RB	-0.0458159421876042	1		9.85656372229237	9.6232994265353	9.33766807530927	9.58837689949841	9.56336818268066	9.57492856497369
WAL-RA	WAL-RA	WAL-RA	-0.0899646707818987	1		9.8289727561208	9.79637530986434	10.0047595205108	9.87303111864211	9.72163818669929	9.76718259780346
BEST2-RA	BEST2-RA	BEST2-RA	0.11334038536726	1		9.28574629125287	9.59626832502864	9.64117032662001	9.62129769240617	9.6937578212317	9.57344829183692
CG6700-RA	CG6700-RA	CG6700-RA	-0.0315817425332447	1		9.90361352161665	9.97207745108157	9.81531827489849	9.8201334551665	9.92375252336525	9.8611727549828
CG10550-RD	CG10550-RD	CG10550-RD	0.0661036755971323	1		8.55071482950406	9.12250784942593	9.37129492369516	9.17250799129107	9.01905858178809	9.16142606578198
EIF3I-RA	EIF3I-RA	EIF3I-RA	-0.0384774929487979	1		9.53661743446285	9.74643327274277	9.55391301653336	9.76669432273709	9.5163900432797	9.42868638721749
FZO-RA	FZO-RA	FZO-RA	-0.078472816428115	1		9.04918013003626	9.03663853566666	8.94327609260398	8.56572695370532	8.87398105865817	9.26776205897164
DA-RC	DA-RC	DA-RC	0.299698538781769	1		7.63137145450812	8.13533034589427	6.99044226634919	7.83214533976757	7.03310062469645	8.58541586197547
QSOX1-RA	QSOX1-RA	QSOX1-RA	-0.0322496153185904	1		10.2240051697281	10.2515836284587	10.0499571179063	10.2157209955108	10.2601925391058	9.94712793806324
PFAS-RB	PFAS-RB	PFAS-RB	-0.0981120475885742	1		7.68622019214516	7.41693484711556	6.47588769809541	8.50704499611772	2	6.09033665959943
PKA-C1-RB	PKA-C1-RB	PKA-C1-RB	-0.107610749816991	1		9.64936223378044	9.670714646244	9.96598215666778	9.72186342901878	9.5873785356765	9.67079885782275
GIP-RA	GIP-RA	GIP-RA	-0.127411552993447	1		8.86786809450513	9.03931714601764	9.56225629406126	8.89675774299335	9.00291963460069	9.25673664030202
PROSBETA5-RA	PROSBETA5-RA	PROSBETA5-RA	-0.00374925653939996	1		9.39797154964853	9.52924927828389	9.69717284241748	9.43387463449524	9.55232087323354	9.63434802688304
BETATUB65B-RA	BETATUB65B-RA	BETATUB65B-RA	0.0774387789895645	1		9.47564735741764	9.43067946415691	9.27559858058198	9.60986066961065	9.37306854706431	9.42376594654097
IF-RD	IF-RD	IF-RD	0.20805435368496	1		8.72922672376477	8.13031398937596	9.46326574848726	8.95731744179371	9.36551469604552	8.87939448554305
CG4218-RA	CG4218-RA	CG4218-RA	-0.413482430171779	1		8.67601896944269	9.02587408252175	8.68513329933746	8.84752378181694	7.47813202289717	8.5315457834852
CAH1-RA	CAH1-RA	CAH1-RA	0.13614276901087	1		9.67089118033628	9.59080079265078	9.67426244468997	9.90813812754826	9.8371965155618	9.58230723355841
CG43675-RB	CG43675-RB	CG43675-RB	0.0768770079773422	1		9.50427563266114	9.22488713305145	8.60663626416412	9.43572661249179	9.29568891084953	8.92885394114638
STA-RE	STA-RE	STA-RE	0.104942088514691	1		9.24717917959567	9.63927827521515	9.2000843981645	9.29590818293397	9.99402220944155	8.95864314049729
CG6761-RB	CG6761-RB	CG6761-RB	0.00544402880544232	1		9.85656372229237	9.65682742377247	9.47214840709679	9.62454882887303	9.7077653521109	9.69414363238563
CG32473-RB	CG32473-RB	CG32473-RB	-0.228854396645363	1		9.63150550111561	9.40390867560375	9.55809068656006	9.14560390646798	9.21111559813822	9.52678984880115
T-GRIP84-RA	T-GRIP84-RA	T-GRIP84-RA	-0.0778322395667924	1		9.76124859694422	9.482775320599	9.26029593294358	9.47227551378396	9.35028729411284	9.48645876334058
CG8813-RA	CG8813-RA	CG8813-RA	0.043744647853055	1		9.95397480678188	9.68617963344606	9.68193973980703	9.71730275679371	9.92031943550521	9.82679535259151
RSPH3-RA	RSPH3-RA	RSPH3-RA	0.0269943549661304	1		9.69592708668451	9.5705740067647	9.27051571172286	9.47407887748898	9.5873785356765	9.58671638803573
CG31459-RA	CG31459-RA	CG31459-RA	0.0670093262868096	1		9.16955942367431	9.25054200326566	8.80246930636065	9.23977338805158	8.98001743376558	9.22314563257057
SCSBETAA-RD	SCSBETAA-RD	SCSBETAA-RD	0.840159810264447	1		8.49474673337068	7.70028859421488	7.00275515885635	8.72565658689953	8.89861511679771	8.40076995211221
NOT1-RF	NOT1-RF	NOT1-RF	0.0765768044402362	1		9.0758347066589	8.1049671891011	8.11663645862224	8.30303236964642	8.47127253871045	8.90551316382073
ACXC-RA	ACXC-RA	ACXC-RA	0.00482126476473655	1		9.61342497668921	9.34233627953898	9.2344251986025	9.17694362828569	9.47954143711436	9.54804844779108
CG15208-RA	CG15208-RA	CG15208-RA	0.043462745634112	1		9.73547380581529	9.62686560745548	9.38076037088158	9.45045746860513	9.75863412356505	9.6721825865305
CG13733-RA	CG13733-RA	CG13733-RA	0.038109732192704	1		9.50645445583404	9.36172767796049	9.09761853193061	9.37525135625082	9.2877176913064	9.43847720814162
CNOT4-RG	CNOT4-RG	CNOT4-RG	0.18930019390349	1		8.24625195768041	7.75345739933959	8.08802993732709	8.00175635745665	7.62876582616988	8.79553830239167
TOUS-RA	TOUS-RA	TOUS-RA	-0.129489395211417	1		9.74288513979033	9.43271832564127	9.32055608952594	9.38295085678765	9.258107191153	9.48803098752629
ATP7-RB	ATP7-RB	ATP7-RB	0.040798021338978	1		9.60734742807204	9.55755317944438	9.00272287696776	9.47046989305912	9.50268187202744	9.39052702669821
KST-RF	KST-RF	KST-RF	0.0393840261927892	1		9.69592708668451	9.79953877445821	9.92613366196584	9.95279487967723	9.88376999989652	9.70364745996265
AMPDEAM-RK	AMPDEAM-RK	AMPDEAM-RK	-0.144909269125966	1		8.17133003017362	8.19420430931061	2	7.58755599637977	8.38423937204577	2
SHEP-RH	SHEP-RH	SHEP-RH	0.000500720032339163	1		9.39797154964853	9.52734246073812	9.80832057856316	9.62617165379456	9.55674995342788	9.58083451581154
UBC4-RA	UBC4-RA	UBC4-RA	0.293901336993426	1		8.91127130655956	8.96518958063611	8.44909662107267	8.98287504545089	9.09715141048225	9.16928696087775
CG10934-RA	CG10934-RA	CG10934-RA	-0.113204138290256	1		9.43961438079718	9.1818967378025	9.26029593294358	9.06653263698673	9.03184099734996	9.41717914493784
RHOGEF2-RE	RHOGEF2-RE	RHOGEF2-RE	-0.0576141720292176	1		9.11634265601021	9.49648555976683	9.44533465689791	9.52715748897759	9.15379746247785	9.20414037656704
CG13243-RA	CG13243-RA	CG13243-RA	-0.122824438265166	1		9.63150550111561	9.39138336277804	9.21073812552471	9.47046989305912	9.08186735958074	9.31458854850782
CG17010-RA	CG17010-RA	CG17010-RA	0.101997390546601	1		9.63150550111561	9.38928519743361	9.2000843981645	9.54614053864451	9.5163900432797	9.49430280625306
ZASP52-RE	ZASP52-RE	ZASP52-RE	-2.27696655201629	1		8.40416491443665	8.22746966958521	5.06291484486122	6.69353245298846	4.15796147375721	4.73780024499912
PAPLA1-RB	PAPLA1-RB	PAPLA1-RB	0.451855413942927	1		2	8.3228972090898	7.75110165997748	7.46232940779193	8.81973330389375	6.72353636010476
CG17841-RA	CG17841-RA	CG17841-RA	-0.04662133623047	1		9.66894722511689	9.85987911366475	9.77640399788652	9.77256788430884	9.70975537168719	9.69141671402867
PROSBETA1-RA	PROSBETA1-RA	PROSBETA1-RA	-0.00985362775235315	1		9.89032656159462	9.8183752613661	9.71785914881279	9.81587353568508	9.80591097937559	9.781356921065
CG15631-RA	CG15631-RA	CG15631-RA	0.107982342807106	1		9.21022857903379	9.08670068413694	8.97486897440947	9.26290739794403	9.015845203323	9.29855079912188
CG7518-RH	CG7518-RH	CG7518-RH	-0.400649611332014	1		8.31747437768433	8.8810856167455	8.24137866860361	6.21306217452473	8.89861511679771	8.12977701276715
CNN-RH	CNN-RH	CNN-RH	0.521074267120867	1		8.64074773863153	7.79842512582236	7.37842470593256	8.70430563739615	8.29161677753455	8.6231079206864
SLO-RT	SLO-RT	SLO-RT	0.0670317210513782	1		8.32242964050899	8.91648382351751	9.18935141161736	8.85307793101945	8.79744986989103	9.08868135980885
OBP51A-RA	OBP51A-RA	OBP51A-RA	0.0138092902959067	1		9.76489340518182	9.72163268106192	9.65488854244746	9.9502059297144	9.75863412356505	9.43195738255082
SCU-RA	SCU-RA	SCU-RA	-0.0336563531825812	1		9.53020681627208	9.55005960127135	9.76741151878015	9.68185022272181	9.48652262317478	9.57936029316309
PECT-RD	PECT-RD	PECT-RD	0.0640781124057084	1		9.17778548819726	9.43678742476988	9.60730129573547	9.68185022272181	9.46075807842874	9.27506580410494
RPN10-RB	RPN10-RB	RPN10-RB	0.0301033162761424	1		9.28320697958896	9.60533508314299	9.44983836649338	9.46685185790196	9.47486847444264	9.50676523532522
TEP4-RA	TEP4-RA	TEP4-RA	-0.125378817786898	1		10.1945789801573	10.3324344187929	10.1152045939446	10.1950952438998	10.2230560251568	9.83051807303803
MEI-218-RE	MEI-218-RE	MEI-218-RE	0.127086182081445	1		9.10200574557911	8.87809618427512	8.75957880675025	8.67324549917753	9.12426117324307	9.27506580410494
CG17896-RB	CG17896-RB	CG17896-RB	-0.147172407749998	1		9.99489862725296	9.93228030469646	10.1924854055409	9.94110784211135	9.87137815135714	9.87685943790692
CG10565-RA	CG10565-RA	CG10565-RA	-0.065951613519616	1		9.78657097366251	9.72994700544259	9.23181242541312	9.52193664760321	9.59601143975812	9.49586650995126
TWEEK-RF	TWEEK-RF	TWEEK-RF	-2.26769556356592	1		8.50785650107671	7.86032670436792	2	4.61080079606713	2	6.72353636010476
SSRBETA-RA	SSRBETA-RA	SSRBETA-RA	0.162124099510592	1		8.84738676799759	8.78221072737979	9.05981676671519	8.96503237439961	8.93309261053479	9.25673664030202
SFP65A-RA	SFP65A-RA	SFP65A-RA	0.00886113557930255	1		8.90137045175337	9.1400835837749	9.25000324238421	9.26290739794403	8.8380434718982	9.19646761353084
CYP313A1-RA	CYP313A1-RA	CYP313A1-RA	-0.244223457050985	1		8.90137045175337	8.93386246512588	7.99864094418384	8.94696626611564	8.46657267195495	7.55307794305065
GLD2-RC	GLD2-RC	GLD2-RC	-0.137080078706112	1		8.80553062398414	9.18673720108196	8.79540885516801	8.47137725595394	8.75182308802083	9.1174084128523
CG9281-RD	CG9281-RD	CG9281-RD	-0.054239009645535	1		10.1168500244957	10.0748713432503	9.85150946453205	9.82579385161602	10.1175832575032	9.94140119659312
PROSBETA2-RA	PROSBETA2-RA	PROSBETA2-RA	0.0600944355690537	1		9.0991211869415	9.30720568335242	9.34009615978164	9.18136566948606	9.29303672830542	9.44820203149575
PHB2-RE	PHB2-RE	PHB2-RE	0.111291194242292	1		9.54512085368491	9.28480656158817	8.99349786634481	9.29182413148257	9.46547689459823	9.44496770185181
CG14245-RA	CG14245-RA	CG14245-RA	0.0584555082503739	1		7.83233400468481	7.73374800746239	9.05686749545892	7.8709891224454	8.52650816316642	8.67923852833648
MILT-RE	MILT-RE	MILT-RE	-0.116995740101875	1		9.31338765472928	8.50057039227893	8.90442811166646	8.6479067569301	8.65599811310264	9.12146597790301
LRR-RC	LRR-RC	LRR-RC	0.419505286039858	1		8.05706271898063	8.00984429380111	8.26712611515589	8.6155943782533	8.05539858961681	8.80566049227719
CNGL-RE	CNGL-RE	CNGL-RE	0.657274096688669	1		6.87102650384004	8.35335344167451	7.82923086166727	8.09845476129244	8.5489131201995	8.65984025201263
CG3702-RB	CG3702-RB	CG3702-RB	0.406739398936099	1		8.58822804996604	8.25076962915707	9.08029455573157	8.62536430727932	9.57869366225824	8.87459441109695
COX4L-RA	COX4L-RA	COX4L-RA	-0.00699661464542903	1		9.50645445583404	9.36386627648155	8.99349786634481	9.25663482242687	9.23618403499375	9.39052702669821
CYLD-RE	CYLD-RE	CYLD-RE	0.0463591373551708	1		9.64936223378044	9.47290190368563	9.19740862803624	9.49909210024005	9.48884219823717	9.50521330632712
SVIL-RE	SVIL-RE	SVIL-RE	0.0296880129125578	1		9.77396534230896	9.58347836693769	9.62732041454144	9.42830439340587	9.86067118684796	9.75939204706533
GALT-RB	GALT-RB	GALT-RB	-0.390163264155311	1		7.85302861417678	8.4288389104989	9.16490620257959	8.69814687560535	7.68649275186581	8.01232247313749
MINO-RE	MINO-RE	MINO-RE	-0.646506311434501	1		7.52362314454844	8.1453110335142	9.08898254710445	8.25349324411443	6.9813231102896	7.7702127710379
CYP28D1-RA	CYP28D1-RA	CYP28D1-RA	0.233741136821086	1		9.28320697958896	9.54252689699452	9.60326392009486	9.68496787137854	9.94924353806326	9.48015267654715
CG7084-RC	CG7084-RC	CG7084-RC	-0.0202805452151243	1		9.41662802384433	9.20116190417697	9.74193023259635	9.39251780508171	9.42486622957814	9.52678984880115
ATPSYNGAMMA-RB	ATPSYNGAMMA-RB	ATPSYNGAMMA-RB	-0.0174844873435862	1		9.4487073473462	9.66378774455166	9.69147926107298	9.72034480630009	9.52545699251223	9.50831549668343
SERCA-RG	SERCA-RG	SERCA-RG	0.117812686410144	1		9.61140197053924	9.45696252790051	9.16216432259969	9.66141961199003	9.56995619001009	9.3736159071915
NRV2-RG	NRV2-RG	NRV2-RG	0.284056047812373	1		8.67988529128322	8.20855491496789	8.64248936424535	8.67324549917753	8.63938971276293	9.05937065001357
LETM1-RA	LETM1-RA	LETM1-RA	0.992737807020191	NA		2	2	8.42642440294485	7.6842001438336	8.11066564220182	7.69051910664613
RPN7-RA	RPN7-RA	RPN7-RA	0.107861829915893	1		9.31338765472928	9.27347522394135	9.53071705177836	9.37910624293377	9.51183510999464	9.55406523780144
CG7220-RC	CG7220-RC	CG7220-RC	0.114897631440232	1		9.06404898298811	9.35529279526819	9.21338930985469	9.50086227328994	9.23894271764356	9.23442976049805
SCSALPHA2-RA	SCSALPHA2-RA	SCSALPHA2-RA	-0.00339426958111983	1		9.98867771996185	9.84158020185732	9.42717789403886	9.74295798831732	9.91859982314589	9.63150559682534
HRB27C-RH	HRB27C-RH	HRB27C-RH	-0.0569739690559139	1		8.91455654949417	9.33363350330954	9.53708030068825	9.28567629464541	9.11227523662293	9.27688597752046
CG31286-RB	CG31286-RB	CG31286-RB	0.0726652537911571	1		9.70354384519655	9.49062568974519	9.34735598997881	9.64550448890333	9.58521221384277	9.54804844779108
CG43101-RA	CG43101-RA	CG43101-RA	-0.129930678094088	1		9.68634923841767	9.64632357171426	9.66847754300172	9.84682471565691	9.49808338311802	9.19646761353084
USP10-RB	USP10-RB	USP10-RB	0.0854350369210408	1		9.29081154533237	9.04199079228515	9.0390441232473	9.21841563322654	9.06019395644231	9.33918710099224
CG14609-RA	CG14609-RA	CG14609-RA	-0.0648024963128108	1		9.75393123899972	9.47883405864148	9.28066360445107	9.41146345568555	9.41757945062687	9.52525932313173
CG13457-RB	CG13457-RB	CG13457-RB	-0.0620193880897315	1		7.97132469800004	8.2599852597194	8.33686634089772	7.78643279393005	7.53311057488321	8.76991769033958
EEF1BETA-RB	EEF1BETA-RB	EEF1BETA-RB	-0.0214503934081584	1		9.99023546339576	10.1523860364276	10.2058602573181	10.1950952438998	10.214672020332	9.8611727549828
TRPL-RA	TRPL-RA	TRPL-RA	-0.0569001954433462	1		10.4422978923118	10.1769202032103	10.0139130282468	10.23392893774	10.3824987863455	9.82679535259151
CG31705-RA	CG31705-RA	CG31705-RA	-0.223331077063965	1		10.1352710779659	10.1412080600607	10.224379153613	10.0778404324376	9.91859982314589	9.82803732705533
CG17376-RA	CG17376-RA	CG17376-RA	0.0637034766238219	1		9.63748233666336	9.56314793004928	9.37603541006283	9.65666348254507	9.57433154077746	9.54654032129165
DAP160-RH	DAP160-RH	DAP160-RH	0.629542770050727	1		8.2305215637931	7.66603471841859	2	8.55213262929106	7.70257061700268	7.60616448603666
CG7164-RA	CG7164-RA	CG7164-RA	0.162389295879006	1		9.5237675852988	9.33144958165854	8.70033289595401	9.23765178469338	9.62793240439139	9.26593033057156
DNAJ-H-RC	DNAJ-H-RC	DNAJ-H-RC	0.178817886822027	1		8.51220008363875	8.34471706977333	8.67747302508516	9.06892119612879	8.1522335582748	8.71189768167721
CASS-RA	CASS-RA	CASS-RA	0.0531715847971051	1		9.55568012725205	9.56500803586905	9.56017499377114	9.50968070459718	9.6550372106899	9.67079885782275
CG42556-RA	CG42556-RA	CG42556-RA	0.084173900357307	1		9.53661743446285	9.28480656158817	9.20808206024592	9.34994034850479	9.43452503501045	9.50986409398188
LIS-1-RA	LIS-1-RA	LIS-1-RA	0.000961054388130396	1		9.33316295503444	9.45896460717018	9.42489214703341	9.596677791874	9.258107191153	9.34266719046848
CDLC2-RB	CDLC2-RB	CDLC2-RB	0.225963897193066	1		8.99744810613603	9.01230457715885	8.78475296499937	9.06892119612879	9.13021700493848	9.269591464653
MGL-RC	MGL-RC	MGL-RC	-0.099981700922699	1		10.3446018501803	10.3765274182721	10.2873850094346	10.2984524496413	10.3213404196548	10.0854506950718
18SRRNA:CR45838-RA	18SRRNA:CR45838-RA	18SRRNA:CR45838-RA	0.0439747719616237	1		8.6837412793392	8.95103425364637	7.97383792744585	9.06653263698673	8.7086917802146	7.90342723322236
JHEH2-RA	JHEH2-RA	JHEH2-RA	-0.303376353218653	1		10.0938502327817	10.1659314296157	9.99554756522611	9.94501405017009	9.83537485101021	9.54955499941117
GBETA76C-RA	GBETA76C-RA	GBETA76C-RA	0.100694163763414	1		9.47786981451435	9.43475430980902	9.59921521416133	9.76374855028392	9.580869786969	9.45625627429381
AMPDEAM-RF	AMPDEAM-RF	AMPDEAM-RF	-0.115051679745202	NA		2	2	7.97383792744585	2	2	7.86037481586639
GSTE3-RA	GSTE3-RA	GSTE3-RA	-0.0248613631699223	1		8.42734911146743	8.404113346997	9.29324890849329	8.59585376566993	8.63938971276293	8.96993871213814
SPOCK-RD	SPOCK-RD	SPOCK-RD	0.0698546612588505	1		8.85082057816357	8.95671306186627	7.63724755241124	8.73471114321067	8.51289624910773	8.72529043566214
CG31546-RA	CG31546-RA	CG31546-RA	0.0743774959220864	1		9.46672313325655	9.38086188786383	8.91097585458923	9.39251780508171	9.32714052839336	9.3198950895011
ERK7-RA	ERK7-RA	ERK7-RA	0.103185427356335	1		8.82661048442344	9.12503181592878	8.95282681139812	8.58588123393601	9.29303672830542	9.2493392707063
ADK1-RA	ADK1-RA	ADK1-RA	-0.012750929625572	1		9.77577290424246	9.72163268106192	9.39950697117145	9.68807879735469	9.63632671301144	9.561551108858
CG9674-RG	CG9674-RG	CG9674-RG	-0.173211534820617	1		9.87016382068727	9.62151302491812	9.70661249493715	9.76374855028392	9.41025568062371	9.4896015001942
CG42397-RA	CG42397-RA	CG42397-RA	0.333074080908598	1		8.5422444148068	8.62347522630218	9.20275521472115	9.31615679956805	9.22509624904276	8.87699644464488
SOTI-RA	SOTI-RA	SOTI-RA	0.00398715506315607	1		9.57241584156168	9.34016550220024	9.28066360445107	9.26915281946229	9.40289454208425	9.5344182159264
NPL4-RB	NPL4-RB	NPL4-RB	1.01544375114563	1		7.83926524378133	6.6941722585339	7.41573701739064	7.53323695974631	9.06331016277018	8.15770506876902
CG14658-RA	CG14658-RA	CG14658-RA	0.10839558378714	1		9.43275684700565	8.95954410546069	8.89455043798107	9.09961787453151	9.22787619464792	9.33220163617259
SVIL-RX	SVIL-RX	SVIL-RX	0.488752438039626	1		7.1638638613446	8.7758001417475	8.38469430929139	8.60575783591849	9.18846087365343	8.27162699636704
SSH-RB	SSH-RB	SSH-RB	0.171433966778263	1		9.21289952361133	9.18673720108196	9.35697928254693	9.28362118008021	9.49115804985652	9.4896015001942
SCYL-RA	SCYL-RA	SCYL-RA	-0.279696364792702	1		9.72241164594292	9.80427100298517	10.1488330795087	9.53062758310453	9.68771270834884	9.65408975896635
IDH3G-RC	IDH3G-RC	IDH3G-RC	-0.162964869374525	1		8.83356920969776	8.27369926035532	9.30820777130805	8.7703715708135	8.37423677906757	8.91021162673785
CG30122-RC	CG30122-RC	CG30122-RC	-0.0542005585814517	1		9.24717917959567	9.41013078789258	9.34976783769649	9.42457891519426	9.0726185983179	9.32342197076234
OSTGAMMA-RA	OSTGAMMA-RA	OSTGAMMA-RA	0.10918683999464	1		8.95659757361107	8.91064410905543	9.32546597431882	9.17472751448577	9.06952245491075	9.29496251316183
IPO9-RA	IPO9-RA	IPO9-RA	0.156159555062097	1		8.87463109463743	8.7563956802014	8.66977185987863	8.58921307643657	8.9296817030934	9.18875382574279
HML-RB	HML-RB	HML-RB	-1.01750299882038	1		2	7.81727606403055	8.04700325423478	7.91944196283731	2	2
CG42390-RB	CG42390-RB	CG42390-RB	-0.0720695467236136	1		9.88363690909935	9.90022228459071	9.7290188061778	9.98477074570181	9.85528775824514	9.40557937997292
LNCRNA:CR42862-RD	LNCRNA:CR42862-RD	LNCRNA:CR42862-RD	0.0239193971257475	1		9.42586656169534	9.87345257364764	9.79067638579065	9.55639060663456	9.98089873651834	9.63150559682534
CSK-RJ	CSK-RJ	CSK-RJ	-0.0553368401555256	1		8.00253358753826	8.60912344910195	2	8.11241632865795	7.60330065284203	7.28295328680198
VIH-RA	VIH-RA	VIH-RA	0.0744626182725204	1		9.31338765472928	9.25054200326566	9.23181242541312	9.23339919498939	9.30361632948365	9.46586238477408
ASRNA:CR46473-RC	ASRNA:CR46473-RC	ASRNA:CR46473-RC	-0.0623133231208194	1		9.0846112424305	8.86607612209368	8.76681635873567	8.36654460723211	8.89161963068916	9.17710525587696
CG9932-RE	CG9932-RE	CG9932-RE	-0.0334984481546851	1		9.3743064809889	9.68788777672222	9.53708030068825	9.3867852524188	9.56336818268066	9.56304363319864
PABP-RC	PABP-RC	PABP-RC	-0.127489629617931	1		9.49333188340554	8.97361658660074	9.06569728322138	8.8913695437527	8.98001743376558	9.29855079912188
DROJ2-RC	DROJ2-RC	DROJ2-RC	0.232279123907176	1		8.46368589116059	8.89889328444836	7.90989810163422	8.61885837811152	8.62680672333287	8.86977831271542
CG33791-RD	CG33791-RD	CG33791-RD	0.203179929595701	1		9.37191848295158	8.90183997568703	8.8199707270467	9.39822766955291	9.22231093638505	9.1275310081505
ACC-RC	ACC-RC	ACC-RC	0.0116851198395998	1		8.82661048442344	8.27369926035532	9.08029455573157	9.19891952683072	8.42841215987189	8.57657604693057
CG8740-RB	CG8740-RB	CG8740-RB	-0.147950753184975	1		8.64470961858205	9.27574862262078	9.1566648799011	8.88053239507597	8.72845691058458	9.07828147641039
CORA-RA	CORA-RA	CORA-RA	-0.139027505323088	1		10.1700484209168	10.3765274182721	10.309855984498	10.1563108539283	10.2683168699385	10.0195780062117
MARF-RB	MARF-RB	MARF-RB	0.195452733492682	1		8.06299622083502	8.83865912906525	7.10908333566291	8.60904414091399	8.7086917802146	7.48542408457598
FUCTD-RA	FUCTD-RA	FUCTD-RA	0.227964036109639	1		9.01285691061374	8.74659469130634	8.86112770828585	9.12279410884757	8.96676535634245	9.20030909585174
LUBEL-RE	LUBEL-RE	LUBEL-RE	-0.509029450072117	1		8.1153273834296	8.66222195081665	4.18334778652522	7.62049531448212	7.10744105591605	7.33280108471596
RPN11-RA	RPN11-RA	RPN11-RA	0.0672512500110655	1		9.16955942367431	9.31385816248512	9.2344251986025	9.19236183430575	9.28505080070026	9.43195738255082
CG32450-RA	CG32450-RA	CG32450-RA	0.0452822198520788	1		9.50862999341126	9.1915614781563	8.95599638553358	9.37910624293377	9.1769986939016	9.27870385741103
SLS-RW	SLS-RW	SLS-RW	-0.903783000231592	1		7.76112607961294	8.69656540237589	8.63459865438198	5.27233894850216	8.23194017962653	7.75983788590899
TTLL5-RB	TTLL5-RB	TTLL5-RB	-0.0693964568801892	1		9.87523098514731	9.72496416292087	9.64902527241429	9.5933631640597	9.7077653521109	9.7449991818425
ROOT-RD	ROOT-RD	ROOT-RD	-0.0823173027101995	1		9.95397480678188	9.89135412455776	9.47436055259774	9.54956532598885	9.88904838131644	9.66386023640857
CHRB-RC	CHRB-RC	CHRB-RC	-0.13923278168178	1		9.42356246760907	9.34882908229448	9.64117032662001	9.46685185790196	9.12127401172151	9.3955619478184
CG6628-RA	CG6628-RA	CG6628-RA	-0.0530351674600666	1		9.35509089663786	9.51777038504068	9.02703835767422	9.47767885636044	9.1769986939016	9.10311638705666
MFE2-RA	MFE2-RA	MFE2-RA	-0.151086931493922	1		9.85314357060109	9.87495288298207	9.95176316354258	9.9174458494872	9.6714674656708	9.62294455006703
TROL-RAS	TROL-RAS	TROL-RAS	-0.0544725814086031	1		9.83938130209827	9.9734786722242	9.9098808877281	9.6534839963406	10.0199163621729	9.87205090745771
SEA-RC	SEA-RC	SEA-RC	-0.107821957443781	1		9.64541312757791	9.79795790924562	10.1080988988128	9.78714801439444	9.79657873671838	9.68320489608526
P5CDH2-RB	P5CDH2-RB	P5CDH2-RB	0.890834376551169	1		8.09230310975467	7.67295086577049	7.18668405986691	8.40107863297289	9.19983270399666	7.78051357941608
HIS4R-RD	HIS4R-RD	HIS4R-RD	-0.229729892022666	1		9.18596491454081	9.5705740067647	9.92127702591558	9.50792132525695	9.51183510999464	9.0142568537778
MDR49-RB	MDR49-RB	MDR49-RB	0.380245030644055	1		7.96500107984949	8.41652909784322	8.78475296499937	8.6155943782533	8.81234366925638	8.96090934099425
RPT2-RB	RPT2-RB	RPT2-RB	0.174236553018221	1		8.16582658468577	8.35335344167451	7.79424118041964	8.05091557389994	7.87563186738857	8.78278486971011
NTC-RA	NTC-RA	NTC-RA	0.0279513481628568	1		9.72989021241101	9.55005960127135	9.33523589743215	9.54442509137453	9.60030859693541	9.58083451581154
CG7778-RA	CG7778-RA	CG7778-RA	0.0274677650399738	1		9.41198647459573	9.4489263110441	9.45880382572812	9.68652417288916	9.36803704354277	9.31812841034874
CG43367-RD	CG43367-RD	CG43367-RD	-0.842881375977029	1		8.24102752723473	8.43698748480943	8.62666454943139	2	8.49454491822781	7.8008971450274
CNC-RH	CNC-RH	CNC-RH	0.691805681591823	1		7.81837081869357	7.61667046744296	5.72911636852775	7.6842001438336	7.61183908465067	8.48506459985786
DHC64C-RD	DHC64C-RD	DHC64C-RD	-0.855380964472457	1		8.06299622083502	7.87839084953175	8.62268107412637	6.65589556968112	6.30429489625967	8.32186091727717
PAICS-RA	PAICS-RA	PAICS-RA	-0.723062095645997	1		9.28828114128371	9.19396758062454	9.52858971655985	8.51757560301685	8.52198511339905	8.81069507907545
PP2A-29B-RA	PP2A-29B-RA	PP2A-29B-RA	-0.0227459407342143	1		10.1010771341291	10.1573263611662	10.2594365045339	10.176387299487	10.2465494843137	10.0282486336975
UBE4B-RA	UBE4B-RA	UBE4B-RA	-0.0514109108243585	1		9.51080225528703	9.51006673318027	9.51360988452739	9.36362450655254	9.42001246858468	9.58230723355841
FEST-RB	FEST-RB	FEST-RB	0.114675502756009	1		9.13898942677231	9.2643456347524	9.39016412033667	9.1591186630422	9.48884219823717	9.47698926636457
NORPA-RA	NORPA-RA	NORPA-RA	-0.418826651462749	1		9.60328145861838	9.62151302491812	9.5114571547321	9.41146345568555	8.94665616502463	9.08660737201283
SVIL-RW	SVIL-RW	SVIL-RW	-0.331557020786581	1		9.52161477233333	9.47883405864148	9.01188927478542	9.03022142536474	8.89161963068916	9.14158437034448
OSA-RF	OSA-RF	OSA-RF	0.00185263393995333	1		8.25145753714464	8.34471706977333	8.48902981687223	7.14675102702743	8.66012050967212	8.79553830239167
FAS1-RF	FAS1-RF	FAS1-RF	0.193512525830641	1		8.82661048442344	9.05792944550667	9.10905334744773	9.36556883358916	9.08186735958074	9.11943862185971
ATX2-RD	ATX2-RD	ATX2-RD	0.150858452308954	1		9.0846112424305	8.96518958063611	9.07155392764048	8.91280263923525	9.26624324074094	9.35650420377341
LOQS-RA	LOQS-RA	LOQS-RA	0.118095708862362	1		9.28574629125287	9.14755098570531	8.8199707270467	9.170285048195	9.17123327211567	9.29675777174429
WEE1-RA	WEE1-RA	WEE1-RA	0.101518046337678	1		9.3084011837282	9.22723833732338	9.26285767267719	9.33612515043862	9.30624915179671	9.44658577304049
SNX3-RA	SNX3-RA	SNX3-RA	0.0327851634017347	1		9.64936223378044	9.63574268287251	9.40647461658267	9.49198960790474	9.67758088845883	9.63008227895208
STX-RA	STX-RA	STX-RA	-0.111021157410611	1		9.77396534230896	9.68104303539459	9.83266544523484	9.53581712449173	9.6612205048367	9.75155919885702
PFRX-RD	PFRX-RD	PFRX-RD	0.639830053008917	1		8.05706271898063	7.88436231557295	8.42184688782712	9.03999412497331	8.83074726726738	8.36356883208662
CG5867-RA	CG5867-RA	CG5867-RA	-0.0349172267681501	1		9.75393123899972	9.75623535458359	9.81357203029093	9.8784881154637	9.6957672430552	9.63434802688304
MAHE-RB	MAHE-RB	MAHE-RB	0.0227943731831457	1		9.53020681627208	9.51584832511301	9.64117032662001	9.50792132525695	9.59601143975812	9.64847677585781
CRY-RA	CRY-RA	CRY-RA	-0.157147933704761	1		9.92005196566285	9.98602879436175	9.74925663993251	9.88256735991169	9.73342392744526	9.5660240576276
THETATRY-RA	THETATRY-RA	THETATRY-RA	0.0132085169613877	1		9.3743064809889	9.46495422862332	9.53708030068825	9.60328428829571	9.36551469604552	9.43685001194911
T-GRIP91-RA	T-GRIP91-RA	T-GRIP91-RA	-0.171453147542564	1		9.97458181896969	9.55381125570095	9.57879947903331	9.46140773540639	9.55010122369239	9.61720883143355
SYT1-RC	SYT1-RC	SYT1-RC	-0.256830153886255	1		8.97559549718492	9.41426400426633	9.3545794706001	9.22699671409448	8.74018730419608	9.00550146938501
EIF3L-RA	EIF3L-RA	EIF3L-RA	-0.132673345057062	1		10.1905194095781	10.1854095335364	10.0047595205108	10.0647357886931	10.0485023284959	9.875658806984
EIF3D2-RA	EIF3D2-RA	EIF3D2-RA	-0.050976289396515	1		9.73733021171715	9.42863771721181	9.35697928254693	9.44126832483363	9.41757945062687	9.5344182159264
FOXO-RG	FOXO-RG	FOXO-RG	-0.0778741938585705	1		8.66044922674132	8.74986909132299	8.78475296499937	8.87781034029941	8.02375446514577	8.89607008248624
ACCORD{}818	ACCORD{}818	ACCORD{}818	-0.0696491556009458	1		8.49035020349949	8.69995520704583	9.45432806044899	8.70430563739615	8.89861511679771	9.00330429576888
FGOP2-RA	FGOP2-RA	FGOP2-RA	0.05213865071731	1		9.58484144229242	9.32926234901977	9.07155392764048	9.28977776205933	9.44172693774642	9.44981648127467
CG4995-RA	CG4995-RA	CG4995-RA	0.112475551761897	1		9.47786981451435	9.42454553418951	9.20808206024592	9.44862431625465	9.51866212836856	9.49430280625306
AGO1-RD	AGO1-RD	AGO1-RD	-0.101549894807712	1		9.63549280810126	9.8492329747985	9.7817727032036	9.69891451316509	9.63632671301144	9.6371848677316
CG30350-RA	CG30350-RA	CG30350-RA	0.1172302173808	1		9.75576406083401	9.49843357249576	9.45880382572812	9.69428059679991	9.76821424775258	9.61720883143355
CG4714-RA	CG4714-RA	CG4714-RA	0.00466722686584421	1		9.6921035743059	9.47091908580774	9.23963659220395	9.47947548273473	9.4725263048364	9.49898884192786
PGRP-SC1B-RA	PGRP-SC1B-RA	PGRP-SC1B-RA	1.1373721848855	1		5.36872264760451	5.96713029428591	8.0169673195608	7.76302163193172	7.99792972833125	8.27891125041569
L(1)G0196-RK	L(1)G0196-RK	L(1)G0196-RK	-0.0933984527525926	1		9.56407225171173	9.66205080997349	9.79245054729213	9.61640720912732	9.51411437426314	9.61145021826757
ENDOA-RA	ENDOA-RA	ENDOA-RA	0.00105476892574618	1		9.50862999341126	9.66552259045958	9.51360988452739	9.63102920455105	9.53222000388955	9.53289576593804
RPL30-RB	RPL30-RB	RPL30-RB	-0.115521970296286	1		10.6546329342736	10.6697654835774	10.6116588789575	10.5602136769736	10.6720132592596	10.3451727285607
CG7378-RB	CG7378-RB	CG7378-RB	0.0772319973043167	1		9.43504631526665	9.63042299490695	9.57879947903331	9.72640972938946	9.65090024245991	9.50054747751865
AQZ-RD	AQZ-RD	AQZ-RD	-0.0332865529169225	1		9.73547380581529	9.63042299490695	10.1250941354295	9.92273771021094	9.89430752112541	9.60276896925249
DIP-B-RB	DIP-B-RB	DIP-B-RB	-0.42560740411423	1		8.93411243906774	9.62686560745548	9.25258330742341	8.78206515562271	9.20266171082839	8.58247527109427
IDGF2-RA	IDGF2-RA	IDGF2-RA	-0.256429608202755	1		9.93468810425827	9.75297538816775	9.63525092327325	9.79726713539484	9.57869366225824	9.11943862185971
PUF-RE	PUF-RE	PUF-RE	-0.0533229315476999	1		8.62479051432993	7.85425470765662	8.06472916826165	7.56742526270664	7.92443147270187	8.74119933587877
TRP1-RD	TRP1-RD	TRP1-RD	0.625782230800584	1		8.5422444148068	6.84875867135692	8.19384262279051	8.61232297706821	8.73237764895773	8.57361736432964
CG44245-RA	CG44245-RA	CG44245-RA	0.0507997981949252	1		9.57656961080924	9.72163268106192	9.81880443588984	9.82438083318839	9.80777020570778	9.64425266071119
SH-RB	SH-RB	SH-RB	0.0687596428062255	1		8.95340678767784	9.15003155512483	9.2730593846316	9.19673693960755	9.08186735958074	9.30570070705796
TPI-RA	TPI-RA	TPI-RA	0.171124049314653	1		9.47786981451435	9.2551579040392	9.16490620257959	9.46140773540639	9.51866212836856	9.44658577304049
CG2269-RB	CG2269-RB	CG2269-RB	0.205963219430976	1		8.89805500967871	9.2643456347524	8.76320212130641	9.33016361161906	9.22231093638505	9.02295942411165
KLHL10-RA	KLHL10-RA	KLHL10-RA	0.0997519770136633	1		9.5323468556293	9.38928519743361	9.18935141161736	9.47227551378396	9.48652262317478	9.47064156032915
CG10845-RA	CG10845-RA	CG10845-RA	0.075720397391446	1		9.55357444626551	9.47091908580774	9.04500974678293	9.47046989305912	9.49115804985652	9.38378634783051
CG9173-RA	CG9173-RA	CG9173-RA	0.0564777700725363	1		9.61947703017233	9.43881767859932	9.05981676671519	9.37910624293377	9.52093064080056	9.44010257110906
CG5280-RA	CG5280-RA	CG5280-RA	0.144175038331668	1		9.4143091158628	9.19396758062454	8.89455043798107	9.22913403298377	9.3880586202999	9.35822453628354
CG13872-RA	CG13872-RA	CG13872-RA	0.105045421695473	1		9.33316295503444	9.2342690462198	8.89785051594814	9.25243790287564	9.23894271764356	9.3198950895011
TM9SF2-RA	TM9SF2-RA	TM9SF2-RA	-0.185522133452206	1		8.63279118863717	9.02857273491941	8.74865394149548	7.73321311403093	8.96009338800923	8.90079934928612
VHA16-1-RD	VHA16-1-RD	VHA16-1-RD	-0.0317376514186488	1		8.88471652018169	9.29156288897375	9.68767101859008	9.34403574113703	9.32714052839336	9.20605220822692
QSOX3-RA	QSOX3-RA	QSOX3-RA	0.0900810240270112	1		8.81259152251405	9.14257701481133	9.00578481860152	9.07843608249259	8.95002722215525	9.20414037656704
CG13008-RA	CG13008-RA	CG13008-RA	-0.0218742485892014	1		9.65918796316486	9.49258162553816	9.39250551141775	9.46685185790196	9.45839286977029	9.56005703884346
ANNE-RI	ANNE-RI	ANNE-RI	-0.434990878399245	1		9.17230666003217	9.3445037954848	9.29825244966396	8.87235077433151	8.53101707685023	9.06148413574601
CG42795-RC	CG42795-RC	CG42795-RC	0.598246444875325	1		7.19661799052702	7.07446572076486	4.56178929534104	7.01421581433242	4.75945347366291	8.22336116745466
SRPK-RE	SRPK-RE	SRPK-RE	-0.0534629254530814	1		2	7.79208634279867	5.84306465428511	8.05091557389994	2	2
CG10089-RA	CG10089-RA	CG10089-RA	0.0727925614835496	1		9.36232676646673	9.31164407608817	8.97486897440947	9.43016353109133	9.21111559813822	9.24376624525984
NINAC-RB	NINAC-RB	NINAC-RB	-0.235870585991767	1		9.5472389002262	9.39974564223987	9.62333875225745	9.62292417645044	9.10624471803028	9.07619247307731
KST-RH	KST-RH	KST-RH	0.0504303219502683	1		8.29243950260962	9.21781044145714	9.18395482589264	8.72262572890812	9.23894271764356	9.01643742274297
AAY-RA	AAY-RA	AAY-RA	-0.266926132169614	1		9.29081154533237	9.42659307662721	9.79775997853506	9.08080503119997	9.2877176913064	9.38209624559848
SAU-RA	SAU-RA	SAU-RA	-0.513757815962034	1		8.73667013666483	8.96518958063611	9.29825244966396	8.93129890273825	8.01089987992457	8.43377638573651
RM62-RJ	RM62-RJ	RM62-RJ	0.152700622328133	1		9.50645445583404	9.48080603549901	9.57055159871981	9.59998482170152	9.78529977258153	9.63008227895208
SCCRO3-RC	SCCRO3-RC	SCCRO3-RC	0.324381558530984	1		8.71044842274425	8.71007709266946	8.55740257380757	9.02038207453223	8.86329346588079	9.04875652789663
RPN9-RA	RPN9-RA	RPN9-RA	0.0938099857796042	1		9.18051711951266	9.17216681560284	9.26541487168677	9.15012290686593	9.30361632948365	9.42868638721749
CG6470-RA	CG6470-RA	CG6470-RA	0.0759369902127085	1		8.95340678767784	9.17703997933766	8.22044466162071	8.84194816734827	8.93649547271852	8.96090934099425
RPS2-RC	RPS2-RC	RPS2-RC	-0.109645869348387	1		7.13034879160166	7.63803372877701	8.84753875587647	7.30911640046245	8.85612416321187	6.9226878680996
SLGA-RF	SLGA-RF	SLGA-RF	0.0833287611565603	1		9.47786981451435	9.56128542284815	9.30074772779694	9.67559464070403	9.55674995342788	9.3547818174144
AMPKALPHA-RA	AMPKALPHA-RA	AMPKALPHA-RA	0.00399807875967125	1		9.52591719058777	9.51777038504068	9.69717284241748	9.57667482188374	9.56116547793174	9.61720883143355
THMG1-RA	THMG1-RA	THMG1-RA	0.0500110332208099	1		9.36473068067082	8.99309026241908	8.99349786634481	9.0228482105324	9.15087089676687	9.33744390316276
LILI-RA	LILI-RA	LILI-RA	0.100941130715345	1		9.11634265601021	8.88406886756985	9.0149318439825	8.9624653114979	9.03818998443909	9.29496251316183
CG32264-RE	CG32264-RE	CG32264-RE	0.981418158204744	1		7.6938882349251	7.30563884779573	4.18334778652522	6.60413524004274	8.48062658785801	8.18510273751185
ANT2-RA	ANT2-RA	ANT2-RA	0.0366066793752294	1		9.90361352161665	9.75786257956916	9.65293676556949	9.82861574337964	9.87315494539837	9.73311545454172
CG6115-RA	CG6115-RA	CG6115-RA	0.99262918936573	1		8.02093991965184	7.07446572076486	7.5392174189533	8.63828880491378	8.74795491140629	8.29696258578326
CASP-RA	CASP-RA	CASP-RA	0.198911400482123	1		8.34695382553491	8.95103425364637	8.42184688782712	8.69196170974426	8.72452548797911	8.95864314049729
MEFTU2-RA	MEFTU2-RA	MEFTU2-RA	0.0254108975087514	1		9.87691609270191	9.67588808353792	9.46549154562757	9.73545957489692	9.77012266223418	9.61577133163504
TOMBOY20-RA	TOMBOY20-RA	TOMBOY20-RA	0.0550876922339816	1		9.57656961080924	9.33799145363917	9.07155392764048	9.43387463449524	9.38058305256486	9.37871008970031
GSTT4-RA	GSTT4-RA	GSTT4-RA	-0.0438236313552661	1		10.2173699070406	10.3765274182721	10.3609659221893	10.3146455921876	10.4435632264989	10.0486348995861
CG17839-RB	CG17839-RB	CG17839-RB	-0.154876019091571	1		10.010334540409	10.0270911561368	9.85490936179999	9.84403825077122	9.82439629393562	9.76977012735452
ALPHA-EST3-RB	ALPHA-EST3-RB	ALPHA-EST3-RB	-0.040222439551522	1		9.71300858987136	9.85228275368161	9.56848223985273	9.68652417288916	9.72360917512733	9.62151275681805
CD98HC-RA	CD98HC-RA	CD98HC-RA	0.0678559859968084	1		9.30339741790223	9.36386627648155	9.6093157544787	9.56148846007425	9.4678305273512	9.46426580158216
RPL15-RF	RPL15-RF	RPL15-RF	-0.136894273488523	1		9.73361500808184	9.75948797126483	9.29825244966396	9.63102920455105	9.51183510999464	9.26409627354714
CG4928-RA	CG4928-RA	CG4928-RA	0.00107193128250922	1		8.96929061201638	9.00684083572327	9.19740862803624	9.44678883165566	8.88810912621954	8.75432404301192
TOC-RD	TOC-RD	TOC-RD	0.0403435027571657	1		8.81610905476617	8.69995520704583	8.26201325537493	8.31917447368371	8.55777857707055	8.99226795236325
HIS3.3A-RD	HIS3.3A-RD	HIS3.3A-RD	0.0923851138604084	1		9.28574629125287	9.39974564223987	9.54341560662164	9.29998070568176	9.64259054639192	9.55556552265905
GLT-RD	GLT-RD	GLT-RD	-0.404887919640457	1		9.0250665464281	8.88704596226065	9.6626693516645	8.75265153567848	8.78994491145539	8.94038423250244
RYR-RF	RYR-RF	RYR-RF	2.32481201983885	1		2	2	6.57816450401631	2	8.60130663854417	6.29100354336323
ND-SGDH-RB	ND-SGDH-RB	ND-SGDH-RB	-0.0935083860568866	1		9.39091269930483	9.58347836693769	9.55600336372706	9.51669684434789	9.30097869365964	9.42868638721749
CG3106-RA	CG3106-RA	CG3106-RA	0.732016544725336	1		6.37552285185041	6.59570310192256	8.40802654816992	7.6139673413392	8.40403887970851	8.32186091727717
NEURL4-RA	NEURL4-RA	NEURL4-RA	0.0715940325487534	1		9.18868111709418	9.13006654054644	8.97174063767563	9.11588024773632	9.0726185983179	9.30570070705796
KLP3A-RA	KLP3A-RA	KLP3A-RA	0.0690117305735349	1		9.04618788145294	7.8358838605225	7.98629273727892	8.29489307913392	8.34892261409494	8.7092041467528
SF2-RB	SF2-RB	SF2-RB	0.135605027096156	1		9.3814468501295	9.52352124819859	9.38311706092499	9.56994505545495	9.63632671301144	9.49742852062215
CPX-RY	CPX-RY	CPX-RY	-0.0762050819300131	1		9.16955942367431	9.56128542284815	9.42717789403886	9.28156313383409	9.29303672830542	9.38209624559848
LNCRNA:ROX1-RD	LNCRNA:ROX1-RD	LNCRNA:ROX1-RD	-22.6867130477228	NA		2	2	8.44459059172944	2	2	2
CIZ1-RA	CIZ1-RA	CIZ1-RA	0.201614330483019	1		9.13617794560496	9.33144958165854	9.32301312063104	9.45411680021564	9.55010122369239	9.4005793584519
KR-H1-RA	KR-H1-RA	KR-H1-RA	-0.29049628003609	1		9.23409091059606	9.33799145363917	9.1344550461012	9.15012290686593	8.58838555923766	9.04235036820205
CG44774-RE	CG44774-RE	CG44774-RE	-0.0130285840740251	1		8.63677494873392	7.63094773303207	8.4758411862056	7.51232820886359	8.36416435095284	8.75170863621668
CDC27-RA	CDC27-RA	CDC27-RA	0.138113818206492	1		8.95978131810382	8.48886009270845	8.78831368060503	8.85861077959815	8.68865209896406	9.09900681032988
IDH-RD	IDH-RD	IDH-RD	-0.0162951355085051	1		9.64936223378044	9.43881767859932	9.49847288009465	9.31816611784426	9.5873785356765	9.62151275681805
CG12091-RB	CG12091-RB	CG12091-RB	-0.424829687572516	1		8.71422368752076	9.13006654054644	8.12229032030242	8.5589458036289	7.94485064524553	8.30768595830645
BBX-RD	BBX-RD	BBX-RD	9.49526607824828	0.0772274355346539		2	2	2	7.65269932595265	3.4496506698497	7.7753723686484
CG15425-RA	CG15425-RA	CG15425-RA	0.178462802890063	1		8.97873763714784	8.94533300385342	8.58632601628388	9.09961787453151	8.87398105865817	9.08453039840309
EIF4E5-RA	EIF4E5-RA	EIF4E5-RA	0.0998778789563856	1		9.29081154533237	9.28254740284005	9.12322058169182	9.41334440848482	9.24992499812953	9.32869617894274
CG31952-RA	CG31952-RA	CG31952-RA	0.174714014604093	1		9.11634265601021	9.08928802159795	8.57812117537009	9.19673693960755	9.06641965262958	9.09900681032988
CG3630-RA	CG3630-RA	CG3630-RA	0.315515784337384	1		8.80553062398414	8.44509029303109	8.93687363918534	9.14560390646798	8.97671580900495	9.03591563559947
SLMO-RA	SLMO-RA	SLMO-RA	0.0488794411514074	1		9.71300858987136	9.53305536923791	9.46549154562757	9.56148846007425	9.67350815302505	9.63292751188149
CG2964-RA	CG2964-RA	CG2964-RA	0.126112380874439	1		9.74288513979033	9.54818010920839	9.33766807530927	9.62292417645044	9.82623186494	9.5764073208371
GCLC-RA	GCLC-RA	GCLC-RA	-0.575490188145015	1		8.5758317086265	9.19636967691614	8.45806667667861	7.97653398232222	8.83074726726738	7.52884202297533
ARGK1-RB	ARGK1-RB	ARGK1-RB	0.18393844097514	1		8.5464858386305	8.66569331997951	8.25173285323533	8.58254167887241	8.45238050289539	8.95182310177123
SDHC-RA	SDHC-RA	SDHC-RA	-0.0401226074808907	1		9.84971529159293	9.78045309256339	10.0822246550738	9.96181979198842	9.89430752112541	9.74631357371755
CG8745-RA	CG8745-RA	CG8745-RA	0.0835862428123962	1		9.71489411038273	9.79953877445821	9.89839401192359	9.93980341891571	10.0054081305788	9.71308909009347
PISD-RC	PISD-RC	PISD-RC	-0.393816732235485	1		8.82311849435463	8.94533300385342	9.63327237929006	8.97270627010799	8.7086917802146	8.66540928265972
PROS-RM	PROS-RM	PROS-RM	1.05622571769055	1		7.14160721288925	6.13680900055842	7.58087572592969	8.35092674637648	7.62876582616988	8.22336116745466
HSC70-4-RB	HSC70-4-RB	HSC70-4-RB	-0.0260685231271828	1		8.44108287721705	8.68634793595682	7.58087572592969	7.696610374051	8.30747274035853	8.67923852833648
DHC98D-RD	DHC98D-RD	DHC98D-RD	0.1533581949503	1		8.91127130655956	8.59826513979032	8.60663626416412	8.41240868682991	8.97671580900495	9.11333940374754
CG18787-RB	CG18787-RB	CG18787-RB	0.10633193404716	1		9.05216618533364	9.08670068413694	9.00272287696776	9.03999412497331	9.10018888579806	9.30034160083374
CYCB-RA	CYCB-RA	CYCB-RA	0.0758678437097184	1		8.86786809450513	8.65525405344098	8.75230476307481	8.50351764301785	8.79744986989103	9.13357064796492
CG11151-RA	CG11151-RA	CG11151-RA	0.220576994242545	1		8.99123820617401	9.25054200326566	9.11757037163809	9.35777575355403	9.39796616705582	9.27870385741103
CG16739-RA	CG16739-RA	CG16739-RA	0.180746176787419	1		9.11348664922015	9.20593826569334	8.88460466851035	9.31212974802332	9.23065079384446	9.21936455777865
HMGCR-RA	HMGCR-RA	HMGCR-RA	0.0450272834642858	1		9.66309959361118	9.49843357249576	9.25515876660082	9.4884252062739	9.57433154077746	9.51758224407794
SIP3-RA	SIP3-RA	SIP3-RA	-0.0731616531195601	1		9.16680694593904	9.162370826373	9.30074772779694	8.74967692017866	9.23894271764356	9.35822453628354
CG44085-RD	CG44085-RD	CG44085-RD	0.110865775791704	1		9.88363690909935	9.95089416342307	9.93900532557145	10.0563340632698	10.2465494843137	9.76977012735452
EGLP4-RA	EGLP4-RA	EGLP4-RA	-0.310503693437752	1		9.68250022383109	9.74315105647003	10.0154329824224	9.49731975253617	9.49115804985652	9.54503061661681
SPARC-RA	SPARC-RA	SPARC-RA	-0.244241729321228	1		9.58277792648486	9.5196898876714	9.92289772185598	9.59004090326505	9.33489745349354	9.38884480727729
SET2-RA	SET2-RA	SET2-RA	0.114231980292861	1		9.0962308492924	9.07369393355205	8.09954070186896	8.96503237439961	8.97008980523561	8.87939448554305
LMPT-RC	LMPT-RC	LMPT-RC	-0.0955252964055047	1		9.59920399758643	9.72496416292087	9.69527747750247	9.67402649779699	9.50955223909619	9.54654032129165
ADH-RI	ADH-RI	ADH-RI	-0.200673660191496	1		7.66296845076027	8.068716464633	8.69275311458125	7.75117202913853	7.42097504571809	8.58247527109427
ZDA-RA	ZDA-RA	ZDA-RA	0.112130273625553	1		9.30339741790223	9.09187072721883	8.82691227783855	9.0228482105324	9.25538494633732	9.30213018239841
ACC-RA	ACC-RA	ACC-RA	-0.556075353687016	1		8.55913580247254	8.21330690305368	9.37129492369516	8.28670760831246	8.7086917802146	7.51656965529971
PAR-1-RV	PAR-1-RV	PAR-1-RV	-0.0363849151865106	1		9.64738903192065	9.69639828767642	9.79245054729213	9.68028886829615	9.66942388768177	9.68045720345374
PSA-RE	PSA-RE	PSA-RE	0.26257530996448	1		8.36627737096624	8.05818958058767	7.66849789226103	7.83775889457599	8.20397634413124	8.75693471701458
CA-ALPHA1D-RJ	CA-ALPHA1D-RJ	CA-ALPHA1D-RJ	0.28744395829886	1		7.85302861417678	8.3316647943704	8.42642440294485	8.31112599800277	8.30747274035853	8.83560779883261
IRU-RA	IRU-RA	IRU-RA	-0.0387419269004219	1		9.82723067416745	9.68959389995728	9.60326392009486	9.67559464070403	9.66737741085718	9.66941380066828
DHC36C-RB	DHC36C-RB	DHC36C-RB	-0.0623756487657066	1		9.85314357060109	9.58347836693769	9.42489214703341	9.54956532598885	9.58304263421133	9.57492856497369
CG9297-RE	CG9297-RE	CG9297-RE	0.688978055055389	1		6.81587315367696	7.1054707274021	8.13353200296166	7.76302163193172	8.04912504790059	8.5162178490694
REEPB-RA	REEPB-RA	REEPB-RA	0.0102652382180543	1		8.13798997252144	8.87809618427512	9.22131375572241	8.86687046931498	8.73237764895773	8.86494608305565
CG3927-RA	CG3927-RA	CG3927-RA	-0.0322732846059136	1		8.44563189890173	8.24149475244266	8.64248936424535	7.88732154781305	8.30220675850856	8.88894698667496
HLK-RG	HLK-RG	HLK-RG	-0.0876550540230119	1		8.73667013666483	8.98477656714027	9.08029455573157	8.71349476271231	8.66833013187235	9.1275310081505
CG2871-RA	CG2871-RA	CG2871-RA	-0.0386282944674276	1		9.12771047827377	9.24591128650762	8.81648738657254	8.84752378181694	9.01905858178809	9.21747029777919
PGM2B-RA	PGM2B-RA	PGM2B-RA	0.0587566609054833	1		9.52591719058777	9.32707179533859	8.94646669583558	9.28567629464541	9.39549565171626	9.35133086349246
DPY-RZ	DPY-RZ	DPY-RZ	-0.0935489455414632	1		9.34538626808047	9.50426187829428	9.59108355578531	9.32217637838064	9.34773369436064	9.4927374058535
ATPSYNCF6-RA	ATPSYNCF6-RA	ATPSYNCF6-RA	-0.101649932839304	1		9.0991211869415	9.2412656583469	8.46253087632759	8.34699572011729	9.19699813881294	8.94725843189394
RAPTOR-RC	RAPTOR-RC	RAPTOR-RC	-0.0502957172743371	1		7.89354801862326	2	8.08223993070193	2	8.08636350195081	7.78051357941608
SLGA-RE	SLGA-RE	SLGA-RE	0.675788882767258	1		6.19277293008486	7.11565940363933	6.87462513798593	8.04121682427847	2	7.97244373478218
TEKTIN-C-RA	TEKTIN-C-RA	TEKTIN-C-RA	0.201508880385128	1		9.28574629125287	8.90183997568703	8.98421348851299	9.15687497715473	9.32194597734155	9.31458854850782
OYS-RA	OYS-RA	OYS-RA	-0.0384566034293149	1		9.75942273392374	9.66378774455166	9.52432561230473	9.62292417645044	9.60459299276304	9.61433239808456
CG3092-RA	CG3092-RA	CG3092-RA	0.049462960384728	1		9.9167792270272	9.72329938362644	9.54762374082826	9.83283825872267	9.88729106574656	9.63008227895208
CG42523-RA	CG42523-RA	CG42523-RA	0.0692717109508604	1		9.51945874210393	9.28254740284005	9.25000324238421	9.47587998980968	9.37306854706431	9.41882866681327
APL-RA	APL-RA	APL-RA	0.0187944073939306	1		9.60937612366325	9.36813398641482	9.08898254710445	9.19455104544463	9.51411437426314	9.44334781385896
CG2930-RB	CG2930-RB	CG2930-RB	0.166946107058562	1		9.0758347066589	9.19396758062454	9.45432806044899	9.26707401488822	9.55010122369239	9.42047630484272
LMANII-RB	LMANII-RB	LMANII-RB	-0.293754856774217	1		8.84394476539399	8.84173131872715	9.39950697117145	8.94436682596455	8.38423937204577	8.88656478452119
POMP-RA	POMP-RA	POMP-RA	0.0396357660330495	1		9.34538626808047	9.33363350330954	9.45208495997193	9.36362450655254	9.3880586202999	9.49117030506656
SAC1-RB	SAC1-RB	SAC1-RB	0.144516068702898	1		9.30590147016314	8.9792073678599	8.66590580628698	9.1135682447202	9.14793838232875	9.18875382574279
DNAJ-H-RA	DNAJ-H-RA	DNAJ-H-RA	-0.0874699228490451	1		10.019517431129	9.84770566429476	9.50930120792167	9.66458167638345	9.8516876131821	9.63860119906299
VMAT-RE	VMAT-RE	VMAT-RE	-0.0856036453213915	1		9.13053849289864	9.24591128650762	9.2000843981645	9.03267081347161	8.96343322911723	9.29675777174429
CG1387-RA	CG1387-RA	CG1387-RA	-0.0534783051576057	1		9.66309959361118	9.5556834307526	9.28571090819263	9.3867852524188	9.47486847444264	9.50676523532522
MLD-RC	MLD-RC	MLD-RC	-0.227107799820365	1		8.12102649257115	7.8358838605225	6.82000736845498	8.04607434924953	2	8.03830877208664
CG43783-RE	CG43783-RE	CG43783-RE	-0.101364494849705	1		9.74288513979033	9.42659307662721	9.32791466476996	9.20761700546389	9.48652262317478	9.51449993714721
ATPSYNG-RB	ATPSYNG-RB	ATPSYNG-RB	-0.194917966037775	1		9.8289727561208	9.69300010537578	9.50714203446675	9.71119934660151	9.43452503501045	9.28775905527361
MLP84B-RB	MLP84B-RB	MLP84B-RB	-0.125146952888499	1		10.1686733048639	10.2630875311559	10.3740579406637	10.2178750720496	10.2327761792861	9.9787842608362
RAB7-RA	RAB7-RA	RAB7-RA	-0.032837802529318	1		10.0616146205646	10.0577993603745	10.0647137060942	10.0931758174412	10.09492183821	9.89475002116677
MOE-RF	MOE-RF	MOE-RF	0.525910928593302	1		6.41317150070239	7.61667046744296	7.66074853878978	6.69353245298846	7.93807631512028	8.42066428814125
CG7910-RA	CG7910-RA	CG7910-RA	0.08061096280265	1		9.47119214576023	9.18673720108196	9.34009615978164	9.27950214753083	9.46547689459823	9.49586650995126
CG7557-RA	CG7557-RA	CG7557-RA	0.0556838138288354	1		9.35509089663786	9.00135632344418	8.91423861569319	9.09259177540596	9.09715141048225	9.2732433313699
CG5048-RA	CG5048-RA	CG5048-RA	0.042416379685221	1		9.41894321052242	9.10727061316874	9.05981676671519	9.15237710999641	9.21672412673647	9.35822453628354
CG1703-RA	CG1703-RA	CG1703-RA	-0.0353995335198985	1		7.77565161421585	8.3915898187131	7.82230048463645	8.42365045419835	6.67403328341715	8.30412034963687
CG6923-RB	CG6923-RB	CG6923-RB	-0.0249657423529334	1		9.23671808067719	8.9309805236356	8.86112770828585	8.58921307643657	9.09715141048225	9.22125633387389
RPL17-RE	RPL17-RE	RPL17-RE	0.107584490204571	1		10.010334540409	9.62686560745548	9.55600336372706	9.79293905726146	10.0979640063857	9.63008227895208
FUCTB-RC	FUCTB-RC	FUCTB-RC	-0.0808933612940204	1		9.66894722511689	9.41013078789258	8.99965442291768	9.22485622411888	9.36045673247519	9.32694025106309
CG10055-RA	CG10055-RA	CG10055-RA	0.0517943932557788	1		9.31835695004811	9.19396758062454	9.18395482589264	9.08788862705258	9.32454559079624	9.42047630484272
FZR2-RA	FZR2-RA	FZR2-RA	0.19421211343334	1		9.16955942367431	8.9309805236356	8.81648738657254	9.08080503119997	9.18274116709271	9.24748398655089
MRP-RB	MRP-RB	MRP-RB	-0.0434575715438692	1		8.83356920969776	9.00957529295898	9.31068590476779	9.36556883358916	8.84891905553699	8.77507834148755
CG17564-RB	CG17564-RB	CG17564-RB	0.0922340172906514	1		9.55146568744615	9.30942658653651	9.13165462100388	9.34206215618682	9.50497563162653	9.44820203149575
CG12605-RE	CG12605-RE	CG12605-RE	0.151970715339976	1		9.19409822856106	8.94533300385342	8.69654798319245	9.06892119612879	9.06952245491075	9.18681891714732
SHN-RA	SHN-RA	SHN-RA	0.0163639840866425	1		2	8.20855491496789	8.4758411862056	8.09845476129244	7.50588317494601	7.69597118347208
DLC90F-RA	DLC90F-RA	DLC90F-RA	0.144936338738092	1		9.06995387984237	8.86607612209368	8.82691227783855	9.09259177540596	8.9228355996364	9.16928696087775
USP47-RB	USP47-RB	USP47-RB	-0.677783892152707	1		9.16680694593904	7.79842512582236	8.60259702439826	8.37814804158414	7.99140066211571	7.31164828400995
D2HGDH-RB	D2HGDH-RB	D2HGDH-RB	-0.249031106244406	1		10.0331830950048	10.0216832326457	9.89178878446593	9.918770635538	9.76438982862999	9.49586650995126
CG4213-RB	CG4213-RB	CG4213-RB	1.03270633753247	1		7.19661799052702	8.02072856518983	5.32068557974829	7.89272485848411	8.5489131201995	8.17732777946434
UP-RK	UP-RK	UP-RK	0.861566454026221	1		7.64725645308915	8.1453110335142	7.61335739516511	8.55554323838597	9.02546394620024	8.37040441287872
HYDRA-RG	HYDRA-RG	HYDRA-RG	-0.178654839783942	1		9.77215551282812	9.47290190368563	9.66847754300172	9.42457891519426	9.39054189293982	9.56751196407591
CYSRS-M-RA	CYSRS-M-RA	CYSRS-M-RA	0.116445314436115	1		9.23934047533559	9.01774770448342	9.0420300185357	9.21626236424668	9.13318572586418	9.29316501781465
B52-RK	B52-RK	B52-RK	-0.0045433899709053	1		8.80553062398414	8.42064405017158	8.99657942868981	8.47137725595394	8.66423116034711	9.06148413574601
ANK-RC	ANK-RC	ANK-RC	-0.517431551566305	1		7.72415922802735	8.99585088179472	7.98629273727892	7.85446968219809	7.787932076177	7.86522235528804
PROSALPHA2-RA	PROSALPHA2-RA	PROSALPHA2-RA	0.0356319566659474	1		9.42586656169534	9.44084507933876	9.46326574848726	9.32817094510269	9.54342171104571	9.55556552265905
TAY-RB	TAY-RB	TAY-RB	0.167406840428072	1		8.89140118006154	9.00135632344418	8.71162841812297	9.04728045004291	8.93649547271852	9.12349048898923
HIRO-RA	HIRO-RA	HIRO-RA	0.260644837824059	1		9.0220238110901	9.19636967691614	8.98731492464738	9.47046989305912	9.46311941582074	9.02078869801428
EATO-RB	EATO-RB	EATO-RB	0.067728513550117	1		9.14459600550865	9.19876778034957	9.34735598997881	9.23977338805158	9.26353631913344	9.38716062405531
STIP1-RA	STIP1-RA	STIP1-RA	-0.101603396151046	1		9.16955942367431	9.2342690462198	9.10334726871747	9.04728045004291	8.88106238659058	9.24562631345545
RPL24-LIKE-RA	RPL24-LIKE-RA	RPL24-LIKE-RA	0.0488560220149085	1		9.40966008800306	9.58347836693769	8.94646669583558	9.4522882946265	9.61524864571615	9.03591563559947
AKR1B-RB	AKR1B-RB	AKR1B-RB	5.5582966888209	0.00260596146436572		3.24611051896711	2.98256273047791	2	7.82085227476422	5.03812816490879	7.61770083966292
PH4ALPHANE3-RA	PH4ALPHANE3-RA	PH4ALPHANE3-RA	0.18838299164212	1		8.91783432840875	9.00410118580472	8.98421348851299	9.17472751448577	9.08186735958074	9.20222600802249
TOMBOY40-RA	TOMBOY40-RA	TOMBOY40-RA	0.100721537143212	1		9.59306611668147	9.34882908229448	8.99349786634481	9.45958845302341	9.52319559179345	9.30926241684068
NEBU-RC	NEBU-RC	NEBU-RC	-0.524453874199645	1		9.48451671731119	9.60714161705343	9.1566648799011	8.85584700767068	9.0126246515776	8.85523279510425
CG34434-RB	CG34434-RB	CG34434-RB	-0.0934967065848667	1		8.79843499767291	8.66569331997951	8.38469430929139	8.21518962317595	8.34380604046862	8.93116738338447
CG43897-RR	CG43897-RR	CG43897-RR	0.341658401332955	1		8.14918915186626	8.068716464633	8.44909662107267	8.15350821468902	8.59270545665071	8.86977831271542
CG15784-RA	CG15784-RA	CG15784-RA	-0.247693025602658	1		9.23145894766822	9.50037895844836	9.67618560199239	9.14786517604264	9.20830313633361	9.33918710099224
ASH1-RB	ASH1-RB	ASH1-RB	-0.109128840186678	1		8.92436762930588	9.05792944550667	8.95599638553358	8.62860630274247	8.77481684594365	9.15550215763737
EPH-RA	EPH-RA	EPH-RA	0.100102590618716	1		8.27720736339456	8.70333706558385	8.52788738461321	8.80230359858495	8.16389339512007	8.77765176098528
HEL89B-RC	HEL89B-RC	HEL89B-RC	0.1658611981176	1		6.8437133725714	7.99336235435021	8.48025080622658	7.80374517840319	7.79544748552709	8.52236857881988
RUMP-RA	RUMP-RA	RUMP-RA	0.0233404297207227	1		9.09043274401099	9.26663345401616	8.88460466851035	8.94956103103203	9.12724216249723	9.24562631345545
CG18258-RA	CG18258-RA	CG18258-RA	0.157108067582274	1		9.19409822856106	9.20593826569334	9.14837620847552	9.58002796941532	9.41025568062371	8.96317198730193
IP259-RA	IP259-RA	IP259-RA	-0.129186926397557	1		9.58277792648486	9.71327016293278	9.23963659220395	9.58002796941532	9.50955223909619	9.05088560868748
CG17387-RA	CG17387-RA	CG17387-RA	-0.0400709189929831	1		9.71300858987136	9.47290190368563	9.22131375572241	9.3141446789037	9.52319559179345	9.48488482390263
CG14305-RD	CG14305-RD	CG14305-RD	-0.0156426624326255	1		9.26272996178601	8.78540536975369	8.83037056850801	9.10428300236266	8.68865209896406	9.04662430043568
GCLM-RA	GCLM-RA	GCLM-RA	0.123493938410619	1		9.2419581119004	9.41013078789258	9.14560270174985	9.33810686826998	9.46311941582074	9.38209624559848
UNC80-RE	UNC80-RE	UNC80-RE	-0.142050913931033	1		7.65513384120344	8.70333706558385	7.83612810585102	8.09377071833447	7.34106308168184	8.37720775892485
SRPK-RC	SRPK-RC	SRPK-RC	-0.190467587412796	1		8.95978131810382	8.69995520704583	9.14560270174985	8.20219237495104	8.85971326791714	9.07410044050823
HDAC6-RD	HDAC6-RD	HDAC6-RD	-0.0981418989061533	1		9.69401659715605	9.59626832502864	9.46549154562757	9.6911830295805	9.41025568062371	9.34613890542053
OSA-RE	OSA-RE	OSA-RE	0.458577097196541	1		6.71397052285201	7.22322824291681	6.97802338240594	2	7.80292394776844	8.18510273751185
ERGIC53-RB	ERGIC53-RB	ERGIC53-RB	0.127529836139029	1		9.26787652835498	9.0473232659286	9.43855262093452	9.596677791874	9.40535243052953	9.11943862185971
KR-H2-RA	KR-H2-RA	KR-H2-RA	0.289184454765722	1		8.21993853248067	8.30964510946092	8.20986263520785	8.17584123771638	8.46657267195495	8.86736422104635
CG6287-RA	CG6287-RA	CG6287-RA	-0.241653866920205	1		9.92982587092676	10.0297875350065	10.2296268966595	9.83984843638954	9.87670198213445	9.76718259780346
FAX-RA	FAX-RA	FAX-RA	-0.640377551059802	1		8.02093991965184	8.7758001417475	7.17585053955869	7.96118614669916	7.67838612487036	6.51727301049734
SEC23-RH	SEC23-RH	SEC23-RH	0.00923498261965946	1		9.31587444195068	9.27119823718571	9.31809486675024	9.35190319288787	9.18846087365343	9.3736159071915
BG642167-RA	BG642167-RA	BG642167-RA	0.00809078785462828	1		9.16680694593904	9.24359034235221	9.25000324238421	9.38102983054121	9.05394127788064	9.22503246034882
GPO2-RA	GPO2-RA	GPO2-RA	0.0541407047849899	1		9.75759455717745	9.50037895844836	9.30074772779694	9.63587045481412	9.65297020943336	9.46266744954639
NACHRBETA1-RA	NACHRBETA1-RA	NACHRBETA1-RA	0.121404104570893	1		9.08169165887397	9.22253209069405	9.31809486675024	9.36167755560037	9.30361632948365	9.32694025106309
CG17122-RA	CG17122-RA	CG17122-RA	0.0991982509783413	1		9.43733215603823	9.11744663078072	8.86787448534334	9.0375571492625	9.40535243052953	9.30926241684068
NPC1A-RA	NPC1A-RA	NPC1A-RA	-0.780045708826791	1		8.18227433683005	7.93702159015584	7.09764875877463	4.89550805414873	6.51924674544647	8.10129762806638
SDHD-RA	SDHD-RA	SDHD-RA	0.00453884538215005	1		9.58071145496089	9.51006673318027	9.467713914086	9.66300151050368	9.46547689459823	9.43359010331481
CG17230-RB	CG17230-RB	CG17230-RB	-0.123826052959481	1		9.57033446352923	9.49648555976683	8.96860550271942	9.20544754654319	9.27970218414253	9.25304269671899
CG42808-RA	CG42808-RA	CG42808-RA	-0.247448485814224	1		9.5408754090876	9.61614050964116	9.21073812552471	9.47046989305912	9.22787619464792	8.91255513252391
SCSBETAA-RI	SCSBETAA-RI	SCSBETAA-RI	-1.49240844864442	1		7.51499168382068	8.55024455551536	8.45358862035659	6.65589556968112	6.21744480829971	7.26838888357433
DIKAR-RG	DIKAR-RG	DIKAR-RG	0.121036796297736	1		8.878000743007	9.37026311649975	9.2344251986025	9.32417733613397	9.35792108531713	9.20605220822692
CG43367-RC	CG43367-RC	CG43367-RC	1.70283218094007	1		2	6.77353498891124	2	8.14899982233534	2	6.07367990301002
CG13506-RB	CG13506-RB	CG13506-RB	0.00150964306562133	1		8.84049453116797	8.71343533477177	9.17582190757201	8.94696626611564	8.69268236590562	9.09694762375118
[truncated: 39,588 more rows]
