# Supplementary material for: Whole-Genome and Poly(A)+Transcriptome Analysis of the Drosophila Mutant agnts3 with Cognitive Dysfunctions
Source: Int J Mol Sci. 2024 Sep 13;25(18):9891. doi: 10.3390/ijms25189891 (PMC11432035; doi:10.3390/ijms25189891)
Supplement: Supplementary file 1 [file ijms-25-09891-s001.zip › Supplementary materials/Archive_S2_transcriptome_sequences_annotation/Isoforms/All_genes/agn-HMC_CS-HMC_all.csv]

symbol	ensembl_ID	User_ID	AGN_HMC-CS_HMC_log2FC	AGNMF-CSMF_adjPval	Processed data:	CS_HMC_1	CS_HMC_2	CS_HMC_3	AGN_HMC_1	AGN_HMC_2	AGN_HMC_3
MT:LRRNA-RA	MT:LRRNA-RA	MT:LRRNA-RA	-0.10747367569383	1		18.388374485306	18.3502173327296	18.4188708501154	18.4762718776398	18.2608702106511	18.0700662876774
MT:COI-RA	MT:COI-RA	MT:COI-RA	-0.359019389752155	1		17.5144433616776	16.8200026574235	16.9751001762634	16.9463923502095	16.8442597113906	16.5001208686867
CYP4G1-RA	CYP4G1-RA	CYP4G1-RA	-0.185114571703009	1		17.0529576440422	16.5182558129646	16.6910675027859	16.6285857423488	16.5749433866646	16.5549079970243
TOTA-RA	TOTA-RA	TOTA-RA	-6.90660986049035	2.29427286299127e-59		14.5353866598691	14.8750782573425	14.4216956740584	8.37363417582092	6.8696686342015	7.5950156282518
EBP-RB	EBP-RB	EBP-RB	0.52420591402563	1		14.1793431081311	13.6286002645982	14.9567433027838	14.7636839796993	14.6154310877269	15.2024835977142
CG17097-RB	CG17097-RB	CG17097-RB	0.296127549519195	1		14.0447454846302	14.5135027072351	15.3211988632317	15.0135738908235	14.8133427796758	15.208518690817
JON99CII-RA	JON99CII-RA	JON99CII-RA	-2.1450232862054	3.36683878485344e-31		14.9029278422097	14.6303361614811	14.7981438672062	12.6967980282869	12.6288321994326	12.5835239110368
EEF1ALPHA1-RA	EEF1ALPHA1-RA	EEF1ALPHA1-RA	-0.688043018402696	1		15.5133522269121	15.509203348083	15.6894536524932	14.970470745691	14.9327127337155	14.7422902074882
ACP36DE-RA	ACP36DE-RA	ACP36DE-RA	0.103878579387279	1		13.4005214015565	13.8607863471352	14.8637741353774	14.1917916944469	13.9184291221357	14.6354711970556
MT:CYT-B-RB	MT:CYT-B-RB	MT:CYT-B-RB	-0.311955548106228	1		16.1468336050616	15.3181613449602	15.5133511657726	15.3720361637981	15.5849464120992	15.1937636810682
JON99CIII-RB	JON99CIII-RB	JON99CIII-RB	-2.37946535806465	3.85991638473803e-18		14.0543323947009	14.1734935805142	14.4485371066202	11.8921327175432	11.65712681498	11.9992248517307
MT:COIII-RA	MT:COIII-RA	MT:COIII-RA	-0.263250667275179	1		16.1474265374756	15.5424467122432	15.9209353511733	15.7639697829631	15.6389607044829	15.4661905578251
AMY-P-RA	AMY-P-RA	AMY-P-RA	0.648301813312148	1		13.0792792553656	13.8780424985311	14.647527963276	14.5936449078587	15.1171532574975	14.0633043419482
MST57DA-RA	MST57DA-RA	MST57DA-RA	5.88954771806331	5.27949644696284e-78		7.15061334109107	7.89494315288654	8.25909063324036	13.6912522265991	13.6491187330715	13.77200604014
CG34220-RA	CG34220-RA	CG34220-RA	0.525835926508084	1		14.253023148743	13.8333113315981	14.4695706680267	14.5313991250554	14.7283701353386	14.9180732563531
TOTC-RA	TOTC-RA	TOTC-RA	-7.79361206836141	1.50385602416774e-10		13.6864966198201	13.634535418414	12.9499324053253	6.90068494767609	4.55035588955822	4.4119550424253
CG31872-RA	CG31872-RA	CG31872-RA	0.0248002624871222	1		13.2605636152759	13.6654041266753	14.4841319889966	13.8236426931952	13.6844156412029	14.2024161550079
ADH-RC	ADH-RC	ADH-RC	-0.621641951134964	1		13.9412546165892	14.0296230372947	14.632072984953	13.7079494941738	13.557629495477	13.5700264955574
JON99CIII-RA	JON99CIII-RA	JON99CIII-RA	-0.767506653345178	1		14.592755690998	14.2090139913379	14.2530057249446	13.3768124252614	13.6856129213445	13.6992241934264
ALPHATRY-RA	ALPHATRY-RA	ALPHATRY-RA	0.0874460865789938	1		14.4869991277668	14.7147467605286	14.6074073027494	14.9505883348393	14.8019178732756	14.2333923025382
CG12374-RA	CG12374-RA	CG12374-RA	0.329637448975547	1		13.8655446344251	13.0807671966359	11.6550903078394	13.6090807459564	13.1114668372099	13.592122553637
BETATRY-RA	BETATRY-RA	BETATRY-RA	0.401611533579737	1		13.5729886648081	13.9640526154159	13.823862421569	14.4278999114224	14.4046060399238	13.6250208504515
SFP87B-RA	SFP87B-RA	SFP87B-RA	0.329417218880121	1		12.5838832194806	12.55454431445	13.5722625950051	13.403559530382	12.8523585985714	13.5913529551055
AMY-D-RA	AMY-D-RA	AMY-D-RA	0.537582442248459	1		12.7685687796929	13.3046606128175	13.824532878813	13.9959505545593	14.2161360797232	13.3582374911581
CG16826-RA	CG16826-RA	CG16826-RA	-0.203283880947689	1		14.1924266403228	14.411768787496	14.4543658963073	14.2864101380302	14.0182115084946	14.1450962412064
CG18628-RA	CG18628-RA	CG18628-RA	0.328618417086056	1		13.5982676362515	14.1370765030271	13.9778266446592	14.2832884867192	14.3837752317276	14.0656612502136
COPIA{}837	COPIA{}837	COPIA{}837	3.18077082417766	4.80009988878412e-13		10.0211011495695	8.89694731584784	9.48496666476451	12.8122240776321	12.8080925133558	12.4947405531588
EEF2-RA	EEF2-RA	EEF2-RA	-0.29285267983886	1		14.3823064855379	14.4473666716162	14.4509582933152	14.2846465564476	14.1398627102069	13.9608164074656
MT:ATPASE6-RB	MT:ATPASE6-RB	MT:ATPASE6-RB	-0.417685354679081	1		14.4581878997681	13.7843867646815	13.6850952349921	13.5658354767335	13.7123576020464	13.5176200527585
CG2233-RA	CG2233-RA	CG2233-RA	-1.65478041043378	0.947465804317027		11.8233846901567	12.4917070956055	13.1964226439293	11.0772548380512	10.9171901533217	10.8728277443888
SERCA-RA	SERCA-RA	SERCA-RA	0.101173597540734	1		13.5685353413067	13.91917257086	13.9080577989736	14.047738979029	13.7971436080804	13.8694978031989
EBPII-RA	EBPII-RA	EBPII-RA	0.34829030241701	1		12.5258828978048	12.1809627988459	13.2464558224548	13.1371526055578	12.7677108210023	13.2591126286164
CG18180-RA	CG18180-RA	CG18180-RA	0.307450237123243	1		12.6448767913358	12.888394685101	13.4450007141154	13.2771790612922	13.300114887937	13.437454674557
NINAE-RA	NINAE-RA	NINAE-RA	-0.132244898882806	1		14.4723499587101	14.3964444458639	14.1175581326545	14.3750756847594	14.22650150314	13.9853359745111
ARGK1-RD	ARGK1-RD	ARGK1-RD	0.288594856695538	1		13.0798315803237	13.3008002150516	13.4615976159125	13.6694815301306	13.4632048460046	13.5927956157468
LNCRNA:CR42862-RA	LNCRNA:CR42862-RA	LNCRNA:CR42862-RA	0.0906433677683261	1		14.2127976748756	14.241182452884	14.0961415000105	14.3406262664893	14.2870895196381	14.1947095872607
SPN77BC-RA	SPN77BC-RA	SPN77BC-RA	-1.4240439156531	1		12.2601772072548	12.1742847054417	13.0916251297175	11.4080253385929	11.0692572413153	10.9256828408746
MUR18B-RA	MUR18B-RA	MUR18B-RA	-0.675683146703234	1		12.4872672040223	12.9040978061139	13.4183466013067	12.2143273345355	12.3869584319469	12.3287421182682
S-LAP7-RB	S-LAP7-RB	S-LAP7-RB	0.594550229659675	1		13.0622377934838	12.7231696425754	12.8145544289878	13.459824456175	13.5069063390345	13.436490832978
MT:ND4-RB	MT:ND4-RB	MT:ND4-RB	-0.637632693285176	1		13.9213615615557	13.1537249250296	13.2251422401178	12.8727120053074	12.9849150139952	12.6398777617372
CG9029-RA	CG9029-RA	CG9029-RA	1.01868103228905	1		11.8101311141075	11.9970762841543	12.1592678828423	13.0200614312073	13.0561758461143	12.9647482564722
ACT57B-RA	ACT57B-RA	ACT57B-RA	0.259249294127541	1		13.1281604916235	13.2197901672306	13.2404393044155	13.5180242480523	13.2649481643345	13.5668980344359
MUC68D-RB	MUC68D-RB	MUC68D-RB	0.775274535109247	1		11.9087604875673	12.0808122545276	12.5965955471168	13.0013510023506	12.9226430708118	13.0741459804716
MT:COII-RA	MT:COII-RA	MT:COII-RA	-0.29630501212258	1		14.383947384897	14.0305074953836	14.0916924498812	14.0440550082829	13.8727907578713	13.7059945533838
CG4836-RA	CG4836-RA	CG4836-RA	0.072510290251313	1		14.0349995034183	13.9522204534976	14.0776197250714	14.1167669427547	14.0844600609341	14.0834900684179
CG5162-RB	CG5162-RB	CG5162-RB	-1.46766145136127	0.25665242557946		12.4716390345494	12.415212649124	12.9653005203101	11.2451402068354	11.2506165067397	11.0121806948904
ACP36DE-RB	ACP36DE-RB	ACP36DE-RB	0.730378832897769	1		10.9482634584441	11.6568762716785	12.0419457810607	12.3649541283826	11.6717007409971	12.7906361705459
MT:ND1-RB	MT:ND1-RB	MT:ND1-RB	-0.544981988833722	1		13.8383834074578	12.8735945561513	13.1942009830472	12.8131654453876	12.9907386080328	12.6152922537457
TPS1-RA	TPS1-RA	TPS1-RA	-0.787488448549052	1		13.1174402236036	13.2156955260827	13.1878131949012	12.6533042609096	12.2626847388955	12.2028934127644
DESAT1-RC	DESAT1-RC	DESAT1-RC	-0.59355877151418	1		12.8433386134609	12.975812755129	13.36864545419	12.8227324730786	12.5187918406948	12.0050154912075
CG43897-RI	CG43897-RI	CG43897-RI	-2.26536339793725	1.32285225069694e-28		12.1868710467252	12.3612695285509	12.4421519127461	10.2165435469852	9.96380935072862	10.0241258255171
YIP7-RA	YIP7-RA	YIP7-RA	-0.235480357834451	1		14.3055995314361	14.2494245511004	14.2386327533366	14.1766568086315	14.1724905962652	13.6865786156299
LOOPIN-1-RA	LOOPIN-1-RA	LOOPIN-1-RA	0.202570216992048	1		13.6998526396568	13.6533445965683	13.7745535494594	13.9174102424771	13.9510987893841	13.8686246624809
S-LAP7-RA	S-LAP7-RA	S-LAP7-RA	-2.49242154558072	1.62002743974093e-08		11.8092431981885	12.1675755559889	12.4011329543005	9.87520614051048	9.82389907885802	9.18668310225487
MAL-A1-RA	MAL-A1-RA	MAL-A1-RA	-0.0134421421946638	1		11.3704175289835	12.4439831927929	13.1101262295622	12.3992104056583	12.8031981128296	12.0886512983095
CG18284-RC	CG18284-RC	CG18284-RC	1.58470129829132	0.558962131573666		10.0797113119738	10.5804420801884	11.0690836816107	12.2917407255404	11.9985298889554	12.3317403542654
ACP53C14B-RA	ACP53C14B-RA	ACP53C14B-RA	0.774183903352296	1		11.0464745796268	11.6485207673216	12.2026478440116	12.4799125373643	12.2633976572968	12.6733539220336
UBI-P63E-RA	UBI-P63E-RA	UBI-P63E-RA	0.40984947036636	1		12.9123577512705	12.807958614726	12.9336887576818	13.2457287018508	13.2940222650481	13.3441444081315
SFP60F-RA	SFP60F-RA	SFP60F-RA	0.442210404789358	1		11.2905952819237	10.5865782695969	12.4732682822995	12.0715196249669	11.7176841041935	12.4361542917877
HSC70-4-RA	HSC70-4-RA	HSC70-4-RA	-0.24387800204926	1		13.6467890047838	13.7449571463213	13.7416659685692	13.5921792010785	13.4229320201312	13.3803480054082
SPN38F-RA	SPN38F-RA	SPN38F-RA	0.679164285204569	1		10.9888243116219	11.5270707666824	12.1665387007302	12.3330184812497	11.9721710138656	12.587774602554
LCS-RA	LCS-RA	LCS-RA	-0.669902859574245	1		13.0506387308582	13.1697243886095	13.1030384719205	12.5885837205914	12.4112861548074	12.3033548555279
CG18284-RB	CG18284-RB	CG18284-RB	-3.57352885368072	1		11.0206248736196	11.4637127843302	12.2906800052831	7.97114809393035	2	9.20087979892953
WHE-RA	WHE-RA	WHE-RA	-0.773846251961942	1		12.4643251480757	12.8892814289797	12.4800928279489	12.3243287270506	11.6993608873477	11.3636084393977
S-LAP1-RA	S-LAP1-RA	S-LAP1-RA	-0.131940934685856	1		14.2680453346545	14.0379635943884	14.2062931892344	14.0232979127739	14.0977121968097	14.0036006136895
SCP1-RA	SCP1-RA	SCP1-RA	0.521895306815647	1		12.2526854135385	12.2969682480971	12.4676381539914	12.8806366842897	12.7392938805852	12.9617738898431
BG642312-RA	BG642312-RA	BG642312-RA	0.640154519968501	1		10.9189297883967	11.3793805634896	12.2986986021726	12.2639184126641	12.0527351122836	12.5137522800686
EBPIII-RA	EBPIII-RA	EBPIII-RA	-0.0572672029107674	1		13.1800834768294	13.5594226852257	13.0762655126371	13.4349660128034	13.3594997831819	12.8219738140466
ACT5C-RA	ACT5C-RA	ACT5C-RA	14.1827124921469	8.81735836645717e-25		2	2	2	11.9273370853369	11.9908018225121	11.1565235642023
PEN-RA	PEN-RA	PEN-RA	0.199312523744756	1		13.1120500685964	13.0835591231567	13.2830133121085	13.2758139405361	13.3719486290032	13.4324141655792
ACP53EA-RA	ACP53EA-RA	ACP53EA-RA	0.284867524161123	1		11.1334665768474	11.7472939556476	12.4779027426567	12.1460352838115	11.7738014955343	12.5113131861368
CG14645-RA	CG14645-RA	CG14645-RA	0.829013961331744	1		10.9841112117626	11.7878023592204	11.7879201564272	12.5168991792477	12.1842918276985	12.4610129919048
ARC1-RA	ARC1-RA	ARC1-RA	0.29476259103147	1		12.5204680006	13.1758422709796	12.7742713868848	13.2138625915631	13.4523039466143	12.6535827899037
ACP26AA-RA	ACP26AA-RA	ACP26AA-RA	0.473647451036773	1		11.4380345301678	11.6947003153147	12.3268235127294	12.355680059397	12.0197820442666	12.5958549452812
MHC-RD	MHC-RD	MHC-RD	0.105071774541601	1		12.961139028653	12.9674398561688	12.7645216006797	13.0688011043949	12.7762277983562	13.1456113298134
RPL5-RB	RPL5-RB	RPL5-RB	-0.497007924761865	1		13.3017079538272	13.3038627568941	13.0443891938895	12.9385510784852	12.7854394978247	12.399034048204
BLW-RA	BLW-RA	BLW-RA	-0.106057263635664	1		13.3498249028383	13.3558536738473	13.4592559089164	13.4049339112683	13.1427999548937	13.28932257434
SKP2-RA	SKP2-RA	SKP2-RA	0.719241553770445	1		11.3295110135618	11.7236251629605	11.9041178472448	12.4119428812917	12.1672510015817	12.5644353637618
TOBI-RA	TOBI-RA	TOBI-RA	-0.355118475265267	1		10.7394679427225	12.0885540632111	12.682366561687	11.6349495176079	12.0461215825377	11.2729266467354
MLC2-RA	MLC2-RA	MLC2-RA	0.129735313741653	1		12.9768419956077	13.2179560754239	13.0486584223329	13.3035439457584	13.1321057774008	13.2024072667583
SPN28F-RA	SPN28F-RA	SPN28F-RA	0.601118091614937	1		10.9172825196802	11.214828606731	11.9120702769195	12.0111074704176	11.5278078739128	12.3710578680948
APOLPP-RA	APOLPP-RA	APOLPP-RA	-0.668426176893465	1		12.88628218222	12.852652310431	12.8860347125793	12.231611229488	12.0539717810084	12.3208709912557
S-LAP4-RA	S-LAP4-RA	S-LAP4-RA	0.0819065852508047	1		13.2202168007687	13.2564031391102	13.400085452058	13.3434479014333	13.3888718478521	13.3960779612219
CG6910-RB	CG6910-RB	CG6910-RB	-2.61699234437163	0.288177126594521		10.1916018894946	11.1207111431195	12.0908536907173	9.24054625477734	8.53907121031468	8.21864858029408
RPL23A-RA	RPL23A-RA	RPL23A-RA	-0.42449776427461	1		13.0189241147918	13.1609393058598	13.1640958607614	12.8477549179559	12.6513391976872	12.5620805383321
ALPHATUB84B-RA	ALPHATUB84B-RA	ALPHATUB84B-RA	0.051148261302519	1		13.380336505223	13.4335300510399	13.4239192290574	13.5075944621774	13.4444668510221	13.438845754345
CG33340-RA	CG33340-RA	CG33340-RA	0.284034689127579	1		12.8953054546004	12.8345355566906	13.1182733936674	13.2641579630136	13.2849225903219	13.163973503159
EST-6-RA	EST-6-RA	EST-6-RA	-2.39239150897909	0.00621253204160272		10.8515263173393	10.9712757612775	12.1424660750866	9.39137092660564	8.80108968292723	8.9284745740486
MAL-A6-RC	MAL-A6-RC	MAL-A6-RC	-0.612285143665787	1		11.0144746823399	12.064574977111	12.54243374414	11.4090219295387	11.6565842023401	11.0468385091705
SERCA-RE	SERCA-RE	SERCA-RE	-0.250825167934473	1		13.7913845622924	13.6888175293227	13.7765348445424	13.6163257247849	13.5882535014973	13.2787252953356
FASN1-RA	FASN1-RA	FASN1-RA	-0.823511500992036	1		12.9247085734559	12.0357124397846	12.0949878055276	11.8160347630947	11.7434629106946	11.1094581853226
EST-6-RB	EST-6-RB	EST-6-RB	-0.323313488941379	1		11.6611143580797	11.8390017129826	12.7809980304057	11.925945281591	11.9197729407033	11.7224819879445
TSF1-RA	TSF1-RA	TSF1-RA	0.0758486545382506	1		12.9857109038857	13.1903050794943	12.8479134492226	13.1913037683485	13.4995123700709	12.3548244833239
BG642163-RA	BG642163-RA	BG642163-RA	0.573810983083432	1		10.8566922705885	11.3441137150399	11.989614452207	12.0824925063433	11.7332065970573	12.2688751517678
MACON1-RD	MACON1-RD	MACON1-RD	-0.420411469254919	1		12.8348561405643	12.5299643332383	12.1746748086422	12.6261358997605	11.8210540468298	11.7291443270939
MT:ND5-RB	MT:ND5-RB	MT:ND5-RB	-0.512618067174596	1		13.2642939753926	12.5038007715065	12.514452033856	12.2784420526076	12.3558767333102	12.2472962429592
RPL3-RA	RPL3-RA	RPL3-RA	-0.256673672563894	1		13.4087514373083	13.4881656393272	13.4241720195925	13.3237660015357	13.2477587248172	12.9561056431757
CG32444-RA	CG32444-RA	CG32444-RA	-1.7694612566464	0.118129376780573		11.1925412720138	11.3615993325769	12.1662364804488	9.85194246572467	9.77674115718776	9.98481475787646
LNCRNA:CR9284-RE	LNCRNA:CR9284-RE	LNCRNA:CR9284-RE	-2.71296834490072	8.92096618536074e-54		11.6547026346953	11.5243334553534	11.7875272285909	9.06705082912922	8.9608125425396	8.83534224294877
JON25BIII-RA	JON25BIII-RA	JON25BIII-RA	-0.511263756138222	1		11.7913691458684	11.6812467680818	12.6326999465322	11.4733198801684	11.4764673078762	11.7964674755384
ATPSYNC-RA	ATPSYNC-RA	ATPSYNC-RA	0.231907968910553	1		12.4132318669602	12.3620362683334	12.5979406852305	12.7346532097953	12.5280174186831	12.8018233275855
PRM-RA	PRM-RA	PRM-RA	-2.57304121440751	1.83340349542981e-14		11.1979786884239	11.8543407790173	11.420307315772	8.90130580980233	9.09502183989079	8.8585554877724
CYP6G1-RA	CYP6G1-RA	CYP6G1-RA	-1.20971095106359	1		11.357720439422	11.7969038719402	12.2817798669811	10.6906194428405	10.728718979648	10.5354358532536
ACT79B-RA	ACT79B-RA	ACT79B-RA	-0.17821563708599	1		12.544676571923	12.9618870033572	12.7149657770671	12.5164368703598	12.5137074936633	12.6813317866931
CG34324-RA	CG34324-RA	CG34324-RA	-0.0577456894397894	1		13.5456603798715	13.4954052329465	13.5347103122276	13.4169971063297	13.5105140955728	13.4744465540938
CG8701-RA	CG8701-RA	CG8701-RA	0.142681676419227	1		12.6361409048123	12.6954528118216	12.9124029667374	12.9734961777059	12.8144305109979	12.8942687386852
MET75CB-RA	MET75CB-RA	MET75CB-RA	-0.629266169099688	1		11.1698927588049	12.0401905877104	12.1248443186301	11.8242760593901	10.8284409247914	10.6965440234754
PORIN-RE	PORIN-RE	PORIN-RE	-1.28141814513577	0.241389703543317		12.0157757304633	12.0598569839467	12.0566952008816	10.9604322759136	10.6534839701709	10.6573706472318
CG45087-RA	CG45087-RA	CG45087-RA	-1.7888714200426	0.233209963737167		11.8849387597426	11.7476851641936	11.6743456172977	9.48507771247585	9.62302677702968	10.5857622541372
PEPCK1-RA	PEPCK1-RA	PEPCK1-RA	-1.7888714200426	0.233209963737167		11.8849387597426	11.7476851641936	11.6743456172977	9.48507771247585	9.62302677702968	10.5857622541372
ACP54A1-RA	ACP54A1-RA	ACP54A1-RA	-1.28438090434002	1		10.6697599377531	11.1097966971284	12.1016410667889	10.474396307205	10.2158971839438	9.60026316782824
SGP-RA	SGP-RA	SGP-RA	-2.92444367623386	9.43608672833415e-14		11.7232401606522	11.4039117593332	11.2725869593707	8.38583427534047	9.00581455940285	8.19452664411676
CG3124-RA	CG3124-RA	CG3124-RA	0.604293165696363	1		11.5702217359282	11.7228294764653	11.8282111963161	12.3030428258426	12.2626847388955	12.3762052732526
MSOPA-RA	MSOPA-RA	MSOPA-RA	0.592261168716691	1		10.7083725681742	10.9455885986964	11.4055320210769	11.6794048091599	11.0684416034627	12.0191050989151
PRM-RB	PRM-RB	PRM-RB	1.29407768159384	1		10.9056986722407	10.0182662486944	10.4284724973919	11.7956042579326	11.8166892852137	11.7496386885281
MLP84B-RA	MLP84B-RA	MLP84B-RA	-0.895882697077706	1		11.9455907671604	12.0604869418728	12.3262825853149	11.4015306626905	11.10469630664	11.1502665167185
ATPSYNBETA-RA	ATPSYNBETA-RA	ATPSYNBETA-RA	-0.127093105178348	1		13.2694680482404	13.1507698806527	13.0871621083728	13.2335448409433	12.9622611238907	12.9153306731886
ACP53C14A-RA	ACP53C14A-RA	ACP53C14A-RA	-0.0668471076796791	1		11.6196794419028	11.9509359609422	12.4443969049355	12.1352358550435	11.6754552560959	12.0820921647612
JON65AIV-RA	JON65AIV-RA	JON65AIV-RA	-0.16904561394913	1		13.7993434313719	13.6146201283441	13.5923103315778	13.6275000843379	13.5882535014973	13.2663630606083
S-LAP2-RA	S-LAP2-RA	S-LAP2-RA	0.313485335944889	1		12.5109427491807	12.5219820174329	12.5696545426759	12.8189882552731	12.9042480327596	12.8200042325843
ACP95EF-RA	ACP95EF-RA	ACP95EF-RA	0.355799148431974	1		10.4332134913555	11.1182928364656	11.8155479984799	11.5722754773224	11.2060716791461	11.8976747746838
ACT5C-RD	ACT5C-RD	ACT5C-RD	-0.18701293224168	1		12.5658594873465	12.7133890145253	12.6188524028022	12.3421780480248	12.3608817009189	12.6203938877508
ARR2-RA	ARR2-RA	ARR2-RA	-0.180988748641276	1		13.206962689039	13.0955954235891	12.7128980352714	13.0115569367413	12.8551988794487	12.6252895804883
CG8997-RA	CG8997-RA	CG8997-RA	-0.593784521636306	1		10.1585180893864	10.160209428634	11.9748496884582	9.80879646907352	10.8504337452535	10.4956820503295
RPS14A-RB	RPS14A-RB	RPS14A-RB	-0.917694935925278	1		12.0322305233141	12.1996702427105	12.025045428161	11.3557473294221	11.2354361423138	10.8841833398778
CG3168-RA	CG3168-RA	CG3168-RA	-0.733128668576233	1		11.9676438813821	12.1962347690785	12.3749563323223	11.4898986247816	11.540803651519	11.3335498668276
MACON1-RB	MACON1-RB	MACON1-RB	0.844980582908421	1		7.41622349652617	10.8692632966476	11.3571018527109	10.9035838844147	11.7129946010021	11.5965950938965
MST98CA-RA	MST98CA-RA	MST98CA-RA	0.178061684165832	1		12.4219708728315	12.4437417694846	12.6796164161086	12.7252821274822	12.6594865195139	12.708024710174
RPL19-RB	RPL19-RB	RPL19-RB	-0.235941460328773	1		12.7690255006846	13.0297268057916	12.9765477671916	12.7439638144984	12.7898996870293	12.5355205242141
LNCRNA:ROX1-RA	LNCRNA:ROX1-RA	LNCRNA:ROX1-RA	1.69043554371848	1.92603811667001e-05		10.0010230876965	9.89653780579315	9.65485849896405	11.5991580025695	11.6657809763274	11.3482019472083
CG2127-RA	CG2127-RA	CG2127-RA	-0.174502797666755	1		12.9367513076219	12.9227533268334	13.1369007814365	12.8050495380385	12.8629809417859	12.8150684828078
PDI-RA	PDI-RA	PDI-RA	0.0571250071869246	1		12.3153152573381	12.4891357752774	12.7008463366726	12.5697688499967	12.5241558079244	12.6075106661738
RPS26-RA	RPS26-RA	RPS26-RA	-0.258581780139234	1		12.6678355000039	12.9203260908153	12.8988243966009	12.6310555732018	12.6447880498095	12.4415020821058
MHC-RB	MHC-RB	MHC-RB	-0.584436114630786	1		12.5404024083132	12.5570017571276	12.2216785101261	11.984946740089	11.9166039657524	11.6720549647232
NPLP2-RA	NPLP2-RA	NPLP2-RA	-1.01060205818993	1		11.0866011318288	11.3959473466852	12.018028502813	10.6848708619602	10.4086723247367	10.5274113150301
NPLP2-RC	NPLP2-RC	NPLP2-RC	-1.01060205818993	1		11.0866011318288	11.3959473466852	12.018028502813	10.6848708619602	10.4086723247367	10.5274113150301
CG14995-RD	CG14995-RD	CG14995-RD	0.286781636517782	1		11.917026632807	11.9718484205008	12.1136028568535	12.0803045965355	12.3093428451462	12.4551027722313
JON99FII-RA	JON99FII-RA	JON99FII-RA	0.98988194558339	1		11.1334665768474	10.6039677833943	10.4455086055152	11.5548220106676	11.8507688401857	11.816033748972
CG31468-RA	CG31468-RA	CG31468-RA	3.88230848541019	4.68738069747946e-46		6.79641840844099	7.02089884356292	7.56135204299992	11.1119417359944	11.0270603385512	10.8835548128737
SESB-RB	SESB-RB	SESB-RB	-0.164438545576329	1		13.0336336885959	12.9809796541573	12.8795970993941	12.9300714943294	12.7328736669574	12.7328376047031
ALD1-RM	ALD1-RM	ALD1-RM	-0.39554785984992	1		13.0063891259562	12.6557739833471	12.829327514196	12.599974180193	12.4729909794378	12.2298471230646
BACE-RA	BACE-RA	BACE-RA	1.0730263401818	1		10.223943990617	10.2601141487521	10.9893254061387	11.8756456609921	11.6352615308385	11.2423677302214
JON25BI-RB	JON25BI-RB	JON25BI-RB	-2.13439747259455	0.892690525153943		10.3922955317212	10.5804420801884	11.5867274631726	8.07526116919228	8.65226629296786	9.43508501502876
CG6770-RA	CG6770-RA	CG6770-RA	-0.40489117818473	1		12.5505329472623	12.6692595584806	12.6079894418449	12.3171797897337	12.200389350172	12.0908310660243
CG12860-RA	CG12860-RA	CG12860-RA	0.258416926826359	1		12.3027525825117	12.3250273951764	12.546154937192	12.6497252902155	12.7021784952757	12.6088422046879
CYS-RA	CYS-RA	CYS-RA	-1.68273300303629	0.000487679898238645		11.574408589556	11.5293478987534	11.2641391019693	9.77672712461635	10.0070177180512	9.53612301790574
SODH-1-RB	SODH-1-RB	SODH-1-RB	-0.703132641602857	1		9.22477122897815	10.1472204945274	11.7050455109637	9.91643854207689	9.78470863638398	10.3116902707765
OBP44A-RA	OBP44A-RA	OBP44A-RA	0.723972396832457	1		11.1671231658354	11.2506003352857	11.2252092521854	12.0686844854164	11.8946842896747	11.8405290932426
RPL7A-RE	RPL7A-RE	RPL7A-RE	-0.253231162583818	1		12.5818050145715	12.8193555644833	12.7847434214688	12.6008466557354	12.5989251735081	12.2041524499039
TOTM-RA	TOTM-RA	TOTM-RA	-8.63249337199083	7.80341472864549e-58		11.2195257098196	10.3759886953895	10.9420915336349	3.52496826586564	2	3.28726548375744
RPS3A-RA	RPS3A-RA	RPS3A-RA	-0.323940580087002	1		12.5531870974705	12.642161161585	12.5272169158887	12.481808245075	12.1778778163417	12.0611226272046
CALR-RA	CALR-RA	CALR-RA	0.558260654946652	1		11.3001070856796	11.5197596966024	11.7129298946958	12.0218964449	12.1188311901604	12.0938228792451
TOTM-RB	TOTM-RB	TOTM-RB	-8.40649494435722	0.0178624507625324		11.4580000175041	10.4700283878004	9.35310419289655	2	4.21516314726784	2
CG9297-RA	CG9297-RA	CG9297-RA	0.184237811443701	1		12.3175025223737	12.4240510798307	12.3739097927355	12.5821920681739	12.5178959040127	12.5687425862002
ATPSYNC-RG	ATPSYNC-RG	ATPSYNC-RG	1.10900801342824	1		9.96320540388156	10.3556010882321	10.5858934305176	11.585118175578	11.2001263774243	11.480026354822
MHC-RP	MHC-RP	MHC-RP	0.0504302781492664	1		11.836081773774	12.2729802322138	12.1449221689259	12.1759091186813	12.0147100053671	12.2394579643997
BETATUB85D-RA	BETATUB85D-RA	BETATUB85D-RA	0.00791647604367115	1		12.6225580498182	12.5451226579853	12.6625760615565	12.5464094413368	12.5949658360312	12.70926667551
HSP83-RA	HSP83-RA	HSP83-RA	0.177283832189301	1		12.5398672464126	12.5190058723169	12.3744331574247	12.5339012883502	12.7207257676558	12.7083796665246
CG10472-RA	CG10472-RA	CG10472-RA	0.657701435017865	1		11.2790977138286	11.14941898532	11.5436334746467	11.7416438267216	12.1835387165074	12.012796167975
CG3213-RA	CG3213-RA	CG3213-RA	0.188308792435	1		12.5256126350928	12.4367228613915	12.6498785748945	12.7252821274822	12.7644409956555	12.6946504082335
RPL41-RA	RPL41-RA	RPL41-RA	-0.216883564231867	1		11.7340412135611	12.3115953403445	11.9658482949361	11.9681407770787	11.6264217771773	11.8057862566944
JON25BII-RA	JON25BII-RA	JON25BII-RA	-2.32688030842272	0.0016134645205904		10.5841071886082	10.3790221383298	11.4583258021007	8.21401501447558	8.52961998159256	8.89143977688424
RPL4-RA	RPL4-RA	RPL4-RA	-0.161835554306478	1		13.0508265543611	13.0925187527803	13.1300986326935	13.0049807327758	13.0106196072767	12.7608289672676
CG7409-RA	CG7409-RA	CG7409-RA	-0.661542923126037	1		12.3385794282486	12.1684524338674	12.0316966332879	11.693787660848	11.4715398422714	11.3895162462733
MSR-110-RB	MSR-110-RB	MSR-110-RB	0.121600501446498	1		13.0116091979517	13.0366267560182	12.9777537957558	13.2005423508357	13.2325481011256	12.9416858710457
RPS8-RF	RPS8-RF	RPS8-RF	-0.206234065047658	1		12.5065673138408	12.747237178752	12.6719731539863	12.5841787165258	12.5164014386746	12.1879531975985
EEF1GAMMA-RA	EEF1GAMMA-RA	EEF1GAMMA-RA	-0.480861650109634	1		12.1236357055427	12.189051148778	12.4389029663245	11.8756456609921	11.8307064970526	11.6110952046512
CG5089-RA	CG5089-RA	CG5089-RA	0.171515684890927	1		12.7057834964498	12.6254415354568	12.7687081511554	12.8906600885358	12.9387996089502	12.7849257513292
IDGF6-RA	IDGF6-RA	IDGF6-RA	-1.17031346203398	1		11.6556909103116	11.667253057745	11.5135385603437	10.55313725257	10.4876721480994	10.2862362572658
GSTS1-RB	GSTS1-RB	GSTS1-RB	0.411875074390704	1		11.7554037117543	11.6635260070981	11.7843799473478	12.3277582144205	12.0715818548986	12.0216780944197
RPS15-RA	RPS15-RA	RPS15-RA	-0.273462264367005	1		12.2004794852501	12.5157939119569	12.3817403973687	12.2713355165888	12.0925945432212	11.9097635363804
ACP32CD-RA	ACP32CD-RA	ACP32CD-RA	0.859858296971917	1		10.8973671776959	10.8157912095216	10.8427149266761	11.6379278670021	11.7787964740291	11.7129612129996
IDH-RA	IDH-RA	IDH-RA	-0.293807267472492	1		12.1568218794566	12.1519955134707	12.5666806927925	12.0974065913301	12.0244158005081	11.9076012042438
FER1HCH-RB	FER1HCH-RB	FER1HCH-RB	-0.605947945693684	1		12.279539842278	12.2433251229556	12.1254662833558	11.599594553158	11.6418559818755	11.5954441172352
28SRRNA:CR45844-RA	28SRRNA:CR45844-RA	28SRRNA:CR45844-RA	-0.0147382113308486	1		11.6517337394079	11.5604107130669	11.1267572384779	12.0403439908266	11.3398424099893	10.6291523557033
RACK1-RA	RACK1-RA	RACK1-RA	-0.22235544475854	1		12.3330301448712	12.5914095095285	12.5760390130497	12.3343305565883	12.3089976031558	12.2026414734317
ASRNA:CR44370-RA	ASRNA:CR44370-RA	ASRNA:CR44370-RA	1.47655631856077	0.045388600219302		9.56279312567451	9.55589230068452	9.75472111266244	10.8480821248286	11.088695476102	11.3219984822296
UBI-P5E-RA	UBI-P5E-RA	UBI-P5E-RA	0.266903756496235	1		12.3702306199053	12.4617373301233	12.3517552490811	12.5940711289072	12.7938527567599	12.5904730818017
RPL32-RB	RPL32-RB	RPL32-RB	-0.301928666280204	1		11.7180457140655	12.2656234061826	12.0975260004912	11.8814016841855	11.717163800405	11.6194238727378
ATPALPHA-RJ	ATPALPHA-RJ	ATPALPHA-RJ	0.0309998499763001	1		12.7308513580832	12.7303133914531	12.5730783079814	12.7561546897251	12.6961187281146	12.6791603769218
FASN1-RC	FASN1-RC	FASN1-RC	-0.220285126315762	1		12.7045902241109	12.1100126877351	12.5180091784083	12.5094844004339	12.2648224380875	11.8951824588083
CG1648-RB	CG1648-RB	CG1648-RB	-0.995598686301824	1		11.1719664698979	11.6995615750847	10.8144506576754	10.5212332527392	10.5625697206902	9.55834663212816
CYP6W1-RA	CYP6W1-RA	CYP6W1-RA	-1.63051015993424	0.668705524405205		10.7616690834909	11.0386856318735	11.4177706227919	9.72644626802004	9.7050823033802	8.81965661163718
SMP-30-RA	SMP-30-RA	SMP-30-RA	-0.212555301996878	1		10.2105561162159	10.8142979605723	11.7824094042739	10.6691511113494	10.8370867823398	11.0773892320083
GOT2-RA	GOT2-RA	GOT2-RA	-0.698100843480975	1		9.66448772442067	10.6339040123531	11.6373199883436	10.1188168764739	10.2040631843265	10.1755746055252
RPL22-RA	RPL22-RA	RPL22-RA	-0.432079515375616	1		12.4999791786848	12.5063461096829	12.4970142765459	12.1753235214227	12.1869246252185	11.8176797748048
GP93-RA	GP93-RA	GP93-RA	0.352025405067412	1		11.1170569037896	11.3569913719421	11.7444484316898	11.6673779964675	11.7378309633615	11.9260311552288
RPS23-RB	RPS23-RB	RPS23-RB	-0.273528186847451	1		12.2611515358099	12.4863254619075	12.4318802855823	12.2984788269295	12.1093457052259	11.9393983739712
SESB-RA	SESB-RA	SESB-RA	-0.151005199068402	1		12.6739453917428	12.5784926224669	12.5300382834903	12.5020313161625	12.3448043020309	12.4798477837725
CG4716-RC	CG4716-RC	CG4716-RC	-0.933956203014491	1		11.4483369999169	11.7176467898308	11.6451485590685	10.92255071673	10.7089670278026	10.338538619499
RPS4-RA	RPS4-RA	RPS4-RA	-0.184869761279846	1		12.5114887467353	12.6518081189083	12.6709083799677	12.4734960708238	12.4371073534801	12.3739695272863
RPL10-RC	RPL10-RC	RPL10-RC	-0.332942756571318	1		12.3118714126223	12.392376433101	12.3063986348578	12.2545237834091	11.9075112062296	11.8140560357845
UGT50B3-RE	UGT50B3-RE	UGT50B3-RE	0.671499422599088	1		10.5095393662635	10.6887188763924	11.0324111323437	11.4656771035938	11.1791227340132	11.6126130886183
SLS-RY	SLS-RY	SLS-RY	-0.185852300346718	1		12.7408974993538	12.8072081188897	12.7633232085674	12.7055444223815	12.6017466337857	12.4357256109702
EXU-RD	EXU-RD	EXU-RD	0.0225216539062459	1		12.3914465742956	12.3365161884789	12.4683737657794	12.3059883264014	12.4307745862857	12.5216509761462
CG31538-RA	CG31538-RA	CG31538-RA	0.13572215318181	1		12.6436320415345	12.5607914086718	12.6316057778433	12.7439638144984	12.7886621281033	12.7113932746564
RPS6-RB	RPS6-RB	RPS6-RB	-0.163505418763295	1		12.6253353187083	12.766862574463	12.7079233299071	12.6698204342172	12.5798777051955	12.3454981895213
MTNA-RA	MTNA-RA	MTNA-RA	-0.852449509581518	1		11.6922708631454	11.8444986916353	11.6568123358037	11.0506811591719	10.8739647501535	10.7029707413854
SFP24BB-RA	SFP24BB-RA	SFP24BB-RA	0.366192654198983	1		11.0313250214183	10.833590671961	11.5040036833564	11.5201912230445	11.2563577452817	11.7333363232413
UBI-P63E-RD	UBI-P63E-RD	UBI-P63E-RD	-0.15618036263013	1		11.9596635165195	12.2240546079602	12.3618197036925	12.1688662145913	11.9466537830424	11.9805370536783
CG12861-RA	CG12861-RA	CG12861-RA	0.220202379592215	1		12.2058871210994	12.0971758517199	12.2803842471912	12.4395161894682	12.4116077690299	12.3977140791473
W-CUP-RA	W-CUP-RA	W-CUP-RA	0.184289535154947	1		11.9672459098193	11.984185520083	12.1553141696521	12.2525819775506	12.1530872797691	12.2580048097671
MUC11A-RB	MUC11A-RB	MUC11A-RB	-0.902309993659741	1		11.5801457451782	11.6820657157075	11.7472799002353	10.8612490942421	10.7664241591792	10.6807126803735
CG6409-RA	CG6409-RA	CG6409-RA	0.332391242750212	1		12.0223035633069	12.1945139595636	11.9748496884582	12.5090197089941	12.511608719747	12.1484733288945
ACC-RB	ACC-RB	ACC-RB	-0.68061104759593	1		10.965103315616	10.7025069004732	11.820933845086	10.6666533127709	10.6282459175006	10.3890110012176
CG7920-RC	CG7920-RC	CG7920-RC	-0.44680327513292	1		12.189944156449	12.28192125839	12.1764766183729	11.9912820228296	11.8020439647883	11.4721048428349
ACBP2-RA	ACBP2-RA	ACBP2-RA	0.755552254034104	1		10.4741237344109	10.6490612515148	11.0671425347626	11.4671132116632	11.4776965491426	11.5722296239841
RPL13A-RB	RPL13A-RB	RPL13A-RB	-0.136432831036806	1		12.3296283782352	12.5701116205705	12.5620935355836	12.4487529535006	12.3863040436616	12.2221618002199
BT-RJ	BT-RJ	BT-RJ	-0.16675993515839	1		12.3052738841636	12.4733743476565	12.5616340166548	12.1890226042764	12.3598820954838	12.2991191473279
ARR1-RA	ARR1-RA	ARR1-RA	-0.0866295935151499	1		12.5867358719325	12.6568158224684	12.4501182858321	12.6731425795991	12.4705234065357	12.2700779271431
CG32436-RA	CG32436-RA	CG32436-RA	-0.16155544335746	1		12.5013541900157	12.2942927699685	12.6422930156946	12.2901188876166	12.3285457154981	12.3550512024298
TOTX-RA	TOTX-RA	TOTX-RA	-5.23327575826335	3.33995288011494e-40		10.6862967442869	10.8685440314637	9.90573425920757	5.77348749988682	5.2480988570914	5.23849546046627
CG31883-RA	CG31883-RA	CG31883-RA	0.391876900978145	1		10.9213971702361	11.0987990500458	11.5197026079975	11.6640425348313	11.3981331885157	11.6998113321536
SARM-RF	SARM-RF	SARM-RF	-0.692975611373901	1		12.0352712812691	11.9120236493088	11.7641529953232	11.4233956663005	11.1369534583093	11.0613613263327
STA-RB	STA-RB	STA-RB	-0.0758470068856946	1		12.7566429984537	12.9336256352709	12.831044405773	12.7985998293924	12.8846890228487	12.6031269380626
CG10077-RD	CG10077-RD	CG10077-RD	0.215702449538511	1		11.8521209343422	11.9018657323469	12.0038914286432	12.1718049374391	12.0625989068867	12.1705398304494
S-LAP8-RA	S-LAP8-RA	S-LAP8-RA	0.0612802074222743	1		12.7408974993538	12.6448940210403	12.7933798080843	12.7065580121613	12.8851522942124	12.7702100431485
CG16758-RB	CG16758-RB	CG16758-RB	-1.76618781655706	1		10.2967033291616	9.96542841219335	11.3119156734407	8.39391073290037	8.68243183611753	9.39154095064571
LPR2-RF	LPR2-RF	LPR2-RF	-1.89099629467435	0.0229714496968272		10.8446094783587	11.2283471584636	10.3740306830225	9.30192251249901	8.83217560621028	8.72178326411992
CG7953-RA	CG7953-RA	CG7953-RA	-1.36779956696927	1		9.29495493915641	9.54872619846162	11.2932159254658	8.45308462256122	9.3007062779147	9.05667234409449
RPL15-RA	RPL15-RA	RPL15-RA	-0.386383446144768	1		12.077919810602	12.1508128044643	12.060277795304	12.0218964449	11.6749194946419	11.3604499359014
RPLP0-RA	RPLP0-RA	RPLP0-RA	-0.114332721323329	1		12.688745825514	12.8051422400113	12.7595217195828	12.6452919155596	12.712134852913	12.5530179316569
SCPR-C-RA	SCPR-C-RA	SCPR-C-RA	0.399313966218263	1		11.7796311210636	11.6660117770491	11.7855609825561	12.3110618874195	12.192924467144	11.8967406607179
ENO-RA	ENO-RA	ENO-RA	-0.0895819124397833	1		12.4475894151354	12.3788022620859	12.5111241005675	12.5038982000182	12.2669569744507	12.2884751481461
BOL-RB	BOL-RB	BOL-RB	0.295518366161828	1		11.5977358873735	11.4670426782695	11.6563820214723	11.6715365084175	11.8835982840348	12.0344746860936
JON65AIII-RA	JON65AIII-RA	JON65AIII-RA	-0.0972580573694832	1		12.9224521571655	12.570332798164	12.4195077319329	12.7400091969664	12.5963811328306	12.2965245236406
BNB-RC	BNB-RC	BNB-RC	2.09781146629981	6.9111489003305e-33		8.85313219923196	8.72323991976716	8.74690718715167	10.8685124830903	10.9547509614194	10.7595581359045
RPL7-RA	RPL7-RA	RPL7-RA	-0.237996245354588	1		12.5988613367915	12.7239651415334	12.653333019642	12.4292378565414	12.5448281333509	12.2810966634925
RPS25-RB	RPS25-RB	RPS25-RB	-0.109094076026552	1		12.5747688887965	12.5482700516505	12.6958298279102	12.6618995430899	12.5140070694221	12.2977044765444
ALDH-RB	ALDH-RB	ALDH-RB	0.0377008414653233	1		11.9313793920237	12.0276810093658	12.3341062513479	12.2874117662074	12.1204060586726	12.0171007028258
CG3739-RB	CG3739-RB	CG3739-RB	-0.918200687185732	1		9.09963280844307	10.0704885879913	11.3146453071495	9.94969268047251	9.59157927736739	8.82228275529903
RPL8-RA	RPL8-RA	RPL8-RA	-0.0708722324680059	1		12.789879885561	12.8775322940914	12.869051109045	12.8429694038188	12.8672080763924	12.6019811627682
CG12699-RB	CG12699-RB	CG12699-RB	0.202814380523496	1		11.9008635359462	11.9543295088577	11.9490813312998	12.0824925063433	12.1247281036185	12.2023894900949
CG8036-RC	CG8036-RC	CG8036-RC	-0.148112972256	1		11.8273371362567	11.774041516195	12.1154825272243	11.8361799801457	11.5583385925111	11.8804525067937
CG42782-RA	CG42782-RA	CG42782-RA	-1.96132079253313	0.539810097915061		9.68205510062895	10.062963365462	11.1863924400387	8.94043136069401	8.36401105088963	8.0894374194973
VHA16-1-RA	VHA16-1-RA	VHA16-1-RA	-0.0203381027303576	1		12.5035514859308	12.4603059169379	12.5810356366797	12.5015642174863	12.4934928722	12.4914443093007
CG31198-RA	CG31198-RA	CG31198-RA	0.526104905031329	1		11.2854965606307	11.1943102574208	11.5529108289289	11.7802818055388	12.0087700010605	11.8356631837153
MEN-RC	MEN-RC	MEN-RC	-0.0696504427898804	1		12.6255875327886	11.9088788393716	12.3634024294964	12.2925509613048	12.2569686734783	12.2271247567832
PUG-RA	PUG-RA	PUG-RA	-1.31990141870947	1		9.61250180347124	10.1075369420703	11.2909999346429	9.28898848925462	9.12671024464426	9.18464355027427
BBD-RA	BBD-RA	BBD-RA	0.408224129758125	1		11.2414140786352	11.5964767762659	11.0684369228195	11.9775762241998	11.9093343485709	11.1617171202531
HAD1-RA	HAD1-RA	HAD1-RA	-0.348807697441808	1		10.3970310365078	10.9632133273345	11.6347009960964	10.5359055353054	10.6804249579154	10.9660219004731
ACCOAS-RD	ACCOAS-RD	ACCOAS-RD	-0.751188349846113	1		11.9983522311218	11.1647337989803	11.1792212420314	10.9536182921742	10.8245816269957	10.4309106628688
CG13868-RC	CG13868-RC	CG13868-RC	-0.24963966474615	1		11.5811864176171	11.7794085627662	12.0409571041753	11.8756456609921	11.4947968506092	11.2511650989066
DESAT1-RD	DESAT1-RD	DESAT1-RD	-0.357101801685872	1		11.3830038462642	11.4459830906481	11.9665427072632	11.5215741038549	11.1150024833747	11.1244314752488
FASN3-RC	FASN3-RC	FASN3-RC	-0.00874192049503007	1		10.8763254796948	11.3748291365917	11.6447147511424	11.1922854155598	11.1851550422053	11.5612670182454
RPL6-RB	RPL6-RB	RPL6-RB	-0.0907620968176746	1		12.4679867261173	12.7241639477548	12.6706953308293	12.5272621545119	12.7240960712355	12.325737638302
RPS10B-RB	RPS10B-RB	RPS10B-RB	-0.315780360480373	1		11.8251426698213	11.995430044689	11.9532913761824	11.8439388863492	11.3994309883978	11.552990048789
RPS7-RA	RPS7-RA	RPS7-RA	-0.0972619284212989	1		12.1575197403179	12.3620362683334	12.5344941952992	12.2762591522238	12.3787571665463	12.1218066421108
RPL10AB-RA	RPL10AB-RA	RPL10AB-RA	-0.396924746847365	1		12.2673070495866	12.2535535356466	12.1285720912741	11.9926122289903	11.8239565688791	11.6243228526813
S-LAP3-RC	S-LAP3-RC	S-LAP3-RC	-0.0147176383316159	1		12.4164423188503	12.3471399299705	12.5075499183284	12.3989596225611	12.4148199741083	12.4176050169029
TCTP-RA	TCTP-RA	TCTP-RA	-0.292633090749927	1		12.0065093905073	12.254104362347	12.2170172776855	11.9956007160706	11.9224836756554	11.6771414590849
CG9512-RA	CG9512-RA	CG9512-RA	-0.667007901940136	1		10.3526229167112	10.9215177944109	11.4948868055003	10.0991924135379	10.2479488843563	10.6019003039727
RPL23-RA	RPL23-RA	RPL23-RA	-0.252694282926377	1		12.0146206875888	12.2658965512689	12.2657892015197	12.0528314411528	11.9860586550427	11.7482584026304
CG42481-RB	CG42481-RB	CG42481-RB	0.496386817529376	1		9.91614559067727	10.5672045545485	11.1544471537636	11.119876162695	10.9547509614194	11.2901025918937
MPCP2-RA	MPCP2-RA	MPCP2-RA	-0.34210382506186	1		12.2444977898087	12.2374873846428	12.2271942340242	12.0970974485941	11.8808134207551	11.6756900039981
ERP60-RA	ERP60-RA	ERP60-RA	0.267913952102973	1		11.4288146044392	11.5969110887771	11.7764815742908	11.8035838696897	11.8868405114736	11.933337714802
VHA26-RB	VHA26-RB	VHA26-RB	0.0122811845017821	1		12.1981072558305	12.1263511154042	12.1917018197674	12.1811688250656	12.1168601838807	12.250224652902
OBP56D-RA	OBP56D-RA	OBP56D-RA	0.248542973728713	1		11.4299703226252	11.5973452705812	11.780436166	12.0930725532121	11.8084085318341	11.6355651010774
RPS5A-RA	RPS5A-RA	RPS5A-RA	-0.238349062304258	1		12.2173114848886	12.3581984879702	12.3655100331985	12.1409456259688	12.1025888857796	11.9849387751075
FER2LCH-RD	FER2LCH-RD	FER2LCH-RD	-0.394402581376437	1		12.4510090566146	12.316086601594	12.3099597279469	11.9671261665519	12.0444634521244	11.8845418178192
CG31343-RA	CG31343-RA	CG31343-RA	1.16495788238587	1		10.223943990617	9.9382656343996	9.67028571675438	11.2026676308178	11.1934084959656	10.9606683545818
RPS27A-RA	RPS27A-RA	RPS27A-RA	-0.348936643780429	1		12.137143449358	12.223773424169	12.1839600304848	11.9839438842767	11.8536122495135	11.6437540926771
FEST-RA	FEST-RA	FEST-RA	0.228788471783849	1		11.615114141612	11.593432922265	11.8178586808933	11.8313558522213	11.9006538294339	11.986403036227
EIF4G2-RA	EIF4G2-RA	EIF4G2-RA	0.154233098498679	1		11.8439068838986	11.5881998990639	11.8520820264561	11.7952231733058	11.9034006927028	12.05052244281
RPL21-RA	RPL21-RA	RPL21-RA	-0.427626591295725	1		11.7438329161617	12.0337889701623	11.9260609255341	11.5521180216197	11.551933833455	11.3233895417547
CPR-RC	CPR-RC	CPR-RC	-0.469182136839027	1		12.0619808101054	11.14941898532	11.0909027238168	11.2628880745131	11.0635380688981	10.7402470514228
PORIN-RA	PORIN-RA	PORIN-RA	12.7666826286645	1.92278161482193e-20		2	2	2	10.3144647514461	10.4022132200873	10.2574171119156
UQCR-C1-RA	UQCR-C1-RA	UQCR-C1-RA	-0.107441407483165	1		12.1519273785594	12.3174049042733	12.2387378091707	12.1976991726819	12.0981999025875	12.0930075452963
CG4836-RD	CG4836-RD	CG4836-RD	0.0912283464147049	1		12.1452581698134	12.1710798742041	12.1934825021729	12.1959680285471	12.2930264938341	12.2934521219563
RPL27A-RA	RPL27A-RA	RPL27A-RA	-0.243357767119772	1		12.2385737951212	12.4038397245455	12.2931733081553	12.1869905410873	12.1352821858014	11.8706540402414
PABP-RB	PABP-RB	PABP-RB	-0.0551978510874475	1		12.4606542532522	12.4877313028899	12.5979406852305	12.4240710989129	12.5321645493914	12.4273407740836
RR51475	RR51475	RR51475	2.4687644158461	2.91643017368712e-28		8.08392130651739	8.00375824063207	8.21769104128815	10.7302306433284	10.5214408673433	10.3969604409156
COPIA{}539	COPIA{}539	COPIA{}539	2.4687644158461	2.91643017368712e-28		8.08392130651739	8.00375824063207	8.21769104128815	10.7302306433284	10.5214408673433	10.3969604409156
CG9389-RA	CG9389-RA	CG9389-RA	0.31429189284466	1		11.4602642935419	11.5105684474987	11.6529348783831	11.8001694390082	11.8691516107098	11.902025993935
CG30395-RB	CG30395-RB	CG30395-RB	1.07162273440225	1		9.0523872215969	9.6154084596719	10.1757147001267	10.8168836530393	10.4176667626045	10.9737198959922
GSTD1-RA	GSTD1-RA	GSTD1-RA	0.153453934114199	1		11.6767767161336	11.8345889999226	12.1035363765481	12.0868583968672	12.0728024801721	11.9445299914071
MFAS-RI	MFAS-RI	MFAS-RI	-0.172368069088652	1		11.1284920578225	11.4488730186707	11.9138715501871	11.4263517468395	11.3459132501299	11.3098861153465
MAL-B2-RE	MAL-B2-RE	MAL-B2-RE	-3.05808077412508	0.000117369649543371		9.01898445468068	9.75271082893177	10.8770992889082	7.10144075240527	6.98480735109848	7.11047043724044
GPDH3-RA	GPDH3-RA	GPDH3-RA	0.0540975136024403	1		12.0034073371331	11.8397358547338	12.0645003324598	12.0074931410803	11.9594688137534	12.1065366505841
D2HGDH-RB	D2HGDH-RB	D2HGDH-RB	-1.22495911554134	1		10.8298001547735	11.0030823464763	11.2361928815309	9.99817941172831	9.83736803558774	9.56933136712444
ODA-RA	ODA-RA	ODA-RA	-0.292055826793878	1		12.5032770068884	12.1549480510396	12.3597066980075	12.2327373979735	12.0502585900905	11.8559906262021
AMY-P-RB	AMY-P-RB	AMY-P-RB	0.508155870524558	1		8.42727991427587	10.0817033318523	11.0613033739623	10.8502849818247	10.6326669797996	10.6720036151013
GLOB1-RC	GLOB1-RC	GLOB1-RC	-2.58703973185609	2.835006699699e-06		9.67427377494168	10.8187730786807	10.2551607085785	7.88208528156543	7.6316245680379	7.75201099108486
AG5R-RA	AG5R-RA	AG5R-RA	-1.17015288151859	1		11.0532403226408	11.0889524832376	11.2164785088373	10.133362003446	9.82002759585863	9.88786033593089
CG33791-RE	CG33791-RE	CG33791-RE	0.365976798942148	1		11.3158220451181	11.308493559375	11.5556824415333	11.7518917942849	11.7657733833535	11.7732430770571
SHMT-RC	SHMT-RC	SHMT-RC	-1.11102672124074	1		9.02205323003079	9.55052106382926	11.0889907329321	8.83166139013968	9.04282656907459	9.27560079051498
RPS2-RA	RPS2-RA	RPS2-RA	-0.200470227978594	1		12.2293100686022	12.3471399299705	12.2029425329449	12.193945731452	12.0593184629135	11.9168456091006
PIF1B-RB	PIF1B-RB	PIF1B-RB	-0.00507353458400865	1		12.0593693407015	12.0639468021014	12.2225508170788	12.1609016318518	12.0691375017618	12.1049198408615
HSC70-3-RB	HSC70-3-RB	HSC70-3-RB	3.23336334115168	2.17317862289417e-15		6.82481297870576	6.89092645514698	7.70142484231289	10.1679189315924	10.5912457778584	10.4004795137842
RPLP1-RA	RPLP1-RA	RPLP1-RA	-0.206026116688548	1		12.532892016199	12.5811291713753	12.5003748792538	12.4446280256221	12.4630952632246	12.0558322705762
CG32473-RA	CG32473-RA	CG32473-RA	1.61670284325968	1		9.44426078394732	9.4598359924654	8.03378859027645	10.8619770809086	10.7943167889506	10.4890863297748
SAP-R-RA	SAP-R-RA	SAP-R-RA	-0.168740604672428	1		12.7095953489866	12.6946414303766	12.6234830346542	12.5973535832931	12.5963811328306	12.3122562748016
P5CS-RA	P5CS-RA	P5CS-RA	-0.461330589689276	1		11.864141241132	11.6881930496658	11.9960905903469	11.553019914529	11.3987822343889	11.2111474866538
CG17633-RA	CG17633-RA	CG17633-RA	0.488258110541061	1		11.3948895832086	11.0122286978247	11.1111411641024	11.7364924149465	11.6903763640351	11.5761247397252
CG42807-RA	CG42807-RA	CG42807-RA	-7.70513468530138	1.91197547440145e-09		7.67205396168108	9.06458487909183	10.6828867877991	3.12010466434147	2.68457052185001	3.02079431289679
CG3609-RB	CG3609-RB	CG3609-RB	-0.333462446594582	1		9.2796509596854	9.93552101554954	11.0985254482106	9.5425144534104	9.79657795501816	10.4283272843259
CG4847-RA	CG4847-RA	CG4847-RA	-0.225171213498296	1		10.5149953601333	10.8475278060237	11.3276761351604	10.7523866981563	10.230554470473	11.0366979202163
EIF4A-RC	EIF4A-RC	EIF4A-RC	-0.254234989904229	1		12.0329913138561	12.0879362450477	12.1872404743501	12.012419530226	11.8597538117203	11.6574225203236
CG4363-RA	CG4363-RA	CG4363-RA	-1.15152413418542	1		9.31009827795839	10.377000551889	11.022427752952	9.37921775523786	9.42315617814018	8.89393856118954
GAMMATRY-RA	GAMMATRY-RA	GAMMATRY-RA	0.334677876913757	1		11.5670736024817	11.3672113703279	10.885201632358	11.8720364494659	11.6786656533461	11.2953102694633
EEF5-RA	EEF5-RA	EEF5-RA	-0.463648224148517	1		11.8701140452151	11.8097001775079	11.8136195987035	11.6048228825224	11.3330669346012	11.1276199185645
CG4546-RA	CG4546-RA	CG4546-RA	0.209587069102534	1		11.6801803084165	11.6746783974896	11.8453019965314	11.8545854252999	12.0053646999052	11.9716931152867
CG10252-RA	CG10252-RA	CG10252-RA	0.129994868296404	1		12.0731195873504	12.0814331303477	12.0741977380343	12.3107953022483	12.2129916734609	12.0867412961858
CG31988-RA	CG31988-RA	CG31988-RA	0.0765412215915029	1		11.5874147371206	11.7374791055527	11.8437909863084	11.8687804210399	11.7259835457361	11.811084373304
GLYP-RB	GLYP-RB	GLYP-RB	-0.798947658878785	1		8.5256975731565	9.34869621464555	10.9872738441696	8.84939021071017	9.57788906430856	9.05890093056914
GAPDH1-RB	GAPDH1-RB	GAPDH1-RB	-0.0912860230529818	1		12.2811417259548	12.1191124257082	12.2335546274111	12.1185790327528	12.0881750027874	12.1555193337058
EEF1BETA-RB	EEF1BETA-RB	EEF1BETA-RB	-0.966241596108292	1		11.0190897820081	11.1960313097787	11.1881796836872	10.2745599045828	10.2877383782493	9.93472686986137
SOD1-RA	SOD1-RA	SOD1-RA	-0.504971918848828	1		11.0924520157213	11.5073376262346	11.534764383388	10.8915125988246	10.845681135053	10.9256828408746
PPI1-RA	PPI1-RA	PPI1-RA	0.472936159794622	1		10.9856839564577	10.9945370694828	11.0664949049759	11.5435218010412	11.4346705279189	11.4829338771783
RPS19A-RA	RPS19A-RA	RPS19A-RA	-0.044843576641409	1		12.0645875609432	12.2945605411672	12.0946702169426	12.1864094255064	12.1584628920205	11.9781839660401
LK6-RA	LK6-RA	LK6-RA	0.0826481386323126	1		12.1916486153073	12.2377659084796	12.0369956072832	12.4002131023392	12.2898809246712	12.0038592212011
CG16972-RA	CG16972-RA	CG16972-RA	0.0671998260353235	1		12.0723796718095	11.9539905130488	12.1298125447408	12.1514048336547	12.1037835674953	12.1068059427983
RPL18A-RA	RPL18A-RA	RPL18A-RA	-0.158888474967937	1		11.9763715954135	12.19279109506	12.1896215753053	12.012747358817	12.0286154299833	11.8466691119235
ACT87E-RA	ACT87E-RA	ACT87E-RA	0.344215889195712	1		11.510293002405	11.6077266251596	11.3470043161619	11.9013688158092	11.8882278100899	11.7122534646576
MEN-B-RA	MEN-B-RA	MEN-B-RA	0.236386545513186	1		9.97116625447538	10.3900905101735	11.177422858991	10.7941785982027	10.6761480651429	11.0207806166039
RPS3-RA	RPS3-RA	RPS3-RA	-0.194773349041608	1		12.2299737396456	12.3349549117873	12.321133634044	12.2091873503137	12.1944205369688	11.8788766032974
GLYP-RA	GLYP-RA	GLYP-RA	-0.123761358505366	1		11.8547051588522	11.9241887125744	11.6447147511424	11.7585532435099	11.5560128777202	11.7423774100966
CRC-RA	CRC-RA	CRC-RA	-0.22513801643089	1		12.1878961441479	12.1090995491642	12.2193497764137	12.0818677277596	11.9111551899039	11.8398812527556
CG1213-RA	CG1213-RA	CG1213-RA	-5.05791316308686	1.1234999474324e-26		9.50474394503458	10.0654761368533	10.4435147675397	5.69721775829688	4.99694360980483	4.57031034507652
CG10513-RB	CG10513-RB	CG10513-RB	0.451136037483962	1		11.1227858105051	10.7041203915899	9.34671731642981	10.9035838844147	11.0927123517282	11.04627700916
RPS9-RA	RPS9-RA	RPS9-RA	-0.255861821492646	1		11.8769099649463	12.0904059318432	11.9246322152946	11.8752851458833	11.8049849466212	11.4136615333108
RPL26-RA	RPL26-RA	RPL26-RA	-0.125863338882863	1		12.1339556577829	12.3689186506249	12.264942657773	12.1609016318518	12.2662458131774	11.9580262297153
VHA68-2-RA	VHA68-2-RA	VHA68-2-RA	-0.365270966762745	1		11.6352946982618	11.8466916319644	11.8170888645588	11.5394319602804	11.4026703896493	11.2594247547339
CG10911-RA	CG10911-RA	CG10911-RA	0.307784004638201	1		10.8446094783587	11.1983228571679	11.5685466925182	11.5767169199684	11.6380128828783	11.4001021006936
DELTATRY-RA	DELTATRY-RA	DELTATRY-RA	1.26274446550546	1		9.45338283307295	9.12123698529869	9.01470119197532	10.6371882342857	10.0019005248627	10.6617761426568
RPLP2-RA	RPLP2-RA	RPLP2-RA	-0.245138879604914	1		12.2199864739006	12.2983041288308	12.1818685848939	12.0270985615499	12.0605495036908	11.8757196226496
RPL40-RA	RPL40-RA	RPL40-RA	-0.180498380001556	1		12.0107638522688	12.1806730888416	12.060277795304	12.004529212662	11.9215806631425	11.7827125899866
CG6295-RA	CG6295-RA	CG6295-RA	-0.871136119828706	1		10.734799388137	10.4306130350565	11.2635741487389	10.2436105142907	10.1846234640194	9.36836774731051
GPDH1-RA	GPDH1-RA	GPDH1-RA	-0.419525394602043	1		11.7567859916221	10.8105580622812	10.6382590347563	10.8605207400468	10.6204763077181	10.7227838317853
RPL13-RB	RPL13-RB	RPL13-RB	-0.174102229386377	1		11.9624616683659	12.1713715168617	12.1344547692444	11.9949371426098	11.9847623528964	11.7657588945609
MAL-A7-RA	MAL-A7-RA	MAL-A7-RA	-0.338682404117122	1		8.47732781206838	9.80927695319236	11.0157335786627	9.92899884008181	9.82968689311867	9.5440993793257
CG3906-RA	CG3906-RA	CG3906-RA	0.306613656852541	1		10.6833922239641	10.891384495021	11.0723131335824	11.1410236918866	11.0503799067703	11.3788521430539
CG14718-RA	CG14718-RA	CG14718-RA	0.1950810217288	1		11.5560007204233	11.508723149958	11.6971178018891	11.7436202514038	11.7842710494017	11.823917601299
POE-RB	POE-RB	POE-RB	-0.120936510204287	1		11.5967070887391	11.1635614909695	11.5197026079975	10.9940276494324	11.3242109754031	11.5761247397252
CG14292-RA	CG14292-RA	CG14292-RA	0.225254487171408	1		10.7607508250404	11.0932686277947	11.3900863085626	11.2389886006107	11.3180479252503	11.4245044840247
GART-RA	GART-RA	GART-RA	-1.39597202726294	1		8.70060093986207	9.01344643842768	10.8051636564109	8.27213112072103	8.29316795534197	8.71048697575301
NON1-RA	NON1-RA	NON1-RA	-0.660221662673061	1		11.5228045712683	11.4722598897147	11.2082818680625	10.9106377441014	10.9757832320447	10.2583870829685
MST57DC-RB	MST57DC-RB	MST57DC-RB	0.58323720345499	1		9.49594191078183	10.1038746275773	10.7253550251589	10.8273582862315	10.5798436617112	10.9022925198869
LNCRNA:ROX1-RB	LNCRNA:ROX1-RB	LNCRNA:ROX1-RB	-1.97548452313279	5.93059317982386e-11		10.4963601756639	10.5139255444298	10.518355391259	8.81069859380034	8.4264540284857	8.35547819060299
CG43147-RB	CG43147-RB	CG43147-RB	0.177854769520233	1		9.47369897186411	10.6082826074071	10.9221836790626	10.9820232408019	10.2565680723101	10.5678776224517
ACP62F-RA	ACP62F-RA	ACP62F-RA	0.229078369011934	1		9.77593779521931	10.1111899832295	10.965901766028	10.6174925533129	10.2579996105181	10.8690225962115
COPIA{}387	COPIA{}387	COPIA{}387	3.15089581913526	2.31121479153322e-72		7.10503431077028	6.82126810292683	7.24154422541375	10.2244906719116	10.1740464035214	10.1286063326508
HSP60A-RA	HSP60A-RA	HSP60A-RA	0.752781059947349	1		10.1416872666892	10.3033348035603	10.518355391259	11.0828860703508	11.0975178858523	11.0630276673127
CG15109-RE	CG15109-RE	CG15109-RE	0.179221706296603	1		10.6726920054882	10.6330572560646	10.8366504791821	10.4648436472043	10.8294041382923	11.2767612341491
CG9920-RA	CG9920-RA	CG9920-RA	0.149250835210892	1		11.6417930632168	11.5697333767596	11.8335500627181	11.8821195750234	11.817660374073	11.8044586818455
CG31740-RA	CG31740-RA	CG31740-RA	0.131491604090055	1		11.8555655393811	11.8477868533933	11.85170619288	12.054743029919	11.9629840539849	11.9284707889779
CG2765-RF	CG2765-RF	CG2765-RF	0.11758118619734	1		12.0593693407015	11.7562650221033	11.7170623278105	12.0332518100997	11.9314828495463	11.9418155266508
CG7916-RA	CG7916-RA	CG7916-RA	-0.485881686407053	1		8.8496817724442	9.00823146602373	10.9150066267671	8.84645049543116	9.80835041887541	9.49721035501539
MST98CB-RA	MST98CB-RA	MST98CB-RA	0.214792758615639	1		11.5848228709127	11.4906067151759	11.7252918520432	11.8578736119752	11.8142586995034	11.781026157736
RPL17-RB	RPL17-RB	RPL17-RB	0.00601307153546739	1		12.0153908189121	12.2699875339389	12.2091171363086	12.2520266954914	12.3404189958007	11.8964291549434
PAICS-RA	PAICS-RA	PAICS-RA	-1.52333449063832	1		9.66645025216815	9.79117306869671	10.8622501539474	8.59645809116877	8.59451412254849	8.88391735080056
EIF4A-RA	EIF4A-RA	EIF4A-RA	-0.345148110494779	1		11.6362963538934	11.7866606222477	11.4039948699999	11.4997551883351	11.2656388017275	11.0127556206413
REF(2)P-RB	REF(2)P-RB	REF(2)P-RB	-0.448109434243082	1		11.0336076215996	11.4246115282935	11.2082818680625	10.9501991935235	10.4974012769466	10.8632959896667
CG17472-RA	CG17472-RA	CG17472-RA	0.675419558420917	1		9.31260678578233	9.96138645525647	10.4992863992907	10.7214325260456	10.4316885500093	10.8479129690959
CG18493-RA	CG18493-RA	CG18493-RA	5.21559751400549	2.12058753953009e-92		4.93132256234247	4.8197288034239	5.30846901380774	10.1016601196556	10.208512317416	9.88786033593089
3S18{}35	3S18{}35	3S18{}35	1.95745088545887	0.00947821399094097		8.90724540399635	8.05016935238858	8.02847780217404	10.1608368168763	10.3839723504809	10.4377771416638
OBP56G-RB	OBP56G-RB	OBP56G-RB	-0.415074547366748	1		11.7828007651245	11.6626964644264	11.6619661212682	11.4110130485172	11.1392856604883	11.3009700148655
CG4691-RA	CG4691-RA	CG4691-RA	0.233288904043354	1		11.7161521777349	11.7445525214929	11.8711208629141	11.999906519921	12.1113269974856	11.9205268485738
RPL24-RA	RPL24-RA	RPL24-RA	-0.0986464554729469	1		11.9724109968047	12.0962545493483	12.0738755391648	12.0831170144754	11.9532964577996	11.800801539339
MAL-A8-RA	MAL-A8-RA	MAL-A8-RA	-0.969447212155672	1		8.71584265807356	9.82715647085483	10.8674647542008	9.09704243619769	9.05605348673305	9.12633303549173
OBP56G-RA	OBP56G-RA	OBP56G-RA	-0.399422202527306	1		11.7052158487694	11.6556260268284	11.7525236437839	11.3614216326261	11.2171535114125	11.332168574238
POF-RA	POF-RA	POF-RA	0.122379894770476	1		11.3913341325647	11.3316420734332	11.5602899960679	11.42881052882	11.5355013387568	11.6832939038026
CG17242-RA	CG17242-RA	CG17242-RA	-0.95363992937686	1		10.8077417996153	10.8497161503238	11.0928121841104	10.2789275409896	10.0929479398858	9.40736863938547
HSP60C-RC	HSP60C-RC	HSP60C-RC	0.250130624873819	1		11.459132599739	11.5750336895923	11.4409416531019	11.7031617709318	11.781287493001	11.7448018992854
CG13315-RA	CG13315-RA	CG13315-RA	0.0910380049200357	1		11.1993348464808	11.0728070777947	11.5685466925182	11.6216852706311	11.2462955343328	11.2599091473455
MLC1-RB	MLC1-RB	MLC1-RB	0.176104202962375	1		11.3313676678546	11.5096460937598	11.4019427842326	11.6459811006528	11.5170871960511	11.6095757220105
RPS29-RA	RPS29-RA	RPS29-RA	-0.111186948128981	1		11.7340412135611	11.9224571140802	11.896850128648	11.8512897270748	11.7093366417826	11.6607277837479
SPN77BB-RA	SPN77BB-RA	SPN77BB-RA	-0.115837756648542	1		11.0366454814915	11.3132587949084	11.5844673570494	11.4894275807186	11.1244509700205	10.9766697605973
CG9130-RA	CG9130-RA	CG9130-RA	0.322918251063616	1		11.2281880858739	11.24451485001	11.2826595215714	11.5385215301143	11.5842477574236	11.6004250644895
CG9133-RC	CG9133-RC	CG9133-RC	0.322918251063616	1		11.2281880858739	11.24451485001	11.2826595215714	11.5385215301143	11.5842477574236	11.6004250644895
GNMT-RA	GNMT-RA	GNMT-RA	-1.93125765954679	0.00707964312805235		9.95037596012772	9.9382656343996	10.7146479323529	8.50620616254303	8.17689630093537	8.28868494516782
BETATUB56D-RB	BETATUB56D-RB	BETATUB56D-RB	0.269796111956859	1		11.1277800099708	11.3216916553396	11.1792212420314	11.5498608195745	11.4020230910331	11.4879046089901
RPS17-RB	RPS17-RB	RPS17-RB	-0.10474007935325	1		11.8185391712867	12.0325052309012	11.9974502913926	11.9805959879111	11.8919207643558	11.6530036899395
CG3902-RA	CG3902-RA	CG3902-RA	-0.614185033533821	1		10.1131920643869	10.5083954639763	11.1911535117141	9.88096391406205	10.1340669469208	10.1559297464333
CHB-RC	CHB-RC	CHB-RC	0.185128297063423	1		11.529289525485	11.3477310608233	11.5943854473051	11.5815867658845	11.6998876503044	11.749983553761
OGDH-RI	OGDH-RI	OGDH-RI	-0.375948148979845	1		10.6220178439969	10.8998572954531	11.441940696168	10.7648961881892	10.6093037737472	10.5811180304574
VIR-1-RC	VIR-1-RC	VIR-1-RC	0.427625917188502	1		10.8881466174188	11.1623882295877	10.2653552431268	11.4030320311947	11.437200137189	10.8166459335509
RPL27-RA	RPL27-RA	RPL27-RA	-0.252456639242779	1		11.9219636812161	11.9427587288943	12.0045677732278	11.8763664210548	11.7347497000546	11.4758625603452
18SRRNA:CR41548-RB	18SRRNA:CR41548-RB	18SRRNA:CR41548-RB	-0.458195316502627	1		10.8157217155934	10.8232343582657	10.454446932999	10.9611119075566	10.0356772218538	9.25825027652621
CG31029-RA	CG31029-RA	CG31029-RA	0.0703705846705893	1		11.5644449001285	11.6150351476074	11.7240604120714	11.5188070154158	11.7887348468218	11.7954654552434
MST57DB-RA	MST57DB-RA	MST57DB-RA	0.369394031373508	1		8.38975902746459	9.78965410677726	10.4153077808567	10.0717653541841	9.51462273084774	10.5787903001731
RPS16-RA	RPS16-RA	RPS16-RA	-0.210273973216266	1		11.8043498683049	11.9721832465132	11.9004885644227	11.8283791203176	11.710382719736	11.4949172904346
JUPITER-RB	JUPITER-RB	JUPITER-RB	0.0966000469860317	1		11.0457208680741	10.9692643729063	11.2147260019241	10.8793394578027	11.1669819179375	11.4305411282884
RPL28-RA	RPL28-RA	RPL28-RA	-0.193095268719739	1		11.9182624797261	12.0758356052767	12.0908536907173	11.9154637332014	11.9323796872184	11.6496806624464
CG11089-RB	CG11089-RB	CG11089-RB	-2.49760607663945	1		7.15061334109107	7.44035681734242	10.485786533395	5.44074896485703	6.79274251115002	7.36940376894645
REXO5-RB	REXO5-RB	REXO5-RB	0.590003549306157	1		10.3755977752617	10.6706776776342	10.4514736393834	11.0841344759358	11.0700724183019	11.1270890004558
CG7886-RA	CG7886-RA	CG7886-RA	0.0607976539363699	1		11.6312811067735	11.5003899777851	11.6705150602225	11.4842359199276	11.7046198818503	11.784060317853
RPS15AA-RF	RPS15AA-RF	RPS15AA-RF	-0.134142189412463	1		11.7433681484943	11.9283360888959	11.8740846811083	11.922808805188	11.8132853174765	11.3545657345873
MT:ND3-RA	MT:ND3-RA	MT:ND3-RA	-0.771361026092256	1		11.4517548719406	10.4276862598105	10.5895043361535	10.2745599045828	10.2407266818031	9.82508886240989
CPR-RA	CPR-RA	CPR-RA	1.02783156446289	1		9.96000872286027	9.73860950761839	9.44765286134214	10.8017867224013	10.7674296661862	10.6908072516597
UGT35B1-RA	UGT35B1-RA	UGT35B1-RA	1.17633670814369	1		9.28477034551774	9.30895523499137	9.41546440645033	10.5459068625673	10.3494721420432	10.6140759239248
OBP51A-RA	OBP51A-RA	OBP51A-RA	-0.920447667179737	1		10.4146520164515	10.6177300383902	11.0560930937606	10.0296216162718	9.83161101610398	9.50540416602983
CATHD-RA	CATHD-RA	CATHD-RA	-0.572056085123009	1		11.4025631313375	11.4882675558063	11.3993735655223	10.9405823829784	10.9190011129057	10.7122035260897
DPPIII-RC	DPPIII-RC	DPPIII-RC	0.503733536239639	1		10.5820293065345	10.6772642465991	10.6616033690009	11.1008830650569	11.1070811981872	11.2186423894014
CG3339-RC	CG3339-RC	CG3339-RC	3.76133806216347	6.57301516110717e-110		6.26508110197612	6.11404907286513	6.43982843371584	9.99552803236174	9.92648670796186	9.98129415277984
OGDH-RG	OGDH-RG	OGDH-RG	-1.13109816853891	1		10.852388595158	10.8707007521253	10.6020718055287	9.85925274226177	9.6945484631044	9.36476936919849
MP20-RA	MP20-RA	MP20-RA	0.380925514657017	1		11.1149026850874	11.34566511683	11.2012189192299	11.6156547569662	11.7208019925046	11.4679180897265
VHA55-RB	VHA55-RB	VHA55-RB	-0.286784317980693	1		11.5639185844048	11.7052124190726	11.6734952609063	11.4000277301304	11.3084083191633	11.3766204983551
PST-RG	PST-RG	PST-RG	0.501643946142899	1		10.9279562988958	10.9496749962801	10.6083147235039	11.4733198801684	11.3987822343889	11.1174989120686
TRPRS-M-RA	TRPRS-M-RA	TRPRS-M-RA	0.420550537382063	1		10.3118284228017	10.6574136352348	10.8778377487864	11.0897389710233	10.9600378443018	11.1078446482431
JON99CI-RA	JON99CI-RA	JON99CI-RA	-0.646382849032318	1		9.59612181320932	10.3317935320477	11.0015738876603	9.85047595485695	10.0019005248627	9.41956012446551
CG14355-RA	CG14355-RA	CG14355-RA	0.275368952498071	1		11.4670358770535	11.3222170760534	11.4548656899285	11.5882010840381	11.7768005574181	11.7030210005633
ALP4-RA	ALP4-RA	ALP4-RA	-0.00852491601643166	1		11.6660271352453	11.3264135671673	10.680349294078	11.45654840382	11.239065029496	11.09432786097
HSC70-4-RF	HSC70-4-RF	HSC70-4-RF	0.105968817872009	1		10.808630639776	10.8569867505639	10.9852193606539	10.6987921689955	10.9298193907162	11.283447334783
PPI1-RB	PPI1-RB	PPI1-RB	0.0793853023771453	1		11.7475456771834	11.6610359467611	11.8599519989853	11.8498225522053	11.8388606072047	11.8245726484152
SGP-RB	SGP-RB	SGP-RB	1.1249290882494	1		9.38351865403463	8.3138039573837	9.62701826926127	10.3080682108455	10.1009469909333	10.5442115969566
KDN-RA	KDN-RA	KDN-RA	-0.0500980276722223	1		12.0511309550532	11.9482153635404	11.8625658117459	12.0104509927718	11.8498197903606	11.8505335976498
RPS13-RB	RPS13-RB	RPS13-RB	-0.149703564640098	1		11.8016737671915	11.9482153635404	11.9882473424932	11.8073682279343	11.8113365809904	11.6756900039981
RPL35A-RA	RPL35A-RA	RPL35A-RA	-0.211246583287089	1		11.3931129531654	11.6865616367986	11.6516400732813	11.5164970472908	11.3599799809199	11.2260985567457
PABP-RA	PABP-RA	PABP-RA	0.0596828682879728	1		11.0821973443316	10.8842856174185	11.1994477659816	11.2507099051204	10.8100166105313	11.255057886945
CG10096-RB	CG10096-RB	CG10096-RB	-0.347802671610772	1		11.6547026346953	11.5375159420316	11.6764693180254	11.3823768432789	11.1532002508416	11.2829707824173
RPL31-RA	RPL31-RA	RPL31-RA	-0.240859190040623	1		11.7452263214823	11.8655587687156	11.8415214995234	11.7201241098189	11.5956152561181	11.4014198876749
CAT-RA	CAT-RA	CAT-RA	-0.169892096781551	1		12.0451097144406	12.0026594886967	12.1949647271028	11.8978234644135	11.9993860132105	11.8408529044268
LK6-RB	LK6-RB	LK6-RB	-0.357698926040989	1		11.7719042969434	11.6021126661954	11.3249710682864	11.469025801378	11.3425437154804	10.7561286315336
MDH1-RA	MDH1-RA	MDH1-RA	-0.338693496558486	1		11.0777800732236	11.1994672673637	11.5975269578291	11.0339820749528	11.0059159164255	10.8690225962115
MST84B-RC	MST84B-RC	MST84B-RC	1.06381939273604	1		9.87260797970622	9.46745631217302	9.41546440645033	10.6405862898403	10.6931800849087	10.6418446012585
RPS20-RA	RPS20-RA	RPS20-RA	-0.395573157810799	1		11.5801457451782	11.6626964644264	11.5239546499433	11.3068601907812	11.1608729801414	11.1105328750191
RPL18-RA	RPL18-RA	RPL18-RA	-0.167838984077593	1		11.9688371378046	12.1431014717356	12.1335275185742	11.9221108834483	12.0796999170359	11.7280944220759
ACP76A-RA	ACP76A-RA	ACP76A-RA	0.25006498978916	1		8.94330474539854	9.64258857183024	10.6118700135083	10.1393794580507	9.69031329663095	10.4923879593425
CG17376-RB	CG17376-RB	CG17376-RB	0.238125496321335	1		10.8068524115053	10.8350640952078	11.0991588609604	11.1594989442885	11.0177949493935	11.2815401801002
SPN43AB-RB	SPN43AB-RB	SPN43AB-RB	-1.39995063993918	0.339708791977935		10.2199406569499	10.5987729022749	10.5371756210446	9.2803009346354	9.02275599942032	8.8738260441587
EBP-RA	EBP-RA	EBP-RA	-0.68082260894799	NA		10.4204781718075	8.01939509192117	8.28158722474658	2	10.237827646966	2
SM-RB	SM-RB	SM-RB	0.162171754971151	1		11.066677359248	10.8656633794114	11.1653760057031	10.9590720513805	11.2045876490506	11.4009807590779
PGM1-RA	PGM1-RA	PGM1-RA	-0.508830115453351	1		10.89569508951	11.047609717174	11.3586897599096	10.7718854003021	10.5130724993567	10.517722578338
EPSILONTRY-RA	EPSILONTRY-RA	EPSILONTRY-RA	0.625067005610693	1		10.6940136647008	10.2468913648114	9.25192188604468	10.9993310468918	11.0878907571352	10.1538462196951
ATPSYNO-RA	ATPSYNO-RA	ATPSYNO-RA	-0.220623922256315	1		11.0206248736196	11.1030858802717	11.0755353726158	11.0621298659462	10.3681516304206	11.0093026244168
PGM2A-RA	PGM2A-RA	PGM2A-RA	0.144157661293573	1		11.4454825747831	11.4162687955768	11.5690040152759	11.6472485645525	11.5882365783917	11.6303296186064
TM2-RA	TM2-RA	TM2-RA	0.365328509825171	1		10.9643058592175	11.138720376007	10.8770992889082	11.327036139746	11.3961842970815	11.3640590902275
PSA-RB	PSA-RB	PSA-RB	0.473610212667464	1		10.3489616268548	10.5900729811375	10.5640361212326	11.0118490278799	10.8494844748943	11.0619169872042
CYCG-RF	CYCG-RF	CYCG-RF	-0.34624593071437	1		11.901280244395	11.6535398746895	11.8411429043897	11.485653681249	11.4566556561557	11.4262318185203
RPS28B-RA	RPS28B-RA	RPS28B-RA	-0.238485118917278	1		11.7705364334785	11.8615881686597	11.8445466892399	11.6974630481665	11.5961812866565	11.4620361478543
SFP26AD-RA	SFP26AD-RA	SFP26AD-RA	0.526831945141233	1		9.30254647759164	10.1754107236044	10.455436670706	10.6027600846893	10.3747646938848	10.7409412024939
GGAMMA1-RA	GGAMMA1-RA	GGAMMA1-RA	0.55980952995428	1		10.469635020365	10.5421647478697	10.4662792062198	11.2003669200837	10.980126625651	10.9618597494335
NEBU-RA	NEBU-RA	NEBU-RA	-3.93994480673924	1		9.79400285963089	9.75271082893177	10.1600154088821	7.03068656047438	2	6.02056706671422
GS2-RE	GS2-RE	GS2-RE	5.30610520785275	1.64561190828056e-38		5.12644032919134	4.77129577466481	4.47869697517152	9.77827050978672	10.3400409122594	9.43679973532319
PYK-RB	PYK-RB	PYK-RB	-0.195289070001907	1		11.6432885382104	11.7999249943899	11.7609542501609	11.7225311025116	11.567604140037	11.3042613083346
CG1288-RB	CG1288-RB	CG1288-RB	0.335167614619766	1		10.9848977984248	10.9489947333033	11.1786220300683	11.2523766302359	11.4510342571945	11.4171401519639
HSC70-5-RA	HSC70-5-RA	HSC70-5-RA	-0.131255476136281	1		11.2886853725018	10.9298159631233	11.2959811359907	11.1398235763029	10.7461654335077	11.2191406678865
GOT1-RA	GOT1-RA	GOT1-RA	-0.436512970090024	1		10.7112272787651	10.9173507424583	11.354451450671	10.6515750187502	10.5821313055258	10.5169122388808
CG9254-RA	CG9254-RA	CG9254-RA	0.206990323067257	1		11.1973001310412	11.232825338495	11.3890506909201	11.4794999610917	11.4634966417654	11.5035332157756
ACP33A-RA	ACP33A-RA	ACP33A-RA	0.490709605205447	1		9.46920893398412	10.071738984387	10.4925522567307	10.9085252051651	10.2493889964162	10.4394886671006
RPL11-RA	RPL11-RA	RPL11-RA	-0.108051320729348	1		11.9112453079619	12.0350715681417	11.7996585026835	11.9654335617288	11.8983607748169	11.5326888968171
CG4716-RA	CG4716-RA	CG4716-RA	-1.05114649181748	1		10.9263193103021	10.7129624807419	9.95415358839308	9.49637441481084	9.71136588595019	9.39683616415459
RPL37A-RA	RPL37A-RA	RPL37A-RA	-0.409189980281897	1		11.2603789312422	11.427544541513	11.253366975993	11.1969089599172	10.9126527839516	10.5402292388966
AWD-RE	AWD-RE	AWD-RE	-0.010413800195882	1		10.8376593175503	11.1793078353838	11.3618603406994	11.2095478305057	11.0177949493935	11.1617171202531
APOLPP-RB	APOLPP-RB	APOLPP-RB	-0.253734831005299	1		10.8183719089781	11.124331019418	11.4509010876743	10.8865125622285	10.9108338329593	10.9066298550017
RPS30-RA	RPS30-RA	RPS30-RA	-0.217941961074924	1		11.9054407223171	11.9884952520634	11.9402707458457	11.8328419181129	11.7956511954724	11.5382902684755
OBP56A-RA	OBP56A-RA	OBP56A-RA	2.50858750743388	0.00015805722537866		7.08169317801277	7.56634569223497	7.76667083047846	10.3376790404989	10.1557319121157	9.23281419523908
CG17108-RA	CG17108-RA	CG17108-RA	0.152276424642878	1		10.4005724922809	10.8634991094329	11.2470935209487	11.2175334783945	11.0395998223236	10.8040797396708
THOR-RA	THOR-RA	THOR-RA	-0.544014527035339	1		11.0328471560774	10.8885491342616	10.3865382864438	10.7934155744193	10.1009469909333	9.6185088426307
TWIN-RD	TWIN-RD	TWIN-RD	-0.0901890501397159	1		11.5233460988808	11.5073376262346	11.7215943742771	11.3767845226928	11.525432376247	11.5823351331816
CG42369-RA	CG42369-RA	CG42369-RA	-1.13991646921863	1		10.1654733911491	10.6457067112751	10.5993879772231	9.58369821414734	9.48069214794499	8.90389064241734
OGDH-RA	OGDH-RA	OGDH-RA	0.572058933967638	1		10.7771907131859	10.150774544514	9.44964099250317	10.9014609835949	10.7784442359687	10.698689445335
CG2267-RA	CG2267-RA	CG2267-RA	0.666017150431462	1		10.1997556408704	10.1388935034585	10.2101325044663	10.7381826372993	10.8494844748943	10.9450900184683
ZASP52-RF	ZASP52-RF	ZASP52-RF	-3.16951067552796	0.659939727829742		9.97275316673976	9.49381485350754	10.2101325044663	5.50181123205789	4.94100448977249	8.00873348120884
CG9133-RB	CG9133-RB	CG9133-RB	0.173756776304344	1		11.5665482450474	11.4675177506156	11.6095805356747	11.6814683020266	11.7662764512922	11.7196675619378
CG7131-RA	CG7131-RA	CG7131-RA	0.183232576490642	1		11.1249282990114	11.1440795978649	11.4014293063909	11.3864304129286	11.4052566837618	11.4442450528403
NPL4-RD	NPL4-RD	NPL4-RD	3.59961782608951	1		2	2.30227615169909	7.56868826993783	9.95788781339118	8.68669016846457	9.76493215091495
LECTIN-46CA-RA	LECTIN-46CA-RA	LECTIN-46CA-RA	0.655289337280536	1		10.3042856971673	10.3442638700536	10.3454856908601	10.9522516249265	11.0470715288536	10.9600722880022
RPS11-RC	RPS11-RC	RPS11-RC	-0.213918408306696	1		11.2033956885165	11.5501305758555	11.5422367115672	11.2288654106454	11.2670613720108	11.1863892009301
GAPDH2-RC	GAPDH2-RC	GAPDH2-RC	-0.192011414274695	1		11.6322855519293	11.8360614044504	11.7525236437839	11.6225447184882	11.6001372944184	11.4245044840247
CG5107-RA	CG5107-RA	CG5107-RA	0.0443867783305002	1		10.6882298476058	11.1000251590196	11.3249710682864	11.3516065004268	11.205329854917	10.6778154962144
CG15635-RB	CG15635-RB	CG15635-RB	-0.0723379164447224	1		9.79758888552932	9.97481583804946	10.9286126401865	10.1357719979666	10.0961528843736	10.4899124457959
RPS24-RA	RPS24-RA	RPS24-RA	-0.0071369419554203	1		11.7864147088394	11.9162060940517	11.9553918004417	11.9189660507191	11.9466537830424	11.7729037279041
AQRS-RA	AQRS-RA	AQRS-RA	0.57301962086766	1		9.63472487258691	10.0337474773785	10.3593000936846	10.6183545017576	10.4304194585649	10.7636628088216
CG14995-RG	CG14995-RG	CG14995-RG	0.516953728892128	1		10.030274535773	10.0350301122303	10.2698631265498	10.444574782506	10.5094711429503	10.8960736189703
GDH-RA	GDH-RA	GDH-RA	0.747116532118101	1		9.52218852706975	9.81077540544299	10.0171781105014	10.6766186641734	10.3030745705662	10.6186154193787
HEX-C-RA	HEX-C-RA	HEX-C-RA	-1.51590731672617	0.0727178692983247		9.92764619177093	10.3850699564499	10.4122526334228	8.58944210689455	8.79321240465443	8.8585554877724
BT-RC	BT-RC	BT-RC	-1.03826825345881	1		10.4481208040387	9.930016063714	9.5213396672696	10.117598137231	8.20685445596474	6.81591069640339
CG10097-RB	CG10097-RB	CG10097-RB	-0.25650013140892	1		12.0401988844661	11.6184616830311	11.5436334746467	11.6009034128975	11.4776965491426	11.3983431768802
MF-RK	MF-RK	MF-RK	0.445109082372916	1		9.52218852706975	9.27461856070281	8.62904426885434	9.020860960953	8.89608970414215	10.4317707620811
CTSF-RB	CTSF-RB	CTSF-RB	-0.650578871817161	1		10.9255001189347	11.1723306691898	10.6879484251009	10.3501856831887	10.48645138076	10.004604182799
MF-RD	MF-RD	MF-RD	-0.0764720178544466	1		11.5271311113543	11.6865616367986	11.6197695591855	11.639627024407	11.4947968506092	11.4691753919139
LECTIN-30A-RA	LECTIN-30A-RA	LECTIN-30A-RA	0.41856569172764	1		9.71086689829525	10.0337474773785	10.6207200951074	10.6666533127709	10.3800334055376	10.7001179561546
CG15293-RA	CG15293-RA	CG15293-RA	-1.51903829712324	0.0156012859338573		10.1501272219451	10.3043989026267	10.4465044921302	9.02606680599394	8.61700091603369	8.70480548880565
RPL14-RA	RPL14-RA	RPL14-RA	-0.154997439302097	1		11.4899352068427	11.7663395049623	11.7492989808524	11.5543716976231	11.6280833619828	11.364959969801
CG18609-RA	CG18609-RA	CG18609-RA	-1.18370853290035	1		10.9304083043309	10.0065453230504	9.83144048631272	9.11425386842137	9.00581455940285	9.34481624103956
RPS27-RB	RPS27-RB	RPS27-RB	-0.36916601423542	1		11.4007959316969	11.4976015229921	11.4944053701832	11.2760571477513	11.1126306612099	10.8740939001147
MST87F-RA	MST87F-RA	MST87F-RA	0.0220134114543736	1		10.9927401672179	11.2811891544558	11.3097282418747	11.3909771061975	11.1118391865122	11.1518333245365
CG17575-RA	CG17575-RA	CG17575-RA	0.727858806967678	1		9.89788592580001	10.1388935034585	10.1305754857257	10.80406135785	10.8090403611975	10.7485549019143
HSP60B-RA	HSP60B-RA	HSP60B-RA	0.0795839586219607	1		11.6095146398094	11.6003808900063	11.710444741165	11.6917417258417	11.7582062377321	11.7126073822289
TTLL4B-RB	TTLL4B-RB	TTLL4B-RB	0.1056691841104	1		11.5184650171576	11.3763478748811	11.6188864082234	11.6851751678737	11.5927817674585	11.5593006140621
LECTIN-46CB-RB	LECTIN-46CB-RB	LECTIN-46CB-RB	0.756969189017514	1		10.0103246193507	10.1075369420703	10.1527115572685	10.8355353331177	10.9626740381053	10.7381625920169
GLOB1-RF	GLOB1-RF	GLOB1-RF	-1.70701098012653	1		9.67427377494168	5.78867091957575	10.2551607085785	7.88208528156543	7.6316245680379	7.75201099108486
CG34034-RB	CG34034-RB	CG34034-RB	-0.272195140915015	1		10.6707379559255	10.7625853836831	11.2686507810434	10.9253395306709	10.6059350717096	10.378343148833
CG16904-RA	CG16904-RA	CG16904-RA	-0.0989269812243921	1		11.4882719153647	11.406391648372	11.3069892801682	11.342767577494	11.1570417162494	11.396582105981
CG3164-RD	CG3164-RD	CG3164-RD	-0.0181654825851442	1		11.7493984807985	11.3829106616624	11.1054777398727	11.6451355056764	11.4046105447667	11.1663753888985
ACC-RE	ACC-RE	ACC-RE	0.149294232940945	1		10.4718811231264	10.2479979041078	10.7021940374035	10.8943620014675	10.1603323775315	10.747864405391
IDGF4-RA	IDGF4-RA	IDGF4-RA	-0.188631527376333	1		11.836081773774	11.9509359609422	11.7359205299201	11.7585532435099	11.7782977536866	11.4001021006936
COPIA{}1016	COPIA{}1016	COPIA{}1016	1.96249816246747	2.91283115208415e-06		8.16389449277699	7.83140098993397	8.20832753961531	10.2391344710812	10.0340070369072	9.75671834403454
EFF-RB	EFF-RB	EFF-RB	0.297786831263238	1		10.9352998482148	10.7485807179676	10.6921529327916	11.0891173234254	10.9930788957133	11.1858794793372
AOX1-RA	AOX1-RA	AOX1-RA	-0.121388962107325	1		11.2752447383688	11.3692467108663	11.686619790306	11.3031125955014	11.4155557440259	11.2796305009379
GEL-RB	GEL-RB	GEL-RB	-1.07972631666083	1		10.6169526263192	10.4813637773276	10.6675944442636	9.73441909087268	9.55710703609988	9.20892991171422
CTRIP-RM	CTRIP-RM	CTRIP-RM	0.0627680537367288	1		11.6297731265904	11.3667020862143	11.478427198396	11.341724134961	11.6609193998792	11.6500502659287
RPL35-RA	RPL35-RA	RPL35-RA	-0.23415897221475	1		11.7877676071845	11.9134191452251	11.8023837620768	11.6682106583502	11.7707961862374	11.3330895828936
ATPALPHA-RB	ATPALPHA-RB	ATPALPHA-RB	-0.312530564840499	1		11.4893809893914	11.3969453060661	11.6628232983886	11.327036139746	11.2325264460965	11.0541181918256
TM1-RM	TM1-RM	TM1-RM	-0.0635664246447245	1		11.574408589556	11.6064330337718	11.2987410565801	11.5687124520823	11.3712677258312	11.3581896208235
CG17752-RA	CG17752-RA	CG17752-RA	-1.70842221704009	0.0555830906103318		10.5621387156786	10.0286055041396	9.78022364869828	8.30248100876134	8.49118346507716	8.58311436481011
MFAS-RK	MFAS-RK	MFAS-RK	0.922856998306496	1		9.39065929808241	9.5612436142677	9.9071817978778	10.2278832270265	10.8437756985194	10.5322313920489
CG11892-RB	CG11892-RB	CG11892-RB	-0.210082998665298	1		11.4031517171682	11.1891347472508	10.4061228604282	10.8251201153475	10.9226162266244	10.7967542316867
CG7920-RA	CG7920-RA	CG7920-RA	1.08193760444894	1		9.53942469269232	9.34042018289967	9.41546440645033	10.2290123082158	10.8313286381733	10.4092398238412
SFP33A3-RA	SFP33A3-RA	SFP33A3-RA	0.972727180527495	1		8.74213423306847	9.05450117773712	9.60042092032836	10.1381779733503	9.88075815240303	10.3729794952186
CG3982-RA	CG3982-RA	CG3982-RA	-0.202701671485409	1		11.0183216232405	11.2400728637529	11.2448054840396	10.9162561046066	10.8934384478817	11.0888854862655
MPCP1-RA	MPCP1-RA	MPCP1-RA	-0.107114555198671	1		11.2400969222913	11.3425606431541	11.1348112836411	11.2015177340776	10.980126625651	11.2081385892308
PRAT2-RB	PRAT2-RB	PRAT2-RB	-0.807010590670239	1		9.21675803074062	9.11154288703856	10.5958017553675	8.66480289427662	9.23243982272956	9.07440538166718
NIS-RA	NIS-RA	NIS-RA	0.167935464782336	1		11.4625250214197	11.3763478748811	11.5300744480804	11.6022110862733	11.6797342001618	11.5942922215958
CG10553-RA	CG10553-RA	CG10553-RA	1.59726053615964	1.27010335474297e-05		8.28635609989882	8.54024262057782	8.55340908971199	10.1761376969873	9.95677431957297	10.0172659567677
RPS18-RA	RPS18-RA	RPS18-RA	-0.0993161696245387	1		11.4328555740794	11.652704568453	11.6241772227921	11.6134948784382	11.5301794665855	11.2565149787009
BARAA1-RA	BARAA1-RA	BARAA1-RA	-1.23631280884269	1		9.20600405835637	9.53247112620379	10.5078986499714	8.48367886472753	8.67387727757286	8.72739841183077
ZASP52-RQ	ZASP52-RQ	ZASP52-RQ	0.926265511660082	1		8.77160651153372	9.75271082893177	6.43982843371584	9.955161271583	9.26981790332903	9.98598638631045
PGD-RB	PGD-RB	PGD-RB	-0.637249632078122	1		11.0389196858806	10.6706776776342	11.1067382012936	10.3197736226033	10.2919371701704	10.3330246330597
ODA-RC	ODA-RC	ODA-RC	0.158445878866769	1		11.3363070961338	11.5886367100498	11.3602759212942	11.7096471520524	11.8142586995034	11.1730775560667
MDH2-RA	MDH2-RA	MDH2-RA	0.0274117957761652	1		11.1091423262447	11.2550100752637	11.381259771518	11.4065291601793	11.2097750894395	11.2156490990655
VHA16-1-RB	VHA16-1-RB	VHA16-1-RB	-0.0898753690782759	1		11.5733630147254	11.6218800993929	11.6756202128375	11.5448825088723	11.5366813157329	11.5234391673171
CYT-C-P-RA	CYT-C-P-RA	CYT-C-P-RA	-0.107488333530725	1		11.0267489579634	11.0969579305469	11.0123748073873	10.9638272370051	10.7204353046425	11.1019128580437
BRU1-RB	BRU1-RB	BRU1-RB	-0.00348871331968537	1		11.8534136252204	11.6804273553155	11.8396275295545	11.7301268602925	11.8460173355659	11.7911153071577
KARYBETA3-RB	KARYBETA3-RB	KARYBETA3-RB	-0.364012174676913	1		11.3942976162565	11.4474287782776	11.424862153466	11.1928641695871	11.2945247550806	10.5988402753176
CP1-RC	CP1-RC	CP1-RC	-0.271829151893799	1		11.3583276034057	11.5257027602258	11.2596132694393	11.2406689144267	11.1078752867471	10.98313830946
CG18135-RE	CG18135-RE	CG18135-RE	-0.303997243316225	1		11.2506006547992	11.0802812617592	11.4223334636466	11.0703422366617	10.8437756985194	10.9384482061551
SSP5-RA	SSP5-RA	SSP5-RA	0.19075073229907	1		11.2823006848615	11.1297438606479	11.3623880940555	11.3808538135107	11.5104962355463	11.4616150900825
PGI-RC	PGI-RC	PGI-RC	-0.243789027208198	1		10.5355419748008	10.7863903622906	11.0883528391235	10.6439763605791	10.3905134539435	10.6814360682544
DPR17-RE	DPR17-RE	DPR17-RE	-1.41468957180518	0.00359948356676453		10.301762666424	10.2178193468947	10.295513617963	8.83166139013968	8.6951693103162	9.03192795518595
CG3699-RA	CG3699-RA	CG3699-RA	-0.706007786713522	1		8.9816407861418	9.15230035716596	10.5315552860889	8.81069859380034	8.92521444892044	9.31155842690604
CG42688-RB	CG42688-RB	CG42688-RB	0.408438443393701	1		9.56910118552031	10.177735232943	10.4935162037243	10.6166300895831	10.3931216138912	10.5896210527004
DPR17-RB	DPR17-RB	DPR17-RB	2.15958289839978	1.15471063285966e-13		7.50663563688513	7.66905237692791	7.98527266874529	9.7705370197257	9.96906320252277	9.88157877492198
DROJ2-RA	DROJ2-RA	DROJ2-RA	-0.0714091727511255	1		11.7837051001178	11.6922635289686	11.5230108341547	11.4946006258468	11.65712681498	11.6396654071396
SPASE22-23-RB	SPASE22-23-RB	SPASE22-23-RB	0.466686275266205	1		8.64992300880949	9.38133360235142	10.010459476337	9.66770316131802	9.59384840237245	10.3567678403039
COPIA{}1466	COPIA{}1466	COPIA{}1466	1.2795086439777	1		9.03426346870708	8.64811493489128	9.18904981117494	10.3261185878744	10.3250947059669	10.0767619251482
ALD1-RL	ALD1-RL	ALD1-RL	0.00354195159748428	1		9.94391819993884	10.1484061509369	10.8517640662252	10.325063029625	10.230554470473	10.5442115969566
RPS12-RB	RPS12-RB	RPS12-RB	-0.0305900632019687	1		11.5811864176171	11.6947003153147	11.7601534544747	11.7237330945959	11.7046198818503	11.5149416544023
MCPH1-RC	MCPH1-RC	MCPH1-RC	0.259127418335223	1		10.7880474764716	10.8365360151837	10.9293252039588	11.0500424481643	11.1015103061746	11.178724402671
NINAC-RD	NINAC-RD	NINAC-RD	-1.19976991165433	1		10.6391077641738	10.2479979041078	9.83144048631272	9.44093521811017	9.17903284395307	8.46372437483497
CYP312A1-RA	CYP312A1-RA	CYP312A1-RA	0.458583082312303	1		9.97116625447538	9.90778376581052	10.3508145884717	10.4904920606909	10.4022132200873	10.7276948786615
CG5162-RA	CG5162-RA	CG5162-RA	11.8524666760705	2.89901850095797e-12		2	2	2	9.87087267992465	9.68606566081557	8.1658649672264
ATPSYNB-RA	ATPSYNB-RA	ATPSYNB-RA	-0.129501870165164	1		11.357720439422	11.5397766599684	11.3244294457355	11.4376276074331	11.2520539597386	11.1387243026824
BIC-RA	BIC-RA	BIC-RA	-0.347538031171807	1		11.5206364258574	11.5193015222076	11.5111607424022	11.1571282933471	11.237614569791	11.1180333704721
FABP-RB	FABP-RB	FABP-RB	-0.129783663668778	1		11.2726703594609	11.476986492455	11.2298441343632	11.2749643046614	11.1532002508416	11.1720484778252
PKA-R2-RB	PKA-R2-RB	PKA-R2-RB	1.77956490174697	0.00511879277379135		8.31666371063092	8.33061435609497	7.62607258095458	9.93177522919604	9.79657795501816	9.93715185547832
RPL34B-RD	RPL34B-RD	RPL34B-RD	-0.17616989584417	1		11.3954813073643	11.6146062578856	11.5083021780214	11.4050314285101	11.3837798020868	11.2046202590911
SYP-RD	SYP-RD	SYP-RD	0.793532549226042	1		9.17048949940991	9.34249364592025	9.28570207834537	9.93592982035383	9.73828286310864	10.4101129362562
LSD-2-RA	LSD-2-RA	LSD-2-RA	-0.959669180320562	1		10.914808084632	10.3012042479633	10.2630960083439	9.75023376015039	9.46590257077826	9.47067298092503
ARGK1-RH	ARGK1-RH	ARGK1-RH	0.039160731621268	1		10.2814179837609	10.8030490546178	10.5922065967354	10.8850807916902	10.3155022258075	10.5834420110918
CRY-RA	CRY-RA	CRY-RA	2.26228683451324	3.79351098885217e-18		7.41622349652617	7.68221032850263	7.59047573981793	9.9619679887375	9.80639500057889	9.63950785485021
MST84DD-RA	MST84DD-RA	MST84DD-RA	1.00584971597152	1		9.39303168036014	9.08701877063883	9.32954610700817	10.3779354116594	10.1710100883209	10.2680510935363
CG1394-RA	CG1394-RA	CG1394-RA	0.426418331937802	1		10.3130817186702	10.3075864987831	10.5940052959314	10.8648853596913	10.7864023411085	10.8569063193998
CG43078-RI	CG43078-RI	CG43078-RI	-0.265501151495234	1		11.2499464072101	11.4358225096344	11.2356168757921	11.2055383692629	11.0354320926267	10.8766228827775
LOST-RA	LOST-RA	LOST-RA	-0.250126767301151	1		11.3841968361146	11.3722943478318	11.3676550365466	11.0847582738564	11.0878907571352	11.1955335276134
LSD-1-RD	LSD-1-RD	LSD-1-RD	-1.03145435548644	1		10.6220178439969	9.6154084596719	8.58631086981389	8.49498648290608	9.28112670438529	8.51656912757526
COX4-RA	COX4-RA	COX4-RA	-0.102104286466332	1		11.3424576944461	11.4675177506156	11.4533802405408	11.3778029219574	11.2896337700614	11.2924720486566
CG3662-RA	CG3662-RA	CG3662-RA	-0.144915289576595	1		11.9395173113689	11.9252266749375	11.8692653798246	11.837661087729	11.830225405251	11.6246990091455
ACSL-RI	ACSL-RI	ACSL-RI	-0.308881008828285	1		10.7291771074081	10.7257277277197	10.8313230951113	10.6422823209656	10.0070177180512	10.6253979924713
ALD1-RE	ALD1-RE	ALD1-RE	0.300018080534664	1		10.4707585088596	10.5952992268837	10.7674060222245	10.9543011406121	10.85233041421	10.9384482061551
SFP26AD-RB	SFP26AD-RB	SFP26AD-RB	1.14871894868627	1		8.31165645070764	8.56886205708264	9.35310419289655	10.2108401068765	9.67539153301637	9.93593987218107
CG34166-RA	CG34166-RA	CG34166-RA	-2.96168560747101	0.00197034604637418		7.96776892503478	9.11397252520984	10.0010005114008	6.42096180295666	6.069342117072	6.52490152901564
IM33-RA	IM33-RA	IM33-RA	-0.638222168697363	1		9.98538601416381	10.5056224542519	10.6277612782121	9.96603665722241	9.47084929488229	9.80664081813266
ND-75-RA	ND-75-RA	ND-75-RA	-0.0908730863256682	1		11.478251694189	11.4722598897147	11.4798870940656	11.5215741038549	11.3228436821564	11.3028516733104
TTLL3B-RB	TTLL3B-RB	TTLL3B-RB	0.276218701407745	1		10.8506635238414	10.7517046355627	10.8917971428857	11.1319983959774	11.0757657965702	11.1137521491062
EFF-RA	EFF-RA	EFF-RA	0.161438847437152	1		10.9255001189347	10.8828616405918	11.0774652672079	11.0183940693979	11.1423894102886	11.2091422524647
CG9259-RB	CG9259-RB	CG9259-RB	-0.570494392402839	1		10.5526202763777	10.6125845650805	10.835130375758	9.87520614051048	10.0637784692316	10.3321035829263
CG30008-RA	CG30008-RA	CG30008-RA	-0.313694404844629	1		11.6003046788312	11.2227298148594	11.2482361800766	11.2885657011472	11.0462432475843	10.7846862183302
AKR1B-RA	AKR1B-RA	AKR1B-RA	-0.0398952589743711	1		8.80048874551309	8.95230504154735	10.2653552431268	9.25391990412193	8.98521868166026	9.95879523154358
MST77F-RA	MST77F-RA	MST77F-RA	-0.0742991468325942	1		11.6492549843659	11.4270561198758	11.6764693180254	11.6323917437502	11.4954038427407	11.4058038378448
HYDRA-RG	HYDRA-RG	HYDRA-RG	2.99331043351952	1.50288159324099e-18		6.95896291738438	6.09449746913718	6.63416485211957	9.50385670468073	9.46342283364012	9.64099615308815
SHOT-RAB	SHOT-RAB	SHOT-RAB	-0.219804735767576	1		11.6758027845239	11.7100384452866	11.5584487397025	11.4238887672073	11.5092946373111	11.3554725598902
SARM-RL	SARM-RL	SARM-RL	-0.192600804169164	1		9.5585723771191	10.7532640613938	10.4193712726343	10.1679189315924	10.3086111936452	9.89660882487956
EEF1ALPHA1-RC	EEF1ALPHA1-RC	EEF1ALPHA1-RC	-0.863304464866765	1		9.86920387387527	10.3139406398593	10.4474996917629	9.76898533464473	9.05275810872127	9.18668310225487
CG11598-RB	CG11598-RB	CG11598-RB	0.790115934700098	1		8.74585136257837	9.19653040776224	9.87942708617583	10.1041236120091	10.0473146885391	10.2515835505593
OBP99C-RA	OBP99C-RA	OBP99C-RA	-0.324841247516665	1		10.8805584423708	10.9222111344005	11.2367686573872	10.5285880461752	10.8148879725268	10.7374671024097
JON99FI-RA	JON99FI-RA	JON99FI-RA	-0.208288456509559	1		10.709324766144	9.81376764891826	9.70565368825712	9.70225997750764	9.63409394566807	10.3693926156772
CG31709-RA	CG31709-RA	CG31709-RA	0.200052784740186	1		10.6746434119798	10.6599099500456	10.7666088007104	10.8333098218348	10.8322899262658	11.024776436775
CG2841-RE	CG2841-RE	CG2841-RE	-2.42148199550776	0.000346520490499104		9.61453628754436	9.71639643508819	9.80528319551585	6.43668439088179	7.75029672208863	7.48661542256282
MSP300-RM	MSP300-RM	MSP300-RM	-0.221064659446181	1		11.6282635685382	11.3768537658986	11.5529108289289	11.176570644223	11.3725899082256	11.3500230383581
OCN-RA	OCN-RA	OCN-RA	0.0803562597137561	1		11.3504144703031	11.2450691378846	11.3786534207078	11.5316749285999	11.3739108799929	11.3028516733104
CYP6D5-RA	CYP6D5-RA	CYP6D5-RA	-0.188615805558026	1		10.9682887405284	11.2114290829117	11.3613323942147	11.1180490104463	11.205329854917	10.6148334991176
CG6230-RA	CG6230-RA	CG6230-RA	-0.00491506015019197	1		11.0044243630539	11.0017709784324	11.1623485086584	10.9699181069211	11.020327780761	11.1611986051732
CG3868-RA	CG3868-RA	CG3868-RA	1.22379850359416	1		8.53861265357334	8.91098715519653	9.25192188604468	9.99420051317634	10.3681516304206	10.0545978734706
CG11037-RA	CG11037-RA	CG11037-RA	0.486994757735542	1		9.67816968395259	9.83306740607038	10.226458642209	10.4989411939192	10.2450643404474	10.4915632600394
VRS-RA	VRS-RA	VRS-RA	0.0884880139289344	1		11.1105845736235	11.1804674228849	11.3058922378452	11.2551502335694	11.3255769740443	11.2896282331964
VHA13-RA	VHA13-RA	VHA13-RA	-0.0620483260281327	1		10.5355419748008	10.9353216770888	10.7950348132916	10.8488167842853	10.5273886930437	10.7136187247032
NOT1-RG	NOT1-RG	NOT1-RG	-0.163030975397759	1		11.3381550304659	11.3420425807714	11.406044041031	11.2579185148381	11.1508904522269	11.1863892009301
SVIL-RAA	SVIL-RAA	SVIL-RAA	-1.51701470436174	4.60073896458983e-05		10.0929051636601	9.8809300629831	10.1268528927299	8.49122711573651	8.49604440552471	8.59544888511025
ERGIC53-RB	ERGIC53-RB	ERGIC53-RB	3.67619551884544	9.51149512047171e-36		5.96689556007486	5.60741790647608	6.03623510583364	9.6760063666445	9.47823772314099	9.19278451504736
LASP-RA	LASP-RA	LASP-RA	0.354344444477576	1		10.4017510483054	10.4227950678153	10.6109820120549	10.754740504736	10.8570612061596	10.8910791245999
UQCR-C2-RB	UQCR-C2-RB	UQCR-C2-RB	-0.159848814139365	1		11.8709652879374	11.7343241986876	11.6429782138308	11.6765109517553	11.6197562347254	11.4750283574387
MASK-RF	MASK-RF	MASK-RF	0.376872074034604	1		9.69172310712794	10.1341135546511	9.64967921432206	10.067984573513	10.0373454754897	10.4989686370831
CG10254-RB	CG10254-RB	CG10254-RB	0.585264971974506	1		9.10543118562594	9.00561689369893	9.59863020709359	9.75651140457267	9.38697667300543	10.2506089929174
CG43755-RB	CG43755-RB	CG43755-RB	0.298047510598747	1		10.9023718458706	10.719359222859	10.9243298508829	11.1295820841865	11.2001263774243	11.116429400911
DER-1-RB	DER-1-RB	DER-1-RB	-4.9161951891578	5.50584752421077e-66		9.31761075411079	9.30683296953259	9.61997345004029	4.56784600872186	4.88280858508362	4.7575781129806
SPRINGER{}1464	SPRINGER{}1464	SPRINGER{}1464	-1.49487528209179	6.03491472738466e-08		9.95520038113013	9.98547005847743	10.0852575848581	8.50620616254303	8.5153260223459	8.55180865290017
PATH-RE	PATH-RE	PATH-RE	-1.80133826291824	0.165954238554289		9.63472487258691	9.75271082893177	9.98463944625209	7.57623099874501	7.67513661254839	8.56127190041866
UP-RN	UP-RN	UP-RN	-0.0544288656356624	1		10.7074197413259	10.9645601991382	10.51645979426	10.8750184133862	10.4937605380271	10.665437140159
CG7720-RA	CG7720-RA	CG7720-RA	-0.29914146829423	1		10.692088300913	10.6557470224561	9.79124079878736	10.5119867187904	10.1541951578668	9.60484626508327
RPL7A-RA	RPL7A-RA	RPL7A-RA	-0.335517597620578	1		11.554411919618	11.2817295321407	11.2860014750682	11.2095478305057	11.0470715288536	10.856265793126
SPH93-RA	SPH93-RA	SPH93-RA	-8.35530430557859	1.58235947319287e-28		9.09381103276229	9.63753115301579	9.13076628228923	2.30419032162118	2.38251423507334	2.86649548598643
UBI-P63E-RB	UBI-P63E-RB	UBI-P63E-RB	-0.442835956319596	1		11.2241965281216	10.9517138627702	11.0317477187218	10.3820014621226	10.756330355885	10.728395094074
PGRP-SC2-RA	PGRP-SC2-RA	PGRP-SC2-RA	3.20617165074808	2.1078370941406e-06		5.21492010592789	6.20801970426182	6.95845749742126	9.28682150014291	9.45595794582719	9.55677053431908
CG30376-RA	CG30376-RA	CG30376-RA	0.26190031181039	1		10.914808084632	10.8871293614912	11.0600025669323	11.1870661548654	11.2980081917828	11.1668920470713
RPS14B-RA	RPS14B-RA	RPS14B-RA	0.384484173128921	1		10.3118284228017	10.6944122657709	10.5390442109274	11.0210037946066	10.9990837225736	10.6799889295936
FAS1-RG	FAS1-RG	FAS1-RG	0.208500371093526	1		10.923039750209	10.8778666241557	10.7121657390591	11.0183940693979	11.028738580285	11.0948709709573
QSOX2-RA	QSOX2-RA	QSOX2-RA	0.338176934304828	1		9.60638108026158	10.0829440501746	10.4455086055152	10.4338430103101	10.338688546593	10.4907380890371
CG10859-RB	CG10859-RB	CG10859-RB	0.581291546813701	1		9.53513491818414	9.97748677855703	10.0371482963349	10.2558485051214	10.5368545025669	10.5306264883764
ATG8A-RA	ATG8A-RA	ATG8A-RA	-0.198722551761628	1		11.4726546848613	11.5288927597842	11.3586897599096	11.3828841627804	11.2854282592263	11.0877945433043
CG13492-RD	CG13492-RD	CG13492-RD	0.804853957029067	1		9.50912490542805	9.42503750643982	9.85413306923382	10.4895502063446	10.4925449138204	10.2359110734559
CG3330-RA	CG3330-RA	CG3330-RA	0.0241702711860004	1		11.0381620160101	10.9799595176861	11.2188118780865	11.0203518057454	11.1181588594686	11.1771865442601
CYT-B5-R-RA	CYT-B5-R-RA	CYT-B5-R-RA	-0.0381989770077417	1		8.84622307364305	9.6085326603882	10.485786533395	9.92203440126173	9.65597679914631	9.69501089501221
CG2852-RA	CG2852-RA	CG2852-RA	0.23249786667087	1		10.4841725675768	10.6706776776342	10.7505711527715	10.8576036405418	10.8399572589884	10.9164950697062
MST84DC-RA	MST84DC-RA	MST84DC-RA	-0.791867761869959	1		10.892345088017	10.4188701394928	10.4954421676564	9.81632809428136	9.8992238685981	9.76629658367714
CG10407-RA	CG10407-RA	CG10407-RA	0.0844435837843996	1		11.416040221988	11.5307124547759	11.5703751143859	11.7060027131358	11.80302495836	11.1970519628868
PIX-RA	PIX-RA	PIX-RA	-0.499454934453626	1		10.8771730663965	10.9387521089683	11.0036052291635	10.5203112616241	10.4815579553207	10.3228605952385
MUC-RB	MUC-RB	MUC-RB	0.0423862317140087	1		10.54943345647	10.5074717194986	10.9171634938674	10.8078444654349	10.5521051990692	10.7629795071547
EIF2A-RA	EIF2A-RA	EIF2A-RA	-0.190047596514356	1		11.1904969458049	10.8892584970349	11.1029535084725	11.1659982195514	10.7173166229039	10.6951119677153
SALTO-RE	SALTO-RE	SALTO-RE	0.299830193292802	1		10.3093185600439	9.78661137672116	10.4040738014268	10.1224669290574	10.6014311980555	10.684325998055
LSP2-RA	LSP2-RA	LSP2-RA	-3.17651741200565	NA		5.80529418930662	5.83653365373192	9.81302586903337	4.96477547388848	5.2480988570914	5.7385981053534
CG10550-RB	CG10550-RB	CG10550-RB	-11.8155848854937	4.40537262416442e-17		9.36188218438754	9.4540942214443	9.2289541809766	2	2	2
DESAT1-RA	DESAT1-RA	DESAT1-RA	-0.0290327142698937	1		10.6609278100871	10.6764425680955	11.1079975624292	10.9398930087241	10.7328430489367	10.7213775994729
SCSALPHA1-RA	SCSALPHA1-RA	SCSALPHA1-RA	-0.565365929718193	1		10.5684496312742	10.3709187402185	10.5840845828987	10.2028172201162	9.40776163845088	10.1050753361025
M-CUP-RA	M-CUP-RA	M-CUP-RA	0.250184222715053	1		10.54943345647	10.3556010882321	10.5750061686666	10.620937261529	10.7110589612525	10.8904535953067
COX5A-RC	COX5A-RC	COX5A-RC	-0.0666499939403346	1		11.2551720992614	11.1781473150972	11.0781079921376	11.202092797013	10.9870489708898	11.116429400911
NUCB1-RA	NUCB1-RA	NUCB1-RA	0.29559181779125	1		10.3562749384154	10.4335338848134	10.5704454484647	10.7508153575498	10.6900018597962	10.808722134045
MT:SRRNA-RA	MT:SRRNA-RA	MT:SRRNA-RA	-1.04085957687761	1		10.5419700528444	9.80025340818668	10.2007196561982	9.42919415722578	9.2669767976541	8.75239958129603
ZASP52-RR	ZASP52-RR	ZASP52-RR	-0.569323780870752	1		10.7988231488346	10.7625853836831	10.2888660280756	10.2290123082158	9.97255517100666	9.9836421771768
ALPHATUB84D-RA	ALPHATUB84D-RA	ALPHATUB84D-RA	0.221385438287436	1		10.4158191313029	10.6381303550418	10.7096792677273	10.8183846934282	10.7734480356725	10.8504882234553
CG2955-RA	CG2955-RA	CG2955-RA	-0.0865777135556758	1		10.6098313114646	10.6903478530318	10.9077936918235	10.5036138633289	10.612664628165	10.8291036175594
14-3-3EPSILON-RB	14-3-3EPSILON-RB	14-3-3EPSILON-RB	0.714368940807728	1		9.65463483981761	9.66595823606444	9.49462776944527	10.3027160102354	10.2764814875619	10.3702901719552
REGUCALCIN-RC	REGUCALCIN-RC	REGUCALCIN-RC	-0.677586559281268	1		10.5736877210189	10.4198523730875	10.7195995435342	10.1248951771214	9.82196463600216	9.72479160576755
UFD4-RA	UFD4-RA	UFD4-RA	-0.0993056633442992	1		11.4230220851936	11.3122012130606	11.3195456707443	11.3025764291771	11.1949040641984	11.2565149787009
SERCA-RH	SERCA-RH	SERCA-RH	0.0458822656851859	1		11.1277800099708	11.1535582232492	11.1397453631103	11.2955880732376	11.125235557814	11.1302715823537
CG17377-RB	CG17377-RB	CG17377-RB	0.091926441398444	1		10.8982024956165	10.9455885986964	11.0883528391235	11.2271712847319	11.0169496831503	10.9564907075349
CG8834-RA	CG8834-RA	CG8834-RA	0.409411504080236	1		9.8743070252975	9.94237279725581	10.6382590347563	10.6749625451621	10.8187732537526	10.2612930893953
ISCU-RA	ISCU-RA	ISCU-RA	-0.962289408752451	1		10.3292762555679	10.4050481862606	10.176915291279	9.44677010984883	9.45346104174206	9.13057713980282
DPY-30L2-RA	DPY-30L2-RA	DPY-30L2-RA	0.9061672246187	1		9.09963280844307	9.22827464153728	9.32305384471981	10.1090380128145	10.0751923368767	10.1796764980315
CG3517-RA	CG3517-RA	CG3517-RA	0.269996690134329	1		10.8112938793029	10.7939863492507	10.9271864559415	11.0747449953729	11.1889124664304	11.0817795662166
HSP60A-RB	HSP60A-RB	HSP60A-RB	-2.01096194686869	0.000185362026097658		10.0226341036236	9.53790985885594	9.61289406141189	7.37061009878675	8.02374491453012	7.79007057871202
RPL12-RA	RPL12-RA	RPL12-RA	-0.02144522149638	1		11.7433681484943	11.744160462445	11.7906676588912	11.8487211910517	11.8512431310829	11.4866635307151
14-3-3ZETA-RJ	14-3-3ZETA-RJ	14-3-3ZETA-RJ	0.0963817991391601	1		10.5323171634135	10.6698522381366	10.6718586026466	11.0262091251984	10.5648848978802	10.519341893064
MF-RA	MF-RA	MF-RA	-2.01756905846116	1		10.1557265525273	8.91934594041703	7.90060104406131	7.31214616046631	6.91392941435006	7.56396989242464
CG16926-RA	CG16926-RA	CG16926-RA	-1.56116260032863	0.30932978087191		9.39065929808241	10.0363116077624	9.62701826926127	8.37363417582092	8.2009123858175	7.87346882550696
IA-2-RD	IA-2-RD	IA-2-RD	-0.0391449718513124	1		11.0829322430507	11.2006107704816	10.9157259408126	11.0996490748707	10.9731709053824	11.0196369179956
CG5614-RA	CG5614-RA	CG5614-RA	0.392581533011539	1		10.2979698278006	10.239121734338	10.3476196124937	10.7365957410891	10.6149008560124	10.7022580737563
SU(DX)-RB	SU(DX)-RB	SU(DX)-RB	-4.28095053359394	1		9.49152067309831	9.4444735278781	9.19853885713296	6.54219122684986	2	4.10195744898228
FAU-RA	FAU-RA	FAU-RA	0.0353510465094012	1		11.0880660788424	11.3768537658986	11.2304224490625	11.365020967373	11.3725899082256	11.0591365402165
PYK-RA	PYK-RA	PYK-RA	-0.103665791975996	1		11.3239266711317	11.14941898532	11.1953065994422	11.1835761282415	11.0211710706904	11.1497438690847
CYP1-RA	CYP1-RA	CYP1-RA	-0.21992672082725	1		11.4334319325889	11.4474287782776	11.4121741482149	11.2650912848218	11.239065029496	11.1297416393518
CG6484-RA	CG6484-RA	CG6484-RA	-0.638771731348957	1		8.93029629921636	9.72436899426281	10.3593000936846	9.30834629897018	9.31177644564357	8.7688295277445
REF(2)P-RA	REF(2)P-RA	REF(2)P-RA	0.591475929698727	1		10.0649085550979	2	8.55710211714989	9.19042076304103	9.94970481523978	9.24852016823799
CG8565-RA	CG8565-RA	CG8565-RA	0.154491779544203	1		10.6804818442881	10.5716305725586	10.8778377487864	10.7254383228501	10.9044493835255	10.9683948923531
TER94-RA	TER94-RA	TER94-RA	0.197239271069338	1		10.6057461504617	10.7391681729969	10.512661111827	10.7531717271287	10.7943167889506	10.9041529747332
PECT-RC	PECT-RC	PECT-RC	0.176716655369821	1		10.8541116062213	10.5439677898574	10.9879580223652	10.8857968545754	11.0404319254147	11.0190647285109
MST84B-RB	MST84B-RB	MST84B-RB	-3.31698595252162	2.50662600404916e-34		9.35945797905781	9.40533606261898	9.53076102616767	5.86928690452277	6.58943340451085	6.07443274882816
MIL-RA	MIL-RA	MIL-RA	0.0466789916236618	1		10.9738463660522	10.7368054100314	10.9243298508829	10.7117729887531	10.9740422066211	11.0746384730098
PFAS-RC	PFAS-RC	PFAS-RC	-1.17046850472969	1		7.46213770473724	8.34309484682635	9.92872237631349	2.55527721711819	8.48630609104765	8.21864858029408
CG9336-RA	CG9336-RA	CG9336-RA	0.206092309608364	1		10.0855901475315	10.7509242900907	10.0185180908343	10.67330452285	10.6900018597962	10.1714610171941
CG14540-RA	CG14540-RA	CG14540-RA	-0.0436731726729029	1		11.0792540002021	10.8807230365634	11.0972577878036	10.8677877875685	10.9600378443018	11.097041368647
ALMS1A-RC	ALMS1A-RC	ALMS1A-RC	-2.80846393790265	1.12543831669184e-32		9.54796616408209	9.393384748739	9.59683726841315	6.4828495014816	6.80845938079364	6.92744251130445
SEC61ALPHA-RA	SEC61ALPHA-RA	SEC61ALPHA-RA	0.203527045193442	1		10.4052809507018	10.4954089057711	10.7220689905867	10.6865156523036	10.728718979648	10.8317126364668
CG9314-RA	CG9314-RA	CG9314-RA	0.0923121297867963	1		10.7045574791897	10.897038553906	10.9859045136224	10.9583914578858	10.9512155785893	10.9701720783107
EIF1A-RC	EIF1A-RC	EIF1A-RC	-2.23131912536784	1.95743782921158e-14		9.78860705222246	9.67256633738868	9.4073038137111	7.55477898387453	7.30592272053943	7.3978519496893
CG14629-RA	CG14629-RA	CG14629-RA	-1.12886297193424	1		10.0678812820938	10.1196779454395	10.1600154088821	9.16704769650866	8.90342619705678	8.89143977688424
ORB2-RA	ORB2-RA	ORB2-RA	0.28917170426665	1		10.2992352155935	10.2732168412878	10.4983263012753	10.6018887658829	10.5901096128753	10.747173578227
CG30015-RD	CG30015-RD	CG30015-RD	0.77263205877652	1		9.0908913113227	9.53609922514607	9.17469818279455	10.1702719317924	9.85071240876156	10.1072304478776
CTSB-RA	CTSB-RA	CTSB-RA	-0.312085856159489	1		11.2295161547598	11.1182928364656	11.3760423527808	11.0196995221014	11.0520312550406	10.7072393699797
ACP26AB-RA	ACP26AB-RA	ACP26AB-RA	0.308509555619476	1		9.32010624471536	10.0247369614563	10.2777181874549	10.4031622242294	10.0768155428297	10.2080677631964
CG5790-RA	CG5790-RA	CG5790-RA	0.226442802211741	1		10.7291771074081	10.675620421343	10.9185996159186	11.017740899804	11.0220138679845	10.9737198959922
CG10570-RA	CG10570-RA	CG10570-RA	0.592871646424829	1		9.91779415730893	9.96138645525647	9.67028571675438	10.5026805393878	10.4202263359338	10.4127291075495
CG42502-RA	CG42502-RA	CG42502-RA	0.592871646424829	1		9.91779415730893	9.96138645525647	9.67028571675438	10.5026805393878	10.4202263359338	10.4127291075495
CG31523-RD	CG31523-RD	CG31523-RD	0.0545729991243394	1		10.235887766993	10.5457685812634	10.5713587466407	10.3860560851447	10.4380173153782	10.6958281732822
ASRNA:CR45485-RA	ASRNA:CR45485-RA	ASRNA:CR45485-RA	-0.306040773904491	1		9.07028611796551	9.51419249681097	10.3497503824585	9.18810042293329	9.31177644564357	9.75671834403454
MIB2-RB	MIB2-RB	MIB2-RB	0.158554593637128	1		10.9888243116219	10.8864189508064	10.7129936114339	10.9155550049342	11.0618998467073	11.0916092399453
GISH-RF	GISH-RF	GISH-RF	0.350909421594436	1		10.1346160565145	10.1484061509369	10.4081690132792	10.5665973328096	10.529760974326	10.6573706472318
CG10550-RD	CG10550-RD	CG10550-RD	5.55376498546474	0.0164446089802242		4.01359670461981	2	4.85978535606716	9.25169955404075	9.09181437900832	9.23478681802545
CYT-B5-RB	CYT-B5-RB	CYT-B5-RB	-0.0778810790480728	1		11.5560007204233	11.4854555490201	11.5130633101774	11.494131114751	11.4504083030904	11.3757268730071
CUL3-RF	CUL3-RF	CUL3-RF	0.0160690319762639	1		11.1398372863301	11.0659215593459	11.1822135743534	11.1374203460043	11.1205216179693	11.1771865442601
MF-RJ	MF-RJ	MF-RJ	-1.80319662197108	0.183493282748904		9.67816968395259	9.82715647085483	9.54756596432783	8.4646336267737	7.61384552334035	7.3978519496893
VHAPPA1-1-RA	VHAPPA1-1-RA	VHAPPA1-1-RA	0.54530065366375	1		9.94067844761516	9.98944519325113	9.96253200519082	10.5648098946509	10.4827828686069	10.4749694935025
STT3B-RA	STT3B-RA	STT3B-RA	0.224029338611878	1		10.0663956842726	10.1305181712576	10.4183564721757	10.4819931535302	10.237827646966	10.5678776224517
MHC-RI	MHC-RI	MHC-RI	0.534450709677606	1		10.2568800261071	10.4208339384006	10.1757147001267	10.6582959458154	11.2339820277568	10.4581826437677
SPRINGER{}300	SPRINGER{}300	SPRINGER{}300	0.677895642899701	1		9.75210986653997	9.68732481994431	9.71890236970715	10.4658017645739	10.399621459343	10.3163550878558
CYT-C1-RA	CYT-C1-RA	CYT-C1-RA	-0.144778809136228	1		10.9730537291251	11.0063555610665	10.9540457697699	11.0678203287986	10.6900018597962	10.7093689573627
CAM-RA	CAM-RA	CAM-RA	-0.297171404884648	1		11.7218253472011	11.3430785195709	11.4172627485238	11.1753997491496	11.3180479252503	11.1201692263379
ACT42A-RA	ACT42A-RA	ACT42A-RA	0.204093665856692	1		10.4134839566603	10.5529493529859	10.4741138174885	10.5701655791334	10.6610782975876	10.812029007712
CG8526-RA	CG8526-RA	CG8526-RA	0.134928516778466	1		10.8805584423708	10.9159590461685	10.9491354274447	11.1094915687833	11.0152576635026	11.023635902727
LNCRNA:CR32652-RB	LNCRNA:CR32652-RB	LNCRNA:CR32652-RB	-0.641933331805247	1		10.2132436484538	10.310767067555	10.5621996427416	9.7439286801914	9.55943098912702	9.86639049142248
CG1979-RA	CG1979-RA	CG1979-RA	-0.0299506109330322	1		11.106976248193	10.9138689813035	11.176222690331	11.0223068890456	11.0042108988798	11.0899756048963
CG16758-RF	CG16758-RF	CG16758-RF	-0.042603129609964	1		10.1232295315692	10.3910925277451	10.8427149266761	10.3512230259337	10.4937605380271	10.4749694935025
TUD-RA	TUD-RA	TUD-RA	-0.29078221659439	1		11.232168630499	11.2199129197297	11.1690006358185	11.0294529452526	10.9071890364795	10.8067343653897
CG34168-RA	CG34168-RA	CG34168-RA	0.0109057433142733	1		10.7871458601986	10.9222111344005	10.9988609755033	11.0608622647528	10.8370867823398	10.8395115026529
CG8564-RA	CG8564-RA	CG8564-RA	0.134180226246302	1		11.0880660788424	11.0418791458568	11.1465022862944	11.2283009230204	11.2620762269626	11.1914765362941
CG42855-RB	CG42855-RB	CG42855-RB	0.909514273451876	1		9.33251935716325	9.10667130089586	9.17229230299016	10.0991924135379	10.1309452213603	10.0996734298901
SALTO-RG	SALTO-RG	SALTO-RG	-0.0550414631178938	1		10.2503526975776	10.4888715245513	10.1131206115417	10.2897891308439	9.91019090424585	10.4564931655667
CG33523-RB	CG33523-RB	CG33523-RB	1.04238470642484	1		8.83579694614195	8.93317051998697	8.98758991254493	9.90093706366049	9.96731404360963	10.003447582964
HSC70-3-RC	HSC70-3-RC	HSC70-3-RC	-0.0811435496731712	1		10.3030247333401	10.2644949484531	10.7989389423791	10.6774460113059	10.2736534870939	10.1878454602831
CPR67FB-RA	CPR67FB-RA	CPR67FB-RA	-2.19470392497681	1		8.23966638242899	9.74175506740416	7.16616788559988	6.90068494767609	7.26093805962358	4.4119550424253
MITOFILIN-RD	MITOFILIN-RD	MITOFILIN-RD	-1.66271395704755	1		9.15938369496944	9.46365118363242	9.74827441191427	8.9125932296299	2	7.62540733226237
EEF1GAMMA-RB	EEF1GAMMA-RB	EEF1GAMMA-RB	-0.362059775319309	1		9.94715069329099	10.5574192530323	10.3813399566248	10.0565824171489	9.77073653826815	10.0252659724715
LNCRNA:ROX1-RD	LNCRNA:ROX1-RD	LNCRNA:ROX1-RD	-11.6568470214327	1.29701800527243e-16		9.0967248572116	9.26590516355485	9.21031306508739	2	2	2
MIPP1-RA	MIPP1-RA	MIPP1-RA	0.758356632993103	1		9.57329128764747	9.74958909168062	9.70731644236306	10.4111425233422	10.6793569227834	10.1735192775049
CNBP-RA	CNBP-RA	CNBP-RA	0.0648681118390801	1		11.1601758323397	11.1517857181284	11.0264293986585	11.0678203287986	11.2455741123756	11.217645315847
CG14933-RA	CG14933-RA	CG14933-RA	-0.979275722363367	1		8.88382022100434	9.56480016095765	10.1502686998212	8.76783647197806	8.77732762940471	8.37707265060235
EIF4A-RE	EIF4A-RE	EIF4A-RE	-1.58232808782009	1.58899528105015e-08		9.71086689829525	9.73860950761839	9.85413306923382	8.27650610511	8.15247365042066	8.1658649672264
CG9119-RA	CG9119-RA	CG9119-RA	0.0435314845027661	1		9.47369897186411	9.72277800314179	10.4173409573978	9.51130038907479	10.1449400970098	10.1693998162141
POE-RA	POE-RA	POE-RA	0.511989472830213	1		2	9.0212337212602	8.08072592746793	9.61340015319778	8.41109482669186	2
RPL35-RB	RPL35-RB	RPL35-RB	0.14763596518706	1		9.33745485065309	10.4129626528886	9.94713421256463	10.2346444974626	10.0423386930694	10.0512437004467
EIF1A-RA	EIF1A-RA	EIF1A-RA	0.314713078697574	1		10.4216405848006	10.5538444416085	10.3792553687488	10.8597920179512	10.7451449910478	10.6936784890476
NNA1-RH	NNA1-RH	NNA1-RH	0.085101853371458	1		10.9943035382682	10.915262694262	11.0090081982288	10.9846995326343	11.0741414084308	11.1121434100109
LAMP1-RA	LAMP1-RA	LAMP1-RA	-0.143124698896769	1		11.554411919618	11.3783703754561	11.380217796157	11.3924894919571	11.2776861709926	11.2146499539273
EEF2-RD	EEF2-RD	EEF2-RD	-0.208197923151254	1		10.3080619893566	10.3709187402185	10.8082659707792	10.3037880400104	10.2099923179498	10.3969604409156
CG8562-RA	CG8562-RA	CG8562-RA	1.07369319717767	1		8.74955893944506	8.9414021239763	9.06484985509713	10.0553099302399	10.0686811881611	9.84975404754445
CG9691-RB	CG9691-RB	CG9691-RB	-0.831383619289382	1		9.61453628754436	9.97213994351005	10.3185418912128	9.29331272712683	9.1668912682032	9.04097509541841
RIN-RF	RIN-RF	RIN-RF	0.23595352190014	1		10.4332134913555	10.4374191750937	10.5640361212326	10.5036138633289	10.8002242615998	10.8205915727038
MSP300-RH	MSP300-RH	MSP300-RH	-0.38529663102901	1		10.817489051999	10.8742881372503	10.9624248109302	10.6749625451621	10.5497694057613	10.2506089929174
RPL36-RE	RPL36-RE	RPL36-RE	-0.413078433518124	1		10.7016895271238	10.9401220010527	10.7570076215111	10.4629255014454	10.5034488322661	10.1929276721009
CG12116-RA	CG12116-RA	CG12116-RA	0.554058906113568	1		10.0010230876965	9.51419249681097	9.77071294844027	10.5878756179944	10.2736534870939	10.0723562715537
FKBP14-RA	FKBP14-RA	FKBP14-RA	-0.546389574240965	1		10.0943637266021	10.2958640527656	10.5704454484647	9.79055850934593	9.68606566081557	9.88283727704584
PGK-RA	PGK-RA	PGK-RA	-0.405105453100132	1		10.8575514672312	10.8380064349532	10.9954626455621	10.488607736713	10.5344938663534	10.4632392398566
IRP-1B-RA	IRP-1B-RA	IRP-1B-RA	-0.38659970145437	1		10.5985691653498	10.3432287823602	10.9207511220872	10.348108757368	10.3086111936452	10.0964225507342
CG43147-RC	CG43147-RC	CG43147-RC	0.196880740799106	1		8.9138690412341	9.87950276864307	10.153931436594	10.1212512706542	9.72798952570234	9.92986463599278
ACSL-RC	ACSL-RC	ACSL-RC	2.45662991783196	8.9456647958724e-06		7.06987945485568	6.61717631115107	7.33054312803187	9.34004306902404	9.85071240876156	9.06556610864597
KARYBETA3-RA	KARYBETA3-RA	KARYBETA3-RA	-0.0563023171358638	1		10.2266067214355	9.63753115301579	9.64100553849577	9.52055130882419	9.49290202509796	10.2632271801328
CG14245-RA	CG14245-RA	CG14245-RA	-0.748264059491831	1		8.30158949020418	8.69105641881086	10.0411093745553	7.9493925217249	8.59903960819159	8.75239958129603
S-LAP3-RB	S-LAP3-RB	S-LAP3-RB	0.712769588580436	1		9.77229747810379	9.33418185357799	9.5401212588951	10.2480727132637	10.3264598685103	10.229989720654
CG8774-RA	CG8774-RA	CG8774-RA	1.54203926418487	0.0214424820723875		8.39923112858157	7.95580432688921	8.06005318220149	9.75964001286852	9.76269130480814	9.49556599354791
ASRNA:CR44095-RA	ASRNA:CR44095-RA	ASRNA:CR44095-RA	-1.9857095952353	2.89901850095797e-12		9.69557224153507	9.55231369896872	9.49270071727717	7.81750082298547	7.50230870706112	7.50634633951875
RHEA-RB	RHEA-RB	RHEA-RB	-1.55160553174311	1		8.62994745648062	9.76048574670412	8.23162332344694	7.4424562896207	3.64398641280293	8.47043679877107
GP150-RA	GP150-RA	GP150-RA	-0.186897043977352	1		11.5437749629429	11.3621104208775	11.2053431737342	11.3153897427714	11.4641169440197	10.6792648155504
YPS-RB	YPS-RB	YPS-RB	-0.82460239666995	1		10.5366153120677	10.2721294839283	10.1612291305899	9.64080713767382	9.48803046742515	9.39154095064571
TACC-RK	TACC-RK	TACC-RK	-1.2008008905024	1		9.95520038113013	9.72913146745235	10.0929101156127	8.71401726020767	8.8701141324933	8.63482297674078
FASN2-RA	FASN2-RA	FASN2-RA	-0.093578480911717	1		11.5670736024817	11.0115773065313	10.9665961526245	11.2015177340776	11.1669819179375	10.9654280421301
CYP12A4-RA	CYP12A4-RA	CYP12A4-RA	-0.423946869084372	1		9.8416779446999	10.2634009950031	10.5455652819208	10.0399518944375	9.8103031903993	9.58488016423748
NEPL11-RA	NEPL11-RA	NEPL11-RA	-1.39989142412573	0.85066096735631		9.35702969340325	9.52883388028682	9.97914426430042	8.36133002606941	8.14010551533694	8.26185110130418
RPL9-RB	RPL9-RB	RPL9-RB	-0.151914739963727	1		11.5255101789479	11.5969110887771	11.4424399583877	11.437139180848	11.5086934626879	11.1455558577323
THMG2-RA	THMG2-RA	THMG2-RA	1.29297517438467	1		7.98674196319575	7.99323871545162	8.87077881245406	9.75180573399818	9.51462273084774	9.61245255399008
MSP300-RG	MSP300-RG	MSP300-RG	0.191969258582512	1		10.1751548218389	10.2862016041781	10.3218018422717	10.1679189315924	10.5130724993567	10.6403571784819
HSC70CB-RB	HSC70CB-RB	HSC70CB-RB	0.0407061291998625	1		8.5039121432056	9.15702052537064	8.78834352939176	9.4311576482741	3.33231187687941	9.48068178674139
CG14034-RB	CG14034-RB	CG14034-RB	0.120008122314001	1		8.69676521657061	9.35281649501593	10.0685365229369	9.70550833985619	9.21485625880513	9.81061387768956
MCAD-RA	MCAD-RA	MCAD-RA	-0.504436417443241	1		10.5705471499174	10.679726477943	10.7038607813519	10.2712754779647	10.1740464035214	9.99416125125402
CG16727-RA	CG16727-RA	CG16727-RA	-0.995958459128978	1		8.07212588937311	8.75160372715389	9.96253200519082	8.22310975363759	7.84478185675799	8.35909978845143
BALDSPOT-RA	BALDSPOT-RA	BALDSPOT-RA	0.158724514148225	1		10.6658412214608	10.4576470359744	10.6598870536163	10.9253395306709	10.6315629837114	10.6915255969008
SYP-RV	SYP-RV	SYP-RV	0.716954229026869	1		9.27708443833487	8.64475819100116	9.39084282791019	9.7966634825477	9.68606566081557	10.0467593045806
CG30427-RB	CG30427-RB	CG30427-RB	1.02623054752179	1		7.44394699097884	6.2261010423382	8.92894182352993	8.47609091309347	8.50088902275952	9.58642586670184
LNCRNA:CR31781-RD	LNCRNA:CR31781-RD	LNCRNA:CR31781-RD	-0.316975448878591	1		10.7515359512542	10.8172829144946	10.2194843365913	10.4819931535302	10.3494721420432	10.0467593045806
XBP1-RD	XBP1-RD	XBP1-RD	-0.312709221837645	1		11.6074730568638	11.4206915453539	11.3849007702716	11.1718813512995	11.3573111566702	10.9275133944641
ATPSYND-RA	ATPSYND-RA	ATPSYND-RA	-0.0318998750939789	1		10.7045574791897	10.7470162188802	10.7278146486108	10.771110491159	10.5427392491774	10.7540670089005
PPN-RE	PPN-RE	PPN-RE	-0.944786790805487	1		10.2437957025331	10.062963365462	9.31653223452736	9.00512975868905	8.91798819852933	9.03419506467105
CG31948-RB	CG31948-RB	CG31948-RB	0.141987969898675	1		10.8393999992368	10.6911616521286	10.885201632358	10.8634319531371	10.9879119332881	10.9924956348477
FER1HCH-RC	FER1HCH-RC	FER1HCH-RC	0.459871459995877	1		8.97215185405175	8.92212147453266	9.98052002331337	9.59949891080129	9.87330517539505	10.0080684292551
CG43101-RA	CG43101-RA	CG43101-RA	-0.55483015195779	1		9.98538601416381	9.95191094928041	10.4944795070799	9.92621709765203	9.57099493094309	9.26984043980663
CG15117-RA	CG15117-RA	CG15117-RA	0.43264535423197	1		8.66962575269156	9.55589230068452	9.67539167955916	9.88239977410342	9.47084929488229	9.98246864266225
CG5945-RA	CG5945-RA	CG5945-RA	0.450606828700524	1		10.0972764361103	10.3597017236027	9.91295747214445	10.7004211731543	10.7328430489367	10.2795630991835
MHC-RN	MHC-RN	MHC-RN	0.752387903701781	1		8.49068120996984	9.0993329383479	9.55312439033629	9.99154180456109	9.7217780861758	9.85489341650379
UNC-89-RG	UNC-89-RG	UNC-89-RG	0.222583766111112	1		10.6882298476058	10.6168737329185	10.6633176449812	10.9474580683948	10.8513823914186	10.8323641546349
ACT5C-RC	ACT5C-RC	ACT5C-RC	-11.5482963294744	3.38528473105766e-16		9.02817126698833	9.22603021514564	8.99032408220091	2	2	2
YPS-RA	YPS-RA	YPS-RA	0.183616067030642	1		10.5018661436102	10.6381303550418	10.7871947161304	10.8340520404488	10.8598922529954	10.799422358471
HSP83-RB	HSP83-RB	HSP83-RB	-0.0738614755946684	1		10.5673997272581	10.1329160888177	10.6180707664127	10.3543305863725	10.2099923179498	10.5560931364603
EIF3C-RA	EIF3C-RA	EIF3C-RA	-0.382267293903781	1		11.0013178184215	11.036766124806	10.9700630811869	10.7036736737154	10.7502400008656	10.3890110012176
CG15628-RB	CG15628-RB	CG15628-RB	-3.50728734027338	2.77630850655418e-05		8.29652954453342	9.35897493544048	9.2358829665956	6.42096180295666	4.75886232252854	5.17416336465934
HSC70CB-RF	HSC70CB-RF	HSC70CB-RF	3.28957535256025	1		6.51206724851743	6.39544650501917	2	8.12947450713886	9.87330517539505	8.75239958129603
USP7-RB	USP7-RB	USP7-RB	0.326361415534215	1		10.2826979662993	10.1424681006669	10.2030786320886	10.506410217835	10.4815579553207	10.6095220996759
LTV1-RA	LTV1-RA	LTV1-RA	-0.791035406562724	1		10.4963601756639	10.2937224276199	10.1888665694714	9.6693676298081	9.71762221934539	9.1948125985408
CG5214-RA	CG5214-RA	CG5214-RA	0.0130802694731761	1		10.9181063891448	11.0348440604297	11.0230954651757	11.0760004625057	10.993938259851	10.9474976618472
ACP63F-RB	ACP63F-RB	ACP63F-RB	0.442202759170939	1		8.74585136257837	9.43284336413036	9.96531403279743	9.98487351762696	9.77474239312154	9.94801412999333
SFP60F-RB	SFP60F-RB	SFP60F-RB	0.920369841194005	1		8.8496817724442	8.53299816413138	8.69756867383649	9.42131336053922	9.43332869419611	9.91886432237443
ND-51-RB	ND-51-RB	ND-51-RB	-0.0313064003351642	1		10.7862436801056	10.8497161503238	10.6845759741738	11.0236088075445	10.6868166176633	10.4666004844616
DIEDEL-RA	DIEDEL-RA	DIEDEL-RA	-6.9660730205501	6.16492945124328e-06		9.73724848226117	6.57547308966768	7.66766088061676	2.76907471680363	3.14694640781775	2.49734596650947
SPN75F-RB	SPN75F-RB	SPN75F-RB	0.409151521577698	1		8.84622307364305	9.46555500241239	9.9071817978778	9.91923918478778	9.67539153301637	10.0161194674022
CG42393-RA	CG42393-RA	CG42393-RA	-0.407606810312402	1		10.5204307982022	10.4286625114309	10.762616071649	10.0767910317418	10.1633912246568	10.2661234632985
CG8136-RB	CG8136-RB	CG8136-RB	0.178622831391063	1		10.8830922712742	10.8757205973256	10.8866699093355	11.0183940693979	11.1275867643216	11.0366979202163
CG2918-RA	CG2918-RA	CG2918-RA	0.074338647154764	1		10.2750009811305	10.3890877961712	10.680349294078	10.4705828300792	10.5070652345414	10.6163474571132
ANCE-RA	ANCE-RA	ANCE-RA	0.660383171280908	1		9.36188218438754	9.64427044599048	9.78967206181603	10.325063029625	10.3615081141785	10.1072304478776
CG16826-RB	CG16826-RB	CG16826-RB	11.2621944794299	2.27521711289122e-14		2	2	2	9.15759140242652	8.15861818216073	8.98112837581154
SCCPDH1-RB	SCCPDH1-RB	SCCPDH1-RB	0.322325576284519	1		10.1515290932737	10.249103595345	10.476065840472	10.5036138633289	10.7183569327378	10.6336447329921
CG33284-RA	CG33284-RA	CG33284-RA	0.450260552923538	1		9.97275316673976	10.0350301122303	9.92157785931725	10.4810457325234	10.3852829458866	10.4083661827025
PDHB-RA	PDHB-RA	PDHB-RA	0.0555100318214048	1		10.9982045700516	10.7703074092578	10.8704360851527	10.9986691873888	10.8617765358922	10.9462943424075
TPL94D-RA	TPL94D-RA	TPL94D-RA	0.29447784950355	1		10.3317516664535	10.4139489153603	10.4395188059081	10.6473584839401	10.7214733688699	10.7029707413854
ORB-RD	ORB-RD	ORB-RD	0.00245227212167288	1		11.2790977138286	11.2615995150075	11.3644971790176	11.269487637167	11.3857455111497	11.2599091473455
LECTIN-29CA-RA	LECTIN-29CA-RA	LECTIN-29CA-RA	0.226646371002453	1		9.00973876736447	9.35897493544048	10.0476870990699	9.76120177644317	9.50982408945851	9.98129415277984
MEFTS-RA	MEFTS-RA	MEFTS-RA	0.217169671303781	1		10.5269264073731	10.5331155813273	10.6189544166612	10.756307578317	10.7794414030961	10.795418315593
HSC70-3-RA	HSC70-3-RA	HSC70-3-RA	0.0530381836054677	1		10.528006171228	10.8620544569255	10.826741055923	10.5825853961595	10.9896363110581	10.8007545737245
CNX99A-RB	CNX99A-RB	CNX99A-RB	5.98207771221836	0.535506648819853		2	2	4.81112975280857	8.88133780008358	9.00240226688225	9.10707852908336
CG2841-RA	CG2841-RA	CG2841-RA	2.98632584394567	2.9207455284113e-06		6.85265946770757	5.97127361038673	5.37693069246752	9.10198097629664	8.97132291331762	9.22886083957245
RPL30-RB	RPL30-RB	RPL30-RB	-0.265701451432797	1		10.6930513039962	10.9779602081099	10.9264728347719	10.6397375259963	10.7451449910478	10.4188151207418
CG3085-RA	CG3085-RA	CG3085-RA	0.247041392265432	1		10.8280478447259	10.8075591475726	10.7465337286061	10.9495144003504	11.1700267137731	10.9977325811945
PGI-RA	PGI-RA	PGI-RA	0.349946277103832	1		10.5944519437304	10.0182662486944	10.1318142185744	10.5567389040468	10.6846892092368	10.6118008085511
DBF-RA	DBF-RA	DBF-RA	0.124191359602773	1		10.7263577292358	10.60655822607	10.7737679844523	10.7788409159873	10.8187732537526	10.8816675872385
CG8560-RB	CG8560-RB	CG8560-RB	0.552171488688706	1		9.77593779521931	9.78508760181726	9.52888166997084	10.5166173936231	10.4342233886663	9.66167270722798
NRG-RC	NRG-RC	NRG-RC	0.0737033132157168	1		9.45110772240449	9.14281343665027	2	9.24278382328048	9.35254909754239	6.24071294249299
GPDH1-RC	GPDH1-RC	GPDH1-RC	-0.150808971465477	1		10.816605654425	10.7033138715949	10.7113373913472	10.5008120781622	10.5154684188835	10.747864405391
GS2-RC	GS2-RC	GS2-RC	-0.184921933525246	1		11.2835798848397	11.2040358517191	11.1211549044563	11.2226438656144	11.1205216179693	10.6573706472318
SCPR-A-RA	SCPR-A-RA	SCPR-A-RA	-0.404311389104714	1		10.7762822842102	10.719359222859	10.8704360851527	10.5603315864785	10.4316885500093	10.1391766668903
CYP9F2-RA	CYP9F2-RA	CYP9F2-RA	-0.277218348102597	1		10.6862967442869	10.7985248181726	10.9913740548583	10.6473584839401	10.6227004692143	10.3819078715134
CG13991-RA	CG13991-RA	CG13991-RA	0.4494652150288	1		9.9695775947427	9.8979483542409	10.0555409850617	10.3048592737791	10.48645138076	10.4741347738927
MI-2-RC	MI-2-RC	MI-2-RC	-0.521904853560019	1		8.70442649207237	9.66264280026087	8.05483837681316	7.84132194171354	7.6316245680379	9.26598738854496
SU(W[A])-RA	SU(W[A])-RA	SU(W[A])-RA	0.493570181787333	1		9.54796616408209	9.77283911465215	10.0724124664642	10.3646410424442	10.3264598685103	10.225036626878
JAFRAC1-RB	JAFRAC1-RB	JAFRAC1-RB	0.329629542218177	1		10.3452910216848	10.0439767681103	10.2124761517983	10.5175417476665	10.4986128177445	10.5811180304574
SCSBETAA-RG	SCSBETAA-RG	SCSBETAA-RG	-0.421780165131438	1		10.4446943014896	10.1148337978983	10.7163003584547	10.1935932403564	10.0423386930694	9.81721142553987
AFG3L2-RA	AFG3L2-RA	AFG3L2-RA	0.34092289705508	1		10.5861820822576	10.2568197970811	10.3635242034221	10.8340520404488	10.7744486608786	10.6291523557033
CG10477-RB	CG10477-RB	CG10477-RB	-0.293716609163785	1		10.2979698278006	10.401074611464	10.7879806458865	10.3501856831887	10.4618165668059	9.75121637702874
RPL36-RA	RPL36-RA	RPL36-RA	-0.551252555716785	1		10.2954357177247	10.5056224542519	10.3163644909291	10.0502087292192	9.77873715592169	9.6185088426307
PIF1A-RA	PIF1A-RA	PIF1A-RA	-1.06147010143443	1		9.28987162948692	9.83895422209535	9.89992953667482	8.81971997231584	8.80892418383231	8.25019631544334
PIF1B-RA	PIF1B-RA	PIF1B-RA	-1.06147010143443	1		9.28987162948692	9.83895422209535	9.89992953667482	8.81971997231584	8.80892418383231	8.25019631544334
CG33109-RA	CG33109-RA	CG33109-RA	0.692638795069627	1		8.84275606307072	8.67797926589225	9.67198971302713	10.088035201758	9.75662779988724	9.57401362727234
CPX-RY	CPX-RY	CPX-RY	-0.712796193689208	1		10.3779950339204	10.2234558053335	9.60220941363517	9.36079385720439	9.36588787506827	9.45552836139896
CG2841-RB	CG2841-RB	CG2841-RB	4.39562932394625	1		6.26508110197612	2	2	9.13849081118436	8.92521444892044	8.95264659775762
AKAP200-RE	AKAP200-RE	AKAP200-RE	-2.64952783000152	7.19520586125233e-09		9.51567150260555	9.31951998422007	8.91173779982075	6.95628260086421	6.74453769582107	6.2249212772125
GALK-RC	GALK-RC	GALK-RC	-1.72510966745458	0.476692663946607		8.55565485742341	9.09441987700809	9.73855002342234	7.5619651559093	7.52150733640095	7.43949929142328
CG4669-RA	CG4669-RA	CG4669-RA	-0.140841755907123	1		11.2758876159571	11.1793078353838	11.2094556717691	11.1168296220896	11.076577305293	11.0490823263906
UQCR-Q-RD	UQCR-Q-RD	UQCR-Q-RD	0.0769678056954856	1		10.3180840428236	10.6515720478793	10.5371756210446	10.6922576960837	10.5202483539864	10.5394314464541
USP47-RA	USP47-RA	USP47-RA	-0.0908424115557541	1		11.1510939926244	11.0444288770478	11.051518611579	10.9583914578858	10.9835919501195	11.0310333076834
HSC70-2-RA	HSC70-2-RA	HSC70-2-RA	0.182396613583684	1		10.9131561003271	10.8892584970349	10.9420915336349	11.0545074984023	11.1911622326313	11.0457152905274
CG5762-RA	CG5762-RA	CG5762-RA	-0.587953701876581	1		10.4594840577613	10.4099998136065	10.5193022565719	9.85779364730225	9.87143589960371	9.90158424542089
LPR2-RB	LPR2-RB	LPR2-RB	-3.59259179544262	1.63714879516783e-13		8.73467111832631	9.41915527125021	8.73391435231969	5.00751208210403	5.96100860567937	5.49701931459234
FIZ-RA	FIZ-RA	FIZ-RA	-0.100744491403547	1		10.2801368645926	10.5303897260107	10.815221882658	10.5377291230384	10.4741865547745	10.3585781576593
CHC-RF	CHC-RF	CHC-RF	0.517733798024216	1		9.10253491008563	8.34723113262353	8.73064777767902	10.0192168353591	8.95022503897837	8.3372325635761
BSG-RE	BSG-RE	BSG-RE	-2.07371569955474	0.482407064285152		9.50693608816129	8.91934594041703	9.5401212588951	8.03451303838092	6.14556700477834	7.1275582159424
BB8-RA	BB8-RA	BB8-RA	0.0924926832129348	1		10.9555046223053	10.8714189431325	10.9056227604556	11.0442812886273	10.9879119332881	10.9754905384436
ASRNA:CR11538-RC	ASRNA:CR11538-RC	ASRNA:CR11538-RC	-3.06237056855678	NA		6.08898052778028	5.94967281294279	9.48302665594704	4.31913614566059	5.29347938476093	5.71618125741065
GSTE12-RA	GSTE12-RA	GSTE12-RA	-0.24824045277517	1		11.016014689861	11.0037375837706	11.1217784614282	10.8879429132467	10.8322899262658	10.675638783597
CG42390-RB	CG42390-RB	CG42390-RB	-0.537679338650993	1		10.505159666174	10.5120845385725	10.0814160436249	10.064193858747	9.92828604270735	9.47901846701112
SM-RJ	SM-RJ	SM-RJ	-0.00194701018329984	1		9.61656790663407	9.79420620315651	10.1080944685741	9.55156799048395	9.73417433684353	10.1919126609854
SEMA1B-RA	SEMA1B-RA	SEMA1B-RA	-1.44821732889535	0.00368810595214865		9.6407267663901	9.72754572256746	9.55127396015211	8.02414360175447	8.33174591879535	8.25409171487681
NRG-RD	NRG-RD	NRG-RD	-0.116755083516315	NA		2	2	9.00120923608072	2.95523983275025	2	8.8738260441587
CG31077-RB	CG31077-RB	CG31077-RB	-1.6756822075355	3.15736998829936e-05		9.40483542467063	9.41324895446902	9.67539167955916	7.93839045960939	7.91179430926217	7.68433496404232
TTLL6B-RA	TTLL6B-RA	TTLL6B-RA	0.151458876215245	1		10.464004416668	10.4851225346989	10.655587310836	10.6045011451849	10.7141911848862	10.7444069568205
MAG-RA	MAG-RA	MAG-RA	-0.23557091237798	1		9.79937856141453	9.4863328539237	10.4345082390585	9.41537438271711	9.88261539619439	9.84071586101564
SERCA-RI	SERCA-RI	SERCA-RI	0.153752623421988	1		9.8878278330936	9.997362754225	10.1490457181974	10.2690816987965	9.89370892817352	10.3041950475739
CPR-RB	CPR-RB	CPR-RB	-0.172077506185808	1		9.75580141505049	10.2324285840737	10.5059892545286	10.2402547844796	10.018887719543	9.78391777177904
CG13618-RA	CG13618-RA	CG13618-RA	-1.99090881303213	1		9.20600405835637	9.53971822300404	7.90640307081899	7.58331136703031	7.37087427908505	5.59855416931402
OBP99B-RA	OBP99B-RA	OBP99B-RA	-3.4946564508834	2.63586143637122e-06		8.92702577747697	7.66905237692791	9.46151258540359	5.37698756695795	5.42163739653059	5.64676183283757
SARM-RE	SARM-RE	SARM-RE	-0.584736727961444	1		10.6804818442881	10.5285696236535	10.5296769649398	10.0514857214629	10.1041342342751	9.83031669215038
DOP-RA	DOP-RA	DOP-RA	0.282286750487598	1		10.0180303462108	10.1961976949586	10.1936194966348	10.3769171059481	10.3865923517813	10.4932121874855
CG43392-RA	CG43392-RA	CG43392-RA	0.46807425661753	1		8.70060093986207	9.4863328539237	9.65140770932227	9.92482421248475	9.56175120465393	9.88911337276386
CG31523-RG	CG31523-RG	CG31523-RG	0.207240678679993	1		10.7862436801056	10.0286055041396	10.2357055781798	10.4876646509915	10.6729320544141	10.6118008085511
WUPA-RA	WUPA-RA	WUPA-RA	0.256123171284787	1		10.7469063482753	10.6330572560646	10.3315377294956	10.8993349543591	10.8952794496731	10.706528808385
MLP60A-RE	MLP60A-RE	MLP60A-RE	0.249148829548926	1		9.91449513807435	10.1939027668294	10.1876758870167	10.5054787017735	10.2261728991639	10.3126244416321
CG18179-RA	CG18179-RA	CG18179-RA	-0.550693081873699	1		7.95498017927347	8.53662493958154	9.92014470035398	8.62074877971941	8.67816089744063	8.1575702308115
GPO3-RD	GPO3-RD	GPO3-RD	0.129135138685488	1		10.8982024956165	10.7977693974675	10.9328827532091	11.0828860703508	11.0161039213805	10.9158804661822
PINO-RA	PINO-RA	PINO-RA	-0.179337799639659	1		10.8393999992368	10.3514887642149	10.2136465492947	10.6363374683572	10.178588928086	10.0635043962624
BGM-RC	BGM-RC	BGM-RC	-4.34615093566113	0.641402135657738		8.88719005304527	9.30470757753166	8.57178041214084	5.5313997647954	5.10270736814279	2
CG8042-RA	CG8042-RA	CG8042-RA	0.151443427120669	1		10.8737797277328	10.8409427860834	10.8696938259362	11.0039555809822	11.0618998467073	10.9749005657199
CG5506-RA	CG5506-RA	CG5506-RA	-0.949771245600558	1		9.49814745903783	9.86515161998944	9.99011377661918	8.64463724824864	9.0126150269976	8.89143977688424
CG9016-RB	CG9016-RB	CG9016-RB	0.157148886011931	1		10.2814179837609	10.3678681928739	10.6216021246274	10.6490465769812	10.5579281905094	10.5553040708873
REXO5-RA	REXO5-RA	REXO5-RA	-1.35721735641658	1		9.87600407229555	9.08206352182276	9.75793369243333	8.31103641410556	8.35868339081217	8.11964218940819
CG4461-RA	CG4461-RA	CG4461-RA	-0.793723433811496	1		10.1016345038875	10.137700000152	9.70398901556021	9.54069690819022	9.21780177566193	8.74964297310306
CG6726-RB	CG6726-RB	CG6726-RB	-0.45241414799334	1		10.6814526233453	10.6632316648919	10.4405188344174	10.2536311235114	10.1041342342751	10.0789597170064
BFC-RA	BFC-RA	BFC-RA	-0.235093282960275	1		10.6300853830594	10.6372860764018	10.8726605742179	10.3991554596956	10.5178603660433	10.5306264883764
SPIDEY-RA	SPIDEY-RA	SPIDEY-RA	-0.0382426825547751	1		11.0982792670259	10.675620421343	10.8389276354085	10.9460855502984	10.7583547741469	10.8166459335509
GRSM-RF	GRSM-RF	GRSM-RF	0.231259677193043	1		10.1929640522836	10.2030606567405	10.4091910024722	10.4600434925296	10.4852295795673	10.5600320037224
GDH-RF	GDH-RF	GDH-RF	0.318811333310653	1		10.3922955317212	10.3840637457224	10.3823811221215	10.5852329319164	10.8245816269957	10.6972595186474
ALDH-RA	ALDH-RA	ALDH-RA	-0.561018372790926	1		10.5073511781921	9.87234503892415	10.4294802095417	9.57661974881608	9.80051279306119	9.8211555205386
SAR1-RA	SAR1-RA	SAR1-RA	-0.497228871722333	1		10.3428387529444	10.4099998136065	10.1888665694714	9.92063746998989	9.58475040965016	9.92620717638628
PATH-RA	PATH-RA	PATH-RA	0.495175867456433	1		9.55221801066534	9.5342863161705	9.7943731646136	10.4161078864139	10.0768155428297	9.8211555205386
ATPSYNGAMMA-RC	ATPSYNGAMMA-RC	ATPSYNGAMMA-RC	-0.124064416862531	1		10.4774811285126	10.6911616521286	10.485786533395	10.5558393337735	10.2919371701704	10.4317707620811
CG4631-RA	CG4631-RA	CG4631-RA	0.111130880477162	1		10.6619118319689	10.4823043851592	10.7327213510519	10.7633384209744	10.6995156072641	10.7547545438385
FER1HCH-RA	FER1HCH-RA	FER1HCH-RA	-0.432661526638883	1		10.5483696169167	10.5520537086802	10.5059892545286	10.3718147680592	10.0373454754897	9.8561754031779
RPL36A-RA	RPL36A-RA	RPL36A-RA	-0.122167664909664	1		11.0547395219198	11.2665219185674	10.9947820179275	10.9953553276175	11.1470325509096	10.8054076631095
KNON-RA	KNON-RA	KNON-RA	0.125640056614122	1		9.8416779446999	9.8301149657076	9.92157785931725	9.68261469440294	9.91382813429232	10.3023151415727
PCB-RE	PCB-RE	PCB-RE	-0.242134377553908	1		11.134175824284	11.0180780222534	11.1629545165371	10.8510185206678	10.9226162266244	10.8212481313817
RPS21-RA	RPS21-RA	RPS21-RA	-1.40623619090715	1		8.81825085877244	8.98982916608841	9.78810161719706	7.88781572024624	8.2763134348496	7.30326707724038
COPIA{}399	COPIA{}399	COPIA{}399	3.13793893370464	9.21273653049424e-15		6.45870768520544	5.68790108009918	5.67761485544952	9.24054625477734	8.99555337349786	8.84312156574478
ACT5C-RB	ACT5C-RB	ACT5C-RB	-0.527930783296717	1		10.6149215493053	10.4412940300809	10.6154165636058	10.1102640017715	10.0506225095294	9.93472686986137
KLP59D-RA	KLP59D-RA	KLP59D-RA	0.234989779908816	1		9.97116625447538	9.93689397765335	10.0941816002881	9.96739033417242	10.2736534870939	10.4300500505807
CG31178-RB	CG31178-RB	CG31178-RB	0.266469306025285	1		10.0072307673569	10.0965219894243	10.1995387202235	10.3779354116594	10.2891393337821	10.4334894237226
CG3640-RA	CG3640-RA	CG3640-RA	0.195267089564669	1		10.1402757946369	10.472870595787	10.5640361212326	10.7531717271287	10.6910620463084	10.3163550878558
VPS13B-RA	VPS13B-RA	VPS13B-RA	-0.220234435279481	1		10.8121805344011	10.6590783249505	10.8822605878471	10.5422780332359	10.5273886930437	10.6284022642564
MAL-A3-RA	MAL-A3-RA	MAL-A3-RA	1.01489314174484	1		5.91501401185907	7.12092453649457	9.35522688380333	8.88992938213054	9.42315617814018	9.11352529282155
RBP9-RC	RBP9-RC	RBP9-RC	-0.258398758991308	1		11.1601758323397	10.9564600423061	10.7682028034437	10.8936501782326	10.7502400008656	10.4615556763032
CG32081-RA	CG32081-RA	CG32081-RA	0.185916464845295	1		10.4029286423383	10.3525179446746	10.4799619807714	10.5737250218124	10.5683507123474	10.6477790042618
RM62-RD	RM62-RD	RM62-RD	-0.360452007209569	1		10.5007666297963	10.4422611198744	9.82379627316599	10.1429779201727	10.1710100883209	9.31901559110172
NPL4-RB	NPL4-RB	NPL4-RB	-1.15044704449528	1		9.5585723771191	9.78508760181726	9.43967282511322	7.61129038746904	9.13608261271226	8.23055997010846
TTLL4A-RD	TTLL4A-RD	TTLL4A-RD	0.0897404089007763	1		10.2305916255771	10.162558540167	10.2687374755174	10.3037880400104	10.1340669469208	10.4682781746358
VELO-RC	VELO-RC	VELO-RC	0.659963773608579	1		9.37394248290182	9.41324895446902	9.07776218320923	9.46796505163149	10.2579996105181	10.0241258255171
ERGIC53-RA	ERGIC53-RA	ERGIC53-RA	-1.57511717053306	1		9.08209652516179	9.3671455081492	9.58422391733103	7.35414646462115	7.48285114278286	8.34455852765562
SLMAP-RD	SLMAP-RD	SLMAP-RD	0.0979954512401459	1		10.2698467489786	10.2947936375877	10.4682418513483	10.3981520274106	10.3747646938848	10.552143485797
CG13323-RA	CG13323-RA	CG13323-RA	-0.671442217505421	1		8.90059121629437	9.68242208179126	10.0185180908343	9.00776356667493	8.97132291331762	8.83273978561188
DOR-RB	DOR-RB	DOR-RB	-2.16158533607171	1.45205069050195e-06		9.05837822806046	9.47503659272252	9.01470119197532	6.831009814484	7.34954702551986	7.00346195645076
CG1324-RA	CG1324-RA	CG1324-RA	-0.0353951321022534	1		10.8324246356005	10.8489870709814	11.0697301505905	10.8706843880349	10.945007734909	10.8427486284921
CG31704-RB	CG31704-RB	CG31704-RB	-2.26631092523832	1.01534575607135e-06		9.33251935716325	9.02640198871186	9.38045851188644	7.25121259101412	7.19071646247586	6.5504685436626
ND-39-RB	ND-39-RB	ND-39-RB	-0.186975195811854	1		11.0517395638246	11.0796598899181	11.048242221009	10.9800127588028	10.8934384478817	10.7388577465064
MST84DA-RA	MST84DA-RA	MST84DA-RA	0.1716791494124	1		10.4908331139585	10.6665457492635	10.5050336083192	10.8872279150016	10.7522729772672	10.5225750800247
HSC70-5-RB	HSC70-5-RB	HSC70-5-RB	1.33264209631382	1		7.32970561601738	8.84231396423971	2	8.52103128343461	9.84691230897877	8.04964969612496
PGLYM78-RB	PGLYM78-RB	PGLYM78-RB	0.187228115163924	1		9.87260797970622	9.59815712516415	10.1030507540092	10.0412379937421	9.86956419868051	10.2388626609429
FRY-RB	FRY-RB	FRY-RB	0.119653460132289	1		8.93029629921636	9.36510719899756	9.79280783182069	8.65475530479759	9.80835041887541	9.83031669215038
ZORMIN-RG	ZORMIN-RG	ZORMIN-RG	-1.32638087335483	1		9.42120008310211	9.75738080581865	9.10324522542007	8.47228191860619	7.7339295952475	8.10677464349431
RPL38-RA	RPL38-RA	RPL38-RA	-0.341575858692848	1		10.2890808998846	10.4832443801331	10.2276177556282	10.325063029625	9.91382813429232	9.67771320441443
NRV1-RA	NRV1-RA	NRV1-RA	-0.177983064533256	1		11.3661975699029	11.1839406036404	11.1230247674187	11.1289773733677	11.0659919194897	10.9505015767381
TOM70-RA	TOM70-RA	TOM70-RA	0.160401995475382	1		10.2865311142596	10.2786413688559	10.3347684793977	10.3429033238945	10.4455753681213	10.5795666276425
CG17896-RB	CG17896-RB	CG17896-RB	-0.441163600899075	1		10.2814179837609	10.4020690316628	10.5390442109274	10.0205215441144	9.94437985991533	9.95041690246452
CG30015-RF	CG30015-RF	CG30015-RF	-0.640909045508171	1		9.66055464172126	9.4289457145834	10.2426020920245	9.31686709514546	9.28394010781278	8.91377454169877
ACTN-RG	ACTN-RG	ACTN-RG	11.2306309905622	6.88946840312565e-15		2	2	2	8.45308462256122	8.910725570611	8.97406047224124
CHIC-RA	CHIC-RA	CHIC-RA	0.594221554841219	1		9.57538178394671	9.56657515183366	9.18189184278567	10.0565824171489	10.0239451179019	10.0490032448949
CG11911-RA	CG11911-RA	CG11911-RA	1.10786803367594	1		8.94330474539854	6.82126810292683	7.9631750035501	8.82570303632088	9.32549576147586	9.51517570319703
SLS-RD	SLS-RD	SLS-RD	-1.17096307095229	1		9.63271867978706	9.65598898327288	9.79593680085162	8.33220556062133	8.64353043433935	8.61375516224382
CG7430-RB	CG7430-RB	CG7430-RB	-0.124347645953313	1		11.0584807183652	11.0115773065313	11.0190845484651	10.9239457975679	10.9007884012276	10.8910791245999
CG43061-RA	CG43061-RA	CG43061-RA	-4.59248525680989	7.05898436350183e-17		8.05424994561458	8.59692478189568	9.29678863285677	4.31913614566059	4.30654003154823	4.61945502304243
JON65AI-RA	JON65AI-RA	JON65AI-RA	-0.0825939771222979	1		9.84860881913694	9.5612436142677	9.56234110681377	9.31686709514546	9.22952407099495	10.0467593045806
TRXT-RA	TRXT-RA	TRXT-RA	-0.0559268327370662	1		10.5631924539216	10.679726477943	10.7163003584547	10.5036138633289	10.616017671441	10.6727313819344
UGP-RA	UGP-RA	UGP-RA	-0.411711314244763	1		9.11120635164165	9.63414966411739	10.1636535150261	9.46796505163149	9.18506552722739	9.20087979892953
RAB3-GAP-RA	RAB3-GAP-RA	RAB3-GAP-RA	0.0342744160876465	1		10.5757776433723	10.5698617944408	10.7261753656606	10.6889793271627	10.6093037737472	10.6785403378792
SINAH-RC	SINAH-RC	SINAH-RC	0.293002451348432	1		10.3416110536789	10.3033348035603	10.5021628656701	10.7294330279224	10.7379816123389	10.5608184883426
LNCRNA:CR42850-RD	LNCRNA:CR42850-RD	LNCRNA:CR42850-RD	-1.0078924626164	1		9.75948354177994	9.60335422006782	9.97224572122763	8.68139492161076	8.74502355245177	8.91377454169877
CG3581-RA	CG3581-RA	CG3581-RA	0.356669839983407	1		9.8928656447282	9.90498048357167	10.1055748154168	10.2536311235114	10.348128592373	10.3765574790453
CG44245-RA	CG44245-RA	CG44245-RA	0.86833044461553	1		8.91716949084196	9.16172530061311	8.81326363814642	9.90376793131941	9.88075815240303	9.71775651846752
HMW-RA	HMW-RA	HMW-RA	0.494213331784526	1		9.70132675596169	9.58069700501758	9.69396043965686	9.92899884008181	10.2579996105181	10.245726305302
SALTO-RA	SALTO-RA	SALTO-RA	-0.0128390255037019	1		11.0770425446614	10.9739532576856	11.0324111323437	10.896495366321	11.0983172542751	11.0457152905274
CG1690-RA	CG1690-RA	CG1690-RA	0.238508967818345	1		9.94876422800378	9.96003661585819	10.1243658169867	10.1429779201727	10.2040631843265	10.3916656843658
CG46385-RD	CG46385-RD	CG46385-RD	0.238468344402597	1		10.3514035188753	9.97481583804946	10.3906835061964	10.4220438516744	10.5082686902721	10.5314291633814
INOS-RA	INOS-RA	INOS-RA	-0.127779934314748	1		11.0313250214183	11.0329194319215	11.0090081982288	11.0728597437871	10.9208098021114	10.6705469791433
GYG-RB	GYG-RB	GYG-RB	-0.769944038533152	1		10.1916018894946	10.1099733303147	9.96253200519082	9.56593650314234	9.31453076577575	9.04996585441987
ANK2-RP	ANK2-RP	ANK2-RP	-0.0514884846826886	1		10.7699072143552	10.7810492743586	10.6564482851838	10.7842276723856	10.5957815112396	10.6668989418628
CG45080-RA	CG45080-RA	CG45080-RA	-4.8042954906413	2.66305452576027e-23		8.17496576020572	8.86268353319237	9.15533785959186	4.50957161656912	4.01296809168956	4.29582174792039
CG9512-RB	CG9512-RB	CG9512-RB	-1.81021912861202	3.34604495031481e-05		9.44654670923831	9.25713882045477	9.42155470036965	7.51830118902755	7.88239458607403	7.34038332157908
CG5326-RA	CG5326-RA	CG5326-RA	0.392111787299232	1		8.88044249931269	8.3138039573837	9.56050246800999	9.24724857595542	9.14229720202316	9.7303950795252
GP150-RF	GP150-RF	GP150-RF	0.366938285311617	1		8.59739988752435	9.65097840387771	9.45360905431836	9.70063304946348	9.46837805300005	9.80929073985039
P5CDH2-RA	P5CDH2-RA	P5CDH2-RA	0.386121152301778	1		9.54796616408209	8.67139596796919	9.18904981117494	9.76587694876326	9.02947726141934	9.77174144706237
CG10734-RA	CG10734-RA	CG10734-RA	0.0408546562543108	1		10.547304992312	10.4040558181191	10.655587310836	10.4200679090695	10.6238112654353	10.6828817567738
CG31705-RA	CG31705-RA	CG31705-RA	-0.443785451040656	1		10.4435503230981	10.5600945605672	10.3782119441932	10.1572826795585	9.99161136290015	9.90158424542089
ATPSYNF-RB	ATPSYNF-RB	ATPSYNF-RB	-0.101859979936293	1		10.1696305336163	10.3421929514913	10.1318142185744	10.117598137231	9.90654448106666	10.2928786908452
VHA100-2-RB	VHA100-2-RB	VHA100-2-RB	0.0807718642966316	1		10.2266067214355	10.4576470359744	10.4514736393834	10.6624806809433	10.3852829458866	10.3191467552719
CG42820-RA	CG42820-RA	CG42820-RA	0.375106925320213	1		9.70705840837029	9.80176125718382	9.94572622977423	10.0917638678291	10.2010894546593	10.2871870508299
NEPL21-RC	NEPL21-RC	NEPL21-RC	-1.76945640024339	2.55045180551954e-11		9.25898979834597	9.3671455081492	9.4134285817149	7.61820117380232	7.68368372910513	7.51286379773013
CYP6A2-RA	CYP6A2-RA	CYP6A2-RA	-0.629515339198269	1		9.82771549866685	10.0273171421659	10.1696967117441	9.66269820273683	9.50982408945851	8.8864291867996
CG8420-RA	CG8420-RA	CG8420-RA	0.348517396969708	1		8.99731828611141	9.3507578257501	9.72383942525727	9.75807655680246	9.49046830248812	9.92131609525335
CG6652-RA	CG6652-RA	CG6652-RA	0.159591090939832	1		10.4594840577613	10.369902607637	10.5409103837282	10.410147396698	10.7318131363076	10.6915255969008
CG34310-RC	CG34310-RC	CG34310-RC	0.217471918385532	1		9.83645785004262	9.82122121799528	10.1043133367081	9.96739033417242	10.1215393098657	10.3182167995572
CUP-RB	CUP-RB	CUP-RB	0.217471918385532	1		9.83645785004262	9.82122121799528	10.1043133367081	9.96739033417242	10.1215393098657	10.3182167995572
PHTF-RA	PHTF-RA	PHTF-RA	0.10532874382359	1		10.4099740923155	10.2937224276199	10.4335040340589	10.4658017645739	10.4048003331551	10.5741235421186
PIF1A-RG	PIF1A-RG	PIF1A-RG	-0.885788120710923	1		10.1710135900591	9.96542841219335	9.86460201449143	9.05691345620934	9.31453076577575	8.99049870444761
PIF1B-RC	PIF1B-RC	PIF1B-RC	-0.885788120710923	1		10.1710135900591	9.96542841219335	9.86460201449143	9.05691345620934	9.31453076577575	8.99049870444761
CG32388-RA	CG32388-RA	CG32388-RA	0.852882119733661	1		9.06731834719206	8.93866347124126	9.0227362136295	9.87376309944639	9.93008313611083	9.77038215651151
CG43439-RA	CG43439-RA	CG43439-RA	0.852882119733661	1		9.06731834719206	8.93866347124126	9.0227362136295	9.87376309944639	9.93008313611083	9.77038215651151
NINAC-RC	NINAC-RC	NINAC-RC	0.84418344474029	1		8.42727991427587	8.81270644044938	9.082894928473	9.73441909087268	9.51940546406373	9.65284758764855
ENDOS-RA	ENDOS-RA	ENDOS-RA	0.0980645678423448	1		10.3791921711231	10.3658309052315	10.398938385177	10.3048592737791	10.5082686902721	10.6072397859296
KANK-RA	KANK-RA	KANK-RA	0.443639987577288	1		9.76681972141498	9.88235594666057	9.56050246800999	10.0654585373465	10.242174017586	10.2398451830493
HIS3.3B-RA	HIS3.3B-RA	HIS3.3B-RA	0.520399111416341	1		10.0987305886127	9.5031131148126	9.59144504421098	10.3522596233329	10.3800334055376	10.0690431797481
CG10912-RA	CG10912-RA	CG10912-RA	0.452467400488724	1		9.60842420797324	9.56657515183366	9.8911784250662	10.0654585373465	10.178588928086	10.1939419696052
NOP17L-RA	NOP17L-RA	NOP17L-RA	-0.563951127600491	1		9.68399389197301	9.94237279725581	10.0954519653576	9.29977487841554	9.1391932536302	9.58796991487389
XRP1-RD	XRP1-RD	XRP1-RD	0.635294805411153	1		8.85313219923196	8.81270644044938	9.69060202953869	9.76743197885778	9.8992238685981	9.76219940802979
GGAMMA30A-RF	GGAMMA30A-RF	GGAMMA30A-RF	0.029971808675912	1		9.69557224153507	10.170750438727	9.2834745071498	10.1224669290574	9.80639500057889	9.34481624103956
CG14926-RA	CG14926-RA	CG14926-RA	-0.123058780968654	1		10.4628756540781	10.7145643272116	10.6452153407406	10.6363374683572	10.4655387125282	10.3522320835845
CDC14-RB	CDC14-RB	CDC14-RB	0.181074634804941	1		10.4685106562797	10.2212038637946	10.5249704351263	10.5359055353054	10.6115452130598	10.6238935072785
IDH3A-RC	IDH3A-RC	IDH3A-RC	-0.171329382037195	1		10.7121775950706	10.7571552673693	10.784046708626	10.7166108417903	10.5178603660433	10.4965043992033
TSP42EE-RA	TSP42EE-RA	TSP42EE-RA	-0.176717899970987	1		10.8359165331095	10.8467976196619	10.4799619807714	10.7069188581297	10.5532716790912	10.3854638079062
ALD1-RB	ALD1-RB	ALD1-RB	0.357046724361602	1		9.99790920256366	9.98812136494276	9.93866563018131	10.4667592460644	10.2694010650761	10.2447477816338
CG17470-RA	CG17470-RA	CG17470-RA	0.0693130069803631	1		10.3887336745094	10.5600945605672	10.5695315717591	10.5817018034548	10.5637277736977	10.5896210527004
CG10616-RA	CG10616-RA	CG10616-RA	0.7888651925542	1		9.07915297512681	8.99774462585577	9.09310595867662	9.75337599687285	9.90654448106666	9.8625683043161
CG8630-RA	CG8630-RA	CG8630-RA	0.687013298064033	1		9.15099787512769	8.90257965790602	8.95156596749108	9.61340015319778	9.55477933351202	9.86766230681712
ACC-RF	ACC-RF	ACC-RF	-0.75512392830698	1		9.55645736320853	9.8182444097609	8.63254890103739	8.90696055856336	8.11504653308386	8.85342917098503
HEX-A-RC	HEX-A-RC	HEX-A-RC	-0.914962586765203	1		10.0195665649228	9.73703415209016	9.96947704111764	8.93767159586059	9.01938358939218	9.04996585441987
MPC1-RB	MPC1-RB	MPC1-RB	0.141773541898086	1		10.159911834873	10.150774544514	10.5585196576099	10.455227313383	10.4605737144761	10.4170788780321
CAND1-RB	CAND1-RB	CAND1-RB	-0.763710743914406	1		9.03729994935808	7.81357432373313	9.42963530412644	7.82349307810302	6.64300916049093	9.0387186236691
CG1640-RB	CG1640-RB	CG1640-RB	-0.257498971647812	1		9.62264565440976	9.86659317600538	10.0903637795383	9.4564427918968	9.4103388297894	9.92131609525335
NPL4-RA	NPL4-RA	NPL4-RA	-0.179792046813344	1		11.234816238461	10.9918975380413	10.8113616283652	11.0190469434079	10.9679320184582	10.4882597404321
CG3345-RA	CG3345-RA	CG3345-RA	0.18499325268761	1		10.6978567008369	10.5786840788274	10.6607454665374	10.8517516867323	10.8674146632243	10.7738736871069
CAH13-RA	CAH13-RA	CAH13-RA	-0.0114461320309236	1		10.0072307673569	9.98281387061316	10.1490457181974	9.86216651258524	9.919266843288	10.2871870508299
CG12057-RA	CG12057-RA	CG12057-RA	3.90270251981424	0.00987795004346838		3.68228767914209	3.6312416738036	5.5938013098062	6.75779819500687	8.14630283674506	9.08319082682621
CYT-C-D-RA	CYT-C-D-RA	CYT-C-D-RA	0.142181039629591	1		10.223943990617	10.3223695273201	10.4081690132792	10.4416558436788	10.4342233886663	10.5087837119134
RHEA-RF	RHEA-RF	RHEA-RF	0.311648515166922	1		10.4819455345442	9.96811677258793	10.5277961951165	10.6079769754323	10.8551707505208	10.4874326772252
ZASP66-RH	ZASP66-RH	ZASP66-RH	-0.935490507507812	1		9.63070969331653	9.8506562783292	9.7369229002794	9.09704243619769	8.72031176810908	8.57067347878494
LARP-RB	LARP-RB	LARP-RB	0.108483473317263	1		8.92702577747697	9.91197850238778	9.41749736242788	9.85633307516733	9.30625197978133	9.53131594703335
SCYL-RA	SCYL-RA	SCYL-RA	0.898468535348804	1		8.80048874551309	8.89412287746207	8.72080344050769	9.60993737994271	9.7606729667678	9.72759606315361
SEC63-RA	SEC63-RA	SEC63-RA	0.0900660866669812	1		10.1668604367144	10.2808054818012	10.394816849822	10.3501856831887	10.3155022258075	10.4505643625439
CG18449-RA	CG18449-RA	CG18449-RA	0.258203454573512	1		10.5882539960662	10.5883266835435	10.6251248600587	10.7934155744193	11.0059159164255	10.7691176026083
CG12091-RA	CG12091-RA	CG12091-RA	-0.496381050553894	1		9.40012550960565	10.0817033318523	10.0555409850617	9.3649084378453	9.54073369440805	9.2367567472918
ALD1-RC	ALD1-RC	ALD1-RC	-0.0314582526712481	1		9.6246658938039	10.3688857588589	10.2899760890193	10.1596530770328	10.3427418464476	9.73458344824131
GCS2ALPHA-RB	GCS2ALPHA-RB	GCS2ALPHA-RB	0.0755394823168463	1		10.4730028645247	10.4954089057711	10.4425168142752	10.6062401070815	10.4593297905312	10.5623901724953
COX7A-RA	COX7A-RA	COX7A-RA	-0.0417399413298471	1		10.1016345038875	10.1916041822882	10.4355117455556	10.3229495933766	10.0439992659219	10.2418082221496
RHAU-RB	RHAU-RB	RHAU-RB	0.560361237177365	1		9.47145569969244	8.62445204095443	9.61289406141189	10.0360867031751	9.84119332518929	9.66167270722798
CG6287-RA	CG6287-RA	CG6287-RA	-0.377121203026054	1		10.1001832768898	10.1660750511033	10.5315552860889	9.91923918478778	9.94970481523978	9.84071586101564
CG17450-RA	CG17450-RA	CG17450-RA	0.273371012673932	1		9.72223241418181	9.90498048357167	10.1490457181974	10.0296216162718	10.2947295911803	10.2881372181957
SPAW-RA	SPAW-RA	SPAW-RA	0.117511871180065	1		10.6220178439969	10.4709764127481	10.57318361033	10.7278364729697	10.6260302954084	10.6617761426568
CG32548-RC	CG32548-RC	CG32548-RC	-0.264249977757543	1		10.6199938904672	10.6706776776342	10.7537929766122	10.3830161866894	10.4493395978712	10.4274651291309
NAT1-RB	NAT1-RB	NAT1-RB	0.249494997003352	1		9.40953001346538	8.1856922729391	9.21031306508739	9.29546999531191	8.6951693103162	9.66460245789798
DIP1-RD	DIP1-RD	DIP1-RD	0.173883114064173	1		9.81891984780298	9.65765531672131	9.51185637859203	9.49637441481084	9.80051279306119	10.1496701174028
UP-RE	UP-RE	UP-RE	0.828420382339559	1		9.01282725138542	8.79767166024217	8.85286261588875	9.9065932551038	9.64069372361614	9.5677672306968
CG4928-RA	CG4928-RA	CG4928-RA	-0.615929284572779	1		9.42815707997761	9.94373925729943	9.82838765973518	9.52607352069163	8.9608125425396	8.82752074484544
LARP4B-RB	LARP4B-RB	LARP4B-RB	-0.169147892404761	1		10.4239626048045	10.1765734464377	10.4335040340589	10.0205215441144	10.1168132573872	10.3774505902117
CG8997-RB	CG8997-RB	CG8997-RB	-2.68580658967019	0.662459740446677		6.85265946770757	6.71003715635911	9.32954610700817	4.82840056510587	5.64814852318205	6.03874667622447
RFESP-RE	RFESP-RE	RFESP-RE	-0.147001941591978	1		10.1737757316392	10.3576528628439	10.5002458587961	10.2994951330196	10.0849042905514	10.2170761353634
CG10621-RA	CG10621-RA	CG10621-RA	-1.05470164917043	1		8.4683563835147	8.29251170709306	9.71063621245637	7.75616823336974	8.06358371830475	7.95230837415034
YIP2-RA	YIP2-RA	YIP2-RA	-0.460700916116504	1		10.3982124879609	10.4296381028821	10.4102122682118	9.95652518659663	9.93367062117856	9.96831126181375
CG3492-RA	CG3492-RA	CG3492-RA	0.21641786127981	1		10.0619296900372	10.1543198606816	10.2562969985834	10.3282273902742	10.3681516304206	10.4291889246042
CIRL-RH	CIRL-RH	CIRL-RH	0.666086554482061	1		9.33251935716325	8.99247248103653	8.76617964060111	9.78596276582005	9.54543078428952	9.782569910681
CG31820-RA	CG31820-RA	CG31820-RA	0.0943505521737403	1		10.0469423991995	10.1543198606816	10.3958483380483	10.3563985808423	10.2144232316745	10.3265648994404
TALDO-RA	TALDO-RA	TALDO-RA	-0.0587506416314509	1		10.2724261668313	10.1002029925493	10.6092043677273	10.3240066985032	10.2363759420588	10.2909839713388
ASRNA:CR44179-RA	ASRNA:CR44179-RA	ASRNA:CR44179-RA	-0.925034630160767	1		9.93091530895464	9.77130071603343	9.90862788560516	8.9812065775141	8.96432451417423	8.91130990786703
BSG-RB	BSG-RB	BSG-RB	0.954254405436675	1		8.89390619500358	8.99511096174232	7.94073359799498	9.52239439571138	9.79657795501816	9.55203188346573
SCCPDH2-RA	SCCPDH2-RA	SCCPDH2-RA	-0.599515531429055	1		10.4628756540781	10.3128835579097	10.1068351920641	9.68919289039437	9.80051279306119	9.62001895066046
HIS4R-RA	HIS4R-RA	HIS4R-RA	-0.32507551012339	1		10.5139058107921	10.2808054818012	9.77389015334643	10.1796457424883	9.86016909569757	9.59259216895203
CG43897-RE	CG43897-RE	CG43897-RE	0.926009385214184	1		8.54715891977558	8.23116529394543	8.99305307990804	9.66603677027631	9.45845053593066	9.49721035501539
CG15628-RA	CG15628-RA	CG15628-RA	0.454856950086634	1		10.1030842725427	9.68078412627734	9.08033083846662	10.2335198172564	10.2863360609704	9.84071586101564
TWEEK-RH	TWEEK-RH	TWEEK-RH	0.922059024554278	NA		5.71715600928358	2	9.13076628228923	8.7075515384347	8.32629753817972	8.71331935083222
PRPS-RI	PRPS-RI	PRPS-RI	-1.84281177870175	1		7.20563391146151	7.33599511541492	9.41749736242788	6.27117073273001	6.8845736142266	6.49887323637788
GGT-1-RB	GGT-1-RB	GGT-1-RB	0.227075008486527	1		9.99322573670269	10.2666803699551	10.4474996917629	10.4942533412558	10.5683507123474	10.355861829057
SDHBL-RA	SDHBL-RA	SDHBL-RA	0.206070532215275	1		10.0118690608684	10.0143698444235	10.3315377294956	10.1889590404669	10.4009179217182	10.3996005499755
GLT-RD	GLT-RD	GLT-RD	-0.709021177220234	1		9.30254647759164	9.3893788746352	10.0238656009513	8.83166139013968	8.86260582116413	9.01366167106853
KAY-RF	KAY-RF	KAY-RF	-0.688972622560546	1		10.0363578809808	10.0667308832478	10.14537054062	9.46605105422353	9.40259340304235	9.32643440799827
COPIA{}1391	COPIA{}1391	COPIA{}1391	-5.03178137230473	2.6472864602473e-30		8.68906303939592	8.39196437504031	9.12331245440455	4.38544723955762	3.90014440179417	3.95654002745123
PORIN2-RA	PORIN2-RA	PORIN2-RA	0.170352386700088	1		10.4752437341382	10.6389741398909	10.6896316988675	10.7437230683263	10.8888256390182	10.6879302885665
14-3-3ZETA-RB	14-3-3ZETA-RB	14-3-3ZETA-RB	2.68666620185142	1		2	5.94967281294279	5.62228361651251	9.21342119217168	2	6.28707656502967
RYR-RD	RYR-RD	RYR-RD	0.0313962484768186	1		9.31009827795839	9.9410050417316	9.70065389664734	10.004786620142	9.35522673743954	9.6806105937945
CG44434-RA	CG44434-RA	CG44434-RA	0.228537251416548	1		10.1346160565145	10.0516014179562	10.2866433405363	10.3870679628805	10.3588421179197	10.4179472605768
CG44435-RA	CG44435-RA	CG44435-RA	0.228537251416548	1		10.1346160565145	10.0516014179562	10.2866433405363	10.3870679628805	10.3588421179197	10.4179472605768
GSKT-RA	GSKT-RA	GSKT-RA	0.299548521677899	1		10.2186037399497	10.1893019296652	10.3550635797229	10.4772498144767	10.6621599454688	10.523382245874
18SRRNA:CR45838-RA	18SRRNA:CR45838-RA	18SRRNA:CR45838-RA	4.54715190833691	0.402462274908795		5.37709589293358	4.31106758496309	2	9.14568320010841	8.78131525007761	7.97608759439574
DJ-RA	DJ-RA	DJ-RA	-0.202681073523416	1		10.8446094783587	10.6330572560646	10.8159926955853	10.627802101038	10.5034488322661	10.5584577470567
CG9674-RD	CG9674-RD	CG9674-RD	0.243092473683383	1		10.1388629403072	10.0579246548071	9.61466716801038	10.4619654713607	10.1340669469208	9.94681124143059
CG15098-RA	CG15098-RA	CG15098-RA	-0.181700570623462	1		10.5515587850473	10.6540784821662	10.1193787659449	10.4619654713607	10.3826605634013	9.93957277184393
UP-RP	UP-RP	UP-RP	-0.391014453029056	1		10.1246577715812	10.4624216775479	10.0185180908343	9.89098505295033	9.89186591989028	9.68638797413769
CRTP-RA	CRTP-RA	CRTP-RA	0.252459681172572	1		9.82771549866685	9.86947197396671	10.0489990528118	10.0578537826871	10.1511167297958	10.2909839713388
SAP47-RI	SAP47-RI	SAP47-RI	0.954790190688491	1		8.38975902746459	8.77020779370018	8.58631086981389	9.73918172087862	9.44845423171483	9.40736863938547
CG11125-RA	CG11125-RA	CG11125-RA	0.162623010561312	1		9.75948354177994	9.77897635690932	10.011805708597	9.85047595485695	9.95147544166539	10.2200664694263
CG30460-RI	CG30460-RI	CG30460-RI	0.185127762837305	1		9.83471361273908	10.0026170908679	10.0384698645075	9.93454628555951	10.1740464035214	10.3051340827664
CNX99A-RD	CNX99A-RD	CNX99A-RD	-0.332013308367309	1		10.3934808659489	10.3504588490409	10.5822734645035	10.0755362526917	10.0961528843736	10.1693998162141
GS2-RB	GS2-RB	GS2-RB	2.93495274280069	0.000105041053357795		6.28565583006734	5.83653365373192	5.12159147786357	9.14807271690936	8.0169968307311	8.60463105939879
PAL2-RA	PAL2-RA	PAL2-RA	-3.65001471562735	1.59092094662716e-34		8.85313219923196	9.05955183838671	8.63254890103739	5.34401800404378	5.29347938476093	5.3877939154947
PEBP1-RA	PEBP1-RA	PEBP1-RA	0.707770716713657	1		8.35610818395488	8.35135559335752	9.49270071727717	9.63740960286692	9.57099493094309	9.41260618179546
TNA-RE	TNA-RE	TNA-RE	0.192482074498832	1		9.69941113370786	9.72754572256746	10.0371482963349	10.0192168353591	9.87330517539505	10.1548883591904
CG8547-RC	CG8547-RC	CG8547-RC	-0.0143872643983518	1		10.4785985258504	10.6984652602595	10.6189544166612	10.6540990369684	10.5844153276254	10.523382245874
CG1146-RC	CG1146-RC	CG1146-RC	0.442760774850075	1		9.61656790663407	9.79117306869671	9.70565368825712	10.1667409907937	10.1526567649263	10.1275450271431
RPS21-RE	RPS21-RE	RPS21-RE	0.354013167674554	1		9.27193765753992	9.90918336693926	9.2312674755601	9.97413973194571	9.79263235565434	9.80132632782798
MGSTL-RA	MGSTL-RA	MGSTL-RA	-0.378843548115237	1		10.4005724922809	10.2753891004716	10.5913064054807	9.98754453211951	10.0945513021018	10.0690431797481
KAP-ALPHA3-RA	KAP-ALPHA3-RA	KAP-ALPHA3-RA	0.0153881549384426	1		10.4662592958709	10.4869982473912	10.5021628656701	10.4269719005079	10.4815579553207	10.5857622541372
ZASP66-RF	ZASP66-RF	ZASP66-RF	-0.521948335693717	1		9.22210510516647	9.59119841370292	9.45954075811187	9.58546241721268	7.94060686070434	8.75515093238403
EIF2A-RD	EIF2A-RD	EIF2A-RD	0.150743922000012	1		9.34237351725304	10.0503334380513	9.68723578322474	9.34629970435274	10.2188405785002	9.92376370856063
CG42232-RB	CG42232-RB	CG42232-RB	-0.00777387301067453	1		9.67816968395259	9.66264280026087	9.85112793545711	9.41338927803166	9.61187405345484	10.0679371229011
COX6AL2-RB	COX6AL2-RB	COX6AL2-RB	1.00290315412549	1		8.56830568412105	8.49994025471611	8.80085738967423	9.49824862844793	9.78470863638398	9.58178378222598
4E-T-RB	4E-T-RB	4E-T-RB	-1.37876087480993	NA		2	8.74221094876562	8.84382038587446	8.41390625557758	2.38251423507334	2
CG42564-RA	CG42564-RA	CG42564-RA	0.274281434264721	1		9.6801137002992	10.0143698444235	10.1318142185744	10.3176524178528	10.2232444412535	10.140229453198
CG11594-RD	CG11594-RD	CG11594-RD	-0.576977453330658	1		9.03122058360824	9.43867016541986	9.99011377661918	8.92379302358187	8.95022503897837	9.02738302025851
MGAT1-RA	MGAT1-RA	MGAT1-RA	0.626862685222695	1		8.69676521657061	8.89129289867931	9.34884941846151	9.6990042846601	9.4757791155619	9.69930310509739
TREH-RF	TREH-RF	TREH-RF	-0.357950865068599	1		8.86343424084034	9.31107438309306	10.0238656009513	9.15045828252848	9.51462273084774	8.55496997080777
CG18568-RA	CG18568-RA	CG18568-RA	0.3357977054962	1		9.8928656447282	9.83895422209535	10.010459476337	10.2821946127654	10.2158971839438	10.2506089929174
T-RB	T-RB	T-RB	-1.88823428392088	5.75129131650894e-12		9.2274324348369	9.28327964761479	9.06744158264694	7.38688797239725	7.26093805962358	7.34038332157908
TSG101-RA	TSG101-RA	TSG101-RA	0.126814521917173	1		10.1710135900591	10.2368941326679	10.4484942053603	10.4111425233422	10.4060921520134	10.4343479873714
CHC-RA	CHC-RA	CHC-RA	-0.351351613833512	1		10.5084456870908	10.6549129935287	10.394816849822	9.98620964301474	10.3865923517813	10.1222267568239
3S18{}3954	3S18{}3954	3S18{}3954	1.33608443185306	1		7.96138872281026	7.56634569223497	7.76027742466277	8.78021328297424	9.02612054456322	9.39330818217877
CPX-RJ	CPX-RJ	CPX-RJ	-0.842755084862894	1		8.71962805970576	9.24166836491872	9.49462776944527	9.07460738472306	6.76078558962275	8.37349594579364
ALPHA-SPEC-RA	ALPHA-SPEC-RA	ALPHA-SPEC-RA	0.00850842735939629	1		11.4230220851936	11.096343701549	11.0742473404927	11.2237770530716	11.2875325470463	11.1302715823537
CG15892-RA	CG15892-RA	CG15892-RA	0.322502595071239	1		9.85550655598209	9.74489378373135	9.98874714021158	10.1393794580507	10.166443600038	10.2525574503202
CYP28D1-RA	CYP28D1-RA	CYP28D1-RA	0.676389107575256	1		8.56830568412105	8.99511096174232	9.60399569251127	9.76432024074791	10.0222612875497	9.55361316376854
XRP1-RA	XRP1-RA	XRP1-RA	-0.246721246787531	1		11.0726094379422	10.8920924653785	11.0117021137559	10.8078444654349	10.7923422436756	10.6388682205852
ABCD3-RA	ABCD3-RA	ABCD3-RA	-0.168185466650848	1		10.9659003314602	10.3086474676633	10.221812853288	10.4309022551929	10.4304194585649	10.2427887409607
CG15128-RA	CG15128-RA	CG15128-RA	-0.0221887751914168	1		10.5387595939411	10.3483968103489	10.5867970045639	10.4436024589444	10.4202263359338	10.5473895875161
NAP1-RA	NAP1-RA	NAP1-RA	-0.271428192921388	1		10.6341022978128	10.6457067112751	10.1793134803878	10.378952999121	10.3774014548719	9.8866062098405
SLE-RA	SLE-RA	SLE-RA	-0.300136935261985	1		10.0663956842726	10.061705336654	10.2322449189543	9.59949891080129	9.77073653826815	10.0590580079426
ALP2-RA	ALP2-RA	ALP2-RA	-1.01471882009581	1		9.43967803855886	9.74958909168062	9.37628376613968	8.64463724824864	8.85126957435398	7.93785040716713
SAM-S-RA	SAM-S-RA	SAM-S-RA	-1.41299392296584	0.225185982738432		9.32756692125774	9.33626429535007	9.47913879447093	7.82946054721418	8.2763134348496	7.82191254187799
SVIL-RA	SVIL-RA	SVIL-RA	0.141407902029181	1		10.1175023900896	10.2969336743321	10.3529406483503	10.427955493465	10.3787180303977	10.3960793298346
NT5E-2-RA	NT5E-2-RA	NT5E-2-RA	2.92342267514983	2.28216286241582e-14		6.32594540426533	5.46241861700245	6.01491009983956	8.64801782445268	8.82446669447061	8.94061120989844
LDSDH1-RA	LDSDH1-RA	LDSDH1-RA	-0.207801829375205	1		10.2516605280008	10.3535463914676	10.5958017553675	10.2502986478722	10.183117194766	10.1683681103449
REGUCALCIN-RD	REGUCALCIN-RD	REGUCALCIN-RD	0.517103248763369	1		8.55141314259377	8.79161360108769	9.18428178047071	9.31898945402676	9.07566923013172	9.67771320441443
PMCA-RO	PMCA-RO	PMCA-RO	-1.14980462074228	1		9.79579698677768	9.26152865043322	8.44197953878558	8.39793206968602	8.24200192042251	7.64926798526675
CG46059-RA	CG46059-RA	CG46059-RA	0.0309858599085249	1		9.88277236803542	10.0928315702747	10.3708867652836	10.2391344710812	10.0945513021018	10.1444329326469
CYP4E3-RA	CYP4E3-RA	CYP4E3-RA	-1.46660377508759	1		9.61859666879803	7.7894575229325	6.88982864221431	6.77026105199914	7.19071646247586	7.31822835555847
HYDRA-RF	HYDRA-RF	HYDRA-RF	1.19604068913427	1		7.93558195460409	7.91737267400073	8.15571293499866	9.06452315609308	9.05934135465293	9.41260618179546
CG15093-RB	CG15093-RB	CG15093-RB	-0.546467678146842	1		8.73092503323507	9.19653040776224	9.8911784250662	8.71078802149374	8.79715642013806	8.91623497224315
CG18266-RA	CG18266-RA	CG18266-RA	0.115229174738134	1		10.4572185558682	10.4681304669548	10.5631181742052	10.527670744859	10.6707840575488	10.6366318984487
CG31233-RA	CG31233-RA	CG31233-RA	0.528111123774391	1		9.92600885106906	9.69708059437404	9.85713195632644	10.2301405064552	10.6392732738695	10.1538462196951
TWR-RA	TWR-RA	TWR-RA	0.048661889457469	1		9.34972021655311	9.45792460673787	9.94290613515885	9.6693676298081	9.39480616870808	9.8625683043161
FRY-RC	FRY-RC	FRY-RC	-0.798948586254108	1		9.31761075411079	8.79767166024217	8.24542234573692	9.18344851694959	7.37087427908505	5.78241315679181
CG6262-RC	CG6262-RC	CG6262-RC	0.321790010955376	1		10.2132436484538	10.2710413064108	10.2855307113028	10.5147669068987	10.7256181726667	10.4882597404321
NOP17L-RB	NOP17L-RB	NOP17L-RB	1.69528460497549	1		8.23438411957341	7.22349128261445	6.35751120212484	9.19042076304103	9.31453076577575	8.89143977688424
IDH3B-RB	IDH3B-RB	IDH3B-RB	-0.161071764512464	1		10.4332134913555	10.6968454285476	10.5585196576099	10.4638848931104	10.4430604141373	10.3116902707765
CLPX-RC	CLPX-RC	CLPX-RC	0.211383791353817	1		10.6785383242826	10.5769239326335	10.6452153407406	10.8502849818247	10.939665382321	10.7423285034689
CG5177-RA	CG5177-RA	CG5177-RA	-0.18042421734168	1		10.3489616268548	10.5475671276993	10.4415181702201	10.4358001887896	10.2025770856862	10.1517596795946
TEQ-RD	TEQ-RD	TEQ-RD	-0.642236954330296	1		9.81361660201212	9.88235594666057	10.0318498841631	9.5425144534104	9.10141544771069	9.13057713980282
LQF-RK	LQF-RK	LQF-RK	0.317911123611485	1		9.42815707997761	9.57893931445803	9.85112793545711	9.88669879974347	9.89370892817352	10.0534806820427
NMDMC-RB	NMDMC-RB	NMDMC-RB	-2.72990251244	0.725519216824448		6.38434557423385	6.71003715635911	9.22663717117455	5.56039363577604	4.62325804760158	5.82493666118073
FKBP12-RA	FKBP12-RA	FKBP12-RA	-0.102667277655554	1		10.0056813497666	10.0541340393854	10.2089592515383	9.97951660730915	9.80247619490037	10.1600877945501
LGS-RA	LGS-RA	LGS-RA	0.00968169903038072	1		10.1189363083067	9.9814839405329	10.1672824698738	10.1285299031255	9.8992238685981	10.2467041657257
CG9498-RA	CG9498-RA	CG9498-RA	-0.164068061383716	1		8.9368151840251	9.37324321342862	10.0801332533847	9.33795147966721	9.48069214794499	9.31342633470092
CG10841-RA	CG10841-RA	CG10841-RA	0.0344726519995375	1		10.6658412214608	10.6448668560555	10.6904725998343	10.7214325260456	10.6974068563163	10.6857687949928
UPSET-RA	UPSET-RA	UPSET-RA	0.00289958266960333	1		10.1682461500179	10.0878962807312	10.0967212127913	9.85340748738622	10.1356252802856	10.3321035829263
CG14687-RA	CG14687-RA	CG14687-RA	-1.25640772827248	1		9.32756692125774	9.53609922514607	9.19853885713296	8.54661422585134	7.9045003547189	7.77388211349897
CG34002-RB	CG34002-RB	CG34002-RB	0.509459108454709	1		8.45479376097525	8.83349533169342	9.32738526415221	9.44870984132718	9.16078194573457	9.62001895066046
VHA68-3-RA	VHA68-3-RA	VHA68-3-RA	0.129845468314435	1		10.2292645467991	10.3370026120529	10.4731368146661	10.4838861310641	10.4986128177445	10.4590266415187
SDHA-RA	SDHA-RA	SDHA-RA	-0.0900631204992538	1		11.3668011774574	11.2244173156866	11.3036956474112	11.2299937237207	11.2882332948109	11.1067679534228
AKAP200-RA	AKAP200-RA	AKAP200-RA	8.59880682766112	1.13766517796575e-16		2	2	2.78425332089085	8.59995332983641	8.53435333542403	8.67315095638858
MAL-A4-RA	MAL-A4-RA	MAL-A4-RA	0.0272257254524461	NA		5.25720492777742	6.20801970426182	9.31870938184818	7.46563133425048	8.26496669217555	8.13239598218108
PROML-RH	PROML-RH	PROML-RH	0.519402930645723	1		9.27708443833487	9.28974151020318	9.2610075558384	9.63059043512879	9.78669364988554	9.94078170832076
CG14314-RA	CG14314-RA	CG14314-RA	1.76218039303537	3.82564467341051e-06		7.15061334109107	7.34429649756156	7.24154422541375	8.86690380955834	8.910725570611	9.15369913142773
CG32192-RB	CG32192-RB	CG32192-RB	0.108383121688312	1		10.0499523387658	10.1365055086745	10.2855307113028	10.362584837634	10.1694895310024	10.2661234632985
ACT87E-RB	ACT87E-RB	ACT87E-RB	0.0520689663916989	1		10.2132436484538	10.1788960846271	10.4415181702201	10.2657847625471	10.3264598685103	10.4074920121996
CG9861-RA	CG9861-RA	CG9861-RA	0.130967632809991	1		10.5258458347796	10.5212661645567	10.5831793079044	10.6329293787319	10.7307824879182	10.6625090857492
TREH-RG	TREH-RG	TREH-RG	10.4113204762897	0.495571008182054		2	2	2	8.44144242015742	2	8.67895822657372
CG13309-RA	CG13309-RA	CG13309-RA	-0.115192141370921	1		8.85657439347954	9.18733083865897	9.86460201449143	9.02346623157954	9.16078194573457	9.52165348519533
UCH-L5-RB	UCH-L5-RB	UCH-L5-RB	0.806783937366096	1		8.90724540399635	8.93041618165323	8.66371327533233	9.6492661336018	9.638497150533	9.63054567836092
NRV3-RD	NRV3-RD	NRV3-RD	0.0598712135564932	1		10.9090178446612	10.6440265116351	10.6946697683275	10.8757394868071	10.8051287442934	10.7554417512789
UGP-RD	UGP-RD	UGP-RD	0.0850446332986236	1		9.81538651753291	9.98944519325113	10.3130922163377	10.211982600128	10.0929479398858	10.110457091299
KST-RF	KST-RF	KST-RF	-0.394419814424989	1		10.2685553085698	10.1637316631094	10.5012046806403	10.0322111286749	9.95677431957297	9.77716583827352
EMP-RA	EMP-RA	EMP-RA	0.209125587112193	1		10.7853409354871	10.6870880583627	10.6564482851838	10.9946916412538	11.0345970999435	10.7100781218359
EIF4H2-RA	EIF4H2-RA	EIF4H2-RA	0.324107079777196	1		9.53083235021684	9.70031791397087	9.86311109396145	9.92899884008181	10.0373454754897	10.1115310374266
14-3-3EPSILON-RA	14-3-3EPSILON-RA	14-3-3EPSILON-RA	-0.355746386295114	1		10.817489051999	10.6288160037814	10.5631181742052	10.2502986478722	10.399621459343	10.3041950475739
MILT-RD	MILT-RD	MILT-RD	-0.543971407322212	1		9.57538178394671	9.25052892835812	9.82991488051861	8.10015641641629	9.33637804753427	9.34115856339486
HEPH-RB	HEPH-RB	HEPH-RB	0.354046203928997	1		8.83928070068209	9.12365036599883	9.17949793941069	9.28247773267778	9.11095304391916	9.74569334696713
GLYS-RC	GLYS-RC	GLYS-RC	-0.442916749543249	1		10.0333194147945	10.2132942711053	10.1829033058806	9.86507440990884	9.60963312538295	9.62303443296356
TRP-RA	TRP-RA	TRP-RA	-0.191666034365192	1		10.7871458601986	10.8165372548056	10.7497645713405	10.7594366281798	10.6491263381469	10.3431175641317
CG9672-RA	CG9672-RA	CG9672-RA	-0.463365129312146	1		9.32010624471536	9.60508243295356	10.1068351920641	9.31474160944654	9.42825140201554	8.9881618217762
SDHB-RA	SDHB-RA	SDHB-RA	-0.175242818029532	1		10.8652612972552	10.8358002429129	10.6988547615975	10.747667532625	10.6249212070621	10.498147692047
CG11327-RA	CG11327-RA	CG11327-RA	0.102480569820768	1		10.3118284228017	10.19848897829	10.307621877634	10.3240066985032	10.3373349120451	10.4564931655667
ACP53C14B-RB	ACP53C14B-RB	ACP53C14B-RB	1.13550317250423	1		6.99689052287266	7.93945881595391	8.22235010087104	9.19042076304103	8.33174591879535	9.11780718644197
TWEEK-RF	TWEEK-RF	TWEEK-RF	-3.02512637857455	1		8.55565485742341	9.09687849909019	7.09681989773493	4.67777569201477	2	6.79467217746739
LNCRNA:CR32658-RA	LNCRNA:CR32658-RA	LNCRNA:CR32658-RA	0.166499525050369	1		10.0010230876965	9.92310520282778	10.2252985967673	10.1477619501796	10.2144232316745	10.2976046314954
ATPSYNCF6-RC	ATPSYNCF6-RC	ATPSYNCF6-RC	0.100753946720207	1		8.99731828611141	9.29403339505905	9.54756596432783	9.80425854826689	8.81671636946434	9.40211201336369
CG30371-RA	CG30371-RA	CG30371-RA	-2.88120829028337	4.39906548267745e-12		8.30663175120005	8.83938040541285	9.00662116889858	6.1235655350744	5.81304277821913	5.88646036245891
COX6B-RC	COX6B-RC	COX6B-RC	0.332035400937732	1		9.75764365313104	9.79269043303746	9.65830105433613	10.1702719317924	9.96205380641953	10.0590580079426
EIF2A-RC	EIF2A-RC	EIF2A-RC	0.171736782640101	1		10.0663956842726	10.1002029925493	10.1840979321225	10.3636133063655	10.2099923179498	10.2862362572658
SPP-RA	SPP-RA	SPP-RA	-0.146102638203873	1		9.75948354177994	10.0182662486944	10.3174536018535	9.9619679887375	9.85071240876156	9.89909867998997
CG9313-RA	CG9313-RA	CG9313-RA	0.0058067826936838	1		10.2105561162159	10.19848897829	10.2921936518268	10.2312678231246	10.1356252802856	10.3394555718062
KRA-RG	KRA-RG	KRA-RG	0.081013050890344	1		9.94715069329099	10.1365055086745	9.8099337842541	10.2723711178581	9.86956419868051	9.98011870597277
PS-RN	PS-RN	PS-RN	0.411089866059266	1		6.7527503894196	8.84816324712244	7.46242248099933	8.63103516724381	6.62537071942689	8.94061120989844
THEG-RA	THEG-RA	THEG-RA	0.0908788180620911	1		10.283976814223	10.3432287823602	10.4721591497624	10.4571557148245	10.4630583493653	10.4598701458073
TPI-RB	TPI-RB	TPI-RB	0.0075212696368361	1		10.4930464802337	10.6211501867448	10.8004976405802	10.6473584839401	10.7573429201039	10.5458014673019
SYP-RE	SYP-RE	SYP-RE	-0.625374013189526	1		9.87769912539674	9.11881956066192	9.68386166406098	8.66813660047989	8.76931916950718	9.37195717265295
ADIPOR-RA	ADIPOR-RA	ADIPOR-RA	-0.594612626625203	1		9.9790834177264	10.0156698154575	9.77389015334643	9.63570783030784	9.1546466423051	9.15786360418323
OATP30B-RD	OATP30B-RD	OATP30B-RD	0.0737290105741847	1		10.1997556408704	10.1448462544588	10.2844172233297	10.2930317257564	10.1951235432676	10.3540480978517
HOB-RB	HOB-RB	HOB-RB	-0.465194251260756	1		8.89390619500358	9.04943277333978	8.89432614097333	8.18638165332941	7.24946925901522	9.30218243810604
CG4607-RB	CG4607-RB	CG4607-RB	-0.422118545316869	1		7.46213770473724	8.00375824063207	9.52322886748903	8.33640236890794	7.85238326042572	8.3261733896999
OGDH-RK	OGDH-RK	OGDH-RK	-2.8257609495953	0.00401247888707673		7.88254082821751	9.02640198871186	8.71750701052288	6.57097117152966	5.50115869463083	5.17416336465934
ARF1-RA	ARF1-RA	ARF1-RA	-0.0207090169768566	1		10.3958486167478	10.239121734338	10.4081690132792	10.3261185878744	10.2363759420588	10.4127291075495
ATPSYNE-RA	ATPSYNE-RA	ATPSYNE-RA	-0.0849539586683512	1		10.5018661436102	10.5421647478697	10.5831793079044	10.6001445479745	10.3931216138912	10.3693926156772
CG5023-RA	CG5023-RA	CG5023-RA	-0.137218195016181	1		9.68593008133423	10.1893019296652	10.00641322579	9.98353615366414	9.71762221934539	9.80265678688528
MYO61F-RA	MYO61F-RA	MYO61F-RA	0.459343732251749	1		9.41887360896499	9.68078412627734	8.54599455290206	9.87952662353943	10.0036082734442	9.25630949768505
MFAS-RB	MFAS-RB	MFAS-RB	0.17229876715784	1		9.71086689829525	9.99604617454034	10.2194843365913	10.3666943208135	10.2522649150964	9.81325651845782
STALKER2{}660	STALKER2{}660	STALKER2{}660	2.42544399121759	8.75204891159892e-16		6.51206724851743	6.15237489802054	6.57710794825987	8.89562880959506	8.64790497585397	8.81438993951767
SCSBETAA-RH	SCSBETAA-RH	SCSBETAA-RH	-0.863764805841309	1		9.79937856141453	9.74018314480822	9.66344953382015	9.11913394045261	8.79321240465443	8.68185311913874
CG7309-RC	CG7309-RC	CG7309-RC	0.185009262935377	1		9.95680494299536	9.91616107782633	10.0737021370649	10.1501480292971	10.0961528843736	10.2486579004315
BETA-SPEC-RA	BETA-SPEC-RA	BETA-SPEC-RA	0.032778045191167	1		11.3038943169849	11.1110134989478	11.0416670327675	11.2061118321092	11.2720293504942	11.0839697333005
CG18258-RA	CG18258-RA	CG18258-RA	-0.376746628091937	1		9.61656790663407	9.49567930617988	10.1660738322267	9.65935189143239	9.48314240418185	9.03645861711732
MASK-RD	MASK-RD	MASK-RD	-1.22458116423016	1		8.88719005304527	8.94413558780431	9.34884941846151	7.9493925217249	8.68243183611753	5.3877939154947
SOD2-RA	SOD2-RA	SOD2-RA	0.316834719649944	1		9.78860705222246	9.80927695319236	9.73529393993644	10.1114889497788	10.0273068942416	10.1328437644714
CG8740-RB	CG8740-RB	CG8740-RB	-0.692312592860438	1		9.61859666879803	9.88946430232116	9.4634817213458	8.95960329522307	8.80108968292723	9.15161237843168
CG3702-RA	CG3702-RA	CG3702-RA	-0.369594139600978	1		10.0409036151132	9.78203521525907	9.67708965927671	9.76120177644317	8.91798819852933	9.60484626508327
CG30460-RH	CG30460-RH	CG30460-RH	0.283282754118431	1		8.60969143477662	8.2665391356232	9.17229230299016	8.97314320840353	8.40593853947888	9.46396165834288
ALD2-RA	ALD2-RA	ALD2-RA	0.618471147165644	1		9.20059686162608	9.17807223040014	9.3594629189485	9.85194246572467	9.92828604270735	9.81457602582029
MITOFILIN-RC	MITOFILIN-RC	MITOFILIN-RC	0.251400426298585	1		10.5451733833078	10.3678681928739	10.2597005086839	10.4619654713607	10.845681135053	10.6072397859296
CG15219-RA	CG15219-RA	CG15219-RA	0.118011217023628	1		10.2711370343777	10.2947936375877	10.3834215367707	10.4406815502028	10.4215044216994	10.4429056386436
CG10863-RA	CG10863-RA	CG10863-RA	-0.385393906638554	1		9.76315629469951	10.0654761368533	10.2252985967673	9.75651140457267	9.66679500156306	9.51029820756383
SU(DX)-RC	SU(DX)-RC	SU(DX)-RC	2.43123891989425	1		2	5.26667686467362	7.68801393075179	8.89278191033947	8.67816089744063	8.6585296802929
RYR-RG	RYR-RG	RYR-RG	-0.863563904941079	1		9.29748989312441	9.19423600924693	9.46937305429412	8.71078802149374	7.15428089492846	8.96458241295078
UP-RO	UP-RO	UP-RO	-0.148256024999746	1		9.7278817710485	9.81077540544299	8.9848505512993	9.85047595485695	9.15771755544366	9.07440538166718
ROH-RA	ROH-RA	ROH-RA	-0.0436809075498702	1		10.1654733911491	10.2797238311129	10.2460380254417	10.1737942520424	10.0945513021018	10.283380111117
RR51007	RR51007	RR51007	3.09188526678416	3.49581149905043e-31		5.33822883069903	5.88285935376294	5.83191240300991	8.78329096596225	8.63474135560322	8.69624108500617
FUTSCH-RE	FUTSCH-RE	FUTSCH-RE	0.247850573200885	1		10.3055455598323	10.2110263996458	10.0620533866338	10.3951375362662	10.4986128177445	10.4343479873714
OSA-RC	OSA-RC	OSA-RC	0.157883924505985	1		9.38828300820877	8.87705913203032	8.87965416063546	9.85633307516733	8.73272057035521	8.79044905293099
MF-RQ	MF-RQ	MF-RQ	-0.252318586727593	1		10.2105561162159	10.1245058821675	9.76752873102279	9.79055850934593	9.59611396401624	9.96949636433469
CG17571-RA	CG17571-RA	CG17571-RA	0.277717217953137	1		10.4572185558682	9.75582582587709	10.3390649223662	10.2821946127654	10.8197429413606	10.3088841233628
14-3-3ZETA-RE	14-3-3ZETA-RE	14-3-3ZETA-RE	-0.233113995753172	1		10.4309063249073	10.1695830115234	9.50231034057395	9.5889843644245	10.0865166121655	9.83942005683676
GLD2-RB	GLD2-RB	GLD2-RB	0.172158184769597	1		9.77411878485164	9.74958909168062	9.92443991324444	9.73123524704104	10.0323349161729	10.1704307848128
KIS-RB	KIS-RB	KIS-RB	0.112855861235184	1		10.2737141483978	10.3759886953895	10.3582421309333	10.3799698693456	10.4901105882064	10.479135862558
HPRNA:CR18854-RD	HPRNA:CR18854-RD	HPRNA:CR18854-RD	0.224564327172179	1		10.2332421265542	10.0841837023955	10.2765986509872	10.55313725257	10.4151026401079	10.2928786908452
FRAY-RE	FRAY-RE	FRAY-RE	3.5232050620965	2.34810673054704e-07		5.03217753068979	4.37728758592557	5.87988356670864	8.98655722804658	8.4264540284857	8.30003411584168
CG3124-RB	CG3124-RB	CG3124-RB	0.495539607739443	1		9.09963280844307	8.97386675657419	9.34244363617105	9.55156799048395	9.54308415093119	9.80398602011836
LETM1-RB	LETM1-RB	LETM1-RB	-0.0702924683880087	1		10.3379216749503	10.0654761368533	10.5155110609376	10.4638848931104	10.2010894546593	10.0478817110104
CG1640-RG	CG1640-RG	CG1640-RG	-2.93767760171719	1		8.5039121432056	7.07177839571318	9.12580134514664	5.7230916115067	2	6.51194608037806
ADGF-A2-RA	ADGF-A2-RA	ADGF-A2-RA	0.450875205218748	1		9.71466536086558	9.64090473467543	9.84509882337572	10.2591682005026	10.2821209121201	10.002290055146
HSC70-1-RD	HSC70-1-RD	HSC70-1-RD	-3.15610670866298	0.000103269308668514		9.14256302668478	8.53662493958154	8.5935215844567	6.51282545221734	4.99694360980483	5.14088857186387
PKA-R1-RAA	PKA-R1-RAA	PKA-R1-RAA	10.4551012383537	2.95396362735012e-10		2	2	2	7.90487171995754	6.66043455543275	8.79044905293099
CG7695-RA	CG7695-RA	CG7695-RA	0.396680029654021	1		9.08503408165879	9.53247112620379	9.22431643420126	10.0412379937421	9.67324719761538	9.24068855461731
MAL-A7-RB	MAL-A7-RB	MAL-A7-RB	-0.59865148834067	1		6.30594125647309	8.138739187824	9.38877193568617	7.62507901389787	7.85238326042572	8.00411476795203
JAR-RJ	JAR-RJ	JAR-RJ	-0.000758438567859676	1		10.4204781718075	10.4470868685571	10.3315377294956	10.410147396698	10.3427418464476	10.4394886671006
PAPLA1-RE	PAPLA1-RE	PAPLA1-RE	-0.469684921026387	1		8.73467111832631	9.28974151020318	9.68047963513564	8.94043136069401	8.3098278418011	9.09192309574
CG7910-RB	CG7910-RB	CG7910-RB	-0.182410480986002	1		10.8822481560104	10.436448833026	10.4213987346083	10.6192159355326	10.4060921520134	10.1847875173899
ACP53C14A-RB	ACP53C14A-RB	ACP53C14A-RB	-10.767835095917	6.28357073633498e-12		7.40686266598093	8.08526214760918	9.00120923608072	2	2	2
CG5217-RA	CG5217-RA	CG5217-RA	0.223674010867694	1		9.83819998108652	9.87521239366639	10.0581494744285	10.1549083810293	10.1073144517862	10.1858075520382
MST33A-RA	MST33A-RA	MST33A-RA	-0.288284182223814	1		10.0529560116736	9.98281387061316	10.1733105163115	9.5907421190657	9.73211567774601	9.99765063418305
CG7457-RB	CG7457-RB	CG7457-RB	-0.439362518736566	1		10.1402757946369	10.19848897829	10.3228868577282	9.7966634825477	9.82002759585863	9.74292388277251
DUBA-RD	DUBA-RD	DUBA-RD	0.178078682737486	1		9.9325470938294	9.97882039677455	10.1983568167869	10.2447273585826	10.1876312927853	10.2240439642394
ENS-RL	ENS-RL	ENS-RL	-1.45164979182263	0.651734619065284		9.00043344555187	9.33418185357799	9.06744158264694	7.40298423062936	7.60487315771529	8.03160781873341
ACK-RA	ACK-RA	ACK-RA	0.326856132973991	1		9.59199759130864	9.6154084596719	9.71394836099682	9.97548583064999	9.88075815240303	10.0343548549773
LNCRNA:CR9284-RD	LNCRNA:CR9284-RD	LNCRNA:CR9284-RD	-3.89778149544372	1		8.70442649207237	8.44696223642811	8.87965416063546	4.77991882909951	2	5.96461194471749
ASRNA:CR45046-RB	ASRNA:CR45046-RB	ASRNA:CR45046-RB	2.58509943315812	0.294884143445402		4.43795453010843	6.07467725494396	7.01325525584232	9.08960278322614	8.78925757752404	8.04964969612496
CG31523-RA	CG31523-RA	CG31523-RA	0.0364232006359794	1		10.0041302663523	9.12365036599883	9.3403020391928	9.76432024074791	9.20301368255342	9.69357731586413
BEL-RA	BEL-RA	BEL-RA	0.0582300009904184	1		10.8402695531316	10.7764554079404	10.7038607813519	10.8370171023201	10.880485232904	10.780641009627
CLPP-RA	CLPP-RA	CLPP-RA	0.229007042793171	1		9.84687921959554	9.77897635690932	9.94149401794606	10.0717653541841	10.0087194235976	10.1652685585511
HACD1-RA	HACD1-RA	HACD1-RA	-0.0802165136888588	1		10.5715947667616	10.5139255444298	10.6260042015361	10.506410217835	10.4605737144761	10.5030663696433
POLDIP2-RA	POLDIP2-RA	POLDIP2-RA	0.147536618191262	1		10.5215154327297	10.4227950678153	10.4954421676564	10.5799329928912	10.6868166176633	10.6163474571132
WAT-RA	WAT-RA	WAT-RA	0.754496459675933	1		8.71962805970576	9.03411983987566	9.04920094793606	9.73918172087862	9.79854671553469	9.53452243997738
APOLTP-RC	APOLTP-RC	APOLTP-RC	-0.58226762860323	1		10.2345655532264	10.0169686161793	10.1193787659449	9.68096544808388	9.53365926076521	9.41260618179546
ACTN-RD	ACTN-RD	ACTN-RD	-0.0955520838096665	1		10.9213971702361	10.9068801487792	10.6581686939691	10.8495510698239	10.7972735489746	10.5529342814366
TANGO1-RA	TANGO1-RA	TANGO1-RA	0.257702716477543	1		9.6246658938039	9.85792215415415	9.92586881384027	9.97009388356647	10.0977526906486	10.126482940321
CG46439-RA	CG46439-RA	CG46439-RA	0.103684527435176	1		10.1696305336163	10.0654761368533	10.2299331923811	10.2424928047379	10.1981095827816	10.3302597167207
IYD-RC	IYD-RC	IYD-RC	0.103684527435176	1		10.1696305336163	10.0654761368533	10.2299331923811	10.2424928047379	10.1981095827816	10.3302597167207
SLC45-1-RA	SLC45-1-RA	SLC45-1-RA	-2.17528962686589	1		8.08978304653551	8.30106635342833	9.17469818279455	6.831009814484	7.22625446377401	2
AGO-RA	AGO-RA	AGO-RA	-0.54338751634878	1		6.04137896734458	8.27524871616441	8.35555343651959	2	5.71638396459749	8.7468810876768
EIF3B-RA	EIF3B-RA	EIF3B-RA	-0.0997526090856875	1		10.9989835122019	11.0526845190315	10.9596372009052	10.9343661237541	11.0025038639119	10.7725164049887
MTS-RA	MTS-RA	MTS-RA	0.0872177289227416	1		10.1779090536595	10.310767067555	10.1829033058806	10.3718147680592	10.2551351122235	10.3060725071482
EIF4G1-RA	EIF4G1-RA	EIF4G1-RA	-0.102006187705388	1		10.6756181263065	10.6048317811993	10.6828867877991	10.5674902221141	10.5368545025669	10.552143485797
SOTI-RA	SOTI-RA	SOTI-RA	-0.523190293506971	1		9.99634973600918	9.88520349316239	10.1181293049211	9.34837923427004	9.4757791155619	9.60789359462863
CAND1-RA	CAND1-RA	CAND1-RA	0.634559369955011	1		8.89390619500358	9.46935511951882	8.4499468611313	9.67931431423722	9.94081893920675	9.16615665886547
HYD-RA	HYD-RA	HYD-RA	0.0276295226511635	1		10.4886163467437	10.1649038329057	10.4142901170744	10.2380132870362	10.4354891397914	10.4832902341665
CYP6W1-RB	CYP6W1-RB	CYP6W1-RB	-1.38052275235156	1		8.21305951326805	8.81270644044938	9.33815725841149	8.00844834803152	7.39189084080474	6.87781234962364
PS-RS	PS-RS	PS-RS	-0.0483006613604525	1		9.30002040074595	9.62736281572507	9.74017531350472	9.31686709514546	9.37910445472485	9.80929073985039
MFAS-RP	MFAS-RP	MFAS-RP	0.907374564224345	1		8.71584265807356	8.13395872686144	7.9631750035501	9.52790957074813	8.95022503897837	9.06999251483269
CG5112-RA	CG5112-RA	CG5112-RA	-0.867438216064432	1		9.71845384874459	9.66098222079234	9.68891988819105	8.84055303323334	8.80501225149338	8.83273978561188
CG32445-RA	CG32445-RA	CG32445-RA	0.0891261739453555	1		10.6098313114646	10.6082826074071	10.6242449822843	10.7445128244208	10.7400319239459	10.6261496471308
COLT-RD	COLT-RD	COLT-RD	-0.0213371291054041	1		8.84275606307072	9.88662516153344	9.4235790983791	9.60472758615793	9.40000232580959	9.25047144687504
CG31288-RA	CG31288-RA	CG31288-RA	-0.92319222241055	1		9.21675803074062	9.3507578257501	9.69396043965686	8.68139492161076	8.48141217194376	8.38064051003063
CG10433-RB	CG10433-RB	CG10433-RB	-0.640707642328642	1		9.79040789793381	9.79723297410471	9.92014470035398	9.45064696830033	9.04614468463562	9.06334780228263
FATP1-RE	FATP1-RE	FATP1-RE	-0.301777912413426	1		10.7880474764716	10.5979052672191	10.548351028652	10.4705828300792	10.3548338633937	10.2050524290904
CG16974-RB	CG16974-RB	CG16974-RB	0.150612352881316	1		9.72411799220065	9.99472839226924	9.92586881384027	10.004786620142	9.98471092672529	10.1158188452618
ATP6AP2-RA	ATP6AP2-RA	ATP6AP2-RA	-0.0640923250361478	1		10.7178663846851	10.7177626943403	10.6871060511553	10.6448226350294	10.6621599454688	10.6261496471308
MHC-RR	MHC-RR	MHC-RR	0.172504616829473	1		9.98066164999837	10.0742365306787	9.35522688380333	9.79818569779668	10.5625697206902	9.42992859190637
CG8517-RA	CG8517-RA	CG8517-RA	0.198092325587407	1		10.5312406224437	10.4671805694147	10.5464944619692	10.7941785982027	10.8021880558812	10.529823366537
CG3819-RB	CG3819-RB	CG3819-RB	0.893553322866972	1		8.14149376765089	8.19030461751374	8.1212034191372	9.57484469259073	8.74910134151703	8.57379377245442
CG6071-RA	CG6071-RA	CG6071-RA	0.477228532381464	1		8.9368151840251	9.14043192680876	9.44964099250317	9.74234809524293	9.56175120465393	9.68782871145534
ASRNA:CR45046-RA	ASRNA:CR45046-RA	ASRNA:CR45046-RA	-0.575283461290567	1		9.79220649853964	9.6154084596719	9.71725292289951	8.89278191033947	8.93955926214555	9.49391975572385
1731{}PYD[1272]	1731{}PYD[1272]	1731{}PYD[1272]	1.17634000001854	1		8.20767874496227	8.07532243450046	7.76027742466277	9.07460738472306	9.21485625880513	9.26791520048364
RHA-RA	RHA-RA	RHA-RA	0.188831975711797	1		9.44197123089843	9.40929793361454	9.62173788251937	9.47749713396385	9.58930657777423	9.93472686986137
CG13872-RA	CG13872-RA	CG13872-RA	0.948876150110799	1		8.37062618960848	8.33894666796474	8.50451912159998	9.33165845575866	9.31177644564357	9.39330818217877
CG30015-RA	CG30015-RA	CG30015-RA	1.81219184774957	1		7.47114776697099	7.77724623750481	2	8.60344012099928	9.02275599942032	8.87129214968996
GAD1-RA	GAD1-RA	GAD1-RA	0.206702483800191	1		10.1445060747626	9.92310520282778	9.90428526667992	10.325063029625	10.0993507248614	10.1631984849299
LNCRNA:CR32690-RB	LNCRNA:CR32690-RB	LNCRNA:CR32690-RB	0.0489381507852339	1		9.75395682153044	9.80777694295902	10.0158368844329	9.8027427304923	9.8354515805343	10.0800573586713
CG9297-RB	CG9297-RB	CG9297-RB	0.0394536718906848	1		8.60969143477662	8.14350386072814	8.4178101216288	9.26276728956886	8.72859615043506	2.26999919874322
DNAJ-H-RC	DNAJ-H-RC	DNAJ-H-RC	-0.376579562249856	1		8.37543323947494	9.30044737695969	9.51565717772629	9.14807271690936	8.22453521997041	8.78507446879943
PICOT-RA	PICOT-RA	PICOT-RA	-0.351012034324847	1		10.2737141483978	9.82863647664404	9.46544817327534	9.83720983963656	9.71970164919805	8.91623497224315
LNCRNA:CR45013-RA	LNCRNA:CR45013-RA	LNCRNA:CR45013-RA	0.323153715529173	1		9.37394248290182	9.51786679654312	9.76433747007043	9.97413973194571	9.79657795501816	9.87273838620402
ACTN-RH	ACTN-RH	ACTN-RH	-10.9185422949626	8.50380313876924e-14		8.02395550809921	8.58296165152075	8.69086085411774	2	2	2
DRP1-RA	DRP1-RA	DRP1-RA	-0.00523741602711757	1		9.94715069329099	9.95733314226245	10.2866433405363	10.0399518944375	10.0239451179019	10.1349578222404
SIP2-RE	SIP2-RE	SIP2-RE	0.0834248481348056	1		10.4526768513366	10.4576470359744	10.5603608235255	10.5221546550086	10.6392732738695	10.5639601463051
CG31773-RA	CG31773-RA	CG31773-RA	0.233982262861909	1		10.0855901475315	10.0337474773785	10.1588006652253	10.2723711178581	10.3760836767672	10.3330246330597
CG17666-RB	CG17666-RB	CG17666-RB	0.383343814980842	1		9.54796616408209	9.51419249681097	9.66001925643312	10.0179109456156	9.90105750716307	9.94681124143059
GGAMMA30A-RH	GGAMMA30A-RH	GGAMMA30A-RH	0.101765485160918	1		10.5149953601333	10.4159194199043	10.3677359813609	10.5495265871542	10.530945653755	10.523382245874
CG5946-RA	CG5946-RA	CG5946-RA	-0.689759933156565	1		9.30254647759164	9.30044737695969	9.86757924122331	8.96232146287599	8.83217560621028	8.68762553577506
ASRNA:CR45955-RA	ASRNA:CR45955-RA	ASRNA:CR45955-RA	-1.72104831837144	0.227092069835993		8.55565485742341	8.59692478189568	9.2812434911875	7.02028948488438	6.95687262925634	7.43949929142328
MHC-RT	MHC-RT	MHC-RT	-0.571325959555716	1		9.68399389197301	9.83895422209535	10.0265319414019	9.25835037895322	9.6252470130355	8.89892318328823
RRP6-RC	RRP6-RC	RRP6-RC	0.197967978437641	1		9.96798718368892	10.061705336654	10.0620533866338	10.083048608915	10.3086111936452	10.2871870508299
IP3K1-RB	IP3K1-RB	IP3K1-RB	0.158033640525707	1		9.96639501744852	9.96811677258793	9.9860099774912	10.2591682005026	10.0036082734442	10.1136765343082
CG8708-RC	CG8708-RC	CG8708-RC	-10.9066735122993	8.43167249321266e-14		8.04824173549279	8.52206281091495	8.7009109243138	2	2	2
CG31808-RC	CG31808-RC	CG31808-RC	0.256877235805666	1		9.69172310712794	9.77591099926618	9.695636717527	10.0412379937421	9.86205301728478	10.0161194674022
CG1418-RA	CG1418-RA	CG1418-RA	0.212612822405856	1		9.73911454893658	9.80326753188081	10.0010005114008	10.1053537825166	10.0053140029174	10.0789597170064
VAP33-RE	VAP33-RE	VAP33-RE	-1.15921582095205	1		9.37873851391776	9.41915527125021	9.25192188604468	8.22310975363759	8.07662254398062	8.28488196121314
GARZ-RB	GARZ-RB	GARZ-RB	0.0372209170411052	1		10.0663956842726	9.8404221805034	10.2619650628452	9.99817941172831	10.1041342342751	10.2000128248015
ATPCL-RD	ATPCL-RD	ATPCL-RD	-0.383236715967613	1		10.1820305675324	9.67750262574048	9.92300959600735	9.70712978239466	9.23825370692853	9.6835021759582
WUPA-RC	WUPA-RC	WUPA-RC	-0.171086459638587	1		10.8998716819136	10.8584364840234	10.7179508940749	10.7350070974459	10.7058234290944	10.5225750800247
SRRM234-RF	SRRM234-RF	SRRM234-RF	0.196731782220049	1		9.94876422800378	10.0779747618998	9.84509882337572	10.1679189315924	10.1278167263117	10.1724905144086
EIF5-RA	EIF5-RA	EIF5-RA	0.736619463704698	1		8.49510501705282	8.65813855826816	9.05704661936651	9.42722799024683	9.52654996574438	9.5119258723455
SCSBETAA-RJ	SCSBETAA-RJ	SCSBETAA-RJ	-0.819240086065029	1		8.24492937541635	9.25933540511423	9.135714191521	7.83540343452129	7.66653855744031	8.68185311913874
HIS4R-RD	HIS4R-RD	HIS4R-RD	-0.12204723914154	1		8.89390619500358	9.71799447542802	9.88237390677235	9.58722446555275	9.58475040965016	9.08756356805046
HSP60C-RA	HSP60C-RA	HSP60C-RA	0.0154948058463809	1		11.3449106104385	11.1647337989803	11.3749966009888	11.2738706331141	11.4770820594306	11.1746197984035
CG2750-RB	CG2750-RB	CG2750-RB	0.165909883583315	1		9.84687921959554	9.73860950761839	9.86012462265072	9.9065932551038	9.8992238685981	10.1200939471347
NUP98-96-RA	NUP98-96-RA	NUP98-96-RA	0.0543018719287792	1		9.24854718781441	8.43146133045581	8.888475242037	8.43754071427829	8.68669016846457	9.49391975572385
ATPCL-RF	ATPCL-RF	ATPCL-RF	-0.485777037882862	1		10.1640850107576	9.93552101554954	10.3109065692844	9.56056506681737	9.89002055419633	9.50866870435811
VRP1-RJ	VRP1-RJ	VRP1-RJ	0.374593217463613	1		8.92702577747697	8.97118909947483	9.08800947744174	9.21113758025183	9.1546466423051	9.67626232471988
RPN6-RB	RPN6-RB	RPN6-RB	-0.172705275056839	1		10.205165985495	10.2612105964148	10.2821876658553	9.98219754882786	10.0539227636713	10.1868268659967
EB1-RA	EB1-RA	EB1-RA	0.20044182638498	1		9.53728139986377	9.79874398159518	9.7723024255263	9.86362119389195	9.84500849889494	10.0069146044632
ACP24A4-RC	ACP24A4-RC	ACP24A4-RC	0.327791239336586	1		9.20600405835637	8.73591494998285	9.63402885504706	9.55517355682098	9.47823772314099	9.65137147161694
PMP34-RB	PMP34-RB	PMP34-RB	4.94752456085153	1		5.25720492777742	2	2	8.49498648290608	8.4264540284857	8.4969784779019
CAMKI-RA	CAMKI-RA	CAMKI-RA	-0.455461821039348	1		10.2503526975776	9.93552101554954	10.050309814577	9.84606745666373	9.43586065525634	9.57557100978763
CG1146-RA	CG1146-RA	CG1146-RA	-2.18670386988866	2.75244568857022e-06		9.04637123280603	8.95230504154735	8.46967476840215	6.55665296344507	6.91392941435006	6.62455850446028
CG14712-RA	CG14712-RA	CG14712-RA	0.186479010424408	1		9.5025484659254	9.51970044317499	9.81456942977922	9.64757829759394	9.77474239312154	9.97304584205104
SU(TPL)-RA	SU(TPL)-RA	SU(TPL)-RA	-0.251600584302755	1		9.77593779521931	9.78508760181726	10.0091119866842	9.31686709514546	9.61411150610654	9.84975404754445
CG10859-RA	CG10859-RA	CG10859-RA	-1.97528308354432	0.0929845762883312		9.30758540083023	8.21767324708649	8.84079367118859	7.25121259101412	6.72810472898124	6.69502869461505
COPIA{}920	COPIA{}920	COPIA{}920	2.34312074985713	2.25763625017207e-14		6.47671438330892	6.17116264792014	6.70245212943206	8.79553645929261	8.79715642013806	8.67023853172053
ALAS-RA	ALAS-RA	ALAS-RA	-0.183683395969282	1		10.6853292204288	10.5848277341618	10.8036099939749	10.4942533412558	10.5901096128753	10.4480159693842
ATILLA-RC	ATILLA-RC	ATILLA-RC	0.905929906939523	1		8.580846540792	8.67469137203598	8.47749101142467	9.57484469259073	9.58246691839852	9.26405699710603
CG34051-RB	CG34051-RB	CG34051-RB	0.515158651719972	1		8.51702283763652	8.96581882971869	9.25419867339139	9.50572122945594	9.32276231557457	9.52971002409791
PH4ALPHANE3-RA	PH4ALPHANE3-RA	PH4ALPHANE3-RA	0.930111075861153	1		7.88927859796359	8.25777665564297	8.66713479112705	9.25391990412193	9.1546466423051	9.27560079051498
GPP-RD	GPP-RD	GPP-RD	-0.078817848569059	1		10.1445060747626	10.0208580174969	10.3401370368472	9.98353615366414	10.0961528843736	10.1990027879808
CG33655-RB	CG33655-RB	CG33655-RB	0.241074662526325	1		9.15938369496944	9.45601068530978	9.73366313823997	9.66269820273683	9.64288695739396	9.81457602582029
MF-RC	MF-RC	MF-RC	0.0285279951736513	1		10.5515587850473	10.5367420619863	10.4122526334228	10.7500290449836	10.6403713877759	10.1286063326508
SLF-RA	SLF-RA	SLF-RA	0.352952934826877	1		9.21139106465419	9.82715647085483	8.93463120780732	9.7890282209126	9.93008313611083	9.41086244617357
LNCRNA:ROX1-RC	LNCRNA:ROX1-RC	LNCRNA:ROX1-RC	10.8988361325497	6.87393254383002e-14		2	2	2	8.65139049768088	8.58085186305484	8.12390599336436
SCHUY-RA	SCHUY-RA	SCHUY-RA	0.073969081475952	1		10.4332134913555	10.3359622996223	10.3782119441932	10.4465174659036	10.4468312029649	10.4724638844095
VHA68-1-RA	VHA68-1-RA	VHA68-1-RA	-0.0981258136859418	1		10.2620807087451	10.4451585056802	10.2517464589124	10.2908708057993	10.1876312927853	10.1939419696052
14-3-3ZETA-RK	14-3-3ZETA-RK	14-3-3ZETA-RK	0.325767915004719	1		6.82481297870576	7.80156631628597	9.12331245440455	8.1817241929862	8.36401105088963	8.95981993010418
MARF-RC	MARF-RC	MARF-RC	-0.0937499757476533	1		10.6260572527225	10.3860754658827	10.2653552431268	10.2602730702983	10.3359800062324	10.4170788780321
AHCY-RA	AHCY-RA	AHCY-RA	-0.591483531769336	1		9.46470487831355	9.46745631217302	9.96392368958598	9.10198097629664	9.1391932536302	8.94784448421348
CG15096-RB	CG15096-RB	CG15096-RB	-0.252306373232001	1		9.2615886832005	9.24831888402691	9.92157785931725	9.50572122945594	9.01600327762308	9.2209214794181
CG45050-RH	CG45050-RH	CG45050-RH	0.287257808870008	1		10.1160670452597	9.91058161158941	10.1118657164429	10.2514103286016	10.4418012911755	10.3088841233628
ACCOAS-RB	ACCOAS-RB	ACCOAS-RB	0.988701410447027	1		2	2	8.54599455290206	8.54298717756171	6.19423431091771	8.22660042396529
SFP65A-RA	SFP65A-RA	SFP65A-RA	0.803337279495648	1		8.07803565276922	8.41184801304933	8.62904426885434	9.34213163042733	8.910725570611	9.26984043980663
CTR1B-RA	CTR1B-RA	CTR1B-RA	1.33187513262072	1		7.47114776697099	7.01050400960124	8.25909063324036	9.28682150014291	9.13296525034702	8.40537148112661
RCD7-RB	RCD7-RB	RCD7-RB	0.0804669203915121	1		10.4076294298788	10.2357790406758	10.377167764438	10.4542621451893	10.3879005703224	10.4196824591551
HOE1-RF	HOE1-RF	HOE1-RF	-0.378220357315172	1		8.38022432546141	8.93041618165323	7.83518952831746	8.9704453726209	2	8.25019631544334
TIM23-RA	TIM23-RA	TIM23-RA	0.147258836703813	1		9.83121879893795	9.88378042246118	9.94713421256463	10.0152956145983	9.95677431957297	10.1222267568239
CG14183-RA	CG14183-RA	CG14183-RA	-0.0084697521651368	1		10.1103113428538	10.0490643427426	10.191244990354	10.0412379937421	10.0473146885391	10.2270199054636
CG46434-RB	CG46434-RB	CG46434-RB	0.17051104708169	1		9.73724848226117	9.72118525555286	9.77706037656033	9.87664773962957	9.79854671553469	10.0501239075895
ZASP52-RG	ZASP52-RG	ZASP52-RG	-0.447926286264869	1		10.1875076673293	10.2468913648114	9.79905899834539	9.56772254688891	9.89738789654648	9.43508501502876
GEL-RA	GEL-RA	GEL-RA	-0.396282481615239	1		9.86579171689801	9.99472839226924	9.56967231875463	9.56414824554834	9.18506552722739	9.49721035501539
BOLY-RA	BOLY-RA	BOLY-RA	0.244959691802678	1		9.60638108026158	9.61197465623279	9.98052002331337	9.93592982035383	10.0104191242917	10.0172659567677
IDGF2-RA	IDGF2-RA	IDGF2-RA	-0.381123003898871	1		9.90953242116296	10.1124056109817	9.90573425920757	9.87664773962957	9.65162670151526	9.19278451504736
BG642167-RA	BG642167-RA	BG642167-RA	0.620918762759763	1		8.11873973343768	8.67797926589225	9.09564746369746	9.46029377907837	9.12671024464426	9.2984149142767
PDHA-RA	PDHA-RA	PDHA-RA	-0.0237400570416904	1		10.4401129351586	10.4605137167173	10.4153077808567	10.527670744859	10.3628392671177	10.3467702847528
SFP24BA-RA	SFP24BA-RA	SFP24BA-RA	0.584850684584806	1		8.38022432546141	7.72734049031436	8.9571669991746	8.92657943942121	8.75316763715752	9.31715491057258
GCLC-RB	GCLC-RB	GCLC-RB	1.38196804332425	1		6.36514032810931	5.97127361038673	7.69473496951213	8.55023217832042	6.43600171415899	8.77154975252195
ATPSYNG-RB	ATPSYNG-RB	ATPSYNG-RB	-0.441261950451772	1		9.99322573670269	10.1148337978983	9.89264063492777	9.79055850934593	9.50741877005924	9.36116199354509
COPIA{}RR48347	COPIA{}RR48347	COPIA{}RR48347	2.1173371489922	0.0660394579620412		6.4220056907275	6.03420074374453	7.10693318762211	9.0720929280475	8.58085186305484	8.19857507932291
BI-1-RA	BI-1-RA	BI-1-RA	-0.0907997774348471	1		10.3993929726917	10.5000603933578	10.5002458587961	10.3048592737791	10.4316885500093	10.3960793298346
CG12229-RA	CG12229-RA	CG12229-RA	0.132217226751725	1		10.4446943014896	10.4480500842839	10.5107580132249	10.5834684480304	10.6782880963933	10.5418235014921
CG4744-RA	CG4744-RA	CG4744-RA	0.130700556920704	1		9.31009827795839	9.25713882045477	9.36789785736614	9.07460738472306	9.37647080725301	9.78391777177904
EIF1-RA	EIF1-RA	EIF1-RA	0.0137697676424801	1		9.9790834177264	10.1400860202274	10.0979893445539	10.2458433389523	9.96556276139864	10.035486949786
GBS-70E-RC	GBS-70E-RC	GBS-70E-RC	-0.389620062630057	1		9.62264565440976	10.0541340393854	9.89992953667482	9.58722446555275	9.49533164910615	9.35935491755721
ENO-RE	ENO-RE	ENO-RE	0.33019076851864	1		9.2274324348369	8.94413558780431	9.42963530412644	9.64080713767382	9.28674803549131	9.66313832626117
UND-RA	UND-RA	UND-RA	0.0222921384586609	1		10.3887336745094	10.1649038329057	10.4264549589917	10.3809860233434	10.3141266500607	10.3612893815257
CG12470-RA	CG12470-RA	CG12470-RA	0.133003864793519	1		10.0738084227093	10.0878962807312	10.2921936518268	10.2821946127654	10.3086111936452	10.2738185788561
PMP34-RA	PMP34-RA	PMP34-RA	-2.48913070034841	2.53003832993186e-22		8.6419659467832	8.77635621600264	8.79461402756053	6.32284853361699	6.47591632513921	6.15996713305968
CG32026-RA	CG32026-RA	CG32026-RA	-0.167699556968839	1		10.205165985495	10.1904535152185	10.3379920105689	10.0629280705469	10.018887719543	10.1475775243528
LEVY-RA	LEVY-RA	LEVY-RA	-0.178547653771881	1		9.83296726407676	9.997362754225	10.0010005114008	9.94832228765371	9.53365926076521	9.78795381593819
CG31921-RA	CG31921-RA	CG31921-RA	0.0985772563398487	1		10.5040626605261	10.2699523074971	10.4183564721757	10.4619654713607	10.5250125044984	10.5071524962406
BARAA1-RC	BARAA1-RC	BARAA1-RC	-0.889688244102099	1		9.11982598400733	9.08701877063883	9.57878425333732	8.78329096596225	8.42135244155465	7.84275666205683
CDC27-RA	CDC27-RA	CDC27-RA	0.993605116794249	1		7.36879988591079	7.92292598862383	8.45787042526938	8.93767159586059	8.76126600605049	9.17234531486342
RHO1-RB	RHO1-RB	RHO1-RB	-0.294839491290018	1		10.2105561162159	10.2155585831364	10.3369183002684	10.0152956145983	9.91201066551262	9.95401357449761
RPL29-RA	RPL29-RA	RPL29-RA	-0.190739806871785	1		9.62062258205994	10.0792186895573	9.89410136430107	9.7549445524949	9.60514079967412	9.69787378681042
VHASFD-RA	VHASFD-RA	VHASFD-RA	0.0428954749658379	1		10.7441214386034	10.6211501867448	10.4944795070799	10.7262381492357	10.6836243274564	10.5849892543343
KPC1-RB	KPC1-RB	KPC1-RB	0.29281602688904	1		8.61376545524065	8.76093574847754	9.56601136957316	9.23830521049383	9.29513917615139	9.46227893810167
DP1-RA	DP1-RA	DP1-RA	0.102367641459788	1		10.6088111051659	10.6632316648919	10.6382590347563	10.8153810492783	10.8313286381733	10.5592450901165
CG42675-RB	CG42675-RB	CG42675-RB	0.222329595015597	1		9.99478858194088	10.0091582148616	10.1817076896064	10.1843099066979	10.3944239278187	10.2766936982079
HIW-RB	HIW-RB	HIW-RB	0.487305717153907	1		9.14819173487223	9.21022069576768	9.10071708141901	9.60472758615793	9.56868954596874	9.72899625014636
CG16711-RC	CG16711-RC	CG16711-RC	0.324276693757967	1		9.35459731366501	9.28759077027412	9.30998100989442	9.32533786142568	9.69031329663095	9.85361028963607
NORPA-RC	NORPA-RC	NORPA-RC	0.982596261153175	1		8.14149376765089	8.39995074527192	8.46575070923407	9.45836957041765	9.38435737019121	9.0897449785941
AQZ-RB	AQZ-RB	AQZ-RB	-2.08986421225122	1		7.8483717304805	8.21767324708649	9.04657621397896	4.96477547388848	5.50115869463083	7.49322242345348
HIS3.3B-RE	HIS3.3B-RE	HIS3.3B-RE	-0.137124107205013	1		10.0649085550979	10.3128835579097	10.1971739443021	10.0629280705469	10.0439992659219	10.0712527527786
CG11151-RA	CG11151-RA	CG11151-RA	-0.581276281926568	1		10.0604379478012	9.8809300629831	10.0463739511813	9.43703213842654	9.47084929488229	9.35210389330572
RPL7-RB	RPL7-RB	RPL7-RB	-0.452228566944894	1		8.55141314259377	9.60162393446251	9.1938021356841	9.04926340494973	8.68669016846457	8.37707265060235
L(1)G0320-RB	L(1)G0320-RB	L(1)G0320-RB	0.319744772513981	1		9.5878615457162	9.70677084128882	9.5175538289057	9.94969268047251	9.8788985146191	9.94198963259213
CG45050-RE	CG45050-RE	CG45050-RE	-0.278816214784037	1		10.3105740372251	10.2166894078545	10.3130922163377	10.1224669290574	9.89370892817352	9.97776493533845
CHCHD2-RA	CHCHD2-RA	CHCHD2-RA	-0.275285470937689	1		10.2490436805056	10.3244690770012	10.2252985967673	10.0730234158187	9.93008313611083	9.96831126181375
VHAAC45-RB	VHAAC45-RB	VHAAC45-RB	0.0127088224144669	1		10.6510504995116	10.5900729811375	10.6811956213139	10.7516012417853	10.6761480651429	10.5274113150301
CG33129-RE	CG33129-RE	CG33129-RE	0.381646249118357	1		9.0251154916021	8.88276950151742	8.56445993208793	9.08212456669251	8.92881404606928	9.55203188346573
PRM-RD	PRM-RD	PRM-RD	1.11162515730793	1		7.04595777147497	8.07532243450046	7.97977990278607	8.47228191860619	8.892407419572	9.15786360418323
HDAC6-RD	HDAC6-RD	HDAC6-RD	-0.338501400285125	1		9.7051503865783	9.90357679716952	10.0749906558179	9.7705370197257	9.48314240418185	9.41956012446551
PDGY-RA	PDGY-RA	PDGY-RA	0.15919207079348	1		10.2928971486224	10.0490643427426	10.0801332533847	10.4648436472043	10.2551351122235	10.1724905144086
TRET1-1-RA	TRET1-1-RA	TRET1-1-RA	-0.0629375324801056	1		10.3440654083552	10.4383888649577	10.1924327320141	10.4951921311866	10.3721231049608	9.8561754031779
KAP-ALPHA1-RA	KAP-ALPHA1-RA	KAP-ALPHA1-RA	-0.00903378861438792	1		9.84687921959554	9.90638280556871	9.81919022781439	9.6492661336018	9.82002759585863	10.0467593045806
SYP-RT	SYP-RT	SYP-RT	0.210709958446562	1		9.46018671705181	9.07459858944359	9.73203049102241	9.67269081684239	9.52654996574438	9.75809056347897
FOK-RC	FOK-RC	FOK-RC	-0.531617978888976	1		9.22477122897815	9.74175506740416	9.64448126900222	9.26717071877105	9.05275810872127	8.70764902906522
GSTT4-RA	GSTT4-RA	GSTT4-RA	-0.283205036367044	1		10.6746434119798	10.4747622951234	10.7416738576582	10.3941313045386	10.5166648881859	10.1222267568239
ZORMIN-RI	ZORMIN-RI	ZORMIN-RI	-0.248151488469704	1		10.7235328305202	10.7217507078323	10.7457248861382	10.478199730732	10.617133622992	10.3476820217
NPC2G-RB	NPC2G-RB	NPC2G-RB	-0.543907430726562	1		9.96480109214314	9.9451044243142	9.71890236970715	9.59600256969719	9.35789941684618	9.00675174566357
MGE-RB	MGE-RB	MGE-RB	0.346894974922431	1		9.33004526427926	9.46935511951882	9.53451240992354	9.81332016083571	9.7217780861758	9.8381230877422
CG8531-RA	CG8531-RA	CG8531-RA	0.0802220174350728	1		10.1779090536595	10.1424681006669	10.2988259616473	10.2723711178581	10.2849323792956	10.3060725071482
SCSBETAA-RC	SCSBETAA-RC	SCSBETAA-RC	0.349368104814387	1		9.57746925545409	8.76712372838281	9.47913879447093	9.79818569779668	9.55943098912702	9.62152747967185
NEC-RA	NEC-RA	NEC-RA	-0.531688637875878	1		9.9012231007392	10.0156698154575	10.0211943235342	9.46796505163149	9.60514079967412	9.27368322800626
CHP-RA	CHP-RA	CHP-RA	-0.261528407359632	1		10.2750009811305	10.1353100273881	10.0077632372878	10.1560960187281	9.72798952570234	9.71775651846752
SGT-RA	SGT-RA	SGT-RA	0.241355947408694	1		9.65858407215356	9.72595823278571	9.79593680085162	9.87231861354983	9.97603870776647	10.0512437004467
MLC-C-RA	MLC-C-RA	MLC-C-RA	-0.622449129533846	1		9.8709069308087	9.89935752491746	9.81765160565279	9.25835037895322	9.28674803549131	9.19278451504736
PRE-RRNA:CR45847-RA	PRE-RRNA:CR45847-RA	PRE-RRNA:CR45847-RA	-0.811541651513509	1		9.41420937541117	9.57893931445803	9.55497245016079	8.85817358576637	8.6214565193232	8.64375870353928
TRET1-1-RB	TRET1-1-RB	TRET1-1-RB	-0.265505249951873	1		8.3463477083144	9.14993446916185	9.5175538289057	8.63103516724381	8.67816089744063	9.10060282826435
VHAAC39-1-RA	VHAAC39-1-RA	VHAAC39-1-RA	-0.206910971511668	1		10.6717153115381	10.6305140012056	10.617186574597	10.4904920606909	10.4593297905312	10.3504137805004
ALPHA-EST7-RA	ALPHA-EST7-RA	ALPHA-EST7-RA	-0.164218740203138	1		9.64471420196126	9.83601381667332	10.1696967117441	9.85340748738622	9.6987712332316	9.65137147161694
CG9674-RA	CG9674-RA	CG9674-RA	0.144739250534669	1		10.7441214386034	10.6903478530318	10.3875757085017	10.8288484734467	11.0194839976201	10.355861829057
AGBE-RA	AGBE-RA	AGBE-RA	-0.195131083565412	1		9.44426078394732	9.5594620476467	9.93441262435996	9.57484469259073	9.23243982272956	9.5662013966281
AGXT-RA	AGXT-RA	AGXT-RA	-0.848295333802541	1		8.71962805970576	9.22603021514564	9.47719092769488	8.61385021533695	8.33174591879535	7.99483274362351
COPIA{}RR48532	COPIA{}RR48532	COPIA{}RR48532	-1.38158380784751	1		9.37153847522103	8.63802118138253	9.17229230299016	7.81750082298547	7.75029672208863	7.60724924401666
ANK-RB	ANK-RB	ANK-RB	0.14888979626742	1		10.1074248576891	10.0117663829697	10.1305754857257	10.3563985808423	10.1725290447046	10.1580102685005
TREH-RA	TREH-RA	TREH-RA	-0.414854419716842	1		10.367175860892	10.1765734464377	10.2159844996512	9.81482491147871	9.85639385615	9.85232602054478
CG6503-RB	CG6503-RB	CG6503-RB	-0.894936207843688	1		8.88044249931269	9.39538352239044	9.36789785736614	8.60344012099928	8.26496669217555	8.13239598218108
RDGA-RI	RDGA-RI	RDGA-RI	-1.26364232428286	0.781038677012444		9.13123929718918	9.19423600924693	9.16020235171879	7.78716042894004	7.79042015766224	8.11536574665704
STACL-RH	STACL-RH	STACL-RH	0.683214432293357	1		9.13407857296545	8.97653945311937	8.79461402756053	9.78289078334116	9.77073653826815	9.37374854193553
HPRNA:CR18854-RE	HPRNA:CR18854-RE	HPRNA:CR18854-RE	0.11542013130486	1		9.77593779521931	9.7433252791385	9.68723578322474	9.74708466459267	9.7606729667678	10.0206999683862
RPS3-RB	RPS3-RB	RPS3-RB	-0.118878250674699	1		9.61453628754436	9.92449002591914	9.79749874420833	10.0166038727439	9.58930657777423	9.30406251692206
DUBAI-RA	DUBAI-RA	DUBAI-RA	0.139968861406121	1		9.9790834177264	9.89088178023555	10.1465966403613	10.067984573513	10.175562168128	10.2000128248015
GBS-70E-RB	GBS-70E-RB	GBS-70E-RB	-0.591055343253419	1		9.72975998468592	9.57188705901068	9.9750090981316	9.05691345620934	9.56638047115881	8.8249041272655
CDI-RA	CDI-RA	CDI-RA	0.0635248557709299	1		9.92436965000804	9.97080013272881	10.0265319414019	9.85340748738622	10.0784369245326	10.1642338930252
OSTDELTA-RA	OSTDELTA-RA	OSTDELTA-RA	0.185519566231835	1		9.37394248290182	9.50681570416262	9.78967206181603	9.74708466459267	9.66031381953245	9.84201050236957
CAPR-RA	CAPR-RA	CAPR-RA	0.014189554836896	1		9.85033634760115	9.71639643508819	9.78652946120868	9.46987651313768	9.84881361006617	10.0241258255171
CG4836-RC	CG4836-RC	CG4836-RC	0.141546854078535	1		10.4572185558682	10.2212038637946	10.4455086055152	10.5567389040468	10.5602508222272	10.4394886671006
CG14740-RA	CG14740-RA	CG14740-RA	0.140589876981197	1		10.1074248576891	10.0654761368533	10.2788368558319	10.2424928047379	10.3467837903186	10.2928786908452
NINAC-RB	NINAC-RB	NINAC-RB	-0.474930785036203	1		9.89621443908517	9.86659317600538	9.753112136135	9.70225997750764	9.17903284395307	9.1495226027272
HIPK-RA	HIPK-RA	HIPK-RA	0.250226041020104	1		9.49594191078183	9.41718918444942	9.72548136309222	9.88383420650812	9.668948941427	9.8381230877422
CG5612-RA	CG5612-RA	CG5612-RA	0.0768236743151798	1		10.3946652270923	10.4671805694147	10.3163644909291	10.5422780332359	10.4937605380271	10.3738748234236
LMPT-RC	LMPT-RC	LMPT-RC	0.510307098909517	1		9.18425260104361	9.23051558165773	9.02006284229375	9.75337599687285	9.58246691839852	9.62001895066046
SEC24CD-RB	SEC24CD-RB	SEC24CD-RB	-3.58494051178208	6.76045509252825e-17		8.2709601424363	8.29679537098627	8.79773908593716	4.56784600872186	5.2480988570914	5.26961678648921
CG9485-RC	CG9485-RC	CG9485-RC	0.564183074469669	1		5.91501401185907	6.67096918044546	8.31250450332603	7.39495854979395	6.49546701174287	8.79847357267236
CG42397-RA	CG42397-RA	CG42397-RA	1.05680319802134	1		8.13583881503143	8.23563474843856	8.16057616473625	9.39539933914394	9.29792541233745	8.9502475390069
CG32119-RA	CG32119-RA	CG32119-RA	0.165427215667479	1		10.1289340275848	10.0903660358824	10.1684900958155	10.3155280896869	10.2975166177349	10.2709377182904
GSTE9-RA	GSTE9-RA	GSTE9-RA	-0.612623306157188	1		9.61453628754436	9.74646058489071	9.87499553860603	9.20196681318861	9.22660241445873	8.99049870444761
HIP-R-RB	HIP-R-RB	HIP-R-RB	1.03609347693538	1		8.15832683478582	7.93945881595391	8.15083325617027	9.01301680141919	9.08537798475686	9.21892979375623
NORPA-RA	NORPA-RA	NORPA-RA	0.761276926400569	1		8.70824192699964	8.38393354820544	8.33418953243326	9.49073712065418	9.01938358939218	9.15994134129282
CG8001-RB	CG8001-RB	CG8001-RB	0.714411520231828	1		8.55565485742341	8.62785630949472	8.66371327533233	9.14568320010841	9.33637804753427	9.4740169706725
CG34212-RA	CG34212-RA	CG34212-RA	0.180066473095569	1		8.99106771496349	9.4367305119782	9.49270071727717	9.5075833476477	9.32276231557457	9.65726689545257
PFK-RA	PFK-RA	PFK-RA	-0.0301073373372407	1		10.2801368645926	10.361747678773	10.5021628656701	10.2843685575724	10.4354891397914	10.3440316116738
CG5823-RA	CG5823-RA	CG5823-RA	0.104808627928709	1		9.84860881913694	9.86659317600538	10.0607532559823	10.0283251150007	9.98124829220076	10.0855330750977
FIT1-RB	FIT1-RB	FIT1-RB	0.971197886473169	1		8.15832683478582	8.39196437504031	8.45391408291455	9.31686709514546	9.4103388297894	9.18668310225487
CAPU-RJ	CAPU-RJ	CAPU-RJ	-0.311643279635307	1		10.087056120961	9.98679632076336	10.1367585412275	9.74234809524293	9.65814693907905	9.86639049142248
RAN-RB	RAN-RB	RAN-RB	0.22073380403153	1		9.81184451247043	9.93414674560128	9.84509882337572	10.0100506861561	10.124681432352	10.1200939471347
CG2100-RB	CG2100-RB	CG2100-RB	9.93577265710612	0.634702225387559		2	2	2	2	7.3387639918775	8.58929480688042
CG9691-RA	CG9691-RA	CG9691-RA	-1.45916414468408	1		8.8496817724442	9.16407194718349	8.50833927443763	7.81148357510407	7.59584464203483	6.63654518039794
ALDH7A1-RA	ALDH7A1-RA	ALDH7A1-RA	-0.300029250987163	1		8.77888145803192	8.77328528023768	9.71725292289951	8.84645049543116	8.79715642013806	8.94543742004299
NAPI-III-RA	NAPI-III-RA	NAPI-III-RA	-0.794484206668999	1		9.87939218928092	9.50496559729617	9.25874149702741	8.88133780008358	8.83601466995024	8.61375516224382
DIDUM-RB	DIDUM-RB	DIDUM-RB	-0.111553236227832	1		10.5903229385806	10.4149345040589	10.4828771964943	10.3809860233434	10.3641691929544	10.4092398238412
CG9014-RA	CG9014-RA	CG9014-RA	0.310523647325484	1		9.39303168036014	9.56834796156853	9.67708965927671	9.81181383907838	9.87143589960371	9.89909867998997
CG45076-RA	CG45076-RA	CG45076-RA	0.338057536859315	1		9.63672827947497	9.78356221580007	9.79124079878736	10.0930046180809	10.1480317189145	9.99066340824207
PAL2-RD	PAL2-RD	PAL2-RD	10.7554503722789	1.00966154934955e-13		2	2	2	8.50992674934856	8.24777747473289	8.20261218574924
LRP1-RF	LRP1-RF	LRP1-RF	-0.486668306663322	1		9.00973876736447	9.06458487909183	9.74504022657375	8.67809174665459	8.81671636946434	8.98112837581154
SIN3A-RE	SIN3A-RE	SIN3A-RE	0.108301826283004	1		8.51266583112674	8.92765657478171	9.1938021356841	9.36285261437748	8.320828503568	9.15369913142773
CG4988-RA	CG4988-RA	CG4988-RA	1.11310786046614	1		7.99925343779398	7.91179790057429	8.13609440291601	9.17644241173768	9.11411828223106	9.06778100934897
ADH-RI	ADH-RI	ADH-RI	-0.657605244176609	1		8.04220839905906	8.62785630949472	9.26327006090418	7.82946054721418	7.4926127275871	8.65558755873781
CG3323-RA	CG3323-RA	CG3323-RA	-0.0634112968298455	1		9.83645785004262	9.754269168123	9.8897147317123	9.54432971172003	9.73005407683883	9.98246864266225
NACALPHA-RD	NACALPHA-RD	NACALPHA-RD	-0.179481771696092	1		10.6260572527225	10.7089500660687	10.5594405342794	10.4121369640518	10.5706566383992	10.3774505902117
CABP1-RA	CABP1-RA	CABP1-RA	0.390200005927964	1		9.10253491008563	9.28759077027412	9.51944798991004	9.67103018017764	9.69666139317411	9.73875969266003
ND-MLRQ-RB	ND-MLRQ-RB	ND-MLRQ-RB	-0.126728792745589	1		9.79220649853964	10.0363116077624	9.92443991324444	10.004786620142	9.6296772607654	9.7219816861722
CG12990-RA	CG12990-RA	CG12990-RA	0.113741194777501	1		10.2119005081453	9.70031791397087	9.77864287960815	10.2222245283081	9.91382813429232	9.92376370856063
CG31635-RG	CG31635-RG	CG31635-RG	-0.152156975887918	1		9.81715426436048	9.86370862211477	9.96113897702191	9.75807655680246	9.53837940224229	9.86766230681712
ND-49-RA	ND-49-RA	ND-49-RA	0.00493488974942939	1		10.7625867578523	10.6599099500456	10.4132717349348	10.7413512027682	10.6804249579154	10.4334894237226
SORDD2-RA	SORDD2-RA	SORDD2-RA	-10.8276602831667	8.70591934956131e-14		8.43190214893226	8.55462330486019	8.09095226653582	2	2	2
TM2-RC	TM2-RC	TM2-RC	0.00363067757883258	1		10.3934808659489	10.5139255444298	10.1588006652253	10.406160011807	10.4215044216994	10.2690139436769
COPIA{}631	COPIA{}631	COPIA{}631	5.32169972118851	4.64295696765455e-33		3.80138016911572	3.11466130793646	3.8671331804692	8.53205099752283	8.47157424683526	8.1534049098967
VAP33-RB	VAP33-RB	VAP33-RB	1.48416891941335	1		8.06023323783784	6.56129975692311	7.03460455652564	9.00249113358409	8.76126600605049	8.66732021573234
CG8728-RA	CG8728-RA	CG8728-RA	0.165400460447517	1		10.0943637266021	10.0169686161793	10.1600154088821	10.2108401068765	10.290538930211	10.2680510935363
MDG3{}1683	MDG3{}1683	MDG3{}1683	4.04838212036023	4.85349818895148e-10		5.25720492777742	4.37728758592557	3.7686441478041	8.72686241554263	8.40076375723315	7.9281306351616
TIS11-RC	TIS11-RC	TIS11-RC	-2.20357361242754	5.23483152715884e-09		8.94976524596279	8.48500114561079	8.81017206347489	6.66740680278195	6.45609705344306	6.66022383201405
WHD-RB	WHD-RB	WHD-RB	-0.855836568605045	1		9.60023427882623	9.29403339505905	9.57696646461969	8.80162044815506	8.49604440552471	8.6198059965799
WDR62-RA	WDR62-RA	WDR62-RA	0.0614497737921818	1		9.7260011090173	9.43478824722855	9.53076102616767	9.87087267992465	9.26413008593548	9.6835021759582
MNR-RA	MNR-RA	MNR-RA	-0.422191055176218	1		10.3391525164668	10.2905040171523	10.1648641811778	9.87520614051048	9.95677431957297	9.70073100872024
CG7378-RB	CG7378-RB	CG7378-RB	0.536208445905741	1		9.07915297512681	9.26152865043322	9.16020235171879	9.80577277506622	9.72385153888141	9.57401362727234
VHAAC45-RA	VHAAC45-RA	VHAAC45-RA	-0.0308619475840504	1		8.93029629921636	9.61369257956493	9.38462121196448	9.36079385720439	9.06262174663374	9.46396165834288
RH4-RA	RH4-RA	RH4-RA	-0.0643693419142482	1		9.86579171689801	10.0401492786358	9.74665822552984	10.0905220495856	9.67324719761538	9.6689859585437
HSDL2-RA	HSDL2-RA	HSDL2-RA	-0.858548356138856	1		9.6246658938039	9.56480016095765	9.43767090001029	8.70430777845412	8.78925757752404	8.58620789543547
CMB-RA	CMB-RA	CMB-RA	0.487426466177685	1		8.82880409779889	8.99774462585577	9.21733173985806	9.22478534419836	9.6252470130355	9.63950785485021
CG13168-RC	CG13168-RC	CG13168-RC	0.118063343356208	1		9.86749880415948	9.71159166586254	9.93157030575479	9.79055850934593	9.97255517100666	10.0909880871245
CG8043-RA	CG8043-RA	CG8043-RA	0.115514566911944	1		9.9128427951801	9.97347851118205	10.0542349696225	10.0591240288292	10.083290165029	10.1454818916395
CG7768-RB	CG7768-RB	CG7768-RB	-0.110477820563673	1		9.82596065320565	9.8182444097609	10.0711216419548	9.62202089763772	9.80247619490037	9.95521047535652
RPL15-RF	RPL15-RF	RPL15-RF	-0.43993157247703	1		10.0393899612875	10.1063172032666	9.80528319551585	9.71036721068131	9.58475040965016	9.33749158883175
ORB2-RC	ORB2-RC	ORB2-RC	-0.118431328970272	1		9.52218852706975	9.38737175874046	9.77706037656033	9.25169955404075	9.33637804753427	9.72338733007555
ORB2-RJ	ORB2-RJ	ORB2-RJ	-0.118431328970272	1		9.52218852706975	9.38737175874046	9.77706037656033	9.25169955404075	9.33637804753427	9.72338733007555
ORB2-RK	ORB2-RK	ORB2-RK	-0.118431328970272	1		9.52218852706975	9.38737175874046	9.77706037656033	9.25169955404075	9.33637804753427	9.72338733007555
CG44774-RE	CG44774-RE	CG44774-RE	-0.869484012435881	1		9.29495493915641	9.09195705782061	9.30119950929142	7.59035715636332	8.43660339929703	8.8249041272655
PDK1-RH	PDK1-RH	PDK1-RH	2.6305447787533	0.00222127195282238		5.59058079961265	5.88285935376294	5.30846901380774	8.11488993486693	7.31695308579948	8.67605751347465
LNCRNA:CR32661-RA	LNCRNA:CR32661-RA	LNCRNA:CR32661-RA	0.0301020793986643	1		9.33745485065309	9.5031131148126	9.77547613574666	9.67103018017764	9.35789941684618	9.68494579659941
MACON1-RE	MACON1-RE	MACON1-RE	-0.737240655461953	1		9.67232186807214	9.37527006802654	8.50833927443763	8.28521647240347	8.87385368532132	8.36991035163681
PTPMEG-RJ	PTPMEG-RJ	PTPMEG-RJ	-0.461926741890578	1		9.54156480613057	9.71799447542802	9.91151571984575	9.27593746037357	9.21780177566193	9.32087387495452
RAB1-RA	RAB1-RA	RAB1-RA	-0.0817849430494968	1		10.6824227496115	10.6254140017107	10.6312690246679	10.5755014553395	10.5935154270523	10.5274113150301
CG4734-RA	CG4734-RA	CG4734-RA	0.0109494486191497	1		7.56671336419463	8.25777665564297	9.43767090001029	8.69453250790318	8.69093596868184	8.53589731191941
CG9519-RA	CG9519-RA	CG9519-RA	1.50868119235058	0.051032959914998		7.05796819401611	7.30230351023454	7.57598738019992	8.73959421153042	8.79321240465443	8.90884105636194
HRB27C-RF	HRB27C-RF	HRB27C-RF	-0.412392958960822	1		10.4228020619643	10.204201316349	10.2101325044663	9.92482421248475	9.90288881816551	9.78391777177904
RHOGEF3-RC	RHOGEF3-RC	RHOGEF3-RC	-0.147626054297551	1		10.1260845990617	9.9451044243142	10.0979893445539	9.84164544595338	9.81614569574481	10.0568296642857
BRUCE-RC	BRUCE-RC	BRUCE-RC	0.134636618827467	1		9.99478858194088	10.2568197970811	10.0685365229369	10.1784773415245	10.3494721420432	10.2080677631964
CG9485-RE	CG9485-RE	CG9485-RE	0.557607661976168	1		8.2657914276523	9.28111924563617	9.16262846077462	9.39941653452941	9.80639500057889	9.31901559110172
ERK7-RB	ERK7-RB	ERK7-RB	0.0073322781396738	1		8.82880409779889	9.58595726433703	9.53451240992354	9.41933641650044	9.21485625880513	9.44363830851261
TRAL-RB	TRAL-RB	TRAL-RB	-0.917901439556356	1		9.30002040074595	9.393384748739	9.42761939233556	8.68469055093553	8.5437737071726	8.11536574665704
CG5886-RA	CG5886-RA	CG5886-RA	0.140562649012621	1		9.91118855765959	9.79723297410471	9.86906555376474	9.87664773962957	9.99161136290015	10.1168888089698
UQCR-14-RA	UQCR-14-RA	UQCR-14-RA	-0.300251831953848	1		10.0363578809808	10.1014279094354	9.88678288246539	9.9373120296187	9.57099493094309	9.59566546475736
LNCRNA:CR42862-RE	LNCRNA:CR42862-RE	LNCRNA:CR42862-RE	-0.115533030631679	1		9.55433924410105	9.6392189299385	8.27263063994261	8.89562880959506	9.40776163845088	9.13269451914991
CG46339-RE	CG46339-RE	CG46339-RE	10.1370089852638	0.571193110213473		2	2	2	8.33640236890794	2	8.25019631544334
HPD-RA	HPD-RA	HPD-RA	-0.699107618913928	1		9.52001945494642	9.65432072295967	9.66687167442378	8.93213617786603	8.93240468438914	8.90389064241734
CG10576-RC	CG10576-RC	CG10576-RC	-0.474524212631316	1		9.47369897186411	9.69708059437404	9.84509882337572	9.43898499819615	9.11411828223106	9.04097509541841
NEB-CGP-RA	NEB-CGP-RA	NEB-CGP-RA	-0.00277866099292973	1		9.15099787512769	9.5469290973096	9.36999890878304	9.27375076419597	9.14229720202316	9.62303443296356
CG42671-RJ	CG42671-RJ	CG42671-RJ	-0.802949053907863	1		9.50912490542805	9.51786679654312	9.5213396672696	8.78021328297424	8.60355094254496	8.75239958129603
KLP59C-RA	KLP59C-RA	KLP59C-RA	0.15576778832046	1		10.4005724922809	10.361747678773	10.454446932999	10.5843509597293	10.6480348704458	10.4505643625439
LYSP-RA	LYSP-RA	LYSP-RA	1.67630547701742	0.102711637620546		7.40686266598093	7.14012360801941	6.57710794825987	8.82868528924028	8.59451412254849	8.73856356497208
GCS2ALPHA-RD	GCS2ALPHA-RD	GCS2ALPHA-RD	0.365117718617396	1		9.10832165840946	9.13804647922016	9.70065389664734	9.52055130882419	9.88075815240303	9.69644305105343
DUP99B-RA	DUP99B-RA	DUP99B-RA	0.110435251614332	1		8.61782800348417	9.1734205488275	9.41952745772114	9.60124390898759	8.92160584812528	9.03419506467105
PPM1-RA	PPM1-RA	PPM1-RA	0.164058088039124	1		9.51567150260555	9.48445627536091	9.57514638260728	9.51870586432509	9.6296772607654	9.88786033593089
CG31459-RA	CG31459-RA	CG31459-RA	0.738705347590457	1		8.5039121432056	8.38393354820544	8.600696438484	9.31898945402676	9.05275810872127	9.29652745641672
LECTIN-GALC1-RB	LECTIN-GALC1-RB	LECTIN-GALC1-RB	10.6802990664423	3.32704628478469e-13		2	2	2	8.58239183631304	8.05701984655569	8.04964969612496
CG13124-RE	CG13124-RE	CG13124-RE	0.0846292352079524	1		9.20870007588108	9.14519102172364	9.05182091531462	9.76587694876326	9.19406751569216	8.38419956772074
BICRA-RD	BICRA-RD	BICRA-RD	-0.636527396533248	1		9.21675803074062	8.97653945311937	8.31686766322398	8.15820865004202	7.20265999524607	8.91130990786703
AAY-RA	AAY-RA	AAY-RA	-0.365765709277281	1		9.81891984780298	9.22603021514564	9.94290613515885	9.15996129312918	9.36056715410755	9.45552836139896
WAM-RA	WAM-RA	WAM-RA	0.144991629412734	1		10.0454350712372	9.89371256478903	9.95134993502836	10.0892791615102	10.0654145607885	10.1631984849299
CG44245-RB	CG44245-RB	CG44245-RB	-1.02320470158557	1		9.54583553246928	9.31319042298227	9.05704661936651	8.40194222863461	8.25352999987589	8.25019631544334
CG3308-RA	CG3308-RA	CG3308-RA	-0.085119639739327	1		10.4730028645247	10.5609852284264	10.3750771349501	10.5082714475199	10.4138188678628	10.2270199054636
CG11459-RA	CG11459-RA	CG11459-RA	-4.00213302341576	1.58231720348316e-09		8.88044249931269	8.36365869650931	7.46242248099933	4.92073414156058	4.21516314726784	4.51943236075935
MS(3)76CC-RA	MS(3)76CC-RA	MS(3)76CC-RA	-0.00785015238124446	1		10.3292762555679	10.1950506872183	10.4973655638994	10.3522596233329	10.3654978939488	10.2966606810425
CG10600-RA	CG10600-RA	CG10600-RA	-0.0997177515066103	1		10.0287496829788	9.92171904918653	9.82838765973518	9.58193185108045	9.84119332518929	10.0275435667965
CG32437-RA	CG32437-RA	CG32437-RA	0.230975270996555	1		9.40248238917376	9.36510719899756	9.695636717527	9.61340015319778	9.70298167936909	9.84846633954824
EMC1-RC	EMC1-RC	EMC1-RC	-0.779941620158312	1		9.31260678578233	9.28974151020318	9.4634817213458	8.76783647197806	8.06358371830475	8.79580368899703
CG5867-RA	CG5867-RA	CG5867-RA	0.215821439003949	1		9.4556543615708	9.83454136355212	9.47719092769488	9.95788781339118	9.76872943203881	9.70784940449733
CG13978-RA	CG13978-RA	CG13978-RA	0.00128747846195749	1		10.1571229961408	10.1281162614588	10.3571833917833	10.2391344710812	10.2158971839438	10.2030386993959
CG14125-RA	CG14125-RA	CG14125-RA	-0.547113606286344	1		9.36671840876206	9.51786679654312	9.78180268762639	8.97314320840353	8.96432451417423	9.1220764090751
SALT-RB	SALT-RB	SALT-RB	-0.517291733155198	1		9.7051503865783	9.73229773784538	10.011805708597	9.26497068420113	9.50017865637458	9.14742979554466
CG33926-RA	CG33926-RA	CG33926-RA	-2.26904246832449	9.3483634211827e-05		8.03006550042909	8.59692478189568	8.84079367118859	6.14286343291478	6.51475629560578	6.28707656502967
ASRNA:CR45600-RA	ASRNA:CR45600-RA	ASRNA:CR45600-RA	-2.90261434961023	1.29532718272815e-14		8.21842028766143	8.57239989515859	8.66028362572868	5.37698756695795	5.71638396459749	5.92606527816111
RAB11-RB	RAB11-RB	RAB11-RB	0.231796954551314	1		9.7446983104411	9.74175506740416	9.62526028688046	9.93038770251529	9.88447025214904	9.9836421771768
CG4681-RA	CG4681-RA	CG4681-RA	0.236839459262607	1		9.56068429492398	9.59989157115986	9.7723024255263	9.83424517426448	9.86956419868051	9.9431965463516
PRM-RC	PRM-RC	PRM-RC	-2.31891691753884	1		8.99419638566113	8.38393354820544	8.24542234573692	7.41890288144231	5.81304277821913	3.61262217611781
ATL-RA	ATL-RA	ATL-RA	0.00106802257345695	1		10.2967033291616	10.2721294839283	10.1696967117441	10.1608368168763	10.2694010650761	10.3088841233628
CG43897-RC	CG43897-RC	CG43897-RC	-0.357396687940973	1		9.16216817123311	9.52883388028682	9.55497245016079	9.01825097712244	8.80108968292723	9.33749158883175
PDK-RC	PDK-RC	PDK-RC	-0.395144220584594	1		10.0317977785795	9.997362754225	10.1527115572685	9.70550833985619	9.65814693907905	9.64248291756525
CG11779-RA	CG11779-RA	CG11779-RA	0.135962643864827	1		9.78680395579367	9.5342863161705	9.8911784250662	9.80577277506622	9.83928194822716	9.98598638631045
SQD-RA	SQD-RA	SQD-RA	0.0882124202858361	1		10.4017510483054	10.3244690770012	10.3656316293646	10.43188317309	10.4925449138204	10.4334894237226
LECTIN-GALC1-RA	LECTIN-GALC1-RA	LECTIN-GALC1-RA	-10.7005911960682	3.68357643042114e-13		7.942077053214	8.60730915180534	8.10110662755733	2	2	2
LVA-RD	LVA-RD	LVA-RD	-0.0836511798648422	1		10.1275100168019	9.92725569065251	10.2007196561982	9.77208703769068	10.0913427937648	10.1296668579925
ND-42-RA	ND-42-RA	ND-42-RA	-0.171055917333585	1		10.3452910216848	10.3627695693357	10.2585668972313	10.261377094591	10.0977526906486	10.0898987335585
CG6565-RB	CG6565-RB	CG6565-RB	0.374468065832053	1		9.03122058360824	8.73275661699542	9.16988240436847	9.07962318888849	9.34986647870715	9.60332018313839
CG7518-RF	CG7518-RF	CG7518-RF	0.0555146283613086	1		8.67743212058509	7.23246384139266	6.03623510583364	8.78021328297424	2	7.68433496404232
CG15784-RA	CG15784-RA	CG15784-RA	0.609255940191273	1		8.35123620036546	8.78552999606772	8.91461942187502	9.22704747206339	9.28112670438529	9.41260618179546
CTRIP-RI	CTRIP-RI	CTRIP-RI	0.121170073157738	1		8.80761985415199	9.37324321342862	9.49270071727717	9.33585685356435	9.24115188660175	9.53131594703335
WASH-RA	WASH-RA	WASH-RA	0.175270504080215	1		9.62668330816536	9.69870016221571	9.96809070599188	10.0742803813518	9.91201066551262	9.84588747030479
LPIN-RG	LPIN-RG	LPIN-RG	0.25294677566352	1		4.5096704314303	8.86845097339968	8.85586414225147	8.40594127171447	8.7244599056861	8.53909364985605
MRJ-RA	MRJ-RA	MRJ-RA	-0.153464150048076	1		9.91779415730893	9.6742136442052	10.1043133367081	9.77981224561861	9.64069372361614	9.8381230877422
CNN-RA	CNN-RA	CNN-RA	0.0016398898929286	1		7.13935286918583	8.37180286078282	7.84126010719987	7.79937326098669	5.15281697748516	8.79312885521312
CG32687-RA	CG32687-RA	CG32687-RA	-0.642161475034495	1		9.64272186177428	9.6392189299385	9.82379627316599	9.06957408130167	9.19406751569216	8.93576880055287
PAN3-RC	PAN3-RC	PAN3-RC	-0.752087457827294	1		8.23966638242899	7.14012360801941	8.56078571526562	3.26804680419099	8.90342619705678	2
EMP-RB	EMP-RB	EMP-RB	0.240334947439304	1		8.93029629921636	9.14043192680876	9.19853885713296	9.25613684226945	9.11095304391916	9.58488016423748
CG6051-RB	CG6051-RB	CG6051-RB	1.06370517365025	1		8.23438411957341	8.17642310921016	7.58324974747027	8.88707120266477	9.21485625880513	9.11352529282155
LNCRNA:CR43239-RA	LNCRNA:CR43239-RA	LNCRNA:CR43239-RA	-0.433621540905322	1		7.79195995649765	8.4508115788697	9.34244363617105	8.29387456572465	7.8749500799427	8.48376867434693
SEMA1B-RC	SEMA1B-RC	SEMA1B-RC	1.96631414732587	0.0126333215248709		6.38434557423385	6.27902387968721	7.11697607658772	8.73642178061382	8.36401105088963	8.57690733204373
MFAS-RM	MFAS-RM	MFAS-RM	0.549088547414405	1		8.73467111832631	9.03155180758715	9.16988240436847	9.72003613343578	9.84119332518929	8.87129214968996
ARFGAP3-RA	ARFGAP3-RA	ARFGAP3-RA	0.190980119412009	1		7.75554857203618	8.73591494998285	8.38494117935343	8.66813660047989	7.54045383203673	9.02053865842442
CG8036-RB	CG8036-RB	CG8036-RB	0.0370628124907947	1		9.99946698524862	9.92587352101253	10.3141837994168	9.82829750397282	10.3905134539435	10.110457091299
VHASFD-RB	VHASFD-RB	VHASFD-RB	-1.38699781613109	1		8.82529492184962	8.91377880147377	9.09818449938111	7.92730385006068	7.45316372537127	7.28814901766299
CG46339-RA	CG46339-RA	CG46339-RA	-0.905470875054352	1		9.23538672529684	9.02897919598616	9.44765286134214	7.9603113161856	8.93598640836355	7.92324608171294
EEF1ALPHA2-RD	EEF1ALPHA2-RD	EEF1ALPHA2-RD	0.0946536184280996	1		9.81538651753291	9.78508760181726	9.11331373037958	9.93592982035383	9.63409394566807	9.49227163725615
CG34417-RX	CG34417-RX	CG34417-RX	-0.600093975289696	1		9.98852701722884	9.86659317600538	9.73529393993644	9.31261298770309	9.38697667300543	9.10276462647071
QVR-RB	QVR-RB	QVR-RB	0.00841280825729559	1		10.2814179837609	10.0767297607713	9.88237390677235	10.2447273585826	9.98988934559936	10.0422609261851
VHA36-1-RA	VHA36-1-RA	VHA36-1-RA	-0.271387867016143	1		10.2698467489786	10.3054622174163	10.2183186673859	10.113935730005	9.9742979908064	9.88786033593089
CG7882-RA	CG7882-RA	CG7882-RA	-1.12616369260565	1		9.25898979834597	9.16172530061311	9.1504569098189	8.35720521247352	8.12135220260647	7.67854933989501
MHC-RF	MHC-RF	MHC-RF	0.410498710270032	1		8.52136672539215	9.02897919598616	9.37628376613968	9.33795147966721	9.46590257077826	9.47067298092503
UBE4B-RA	UBE4B-RA	UBE4B-RA	0.326607622874406	1		9.54796616408209	8.72323991976716	9.24277863454594	9.442882805296	9.49290202509796	9.65579529648994
PST-RF	PST-RF	PST-RF	0.887151540799394	1		8.19685662612658	8.34309484682635	8.07042658264799	9.14568320010841	8.94667853411155	9.1495226027272
MUC-RF	MUC-RF	MUC-RF	-0.579447402991017	1		9.09381103276229	9.33209640158339	7.81064850388453	7.77484332843646	8.65661446539581	8.36271231776158
14-3-3ZETA-RA	14-3-3ZETA-RA	14-3-3ZETA-RA	-0.221972285345288	1		10.2633779553596	10.0528682844163	10.1465966403613	9.58193185108045	10.1183903290433	10.0512437004467
CG3819-RA	CG3819-RA	CG3819-RA	1.11643771520388	1		8.22908244522192	7.81357432373313	7.38142097336741	9.09951381940741	9.42570603945248	7.96662288706727
CG46298-RA	CG46298-RA	CG46298-RA	-0.634411104486836	1		9.93417703513101	9.42307942498718	9.67028571675438	9.10935723297522	8.96432451417423	9.09626948951154
CG44435-RB	CG44435-RB	CG44435-RB	0.190071948588063	1		9.9128427951801	9.8182444097609	9.96113897702191	10.2085524025098	10.0423386930694	10.003447582964
ORB2-RB	ORB2-RB	ORB2-RB	0.151690910973712	1		9.99946698524862	9.68078412627734	9.78810161719706	9.83127440410777	10.0019005248627	10.0909880871245
ERK7-RA	ERK7-RA	ERK7-RA	0.602926401663301	1		8.95619694483152	7.86640680200792	8.63604504030416	8.66480289427662	9.36588787506827	9.3227297682972
CG1317-RB	CG1317-RB	CG1317-RB	0.410852960114545	1		9.46695866384092	9.66926607018076	9.58422391733103	9.87952662353943	10.1800999300987	9.88283727704584
AGO2-RE	AGO2-RE	AGO2-RE	0.449605810787857	1		8.82880409779889	8.39596308644773	9.00931954119793	9.58546241721268	8.92881404606928	9.03192795518595
CG31639-RA	CG31639-RA	CG31639-RA	0.244077918910549	1		9.7813811057668	9.82863647664404	9.96392368958598	10.1549083810293	10.1402902063192	10.0161194674022
BICC-RD	BICC-RD	BICC-RD	0.157360100432705	1		9.73350909222153	9.53065364949884	9.86161863107935	9.70225997750764	9.91201066551262	9.98481475787646
SVIL-RX	SVIL-RX	SVIL-RX	1.73747798480542	0.571193110213473		6.73789563586175	7.5231243222277	6.9245511147974	8.68469055093553	9.26127774600583	8.34455852765562
MIC26-27-RB	MIC26-27-RB	MIC26-27-RB	0.0514195250948377	1		10.0424156825004	10.2189484016433	10.1636535150261	10.1889590404669	10.2247094132507	10.1766011725351
UBA1-RA	UBA1-RA	UBA1-RA	0.0394126715467324	1		10.0134118507902	10.0324637011793	9.99556741304726	10.0021473668028	10.018887719543	10.1296668579925
UBA1-RC	UBA1-RC	UBA1-RC	0.0394126715467324	1		10.0134118507902	10.0324637011793	9.99556741304726	10.0021473668028	10.018887719543	10.1296668579925
PROSBETA7-RA	PROSBETA7-RA	PROSBETA7-RA	-5.76391972006654	6.87393254383002e-14		8.21842028766143	8.09020644100524	8.56445993208793	2	4.11760495241208	3.16017345059696
LILLI-RD	LILLI-RD	LILLI-RD	-0.193783939857727	1		8.68906303939592	9.16407194718349	9.0413123767317	7.79937326098669	9.00240226688225	9.20289654219021
RPL39-RA	RPL39-RA	RPL39-RA	-0.188681649435544	1		9.40012550960565	9.67091714748392	9.68047963513564	9.78289078334116	9.23243982272956	9.09626948951154
CG43755-RD	CG43755-RD	CG43755-RD	-0.0742203507436626	1		9.52651691225386	9.75582582587709	9.9071817978778	9.70874940464221	9.54073369440805	9.73458344824131
SUMO-RB	SUMO-RB	SUMO-RB	0.438383980866076	1		8.95940207365802	8.96581882971869	8.90305823755809	9.24278382328048	9.28955050869449	9.57245456175298
TYF-RN	TYF-RN	TYF-RN	-1.32144163052613	1		9.03426346870708	9.12846504954978	8.77888638292752	7.43464780156817	8.03046158163094	7.53224135488558
LNCRNA:CR42862-RC	LNCRNA:CR42862-RC	LNCRNA:CR42862-RC	-0.524302414159307	1		9.65858407215356	9.81675369912869	9.16988240436847	8.95141792887312	9.2469308380546	8.94302633309416
EPG5-RC	EPG5-RC	EPG5-RC	-0.532112930236127	1		8.82177718945031	8.80671131709166	8.74042539628371	8.85817358576637	5.78153728746714	8.65263942498289
CG6790-RA	CG6790-RA	CG6790-RA	0.0786672698419492	1		10.1374487009903	9.99604617454034	10.1864842210584	10.1236815639725	10.2055477537338	10.2290004613708
ENO-RB	ENO-RB	ENO-RB	-0.3786596207745	1		9.79220649853964	9.76667565291405	9.67878564290636	9.13608535789732	9.33094716515144	9.60026316782824
IFRD1-RA	IFRD1-RA	IFRD1-RA	0.103876942923166	1		10.2172655829057	10.137700000152	10.1243658169867	10.3027160102354	10.2436199028326	10.2408270364817
APL-RC	APL-RC	APL-RC	-0.00914888460184076	1		9.54156480613057	9.23498704628948	9.43967282511322	9.26717071877105	9.17903284395307	9.69644305105343
CG32276-RB	CG32276-RB	CG32276-RB	0.0335348693827319	1		8.92046240725043	9.24166836491872	9.58059975453201	9.4869666496919	9.02612054456322	9.36476936919849
ANCE-3-RB	ANCE-3-RB	ANCE-3-RB	-0.874709724935647	1		8.66962575269156	9.06458487909183	7.0451618896386	8.00844834803152	7.89716933604918	6.58798908533908
HUWE1-RB	HUWE1-RB	HUWE1-RB	0.660265168222377	1		8.62591894048407	7.17777185252804	2	8.59995332983641	7.0785272839455	8.36271231776158
DAXX-RB	DAXX-RB	DAXX-RB	-2.2333611934916	1		8.57667835611027	8.37585776705482	8.55710211714989	2	4.94100448977249	7.69009747880883
HN-RC	HN-RC	HN-RC	-0.695037474915043	1		8.74585136257837	9.39138320205562	9.33385810747531	8.68797866902419	8.4264540284857	8.35547819060299
STRN-MLCK-RB	STRN-MLCK-RB	STRN-MLCK-RB	0.226566850809395	NA		2	8.06531376454265	2	2	2	8.28868494516782
ENC-RD	ENC-RD	ENC-RD	-3.02553919402675	8.65334042245199e-10		8.39923112858157	8.72641913246113	7.82909329764937	5.37698756695795	5.50115869463083	5.49701931459234
CG17560-RA	CG17560-RA	CG17560-RA	0.18956203938186	1		9.63070969331653	9.65598898327288	10.0171781105014	9.93177522919604	10.0390118022762	9.9335128468042
CG4218-RA	CG4218-RA	CG4218-RA	-0.721554699406733	1		9.1732526436204	9.20794798378187	9.17949793941069	8.92657943942121	7.54983458240255	8.60463105939879
CAM-RC	CAM-RC	CAM-RC	0.221432340775277	1		9.79579698677768	10.0065453230504	9.74017531350472	10.0591240288292	10.1464867361105	10.0149720662132
SPRINGER{}2141	SPRINGER{}2141	SPRINGER{}2141	-2.58506147889618	2.76247611843396e-09		8.49951530065472	8.32223364111564	8.73391435231969	6.37273905546418	5.93260464616441	5.67027474724344
CG11635-RA	CG11635-RA	CG11635-RA	0.292737411973126	1		9.35459731366501	9.43478824722855	9.58603259037062	9.76276185118679	9.71136588595019	9.78391777177904
CG2291-RA	CG2291-RA	CG2291-RA	0.783661325364585	1		8.33158205306496	8.27958386799274	8.5935215844567	9.28898848925462	9.08537798475686	9.17028537780834
MI-2-RD	MI-2-RD	MI-2-RD	0.58284919748373	1		8.5256975731565	2	7.21373755194077	8.31954138351519	8.81671636946434	2
P23-RA	P23-RA	P23-RA	-0.00194405323223913	1		10.3550586247456	10.1637316631094	10.211304804037	10.117598137231	10.2863360609704	10.3172862440099
CG31226-RA	CG31226-RA	CG31226-RA	-0.541480395601277	1		9.52867624479516	9.46555500241239	9.65830105433613	9.38733123409611	8.80501225149338	8.76337364258283
CG3036-RA	CG3036-RA	CG3036-RA	-0.747456721522826	1		9.7446983104411	9.53247112620379	9.16262846077462	8.76160801987633	8.86636486132213	8.63780770610702
MFRN-RA	MFRN-RA	MFRN-RA	0.0569202572142386	1		10.0574498279687	10.0401492786358	10.0238656009513	9.95379606591224	10.1449400970098	10.1827452819424
GS2-RA	GS2-RA	GS2-RA	9.70294789174762	0.712006565761272		2	2	2	6.8070163878377	2	8.47043679877107
SMVT-RA	SMVT-RA	SMVT-RA	-0.274562344406244	1		9.91449513807435	9.98679632076336	10.0555409850617	9.96874274216148	9.82389907885802	9.25825027652621
CG3270-RA	CG3270-RA	CG3270-RA	-0.718700132007257	1		9.21943404519126	9.54872619846162	9.43365869669474	8.78636209734225	8.76529820689407	8.52626558763397
NPLP3-RA	NPLP3-RA	NPLP3-RA	-0.0172160621580284	1		8.94653861200562	8.80671131709166	8.77572017410238	8.73959421153042	8.2009123858175	9.31901559110172
UBC4-RA	UBC4-RA	UBC4-RA	0.792922643669442	1		8.10722670794135	8.52936224838716	8.44596869992057	9.06199104667492	9.16993625515865	9.24265044727802
CG10527-RA	CG10527-RA	CG10527-RA	-0.0627810711420745	1		10.3695871430544	10.5230954984571	10.2687374755174	10.3809860233434	10.4009179217182	10.1990027879808
HRB98DE-RD	HRB98DE-RD	HRB98DE-RD	0.0195588952273372	1		9.65067476717495	9.62395738113284	9.64621599915123	9.36696133595697	9.69031329663095	9.87526974405696
CYP9B2-RA	CYP9B2-RA	CYP9B2-RA	-0.449488740626294	1		8.80405870587966	8.97118909947483	9.64967921432206	8.73324235826692	8.73683323286426	8.76337364258283
SLS-RW	SLS-RW	SLS-RW	-0.370531687811738	1		2.87066986639614	8.33061435609497	8.72409235561045	5.34401800404378	8.30429589483742	7.83237224623342
PEPCK2-RB	PEPCK2-RB	PEPCK2-RB	-3.71114287001008	0.00129781496772715		9.00043344555187	6.95737580612285	7.00246095040687	4.44884391932519	4.21516314726784	4.84282092896423
DAXX-RA	DAXX-RA	DAXX-RA	2.20682285574926	2.57313950059842e-06		5.99215305095543	6.53252839976152	6.57710794825987	8.73324235826692	8.57626887316704	8.30755093120722
CG44774-RD	CG44774-RD	CG44774-RD	0.0407109487821554	1		10.0241654305465	9.87090922164343	9.96809070599188	10.045089426925	9.88261539619439	10.0456360242466
CG15631-RA	CG15631-RA	CG15631-RA	0.554951426924172	1		8.67743212058509	8.66478249141438	8.82862291072369	9.34213163042733	9.08859977127046	9.37195717265295
ANXB9-RB	ANXB9-RB	ANXB9-RB	-1.24160517934585	1		8.74955893944506	9.16172530061311	8.73391435231969	7.81148357510407	7.92627251194122	7.18582021882819
QSOX3-RA	QSOX3-RA	QSOX3-RA	0.372340594698073	1		8.23966638242899	8.73906638388119	9.21733173985806	9.15759140242652	9.02275599942032	9.27751580767244
CG12983-RB	CG12983-RB	CG12983-RB	1.05799910684811	1		7.72574298849244	7.17777185252804	8.35555343651959	8.54298717756171	9.04945518623017	8.99049870444761
ZASP52-RL	ZASP52-RL	ZASP52-RL	-1.70085383269915	0.185638369043514		8.75694563076439	8.82165267131866	8.75013719458812	7.26888636865875	6.43600171415899	7.40487720045179
OGDH-RC	OGDH-RC	OGDH-RC	0.200984205795864	1		6.67689815314618	6.2261010423382	8.80085738967423	8.63785223815434	7.4631275633731	7.1275582159424
PCB-RA	PCB-RA	PCB-RA	-0.496311054413381	1		9.72223241418181	8.62445204095443	8.38494117935343	8.84055303323334	8.6214565193232	8.05858672450622
CHD64-RB	CHD64-RB	CHD64-RB	0.181835574423587	1		10.1501272219451	10.239121734338	10.1342884980127	10.3981520274106	10.4455753681213	10.2230506181178
SGG-RE	SGG-RE	SGG-RE	1.51795145822904	0.0263151608339198		7.42552398128604	7.34429649756156	7.0556425273512	8.90130580980233	8.78529187930842	8.62883492895467
SDICC-RA	SDICC-RA	SDICC-RA	-2.00501073058003	8.22436098844489e-05		8.81471588768001	8.56176024716145	8.71089146798866	6.4828495014816	6.51475629560578	7.09317783657618
CG5080-RB	CG5080-RB	CG5080-RB	-0.709908175330636	1		9.64869064710932	9.63753115301579	9.30119950929142	8.90696055856336	8.92881404606928	8.65263942498289
FUM3-RA	FUM3-RA	FUM3-RA	0.167756851741565	1		10.0454350712372	9.99604617454034	9.98326761179778	10.2536311235114	10.1618626117769	10.1072304478776
CG30430-RB	CG30430-RB	CG30430-RB	0.0998449585567925	1		9.6801137002992	9.84335362391182	9.98326761179778	10.025728611849	9.90471780750698	9.88911337276386
SARM-RH	SARM-RH	SARM-RH	0.0597606435720755	1		8.35123620036546	9.53971822300404	9.16505049681101	9.31474160944654	9.28112670438529	8.83534224294877
LNCRNA:CR32660-RB	LNCRNA:CR32660-RB	LNCRNA:CR32660-RB	3.70451670247339	1.30192204931202e-17		4.64321914753748	4.16874631735442	5.23659599975511	8.26334114811693	8.05701984655569	8.37707265060235
CG4928-RB	CG4928-RB	CG4928-RB	0.160279302564117	1		10.1834017931017	10.2076178939957	10.3433486082205	10.2480727132637	10.6070588466088	10.34494508047
MICAL-RE	MICAL-RE	MICAL-RE	-0.22436016403971	1		9.81715426436048	9.86081828923172	9.54570838644042	9.44677010984883	9.40517983504747	9.69787378681042
NT5A-RA	NT5A-RA	NT5A-RA	-0.0375430871390224	1		9.99478858194088	9.9814839405329	10.1268528927299	10.064193858747	9.91382813429232	10.0092213319895
LSD-2-RB	LSD-2-RB	LSD-2-RB	-0.594096017230015	1		9.96480109214314	9.72118525555286	9.39084282791019	9.15996129312918	9.30348179354754	8.86875379695428
CG14073-RC	CG14073-RC	CG14073-RC	0.158116991407348	1		8.50829562638413	9.02640198871186	8.30373839619934	8.82271460589459	8.2706512186973	9.17028537780834
ZASP66-RA	ZASP66-RA	ZASP66-RA	-0.1566666059495	1		11.0960968051106	11.0665488752862	10.9257588604389	10.8714076303584	11.0773883578028	10.6477790042618
VHA44-RC	VHA44-RC	VHA44-RC	-0.148306951104318	1		9.7260011090173	9.76203571483891	9.91007252529545	9.70550833985619	9.48069214794499	9.75396998336787
MF-RP	MF-RP	MF-RP	1.08693710612431	1		7.77750549062438	7.4325916156464	7.56868826993783	8.33220556062133	8.57626887316704	9.01136203794604
NAPI-III-RB	NAPI-III-RB	NAPI-III-RB	2.12748456801632	1		2	6.58950853422061	7.26882506874155	8.45308462256122	8.47650159513461	8.51332243758442
LPIN-RA	LPIN-RA	LPIN-RA	-2.48566037189973	1		8.91716949084196	2.95035891586634	6.40746295289064	2	6.7114824242971	2
CG31659-RA	CG31659-RA	CG31659-RA	0.833502814013204	1		7.70297761247266	8.25777665564297	8.48138330999443	9.08960278322614	8.87385368532132	9.05444030970985
CG46280-RA	CG46280-RA	CG46280-RA	0.229845236071204	1		9.42815707997761	9.38334913041705	9.64621599915123	9.58722446555275	9.73211567774601	9.82770514526055
ATX2-RD	ATX2-RD	ATX2-RD	0.438796691966051	1		8.86000839437829	9.13326371856302	8.40557185640913	8.99188810745314	9.33908584140913	9.42992859190637
KERMIT-RD	KERMIT-RD	KERMIT-RD	0.111943401525783	1		9.81891984780298	9.60162393446251	9.94994606252134	9.93592982035383	9.84500849889494	9.93957277184393
CG9674-RG	CG9674-RG	CG9674-RG	-0.347363484905761	1		10.1929640522836	9.852112383906	9.88678288246539	9.84312095602753	9.48314240418185	9.56306462079911
CG10657-RA	CG10657-RA	CG10657-RA	0.714477380643211	1		7.64045292755397	7.84901006678188	8.73391435231969	8.82271460589459	8.69939026626901	9.04547747861832
TRAP1-RB	TRAP1-RB	TRAP1-RB	0.0993764362854623	1		9.7446983104411	9.73229773784538	9.80372966187745	9.63059043512879	9.93008313611083	9.9929962456172
OATP58DC-RC	OATP58DC-RC	OATP58DC-RC	-0.9485591838791	1		9.15099787512769	9.24166836491872	8.97107517590367	8.26774282879103	8.69093596868184	7.27287085613355
GBP2-RA	GBP2-RA	GBP2-RA	-0.85012406385131	1		8.82880409779889	9.20339179075493	9.34884941846151	8.4607942219503	8.28195351507346	8.1492275281185
TM9SF2-RB	TM9SF2-RB	TM9SF2-RB	0.00659131262126385	1		8.5891469554702	9.02897919598616	9.13076628228923	9.44870984132718	8.41623275060648	8.7606379431847
COX6B-RB	COX6B-RB	COX6B-RB	-0.409136857723668	1		9.42584180659599	9.73071547127199	9.63402885504706	9.18577634492362	9.08537798475686	9.30406251692206
CG43897-RR	CG43897-RR	CG43897-RR	-0.721953963103664	1		9.48930496290949	9.3712135072787	9.20561490668696	8.23214751860673	8.66527169146864	8.94302633309416
CHT12-RA	CHT12-RA	CHT12-RA	0.375769636642531	1		9.46018671705181	9.4289457145834	9.46741194849909	9.82382060456525	9.85639385615	9.80132632782798
EIF3L-RA	EIF3L-RA	EIF3L-RA	-0.240346006854522	1		10.2916261870272	10.3759886953895	10.2653552431268	10.1441754157481	10.1215393098657	9.94921601644854
PGLYM87-RA	PGLYM87-RA	PGLYM87-RA	0.126887330510645	1		9.95840772225326	10.0541340393854	10.1055748154168	10.2447273585826	10.183117194766	10.0734589468914
SLS-RU	SLS-RU	SLS-RU	-0.704221025227556	1		9.66645025216815	9.11639807851347	8.89724271623751	8.6276145140175	8.188954316314	8.80379856274707
EMC1-RD	EMC1-RD	EMC1-RD	0.769524785771623	1		8.74955893944506	8.5147262534306	7.65393089081812	8.73005591360609	9.44342998524245	9.15786360418323
DNAJ-1-RA	DNAJ-1-RA	DNAJ-1-RA	-0.0228310184998637	1		9.77229747810379	9.72436899426281	10.0211943235342	9.86652616358489	9.73005407683883	9.86384349215658
MF-RM	MF-RM	MF-RM	-0.693719218902974	1		8.19141497110875	9.25713882045477	9.08545446942713	8.28086786242451	8.4264540284857	7.94268584632069
STRN-MLCK-RM	STRN-MLCK-RM	STRN-MLCK-RM	0.127796448631311	1		8.67743212058509	8.07032677887431	9.18904981117494	9.15045828252848	9.30348179354754	7.47997802483259
COPIA{}1467	COPIA{}1467	COPIA{}1467	4.76013428436626	9.99720646987417e-28		4.01359670461981	3.26215048306017	4.27850144546436	8.43754071427829	8.19494574063985	8.04516033508183
HUWE1-RH	HUWE1-RH	HUWE1-RH	-0.890769519249786	1		8.39923112858157	8.99774462585577	8.48913654457338	5.82218222818348	8.78131525007761	7.33303607105722
CG34120-RD	CG34120-RD	CG34120-RD	0.621713479194426	1		8.52136672539215	8.63464084219803	8.75013719458812	9.06199104667492	9.29234754857216	9.39330818217877
CG18335-RA	CG18335-RA	CG18335-RA	0.175164492710519	1		9.92108564986486	9.87521239366639	10.0238656009513	10.0270274475597	10.1891328588348	10.1307266043145
CG6283-RA	CG6283-RA	CG6283-RA	-0.158872366823876	1		5.25720492777742	6.69713169223304	8.94875727607277	7.53300316957603	8.12135220260647	6.75123349652093
RAB2-RB	RAB2-RB	RAB2-RB	-1.17722003741811	1		9.06434445882491	9.14043192680876	8.99032408220091	7.98190407791857	7.94060686070434	7.79007057871202
SEC24AB-RA	SEC24AB-RA	SEC24AB-RA	-0.0661343294816839	1		10.357490227494	10.1014279094354	10.2810715936916	10.2016674426472	10.1402902063192	10.2060582408728
WHE-RB	WHE-RB	WHE-RB	-0.10667253101463	1		8.80048874551309	8.99511096174232	9.56784300540596	8.49498648290608	9.3007062779147	9.2367567472918
PGRP-SC1B-RA	PGRP-SC1B-RA	PGRP-SC1B-RA	10.5297407683405	6.93151355067922e-13		2	2	2	7.84132194171354	8.07011786142105	8.35184747857211
ATPALPHA-RG	ATPALPHA-RG	ATPALPHA-RG	-0.36419371461751	1		10.4963601756639	10.1269138053115	10.0607532559823	9.91503617929103	9.95677431957297	9.75534481816083
SREBP-RC	SREBP-RC	SREBP-RC	-0.102420925441876	1		10.5106322169672	10.5874527414348	10.5740951773033	10.5755014553395	10.5821313055258	10.1776270095983
CG7518-RH	CG7518-RH	CG7518-RH	0.116021266260473	1		6.04137896734458	8.35546829644804	8.69421866247988	6.2886031570491	8.97132291331762	8.20261218574924
PHB2-RF	PHB2-RF	PHB2-RF	0.0666915072793765	1		9.36430232308201	9.31530336376346	9.48883887363869	9.49261866727726	9.19107308961842	9.6439681514395
ATPSYNF-RA	ATPSYNF-RA	ATPSYNF-RA	0.00959194845821707	1		9.55009365372977	9.7957203824003	9.7723024255263	9.72644626802004	9.62746383745797	9.79866172318244
LEVY-RB	LEVY-RB	LEVY-RB	0.0461850970427915	1		10.5139058107921	10.3556010882321	10.3282997284588	10.4250027005385	10.4852295795673	10.4309106628688
CLU-RA	CLU-RA	CLU-RA	-0.0310365337414936	1		9.6407267663901	9.64595036172769	9.91583666149738	9.60993737994271	9.668948941427	9.83682495163556
BSG-RH	BSG-RH	BSG-RH	-1.07893049862053	1		8.98478994492126	9.17807223040014	9.08033083846662	8.23214751860673	8.08954458174936	7.68433496404232
LPR1-RP	LPR1-RP	LPR1-RP	-3.39321428859442	1		8.66962575269156	8.34309484682635	7.71471223688681	2	6.53379107477719	2
SSH-RB	SSH-RB	SSH-RB	-0.330671388333212	1		9.68979468197893	9.79874398159518	9.97914426430042	9.36285261437748	9.56406769468297	9.56306462079911
TSP29FB-RB	TSP29FB-RB	TSP29FB-RB	0.0417914044883945	1		10.2814179837609	10.4237746337288	10.5193022565719	10.3991554596956	10.6149008560124	10.3367029646327
BT-RH	BT-RH	BT-RH	0.302085287866712	1		9.34727547131134	9.49007870403512	9.41546440645033	9.72164133918015	9.68606566081557	9.74983760046691
PFK-RB	PFK-RB	PFK-RB	-0.120842704997449	1		10.6139049375077	10.5538444416085	10.4425168142752	10.4397065983137	10.4543433415372	10.359482465193
CG31937-RA	CG31937-RA	CG31937-RA	-0.784249523760074	1		9.02205323003079	9.17807223040014	9.44765286134214	8.50992674934856	8.34258133794802	8.48708248191404
BUG22-RA	BUG22-RA	BUG22-RA	0.375003671742256	1		9.20870007588108	9.20794798378187	9.17229230299016	9.59600256969719	9.47331631092699	9.62303443296356
ZASP66-RI	ZASP66-RI	ZASP66-RI	-1.73646063456044	0.0118209530839268		8.70060093986207	8.89412287746207	8.32987852391346	6.95628260086421	6.77685253269958	7.10185004607822
PMCA-RM	PMCA-RM	PMCA-RM	-0.197997352853847	1		10.1117524226354	10.0026170908679	10.0826976942695	10.0192168353591	9.73211567774601	9.83552564641481
CG33199-RA	CG33199-RA	CG33199-RA	-0.100065158584317	1		10.0544555062743	10.0977500343166	10.0711216419548	10.1212512706542	9.87703647666291	9.9114839043256
BOR-RA	BOR-RA	BOR-RA	0.0754278046483808	1		10.2105561162159	10.1400860202274	10.3098125028021	10.1560960187281	10.4215044216994	10.3051340827664
ENC-RA	ENC-RA	ENC-RA	1.92736253577647	0.0418381980790642		6.8106855488256	6.77288759854804	5.87988356670864	8.44144242015742	8.20685445596474	8.59851610788558
WAL-RA	WAL-RA	WAL-RA	-0.225189444807406	1		10.0634198914095	10.0490643427426	10.153931436594	9.95242956713936	9.79460650417896	9.84071586101564
CG10737-RE	CG10737-RE	CG10737-RE	1.64331781118164	1		6.95896291738438	7.58748030767415	5.7309021422057	8.34058700405793	8.6303266552798	8.67895822657372
D2HGDH-RA	D2HGDH-RA	D2HGDH-RA	-1.49531829422377	0.976063794103329		8.82177718945031	8.38393354820544	9.0227362136295	7.62507901389787	7.10422299850301	7.08445318199082
OST48-RA	OST48-RA	OST48-RA	0.143362416120684	1		9.37634249137281	9.48069577947042	9.65485849896405	9.59249773469497	9.58703029231297	9.76493215091495
CG8475-RC	CG8475-RC	CG8475-RC	-0.548001613777134	1		9.52867624479516	9.68242208179126	9.32522117996901	9.2494757815076	9.01938358939218	8.58311436481011
CG1208-RB	CG1208-RB	CG1208-RB	-1.1249967458085	1		7.38795679911335	7.90058330943318	9.07002866263916	7.17826934992665	7.38142082963708	7.00346195645076
CG15572-RA	CG15572-RA	CG15572-RA	0.209355862422267	1		9.5178471167419	9.46174484920243	9.72219561659595	9.80879646907352	9.7217780861758	9.80531402978397
MACON2-RA	MACON2-RA	MACON2-RA	0.0806742384518155	1		10.002577513528	9.88946430232116	10.0646501382448	10.0021473668028	10.080056486081	10.1168888089698
ANK2-RL	ANK2-RL	ANK2-RL	-0.479700771501931	1		8.86000839437829	8.5653155220384	7.45452394669877	6.58514867208618	7.79831265501586	8.69624108500617
MTPALPHA-RA	MTPALPHA-RA	MTPALPHA-RA	-0.20486758449967	1		10.3899219376077	10.2257042372338	10.2171520555811	10.1866363463305	10.012116824852	10.0172659567677
ALPHASNAP-RA	ALPHASNAP-RA	ALPHASNAP-RA	-0.0761090959118525	1		10.1983998784956	10.2121607810034	9.99828651981066	10.1912780011479	10.0019005248627	9.9871570640242
NLP-RB	NLP-RB	NLP-RB	0.785880547708843	1		8.48624379621514	8.47369441137116	8.24083732093411	9.06705082912922	9.23825370692853	9.2367567472918
ASRNA:CR46485-RA	ASRNA:CR46485-RA	ASRNA:CR46485-RA	-0.300592012790172	1		10.3305144919318	10.2290703283909	10.2322449189543	10.0717653541841	9.96906320252277	9.84717748115413
SMURF-RA	SMURF-RA	SMURF-RA	0.0741775479932033	1		9.81715426436048	9.54332816532359	9.86012462265072	9.57839262373979	9.90105750716307	9.95401357449761
CYLD-RE	CYLD-RE	CYLD-RE	0.471851924714544	1		9.19516932254677	8.97386675657419	9.14064518924183	9.57839262373979	9.56175120465393	9.57868074031299
STRIP-RC	STRIP-RC	STRIP-RC	-0.370922638031535	1		9.33004526427926	9.62225164467893	9.65313413588809	9.19966498367505	9.01938358939218	9.28515055735616
STA-RE	STA-RE	STA-RE	-0.146853744716192	1		9.5178471167419	9.96003661585819	9.58603259037062	9.37514384058249	10.0670487990337	9.03192795518595
HEX-T2-RA	HEX-T2-RA	HEX-T2-RA	0.100690184458244	1		10.2266067214355	10.1916041822882	10.191244990354	10.3850434971997	10.3155022258075	10.2070633519162
CG1640-RE	CG1640-RE	CG1640-RE	0.41576237119652	1		8.71584265807356	9.20339179075493	9.24964149990873	9.66102601729977	9.80051279306119	8.83534224294877
COLT-RA	COLT-RA	COLT-RA	-1.22577342136649	1		8.85657439347954	5.43158418218251	8.37660558779141	5.44074896485703	6.74453769582107	7.74649100801039
HRD3-RA	HRD3-RA	HRD3-RA	-0.0325825150416768	1		9.77593779521931	9.8491987016267	9.7691217182296	9.56593650314234	9.7906555020513	9.91886432237443
GBA1A-RA	GBA1A-RA	GBA1A-RA	-2.04231177418696	1		5.94118799100513	6.58950853422061	8.78519803037108	5.04901905200574	5.90363021565866	5.94546734631277
ASRNA:CR44370-RB	ASRNA:CR44370-RB	ASRNA:CR44370-RB	-0.785276028683044	1		9.28477034551774	9.04179662317012	9.43365869669474	8.13911628341624	8.54846092592235	8.70480548880565
CG13124-RD	CG13124-RD	CG13124-RD	-0.149191300940357	1		9.85722584950057	9.88662516153344	10.0345015226026	9.93038770251529	9.65597679914631	9.7359768733895
VHA55-RC	VHA55-RC	VHA55-RC	-0.0281574238313449	1		11.0082981605836	10.7825773182591	10.8555178530088	10.8333098218348	10.9521002368409	10.781990673194
CG4983-RA	CG4983-RA	CG4983-RA	0.0599143043989365	1		10.0529560116736	9.97347851118205	10.1305754857257	10.1714469943233	10.0784369245326	10.0866257288381
MDR49-RB	MDR49-RB	MDR49-RB	0.362852264605413	1		8.07212588937311	7.98795004835179	9.17229230299016	8.69453250790318	8.88501453431538	9.03419506467105
IDH-RD	IDH-RD	IDH-RD	0.244559963002471	1		9.25898979834597	9.14281343665027	9.59863020709359	9.39740933507514	9.66031381953245	9.69501089501221
KAY-RB	KAY-RB	KAY-RB	0.602260740898182	1		8.36580306912311	8.89976623548769	8.48526513564156	9.46029377907837	9.1391932536302	8.95743278013702
CG17192-RA	CG17192-RA	CG17192-RA	1.6376480331394	1		7.42552398128604	7.14012360801941	6.25209912084976	8.88707120266477	8.69939026626901	8.20663802662174
CG5555-RA	CG5555-RA	CG5555-RA	0.77060814401487	1		8.30663175120005	8.66146434943755	8.50068882640986	9.34837923427004	9.3336651618436	9.09843778586187
COX5B-RB	COX5B-RB	COX5B-RB	-0.133744688976722	1		10.205165985495	10.1566785738304	10.1995387202235	10.2096967081492	9.98298064830306	9.95401357449761
NULP1-RA	NULP1-RA	NULP1-RA	0.106664622117653	1		8.72716919577466	7.72734049031436	8.47749101142467	7.65898481004574	8.35868339081217	9.06556610864597
SEC71-RA	SEC71-RA	SEC71-RA	-0.0594655487568097	1		10.1246577715812	10.0817033318523	10.1143744160474	9.93316142269095	10.0719404357676	10.1296668579925
PNS-RA	PNS-RA	PNS-RA	0.671826980977408	1		7.95498017927347	7.27650820195053	8.18941622477437	8.98922513000438	7.62276243301122	8.6198059965799
PROSALPHA1R-RA	PROSALPHA1R-RA	PROSALPHA1R-RA	-0.437022778977546	1		9.92108564986486	9.92587352101253	9.99011377661918	9.47559574922142	9.59611396401624	9.46899807494376
4E-T-RG	4E-T-RG	4E-T-RG	1.44488012732789	NA		8.08978304653551	2	2	6.58514867208618	8.26496669217555	8.40537148112661
CG16782-RA	CG16782-RA	CG16782-RA	0.168562759118885	1		10.3514035188753	10.0065453230504	10.2437483126313	10.3005695579278	10.4937605380271	10.3256397146903
CG32591-RB	CG32591-RB	CG32591-RB	0.146469980812854	1		9.57538178394671	9.50496559729617	9.80838525311874	9.9646817089279	9.69031329663095	9.6689859585437
JAR-RB	JAR-RB	JAR-RB	0.156202568807107	1		9.33991628014012	9.43284336413036	9.71063621245637	9.62888059500377	9.6185760281525	9.72619451590917
HYDR2-RA	HYDR2-RA	HYDR2-RA	0.158770860889675	1		9.89454101356224	9.9491921915985	9.82226255808765	10.0270274475597	10.0703117323506	10.0478817110104
CG17325-RB	CG17325-RB	CG17325-RB	2.23935651177309	3.45144103598118e-10		6.20153552900573	6.44260262360855	6.11851618485926	8.24559888763119	8.56243189828124	8.50353829728533
CG42305-RA	CG42305-RA	CG42305-RA	2.23935651177309	3.45144103598118e-10		6.20153552900573	6.44260262360855	6.11851618485926	8.24559888763119	8.56243189828124	8.50353829728533
CG32371-RA	CG32371-RA	CG32371-RA	0.117036852333685	1		10.223943990617	10.062963365462	10.2007196561982	10.2074071885184	10.3534953000206	10.2795630991835
TRXR-1-RA	TRXR-1-RA	TRXR-1-RA	-0.0389265005738351	1		10.7726428373287	10.4907423724958	10.6590281296298	10.5940231250849	10.669708858635	10.5537246438487
CG46298-RB	CG46298-RB	CG46298-RB	-0.504931353732232	1		9.82420367060998	9.57188705901068	9.82685882053958	9.36079385720439	9.15156917849065	9.20491047018069
SVIL-RE	SVIL-RE	SVIL-RE	-0.28818240728593	1		10.0797113119738	9.9451044243142	10.1342884980127	9.5075833476477	9.93367062117856	9.83292352019435
GLD-RA	GLD-RA	GLD-RA	-0.376385115662998	1		8.88382022100434	8.97920720745595	9.66687167442378	8.96503451888505	8.89608970414215	8.66732021573234
GLD-RB	GLD-RB	GLD-RB	-0.376385115662998	1		8.88382022100434	8.97920720745595	9.66687167442378	8.96503451888505	8.89608970414215	8.66732021573234
KPC1-RA	KPC1-RA	KPC1-RA	0.142094220167966	1		9.62869790538396	9.49940099853599	8.98758991254493	9.60646627529829	9.39480616870808	9.60026316782824
PROSBETA6-RA	PROSBETA6-RA	PROSBETA6-RA	0.0299755033873351	1		10.037874717691	10.023445138594	10.0698296614698	10.0565824171489	10.0555700639771	10.1050753361025
INVADOLYSIN-RA	INVADOLYSIN-RA	INVADOLYSIN-RA	0.172226105208595	1		9.44882901824948	9.24610544896487	8.71420303123566	9.71682035392368	9.20894712208815	8.99283180794867
TRPRS-M-RB	TRPRS-M-RB	TRPRS-M-RB	-0.166353462074196	1		10.3538412847553	9.48069577947042	9.72054993284015	9.50572122945594	9.98124829220076	9.67626232471988
CG9485-RA	CG9485-RA	CG9485-RA	-1.284398836135	1		9.10253491008563	7.50101816275696	8.75335998660742	7.69211202507971	7.42285254970181	6.72901363534924
RPS15AA-RD	RPS15AA-RD	RPS15AA-RD	-0.390379654123526	1		9.41887360896499	9.60680857807965	9.80838525311874	9.08711434893895	9.30625197978133	9.29652745641672
CG2100-RA	CG2100-RA	CG2100-RA	-0.977363837486787	1		8.62187914393608	8.54745088085298	8.62200935998471	8.4569445721532	7.91179430926217	2
SC2-RA	SC2-RA	SC2-RA	-0.164081043732468	1		10.3004994944873	10.2030606567405	10.3465530462181	10.1819797094699	10.1073144517862	10.0712527527786
BEST2-RA	BEST2-RA	BEST2-RA	0.400023916321935	1		9.17048949940991	9.30044737695969	9.4316484029664	9.70063304946348	9.76671952959249	9.6469340399626
GIP-RA	GIP-RA	GIP-RA	0.0170662195104019	1		8.78972555301961	8.94413558780431	9.51565717772629	8.97583600865559	9.07566923013172	9.33012955906145
CG13917-RA	CG13917-RA	CG13917-RA	0.0817216750203493	1		8.70442649207237	9.13565708084103	8.37660558779141	9.19735947570744	8.2706512186973	8.93819203691952
CG10164-RB	CG10164-RB	CG10164-RB	0.543734546249977	1		8.92374782476992	8.88276950151742	9.12828594952869	9.42131336053922	9.64069372361614	9.50376912254955
PP1ALPHA-96A-RA	PP1ALPHA-96A-RA	PP1ALPHA-96A-RA	-0.358902052678589	1		9.98381294445819	10.0817033318523	9.99011377661918	9.76898533464473	9.72385153888141	9.48400268418255
ALPHACOP-RB	ALPHACOP-RB	ALPHACOP-RB	0.233087760579971	1		8.72716919577466	9.30683296953259	9.30998100989442	9.18344851694959	9.42315617814018	9.49227163725615
CG14995-RI	CG14995-RI	CG14995-RI	-0.277130197423599	1		9.72223241418181	9.55767827827023	10.0331763125887	9.31898945402676	9.64726344753816	9.5440993793257
CG7069-RA	CG7069-RA	CG7069-RA	0.00575535779228607	1		10.2451094878131	10.1388935034585	10.2241376178029	10.1584683651262	10.2290954247768	10.2368956070603
DNAJ-H-RA	DNAJ-H-RA	DNAJ-H-RA	0.399406072509091	1		9.72223241418181	9.28327964761479	9.12580134514664	9.7439286801914	9.92468512627654	9.71210364376775
MS(2)34FE-RA	MS(2)34FE-RA	MS(2)34FE-RA	0.110523066047167	1		9.60023427882623	9.36510719899756	9.71229323723287	9.60124390898759	9.61411150610654	9.79999464068347
MENL-2-RA	MENL-2-RA	MENL-2-RA	0.116199392856686	1		9.47593876134659	9.5031131148126	9.75793369243333	9.68426205750499	9.638497150533	9.77309945811085
CG18787-RB	CG18787-RB	CG18787-RB	0.549773009045515	1		8.62994745648062	8.65813855826816	8.75657559537436	9.11913394045261	9.17297482882484	9.37374854193553
COL4A1-RB	COL4A1-RB	COL4A1-RB	-0.387112753253354	1		9.5025484659254	9.74958909168062	9.12331245440455	9.2494757815076	9.04282656907459	8.98347666981093
CG7251-RA	CG7251-RA	CG7251-RA	0.33601827231498	1		9.49152067309831	9.44254166639985	9.45360905431836	9.78749630755547	9.81420082172195	9.78929665874571
PIF1A-RH	PIF1A-RH	PIF1A-RH	-0.482561650459782	1		10.0499523387658	9.83159194115104	9.63577619142558	9.42919415722578	9.37647080725301	9.29652745641672
PIF1B-RE	PIF1B-RE	PIF1B-RE	-0.482561650459782	1		10.0499523387658	9.83159194115104	9.63577619142558	9.42919415722578	9.37647080725301	9.29652745641672
CG43897-RG	CG43897-RG	CG43897-RG	1.34581020555571	1		7.942077053214	5.97127361038673	7.42249014102194	8.31954138351519	8.83984354490931	8.72459356982988
VELO-RA	VELO-RA	VELO-RA	-1.19910731832326	NA		8.30158949020418	7.62203087235574	8.26813140916214	8.45308462256122	2	3.28726548375744
CG17841-RA	CG17841-RA	CG17841-RA	-0.152014846381711	1		9.79579698677768	10.0013052996596	10.0424273208481	9.85194246572467	9.78272088792594	9.76493215091495
CG6277-RA	CG6277-RA	CG6277-RA	-3.82455381753357	0.631364941514721		2.63444563710979	6.31325709795022	8.62553110239207	4.24962971387774	3.49654945585916	3.877937795207
CG4213-RA	CG4213-RA	CG4213-RA	-1.45940035997542	1		9.18425260104361	8.51104393632806	8.55340908971199	7.63873710152075	6.80845938079364	7.45311878662614
CYT-B5-R-RB	CYT-B5-R-RB	CYT-B5-R-RB	0.0687162287295048	1		5.21492010592789	7.55923145382974	8.96830424632576	8.10999546147651	8.31533865777172	7.3836979785958
CDK12-RC	CDK12-RC	CDK12-RC	-1.20166364242344	1		7.82747495118642	8.19490226324783	8.79148218521797	5.98072959694263	6.30917087889417	8.14083630116644
LETM1-RA	LETM1-RA	LETM1-RA	0.567538415484931	1		6.11220499845758	8.7136600288273	2	7.76242016372565	8.18293790616848	7.76298799741732
SCSBETAA-RI	SCSBETAA-RI	SCSBETAA-RI	-1.42099846274536	1		7.48900081691126	8.89694731584784	7.98527266874529	6.73254477050104	6.28690445307062	7.34038332157908
SVIL-RW	SVIL-RW	SVIL-RW	0.567603258462187	1		8.21305951326805	8.74534867451508	8.600696438484	9.10935723297522	8.96432451417423	9.21493815465124
CG5758-RC	CG5758-RC	CG5758-RC	-0.43606920615301	1		9.09963280844307	9.46555500241239	8.74690718715167	8.99719936130815	8.33717380082922	8.69050310605226
OBP19D-RB	OBP19D-RB	OBP19D-RB	-0.0430227644773349	1		10.9295914321462	11.0115773065313	10.9463219955533	10.9120443867962	11.1377312780156	10.6778154962144
CG9702-RA	CG9702-RA	CG9702-RA	0.524531172746496	1		8.52136672539215	8.90257965790602	8.84079367118859	9.36079385720439	9.20003778659873	9.29274511649997
EIF4E4-RA	EIF4E4-RA	EIF4E4-RA	0.251364140580448	1		9.64272186177428	9.51786679654312	9.69898344151977	9.84753845337104	9.88261539619439	9.88409468230083
CG6209-RA	CG6209-RA	CG6209-RA	0.0104064487753588	1		10.2928971486224	10.1436576675845	10.2597005086839	10.3187134100808	10.2173696318631	10.1898804938994
PAX-RD	PAX-RD	PAX-RD	-0.138932567688046	1		10.3230690820993	10.4794807198914	10.360357281175	10.2897891308439	10.3628392671177	10.0931643297027
CG7461-RB	CG7461-RB	CG7461-RB	-0.000968766287563722	1		9.98381294445819	9.89512587687743	9.96113897702191	10.1090380128145	9.82389907885802	9.88535099259727
MINO-RE	MINO-RE	MINO-RE	-0.995222167932357	1		8.62994745648062	8.61075406446291	9.1504569098189	8.33220556062133	7.0523655932735	7.84275666205683
SCNY-RB	SCNY-RB	SCNY-RB	0.917627521402585	1		8.3463477083144	8.09513384755637	7.8229711974874	8.82271460589459	9.11411828223106	9.07660676366154
MASK-RA	MASK-RA	MASK-RA	-0.0677872855973628	1		9.89788592580001	8.96042849502569	9.56234110681377	9.28465125122472	9.48069214794499	9.58488016423748
MFE2-RA	MFE2-RA	MFE2-RA	-0.236206515902194	1		10.0678812820938	10.0667308832478	10.0278632659609	9.99685433113178	9.74442379736745	9.69644305105343
ND-SGDH-RB	ND-SGDH-RB	ND-SGDH-RB	-0.272648991881289	1		9.66645025216815	9.86803329304115	9.75632829676551	9.59600256969719	9.37383234324975	9.50213222392968
PIF2-RA	PIF2-RA	PIF2-RA	0.293419244097799	1		8.94653861200562	9.03924223152311	9.3657937416453	9.51500787831081	9.28394010781278	9.45044461879377
MHC-RL	MHC-RL	MHC-RL	-0.206129459922598	1		9.93743140364468	10.1365055086745	9.60756162885832	9.75023376015039	9.8354515805343	9.5135517028467
UNC-89-RH	UNC-89-RH	UNC-89-RH	-0.550341429208457	1		9.51349260264211	9.69058408029416	9.66516161880657	9.12399756074648	9.22367482915625	8.87888052074609
GSTE3-RA	GSTE3-RA	GSTE3-RA	0.140673239349224	1		8.11299470522026	8.4508115788697	9.23818518666743	8.67478099143495	8.7119795395259	9.04322804340534
TTLL6A-RC	TTLL6A-RC	TTLL6A-RC	0.179572819871984	1		9.7260011090173	9.55052106382926	9.82838765973518	9.80577277506622	9.91382813429232	9.93108173159578
CG6664-RA	CG6664-RA	CG6664-RA	0.551344634215654	1		8.65388514266962	8.2489606297036	8.63604504030416	9.11913394045261	8.83217560621028	9.2229104192858
CG5122-RA	CG5122-RA	CG5122-RA	-0.14759973621476	1		10.1203688027439	10.1281162614588	10.1793134803878	9.99950327638699	9.97951385342272	10.0069146044632
SLIK-RB	SLIK-RB	SLIK-RB	-0.34081589931366	1		8.84622307364305	8.97920720745595	8.01242712147785	8.87269474650408	7.19071646247586	8.46035641484352
ND-30-RA	ND-30-RA	ND-30-RA	-0.102888375660719	1		9.88614464567008	10.0503334380513	9.8984746993956	9.93038770251529	9.77674115718776	9.8211555205386
ETFB-RA	ETFB-RA	ETFB-RA	-0.196932646862528	1		9.86408260731065	10.0130687009665	10.2042566751577	9.87664773962957	9.94081893920675	9.69070587691478
TOC-RB	TOC-RB	TOC-RB	0.0248771052349826	1		9.85722584950057	10.007852360488	10.0171781105014	9.97951660730915	9.99676511652591	9.99066340824207
CG9747-RA	CG9747-RA	CG9747-RA	0.0819609357112427	1		9.40953001346538	9.28759077027412	9.67369169904955	9.48318629880977	9.46342283364012	9.68205710932311
MILT-RF	MILT-RF	MILT-RF	1.6660300832961	1		2	7.66242812363493	2	8.52471388179765	6.14556700477834	7.66690801681135
DIC2-RC	DIC2-RC	DIC2-RC	0.0511190661286269	1		9.86579171689801	9.97080013272881	10.0238656009513	9.94282766202434	10.0456579296169	10.0320879967766
HSP60D-RB	HSP60D-RB	HSP60D-RB	0.242647680467483	1		9.6878636756873	9.48069577947042	9.61997345004029	9.97817426599777	9.77674115718776	9.75121637702874
CG6912-RA	CG6912-RA	CG6912-RA	-3.50222321769518	1.20940850985355e-33		8.28635609989882	8.24009039935967	8.35978851435634	4.77991882909951	5.05079446268936	5.07194414232527
ZIP-RC	ZIP-RC	ZIP-RC	0.0120380511220493	1		10.0056813497666	9.15230035716596	9.79280783182069	9.57839262373979	9.78272088792594	9.74569334696713
RPL9-RA	RPL9-RA	RPL9-RA	-0.235054212942711	1		9.84514754400508	9.93689397765335	10.0091119866842	9.87520614051048	9.64288695739396	9.55834663212816
CG33303-RA	CG33303-RA	CG33303-RA	0.0406016827130331	1		9.16216817123311	9.24610544896487	9.58603259037062	9.39137092660564	9.22074129097672	9.52003676443019
PI3K68D-RD	PI3K68D-RD	PI3K68D-RD	0.312501822554654	1		8.60150871672828	8.97118909947483	8.85586414225147	9.14568320010841	8.8701141324933	9.32643440799827
JP-RE	JP-RE	JP-RE	3.13182420145271	1		2	6.5469857997779	2	8.31954138351519	7.54045383203673	8.18639553178606
ALPHA-MAN-IIB-RC	ALPHA-MAN-IIB-RC	ALPHA-MAN-IIB-RC	1.13293430747628	1		7.08169317801277	7.32764568987553	8.33418953243326	8.73324235826692	8.9608125425396	8.71614617613695
CG4572-RD	CG4572-RD	CG4572-RD	-0.335477944511379	1		10.2186037399497	10.1148337978983	10.0607532559823	9.84900795175238	9.80443692832517	9.74014909195933
CG15286-RA	CG15286-RA	CG15286-RA	-0.460250434151412	1		2	8.4584795881045	8.50068882640986	7.88781572024624	6.30917087889417	7.70724819469143
COPIA{}1684	COPIA{}1684	COPIA{}1684	1.70024825429949	1		7.48010190773565	6.01352850993855	6.67552383306457	8.7010567087553	8.44165143433649	8.35909978845143
RPN1-RA	RPN1-RA	RPN1-RA	-0.0390720682500793	1		10.1445060747626	9.89653780579315	10.0607532559823	9.96739033417242	9.95501018852721	10.0646138554222
CG8654-RA	CG8654-RA	CG8654-RA	-0.21394894627665	1		9.07915297512681	8.06028327045003	2	7.64551796113074	8.15861818216073	7.75201099108486
PRTP-RA	PRTP-RA	PRTP-RA	0.0679274767746638	1		9.78499860301444	9.83601381667332	9.93866563018131	9.88383420650812	9.919266843288	9.96356109264276
CLIP-190-RQ	CLIP-190-RQ	CLIP-190-RQ	-2.40112522090531	1.30825414233184e-10		8.56410105581311	8.55462330486019	8.15571293499866	6.1235655350744	6.21796584948604	5.98350581734031
CG3927-RA	CG3927-RA	CG3927-RA	0.808437533118929	1		7.59995264444783	7.72097911642188	7.76667083047846	7.96573988006659	8.37460770906198	8.96220313670653
CG1673-RA	CG1673-RA	CG1673-RA	-0.162450617726849	1		9.08796566897582	8.61419077084086	9.54756596432783	8.87269474650408	8.8701141324933	9.15161237843168
UEV1A-RC	UEV1A-RC	UEV1A-RC	-1.42494759494506	1		2	8.4508115788697	8.17986678671832	6.30582745362962	7.36025006184415	2
CG13337-RA	CG13337-RA	CG13337-RA	-0.0443457144046729	1		10.4662592958709	10.2818863221369	10.4244345952111	10.3005695579278	10.3983238308679	10.3458579712526
SPN42DD-RB	SPN42DD-RB	SPN42DD-RB	0.634812356718312	1		8.50829562638413	8.72959135464579	8.80396896790831	9.31261298770309	9.37118904506543	9.27368322800626
SOV-RB	SOV-RB	SOV-RB	2.32605484927216	0.875525509225447		5.62328083858602	5.4926078003496	5.8073150910657	5.79804030107741	8.25352999987589	8.42968564387707
CG5554-RA	CG5554-RA	CG5554-RA	0.116504202606762	1		9.62668330816536	9.61883410961096	9.69228221184137	9.64757829759394	9.75460095514576	9.87273838620402
CG43675-RB	CG43675-RB	CG43675-RB	0.643748746963107	1		8.84622307364305	8.37990130835275	8.75013719458812	9.51500787831081	9.36854089495318	9.00212667343635
CG7542-RA	CG7542-RA	CG7542-RA	-0.170778076921898	1		8.48179269182805	8.82165267131866	9.46544817327534	9.07962318888849	8.64353043433935	8.67315095638858
GPO1-RB	GPO1-RB	GPO1-RB	0.0119126551050851	1		9.95520038113013	9.96945907652728	9.62701826926127	10.0717653541841	9.81420082172195	9.70073100872024
VHA16-1-RC	VHA16-1-RC	VHA16-1-RC	-0.154118724205153	1		9.59817951136277	9.65265053132026	9.55497245016079	9.39539933914394	9.28112670438529	9.63801801968368
EIF3M-RB	EIF3M-RB	EIF3M-RB	-0.370981215280984	1		10.0841226829593	10.1341135546511	9.89992953667482	9.71036721068131	9.90654448106666	9.3575455752418
CG10514-RA	CG10514-RA	CG10514-RA	-0.137241641159413	1		10.3501830895054	10.2666803699551	9.86757924122331	10.0905220495856	10.0961528843736	9.92620717638628
TART-A{}6259	TART-A{}6259	TART-A{}6259	0.738398095935976	1		8.73467111832631	8.4584795881045	8.57906393428449	9.35252932322043	9.44845423171483	9.17028537780834
CG42825-RA	CG42825-RA	CG42825-RA	-0.568749704263786	1		7.71060605552698	8.17176609873974	9.07518894641535	7.58331136703031	7.5310116863495	8.34820760636918
TER94-RC	TER94-RC	TER94-RC	-0.302293714908762	1		10.0164924899498	9.62906252335062	10.1005222688993	9.62888059500377	9.66463784106363	9.59105306247873
CG31327-RA	CG31327-RA	CG31327-RA	0.0482999469588421	1		9.53728139986377	9.55052106382926	9.70731644236306	9.56056506681737	9.58930657777423	9.78122078914433
CLPX-RA	CLPX-RA	CLPX-RA	-0.211011441290181	1		9.9012231007392	9.92863653737634	9.90862788560516	9.85047595485695	9.57099493094309	9.66752627103704
SYD-RD	SYD-RD	SYD-RD	1.02406351526356	1		6.22302988678611	8.08030085122333	7.84126010719987	8.60691850539182	8.41109482669186	8.73856356497208
MINO-RC	MINO-RC	MINO-RC	-0.117311701441095	1		9.07028611796551	9.21701742881799	9.82072721079638	9.32322482804113	9.41547944197739	9.1220764090751
PAR-1-RV	PAR-1-RV	PAR-1-RV	-0.0646703908101058	1		9.65463483981761	9.96003661585819	9.81456942977922	9.75964001286852	9.74237972227546	9.75396998336787
SEC61BETA-RA	SEC61BETA-RA	SEC61BETA-RA	0.018914024946077	1		9.31761075411079	9.51786679654312	9.68386166406098	9.50572122945594	9.45095980871675	9.6350337258447
HASP-RH	HASP-RH	HASP-RH	0.12552404667187	1		9.40248238917376	9.76358401954302	9.86757924122331	9.80122531839572	9.91201066551262	9.7359768733895
IP259-RA	IP259-RA	IP259-RA	-0.369594101875489	1		9.83645785004262	9.94646830074489	9.72875964328273	9.65935189143239	9.58246691839852	9.12420629216317
CG9570-RA	CG9570-RA	CG9570-RA	0.136520156667121	1		9.50693608816129	9.48069577947042	9.73855002342234	9.65767582062604	9.69666139317411	9.78929665874571
MBC-RA	MBC-RA	MBC-RA	-1.1852499608769	1		7.97412103551846	8.96581882971869	7.64701658286262	6.86626796134205	7.58675926908433	6.87781234962364
DHOD-RD	DHOD-RD	DHOD-RD	0.183203028494794	1		10.0180303462108	9.930016063714	9.95555337454492	10.1737942520424	10.1906328636698	10.0888085568193
DER-1-RA	DER-1-RA	DER-1-RA	1.9035151419806	1		7.18387683044383	6.42705455162793	5.2729800369153	8.37771234970999	8.17689630093537	8.46372437483497
HRB98DE-RE	HRB98DE-RE	HRB98DE-RE	0.0727912123515295	1		9.94553535195274	10.0566622226398	9.86460201449143	10.0244286057631	10.0506225095294	10.0184115357576
AGO2-RB	AGO2-RB	AGO2-RB	-0.32792718706993	1		10.1131920643869	9.97882039677455	9.78495559011695	9.30192251249901	9.89002055419633	9.66752627103704
CG11929-RA	CG11929-RA	CG11929-RA	0.096283986786017	1		9.27451334306368	9.17807223040014	9.25192188604468	9.14807271690936	9.20894712208815	9.58796991487389
RHAU-RA	RHAU-RA	RHAU-RA	-0.939181259353173	1		8.01165734143287	8.81569468565369	7.85932006943738	5.47160313295987	7.39189084080474	8.1492275281185
CG13245-RA	CG13245-RA	CG13245-RA	-0.0133834783231225	1		9.72223241418181	9.91197850238778	9.93299216502978	9.89098505295033	9.81420082172195	9.83292352019435
CG43816-RA	CG43816-RA	CG43816-RA	-0.0133834783231225	1		9.72223241418181	9.91197850238778	9.93299216502978	9.89098505295033	9.81420082172195	9.83292352019435
CG6661-RA	CG6661-RA	CG6661-RA	0.0520449369217996	1		10.0409036151132	9.97080013272881	10.128094824637	10.1028923916533	10.1073144517862	10.0898987335585
KHC-73-RF	KHC-73-RF	KHC-73-RF	-0.253003422629497	1		9.41187159161838	9.09687849909019	9.39084282791019	8.82868528924028	8.86260582116413	9.39507325158705
PAPLA1-RB	PAPLA1-RB	PAPLA1-RB	-0.198034353727648	1		8.97532177101407	6.01352850993855	8.30373839619934	7.54029835544088	8.892407419572	6.79467217746739
ACT79B-RB	ACT79B-RB	ACT79B-RB	0.207861699012067	1		9.13123929718918	9.0366833091253	8.87965416063546	9.24724857595542	8.93955926214555	9.43679973532319
GPO1-RC	GPO1-RC	GPO1-RC	0.515574381407829	1		8.46384966125476	8.66478249141438	8.94029824364288	9.29762404254018	9.11411828223106	9.22688009184922
ZASP52-RY	ZASP52-RY	ZASP52-RY	-0.899382088670038	1		7.20563391146151	7.15907053430181	8.94029824364288	7.46563133425048	6.62537071942689	7.21808598887201
GW-RE	GW-RE	GW-RE	0.157076483021874	1		9.53728139986377	9.59468196502035	9.695636717527	9.49637441481084	9.91745621744381	9.8561754031779
CG33502-RA	CG33502-RA	CG33502-RA	-7.40406080814643	NA		2	2	8.50833927443763	2.30419032162118	2.38251423507334	2
FHOS-RF	FHOS-RF	FHOS-RF	-0.914562561633694	1		9.3225974262169	9.14281343665027	9.05182091531462	8.53570560977109	8.12763043147251	8.10245983075624
MST33A-RC	MST33A-RC	MST33A-RC	1.94478705951458	0.324556648764371		5.48778359131817	6.61717631115107	6.99158527230449	8.49873607939127	8.28757163177199	8.38774986699278
DHC64C-RD	DHC64C-RD	DHC64C-RD	-0.537159557909777	1		8.47732781206838	6.15237489802054	8.3724196616742	6.73254477050104	6.37397959889423	8.39482436197096
EXU-RA	EXU-RA	EXU-RA	-0.377605886435184	1		10.0164924899498	9.90217174370466	9.78967206181603	9.60993737994271	9.46093882693356	9.50866870435811
PROSBETA1-RA	PROSBETA1-RA	PROSBETA1-RA	-0.00606100853773057	1		9.72975998468592	9.96542841219335	9.93583168649935	9.8952586093932	9.8788985146191	9.85489341650379
MLP84B-RB	MLP84B-RB	MLP84B-RB	-0.0675106182539088	1		10.1916018894946	10.2753891004716	10.3917179528291	10.2973438797354	10.3058455380877	10.0523626248157
UGGT-RA	UGGT-RA	UGGT-RA	-0.043056027370092	1		9.54583553246928	9.52883388028682	9.82685882053958	9.54432971172003	9.53602126189488	9.70358258315545
MILT-RC	MILT-RC	MILT-RC	0.136892133937647	1		7.70297761247266	7.75873329658279	7.286729853357	8.78636209734225	7.58675926908433	2
ACP24A4-RB	ACP24A4-RB	ACP24A4-RB	0.333165161633687	1		8.2657914276523	7.56634569223497	8.65339976975916	8.59645809116877	7.96885523589072	8.94061120989844
CG3702-RB	CG3702-RB	CG3702-RB	0.631001013222349	1		8.07212588937311	8.46610705679838	8.92894182352993	8.70430777845412	9.65162670151526	8.94784448421348
CG32473-RB	CG32473-RB	CG32473-RB	0.147139291055818	1		9.27708443833487	9.10422932515068	9.31653223452736	9.22478534419836	9.28394010781278	9.60026316782824
CG10164-RA	CG10164-RA	CG10164-RA	0.078820024129177	1		9.57119775777766	9.27461856070281	9.47913879447093	9.3731025611133	9.45346104174206	9.71916628304868
CG14245-RB	CG14245-RB	CG14245-RB	-0.770761635513557	1		6.52942403319406	7.53041840441832	8.91461942187502	7.00981693641225	7.11690124495851	7.51286379773013
CG42556-RA	CG42556-RA	CG42556-RA	0.286907518775466	1		9.13123929718918	9.06207055354527	9.44566198662091	9.42919415722578	9.50741877005924	9.58333280393221
CG12099-RB	CG12099-RB	CG12099-RB	0.131020481445904	1		10.0811832682309	9.98812136494276	10.1181293049211	10.2244906719116	10.2320120420782	10.126482940321
DIP1-RH	DIP1-RH	DIP1-RH	2.39484956209459	1		6.7527503894196	2	2	2	8.90708050026321	6.20895484239827
CG8851-RA	CG8851-RA	CG8851-RA	0.205455037904756	1		9.4556543615708	9.39138320205562	9.62701826926127	9.70712978239466	9.65162670151526	9.73458344824131
CG10467-RA	CG10467-RA	CG10467-RA	-0.227912850377372	1		8.19685662612658	8.48124207155001	9.34244363617105	8.37363417582092	8.51052972354182	8.69910153906671
INDY-RA	INDY-RA	INDY-RA	-0.303101662818378	1		9.82596065320565	9.86947197396671	10.0672422242784	9.69574122815362	9.67109967025791	9.50049346595569
MSPS-RB	MSPS-RB	MSPS-RB	-1.6737454484331	1		8.79332221329337	6.2261010423382	6.86620718685672	7.63873710152075	2	2
CG5065-RA	CG5065-RA	CG5065-RA	-0.544769895646541	1		9.79937856141453	9.62395738113284	9.57332400150643	9.33585685356435	9.11727659128589	8.89643302501931
VIH-RA	VIH-RA	VIH-RA	0.334171153688682	1		9.03122058360824	9.00037349093039	9.20561490668696	9.31261298770309	9.37647080725301	9.53931885637592
APP-BP1-RA	APP-BP1-RA	APP-BP1-RA	0.0316158007458884	1		9.4804079353819	9.40136328172571	9.49270071727717	9.27375076419597	9.45595794582719	9.70358258315545
CG15531-RA	CG15531-RA	CG15531-RA	-0.148860415418487	1		9.66055464172126	9.88946430232116	9.70232241983965	9.68426205750499	9.50982408945851	9.61699715227349
CG10550-RC	CG10550-RC	CG10550-RC	5.13588530227418	1.1203995728599e-15		3.40981094502971	3.83348586593352	3.28948127032738	8.38583427534047	8.32629753817972	7.31076711055755
CG17637-RA	CG17637-RA	CG17637-RA	-0.497720776810142	1		9.49594191078183	9.62736281572507	9.61997345004029	9.29331272712683	9.07891274664752	8.86366365373534
NIMB2-RA	NIMB2-RA	NIMB2-RA	-0.80112784734727	1		9.21139106465419	9.33626429535007	9.15289944886817	8.61038852345457	8.57626887316704	8.09379129699897
CG7220-RC	CG7220-RC	CG7220-RC	-0.0574428662249348	1		9.25638622338494	9.29831254981433	9.77389015334643	9.58016332271633	9.31177644564357	9.30781534028555
CG5355-RA	CG5355-RA	CG5355-RA	0.180220629136779	1		9.53942469269232	9.41127479659382	9.60577976243347	9.71036721068131	9.62302677702968	9.75671834403454
MSBP-RA	MSBP-RA	MSBP-RA	-0.138598859905424	1		10.2903541047739	9.87521239366639	9.84358760023241	10.0192168353591	9.78669364988554	9.81852732229402
HELZ-RD	HELZ-RD	HELZ-RD	-2.6772619494854	1		8.10143555719934	8.41972536576184	8.30373839619934	2	6.28690445307062	6.20895484239827
MEI-218-RE	MEI-218-RE	MEI-218-RE	0.315047850562602	1		8.80761985415199	8.45465067797128	9.09310595867662	8.75221463148839	9.19705573947217	9.34846466878781
GBETA76C-RA	GBETA76C-RA	GBETA76C-RA	-0.299313981630054	1		10.0619296900372	10.0350301122303	9.82991488051861	9.84312095602753	9.65380338991345	9.52971002409791
MST84DB-RA	MST84DB-RA	MST84DB-RA	0.0814736938227929	1		10.8609831459828	10.6381303550418	10.4355117455556	10.797987675524	10.9180959172672	10.4564931655667
PS-RK	PS-RK	PS-RK	-0.0285716646244755	1		10.0738084227093	9.03155180758715	9.73039599410199	9.70712978239466	9.95324389765636	9.17028537780834
CG33258-RB	CG33258-RB	CG33258-RB	-0.756809448056912	1		7.22706774580255	8.20405383086078	8.94029824364288	7.32064460944336	7.10422299850301	8.02706187357459
FUM1-RA	FUM1-RA	FUM1-RA	-0.176689170662078	1		10.0333194147945	10.1649038329057	9.89410136430107	9.8952586093932	9.8788985146191	9.80398602011836
EIF4A-RB	EIF4A-RB	EIF4A-RB	0.170699197112878	1		9.42352281163197	9.32372431650379	9.51565717772629	9.64757829759394	9.45595794582719	9.65726689545257
PNUTS-RB	PNUTS-RB	PNUTS-RB	-0.163537776837289	1		9.77229747810379	9.76048574670412	9.67369169904955	9.82082826823389	9.3632299674673	9.49227163725615
SAM-S-RJ	SAM-S-RJ	SAM-S-RJ	-0.608272176743029	1		9.33745485065309	9.45792460673787	9.34671731642981	9.07460738472306	8.6951693103162	8.50680705566063
CG10576-RA	CG10576-RA	CG10576-RA	0.395702170577461	1		9.39540016787223	9.05702871826221	8.86184852566549	9.25391990412193	9.67967066580513	9.57712671292854
DRS-RA	DRS-RA	DRS-RA	0.994546895332549	1		7.8483717304805	7.64237089002143	7.62607258095458	8.98922513000438	9.10778084587805	7.49322242345348
SPT6-RA	SPT6-RA	SPT6-RA	-0.393449367062023	1		8.44568065689861	8.87991714206763	8.9232299138466	6.9231817658065	8.8436622850259	8.70195633288098
BOND-RB	BOND-RB	BOND-RB	0.212103266721017	1		9.49152067309831	9.09441987700809	9.03602926342207	9.74550753538068	9.24981165619721	9.23872399038385
FAT-SPONDIN-RA	FAT-SPONDIN-RA	FAT-SPONDIN-RA	-1.03637116507752	1		8.97848473824189	8.90819009654829	9.09818449938111	8.17236392102716	7.71737465340402	7.97608759439574
VEIL-RA	VEIL-RA	VEIL-RA	0.228326028660183	1		9.24854718781441	9.27461856070281	9.78495559011695	9.79970630861982	9.86956419868051	9.3338152699688
SPT6-RB	SPT6-RB	SPT6-RB	0.256481496222485	1		8.38975902746459	7.97196671849878	7.59047573981793	9.08711434893895	7.82173434440085	7.30326707724038
ERO1L-RB	ERO1L-RB	ERO1L-RB	0.55315207432334	1		8.73092503323507	8.80671131709166	8.92894182352993	9.36079385720439	9.4180428954607	9.35028542854773
CG8838-RA	CG8838-RA	CG8838-RA	0.175804430328897	1		9.19788564444176	9.41127479659382	9.40525643252099	9.45258149775312	9.46093882693356	9.62754587135296
PAST1-RB	PAST1-RB	PAST1-RB	0.191352649853736	1		9.62264565440976	9.56657515183366	9.62173788251937	9.65767582062604	9.84310217318409	9.87273838620402
GGAMMA1-RC	GGAMMA1-RC	GGAMMA1-RC	-1.23630778817095	1		8.23966638242899	8.91098715519653	8.72080344050769	7.4424562896207	7.64043259725153	7.20204330467133
APC-RB	APC-RB	APC-RB	1.09100626086127	1		5.33822883069903	4.8197288034239	7.66766088061676	8.07526116919228	2	8.190466816371
NAPRT-RC	NAPRT-RC	NAPRT-RC	-3.12581995913796	1		8.76429469432426	7.82548320918987	7.286729853357	2	2	6.58798908533908
CALX-RC	CALX-RC	CALX-RC	-0.504804734506049	1		9.45338283307295	9.38334913041705	9.55497245016079	9.18111692689031	8.7035989088036	8.95981993010418
GALK-RA	GALK-RA	GALK-RA	-1.83301051509478	0.625731111685309		7.53269016365828	8.09513384755637	8.77572017410238	6.57097117152966	6.04301179804037	6.62455850446028
BOMS3-RA	BOMS3-RA	BOMS3-RA	-0.998146626371906	1		8.82880409779889	9.12123698529869	8.55340908971199	8.08527087811895	8.10871318197799	7.27287085613355
EIF3A-RA	EIF3A-RA	EIF3A-RA	-0.18803016547496	1		10.749685892446	10.6723271411507	10.6701544514182	10.5313364558494	10.6403713877759	10.3495037688477
CG31104-RA	CG31104-RA	CG31104-RA	0.363836944227721	1		7.60814416800957	8.29679537098627	9.1504569098189	8.80767888793507	8.95022503897837	8.78776426365834
CG7084-RC	CG7084-RC	CG7084-RC	-0.359932752626143	1		10.0559534439628	9.81973358165865	9.7611391343533	9.47178544545296	9.49775718829429	9.60026316782824
CG13965-RA	CG13965-RA	CG13965-RA	0.898750809026782	1		7.54980205810834	7.96659934795163	8.1989028689296	8.81971997231584	8.7244599056861	8.90636797272353
CG10934-RA	CG10934-RA	CG10934-RA	-0.00634016415826632	1		9.16494728366397	9.17108907151819	9.44366836075696	9.14568320010841	9.10460165743416	9.49062163384303
INAC-RA	INAC-RA	INAC-RA	-0.548388499652231	1		9.51349260264211	9.44832950745142	9.02006284229375	9.14089226045447	8.7035989088036	8.47043679877107
ALIX-RA	ALIX-RA	ALIX-RA	-0.19662063075957	1		10.1175023900896	10.0804615455932	9.98326761179778	9.97144376075758	9.79657795501816	9.81852732229402
PROS-RM	PROS-RM	PROS-RM	-0.6282268297123	1		8.53001545898527	9.21475540708512	8.53854171314143	8.42970550313462	7.70062753606728	8.29626097025196
TTLL4A-RH	TTLL4A-RH	TTLL4A-RH	-0.459965911509185	1		9.66055464172126	9.58245255672106	9.41138988011381	8.96503451888505	9.02612054456322	9.27560079051498
ZASP52-RN	ZASP52-RN	ZASP52-RN	-0.701284573015288	1		8.93355942360322	9.04179662317012	9.13076628228923	8.58592127832354	7.66653855744031	8.58620789543547
CG14297-RA	CG14297-RA	CG14297-RA	0.176496196514123	1		9.58578906781177	9.6392189299385	9.69228221184137	9.78289078334116	9.82002759585863	9.84459630493743
GOT1-RB	GOT1-RB	GOT1-RB	0.0840536912510268	1		9.47369897186411	9.37324321342862	9.76593398293548	9.6237388821846	9.58246691839852	9.6835021759582
LNCRNA:CR42767-RA	LNCRNA:CR42767-RA	LNCRNA:CR42767-RA	0.0422167546996457	1		8.91716949084196	9.17108907151819	9.25419867339139	8.99719936130815	9.02947726141934	9.41956012446551
TPR2-RA	TPR2-RA	TPR2-RA	0.364129580037125	1		9.20059686162608	9.47692545593527	9.12828594952869	9.62888059500377	9.72592201588063	9.56306462079911
PROSBETA3-RA	PROSBETA3-RA	PROSBETA3-RA	0.0591027687832685	1		9.59199759130864	9.63753115301579	9.82685882053958	9.74866007159685	9.7050823033802	9.78795381593819
CG7029-RC	CG7029-RC	CG7029-RC	-9.80483918433575	0.675660096107317		7.03384652231215	2	8.49299759254593	2	2	2
SOL-RB	SOL-RB	SOL-RB	0.51401912788463	1		4.93132256234247	2	7.86529016420421	2	6.2642889749494	8.2106526646386
EMP-RC	EMP-RC	EMP-RC	0.0307061208802766	1		9.38828300820877	9.49567930617988	9.45756623210366	9.84312095602753	9.42315617814018	9.06556610864597
USP30-RA	USP30-RA	USP30-RA	0.0150479666887862	1		9.38351865403463	9.15466237168129	9.656580803477	9.39338653893271	9.32276231557457	9.55361316376854
CG13428-RA	CG13428-RA	CG13428-RA	-0.650870783265777	1		9.22477122897815	9.36918094154187	9.00391774018809	8.91820399472649	8.57626887316704	8.07188931298488
UGT35C1-RB	UGT35C1-RB	UGT35C1-RB	-0.0592316717631713	1		8.70060093986207	8.85689294400304	9.60934129722217	9.08462161505563	9.1391932536302	8.93334148712532
CG5043-RA	CG5043-RA	CG5043-RA	-0.0578649196996727	1		9.42120008310211	9.33000793065097	9.31435179674316	8.96503451888505	9.28674803549131	9.57557100978763
CG1468-RA	CG1468-RA	CG1468-RA	-1.77228770569659	1.12370270472037e-06		8.62994745648062	8.4584795881045	8.67054821160211	6.8070163878377	6.79274251115002	6.93716690487306
CG30122-RC	CG30122-RC	CG30122-RC	0.149020187803051	1		9.0523872215969	9.36510719899756	9.1938021356841	9.50385670468073	9.14539448662716	9.39683616415459
CG33293-RA	CG33293-RA	CG33293-RA	0.126591012129578	1		9.67232186807214	9.40335103966362	9.72054993284015	9.77672712461635	9.64726344753816	9.76083109300433
CG42523-RA	CG42523-RA	CG42523-RA	0.120435095019801	1		9.13123929718918	9.30683296953259	9.64794864592512	9.55517355682098	9.44594429562138	9.49227163725615
CG9331-RB	CG9331-RB	CG9331-RB	0.0123686746821094	1		8.40864144547614	8.67139596796919	9.30779064077122	8.55384108047538	8.88501453431538	9.0897449785941
USP10-RB	USP10-RB	USP10-RB	0.307907665949991	1		8.8496817724442	8.99774462585577	9.08800947744174	9.29762404254018	9.13296525034702	9.41260618179546
BEL-RB	BEL-RB	BEL-RB	0.125182415267483	1		9.87600407229555	9.72595823278571	9.99964415379928	9.97817426599777	10.0306608551586	9.98011870597277
PAN3-RR	PAN3-RR	PAN3-RR	1.81676376077108	1		4.87812167925373	6.17116264792014	6.07796215691004	8.00844834803152	2	8.24629036961717
KRT95D-RC	KRT95D-RC	KRT95D-RC	-0.0337663698691572	1		10.0424156825004	9.92310520282778	9.9667030374077	10.0021473668028	9.86016909569757	9.95879523154358
FUCTD-RA	FUCTD-RA	FUCTD-RA	0.446821270261748	1		8.56410105581311	8.69105641881086	8.92036545610033	9.20196681318861	9.03950080444294	9.27368322800626
HBS1-RA	HBS1-RA	HBS1-RA	-0.0173280708846395	1		4.36248631537169	8.01420161677312	8.53480080558509	8.1817241929862	6.45609705344306	8.04516033508183
CG1317-RC	CG1317-RC	CG1317-RC	0.0692064710787168	1		9.61046444632291	9.24388861275162	9.47133149790788	9.72964068636639	9.2726534249969	9.51029820756383
TEP2-RA	TEP2-RA	TEP2-RA	-1.4463280410177	0.561556384256573		8.30663175120005	8.8097119928623	8.5935215844567	7.08157685465127	7.0122114348645	7.36220320081694
RPN5-RA	RPN5-RA	RPN5-RA	0.0900166185055603	1		9.5585723771191	9.48257725266814	9.60220941363517	9.55337190002575	9.57788906430856	9.76629658367714
CG34330-RA	CG34330-RA	CG34330-RA	0.470867035117248	1		8.45932881667031	8.78247854635348	9.11832175450353	9.44482776685224	9.29513917615139	9.0788047917244
CAH2-RA	CAH2-RA	CAH2-RA	-0.0864828719585172	1		9.44654670923831	9.71639643508819	9.95275244276863	9.77208703769068	9.78669364988554	9.29652745641672
CG6051-RC	CG6051-RC	CG6051-RC	-0.402661125981533	1		9.29748989312441	9.04689187818964	9.56967231875463	9.09456681216299	8.6303266552798	8.99049870444761
CG14767-RC	CG14767-RC	CG14767-RC	-0.200025289186788	1		9.72034436851887	9.58770643059088	9.67028571675438	9.71682035392368	9.20003778659873	9.41434781236843
CG13784-RE	CG13784-RE	CG13784-RE	0.134013133932786	1		8.13016160935818	8.88561623267922	9.2812434911875	9.10690266876075	8.88501453431538	8.92114328064688
CG10077-RC	CG10077-RC	CG10077-RC	-8.45763721658823e-05	1		10.2332421265542	10.0490643427426	9.89701839355363	10.2312678231246	10.0273068942416	9.92131609525335
ISWI-RB	ISWI-RB	ISWI-RB	-0.340684790280777	1		9.47145569969244	9.27026844037062	9.1938021356841	8.85817358576637	8.69939026626901	9.2984149142767
MSPS-RF	MSPS-RF	MSPS-RF	0.232250015389477	1		8.54289211498339	9.05955183838671	9.0905599685441	8.75221463148839	9.29513917615139	9.3338152699688
AMPDEAM-RF	AMPDEAM-RF	AMPDEAM-RF	-1.3807411944779	NA		8.14149376765089	8.19030461751374	5.99326514590807	2	2	7.93299870669444
SFP93F-RA	SFP93F-RA	SFP93F-RA	-0.707772291255051	1		8.69676521657061	9.09687849909019	9.06225346326146	8.72686241554263	8.13388145747691	7.76298799741732
TUDOR-SN-RB	TUDOR-SN-RB	TUDOR-SN-RB	-0.131810114214255	1		9.78319098823063	9.6392189299385	9.82991488051861	9.77363539211808	9.43586065525634	9.62904655454705
CG10680-RB	CG10680-RB	CG10680-RB	-0.240656343886905	1		8.87705685094016	9.53971822300404	9.21966373064089	9.23830521049383	8.95022503897837	8.77154975252195
CG10365-RA	CG10365-RA	CG10365-RA	-0.0548689391474246	1		10.1571229961408	10.1835301731609	10.3666841890454	10.1212512706542	10.3044607195975	10.125420071033
HSP26-RA	HSP26-RA	HSP26-RA	2.0428147691586	0.0115212182950103		5.68653801089575	6.33007383291847	6.56248403197129	7.92172843196319	8.20685445596474	8.49368734908263
PROSBETA7-RB	PROSBETA7-RB	PROSBETA7-RB	-0.00350816707884847	1		9.69364895802547	9.72754572256746	9.86609139585383	9.7439286801914	9.7155397879778	9.81852732229402
ENS-RE	ENS-RE	ENS-RE	10.3589432466482	9.95681118361624e-11		2	2	2	8.34892003599442	8.22453521997041	6.78393450759285
MTPBETA-RA	MTPBETA-RA	MTPBETA-RA	-0.251382488118644	1		9.86408260731065	9.98281387061316	9.98189447164749	9.78135233563339	9.69031329663095	9.6094148490271
GYF-RG	GYF-RG	GYF-RG	-0.182503135393006	1		10.0469423991995	9.8809300629831	9.82072721079638	9.78442759224081	9.62080311892382	9.79197860046298
MGL-RC	MGL-RC	MGL-RC	0.112440602838526	1		10.1806580374265	10.1543198606816	10.2642260679755	10.3779354116594	10.3944239278187	10.1590494054881
WNK-RN	WNK-RN	WNK-RN	0.072036859114262	1		8.36580306912311	8.79767166024217	8.97384079366295	8.77403814994333	8.43153763898576	9.12420629216317
RBCN-3B-RB	RBCN-3B-RB	RBCN-3B-RB	0.416190488196268	1		9.12554392705992	9.23051558165773	8.90305823755809	9.56772254688891	9.51462273084774	9.43508501502876
SPARC-RA	SPARC-RA	SPARC-RA	-0.281567777628846	1		9.99009495803261	9.8301149657076	9.54198603991908	9.6693676298081	9.40776163845088	9.46227893810167
CG13457-RB	CG13457-RB	CG13457-RB	0.431422456554112	1		7.6953086184916	7.49357352365441	8.10110662755733	7.86475611743361	7.60487315771529	8.84312156574478
TSR-RA	TSR-RA	TSR-RA	0.0714212702264122	1		10.0287496829788	10.0817033318523	9.82532835949808	10.1065829049645	10.0735673025638	9.98011870597277
ATX2-RC	ATX2-RC	ATX2-RC	-1.18430078685212	1		7.41622349652617	6.2261010423382	8.78204565825034	7.1875915087696	6.58943340451085	6.05670004971442
FOXO-RG	FOXO-RG	FOXO-RG	0.0832064437706082	1		8.29652954453342	8.78857500526914	8.80085738967423	8.9568799966283	8.09596245531839	8.96932922607102
CG4907-RA	CG4907-RA	CG4907-RA	0.114135680900076	1		9.61859666879803	9.52883388028682	9.65830105433613	9.65095199728587	9.67753268593546	9.80929073985039
EEF2-RC	EEF2-RC	EEF2-RC	-0.0152005477689791	1		9.25377794135872	7.7145895686135	9.32738526415221	8.87846253169283	9.24981165619721	8.52626558763397
CG31988-RB	CG31988-RB	CG31988-RB	-0.123716333694771	1		9.8709069308087	9.68732481994431	9.88531472051831	9.97279237609835	9.59384840237245	9.46564241819131
SYNJ-RC	SYNJ-RC	SYNJ-RC	-4.15993793840999	0.493574072106452		7.48010190773565	8.42755994030035	7.83518952831746	2	4.30654003154823	4.88362509704864
SCSALPHA1-RB	SCSALPHA1-RB	SCSALPHA1-RB	1.03070521089787	1		6.99689052287266	7.75250914577657	2	7.36240176637773	8.95376284702472	5.20668796683038
SFP35C-RB	SFP35C-RB	SFP35C-RB	1.36729100351921	1		6.47671438330892	6.85651765675289	7.64701658286262	8.29387456572465	8.3098278418011	8.63183205959322
WEE1-RA	WEE1-RA	WEE1-RA	0.323161483016914	1		9.07620340704643	9.06207055354527	9.21733173985806	9.41537438271711	9.37910445472485	9.52003676443019
VSG-RC	VSG-RC	VSG-RC	-0.231934427059183	1		10.2737141483978	10.292650421681	10.2585668972313	10.0603931575445	10.1278167263117	9.94681124143059
CG7778-RA	CG7778-RA	CG7778-RA	0.178113325883346	1		9.22477122897815	9.35487223082684	9.50231034057395	9.76587694876326	9.44091128530452	9.39154095064571
ENC-RB	ENC-RB	ENC-RB	0.223872278554063	1		8.15832683478582	7.07177839571318	9.08033083846662	8.34058700405793	8.72859615043506	8.54228292185364
TEN-M-RB	TEN-M-RB	TEN-M-RB	-0.179305749180669	1		9.79400285963089	9.68569242442356	9.65313413588809	9.6693676298081	9.31177644564357	9.58642586670184
CUL3-RC	CUL3-RC	CUL3-RC	0.244141795585677	1		9.24066532520668	9.36306600594943	9.53638445016483	9.68426205750499	9.6073887110774	9.59412963521418
FZO-RA	FZO-RA	FZO-RA	0.15190244995902	1		8.79332221329337	8.89129289867931	8.8826005179239	8.64463724824864	8.94667853411155	9.34115856339486
ASRNA:CR45835-RA	ASRNA:CR45835-RA	ASRNA:CR45835-RA	0.281186660564609	1		9.02205323003079	9.03411983987566	9.49655225102371	9.47178544545296	9.50500943371625	9.46899807494376
TEP4-RA	TEP4-RA	TEP4-RA	-0.141880314639848	1		10.2620807087451	10.3749761287107	10.2866433405363	10.2745599045828	10.2961237774615	9.90406553592796
RFESP-RB	RFESP-RB	RFESP-RB	0.287958333704454	1		9.78319098823063	9.82715647085483	9.57514638260728	10.0667221082889	10.1588005184774	9.81589432744713
CG6424-RB	CG6424-RB	CG6424-RB	-0.13554617101866	1		9.75580141505049	9.64258857183024	9.65313413588809	9.54069690819022	9.39220105513618	9.68926801142601
DIP1-RG	DIP1-RG	DIP1-RG	0.269770286672734	1		9.52435434291817	9.62054388910025	9.24506988563567	9.7966634825477	9.77474239312154	9.6469340399626
CG5787-RB	CG5787-RB	CG5787-RB	-0.557562692520824	1		8.19141497110875	7.96121193416684	8.92894182352993	7.20605704063669	7.56841505494222	8.5100684246491
OSA-RF	OSA-RF	OSA-RF	0.488769117775015	1		7.86897014598418	7.75250914577657	8.21301688691245	7.22428920978407	8.73272057035521	8.86875379695428
RAPTOR-RB	RAPTOR-RB	RAPTOR-RB	-1.4663747061131	1		8.38022432546141	8.32223364111564	8.16057616473625	8.17236392102716	2	5.78241315679181
OSA-RE	OSA-RE	OSA-RE	-0.503008954806848	1		7.20563391146151	8.46990572196175	8.04960465344293	2	7.8749500799427	8.25797662471662
CG7742-RA	CG7742-RA	CG7742-RA	0.161363634286684	1		9.10543118562594	9.20339179075493	9.42761939233556	9.31686709514546	9.36056715410755	9.54727761681737
HSC70-1-RC	HSC70-1-RC	HSC70-1-RC	-0.596548138492918	1		7.93558195460409	9.12605971626937	8.08584815797707	7.88208528156543	8.11504653308386	7.66690801681135
TROL-RAS	TROL-RAS	TROL-RAS	0.156599796279365	1		9.73350909222153	9.86803329304115	9.71394836099682	9.73282804724881	10.0929479398858	9.94560734908786
CG10064-RA	CG10064-RA	CG10064-RA	0.0552563223664806	1		9.81361660201212	9.7433252791385	9.77864287960815	9.67931431423722	9.8751720323308	9.9335128468042
VELO-RD	VELO-RD	VELO-RD	0.281339202684524	1		8.92702577747697	9.25493888627065	9.36157628144691	9.56414824554834	9.43838818045394	9.41434781236843
SLMO-RA	SLMO-RA	SLMO-RA	0.223595286562481	1		9.3225974262169	9.55052106382926	9.53638445016483	9.64080713767382	9.74646498041919	9.70642853239718
STX-RA	STX-RA	STX-RA	0.00296782339655432	1		9.69172310712794	9.62566110323088	9.8481165289183	9.61512842803377	9.73417433684353	9.82508886240989
CG31678-RB	CG31678-RB	CG31678-RB	0.0864957211612377	1		9.15379856784307	9.2680884514951	9.35522688380333	9.10935723297522	9.34178856254604	9.5551927127907
QUA-RB	QUA-RB	QUA-RB	-0.299540075724291	1		9.89621443908517	9.79117306869671	9.89701839355363	9.54976182255497	9.50982408945851	9.62152747967185
DNAH3-RD	DNAH3-RD	DNAH3-RD	-0.0398677545338811	1		9.94067844761516	9.77437587456727	9.8809012488637	9.67103018017764	9.85260871164331	9.94198963259213
CG7766-RA	CG7766-RA	CG7766-RA	-0.476211670615221	1		9.33498921446198	9.5031131148126	9.4235790983791	9.24278382328048	8.82446669447061	8.72739841183077
MFAS-RG	MFAS-RG	MFAS-RG	0.172326214880553	1		10.21458553947	9.80777694295902	10.1243658169867	10.0817992629371	10.4176667626045	10.1735192775049
CG31231-RA	CG31231-RA	CG31231-RA	0.128204227543159	1		9.58578906781177	9.43867016541986	9.57149931550147	9.46029377907837	9.70717987324177	9.79331770400688
PSA-RE	PSA-RE	PSA-RE	0.647534636432128	1		7.1165647755982	7.62884279090346	8.27711588290243	7.91613138356752	8.2763134348496	8.83013262525372
DJL-RA	DJL-RA	DJL-RA	0.237406984710433	1		9.60842420797324	9.18963623638497	9.58422391733103	9.65431782608311	9.73623006251511	9.73318867595399
CG5381-RA	CG5381-RA	CG5381-RA	-0.657602033802439	1		9.30758540083023	9.38133360235142	9.35734645610394	8.82570303632088	8.61700091603369	8.63482297674078
CG43367-RD	CG43367-RD	CG43367-RD	-0.477732844734309	1		7.37841013930704	8.5653155220384	8.27711588290243	2	8.56705898461482	7.87346882550696
CG14207-RA	CG14207-RA	CG14207-RA	0.0136369077445922	1		9.93091530895464	10.123300411817	9.71725292289951	10.0692459349521	10.0456579296169	9.70073100872024
ANNE-RI	ANNE-RI	ANNE-RI	-0.0625036586727777	1		8.62187914393608	8.99247248103653	9.24735750358874	8.95141792887312	8.60355094254496	9.13480879546712
USP20-33-RA	USP20-33-RA	USP20-33-RA	-0.219963483978254	1		9.76864795222396	9.7433252791385	9.82991488051861	9.49449776320424	9.50741877005924	9.67044417066289
STRIP-RB	STRIP-RB	STRIP-RB	0.51456236543642	1		9.06136442759103	8.72323991976716	8.46575070923407	9.10690266876075	9.37647080725301	9.34298856138476
HOB-RC	HOB-RC	HOB-RC	2.28011556361726	1		5.37709589293358	2	6.64808333720561	8.25005495036123	8.46663001209094	2
ABCD3-RD	ABCD3-RD	ABCD3-RD	-0.0481498478424004	1		9.42120008310211	9.12123698529869	8.90595723086325	9.12156780013102	8.79321240465443	9.37016357629275
ERF3-RD	ERF3-RD	ERF3-RD	-0.220035469128465	1		9.08209652516179	9.4863328539237	9.16262846077462	8.98922513000438	8.86636486132213	9.22489662091976
HSC70CB-RA	HSC70CB-RA	HSC70CB-RA	-2.0002555959692	1		8.27611040545591	6.2962420249808	8.39735495405005	2	7.51193995715731	2
AQZ-RD	AQZ-RD	AQZ-RD	0.239801139994662	1		9.93580513702046	9.6085326603882	9.34671731642981	10.0021473668028	9.96731404360963	9.67626232471988
CG9997-RA	CG9997-RA	CG9997-RA	0.261610138993749	1		8.34144259554508	8.75783177696875	9.11832175450353	9.04926340494973	8.87385368532132	9.16201609039467
VPS13-RA	VPS13-RA	VPS13-RA	-0.135198302548729	1		10.0619296900372	9.97748677855703	10.0265319414019	9.70550833985619	9.97081024328052	9.97186365285986
IMP-RB	IMP-RB	IMP-RB	0.704186457709549	1		8.39450285171536	7.7894575229325	8.51973941243017	8.83463136434855	8.98867181127245	9.05890093056914
CG42795-RG	CG42795-RG	CG42795-RG	-0.168151908601327	1		7.57509525549701	7.40904204240433	7.39798919629979	6.70684141401135	2	8.50680705566063
CG10561-RA	CG10561-RA	CG10561-RA	0.12559354050498	1		9.96798718368892	9.89512587687743	9.83752682767402	10.1297394463425	10.0104191242917	9.93108173159578
PHGPX-RA	PHGPX-RA	PHGPX-RA	0.209480549165368	1		9.24592468191548	9.40136328172571	9.36368655266911	9.60646627529829	9.45595794582719	9.57089380958811
LNCRNA:CR34335-RC	LNCRNA:CR34335-RC	LNCRNA:CR34335-RC	8.35962044761392	4.75366139189442e-09		2	2.30227615169909	2.31119336549136	8.37363417582092	7.26093805962358	7.47330994927597
ACAT1-RA	ACAT1-RA	ACAT1-RA	-1.26291029210042	1		8.37062618960848	8.44696223642811	8.94029824364288	6.97793529362908	7.44313059421266	7.60724924401666
UEV1A-RA	UEV1A-RA	UEV1A-RA	0.06095468808125	1		9.43046864370269	8.86845097339968	8.91461942187502	9.27593746037357	8.80501225149338	9.32087387495452
HIRO-RA	HIRO-RA	HIRO-RA	0.534277439820133	1		8.69676521657061	8.92765657478171	8.9848505512993	9.54976182255497	9.53602126189488	9.0940979294176
CG42837-RA	CG42837-RA	CG42837-RA	-0.0211779747821105	1		9.89955547819408	9.87521239366639	10.1465966403613	10.0705061945347	9.98643913244515	9.80796638740875
CG44243-RA	CG44243-RA	CG44243-RA	-0.0211779747821105	1		9.89955547819408	9.87521239366639	10.1465966403613	10.0705061945347	9.98643913244515	9.80796638740875
EGLP4-RA	EGLP4-RA	EGLP4-RA	-0.138020344868439	1		9.63472487258691	9.58595726433703	9.92729630059825	9.57661974881608	9.56406769468297	9.6185088426307
EIF4E3-RA	EIF4E3-RA	EIF4E3-RA	-0.553693094848145	1		9.49152067309831	9.51050881536147	9.38669806656122	8.82271460589459	8.892407419572	9.01366167106853
MST27D-RA	MST27D-RA	MST27D-RA	-0.0258684385537071	1		9.13974041591269	9.14993446916185	8.92894182352993	8.59645809116877	9.07566923013172	9.37374854193553
PP1-87B-RA	PP1-87B-RA	PP1-87B-RA	-0.0308550412268387	1		10.4262808935182	10.3234196840941	10.2999283883732	10.3197736226033	10.3601757318701	10.2805182993527
CG6441-RA	CG6441-RA	CG6441-RA	0.0231819579854255	1		9.94876422800378	9.76821898867978	10.1527115572685	9.93177522919604	10.0735673025638	9.95760130223802
CG44014-RA	CG44014-RA	CG44014-RA	-2.50446158491239	2.36812852584666e-08		7.80627103742932	8.35956930873986	8.35978851435634	5.8922747751985	5.68266962449065	5.76067195909963
S-LAP5-RA	S-LAP5-RA	S-LAP5-RA	-0.0338511151096102	1		9.90621443376684	9.82419189662949	9.97776719210655	9.87087267992465	9.83161101610398	9.90282542412065
RM62-RH	RM62-RH	RM62-RH	-0.320531102638718	1		9.9325470938294	9.997362754225	9.91871011628899	9.76743197885778	9.70927439782192	9.39507325158705
CG13506-RB	CG13506-RB	CG13506-RB	-0.318603970842983	1		9.35216082601454	9.49567930617988	9.06744158264694	9.02606680599394	8.76529820689407	9.17028537780834
KANK-RB	KANK-RB	KANK-RB	-1.29709732860267	1		7.41622349652617	7.31924766161241	8.79773908593716	7.41096551165978	5.78153728746714	6.60028217563631
SDHA-RC	SDHA-RC	SDHA-RC	-0.0620046997177554	1		8.62187914393608	9.16407194718349	8.89140365756815	9.26497068420113	8.45169482175264	8.70195633288098
CG1999-RA	CG1999-RA	CG1999-RA	0.0566451260944795	1		9.89118832806437	9.78050659677291	9.78180268762639	9.87808789968249	9.82389907885802	9.91271659893501
CG10177-RA	CG10177-RA	CG10177-RA	0.10458722333757	1		9.53728139986377	9.25273559233102	9.5175538289057	9.40342257505719	9.51940546406373	9.69357731586413
CG3061-RA	CG3061-RA	CG3061-RA	0.0654018248224668	1		9.66055464172126	9.73387827097897	9.72219561659595	9.74708466459267	9.74237972227546	9.81984201989908
JBUG-RM	JBUG-RM	JBUG-RM	-0.539012676725674	1		9.83471361273908	9.5469290973096	9.37209690480835	9.20655948367489	9.15156917849065	8.79580368899703
ADSS-RA	ADSS-RA	ADSS-RA	-0.0786635599903341	1		10.2119005081453	10.2568197970811	9.97776719210655	10.2244906719116	10.1557319121157	9.81721142553987
EIF3D2-RA	EIF3D2-RA	EIF3D2-RA	0.276632933343548	1		9.35702969340325	9.15702052537064	9.28570207834537	9.52055130882419	9.49046830248812	9.60789359462863
CTBP-RA	CTBP-RA	CTBP-RA	2.58679190050719	3.99281201689187e-05		6.15756156274112	5.57956052542412	5.0811250265522	8.42577188231755	8.04380182640885	7.94750513279638
BMM-RB	BMM-RB	BMM-RB	-0.535167508892463	1		8.580846540792	8.86268353319237	9.32738526415221	8.65475530479759	8.25352999987589	8.34090019574032
PP2C1-RA	PP2C1-RA	PP2C1-RA	-0.0270896467075042	1		10.0103246193507	9.88946430232116	9.85112793545711	9.87808789968249	9.84310217318409	9.9431965463516
ND-51-RA	ND-51-RA	ND-51-RA	-0.246854694503841	1		9.31009827795839	8.87991714206763	8.39735495405005	7.78716042894004	9.46590257077826	8.18639553178606
CG32486-RD	CG32486-RD	CG32486-RD	-0.047541560515353	1		10.0589446615116	10.1014279094354	9.91295747214445	10.1273193449868	9.96380935072862	9.83292352019435
SAP-R-RB	SAP-R-RB	SAP-R-RB	-0.798201971888459	1		7.96138872281026	7.20537700035576	8.97384079366295	7.28634625086492	7.8749500799427	7.0490171716064
[truncated: 39,588 more rows]
