# Supplementary material for: Whole-Genome and Poly(A)+Transcriptome Analysis of the Drosophila Mutant agnts3 with Cognitive Dysfunctions
Source: Int J Mol Sci. 2024 Sep 13;25(18):9891. doi: 10.3390/ijms25189891 (PMC11432035; doi:10.3390/ijms25189891)
Supplement: Supplementary file 1 [file ijms-25-09891-s001.zip › Supplementary materials/Archive_S2_transcriptome_sequences_annotation/Isoforms/All_genes/agn-HS_agn-N_all.csv]

symbol	ensembl_ID	User_ID	AGNHS-AGNN_log2FC	AGN_HS-AGN_N_adjPval	Processed data:	AGNN_1	AGNN_2	AGNN_3	AGNHS_1	AGNHS_2	AGNHS_3
HSP70AB-RA	HSP70AB-RA	HSP70AB-RA	12.2077867300244	0		5.94123229706832	6.374095324882	6.97565259161774	18.5505875483918	18.587404123049	18.7567944086212
HSP70BBB-RA	HSP70BBB-RA	HSP70BBB-RA	10.7018907340435	0		7.57139027135886	7.5171192328531	7.60886844249319	18.1938105857374	18.2317651246413	18.2816169684575
HSP70BB-RA	HSP70BB-RA	HSP70BB-RA	11.1680284809652	0		5.89395651861222	6.46381671367956	6.379503243311	17.1231728389088	17.3831831057161	17.5459830523886
MT:LRRNA-RA	MT:LRRNA-RA	MT:LRRNA-RA	-0.575968204628149	1		18.394936023409	18.4306256315264	18.0393173033697	17.6110495305935	18.0106722661478	17.494676080983
HSP68-RA	HSP68-RA	HSP68-RA	8.29292087274579	0		8.61198749945371	8.50480824995424	8.54127479745602	16.8023390554625	16.8682789511166	16.8180900094004
HSP83-RA	HSP83-RA	HSP83-RA	4.24588145625138	0		12.2787579363665	12.3762406795458	12.4292361969399	16.6185940637527	16.7032874862957	16.4931609154361
HSP26-RA	HSP26-RA	HSP26-RA	7.62177457462369	0		8.10527908706505	8.439958632798	7.88158710071509	15.7170675662667	15.8012763737041	15.7743838817998
HSP27-RA	HSP27-RA	HSP27-RA	6.98109138963227	0		8.54470610371696	8.46914113269231	8.38758155158852	15.3633578141902	15.4657624292412	15.4687091939856
HSP22-RB	HSP22-RB	HSP22-RB	8.80009276463804	0		6.44620223348616	6.21092257846629	6.30914609320281	15.0178776761122	15.0607074136318	15.0650445965793
MT:COI-RA	MT:COI-RA	MT:COI-RA	-0.165738321010293	1		16.8931460590819	16.9581337101619	16.9311974183278	16.7194513719843	16.7777110379181	16.7879613720097
HSP70BC-RA	HSP70BC-RA	HSP70BC-RA	10.958933857546	0		3.57573572176144	3.95711548263573	4.79582729444752	14.7871481762015	14.8290827586596	14.776215329512
DNAJ-1-RA	DNAJ-1-RA	DNAJ-1-RA	5.0872650069943	0		9.57866681555141	9.57274555981701	9.58652464971941	14.6529821795168	14.6403777153372	14.6839468632161
CYP4G1-RA	CYP4G1-RA	CYP4G1-RA	0.0874055863029693	1		16.3739873086333	16.6336114252547	16.5826596039086	16.6286946803953	16.2884773745409	16.886663122723
STV-RC	STV-RC	STV-RC	7.88607983772664	8.98194831240009e-255		5.54191143722588	6.3585838981175	6.47899601203453	14.0043298320151	14.0568397570953	13.903697047719
MT:CYT-B-RB	MT:CYT-B-RB	MT:CYT-B-RB	-0.222286766604728	1		15.4474584083413	15.6739049099811	15.5919359026936	15.2741522700047	15.4162376038318	15.3616210473942
HSC70-4-RA	HSC70-4-RA	HSC70-4-RA	1.18171972907348	0.0373174531464559		13.345206094537	13.3785845580022	13.4541524384939	14.560303018886	14.5557572817607	14.6079066282911
HSP23-RB	HSP23-RB	HSP23-RB	6.49538592393582	0		7.50214187770793	7.2407630981051	7.08496891244136	13.8622815788096	13.644922124705	13.7162004270056
DNAJ-1-RB	DNAJ-1-RB	DNAJ-1-RB	5.76364943060879	4.2142297792178e-154		7.81927197353504	7.52408847022945	7.70789759949911	13.2509957321568	13.7306930911437	13.2317184979121
AMY-P-RA	AMY-P-RA	AMY-P-RA	-0.23058650807653	1		14.3683589354667	14.5667046672065	13.8779496698229	14.0313047832658	14.388166683909	13.704951509804
EBP-RB	EBP-RB	EBP-RB	-0.318054295194558	1		14.2027348412866	14.1632487634968	14.9962411790496	14.0602813345664	13.8039463705802	14.5909111844902
CG17097-RB	CG17097-RB	CG17097-RB	-0.0759691556729828	1		14.4754235440976	14.6788780796948	14.9921683073722	14.5280179194134	14.6870504428223	14.7424907131791
NINAE-RA	NINAE-RA	NINAE-RA	-0.387804331403611	1		14.3266858730154	14.4122238928887	14.2890409228822	14.0262054328207	13.348414267343	14.3275452168131
MT:COII-RA	MT:COII-RA	MT:COII-RA	-0.500561948699185	1		14.0108477783062	14.1164626218659	13.984959555312	13.6001446996366	13.7501014518516	13.2116095216686
CG6770-RA	CG6770-RA	CG6770-RA	1.43187704468049	0.0296927787642855		12.1358969891168	12.361482164401	12.1480007676025	13.5677545814182	13.538056482029	13.8272049173211
ALPHATRY-RA	ALPHATRY-RA	ALPHATRY-RA	-0.0955525502991935	1		14.1923155009081	14.5554281818712	14.4695414526415	14.2853314327721	14.3999849605602	14.2660923349759
ACP36DE-RA	ACP36DE-RA	ACP36DE-RA	-0.433232671164052	1		13.4631417807477	13.8431245114461	14.2801601436405	13.1643710556908	13.4751382166296	13.7119254609625
EEF1ALPHA1-RA	EEF1ALPHA1-RA	EEF1ALPHA1-RA	-0.0198963754216474	1		14.7200553182976	14.8266815238768	14.7429961459138	14.7543213533625	14.7570371704026	14.7205814980911
AMY-D-RA	AMY-D-RA	AMY-D-RA	-0.0527294218995287	1		13.6505891837721	13.8594033213917	13.2128094110934	13.5371321573154	13.8221429138912	13.2150120102813
REF(2)P-RB	REF(2)P-RB	REF(2)P-RB	2.34188323478012	4.22781300542947e-33		10.7064148931109	10.7290606857823	10.7481245002498	13.0544541293357	12.8898295571843	13.2371206602918
MT:COIII-RA	MT:COIII-RA	MT:COIII-RA	0.0662047788034796	1		15.6116477992069	15.6627729882811	15.8454953348624	15.7073832481259	15.5988466761987	15.9936741769528
ARC1-RA	ARC1-RA	ARC1-RA	0.186650174833957	1		13.1616931808014	13.2823195988879	12.6286022681184	13.2582629546319	13.63792847364	12.6497589722151
MT:ATPASE6-RB	MT:ATPASE6-RB	MT:ATPASE6-RB	-0.232353449541958	1		13.3950031669702	13.7959479865882	13.7802508264686	13.3343637489171	13.7036892609732	13.2261086855068
LOOPIN-1-RA	LOOPIN-1-RA	LOOPIN-1-RA	0.218521287108424	1		13.790978366676	13.5440365820552	13.3318139369346	13.9224373666232	13.9128955791517	13.4806805234347
S-LAP1-RA	S-LAP1-RA	S-LAP1-RA	0.185084217529509	1		13.8940646387101	13.6934176195161	13.5923731753846	14.0871374121039	13.9953145994092	13.6291895108889
BETATRY-RA	BETATRY-RA	BETATRY-RA	-0.287147346249982	1		13.7393583923247	14.00933407541	13.5677471088356	13.5113304395353	13.564115697545	13.4101986465801
CG4836-RA	CG4836-RA	CG4836-RA	0.0379058627271457	1		14.0803009734559	13.8459083766969	13.7159544130767	14.0865659689183	13.9947824682061	13.6648748825739
YIP7-RA	YIP7-RA	YIP7-RA	-0.464944228943143	1		13.553741831569	13.8121421193959	13.9408327244893	13.0203241543831	13.1985603058527	13.6465126823697
MT:ND4-RB	MT:ND4-RB	MT:ND4-RB	-0.68342326108922	1		13.1965104322024	13.337635308389	12.9967270736767	12.5058532582687	12.8622565095909	12.008570511101
STV-RG	STV-RG	STV-RG	5.76604371159547	1.10776016846514e-47		5.65965502327411	7.05114804914813	6.91772269016819	12.3529560660244	12.3334188360761	12.4350849203077
CG34220-RA	CG34220-RA	CG34220-RA	-0.107552299800652	1		14.4666778284458	14.5306621260455	14.5335593743115	14.1671486508891	14.0853251516019	14.8347066202502
CG16826-RA	CG16826-RA	CG16826-RA	-0.281488690776874	1		13.8078158010417	14.0379176688061	13.9483569117241	13.6989476138037	13.5959411823063	13.6626615686872
MT:ND5-RB	MT:ND5-RB	MT:ND5-RB	-0.943517042559842	1		12.6752704497578	13.12261046355	12.3482220697182	11.675925811326	12.142924633474	11.5310888750733
EEF2-RA	EEF2-RA	EEF2-RA	-0.0750702392715553	1		14.0205960237935	14.1227173986729	14.0822718718108	14.0369778376814	14.0381471301006	13.9237053716574
SERCA-RA	SERCA-RA	SERCA-RA	-0.267758343820364	1		13.5524341313479	13.7132768030386	13.7927934080894	13.3394433943586	13.5662662001337	13.3480250580241
CG31872-RA	CG31872-RA	CG31872-RA	-0.235615974514362	1		13.2718343788525	13.5552426506496	13.9648984231607	13.170546944357	13.3302106531468	13.63131326319
CG12374-RA	CG12374-RA	CG12374-RA	0.207000996969692	1		12.74416060994	13.34466443171	13.7274862698163	13.3944338684415	13.5250588102897	13.6691535394951
MUC68D-RB	MUC68D-RB	MUC68D-RB	-1.08783307115125	1		12.8462621288163	12.9129443045609	12.9274131313551	11.8487873533096	11.8055898321918	11.7703493410242
LNCRNA:CR42862-RA	LNCRNA:CR42862-RA	LNCRNA:CR42862-RA	-0.119357113047138	1		13.9069592464192	14.0419443605139	14.0982514128663	13.7594040094554	13.9543808342476	13.9726565047053
JON65AIV-RA	JON65AIV-RA	JON65AIV-RA	-0.379170300985673	1		12.882288077837	13.2140642451111	13.6320921926	12.48097248386	12.819110243033	13.2781798263912
UBI-P63E-RD	UBI-P63E-RD	UBI-P63E-RD	0.941361529606124	1		11.9942295456282	11.860309550794	11.5887944110988	13.0293574726291	12.8679130684209	12.2992083587039
ASNS-RA	ASNS-RA	ASNS-RA	4.59732687921456	2.92797325224046e-24		6.98657283005498	7.002075205566	7.98675336193849	12.1472595523679	12.2065459614033	11.4319090955365
STV-RB	STV-RB	STV-RB	5.89971820088285	5.6104009042207e-103		5.94123229706832	6.2280957946359	6.70130261988814	11.9968930367824	11.9975130929951	12.4168153400393
S-LAP7-RB	S-LAP7-RB	S-LAP7-RB	0.0998757917905338	1		13.3765804863432	13.2678609115183	12.9512507370112	13.3880877286947	13.4743750098883	13.0275689342859
S-LAP4-RA	S-LAP4-RA	S-LAP4-RA	0.155588219074304	1		13.3534211101088	13.1029630022	12.9494448934018	13.4565319821754	13.3991607829322	13.0048154623106
JON99CIII-RA	JON99CIII-RA	JON99CIII-RA	-0.198031468152135	1		13.0747666347786	13.4276082676419	13.6488808713344	12.8599009683285	13.2194025182858	13.4710685239055
ADH-RC	ADH-RC	ADH-RC	-0.0410083350692168	1		13.2627038611642	13.2685094881422	13.9009307490693	13.2280838188481	13.4315397507557	13.70669816063
SFP87B-RA	SFP87B-RA	SFP87B-RA	-0.567511415866285	1		12.7756791225962	12.8997757805427	13.3866260198104	12.5134046599279	12.1757568195185	12.6986479512551
EBPIII-RA	EBPIII-RA	EBPIII-RA	-0.415850618731363	1		13.094668373321	13.0720894882164	12.6699836287803	12.3766556249377	12.8363541909549	12.362622792978
SERCA-RE	SERCA-RE	SERCA-RE	-0.463002180900177	1		13.4349041956509	13.2901338893313	13.5877369033917	12.8400838466524	12.7241635830248	13.3078710565236
EBPII-RA	EBPII-RA	EBPII-RA	-0.416327865453338	1		12.3254416601716	12.4067271095071	13.2433460256564	12.2896778883818	12.2138804059537	12.4059399934894
LNCRNA:HSROMEGA-RC	LNCRNA:HSROMEGA-RC	LNCRNA:HSROMEGA-RC	3.22595893609062	2.82699471083876e-81		8.47814546501741	8.66471305647257	8.88147349353842	11.8576181018175	11.9253111455198	11.9084500865135
TSF1-RA	TSF1-RA	TSF1-RA	-0.244596279893116	1		13.2241001885243	13.1378824923295	12.8551790136699	12.9094851758463	12.9536494954098	12.6235413447171
REF(2)P-RA	REF(2)P-RA	REF(2)P-RA	2.50620926674443	2.01323793738725e-05		8.65161075224916	9.4092151191992	9.54694658018923	11.7174350736711	12.0838210797608	11.3620140005204
ARGK1-RD	ARGK1-RD	ARGK1-RD	-0.344430482665473	1		13.1606012390165	13.2133907185952	13.4974345129987	12.7694141932827	12.9390245112399	13.1310521255068
ACP36DE-RB	ACP36DE-RB	ACP36DE-RB	-0.662947433389059	1		11.8964200394396	11.7390125969654	12.8771935195684	11.4252602418315	11.2473635570492	12.0163918656219
TPS1-RA	TPS1-RA	TPS1-RA	0.566985526948948	1		12.318744467809	12.2547635418108	12.7347428246349	12.822346118665	13.0988043938344	13.1169753990999
RPL5-RB	RPL5-RB	RPL5-RB	0.00802797261863678	1		12.6474789617388	12.8006647708529	12.4564477962215	12.6782980944945	12.9207324029776	12.2780378588397
COPIA{}837	COPIA{}837	COPIA{}837	0.445967224918001	1		12.2296206367639	12.5936897712193	12.4794061172152	12.8533894446839	13.0338354965622	12.7625644069086
HSP70AA-RA	HSP70AA-RA	HSP70AA-RA	13.8274976971908	1.88355615009829e-22		2	2	2	11.2928130505116	11.8449246676398	10.5336432252646
MAL-A1-RA	MAL-A1-RA	MAL-A1-RA	0.142639708151627	1		11.7178972811367	11.9899216954624	12.1109986868092	12.3174954938267	12.5292275927687	11.0177841583707
CG34324-RA	CG34324-RA	CG34324-RA	-0.289657238372051	1		13.1392206908116	13.2809059490223	13.1505120982294	12.9818595372735	12.8888479816257	12.8314247773297
ACT57B-RA	ACT57B-RA	ACT57B-RA	-0.201178711604158	1		12.7945062910275	12.8320674772218	13.4613935355319	12.6722172363242	12.7882089828761	13.0927251622883
PEN-RA	PEN-RA	PEN-RA	0.323430053907257	1		13.1928526508517	12.9901561585461	12.9261282127489	13.4555207232965	13.3350233912954	13.2970313094194
MT:ND1-RB	MT:ND1-RB	MT:ND1-RB	-0.265190131547895	1		12.9975463457327	13.2806487728857	13.2279350629158	12.7950240165469	12.9253671100078	12.9991253986844
CG18180-RA	CG18180-RA	CG18180-RA	-0.23023425536772	1		12.9066837440911	13.1313367484807	13.257134927465	12.7904196002176	12.9778536242952	12.8514821861847
CG11891-RH	CG11891-RH	CG11891-RH	5.81316611677121	6.39449863866669e-48		5.47922832496158	5.27031155369565	6.1771073513758	11.6101973752489	11.6185141133118	10.8074937114922
DESAT1-RC	DESAT1-RC	DESAT1-RC	0.607891973163977	1		12.3337696666722	12.2638994942323	12.7528717248367	12.8239142522841	12.98552620599	13.3603687335383
ATPSYNBETA-RA	ATPSYNBETA-RA	ATPSYNBETA-RA	-0.29539458985608	1		12.8597813884889	12.9444565238424	12.9996968276304	12.6595390456668	12.8000922175275	12.4379996435555
WHE-RA	WHE-RA	WHE-RA	-0.420561064664277	1		12.2266423459895	12.091647364021	11.0452357197823	11.6101973752489	11.9383366804699	10.4216150121485
ALPHATUB84B-RA	ALPHATUB84B-RA	ALPHATUB84B-RA	-0.01323964497478	1		13.3876889654924	13.3215996867172	13.2002596051913	13.3072930638134	13.3332204954096	13.2332107711641
CG31538-RA	CG31538-RA	CG31538-RA	0.210186499284958	1		12.6759256703909	12.4860499282228	12.2427618580712	12.815859490003	12.8276726129907	12.3795671076251
FASN1-RC	FASN1-RC	FASN1-RC	-0.216576449663919	1		11.5214317570524	11.4452157663927	12.5096231295	11.6147340666646	12.1316280114935	11.1828701329946
MACON1-RD	MACON1-RD	MACON1-RD	-0.352524616871005	1		12.1919426518048	12.2035903623513	11.7042345951019	11.7663719171104	12.1883110170519	10.8313369317287
CG33340-RA	CG33340-RA	CG33340-RA	0.272022770061504	1		13.0008622702211	12.8416878010058	12.7313838308688	13.2460330278334	13.1186174103433	13.0290731487216
S-LAP8-RA	S-LAP8-RA	S-LAP8-RA	0.204776958943701	1		12.7914862202884	12.5234816813623	12.3011359754218	12.8462698208377	12.8687430478841	12.5325396716891
UBI-P63E-RA	UBI-P63E-RA	UBI-P63E-RA	0.262254515292706	1		12.9835003468904	12.9798962596242	12.9447390938898	13.3825118642807	13.1604310098149	13.1388357007778
S-LAP3-RC	S-LAP3-RC	S-LAP3-RC	0.071819720168128	1		12.4293501901183	12.1825467386873	11.8968241211365	12.3978679676174	12.5258640038377	11.7286382106808
HSC70-3-RB	HSC70-3-RB	HSC70-3-RB	1.80311054919245	5.53682292141824e-13		10.0549677629524	9.93624541024557	10.1911590910217	11.7986297134157	11.816643302138	11.9697102399706
LMANVI-RA	LMANVI-RA	LMANVI-RA	6.0729668217776	1.52020393474082e-35		4.57341977713235	4.97718562802998	5.84545528050623	11.3753361534343	11.4112825777088	10.4578066054245
S-LAP2-RA	S-LAP2-RA	S-LAP2-RA	0.114236675224223	1		12.7856294291557	12.5801696246663	12.4211801111117	12.8856570889316	12.7901379192913	12.4389699108365
MEN-RC	MEN-RC	MEN-RC	0.25117580549547	1		11.8095202224029	11.8956689149028	12.7672945973411	12.243261456012	12.5496602002389	12.6115431332556
FASN1-RA	FASN1-RA	FASN1-RA	0.858566540283452	1		11.3131504709136	11.5691582321646	11.9246652229832	12.2633373477538	11.9834815039114	13.0013165413455
DM88{}1691	DM88{}1691	DM88{}1691	13.7250284076706	6.30469109206447e-24		2	2	2	11.1956236526727	11.3715472100461	11.0688217672536
DM88{}1694	DM88{}1694	DM88{}1694	13.7250284076706	6.30469109206447e-24		2	2	2	11.1956236526727	11.3715472100461	11.0688217672536
TOBI-RA	TOBI-RA	TOBI-RA	0.212734052472194	1		11.0972984664911	11.4042526089257	11.2415928128085	11.6914710230053	12.0446949392198	9.89325951102096
SCP1-RA	SCP1-RA	SCP1-RA	-0.165144091782631	1		12.528211492483	12.6814386587161	12.7470619595641	12.4729991055541	12.6907605703414	12.2755053635989
SKP2-RA	SKP2-RA	SKP2-RA	-0.799870129228143	1		12.1494849467507	12.2776247292836	12.2507024485849	11.3812060629611	11.4035142167973	11.4991941651947
MLC2-RA	MLC2-RA	MLC2-RA	-0.214991573846823	1		12.7967169984423	12.9190707522788	13.0533103499072	12.5637788522655	12.7981765533753	12.7630810191418
CG14645-RA	CG14645-RA	CG14645-RA	-0.843084551910786	1		12.0033074362955	12.180066938232	12.2774357294326	11.177338782554	11.321015650311	11.43903924546
MSR-110-RB	MSR-110-RB	MSR-110-RB	-0.168985789073175	1		12.9673549868245	13.0306342543526	12.7210479917138	12.7165779685183	12.7331242810514	12.780536662582
CG5089-RA	CG5089-RA	CG5089-RA	0.233722652126898	1		12.7397802947567	12.6262377187216	12.4041408399253	12.9673884570748	12.8244248958607	12.6848089512687
BLW-RA	BLW-RA	BLW-RA	-0.217284783353167	1		13.0719483969557	13.098154990174	13.3424489110874	12.8278271454092	12.8948904190958	13.1360464259967
CG18628-RA	CG18628-RA	CG18628-RA	-0.0459921710496331	1		13.8386708841252	13.8218957819755	13.8878839719142	13.754375963348	13.7021068632731	13.9441235655779
HSP23-RA	HSP23-RA	HSP23-RA	6.19330004089447	NA		2.31916625196152	5.30309446334636	2	2	11.3850690084004	2
LNCRNA:HSROMEGA-RA	LNCRNA:HSROMEGA-RA	LNCRNA:HSROMEGA-RA	2.58611620069167	2.89439363547395e-28		8.68323938542897	8.77982409036735	8.7515380291513	11.4589545427921	11.3952430439174	11.052854356071
EBP-RA	EBP-RA	EBP-RA	-12.8148737274982	0.24473132922766		10.4363576808318	11.3823680126852	2	2	2	2
CG9029-RA	CG9029-RA	CG9029-RA	0.142704358114579	1		12.5675826881526	12.7208327034785	12.7142578649328	12.6724348517462	12.9486339552769	12.8010574928124
CG10252-RA	CG10252-RA	CG10252-RA	0.126862025755973	1		12.0458331067209	11.9914939406879	11.6031081817972	12.2058643327946	12.2606664237894	11.4640386470262
CG3213-RA	CG3213-RA	CG3213-RA	0.227109635713713	1		12.5913945514526	12.4388892705235	12.1846916760183	12.7391923141031	12.6935738845039	12.4781992710161
SLS-RY	SLS-RY	SLS-RY	0.0121504886137287	1		12.363900872175	12.5375410197792	12.3289050388316	12.4028603947273	12.6221316060331	12.2216453817621
SFP60F-RA	SFP60F-RA	SFP60F-RA	-0.342288415234956	1		11.1585892572205	11.3635500438243	12.3991218807981	11.271710323057	10.8203030800687	11.9163674971092
28SRRNA:CR45844-RA	28SRRNA:CR45844-RA	28SRRNA:CR45844-RA	0.0402236252356599	1		11.4275456720627	11.9445392254839	10.3375227065478	11.6588939677097	11.5950334563505	10.8826350812887
CG8701-RA	CG8701-RA	CG8701-RA	0.294476419132977	1		12.6735217385146	12.5429121838954	12.4292361969399	12.9570644565709	12.8233977801921	12.7503704575264
HSP60C-RC	HSP60C-RC	HSP60C-RC	0.0918439865070984	1		11.91614994962	11.3909711289929	10.7364429484815	11.7520291119033	11.836124931839	10.7239831599842
RPL3-RA	RPL3-RA	RPL3-RA	0.122779492024609	1		12.9694944160186	13.0406926881519	12.9904179303666	13.1155898339165	13.1338876202783	13.1204066815623
ACT5C-RA	ACT5C-RA	ACT5C-RA	-0.538152121145188	1		11.1610873893104	11.2083330464822	11.2609421014248	10.9194551848288	11.5310426186494	2
RPS25-RB	RPS25-RB	RPS25-RB	-0.132448818052222	1		12.2311074796828	12.3764813690311	11.9734640630605	12.031575185646	12.294909907595	11.8503192605397
MAL-A6-RC	MAL-A6-RC	MAL-A6-RC	0.111665443258135	1		10.9910873991626	11.4004703604326	10.9631330776718	11.4396510136512	11.7944510197916	9.88378942540436
MST57DA-RA	MST57DA-RA	MST57DA-RA	0.0261427680405541	1		13.116392606311	13.3255941693596	13.424038999238	13.2194716304481	13.2369939766397	13.4892925184402
JON99CII-RA	JON99CII-RA	JON99CII-RA	-0.110964776325767	1		12.208642318917	12.4398108981958	12.5911040270719	12.2073669641715	12.4872570223759	12.2193883575169
JON65AIII-RA	JON65AIII-RA	JON65AIII-RA	-0.0521901304283369	1		11.9616412007328	12.2275371323714	12.7391396687654	11.9043178893535	12.0818181904423	12.7524533154315
MHC-RB	MHC-RB	MHC-RB	-0.774150883751733	1		11.8043357426543	11.9377048947647	12.0914806955933	11.1362772329467	11.2499141568951	11.1381674366614
RPS3A-RA	RPS3A-RA	RPS3A-RA	-0.0968281068472196	1		12.1526266790627	12.280971448125	11.9527005448609	12.1088621028531	12.233602249062	11.7238693421841
MST98CA-RA	MST98CA-RA	MST98CA-RA	0.271363126672392	1		12.4440413487726	12.2219224953884	12.2036023872918	12.6387520468075	12.6201614239138	12.4263052508667
BETATUB85D-RA	BETATUB85D-RA	BETATUB85D-RA	0.294467857720261	1		12.5335234793631	12.3041835877999	12.191124716659	12.7635019704104	12.6088797182749	12.5518031232375
RPL15-RA	RPL15-RA	RPL15-RA	-0.22186891339619	1		11.7650519396302	11.8395086362501	11.3286376153164	11.5724483698281	11.8076688189625	10.7324496146986
SESB-RB	SESB-RB	SESB-RB	-0.244382535765606	1		12.577668981935	12.5527431795239	12.9607841523867	12.3343723460821	12.364350298531	12.6727618138441
ATPSYNC-RA	ATPSYNC-RA	ATPSYNC-RA	-0.128519373632183	1		12.3007317900074	12.3989287509905	12.9039211846998	12.2040591068244	12.3184300367818	12.7192937994788
RPL19-RB	RPL19-RB	RPL19-RB	0.076850645470883	1		12.4681989760412	12.4813578764457	12.4898802857921	12.47997821814	12.7042147232467	12.4722086775402
LNCRNA:ALPHAGAMMA-ELEMENT:CR32865-RA	LNCRNA:ALPHAGAMMA-ELEMENT:CR32865-RA	LNCRNA:ALPHAGAMMA-ELEMENT:CR32865-RA	12.4247698549913	3.7945068024781e-19		2	2.28895806760478	2	10.7499942310253	10.9107650778855	10.9720423187326
CG31740-RA	CG31740-RA	CG31740-RA	-0.00127848104617399	1		11.9773188003889	11.7933839846748	11.4653306834948	11.872469540403	12.0438133027035	11.2441028858478
CG12860-RA	CG12860-RA	CG12860-RA	0.343311061306745	1		12.4360699821929	12.2664991752489	12.162103355877	12.7369051474533	12.5801819981754	12.5843228363149
CG2127-RA	CG2127-RA	CG2127-RA	0.302619446753362	1		12.639439202391	12.4759767791751	12.3975333119657	12.9135412855272	12.7173602692437	12.7932382815393
MHC-RD	MHC-RD	MHC-RD	-0.0323920977873926	1		12.6743963590909	12.7368565095731	12.7779161579826	12.6562419893816	12.7689542725048	12.6650427421609
ACT79B-RA	ACT79B-RA	ACT79B-RA	-0.264100354940469	1		12.242357685897	12.2858488833383	12.6019504766759	11.9542145959065	12.2343752388539	12.1625671012894
STA-RB	STA-RB	STA-RB	0.17306023232457	1		12.4319384309365	12.561872834815	12.3796744422077	12.5250197236541	12.7125602962205	12.6547787789833
ACT5C-RD	ACT5C-RD	ACT5C-RD	0.147254227694577	1		11.8316427993453	12.0354450563035	12.6756747084888	12.1662362596657	12.2497486917999	12.6583933631938
ACP53C14A-RA	ACP53C14A-RA	ACP53C14A-RA	-0.281199039612025	1		11.5865331052619	11.9275565773156	11.7781272824026	11.3499830679656	11.857020980709	11.1712398999144
CG13315-RA	CG13315-RA	CG13315-RA	-0.353613844450708	1		10.3998063845953	10.4532293177583	11.8726339877876	10.4350731148892	11.0104017882055	10.6830747183758
CG6409-RA	CG6409-RA	CG6409-RA	-0.602813497866384	1		12.0739447124083	12.0378817796428	11.9458332017335	11.3780072551897	11.3993845578234	11.4773225589337
CG32436-RA	CG32436-RA	CG32436-RA	0.078673530461833	1		12.3843571912225	12.0881246626519	11.943657758071	12.4409129805677	12.2232559461292	11.9870616859909
RPL7A-RE	RPL7A-RE	RPL7A-RE	0.0427166632606402	1		12.2698159501413	12.328521763167	12.2368516328335	12.4028603947273	12.4240662539937	12.1164123853461
APOLPP-RA	APOLPP-RA	APOLPP-RA	0.122669131070415	1		12.5621586071475	12.4692220594555	13.0618603867343	12.8121114915207	12.4131841818696	13.2019253299562
ALD1-RM	ALD1-RM	ALD1-RM	-0.0549613643380769	1		12.0985896976078	12.2628583087389	12.5846033373719	12.2400349742854	12.3695198649805	12.2091878230603
MACON1-RB	MACON1-RB	MACON1-RB	0.148744512559778	1		10.3976895035641	10.760384168168	11.8138997008742	11.1538402164849	10.1717130111201	11.9575742707603
CG10472-RA	CG10472-RA	CG10472-RA	0.402629795229932	1		11.2023005845445	11.4738433254338	12.012386752022	11.94739682931	12.0929419003953	11.9706051525809
MUR18B-RA	MUR18B-RA	MUR18B-RA	-0.200397825580221	1		12.3265548425517	12.3401684353352	12.2282385690005	11.9398237279425	12.2502583295355	12.0894774879932
GSTS1-RB	GSTS1-RB	GSTS1-RB	0.212108842496354	1		12.0629661024453	11.9464859595903	11.6434305888973	12.1840510908318	12.2128349082894	11.9028350498054
BBD-RA	BBD-RA	BBD-RA	-0.187046372920018	1		11.9479629836756	11.7479699654184	11.2474836864786	11.4594590587975	11.7647957588324	11.1867261354319
ACP53C14B-RA	ACP53C14B-RA	ACP53C14B-RA	-0.155511492189238	1		11.9966792176976	12.2455693665301	12.3564222706169	11.9083885322973	12.1936202710565	12.0391781985216
MET75CB-RA	MET75CB-RA	MET75CB-RA	-0.311338650991434	1		11.4869987134249	11.294920434431	10.8859273526707	11.3619059553541	11.2761764686987	9.55434266376355
RPS6-RB	RPS6-RB	RPS6-RB	0.111397456702019	1		12.2947720361414	12.3915644213438	12.3369392132199	12.4884077153042	12.5125431120097	12.3513295282272
CG4836-RD	CG4836-RD	CG4836-RD	0.199485434670075	1		12.180290736914	11.9236089512588	11.8059378698647	12.3277558110044	12.2130963537442	11.9688147718959
LCS-RA	LCS-RA	LCS-RA	-0.0945890960385248	1		12.3968641742655	12.5169462546169	12.1093822351875	12.2291290004448	12.215447233218	12.3232290192682
CG8036-RC	CG8036-RC	CG8036-RC	0.343002995381437	1		11.0855108133068	11.2749183657215	12.0839282252179	11.830572060086	11.8881358014095	11.9548634685534
EXU-RD	EXU-RD	EXU-RD	0.226132739608636	1		12.3184647423136	12.0766161135719	11.985145760655	12.4624667220251	12.3624658539749	12.2451333667843
SPN38F-RA	SPN38F-RA	SPN38F-RA	-0.170833974262599	1		11.758055621398	11.9565024504035	12.3005694392191	11.6142810389575	12.0129119726705	11.9000193148854
ATPALPHA-RJ	ATPALPHA-RJ	ATPALPHA-RJ	-0.234614835887455	1		12.277319424003	12.4606204288201	12.6044772746669	12.0637850608501	12.142924633474	12.4263052508667
CG10911-RA	CG10911-RA	CG10911-RA	0.400620416858387	1		10.974849714247	11.2872601143494	11.6163711247828	11.7008890689637	11.9179523166317	11.4998142219705
PDI-RA	PDI-RA	PDI-RA	-0.186093155575843	1		12.2044097997218	12.2812285667528	12.3484961620086	11.9333007067891	12.2284383724035	12.1025996441815
RPL8-RA	RPL8-RA	RPL8-RA	0.0440555082400023	1		12.4966640973298	12.6304821257954	12.5604348152305	12.5928122824212	12.62488534871	12.6052183055667
CG8997-RA	CG8997-RA	CG8997-RA	0.907668962216301	1		9.3171410003641	9.88302840410956	10.7170440834323	11.1024360168946	11.3127442681066	10.4216150121485
CG12699-RB	CG12699-RB	CG12699-RB	0.334031538269588	1		11.9822716103771	11.7281143806628	11.5032455217983	12.1516369846237	12.1299674027016	11.9652273311346
RPL10-RC	RPL10-RC	RPL10-RC	0.00217015666264251	1		11.9734153434021	11.9999545831664	11.8237905952953	11.9256530509171	12.1330103935197	11.7201492931518
P5CS-RA	P5CS-RA	P5CS-RA	0.531941749313685	1		11.1160894038177	11.2882838434785	11.5672894226022	11.7598328940488	11.995082599099	11.8361497588355
CG12861-RA	CG12861-RA	CG12861-RA	0.264672950402724	1		12.2305129263836	12.0960386791423	12.0526439172438	12.4198102721368	12.4283511666611	12.3270774076648
MSOPA-RA	MSOPA-RA	MSOPA-RA	-0.142233013340058	1		10.7106843903475	11.0507611552618	11.9620453011874	10.7720947395726	11.0013477525673	11.6703442483217
RPS2-RA	RPS2-RA	RPS2-RA	-0.0771557374830431	1		11.8123041675178	11.9715573216932	11.7225370092194	11.7740987073252	11.966523476644	11.5078508024479
LNCRNA:CR42862-RB	LNCRNA:CR42862-RB	LNCRNA:CR42862-RB	2.67344271925434	2.89597846562005e-07		7.7345895823646	7.85777454382282	8.73486073357315	10.8920599536488	10.7230529370651	10.8911677551903
RPS9-RA	RPS9-RA	RPS9-RA	0.014011616152978	1		11.5469665198215	11.6273524636207	11.3735025547359	11.5070891572164	11.860029277983	11.1445256820884
RPL7-RA	RPL7-RA	RPL7-RA	0.13084319785027	1		12.1317636803053	12.230469435266	12.2808864408906	12.2942101594046	12.4480327719316	12.290275708402
CG31343-RA	CG31343-RA	CG31343-RA	0.868183302774966	1		10.3677223253526	10.633209791769	10.9232076464193	11.539423190525	11.596236655065	11.4364505390668
RPS3-RA	RPS3-RA	RPS3-RA	0.0297617999021307	1		11.9472394725923	12.0302533134558	11.8806161703489	11.9076492691836	12.1781692866855	11.8415407925645
BT-RJ	BT-RJ	BT-RJ	-0.108124829706769	1		11.5851385405442	12.0668058874637	12.0927901422626	11.7994269889936	11.8933657470937	11.779570442455
CG10407-RA	CG10407-RA	CG10407-RA	-0.383575962523169	1		11.5204592755446	11.7060678168708	11.2811843928556	11.2124829460578	11.373887614797	10.7261044362217
SESB-RA	SESB-RA	SESB-RA	-0.160299807603794	1		12.0012176026282	12.2807142836651	12.4804069397744	11.8560861971337	11.9932570377987	12.4131993258465
ACP53EA-RA	ACP53EA-RA	ACP53EA-RA	-0.244725109678076	1		11.573464443774	11.6370282270799	12.103547967065	11.3854601369607	11.7479330575526	11.4817234869423
RPLP1-RA	RPLP1-RA	RPLP1-RA	0.179516667810292	1		12.0267830335168	12.1825467386873	12.1087351470798	12.2705428218465	12.3525319334369	12.2339962906756
CG31198-RA	CG31198-RA	CG31198-RA	0.274415404260102	1		10.9705835674779	11.2903291250118	11.868435152162	11.6858767771211	11.7979411459525	11.6072954619967
CG13868-RC	CG13868-RC	CG13868-RC	0.164902569957476	1		11.5962574946086	11.7118018921324	11.2684938611416	11.5747786334703	11.9269059361212	11.574706769476
LK6-RA	LK6-RA	LK6-RA	-0.153257396731373	1		12.3229338549014	12.4177615917593	12.0842574169364	12.0750224438799	12.0526055165784	12.2510381727607
ARR2-RA	ARR2-RA	ARR2-RA	-0.099067926827536	1		12.6423476197842	12.7317858563064	12.7178690985519	12.6989542911649	12.3950934356297	12.6837179044814
MHC-RP	MHC-RP	MHC-RP	-0.319960286123612	1		11.8794537857296	11.8088044002803	11.9028088059701	11.5733809269989	11.7235487918892	11.3035526263873
LMANII-RB	LMANII-RB	LMANII-RB	1.86070088795064	0.00322226769074758		8.69707701131916	8.7051352145415	9.26275374804149	10.8317659956325	10.9107650778855	10.5227018252116
OBP56D-RA	OBP56D-RA	OBP56D-RA	-0.268102223300644	1		11.6665141079379	11.7894126087922	11.4918760746655	11.3678306510387	11.5970382304248	11.1602997692579
RPL27A-RA	RPL27A-RA	RPL27A-RA	0.0996210972404488	1		11.8460755705523	11.93574626752	11.7472776474839	12.0210185738416	12.0376267152347	11.7569250522626
ALDH-RB	ALDH-RB	ALDH-RB	0.0410718285603826	1		12.0043512190039	12.0907674947466	12.1711191848531	12.0664370364471	12.2510224487386	12.0674778905547
HSP60B-RA	HSP60B-RA	HSP60B-RA	0.151157273575616	1		11.7021161608697	11.5001477498598	11.1972362777139	11.8121238387152	11.7294094692017	11.3042627139029
CG9297-RA	CG9297-RA	CG9297-RA	-0.140324397871177	1		12.214065947125	12.2861051342492	12.4551756988784	12.0020968659942	12.2237750272899	12.3034764646704
JON99CIII-RB	JON99CIII-RB	JON99CIII-RB	0.124526607015374	1		11.118019397678	11.2857231573036	12.1087351470798	11.6124675042131	11.3316498762359	12.0536086032507
LNCRNA:CR42862-RC	LNCRNA:CR42862-RC	LNCRNA:CR42862-RC	1.74608634998976	0.627288948675455		9.07104860144329	9.47902091004449	8.33985432279927	10.6088620120395	10.948939743742	10.7481915313133
RPL23A-RA	RPL23A-RA	RPL23A-RA	0.134524825385247	1		12.5818703032153	12.6304821257954	12.5936498767759	12.7163669112658	12.6995573482267	12.7939968342598
RPL22-RA	RPL22-RA	RPL22-RA	0.122029273365517	1		11.8881503525116	11.8398577872075	11.6721833725026	11.8927838949054	12.0668518900048	11.8008598752209
CG3124-RA	CG3124-RA	CG3124-RA	0.359935677960436	1		12.0946746817966	11.9308380343131	11.9447458899468	12.3680825810666	12.2998416557825	12.3859541240107
EEF5-RA	EEF5-RA	EEF5-RA	-0.178432010391869	1		11.4061181203507	11.519021067029	11.3363969270262	11.2728589370827	11.5551667821705	10.8064916411902
SCPR-C-RA	SCPR-C-RA	SCPR-C-RA	-0.124501612574691	1		11.9857989505654	12.0635209316919	11.6344670419532	11.8709533328586	11.7337894059531	11.7370774708759
ACP26AA-RA	ACP26AA-RA	ACP26AA-RA	-0.186163062385985	1		11.8154792548256	12.0213534613065	12.3352806370516	11.7329590699303	11.8228238633427	12.0836987989211
MST77F-RA	MST77F-RA	MST77F-RA	0.376884158823767	1		11.6488231693962	11.2974648623266	11.1280346106048	11.9274776018493	11.7169269461907	11.5875974021318
GAPDH1-RB	GAPDH1-RB	GAPDH1-RB	-0.263670874267918	1		11.7456257997679	11.8194660452315	12.2207720175828	11.5312873895262	11.6712261306001	11.8253068770489
BACE-RA	BACE-RA	BACE-RA	0.465262174717308	1		10.6935300631937	10.8203543057029	11.687431515297	11.4195672157639	11.5439867327347	11.8163744112488
CG45087-RA	CG45087-RA	CG45087-RA	0.821735775276024	1		10.3923836716965	10.5104969557495	11.1068042874727	11.4086359303686	11.4271457468341	11.7190846577658
PEPCK1-RA	PEPCK1-RA	PEPCK1-RA	0.821735775276024	1		10.3923836716965	10.5104969557495	11.1068042874727	11.4086359303686	11.4271457468341	11.7190846577658
GLYP-RA	GLYP-RA	GLYP-RA	-0.25146610630614	1		11.385436160621	11.5645179937494	12.0103094556775	11.4257766774044	11.4811151671796	11.3708535944445
CHB-RC	CHB-RC	CHB-RC	0.414221939666443	1		11.6835563925667	11.3126379060111	11.3664822255711	12.0076270057213	11.8323857480033	11.7816115968201
UBI-P5E-RA	UBI-P5E-RA	UBI-P5E-RA	0.275557164959031	1		12.3351530058864	12.4893920755247	12.6053950141634	12.729603581727	12.6096743016422	12.9139934704547
CG31029-RA	CG31029-RA	CG31029-RA	0.174183185744686	1		11.7813812511981	11.4552773687642	11.3490544606085	11.8849178221562	11.7672904464384	11.4570312838626
CG4691-RA	CG4691-RA	CG4691-RA	0.245557393406786	1		11.7862442200394	11.6196461947723	11.5007815133994	11.9979353053332	11.9297721241594	11.7126802939212
RPLP0-RA	RPLP0-RA	RPLP0-RA	0.233597444763634	1		12.3309990025969	12.3986917777957	12.6003402070484	12.5146189347741	12.6293979747688	12.8767649090642
RPS8-RF	RPS8-RF	RPS8-RF	0.0653295570199454	1		12.2816306652059	12.1808940120794	12.1289802790847	12.2592865072769	12.3108768327649	12.2186352307522
SPN28F-RA	SPN28F-RA	SPN28F-RA	-0.147531700026125	1		11.6682713287093	11.8318058589968	12.0993196071405	11.5654349101587	11.8482949407156	11.7621030334008
MAL-A7-RA	MAL-A7-RA	MAL-A7-RA	1.21925668250418	1		8.7243603461196	8.69590704210714	9.35731121558655	10.3689388340494	10.8002571590713	8.47132906630896
PINO-RA	PINO-RA	PINO-RA	1.0393821485906	1		10.0099454827495	10.1895575297506	10.3474303257645	11.2249993697176	11.2200462851241	11.2322117466317
MST87F-RA	MST87F-RA	MST87F-RA	0.183680091898326	1		11.1803026268271	10.8161017208749	10.5752918683555	11.2379963775381	11.3583703139132	10.4216150121485
PIF1B-RB	PIF1B-RB	PIF1B-RB	0.0286950039901213	1		11.9533777820987	11.9186591799477	11.8503557290063	12.0117607435266	12.0206995777187	11.7610689228506
CG31988-RA	CG31988-RA	CG31988-RA	0.193541769626144	1		11.5823453604613	11.4511697365559	11.2914851603699	11.7536755249903	11.7697808277118	11.3579158484389
CG1648-RB	CG1648-RB	CG1648-RB	0.618480345407927	1		10.7935236217387	10.5706355141414	9.72300744778863	11.0403910230418	11.2856543005244	10.7709733437779
SFP24BB-RA	SFP24BB-RA	SFP24BB-RA	-0.662486265134677	1		10.7902997904199	10.7816220927856	11.5459371248021	10.2962415248156	9.84726710036941	10.9275703983717
CG9920-RA	CG9920-RA	CG9920-RA	0.340614596701797	1		11.6629932323798	11.4447567492991	11.3275257276314	12.0103841465447	11.7687140478041	11.6752930597574
RPL10AB-RA	RPL10AB-RA	RPL10AB-RA	0.0126648071254294	1		11.7144997437659	11.6739206115407	11.6848289671825	11.6654684936343	11.9057114071109	11.5103146167897
CG16972-RA	CG16972-RA	CG16972-RA	0.260690812774748	1		12.0914040333551	11.922620354646	11.8031408158294	12.2905287744641	12.1448445156418	12.1734901168699
IDH-RA	IDH-RA	IDH-RA	-0.0419173000764695	1		11.7347659767293	11.9940059745454	11.8817528854464	11.8188238635607	11.9179523166317	11.7543290758616
PABP-RB	PABP-RB	PABP-RB	0.2661800277325	1		12.350830028299	12.505767629608	12.4589886308266	12.5269465085617	12.5951038176511	12.9586539071404
NIS-RA	NIS-RA	NIS-RA	0.175534471568034	1		11.6173322288391	11.3479242034806	11.0700463644513	11.6715778036321	11.6404527974792	11.2654088942039
ENO-RA	ENO-RA	ENO-RA	-0.108154374668372	1		11.9537380470844	12.0901806169701	12.4025577909551	12.0193086368597	12.000848350388	12.1360891934333
AOX1-RA	AOX1-RA	AOX1-RA	0.254759244353709	1		11.084853111157	11.2764668705294	11.3163594635982	11.6251146329692	11.6271727120655	11.1461108746265
CG14718-RA	CG14718-RA	CG14718-RA	0.26080671028581	1		11.7368607627236	11.4774382584362	11.3208363455844	11.9387386038372	11.780052568369	11.6090206825094
SARM-RF	SARM-RF	SARM-RF	-0.676052114333299	1		11.4954368898334	11.2913506794712	11.4888953372056	10.5664012903617	10.7904792126331	10.8864336124821
SAP-R-RA	SAP-R-RA	SAP-R-RA	0.0795327363719905	1		12.3968641742655	12.5020220898774	12.4211801111117	12.5197077580143	12.4720446524336	12.5690411972166
GPDH3-RA	GPDH3-RA	GPDH3-RA	0.153050307229885	1		11.9751909514122	11.8634039814828	11.7016622099293	12.1219876069429	11.9953866348553	11.8839588388841
CHB-RA	CHB-RA	CHB-RA	2.07312308483075	9.97429583432275e-08		8.28093578812732	8.43626896262112	8.54510627754965	10.6902088392452	10.5492352777995	10.1628190136466
CG12057-RA	CG12057-RA	CG12057-RA	2.45962056507343	1		5.65965502327411	6.7755327602247	9.29496644677868	10.4574715116917	10.3741912457573	10.5964452318478
BG642312-RA	BG642312-RA	BG642312-RA	-0.0147348465500006	1		11.8071297004742	12.0822343114499	12.0789813144011	11.830572060086	12.0405760181481	12.0595088350325
CG7409-RA	CG7409-RA	CG7409-RA	-0.459728303648742	1		11.3704025744351	11.4299905554373	11.4531475624432	10.9691942348514	11.1836891634344	10.6776046305808
JON99FII-RA	JON99FII-RA	JON99FII-RA	-0.106461391295664	1		10.626417454129	11.0264267928856	11.7132019940168	11.1274149073264	11.1013415449381	11.0298554432836
MST98CB-RA	MST98CB-RA	MST98CB-RA	0.271824186460604	1		11.5654717536165	11.3523361042245	11.2189855196633	11.8133084593019	11.6950064277851	11.4377454728954
GSTD1-RA	GSTD1-RA	GSTD1-RA	0.169821548592412	1		11.6861605056909	11.8433446571908	11.9602529272428	11.9871287136104	12.0662731509146	11.9553156227882
HSP67BC-RA	HSP67BC-RA	HSP67BC-RA	5.80564130884628	8.39808150672333e-92		4.4480995891632	4.25395268012888	5.03257419432759	10.2196857135748	10.2694792342144	9.97223397408694
CG10077-RD	CG10077-RD	CG10077-RD	0.390494574395317	1		12.0319104474184	12.0381860808824	11.8730150948441	12.3194422398748	12.2312807915877	12.5512050175459
CG31883-RA	CG31883-RA	CG31883-RA	-0.102053576155374	1		11.0676467574048	11.2918611855726	11.3842367926551	10.8785420693679	11.5060815028412	10.9898073776
RPLP2-RA	RPLP2-RA	RPLP2-RA	-0.0195005335357912	1		11.7765018350338	11.961965982035	11.7846240220914	11.8057893815908	11.9053878711714	11.7564062305426
W-CUP-RA	W-CUP-RA	W-CUP-RA	0.317648557743055	1		12.1054155146095	11.96644987693	11.8930710467737	12.3543131144498	12.2099558769082	12.3568160915391
LNCRNA:ROX1-RA	LNCRNA:ROX1-RA	LNCRNA:ROX1-RA	0.387799050611641	1		11.425988548333	11.618832608846	11.3740411677156	11.9245572117405	11.8238513875428	11.8430075849503
LMANV-RA	LMANV-RA	LMANV-RA	6.48696098313198	4.99215400542535e-09		3.31362665380706	2.91611763547856	4.79582729444752	10.1712304681104	10.2804987326602	9.19566576093459
RPL11-RA	RPL11-RA	RPL11-RA	0.0219826771950426	1		11.6412383296681	11.743871407185	11.6629565251647	11.711517291965	11.8459365765142	11.5401597413948
RACK1-RA	RACK1-RA	RACK1-RA	0.246666706384985	1		11.9216852452812	11.9974528947234	12.1859192306861	12.1510124497565	12.2944158042716	12.4016331555433
HSC70-4-RF	HSC70-4-RF	HSC70-4-RF	0.772112789809857	1		10.7234175908984	10.5209860910752	10.6259167304512	11.5668403323408	11.224202938415	11.3776166166964
OBP56G-RA	OBP56G-RA	OBP56G-RA	-0.698086628197049	1		11.3453593023139	11.2541112246546	10.9709872673326	10.5785282789724	10.4229247278674	10.501805563466
RPS27A-RA	RPS27A-RA	RPS27A-RA	0.0771287481887256	1		11.5869976607642	11.7620396981032	11.7271819631282	11.7367100530887	11.8985768020468	11.6664834020839
MFAS-RI	MFAS-RI	MFAS-RI	0.328510345085264	1		10.6227972261624	11.2099546539341	10.9261488655338	11.2619100044254	11.4455091601349	11.0696572818211
CG5107-RA	CG5107-RA	CG5107-RA	0.117107721811622	1		10.8764312403057	11.1947482952838	10.4159880743804	11.108238881756	11.1804839438922	10.5812921342378
RPS23-RB	RPS23-RB	RPS23-RB	0.0723104529473712	1		11.8626693728322	11.9683672882582	11.9942833620948	12.0561333635356	12.0505587874597	11.933909681107
ALD1-RL	ALD1-RL	ALD1-RL	0.857662219950714	1		9.8945882056107	9.95312667969471	10.7630059805462	10.6115882583317	10.9178398087065	11.6267281900375
CG4546-RA	CG4546-RA	CG4546-RA	0.206828558742087	1		11.7397883625751	11.6305849337729	11.5334546498855	11.9673995443661	11.8519931700603	11.6976252812133
RPL26-RA	RPL26-RA	RPL26-RA	0.0795534546705021	1		11.8162719360182	11.9377048947647	11.8484189848303	11.9909725829459	11.9834815039114	11.8643509482224
RPL23-RA	RPL23-RA	RPL23-RA	0.0493238628211029	1		11.6313630859083	11.7464809274526	11.6286107291523	11.7153243656835	11.8374822358468	11.5922564942559
RPL17-RB	RPL17-RB	RPL17-RB	0.0342636791198376	1		11.8748955501178	12.0305592278244	12.1350306088802	12.0158826708122	12.0878185358337	12.0502261764526
FER2LCH-RD	FER2LCH-RD	FER2LCH-RD	0.295779298974584	1		11.594872302751	11.6078040551056	12.1318493879325	11.8503270236575	11.822481192583	12.5074764103101
JON25BIII-RA	JON25BIII-RA	JON25BIII-RA	-0.230684848995305	1		10.7911064238704	11.1208198193357	11.6717453343575	10.749169156102	11.0814313888136	11.1689025600199
VHA26-RB	VHA26-RB	VHA26-RB	-0.0878294840176888	1		11.788669571291	11.9295263470319	12.1745242970014	11.7974329733187	11.9086199701966	11.9462455031018
CG18284-RC	CG18284-RC	CG18284-RC	-0.276126418071627	1		11.6857268131304	11.5107121239539	12.0750115362319	11.422675287327	11.3743552404867	11.6867746945768
OBP56G-RB	OBP56G-RB	OBP56G-RB	-0.784645994107477	1		11.2281437620187	11.1098597096702	11.0580296081382	10.3242110923035	10.2532991098161	10.4717799852999
PDK-RC	PDK-RC	PDK-RC	1.30222539339315	1		9.69010798667822	9.58446111703599	9.70941364788564	10.8356576796376	10.7693006135547	11.2337035100352
VIR-1-RC	VIR-1-RC	VIR-1-RC	-0.0808808076399662	1		11.3981985689865	11.3256600212533	10.7161947085477	11.0724068355797	11.273170486867	10.9220294299999
OCN-RA	OCN-RA	OCN-RA	0.150886133556155	1		11.3997859609742	11.265072381764	10.9017025707631	11.4523797287727	11.483718019104	11.0945003317566
TTLL4B-RB	TTLL4B-RB	TTLL4B-RB	0.167940806397985	1		11.4879940055112	11.3712999525341	11.2237744787495	11.6880309780714	11.6022376426049	11.2741339557579
PST-RG	PST-RG	PST-RG	0.230882342682213	1		11.130183097875	11.2944110099067	11.4923722660512	11.6151869521589	11.6447232548529	11.3524334738581
RPS26-RA	RPS26-RA	RPS26-RA	0.103300411413338	1		12.3464466311996	12.4411922367233	12.446239471487	12.4812209432612	12.4626197511017	12.5997335506777
CG13492-RD	CG13492-RD	CG13492-RD	0.814326705077034	1		9.75603927250454	9.98251804946589	10.1936021894002	10.9047115822267	11.0079929291188	10.4203055120932
DESAT1-RD	DESAT1-RD	DESAT1-RD	-0.518429068830147	1		10.9755595138325	11.1162151807121	11.2702309755406	10.5274729244165	10.915913774762	10.312907957078
FASN3-RC	FASN3-RC	FASN3-RC	-0.852753917309338	1		10.7174894132935	10.7939280879552	11.2309282422969	10.2491640855599	9.93356830817981	10.0454108931299
CG2233-RA	CG2233-RA	CG2233-RA	0.436395941400642	1		11.0914166788588	10.879969422414	11.5435450216078	11.5969597159491	11.6185141133118	11.6862300171182
ODA-RC	ODA-RC	ODA-RC	-0.103950827773464	1		11.4150413691291	11.5879871245174	11.143280947758	11.3169562010465	11.3910896068198	11.1500662524558
RPS5A-RA	RPS5A-RA	RPS5A-RA	0.0407921074314713	1		11.7385344043056	11.8381111868158	11.9823225076772	11.9057994523974	11.9509321815285	11.8312312761937
CYP6D5-RA	CYP6D5-RA	CYP6D5-RA	0.452806778239013	1		10.837916798936	11.0669578382229	10.8669196134389	11.4257766774044	11.4605620462789	11.2418807500687
CG9314-RA	CG9314-RA	CG9314-RA	0.292532833772466	1		10.8198488861367	10.6571818887025	10.1627620069726	11.0888045347207	11.0716606912036	10.3001496240088
CG8564-RA	CG8564-RA	CG8564-RA	0.19665035491718	1		11.172894799511	10.8894452440612	10.6204795591801	11.3313607641133	11.2335118508813	10.6754107749503
ACP32CD-RA	ACP32CD-RA	ACP32CD-RA	-0.0296086350849134	1		11.2599557098336	11.370816800994	11.292055274453	10.9383993392772	11.5502085643744	11.2828065673505
RPS16-RA	RPS16-RA	RPS16-RA	0.0716018084144328	1		11.510208445758	11.5687370084918	11.3996609314507	11.5900646910052	11.6886280393416	11.4030307933449
RPL4-RA	RPL4-RA	RPL4-RA	0.102062148131648	1		12.6868024305929	12.6826070679356	12.7629828551121	12.7559234419067	12.7385830800736	12.9379842918211
CYT-B5-R-RA	CYT-B5-R-RA	CYT-B5-R-RA	0.946452268768479	1		10.2293575617552	9.98756902402607	10.2285699232293	11.0618136450487	11.0560052203397	11.1696820941462
CG34168-RA	CG34168-RA	CG34168-RA	0.200415327048632	1		10.8847681815401	10.7001221918054	10.2719876683795	11.0069584713088	11.1030354129545	10.2800763122885
RPS15AA-RF	RPS15AA-RF	RPS15AA-RF	0.0297729056343419	1		11.4699728393703	11.5146539048526	11.520863230905	11.5555584319883	11.6780605928043	11.338635692057
CYP6G1-RA	CYP6G1-RA	CYP6G1-RA	0.158576985435833	1		11.1340030571759	11.1859864395261	10.5052321359789	11.3068988860949	11.1783431679039	10.8750078826653
MHC-RI	MHC-RI	MHC-RI	0.0795778742227683	1		10.7568333934612	10.70779404082	10.3386269191134	10.2149127714217	11.1556711175544	10.5432997378403
XBP1-RD	XBP1-RD	XBP1-RD	0.440740742431605	1		11.0609738996697	11.1848874565287	10.8934608778802	11.2990277681535	11.5801109053321	11.5782338347407
CG9130-RA	CG9130-RA	CG9130-RA	0.110180900074246	1		11.5344964988753	11.3683986132322	11.1527287315499	11.5724483698281	11.5522765597176	11.2646794182839
CG9133-RC	CG9133-RC	CG9133-RC	0.110180900074246	1		11.5344964988753	11.3683986132322	11.1527287315499	11.5724483698281	11.5522765597176	11.2646794182839
MT:ND3-RA	MT:ND3-RA	MT:ND3-RA	-0.80024865419079	1		10.6866108094591	10.8295254608228	10.1590164880262	9.89807401689378	10.15548027975	9.12024878508004
THOR-RA	THOR-RA	THOR-RA	0.847632767047996	1		10.0333141815949	10.1257015980341	9.89649141653668	10.5207203589805	11.0664610543228	10.9576710674612
TM1-RM	TM1-RM	TM1-RM	-0.187101670393892	1		11.2029068764744	11.3823680126852	11.1608670609829	11.0124700423823	11.2816712209324	10.8683008450591
EST-6-RB	EST-6-RB	EST-6-RB	-0.12519501207826	1		11.1135120558224	11.5483722621881	11.7596967731451	11.3662172364192	11.3190737047726	11.4325587491027
BG642163-RA	BG642163-RA	BG642163-RA	-0.0375816442655774	1		11.2939296187854	11.6949168948727	11.891190841967	11.411246139887	11.5642128259545	11.8248120772058
CRC-RA	CRC-RA	CRC-RA	-0.201773201347996	1		11.8379017242747	11.9519874834899	11.910626217125	11.6120137641003	11.6578434931965	11.8223355292685
DROJ2-RA	DROJ2-RA	DROJ2-RA	0.381579952357541	1		11.5823453604613	11.4639108195292	11.5526139897022	11.866014624466	11.8982516619714	11.9790792497439
CG17377-RB	CG17377-RB	CG17377-RB	0.116716819555331	1		10.9741395652713	10.7343287227346	10.3980928103863	10.9986514324236	11.0899979804576	10.3015728010687
EIF2A-RA	EIF2A-RA	EIF2A-RA	-0.116910993034604	1		10.9461675101287	10.7895967715132	10.484431352651	10.9720257387838	10.8528824457693	9.83548348279891
CG3662-RA	CG3662-RA	CG3662-RA	-0.0717766658613797	1		11.6621116692495	11.698386758291	11.4357101024873	11.5465639341033	11.5857754435439	11.4589457608316
ODA-RA	ODA-RA	ODA-RA	0.175038249821033	1		11.8783155762912	11.9503715648692	11.9349230306987	12.1308832319263	12.0616348613143	12.0968733813343
ATPSYNB-RA	ATPSYNB-RA	ATPSYNB-RA	-0.317448988565159	1		11.1772206533505	11.2614279081824	10.9552358947765	10.7631316578451	11.0472337639187	10.6137340667765
CG9254-RA	CG9254-RA	CG9254-RA	0.214671877124382	1		11.369862752467	11.1644037957044	11.0398146908087	11.5379907907445	11.4819833063656	11.1913397751993
CG2765-RF	CG2765-RF	CG2765-RF	-0.128956376799252	1		11.4265077763351	11.6078040551056	11.9869074922602	11.4293865594048	11.2069790126265	11.9530534331867
CAT-RA	CAT-RA	CAT-RA	0.253432132988027	1		11.6922185519684	11.8041597722618	11.8398662865729	12.0651116580093	11.9816411942011	12.0527637397137
RPL27-RA	RPL27-RA	RPL27-RA	0.0553223262048396	1		11.6155118153927	11.7446174661668	11.5606802870871	11.3965677634186	11.7853369788752	11.8691579901623
CG10513-RB	CG10513-RB	CG10513-RB	-0.754280741276933	1		10.4619101654571	10.5043428895851	11.0957443004615	9.76236518681307	10.2624227477556	9.81569893738304
RPS14A-RB	RPS14A-RB	RPS14A-RB	0.0191891270747734	1		10.9861648132625	11.1023124230928	10.9851589773366	11.1280497391767	11.2821697076801	10.6488209448534
PPI1-RA	PPI1-RA	PPI1-RA	0.25981809424433	1		11.3075238128034	11.1799316468303	10.9098974485902	11.4544059417118	11.4867487563827	11.2500119023572
VHA16-1-RA	VHA16-1-RA	VHA16-1-RA	0.0999780985996234	1		12.076593659222	12.0831193987532	12.4323426442261	12.1466331192442	12.2431069660939	12.5074764103101
18SRRNA:CR41548-RB	18SRRNA:CR41548-RB	18SRRNA:CR41548-RB	-0.219647737013691	1		10.1523491814476	10.8146814024287	9.06879093688906	10.2374449164651	9.94116379434732	9.63783721572476
SSP5-RA	SSP5-RA	SSP5-RA	0.187884379459645	1		11.3415099702703	11.218035462747	10.9458467835116	11.4854537042491	11.4239870362208	11.1657802046027
LK6-RB	LK6-RB	LK6-RB	-0.0894071886677335	1		11.3870376495082	11.2790440240928	10.8468822614735	11.0117822463999	11.264619367236	11.0073563393566
CG7916-RA	CG7916-RA	CG7916-RA	1.14879178517024	1		8.13099271666761	8.79142349114168	9.48845389487983	10.2125203657914	10.4744344308255	9.1584500203127
RPL37A-RA	RPL37A-RA	RPL37A-RA	-0.136267736461372	1		10.9468915588656	10.8820052016456	10.4128461730733	10.544692912874	10.9891866328952	10.2597197597598
ACP95EF-RA	ACP95EF-RA	ACP95EF-RA	-0.156281369790865	1		10.6918033583816	11.0091451752469	11.5421078535505	10.6332147276952	10.6820888463734	11.4416233151148
CG33791-RE	CG33791-RE	CG33791-RE	0.0898538352661107	1		11.6554827191262	11.4350834995681	11.4388026561233	11.7408664058883	11.6181193032083	11.4325587491027
CG14355-RA	CG14355-RA	CG14355-RA	0.146867616695159	1		11.6865940679171	11.4018898658731	11.2696521697784	11.7212265836224	11.5922220841794	11.5078508024479
VHA16-1-RB	VHA16-1-RB	VHA16-1-RB	-0.164114535700154	1		10.967018783093	11.4433788211043	11.5130596864844	11.2244058054482	11.1215378719926	11.1429387458694
RPL24-RA	RPL24-RA	RPL24-RA	0.047547902383859	1		11.6891927086335	11.8002179893117	11.7870527766484	11.8391270059407	11.823508960784	11.7564062305426
MLC1-RB	MLC1-RB	MLC1-RB	-0.213773930442428	1		11.3795487779081	11.4018898658731	11.5150145332878	11.0757013194326	11.3878508684965	11.1766790115775
CG9133-RB	CG9133-RB	CG9133-RB	0.288011092079385	1		11.6669536138262	11.1942022355148	11.377268629634	11.7626973642067	11.6788179827754	11.6976252812133
NPLP2-RA	NPLP2-RA	NPLP2-RA	0.184719187266326	1		10.5748884229227	10.4928437930773	11.4784139892742	10.8457272002867	10.8182422332862	11.5353290443908
NPLP2-RC	NPLP2-RC	NPLP2-RC	0.184719187266326	1		10.5748884229227	10.4928437930773	11.4784139892742	10.8457272002867	10.8182422332862	11.5353290443908
MPCP2-RA	MPCP2-RA	MPCP2-RA	-0.0460594167392017	1		11.839852082793	11.8105868216582	11.8638406237957	11.8686760296002	11.7835776585116	11.7185520453103
RPS18-RA	RPS18-RA	RPS18-RA	0.012208362688585	1		11.3024409893545	11.3171588751502	11.3180399227772	11.2456217495733	11.5141670693964	11.1905718591006
TCTP-RA	TCTP-RA	TCTP-RA	0.125060127813747	1		11.6943759897517	11.7072164566057	11.5597336484067	11.6124675042131	11.8466107883374	11.8686780060933
KDN-RA	KDN-RA	KDN-RA	-0.157978437373524	1		11.5725264223315	11.5750424865252	11.9709739201821	11.3559568284381	11.5043734886668	11.7892403082676
ACP62F-RA	ACP62F-RA	ACP62F-RA	-1.09472172402512	1		10.0455342861213	10.2880328045463	10.7654713714627	8.80437521337421	9.45303212480972	9.55911021794704
CG4669-RA	CG4669-RA	CG4669-RA	0.164974775534513	1		11.095340533819	10.8039842082119	10.5883477048004	11.2016674707288	11.1131570681597	10.6521715979725
RPS10B-RB	RPS10B-RB	RPS10B-RB	0.0727824860635845	1		11.5092283668374	11.6098527506752	11.5780819859777	11.6491968078527	11.6994919012675	11.5628872170617
APOLPP-RB	APOLPP-RB	APOLPP-RB	0.431352275001537	1		10.6918033583816	10.9540885164724	11.3202774944867	11.5026900413658	11.3234394121103	11.4948462898425
GAMMATRY-RA	GAMMATRY-RA	GAMMATRY-RA	-0.226404805084805	1		11.2750259509472	11.5277159310264	11.5757426348871	11.215472911189	11.246852895516	11.2558968152999
DELTATRY-RA	DELTATRY-RA	DELTATRY-RA	-0.466577760506521	1		9.93747860152682	10.3926425037668	10.9949969900184	9.28610936510284	10.0909367901684	10.5005668949468
UQCR-C2-RB	UQCR-C2-RB	UQCR-C2-RB	-0.169622208589959	1		11.4815122993574	11.5432358401886	11.2632699328691	11.1387993588083	11.3248917170457	11.3240045798577
CG30376-RA	CG30376-RA	CG30376-RA	0.272430800605008	1		11.1070484693899	10.862204621314	10.5449986912563	11.2368196578468	11.1964393027003	10.931252589585
UGT50B3-RE	UGT50B3-RE	UGT50B3-RE	-0.355688312063799	1		10.9533916971875	11.1470150228631	11.3380542210988	10.5960709649896	10.9293423253658	10.8528523656667
ATPSYNC-RG	ATPSYNC-RG	ATPSYNC-RG	-0.298067931672365	1		11.008532207753	11.2174981480388	11.5592600960347	10.8278637853706	10.9178398087065	11.1790037966954
CG5945-RA	CG5945-RA	CG5945-RA	-1.26724618753403	1		10.4730114561337	10.2433350901736	10.5120996143259	9.03036597509453	9.32341412884169	9.08100843928811
CG7920-RC	CG7920-RC	CG7920-RC	0.120821250262847	1		11.5189993230707	11.6914386658711	11.6852630513645	11.6174492495599	11.806629700066	11.8317238797155
ARGK1-RH	ARGK1-RH	ARGK1-RH	-0.856987432910861	1		10.4527633210673	10.4623286002821	10.7431296983758	10.0028542038868	9.93737104983758	8.95282755615531
GPDH1-RA	GPDH1-RA	GPDH1-RA	0.28073703897002	1		10.2352968421319	10.1730254391891	11.2249692387734	10.6970704047364	10.8807980944158	11.1205363784106
PGM2A-RA	PGM2A-RA	PGM2A-RA	0.0738475695243824	1		11.5248302893442	11.3380714050961	11.2380467080695	11.5139056749472	11.5060815028412	11.3056818412887
SYP-RS	SYP-RS	SYP-RS	0.261907762610543	1		10.4353261075297	10.5052236507459	10.0364416847349	10.8671795977536	10.7799287751731	10.011027230646
ARR1-RA	ARR1-RA	ARR1-RA	0.0406942504462723	1		12.2113566816994	12.2988599926422	12.331680500704	12.431172040464	11.9380203796952	12.5313271227364
RPL13-RB	RPL13-RB	RPL13-RB	0.0363988250964173	1		11.6537098428063	11.7397611721603	11.6900293770006	11.7254277187372	11.7569271100028	11.7105391725675
RPS19A-RA	RPS19A-RA	RPS19A-RA	0.175931401306959	1		11.8119067898279	11.8251202024611	12.0319733058301	11.9354783258488	12.0613444724858	12.1989146521347
GP93-RA	GP93-RA	GP93-RA	0.173813313497538	1		11.3633690844498	11.3928759855837	11.5892583691823	11.5080649195415	11.7110152364883	11.6498188819986
EIF4G2-RA	EIF4G2-RA	EIF4G2-RA	0.260036030274584	1		11.8760364599073	11.6976163984227	11.6545572702751	12.1254888610786	11.8052430429408	12.0674778905547
CG4716-RA	CG4716-RA	CG4716-RA	0.675810940075918	1		9.8975874522741	9.31189727018178	10.5402073912102	10.319772240583	10.0783632013529	11.3176883932517
FER1HCH-RB	FER1HCH-RB	FER1HCH-RB	0.155788204618894	1		11.2962042319164	11.6045200789077	11.8499685881136	11.5659035363594	11.6597629156986	12.0072628196135
NPL4-RA	NPL4-RA	NPL4-RA	-0.491162925740711	1		10.8626841909076	10.7633321908378	10.5715398249482	10.0357044158909	10.5884580320813	10.0437110337731
RPL12-RA	RPL12-RA	RPL12-RA	0.00487222648001149	1		11.3393057318598	11.4406190102119	11.3648572867069	11.3152848432062	11.5048006818222	11.3316869983596
RPS4-RA	RPS4-RA	RPS4-RA	0.118731761652135	1		12.1167205964878	12.1957008307531	12.4159586604107	12.2777124873004	12.2626885456259	12.5440083413006
CG31233-RA	CG31233-RA	CG31233-RA	0.742527898636026	1		9.42084634906801	9.69512080099323	10.1972590971744	10.5942343795894	10.7068066093062	10.3114959234625
BRU1-RB	BRU1-RB	BRU1-RB	0.145081905621182	1		11.6991110268481	11.5324758635299	11.4133506538301	11.7930364134362	11.6420071540336	11.6537245226364
CG3085-RA	CG3085-RA	CG3085-RA	0.157387208394527	1		10.9205941189128	10.8238885759082	10.4023234743899	10.9456198243423	11.060080387295	10.6274174942794
FEST-RA	FEST-RA	FEST-RA	0.397677767969379	1		11.7068259034587	11.4729431907626	11.5654041856498	12.0217019815666	11.7403344792525	12.1551076735764
CG16904-RA	CG16904-RA	CG16904-RA	-0.32296923301164	1		10.6155294024517	10.9122021143403	11.3424643869327	10.6447950996159	10.279500430871	10.9880406834385
TRPRS-M-RA	TRPRS-M-RA	TRPRS-M-RA	0.150886004540125	1		11.2311189580835	10.9108733656607	10.785044281764	11.2877082933625	11.1884836802946	10.9127469271048
HSC70-5-RB	HSC70-5-RB	HSC70-5-RB	1.80600170369676	1		2	8.32893009989769	8.59030748428222	10.101830214794	9.88056719891762	8.695732951949
CG8526-RA	CG8526-RA	CG8526-RA	0.0944025299992242	1		10.9555519180529	10.9168431208832	10.5836984575188	11.0083383393357	11.0825765443206	10.635339967131
CG31948-RB	CG31948-RB	CG31948-RB	0.143662501987075	1		10.9410889687248	10.5305345948972	10.5022788941341	11.1159399049747	10.8522111591865	10.38449209965
CG17633-RA	CG17633-RA	CG17633-RA	-0.357053221908979	1		11.0394109533947	11.2007413510863	11.4377725413115	10.7818095536132	10.7841582133023	11.0553873048744
EST-6-RA	EST-6-RA	EST-6-RA	-0.0041912895151355	1		10.2842444299026	9.40733172822243	9.48845389487983	9.55328553421971	10.4568794344976	8.90119376241841
CG8834-RA	CG8834-RA	CG8834-RA	0.455844595035955	1		9.70044945373069	9.99385797549229	10.4633262708134	10.5701435403393	10.7869709659914	10.2075351183573
VHA68-2-RA	VHA68-2-RA	VHA68-2-RA	-0.131495588784132	1		11.1416127656342	11.192015927254	11.2291431242294	11.1394292019392	11.1745891490805	10.8283779901358
HSC70-3-RC	HSC70-3-RC	HSC70-3-RC	0.417281254051268	1		9.83482097759572	9.99511248271287	10.2800568566476	10.6841780820042	10.6881200336646	9.87807739134313
HSC70-2-RA	HSC70-2-RA	HSC70-2-RA	0.248002643145584	1		11.0722994615522	10.7714083286221	10.5516798906423	11.17365383381	11.1215378719926	10.8711791086439
RPL35-RA	RPL35-RA	RPL35-RA	-0.0289803657970529	1		11.5175378916838	11.4774382584362	11.3452139102086	11.4174914418793	11.4811151671796	11.3558623986261
GP150-RA	GP150-RA	GP150-RA	-0.175472891016776	1		11.080240781511	11.1727430663176	10.7842340235758	10.9492165603698	10.9049507451235	10.6688091200375
CG1324-RA	CG1324-RA	CG1324-RA	0.304238724890139	1		10.6621286973165	10.7706759996033	10.1363368414567	10.9318698600899	10.9413851932694	10.6654969296759
GAPDH2-RC	GAPDH2-RC	GAPDH2-RC	-0.275541685381626	1		11.1704170468741	11.2121139657701	11.4526376928754	10.9875004476372	11.0612426095536	10.974721063329
HAD1-RA	HAD1-RA	HAD1-RA	0.0137235470548413	1		10.1397385562334	10.2684532031884	11.1022604389707	10.6807205824284	10.6500047055582	10.4031729567927
PRM-RB	PRM-RB	PRM-RB	-0.178739532558784	1		11.5301547174045	11.5946230591975	11.6856970049767	11.2124829460578	11.428947624103	11.6118914733268
HSP27-RB	HSP27-RB	HSP27-RB	8.28032479696635	6.78425372500827e-41		2.99308545386322	2.91611763547856	2	9.74756923894024	9.56214045446147	9.58271448992537
PPI1-RB	PPI1-RB	PPI1-RB	0.196983406167802	1		11.5916350068704	11.3952535249444	11.3664822255711	11.8247099203226	11.5056546888346	11.6049919540564
ORB-RD	ORB-RD	ORB-RD	0.250300034238198	1		11.293360404709	11.0079028163463	10.9217347852053	11.4242268157555	11.3374174933061	11.2299712053441
L(2)EFL-RA	L(2)EFL-RA	L(2)EFL-RA	0.759752826964594	1		9.69010798667822	9.63683867602725	9.29951010368457	10.0518532141799	10.6623115163477	10.1311524184842
SALTO-RA	SALTO-RA	SALTO-RA	0.256230071028021	1		11.1096373799905	10.7589078947403	10.5743547719203	11.2820150758252	11.0442980539105	10.9099504897753
TM2-RA	TM2-RA	TM2-RA	-0.177858171713959	1		10.9005516087258	11.0853325208805	10.8813882822846	10.5090704893216	11.0061836416506	10.7852857653599
CG31468-RA	CG31468-RA	CG31468-RA	0.0314717985463294	1		10.8190581683842	10.7298144412509	10.2812059223913	10.8387634860119	10.8141116870652	10.2523793866453
RPL9-RB	RPL9-RB	RPL9-RB	0.0217605511918546	1		11.1704170468741	11.3601463236091	11.2033106962428	11.1693427971777	11.3813514977503	11.2470604193825
RPS28B-RA	RPS28B-RA	RPS28B-RA	0.0587077169980906	1		11.3960793257415	11.4313813241857	11.6655987942771	11.4370917384651	11.6346089997696	11.6044155019338
DM88{}1659	DM88{}1659	DM88{}1659	11.970026189446	4.53986621227007e-17		2	2	2	9.50913142131718	9.73668300808492	9.08100843928811
NON1-RA	NON1-RA	NON1-RA	0.178818948175215	1		10.9205941189128	11.0422907385163	10.484431352651	11.1088822061037	11.0324951085352	10.8902221686242
PABP-RA	PABP-RA	PABP-RA	-0.0868650837493876	1		10.9447183216019	10.719225858601	10.6349333925482	11.0538173933385	10.6668996386313	10.213595505929
MAL-A3-RA	MAL-A3-RA	MAL-A3-RA	1.46468185898805	1		8.05243468210767	8.23010759899153	8.70434699559759	9.98334036942709	10.1379616540595	9.1040281493227
STV-RE	STV-RE	STV-RE	2.13242955633038	1.04774442655651e-06		8.08962800885063	7.42331544284385	8.04202785635142	10.0125130266703	9.90666470424913	10.0572541566495
CG13321-RA	CG13321-RA	CG13321-RA	1.69729106214485	0.00770393856500509		8.00871970062213	8.35652275828507	8.53743311469358	10.0531908233855	10.126903493516	9.8036966541385
ND-51-RB	ND-51-RB	ND-51-RB	-0.564297619141535	1		10.6892094200473	10.7772536165449	10.52185393461	9.77376914501899	10.318903303727	10.1659477774569
CG7131-RA	CG7131-RA	CG7131-RA	0.260674162453964	1		11.204724224998	11.0561802786092	11.0404934344563	11.483470660569	11.3484080550465	11.2441028858478
CG10097-RB	CG10097-RB	CG10097-RB	0.0564273077342811	1		11.4228692499004	11.6786129306926	11.3826317396608	11.6188049271466	11.0751167337324	11.8691579901623
SPN77BB-RA	SPN77BB-RA	SPN77BB-RA	-0.240658981423045	1		10.8063473869519	10.6807621624268	11.0234283022944	10.6341088331772	10.8548944334502	10.2567880906916
CALR-RA	CALR-RA	CALR-RA	-0.0205833721732055	1		11.7157747581018	11.8391594007732	11.750185020368	11.5987928374067	11.7257493368126	11.9070483748184
RPL21-RA	RPL21-RA	RPL21-RA	0.091903961939768	1		11.2663508033081	11.296956335622	11.4382876906579	11.4903994208666	11.4662763080409	11.3176883932517
GPO3-RD	GPO3-RD	GPO3-RD	0.141688870345748	1		10.9577089091448	10.7358303496845	10.4993195945083	10.996567177386	11.0097999503967	10.6102928348204
RPS15-RA	RPS15-RA	RPS15-RA	0.241321026715156	1		11.8115093026536	11.8946609792261	12.0292403052796	12.1098265652473	12.0376267152347	12.3073778336814
MYO61F-RA	MYO61F-RA	MYO61F-RA	1.00647357897702	1		9.06038243781573	9.4241943830274	9.11849547685023	10.2928484436623	10.4056429157894	9.88378942540436
PGI-RC	PGI-RC	PGI-RC	0.263615631643347	1		9.92724189365516	10.2674153000825	10.9731219188191	10.802636550042	10.7127355543758	10.6387220396608
MST84DB-RA	MST84DB-RA	MST84DB-RA	-0.0664005614213217	1		10.8300889728414	10.6947275196955	10.282354073665	10.737568286363	10.7134749622198	10.1327523653194
PORIN-RE	PORIN-RE	PORIN-RE	-0.478148807814275	1		10.6390171873482	10.7343287227346	10.5771642371393	10.18959242815	10.434630964499	9.83351719297857
SMP-30-RA	SMP-30-RA	SMP-30-RA	0.0580019118651527	1		10.2412117719184	10.5562592637921	11.0513101276579	10.8495814554614	10.7728520408013	10.4918663089847
RR51475	RR51475	RR51475	0.0592234726598605	1		10.2899624353074	10.5537073403308	10.3286584482258	10.5012513160214	10.7685892778094	9.98469079900685
COPIA{}539	COPIA{}539	COPIA{}539	0.0592234726598605	1		10.2899624353074	10.5537073403308	10.3286584482258	10.5012513160214	10.7685892778094	9.98469079900685
BOL-RB	BOL-RB	BOL-RB	0.341070643622242	1		11.7089616233819	11.466174219386	11.5994278793037	11.9292998482184	11.7930526017913	12.0720715144455
JON99FI-RA	JON99FI-RA	JON99FI-RA	-0.554980649187485	1		7.0633658632655	8.75929798851724	10.3463328332062	8.3572772619171	8.29731352779968	9.30755533826468
CG12057-RB	CG12057-RB	CG12057-RB	4.65448238853353	1		2	5.23676635002513	5.76888482729068	8.54392006810695	8.7735242644694	10.3696426836263
COX4-RA	COX4-RA	COX4-RA	-0.284715710308407	1		11.1160894038177	11.1644037957044	11.2650133448702	10.8740078137747	10.9639311941944	10.8538227571836
CG43755-RB	CG43755-RB	CG43755-RB	0.246412913321733	1		11.0623109426038	10.8615169718456	10.6930704976964	11.2444512355492	11.1442000674869	10.9756128740452
KARYBETA3-RB	KARYBETA3-RB	KARYBETA3-RB	0.161269923407074	1		11.0380525080878	11.1028943874226	10.58927575903	10.9930867136302	11.1491274043002	11.1189228189328
MTNA-RA	MTNA-RA	MTNA-RA	-0.122508992432346	1		11.1122216531217	11.3020335544952	10.776921148878	10.7450366887232	10.7564425975309	11.300708776139
CG3168-RA	CG3168-RA	CG3168-RA	-0.228079183416209	1		11.2973401950503	11.2201827226478	11.3118686459734	10.9846991821687	11.1387054387747	11.0169180464872
CG9389-RA	CG9389-RA	CG9389-RA	0.172449089378114	1		11.6700264117671	11.5458063370853	11.4918760746655	11.7833971575274	11.6946320080704	11.7512077256155
SHOT-RAB	SHOT-RAB	SHOT-RAB	-0.183474368414776	1		11.2593729295656	11.4108477774364	11.3363969270262	11.0979064854149	11.1659716754999	11.1974684333837
CG14292-RA	CG14292-RA	CG14292-RA	0.00166262780199924	1		10.9432676759	10.9643728209669	11.2498333173242	10.8464988755136	11.2386576320873	11.0704923127933
CG8136-RB	CG8136-RB	CG8136-RB	0.133186671179412	1		10.8923056382429	10.8054150918356	10.5724787510097	10.9383993392772	11.0489923267647	10.6721137235699
RPL14-RA	RPL14-RA	RPL14-RA	0.0632810107858881	1		11.2761787059276	11.3538037446648	11.4693689677764	11.3570403141636	11.5069347522289	11.4267013085225
RPS13-RB	RPS13-RB	RPS13-RB	0.234257195229207	1		11.4527436335475	11.4648166056339	11.5794837780143	11.6394340266369	11.733424918676	11.8248120772058
SPN77BC-RA	SPN77BC-RA	SPN77BC-RA	-0.0644795908774128	1		10.6665310841226	10.7706759996033	11.0773409660607	10.7216735403828	10.9922365367609	10.6102928348204
RPL18A-RA	RPL18A-RA	RPL18A-RA	0.238254086517513	1		11.7098150268742	11.773416872048	11.8289071860415	11.8762531024701	11.9443332567449	12.1904894930468
RPL36A-RA	RPL36A-RA	RPL36A-RA	-0.0694254401791828	1		10.8573025393448	10.9188275624672	10.6277245767465	10.743380381685	10.9248800154834	10.5116768110406
ACC-RB	ACC-RB	ACC-RB	0.0517323964320794	1		9.95486000577379	10.7320733476751	10.9752534164822	10.4825091487148	10.6986143195497	10.8024763852429
CYT-B5-RB	CYT-B5-RB	CYT-B5-RB	-0.00491397038193271	1		11.3243383783748	11.4625510731822	11.3413631087123	11.2842950595626	11.4257928604636	11.40435606026
POF-RA	POF-RA	POF-RA	0.211466414602692	1		11.4265077763351	11.2050843531917	11.1426488902029	11.60883358127	11.3757572088043	11.4280050187307
CG8517-RA	CG8517-RA	CG8517-RA	0.040955531338674	1		10.680529119988	10.4919554391914	10.2835013119231	10.7342365459149	10.7230529370651	10.0437110337731
CG14995-RD	CG14995-RD	CG14995-RD	0.271551924574431	1		12.0900936950365	11.898018029899	11.8611537094738	12.2420890246445	11.9825616424949	12.4174718245319
HSC70-3-RE	HSC70-3-RE	HSC70-3-RE	1.78867027618477	0.0566405766348401		7.98070952569429	7.82992343712387	8.16165492427876	10.0953523680193	9.79233461681715	9.31038573769525
PYK-RB	PYK-RB	PYK-RB	-0.0595904480035809	1		11.3131504709136	11.4442975861152	11.6371619584339	11.3672930466224	11.4112825777088	11.4551142629791
CG18135-RE	CG18135-RE	CG18135-RE	-0.303208303658843	1		10.6318308195683	10.709323527134	11.1670962230316	10.6867657797752	10.5182560883406	10.4436965600902
CYT-C-P-RA	CYT-C-P-RA	CYT-C-P-RA	-0.228466564355923	1		10.5253338627624	10.6571818887025	11.227951817216	10.3657126803002	10.5722446101193	10.8489642593109
RPS24-RA	RPS24-RA	RPS24-RA	0.169893183592888	1		11.4378837677378	11.5423779891173	11.6817867153429	11.7089736500371	11.6886280393416	11.7831405696629
CG5162-RB	CG5162-RB	CG5162-RB	0.0575964953831974	1		11.1648264954386	10.9437303732593	11.0234283022944	11.0959608957737	11.2407108164551	10.9594753223243
BB8-RA	BB8-RA	BB8-RA	0.105567096728864	1		10.8680458420056	10.9287090314386	10.5818345553162	11.0376906893748	10.9589513329387	10.6982815379499
CG7886-RA	CG7886-RA	CG7886-RA	0.238227223043399	1		11.5678271449117	11.3351023962444	11.2626883270407	11.7321241920447	11.4889096772934	11.6659310082126
CG32445-RA	CG32445-RA	CG32445-RA	0.0366765163154879	1		10.7004162900994	10.4623286002821	10.1235812568302	10.6536402514713	10.6623115163477	10.0555682026536
MLP60A-RE	MLP60A-RE	MLP60A-RE	-0.493700350381157	1		10.0616683940658	10.4218553051553	10.1299731464063	9.66423806516473	10.1781553058803	9.12989434295085
INOS-RA	INOS-RA	INOS-RA	0.144104443499773	1		10.9027923539784	10.9372185639587	10.7514447869245	11.0295592295288	11.1276529997097	10.8567300216172
CG3517-RA	CG3517-RA	CG3517-RA	0.227601519045553	1		10.9432676759	10.7655392612903	10.6095433536099	11.1637810392959	11.0170054866854	10.8154853153694
RPS20-RA	RPS20-RA	RPS20-RA	0.181852961851857	1		11.0907616642077	11.0770632443593	11.0364161743717	11.1318528751689	11.3602601121464	11.2470604193825
MAG-RA	MAG-RA	MAG-RA	1.08843388892611	1		8.89314427569061	9.11363493425785	9.63226806479135	10.0927530631763	10.339166895204	10.5275749169266
RPL28-RA	RPL28-RA	RPL28-RA	0.320609286291916	1		11.4186996663268	11.525547122814	11.44496794662	11.5635588816465	11.6478211215431	12.0861782147482
RPS17-RB	RPS17-RB	RPS17-RB	0.317890943184336	1		11.4634094747501	11.486832557455	11.6317670820168	11.7296166556384	11.7536957067036	12.0378979704916
JON99CI-RA	JON99CI-RA	JON99CI-RA	-0.0475381965355852	1		9.77899071587938	9.98378245193022	9.26042508289593	9.56645984852788	10.2664592510178	8.75510897541779
VRS-RA	VRS-RA	VRS-RA	0.174018658880567	1		11.316515962436	10.9828282919528	10.8798720797054	11.326943889549	11.2221261087734	11.1836421584216
ACSL-RI	ACSL-RI	ACSL-RI	-0.0549265000875873	1		10.3481237191641	10.3343638611019	10.8344118147481	10.5226528905998	10.7134749622198	10.1069378234123
BIC-RA	BIC-RA	BIC-RA	0.0520281132228616	1		10.9396346672323	10.9929104581633	10.8600150554411	11.0464483572098	11.0917052115405	10.7923890804111
CG10841-RA	CG10841-RA	CG10841-RA	0.109622731708723	1		10.6978378053251	10.4477420727858	10.1776475925712	10.743380381685	10.7075490613131	10.1783954176571
UBI-P63E-RB	UBI-P63E-RB	UBI-P63E-RB	0.382888723829738	1		10.8007510102171	10.5331278015107	10.2777559759151	10.9282295615932	10.9842933358901	10.8902221686242
STIP1-RA	STIP1-RA	STIP1-RA	1.21609387266101	0.391844284855741		9.02241734396929	9.09737274603244	8.96678878362152	10.2700216431619	10.1962537825171	10.2567880906916
ND-75-RA	ND-75-RA	ND-75-RA	-0.251919055951048	1		11.1504403236188	11.2018283279067	11.1929689155016	10.8356576796376	10.9750734283305	10.9773948433448
CG3609-RB	CG3609-RB	CG3609-RB	0.130944520086718	1		9.52730900913093	9.281374075477	10.6277245767465	10.1944497362115	10.1587414705405	9.82166284130612
RPS7-RA	RPS7-RA	RPS7-RA	0.184125866829507	1		11.9472394725923	11.9690058594894	12.1321678258774	12.1494499287484	12.0952131241862	12.3513295282272
CTRIP-RM	CTRIP-RM	CTRIP-RM	0.267836557779048	1		11.5072662093146	11.2056263103472	11.2806099658096	11.6961877312047	11.4710938372153	11.6369111056327
CG1288-RB	CG1288-RB	CG1288-RB	0.315111659695584	1		11.0999049168399	11.0171945350285	10.9573939626042	11.324730370974	11.3426842961331	11.3544918065272
RPL36-RE	RPL36-RE	RPL36-RE	-0.3188356375022	1		10.2245884698243	10.5096194090272	10.075380015334	10.1699979879016	10.2214241221531	9.33838845230382
EEF1GAMMA-RA	EEF1GAMMA-RA	EEF1GAMMA-RA	0.157354637727766	1		11.5479213025195	11.6968456269833	11.7675072817444	11.6300529719274	11.77474873055	12.0561402293245
RPL31-RA	RPL31-RA	RPL31-RA	0.194684302577446	1		11.3187552697081	11.5076388311576	11.3577946588683	11.5332058273884	11.544402357342	11.693836851785
CG3906-RA	CG3906-RA	CG3906-RA	-0.346405845476149	1		10.7716216434572	10.9547334377886	11.1571166127488	10.4584814045653	10.5599638364654	10.8303512920146
ACP33A-RA	ACP33A-RA	ACP33A-RA	-0.570880705737976	1		10.4456087977406	10.5417383130297	10.3319889308672	9.91288526047697	10.0977492021829	9.55195296552389
CG43078-RI	CG43078-RI	CG43078-RI	-0.248602710992723	1		10.7959367764283	11.0307150443887	11.0398146908087	10.622442016113	10.7960747227291	10.7111895825317
CTR1B-RA	CTR1B-RA	CTR1B-RA	1.46080649607559	1		8.13608090019812	8.26380618979801	7.58673370979731	9.57020194680964	9.94368676262231	8.57852806424279
IDGF4-RA	IDGF4-RA	IDGF4-RA	-0.186387730486573	1		11.6063751325561	11.5164023564159	11.526203787313	11.2142776686329	11.300493668875	11.5575366616128
MF-RK	MF-RK	MF-RK	-0.892260679468855	1		8.39144341822085	8.73247076420188	10.3006013023823	8.18738610697725	8.48914496413866	8.79607242662732
MF-RD	MF-RD	MF-RD	-0.00182236310619949	1		11.1974410546225	11.1627301414786	11.3932985168837	11.0315963952128	11.3593155224626	11.3448610291269
REXO5-RB	REXO5-RB	REXO5-RB	0.028554430365219	1		11.094687298665	10.9598824558706	10.8257754234108	11.1631617405839	10.9971030115106	10.7923890804111
CG34034-RB	CG34034-RB	CG34034-RB	-0.100877727490243	1		10.4019201640561	10.4486580641845	10.4904050991455	10.3700126174388	10.6676629090778	9.89703020785617
CG18284-RB	CG18284-RB	CG18284-RB	-0.548914653971398	1		6.65910908997566	9.6303945342074	7.71471765651537	7.07631831221769	9.27414701530629	2
USP47-RA	USP47-RA	USP47-RA	0.191818030961728	1		10.5626584421431	10.8860681622928	10.7119403169557	10.9902962844578	10.9713689035969	10.781210970064
RPL18-RA	RPL18-RA	RPL18-RA	0.184632271729428	1		11.601325182954	11.6534090018519	11.7866482680584	11.7946367131362	11.8159549358284	11.9844057783147
CG3164-RD	CG3164-RD	CG3164-RD	0.0210285885505964	1		11.1109300952011	11.219646207215	11.5892583691823	11.2728589370827	11.3142073739554	11.4358026360266
TTLL3B-RB	TTLL3B-RB	TTLL3B-RB	0.139182251284636	1		10.9791032829169	10.851855304797	10.6104578771001	11.0288795345565	11.0283411586309	10.8124936492129
NRV3-RD	NRV3-RD	NRV3-RD	-0.603300851243026	1		10.4517434160038	10.5940061384754	10.7564109330077	10.0097599552403	9.8539888943255	10.1407255921466
EIF4A-RC	EIF4A-RC	EIF4A-RC	0.0656987097199546	1		11.5631125105427	11.5168391384122	11.7410277629603	11.6380976048705	11.6716066735299	11.716953027151
CG7953-RA	CG7953-RA	CG7953-RA	0.844910707534091	1		7.83186988569886	7.8522471695288	9.86924245407317	9.75087036592218	9.87529056519847	9.43751464897466
BETA-SPEC-RA	BETA-SPEC-RA	BETA-SPEC-RA	-0.178064924366846	1		11.0339694805704	11.2034572591163	11.0586998380761	10.9209212918825	10.9375930315228	10.9108832379541
HSC70CB-RB	HSC70CB-RB	HSC70CB-RB	0.948616461757336	1		9.28084707525703	9.55414099948702	9.78426440655102	10.606130604232	10.1630782891556	10.6787003086183
CPR-RC	CPR-RC	CPR-RC	0.290409707670027	1		10.814304739225	11.1721886121166	10.8422184667814	11.3694422633375	10.8575727263449	11.4351544418875
CG9861-RA	CG9861-RA	CG9861-RA	0.182575647914495	1		10.7012747619408	10.4209221316154	10.1312481330067	10.7761505317691	10.7090328200483	10.3297454338427
MASK-RF	MASK-RF	MASK-RF	0.272269364321939	1		10.1760098688894	8.53272035919103	10.0526817546195	10.4874649525642	9.63419818683796	9.8036966541385
CG10912-RA	CG10912-RA	CG10912-RA	-0.608085582565007	1		9.28084707525703	9.67020611191585	10.5469107646989	9.22332936791087	9.42079776162896	9.33283122326131
GSTT4-RA	GSTT4-RA	GSTT4-RA	0.515580707525417	1		10.069668286367	10.2391058894253	10.2237968822891	10.5503875349166	10.8278344314265	10.6885241442342
ACBP2-RA	ACBP2-RA	ACBP2-RA	0.108027556913501	1		11.0782595458564	11.1843376509363	11.5602070453902	11.1463393886683	11.0289353128211	11.8681978622808
PYK-RA	PYK-RA	PYK-RA	-0.430864964986969	1		10.5195049355518	10.5494440777672	11.0199909185646	10.2350896156576	10.213082707346	10.401846602127
CG4716-RC	CG4716-RC	CG4716-RC	0.0184784818247607	1		10.6291266758908	10.8806483347276	10.419123148121	10.6545217913304	10.7911798393884	10.5659781877475
DM88{}1660	DM88{}1660	DM88{}1660	10.0583627872434	3.0417996947049e-15		2	2.28895806760478	2.31924654210577	9.21618213885973	9.1788507117841	9.76913770119692
CG17470-RA	CG17470-RA	CG17470-RA	0.118067788847752	1		10.582363356514	10.4134349336664	10.1312481330067	10.6474543439259	10.6714732158112	10.1327523653194
CG18449-RA	CG18449-RA	CG18449-RA	0.310440092468292	1		10.7748874366112	10.6153735866552	10.2154058734025	10.9121022174519	10.8840856913155	10.7913764598857
CPR-RB	CPR-RB	CPR-RB	-0.702019219370234	1		10.0002119620889	9.6303945342074	9.8383496861586	8.91150316494078	9.91311597818945	7.88690885095205
MST84DA-RA	MST84DA-RA	MST84DA-RA	0.187845012315142	1		10.6191678909158	10.3916902357042	10.1764129765285	10.6746499478011	10.7607413484572	10.3058339280489
MPCP1-RA	MPCP1-RA	MPCP1-RA	-0.205732887544271	1		10.6935300631937	10.7618589325065	11.2225787284714	10.420636376753	10.703088607129	10.9504313987268
CUL3-RF	CUL3-RF	CUL3-RF	0.09584369058841	1		11.2692483191656	10.9028750707098	10.7613600429009	11.1767252776799	11.0560052203397	11.0315716969199
INVADER1{}1656	INVADER1{}1656	INVADER1{}1656	11.6292377382053	1.73896512571485e-15		2	2	2	9.22807459168042	9.48109250155496	8.51123819295622
CG10096-RB	CG10096-RB	CG10096-RB	-0.30716616891168	1		11.0992537455841	11.1727430663176	11.1286731019209	10.8333239292034	10.6926269352816	10.9495238803459
CG11037-RA	CG11037-RA	CG11037-RA	-0.278330146912647	1		10.0522787722084	10.4218553051553	10.0553707482008	9.85730707853541	10.2924247808294	9.45552559261475
RPL35A-RA	RPL35A-RA	RPL35A-RA	0.103421156025339	1		11.0346507881292	11.2039998277295	11.1776244607903	11.2780164134658	11.2600717009295	11.1913397751993
CG10570-RA	CG10570-RA	CG10570-RA	-0.944792468658569	1		10.2113915912847	10.2080677015361	10.2754514197628	9.28155153324716	9.0814014878223	9.49337957188296
CG42502-RA	CG42502-RA	CG42502-RA	-0.944792468658569	1		10.2113915912847	10.2080677015361	10.2754514197628	9.28155153324716	9.0814014878223	9.49337957188296
MSP300-RM	MSP300-RM	MSP300-RM	0.194616168069101	1		11.3448100261496	11.0337702960167	11.2183857804911	11.5780346921618	11.2427610829674	11.3551772653382
CG14926-RA	CG14926-RA	CG14926-RA	0.0986021118328914	1		10.4404766137443	10.2880328045463	9.77123827741396	10.4835016723155	10.4595263404562	9.84527493299102
EPSILONTRY-RA	EPSILONTRY-RA	EPSILONTRY-RA	0.0200484786564373	1		10.5935036372586	10.9339516040473	10.3286584482258	10.6188331620932	10.6926269352816	10.6688091200375
OBP44A-RA	OBP44A-RA	OBP44A-RA	-0.0455672503220539	1		11.6765890226787	11.5763002817991	11.5324899711741	11.5418073676222	11.512468606613	11.598638276971
RPS12-RB	RPS12-RB	RPS12-RB	0.276435939111719	1		11.2251624176781	11.1368212946339	11.4408606817978	11.4799937616783	11.5150155515358	11.6481417938568
TRET1-1-RB	TRET1-1-RB	TRET1-1-RB	0.750883764553022	1		9.05770352974496	8.53617170653047	8.65555997531125	9.85270548242784	9.94997494746011	8.11123463220587
CG17472-RA	CG17472-RA	CG17472-RA	-0.335413265690529	1		9.9918163554584	10.4040209611772	10.7059630126309	9.88461262956421	10.2864740800543	9.98291782420799
RPL40-RA	RPL40-RA	RPL40-RA	0.0802116282317169	1		11.6585800200149	11.7178932227865	11.7666871113598	11.7639232553696	11.7482938982697	11.8725134147346
GEL-RB	GEL-RB	GEL-RB	0.868345631731746	1		9.66039807141774	9.58779101890181	9.99362193923146	10.532276908143	10.204692783304	11.018649750602
CG8560-RB	CG8560-RB	CG8560-RB	-0.683105757952103	1		10.1384714098158	10.3511165478033	9.55076304671523	9.29291922735906	9.47935462708643	9.33561251357117
EIF4A-RA	EIF4A-RA	EIF4A-RA	-0.0715612415338079	1		11.4373686185997	11.3434987693211	11.1670962230316	11.1550865717115	11.2534774379612	11.3337751228803
RPS29-RA	RPS29-RA	RPS29-RA	0.313129800560719	1		11.3409592263158	11.5085175830643	11.6186455663514	11.6806935330791	11.6145611418394	12.0808007512297
MT:SRRNA-RA	MT:SRRNA-RA	MT:SRRNA-RA	0.496123705910701	1		9.63905179282454	9.74816650987733	9.75809346260586	10.2514965389998	10.4857316868896	9.80971027712235
IA-2-RD	IA-2-RD	IA-2-RD	-0.34679130674738	1		10.8079423724563	10.9592398327055	10.7785494385773	10.6606775339716	10.1941362966236	10.6183096446865
THEG-RA	THEG-RA	THEG-RA	0.188672992078477	1		10.3945083466217	10.2306101120399	9.75644190761405	10.4554496026788	10.5308955027032	9.96865503607232
PORIN2-RA	PORIN2-RA	PORIN2-RA	0.20465722812741	1		10.6744216845484	10.4812523053547	10.2142031639089	10.7442087728975	10.7904792126331	10.4603573073009
CYP1-RA	CYP1-RA	CYP1-RA	-0.155874028702536	1		10.9776868196818	11.0010506528417	11.0193024579302	10.797058792963	10.9589513329387	10.7637635329082
CG3330-RA	CG3330-RA	CG3330-RA	0.28773824153254	1		10.9519497508437	10.8260049895729	10.6826728846971	11.210086504328	11.0699295603068	11.0486228671235
DJ-RA	DJ-RA	DJ-RA	0.356342366066306	1		10.553179706113	10.2715624398855	10.2105890078341	10.7954611791715	10.7876732981407	10.5227018252116
CG3982-RA	CG3982-RA	CG3982-RA	0.315408374398719	1		10.7675289785021	10.5140018145143	10.5081793447931	11.0444320703307	10.9139851660764	10.776101237909
MP20-RA	MP20-RA	MP20-RA	0.00535639030684678	1		11.2541172862728	11.4239483499035	11.3675645022571	11.2745801452914	11.3569513389407	11.4332081102579
LECTIN-46CA-RA	LECTIN-46CA-RA	LECTIN-46CA-RA	-0.00209068750634127	1		10.5711363822773	10.6815415723281	10.6456795239489	10.5032100859327	10.8622478079608	10.4943575495196
SINAH-RC	SINAH-RC	SINAH-RC	0.33821257941058	1		10.4040308510215	10.3481742915955	10.0859392248568	10.7199901768009	10.7179034687506	10.4071447200704
BETATUB56D-RB	BETATUB56D-RB	BETATUB56D-RB	0.0937225273103832	1		11.2979078413761	11.3635500438243	11.3588834699633	11.2368196578468	11.4728416851554	11.5735291622523
COPIA{}1466	COPIA{}1466	COPIA{}1466	0.092262112887987	1		9.98760015928329	10.2091491744835	10.2568812321446	10.2939803576343	10.5500633900102	9.79765785945427
HSP70BA-RA	HSP70BA-RA	HSP70BA-RA	9.85631206943362	5.45852063768787e-15		2	2.52958627978914	2	9.23044136348343	9.34647777516541	9.0338369117618
PFK-RA	PFK-RA	PFK-RA	-0.0170465798426519	1		10.3338017363899	10.3333723245047	9.8367875458005	10.4574715116917	10.2874675695882	9.63783721572476
NNA1-RH	NNA1-RH	NNA1-RH	0.165647844472283	1		10.993892782555	10.8379397063788	10.5640063366067	11.0796447951147	10.9533283652107	10.8835856521212
CG5214-RA	CG5214-RA	CG5214-RA	-0.0160975203065311	1		10.883255953058	10.9241061005115	10.7728423662347	10.8853168440754	10.9420162522667	10.6939530636597
HIS4R-RA	HIS4R-RA	HIS4R-RA	-0.327751565063706	1		10.0763011431486	10.1268465855905	8.88147349353842	9.45348818406225	9.77260320482754	9.11053830472122
ALP4-RA	ALP4-RA	ALP4-RA	-0.275312804368639	1		10.5897997603075	10.6666602973507	10.9158282575565	10.4534248560224	10.5828040375349	10.3171357846702
MLP84B-RA	MLP84B-RA	MLP84B-RA	-0.133103592993723	1		10.9220677314877	10.9082121912503	11.0990060485969	10.7038994905241	10.9824540621261	10.8372366707055
CG17108-RA	CG17108-RA	CG17108-RA	-0.236297388165047	1		10.8071451001231	10.8075587598432	11.037776541792	10.4785322119723	10.782045044127	10.679795155157
NOT1-RG	NOT1-RG	NOT1-RG	-0.101979491683343	1		10.8711007198989	11.0717221419983	11.3927670469506	10.9194551848288	10.9401222465631	11.2028097353419
CG32081-RA	CG32081-RA	CG32081-RA	0.247269470811502	1		10.426008604366	10.2496557360275	10.1788811529691	10.6902088392452	10.6592446417503	10.2029730620867
CG11892-RB	CG11892-RB	CG11892-RB	-0.0179090592175002	1		10.3688033694579	10.4614212502611	10.7506154313684	10.4775362624798	10.7391183487853	10.3015728010687
CG42481-RB	CG42481-RB	CG42481-RB	-0.285108450881761	1		10.6717962766479	10.8560039446699	10.9458467835116	10.2871755141495	10.6076766411957	10.707973382469
CG9485-RE	CG9485-RE	CG9485-RE	-1.5067449464898	1		8.47413283357576	9.18792316363648	9.87076986319599	8.77873018865703	3.55374839069636	7.76014629856807
SERCA-RH	SERCA-RH	SERCA-RH	-0.108451806350919	1		10.688343736488	10.6619288770754	11.241002400315	10.691927292491	10.7678775911596	10.8778728096078
ND-39-RB	ND-39-RB	ND-39-RB	-0.341376082024065	1		10.7732554641209	10.7867019860574	10.7161947085477	10.3341488538682	10.5233251498396	10.3885155539293
TER94-RC	TER94-RC	TER94-RC	-0.394595950100355	1		10.0428276384688	9.7392103654368	8.39184310648883	9.29518205698059	9.55885281845412	8.35552068529628
AOX3-RA	AOX3-RA	AOX3-RA	0.0447958942738801	1		10.1735374650301	10.2921211824976	9.88444426019819	10.3175476826856	10.4138548478949	9.67344933845021
CG11911-RA	CG11911-RA	CG11911-RA	0.764615873011466	1		8.05243468210767	8.58697495255916	10.0323529414739	9.56645984852788	9.63107089750244	10.3709989641019
CG9674-RA	CG9674-RA	CG9674-RA	-0.191770488590991	1		10.2541398797492	10.6611387962278	10.3594479605241	10.3527354344267	10.3591498090902	9.98823022536363
14-3-3ZETA-RB	14-3-3ZETA-RB	14-3-3ZETA-RB	-1.50822548731105	1		6.8321120717509	9.6303945342074	7.96403663832921	3.15753901892705	3.44397869580761	8.62474047918066
HSP60A-RA	HSP60A-RA	HSP60A-RA	0.276889095875207	1		10.8596114200477	10.8820052016456	10.9312816144655	11.0979064854149	11.2096019528717	11.1928743822468
TWIN-RD	TWIN-RD	TWIN-RD	0.246818903463205	1		11.3939569648593	11.1554551194919	11.1145606008346	11.520206589264	11.3668549795262	11.5274444989499
RPS30-RA	RPS30-RA	RPS30-RA	0.167970124621931	1		11.3806209996864	11.4792323712891	11.6277076442317	11.6380976048705	11.5954346340946	11.7641690334314
CG1394-RA	CG1394-RA	CG1394-RA	0.170407988415259	1		10.6978378053251	10.6931824724184	10.4824345943891	10.7157731544519	10.9388581932946	10.7261044362217
RBP9-RC	RBP9-RC	RBP9-RC	-0.306446056965923	1		10.7029901746474	10.8779307664453	10.6241066158947	10.489442517275	10.3835131256657	10.4268411586159
CG5614-RA	CG5614-RA	CG5614-RA	0.30211176848067	1		10.5664325675179	10.4422338775415	10.2093822743442	10.7753402849682	10.7862682917665	10.5707075083246
CLPX-RC	CLPX-RC	CLPX-RC	0.0908803133086962	1		10.9279471758265	10.6055509967231	10.2960610862345	10.8898157505341	10.6561712337135	10.6079941115382
CG18266-RA	CG18266-RA	CG18266-RA	0.324135113421112	1		10.5214505292001	10.3442419258987	10.0846235423954	10.7858381646477	10.6752734856333	10.4730436069757
CG3640-RA	CG3640-RA	CG3640-RA	-0.141467133307559	1		10.1760098688894	10.3343638611019	10.1577658176782	10.1476313792029	10.3927751593407	9.596693876068
RPL32-RB	RPL32-RB	RPL32-RB	0.147861536464795	1		11.363911341212	11.5649404508703	11.6461088290984	11.6097429204863	11.5805162536168	11.8307385044166
TER94-RA	TER94-RA	TER94-RA	0.287953556365676	1		10.3215710865641	10.5201149033514	10.8844159154338	11.0743844285329	10.6903752443872	10.8547924964304
CG31709-RA	CG31709-RA	CG31709-RA	0.331463008321847	1		10.7951328399389	10.6080129210466	10.476427684212	10.9902962844578	10.9657942194363	10.9321716708134
CG17376-RB	CG17376-RB	CG17376-RB	0.418959865107522	1		10.7708040387513	10.5571089028214	10.6669345948337	11.1043728997298	11.0289353128211	11.1221481352443
RAB3-GAP-RA	RAB3-GAP-RA	RAB3-GAP-RA	0.28207095473447	1		10.5907266214031	10.3063399505386	10.2592156198472	10.8348801822119	10.7015987192138	10.4590825200715
CG6230-RA	CG6230-RA	CG6230-RA	0.0987427118753486	1		10.9994872366181	10.8032682338596	10.7728423662347	11.0138446514205	11.0229827308716	10.8342898170048
SGP-RB	SGP-RB	SGP-RB	-0.540235822875196	1		9.51173401464074	9.47542992346846	10.4693878644716	9.17990502550542	9.51880547715852	9.35767189109188
CG5790-RA	CG5790-RA	CG5790-RA	0.236437210693579	1		10.8425931885754	10.6970419925452	10.4943738990228	11.00142576344	10.9229633637264	10.8323218985199
VHA68-3-RA	VHA68-3-RA	VHA68-3-RA	0.172585463519329	1		10.3271433298798	10.2080677015361	9.90843880619104	10.5868645681415	10.4083854234329	9.91201520848018
CG3345-RA	CG3345-RA	CG3345-RA	0.253444561892859	1		10.804750636144	10.5244655907161	10.4054883505978	10.9311425348541	10.8555644729544	10.7271639058485
UNC-45-RA	UNC-45-RA	UNC-45-RA	1.80496145869437	0.00130819766397122		7.62304218544705	7.71889636705629	7.67330515820252	9.44332205361431	9.72499705455552	9.13628907337867
PECT-RC	PECT-RC	PECT-RC	0.118772923699332	1		10.8915536622032	10.6516239220689	10.4983318108264	10.8572592119863	10.8801396750703	10.6765081197804
TRXR-1-RA	TRXR-1-RA	TRXR-1-RA	0.274375039405759	1		10.3535945364305	10.4704691727367	10.5771642371393	10.6702980873892	10.8788219342218	10.6688091200375
CG14540-RA	CG14540-RA	CG14540-RA	0.317310168602803	1		10.8340081949444	10.6690202012969	10.634034258001	11.1101679948274	10.9983170695935	10.9818401608119
GGAMMA1-RA	GGAMMA1-RA	GGAMMA1-RA	-0.334910277700738	1		10.8402568885264	10.8826831568502	10.8615522598782	10.5437416200112	10.4865970533646	10.5552801897057
CG5612-RA	CG5612-RA	CG5612-RA	-0.507026628403646	1		10.0670065814728	10.3540528157355	10.3152590963463	9.66773524441402	9.99810423804239	9.52540166960253
ND-49-RA	ND-49-RA	ND-49-RA	-0.405575243624705	1		10.3326941338285	10.4704691727367	10.4552043240602	9.86798739981019	10.2543157013295	9.88947893308059
MST84B-RC	MST84B-RC	MST84B-RC	0.297769499673571	1		10.6568280388524	10.4357809565949	10.166497826993	10.8348801822119	10.7281840905318	10.6194512753059
CIRL-RH	CIRL-RH	CIRL-RH	-1.78980711943157	0.150352148399284		9.34377454433714	9.46822102377877	9.74649267591606	8.02236378325838	7.18940825231236	7.93904726471347
CG12229-RA	CG12229-RA	CG12229-RA	0.185622080158062	1		10.5038450016904	10.3022917248064	10.1107118869541	10.6251427446996	10.6164003309425	10.2181241479864
CG31523-RG	CG31523-RG	CG31523-RG	-0.292226536398111	1		10.1919780343299	10.3754047625445	10.6313334872423	9.41030050256624	10.0760652740824	10.6251459166996
14-3-3ZETA-RJ	14-3-3ZETA-RJ	14-3-3ZETA-RJ	-0.32261127053798	1		10.5185311539195	10.8372403905883	10.6527993986212	10.3429253156863	10.243093600634	10.4705152558781
SPRINGER{}300	SPRINGER{}300	SPRINGER{}300	0.113071265919137	1		10.0736516586952	10.1906529623868	10.5743547719203	10.4268412482315	10.6020976107488	10.1596834497555
SDHA-RA	SDHA-RA	SDHA-RA	-0.0822995999463539	1		11.2077480611182	11.022740976321	11.0343732150798	11.1127361395309	10.9861302677726	10.9183235927483
CG1979-RA	CG1979-RA	CG1979-RA	0.176695449206018	1		11.0106114801865	10.8635789377428	10.6678134630267	11.1387993588083	10.9781532823975	10.9675666617906
MEFTS-RA	MEFTS-RA	MEFTS-RA	0.146651351461185	1		10.6621286973165	10.4413137969198	10.2117947328027	10.6545217913304	10.7075490613131	10.4071447200704
ANCE-RA	ANCE-RA	ANCE-RA	0.614429565431806	1		9.59538768477853	9.87759712338453	9.9752800315943	10.4645259611669	10.466561106162	10.3777613065233
RPS14B-RA	RPS14B-RA	RPS14B-RA	0.109164908197871	1		10.7318443817769	10.830228525365	10.5402073912102	10.8664189083139	10.8542240826111	10.7176005526237
RPL6-RB	RPL6-RB	RPL6-RB	0.0897142684594896	1		12.2622732465004	12.2552871576672	12.2468846565532	12.2702552927839	12.2052323064009	12.5376816653847
SGP-RA	SGP-RA	SGP-RA	-0.0353124886683659	1		9.35472835879711	9.45186807641821	8.57913925701829	9.40402392592956	2	9.9864615976135
AMY-P-RB	AMY-P-RB	AMY-P-RB	-0.380604639229726	1		10.3338017363899	10.4686641221022	10.5752918683555	9.90993515140602	10.2844850461745	10.0266013656289
CG4631-RA	CG4631-RA	CG4631-RA	0.179131169815456	1		10.6656516808169	10.5579580417716	10.2937856088076	10.8356576796376	10.7045769580069	10.5190361739339
ACTN-RD	ACTN-RD	ACTN-RD	-0.190447754704318	1		10.4342937960917	10.5104969557495	10.325320259323	9.956427931215	10.4986579956829	10.1983965340148
NINAD-RA	NINAD-RA	NINAD-RA	5.66451319190173	1.08865230558398e-18		3.31362665380706	3.78212901324081	3.98991837316159	9.3064432714604	9.10413412089757	7.83281529733756
CG8565-RA	CG8565-RA	CG8565-RA	0.119899249740302	1		10.8908012940065	10.6985829142154	10.52185393461	11.0159041123377	10.7636000828335	10.692868912884
PIX-RA	PIX-RA	PIX-RA	0.115193550739191	1		10.3774226837073	10.5923493054135	10.2742977597311	10.6403521041325	10.6171907841419	10.3269527987142
CG30008-RA	CG30008-RA	CG30008-RA	0.376570442965323	1		10.7191856654422	10.9682106126606	10.9573939626042	11.1172194217314	11.1320841411877	11.5047651056732
LETM1-RB	LETM1-RB	LETM1-RB	-0.232190243764125	1		10.0576517510999	10.2252747325125	9.74482777945009	9.68681965075221	10.1565681626495	9.43232709377205
AKR1B-RA	AKR1B-RA	AKR1B-RA	0.00937750354533201	1		7.60847222628289	8.11018741142829	9.94369856450681	9.41238664122793	8.89582538678173	8.26504506758809
LECTIN-46CB-RB	LECTIN-46CB-RB	LECTIN-46CB-RB	-0.0367073596627833	1		10.4166305336488	10.5621962558915	10.4274501901172	10.326425407137	10.6561712337135	10.2858401002658
CG43147-RB	CG43147-RB	CG43147-RB	-0.499527421161412	1		10.4750207269904	10.4686641221022	10.5507273258462	10.0914516524541	9.98836160407034	9.91201520848018
ADSS-RA	ADSS-RA	ADSS-RA	0.273075377998612	1		9.98337160538532	9.92180533582432	9.72638597793723	10.1082791053488	10.4480211762889	9.83351719297857
CYCG-RF	CYCG-RF	CYCG-RF	0.102496009048464	1		11.101856668996	11.1903740190184	11.531041742566	11.4013021193233	11.2691527434129	11.4886122207288
DPPIII-RC	DPPIII-RC	DPPIII-RC	0.02621527554038	1		11.0223377521691	10.9662929929532	10.6739505948698	11.0302386044282	10.8522111591865	10.8759634905875
SFP60F-RB	SFP60F-RB	SFP60F-RB	-1.36180126872165	1		8.4901168277379	9.33981447488896	2	2	8.61793957577178	2
AFG3L2-RA	AFG3L2-RA	AFG3L2-RA	-0.139866522098774	1		10.6443835686108	10.6063721050544	10.4274501901172	10.5570029751002	10.5140182224065	10.1628190136466
ACT87E-RA	ACT87E-RA	ACT87E-RA	-0.0706442317645	1		11.43530618061	11.4424594706148	11.7263385376545	11.358664018564	11.3460259146008	11.6829576268816
CG4847-RA	CG4847-RA	CG4847-RA	-0.192836154444952	1		10.3709630305467	10.4919554391914	10.755584428226	9.98334036942709	10.5258530171901	10.498086362849
KLP59C-RA	KLP59C-RA	KLP59C-RA	0.194157849249067	1		10.5550804420108	10.3442419258987	10.1261414119895	10.7216735403828	10.5697968042452	10.3157278849884
MUC11A-RB	MUC11A-RB	MUC11A-RB	-0.428559877742685	1		10.5097374147019	10.4641415901456	10.8170870206157	10.21012398627	10.0760652740824	10.2450014749376
ACP54A1-RA	ACP54A1-RA	ACP54A1-RA	-0.0801781026529324	1		10.2233937294661	9.94015865697271	9.7955665814167	10.031638813411	10.2389910967693	9.33004456070039
AWD-RE	AWD-RE	AWD-RE	-0.0281537792146686	1		10.7064148931109	10.584869919509	11.2533506040685	10.6867657797752	10.6986143195497	11.1229533389274
MDH1-RA	MDH1-RA	MDH1-RA	-0.00666023473671357	1		10.6779148129251	10.7123776438437	11.1375824361824	10.8113582585196	10.8794809550972	10.8625270334678
COPIA{}387	COPIA{}387	COPIA{}387	0.308465790116011	1		9.82224892113342	10.1685846982501	9.93642350876837	10.2973707808024	10.4726885126247	10.0706713265714
RPS11-RC	RPS11-RC	RPS11-RC	0.0722548426456293	1		10.9562712734701	11.0097659537366	11.2949024703523	10.9628029589099	11.1927321376902	11.3233041453554
HSC70-3-RA	HSC70-3-RA	HSC70-3-RA	0.396415391059761	1		10.4155847527745	10.5025797525138	10.5179601170012	10.8648963251104	10.8708901128501	10.8902221686242
RPL36-RA	RPL36-RA	RPL36-RA	-0.268062192152432	1		9.85193059557801	9.89383000672929	9.67660556031711	9.77214551677173	9.94997494746011	8.54527540800363
MAL-A8-RA	MAL-A8-RA	MAL-A8-RA	0.580716488602934	1		8.48613740078535	8.90523136540742	9.03649270410801	9.60891887189783	9.85934387109612	8.32785173113612
MSP300-RH	MSP300-RH	MSP300-RH	0.0431152411168165	1		10.1747741965918	10.3412856016067	10.266196204885	9.96640154310733	10.5852298918194	10.2972990511823
CG7430-RB	CG7430-RB	CG7430-RB	-0.138797432209086	1		10.8182670170144	10.7199847686056	10.6748252006886	10.7098485377772	10.6523202435033	10.4189948223559
ATPSYNO-RA	ATPSYNO-RA	ATPSYNO-RA	-0.260406383450574	1		10.6935300631937	10.776524249409	10.9787989293461	10.4071002331561	10.5803740973681	10.6852569594038
ASRNA:CR42871-RB	ASRNA:CR42871-RB	ASRNA:CR42871-RB	0.196706303440906	1		10.1846300672844	10.0395632409573	9.56026027545074	10.3286363285457	10.2755003013908	9.77529680560192
CG7910-RB	CG7910-RB	CG7910-RB	0.112332167393862	1		10.1282939714215	10.6071927463185	9.97811708632075	10.020740858774	10.3807228806743	10.6577387845752
RPL38-RA	RPL38-RA	RPL38-RA	-0.275298268619449	1		10.1956380310276	10.187364166043	9.64303399367746	9.95356561762307	9.93737104983758	9.27894167361863
GCLM-RA	GCLM-RA	GCLM-RA	0.864315736738376	1		9.09476299755824	9.27312429977237	9.00901392993345	10.0097599552403	10.0966160317425	9.84917298147823
GOT2-RA	GOT2-RA	GOT2-RA	0.0516964932356371	1		10.0196137735038	10.2134669775218	10.6031254055029	10.3646356905402	10.508064218346	10.1565410561607
RPL41-RA	RPL41-RA	RPL41-RA	0.00474443422359297	1		11.5720571828026	11.5107121239539	11.858076810152	11.6728835824198	11.4910673663387	11.7998531849526
LAMC-RA	LAMC-RA	LAMC-RA	1.30850120230618	0.0296927787642855		8.48613740078535	8.54647648359006	8.45430043407958	9.73428867318603	9.82691174172646	9.82562512449761
EIF3B-RA	EIF3B-RA	EIF3B-RA	0.0297891327381328	1		10.7724387850724	10.9306772293635	10.6412116927438	10.8137277838265	10.8373632739185	10.7974415490969
CG10734-RA	CG10734-RA	CG10734-RA	0.327488171855516	1		10.5107171479848	10.1972081485528	10.1739405702705	10.808192825386	10.5795632069577	10.4768278448899
CG10077-RC	CG10077-RC	CG10077-RC	-0.601452976080306	1		10.1523491814476	10.2454450504678	9.78588443402018	9.50522729710898	9.52218554379104	9.39548233681334
SARM-RL	SARM-RL	SARM-RL	0.336285777496666	1		9.29456451692477	9.80076628574951	8.93501882211347	9.73762029339319	10.0399712535749	9.29045532956566
RHAU-RB	RHAU-RB	RHAU-RB	-0.144271242894556	1		9.96490328593239	8.34869284420124	9.44399992342474	8.87868356156897	9.75977472058035	8.94191767956296
UP-RE	UP-RE	UP-RE	-0.417854364335912	1		9.8718928774514	9.73621258584681	9.15656100729318	8.84818550408516	9.78812911589686	8.72572640447925
FAS1-RG	FAS1-RG	FAS1-RG	-0.309713931663105	1		10.833225201817	10.8594520546736	10.9436713603445	10.551334457069	10.1983681650688	10.8845355970487
KPC1-RB	KPC1-RB	KPC1-RB	0.551131256244262	1		7.78728733754565	9.18572731186205	8.73486073357315	9.59429181887659	9.59621572780311	7.95360429870936
AAY-RA	AAY-RA	AAY-RA	0.734502780513481	1		9.14358211772397	9.28957694451658	9.66080057829133	10.000082621069	10.2410438069562	10.0839648647284
MEN-B-RA	MEN-B-RA	MEN-B-RA	-0.0427456913343156	1		10.2865343523239	10.4812523053547	10.7761063143494	10.4594905910039	10.6084718872673	10.3791099796565
OBP99C-RA	OBP99C-RA	OBP99C-RA	0.28087485669297	1		10.6008829854046	10.6006145084726	11.1683388344345	10.9267708663747	10.842104197258	11.4442027646117
BT-RC	BT-RC	BT-RC	0.320299317310233	1		10.6173497937206	9.77908228919881	9.88293126758738	10.3429253156863	10.4735617358341	10.5636077010032
ANK-RB	ANK-RB	ANK-RB	-0.661222336971846	1		10.0099454827495	9.51444757262449	10.1972590971744	9.77862909494899	8.82095355847852	9.05086148768646
DBF-RA	DBF-RA	DBF-RA	0.209927146239113	1		10.7699859704293	10.5451681796229	10.3906591637476	10.9128392028937	10.7557248920875	10.679795155157
HPRNA:CR18854-RD	HPRNA:CR18854-RD	HPRNA:CR18854-RD	-0.460902267701497	1		10.4404766137443	10.4559651335768	10.3670437513219	10.1069916313152	9.92081961941545	9.84332195203724
28SRRNA-PSI:CR45851-RA	28SRRNA-PSI:CR45851-RA	28SRRNA-PSI:CR45851-RA	3.53406206071788	1		5.79448713042151	4.18527077826791	4.44842997719415	8.4373158977025	9.29603209539017	2
MUC-RF	MUC-RF	MUC-RF	-1.61154834971795	1		8.31274065737462	9.39977348054762	9.33313892230675	8.68520296393419	5.41669736944841	6.4896415196306
RFESP-RB	RFESP-RB	RFESP-RB	-0.519808619590261	1		10.0495847601845	10.0920953882842	9.81156048229449	9.36577997787973	9.83644666033096	9.11378239906547
CG9674-RD	CG9674-RD	CG9674-RD	-0.102188820017253	1		10.1710608168392	10.1026089216473	9.76796328473665	9.91288526047697	10.2441174063697	9.51562420278326
ZASP52-RQ	ZASP52-RQ	ZASP52-RQ	0.0125264734261795	1		9.12066306510646	8.97046265910674	9.9595757135023	9.85116834967466	9.65590143445993	8.40931577978832
CG44250-RB	CG44250-RB	CG44250-RB	1.68029832777047	0.29642018685435		7.26262143190481	7.87423072972545	8.11601827313845	9.49345113090307	9.58008974284142	9.27604884484788
ERP60-RA	ERP60-RA	ERP60-RA	-0.0637126212897239	1		11.5282208345823	11.5432358401886	11.6523387885098	11.4508581993613	11.4248902308864	11.6520519711697
FABP-RB	FABP-RB	FABP-RB	-0.00669258171059617	1		10.6943926412332	10.6690202012969	11.0963972403069	10.8153053080232	10.8555644729544	10.8084950862571
CTSB-RA	CTSB-RA	CTSB-RA	0.0928293174815315	1		10.6892094200473	10.7917640551899	10.8523043682712	10.7801949540319	10.9701319451309	10.8576978093045
COPIA{}1016	COPIA{}1016	COPIA{}1016	0.217232378391183	1		9.69528798634429	10.0932673493487	9.80518418337272	9.95356561762307	10.3704455629918	9.89891186697411
UQCR-C1-RA	UQCR-C1-RA	UQCR-C1-RA	0.00294111274096011	1		11.8832413447792	11.8811541106946	12.0384435074512	11.9263831482106	11.7877964286118	12.0890654912216
CG31820-RA	CG31820-RA	CG31820-RA	-0.108910202376953	1		10.1784780429396	10.1291338381635	9.73143898450032	10.061190539051	10.15548027975	9.43232709377205
CPR-RA	CPR-RA	CPR-RA	0.397699676337275	1		10.5842260540901	10.8054150918356	10.8889454850583	11.0322748116993	10.7778093973333	11.5640735393608
CG17575-RA	CG17575-RA	CG17575-RA	-0.0514965331935423	1		10.3148558603949	10.5579580417716	10.4824345943891	10.2826210545994	10.5908744058673	10.3157278849884
FIZ-RA	FIZ-RA	FIZ-RA	-0.0700527323073674	1		10.2750482193451	10.4171833897026	10.4033792047436	10.34947280117	10.4848658010334	10.011027230646
ACCOAS-RD	ACCOAS-RD	ACCOAS-RD	0.229412359136925	1		10.635428478055	10.7677429604688	10.8942120712741	10.6902088392452	11.0265572264822	11.2299712053441
FASN2-RA	FASN2-RA	FASN2-RA	0.0211469800020768	1		11.0933799403555	11.2546350772754	10.8730293797361	11.0363386248137	10.8669077888041	11.3640587193235
RCD7-RB	RCD7-RB	RCD7-RB	0.184192075025428	1		10.4061384545273	10.300263344186	9.96673523867749	10.6070416482093	10.4364235229855	10.1830357326324
TRP-RA	TRP-RA	TRP-RA	-0.340569108576562	1		10.7576589518001	10.6267493838756	10.3810449889931	10.2665662569821	9.94116379434732	10.5116768110406
TSP29FB-RB	TSP29FB-RB	TSP29FB-RB	0.238181184323462	1		9.87949772532548	10.1972081485528	10.3539978060328	10.2491640855599	10.5730596233538	10.3394773051974
ALD1-RE	ALD1-RE	ALD1-RE	0.389798475589924	1		10.7183377886644	10.5579580417716	10.6913427577817	11.0644692436624	10.96951306796	11.1035033196789
CG2267-RA	CG2267-RA	CG2267-RA	0.279982361615908	1		10.6969772852831	10.5052236507459	10.419123148121	10.9209212918825	10.7953764696588	10.7502775350951
SFP26AD-RA	SFP26AD-RA	SFP26AD-RA	-0.271658342897859	1		9.73941891756052	10.1405160219309	10.6204795591801	9.91141096001129	9.88582460374251	10.0231549470486
CG32192-RB	CG32192-RB	CG32192-RB	0.203739839217713	1		10.210185867457	9.93232152013286	9.71622655873228	10.4060537118036	10.2553315770086	9.77324669099494
GS2-RE	GS2-RE	GS2-RE	0.358537657513539	1		9.63546316971876	9.2247501909912	10.4894111908861	10.1538791885733	9.95748476856756	10.5445022699247
ATG8A-RA	ATG8A-RA	ATG8A-RA	0.139774081413998	1		11.0168313773208	11.1190948016498	11.1770072749397	11.1324857576	11.2550018683871	11.3427889000927
CG9512-RA	CG9512-RA	CG9512-RA	-0.402629236678867	1		9.93747860152682	10.0013687077968	10.5957554762921	9.85730707853541	9.77968115690986	9.78753668857371
KAY-RB	KAY-RB	KAY-RB	1.00256242983198	1		8.80962783803465	9.06667642252864	9.10298351962895	9.94926147115449	9.9859156306316	10.0538802761224
CG17242-RA	CG17242-RA	CG17242-RA	-0.37679518691534	1		9.85501975176766	9.91916426856	9.42124849483543	9.58692230159432	9.7293903872356	8.53078624811547
SODH-1-RB	SODH-1-RB	SODH-1-RB	0.277934019944951	1		9.70044945373069	9.55584227209033	10.5715398249482	10.2883118860118	10.1941362966236	10.3898542157033
MIB2-RB	MIB2-RB	MIB2-RB	0.0992793604638263	1		10.7724387850724	10.7648039462347	10.7187413344843	10.9499348327972	10.863580767684	10.7282225980053
CG1640-RE	CG1640-RE	CG1640-RE	0.371554152045195	1		8.16623881223403	8.45826675308176	9.28812401716856	9.27468767247594	9.66510380127456	7.63928628347326
CG16758-RF	CG16758-RF	CG16758-RF	0.110625889175765	1		10.2041420866917	10.0383468129158	9.97101396126314	10.4144047034969	10.3120850280058	9.7358375509843
FUM3-RA	FUM3-RA	FUM3-RA	0.0543481998860695	1		10.1598629832091	10.0001196312997	9.50625204818084	10.1463785639044	10.1390628225659	9.53753104973157
CYT-C-D-RA	CYT-C-D-RA	CYT-C-D-RA	0.231641935422793	1		10.3644743242171	10.2123887376549	9.90247747881745	10.5418371504076	10.4524571041807	10.1907365771022
CG4836-RC	CG4836-RC	CG4836-RC	-0.00299080795655678	1		10.4619101654571	10.1730254391891	10.1751773030326	10.5293964379281	10.3266563644132	9.88947893308059
CG44435-RB	CG44435-RB	CG44435-RB	0.296131522140325	1		9.66216275284752	9.99385797549229	9.61960542476083	10.0042380011513	10.3091530165145	9.83351719297857
CG34120-RE	CG34120-RE	CG34120-RE	-0.560191944191021	1		10.0113306403654	10.0298029768363	10.24632949083	9.45348818406225	9.80903509051853	9.31038573769525
CG6424-RB	CG6424-RB	CG6424-RB	0.730211652045875	1		9.53695868060588	9.66390962532863	9.50034369366766	10.4299337051559	10.1302298505692	10.3157278849884
CG9259-RB	CG9259-RB	CG9259-RB	-0.6659936182706	1		9.54654423747956	9.90988227167898	10.2237968822891	9.33970892083346	9.28014867344475	9.14265558426866
RPS27-RB	RPS27-RB	RPS27-RB	0.0753215566797743	1		10.9102364690074	10.9437303732593	10.9180460402033	11.0484618300918	11.0025582453573	10.9422431084697
LAMP1-RA	LAMP1-RA	LAMP1-RA	0.0301866644569673	1		11.2185816924787	11.2882838434785	11.2171855536798	11.2711356729325	11.2226455965352	11.3240045798577
NAT1-RB	NAT1-RB	NAT1-RB	-0.474866264026462	1		9.52148807276257	8.68351026705227	9.67135644798259	8.41667982273506	9.62322288711342	8.14333658500275
POE-RB	POE-RB	POE-RB	0.151193207315857	1		11.2830759597497	11.0645697732673	11.4159684651339	11.5602699501814	11.176735498662	11.4741707991949
SCSBETAA-RJ	SCSBETAA-RJ	SCSBETAA-RJ	-1.31534211209834	1		8.13099271666761	9.26898165367706	9.51799665845368	8.74270699206986	7.74675572773821	4.24279654027076
CG8042-RA	CG8042-RA	CG8042-RA	0.105947926518434	1		10.8990558427467	10.7611217387806	10.5545338171486	10.9069327508841	10.8434558901745	10.7994575925633
DESAT1-RA	DESAT1-RA	DESAT1-RA	-0.360002179582632	1		10.3881249116367	10.5365781754314	10.5874190531894	10.1274545998198	10.1781553058803	10.1359469457917
BRUCE-RC	BRUCE-RC	BRUCE-RC	0.0983601152389492	1		9.83325544886885	9.83759668434542	10.0540268779013	10.0070016201227	10.3237538470866	9.6059387755784
TUD-RA	TUD-RA	TUD-RA	-0.198672303351761	1		10.7460579228655	10.782348887858	10.9566749652869	10.6815857344536	10.6164003309425	10.5987624155989
CG9336-RA	CG9336-RA	CG9336-RA	-0.164987883995314	1		10.3260306016585	10.2941610349753	10.0553707482008	10.0783725666656	10.2884603754417	9.78142972750655
MFAS-RG	MFAS-RG	MFAS-RG	-0.446374086167106	1		9.9791306211102	10.1359739187392	10.4243331789853	9.80268626360612	9.86201392417881	9.55434266376355
LSD-2-RB	LSD-2-RB	LSD-2-RB	0.930357741006744	1		8.9692412908279	9.14561950477306	9.31530115003189	9.97489581618051	10.0364298798537	10.2090526036192
EXU-RA	EXU-RA	EXU-RA	-0.158223033288382	1		9.91988523203244	9.8164632728971	9.0767537659628	9.62699657755262	9.80903509051853	8.88229592334167
UFD4-RA	UFD4-RA	UFD4-RA	-0.0734150692054608	1		11.1384469302887	11.1034761170901	11.1356779194144	11.1457125557857	10.9732223550143	11.0341422552794
ASPR-RA	ASPR-RA	ASPR-RA	-0.675963291499965	1		9.8269762902481	9.90988227167898	10.2261853766612	9.25156938087104	9.48282828509354	9.22296079586724
AQRS-RA	AQRS-RA	AQRS-RA	-0.405553972957724	1		9.97771418472918	10.2475519294235	10.5140557615749	9.70054234934793	9.91053892934452	9.95424983389136
CG10383-RA	CG10383-RA	CG10383-RA	0.580468600249027	1		9.2530145952852	9.35748012256566	9.07410436995468	9.66598771446063	10.1202276823198	9.5803713658588
GS2-RC	GS2-RC	GS2-RC	0.0834148257877075	1		10.7951328399389	10.7692102254047	10.6844110324511	10.6597997486271	10.9369600343404	10.8892759618851
POE-RA	POE-RA	POE-RA	-0.684861209383691	1		8.12076219514042	8.9499077850864	2	2	8.90621108407831	2
RHEA-RF	RHEA-RF	RHEA-RF	-0.300221044481655	1		10.4750207269904	10.405908676385	10.3430353372891	9.99173578151519	10.2864740800543	10.0283214924288
BEL-RA	BEL-RA	BEL-RA	0.0358605675367798	1		10.5916528874179	10.5773515559499	10.4326302897681	10.547543033628	10.6918767620639	10.4616309691034
S-LAP7-RA	S-LAP7-RA	S-LAP7-RA	0.509894009279885	1		9.53117662634626	9.20102854774764	8.99507574867473	10.1956615122516	9.68635043379469	9.26441917273183
CG10254-RA	CG10254-RA	CG10254-RA	0.148279353865836	1		10.5925785591157	10.3412856016067	9.81473809476881	10.6006522256338	10.2461628407903	10.4294471495808
GRSM-RF	GRSM-RF	GRSM-RF	0.158301089760459	1		10.4113940320949	10.2359258329287	10.0268831954761	10.547543033628	10.4400019719651	10.1549672889142
BFC-RA	BFC-RA	BFC-RA	0.294145020744217	1		10.2423918533471	10.0407786442149	9.95093711842554	10.5831654962887	10.3713828957919	10.1375415872607
MUC-RB	MUC-RB	MUC-RB	0.391878517737684	1		10.4689844998257	9.96597917381002	10.3319889308672	10.551334457069	10.6918767620639	10.7345584877519
CG42564-RA	CG42564-RA	CG42564-RA	-0.17159846391858	1		10.0292177028209	10.1818661232865	9.7381489136002	9.72592580637138	10.1022730043309	9.58972111506365
CG10527-RA	CG10527-RA	CG10527-RA	0.0197980033868293	1		10.2911033218674	10.2622145546024	10.0323529414739	10.1312593029348	10.4453530578577	10.0471087519795
BMM-RB	BMM-RB	BMM-RB	1.25435281708138	0.489709293089844		8.41256432115549	8.56348921564456	8.36174443807796	9.6501639528898	9.70580314753128	9.729507288352
FAU-RA	FAU-RA	FAU-RA	0.0450386966578004	1		10.8756709421705	10.9287090314386	11.0944375335724	10.9091505050936	11.0571707288299	11.0713268607297
CG14740-RA	CG14740-RA	CG14740-RA	0.156495116924064	1		10.2646319261277	10.0187431687618	9.73143898450032	10.3838995572746	10.2338465069452	9.8627338027727
NOP17L-RA	NOP17L-RA	NOP17L-RA	0.949957887085582	1		9.09737402850263	9.09269253762225	8.98664774188923	10.0262001263071	9.92465606890101	10.0656544992096
CG6652-RA	CG6652-RA	CG6652-RA	0.249414613461663	1		10.52630306509	10.3133971265589	10.1197324854583	10.6376797241969	10.6060848327704	10.484366671721
CG15128-RA	CG15128-RA	CG15128-RA	0.097141064817492	1		10.534996710159	10.1563017063762	10.0964217118129	10.5997371365849	10.3458586675928	10.1327523653194
EFF-RA	EFF-RA	EFF-RA	0.185846815292936	1		10.9769780662071	10.9508595783473	10.7119403169557	11.1369081778942	10.9539542227569	11.1148810071451
CG12116-RA	CG12116-RA	CG12116-RA	-0.152033371607734	1		10.0016064921	10.0885737820448	10.7025362582275	10.061190539051	10.1706364928964	10.2075351183573
SIRUP-RA	SIRUP-RA	SIRUP-RA	1.64439059188039	0.024218096263177		7.85674041405193	7.56521136143022	7.72826180456354	9.06790598159794	9.55390727427488	9.37399785605879
CG18135-RA	CG18135-RA	CG18135-RA	-0.173783668872197	1		10.0168580098632	9.90855138367629	9.72300744778863	9.70905322143863	10.0749149364345	9.2349281128812
CG10477-RB	CG10477-RB	CG10477-RB	-0.667392374564233	1		9.99462032309781	10.0224392000529	9.76303681388178	9.17007506297826	9.42622041926929	9.18645143979157
PGK-RA	PGK-RA	PGK-RA	-0.287477400929122	1		10.0920966754542	10.0744007602719	10.52185393461	10.0193728079157	10.0852351035893	9.74423492448664
GGAMMA30A-RH	GGAMMA30A-RH	GGAMMA30A-RH	-0.528042466456481	1		10.1103088444725	10.2369866307994	10.388528210482	9.74426054110224	9.43162277106689	9.95424983389136
CG6661-RA	CG6661-RA	CG6661-RA	0.180282860374715	1		10.1257383539384	9.82636406855571	9.64124524207248	10.1134175426173	10.2684732753975	9.73794148110524
GSKT-RA	GSKT-RA	GSKT-RA	0.258927629419969	1		10.3535945364305	10.1939342785737	9.99921900768938	10.6233428208443	10.4283394117432	10.2670229743388
CG9485-RF	CG9485-RF	CG9485-RF	2.16114611839709	NA		7.03095376279637	2	2	2	9.15727404963262	2
CG32371-RA	CG32371-RA	CG32371-RA	0.193319872746931	1		10.3047240481098	10.1268465855905	9.74649267591606	10.4493668178408	10.2804987326602	10.0521903724349
VHA55-RC	VHA55-RC	VHA55-RC	0.00246727201588452	1		10.2317362088056	10.3412856016067	10.7890887607717	10.4705452981103	10.5216374408648	10.4372369971983
SPAW-RA	SPAW-RA	SPAW-RA	0.150768289770425	1		10.6327310756182	10.5806978889159	10.388528210482	10.749169156102	10.71051505436	10.5987624155989
CG9119-RA	CG9119-RA	CG9119-RA	-0.213316578630186	1		9.16365337221817	9.21401595397554	10.294923796143	9.59612833120316	9.30390870806393	9.42189568647393
TALDO-RA	TALDO-RA	TALDO-RA	-0.0608334931016271	1		9.90952247318462	10.0236691092874	10.4613000667416	10.1526317893913	10.2441174063697	9.84332195203724
CG31178-RB	CG31178-RB	CG31178-RB	0.198596893222126	1		10.2634699041852	10.0920953882842	9.92176240617124	10.4442781655772	10.3760604465842	10.035181563605
JAR-RJ	JAR-RJ	JAR-RJ	0.105114084581358	1		10.4820312194675	10.400238104538	9.76796328473665	10.4645259611669	10.2461628407903	10.3463886677491
LNCRNA:CR42862-RD	LNCRNA:CR42862-RD	LNCRNA:CR42862-RD	-0.0589982037932458	1		9.27854810065961	9.73621258584681	9.65372017790093	9.37436667495054	9.96371322859172	9.0338369117618
CG4928-RB	CG4928-RB	CG4928-RB	-0.338223863224049	1		10.3315856802723	10.4237198433806	10.2960610862345	9.89956200261067	10.1302298505692	10.0023017303867
SCCPDH1-RB	SCCPDH1-RB	SCCPDH1-RB	-0.285361161463322	1		10.0536238940702	10.0815046755415	10.6704468598044	9.97206994511802	9.95498583587271	10.1085648355642
JON25BI-RB	JON25BI-RB	JON25BI-RB	-0.0731207742769653	1		7.35279746048024	7.36240409484427	9.71962098715975	7.7262403482845	8.49947088844546	9.07768971901102
CTH-RA	CTH-RA	CTH-RA	0.983994264963573	1		8.26244173380212	8.55330566957952	8.7448902273633	9.60891887189783	9.71617004826029	9.13628907337867
CG18568-RA	CG18568-RA	CG18568-RA	0.244264537282132	1		10.0960186839004	10.0285782878885	9.88746549357725	10.4008096875689	10.341081999515	9.96686223215622
ALPHA-SPEC-RA	ALPHA-SPEC-RA	ALPHA-SPEC-RA	0.0349714896218182	1		10.9286804244943	11.03315976309	11.1646077847788	11.0268385261821	11.0716606912036	11.1413500621293
GDH-RF	GDH-RF	GDH-RF	-0.289944420323852	1		10.6813995039822	10.6186329777238	10.5957554762921	10.4175239048105	10.2864740800543	10.3227536840549
MCPH1-RC	MCPH1-RC	MCPH1-RC	0.20543663401642	1		10.9425418056921	10.8125482995213	10.7314074683976	11.0691048113458	10.9904073682618	11.0494701583871
CG15534-RA	CG15534-RA	CG15534-RA	4.29333603000575	0.1258131857786		3.31362665380706	3.47199936800494	6.05343829381374	9.07055039981646	8.81820634817316	8.96724689590729
GEL-RA	GEL-RA	GEL-RA	-0.0962719714325489	1		9.06838944429528	9.66390962532863	9.43783048587676	9.24456103183234	9.80765074453477	8.66510267633069
LECTIN-30A-RA	LECTIN-30A-RA	LECTIN-30A-RA	-0.267945402357055	1		10.1025317637388	10.3164110947202	10.4367610193702	9.93336881971854	10.179226230345	9.94517299006084
CG6790-RA	CG6790-RA	CG6790-RA	0.269203723460458	1		10.1809420016289	9.83759668434542	9.82895137070171	10.4278728039113	10.2634329328487	9.94517299006084
SALTO-RE	SALTO-RE	SALTO-RE	0.502207852606771	1		10.1372031494609	10.0755871779824	10.0047944456944	10.7225144861788	10.36574974226	10.6137340667765
GRAMD1B-RA	GRAMD1B-RA	GRAMD1B-RA	1.82333603253896	1		6.54131907013382	7.06076544718713	7.94676123225364	9.1896684635102	9.32147541127128	8.71294834511162
TSP42EE-RA	TSP42EE-RA	TSP42EE-RA	-0.291598449108625	1		10.3623049205756	10.5104969557495	10.4012669709118	10.1236398363312	10.1824342422481	10.0971370287298
ACSL-RC	ACSL-RC	ACSL-RC	0.743168402960787	1		9.49400878030413	9.31390937102366	9.8367875458005	10.1031223011057	10.0125959273966	10.7004409148443
CHC-RA	CHC-RA	CHC-RA	-0.359668339385759	1		10.1548581326767	10.4394718734553	10.4408799556113	9.77052005921267	9.91697294074305	10.2523793866453
CG3581-RA	CG3581-RA	CG3581-RA	0.339578188962452	1		10.1548581326767	10.0075979199548	9.77613686897442	10.3753695789097	10.4010604524725	10.1907365771022
OGDH-RF	OGDH-RF	OGDH-RF	0.106644122370941	1		9.66919997215064	10.3214204247349	9.60683065894902	9.96355896840628	10.0005296510129	10.0656544992096
GDH-RA	GDH-RA	GDH-RA	-0.112331152742413	1		9.8975874522741	10.1596619978333	10.6385243374931	9.85883768807968	10.1478420431817	10.4031729567927
ATPALPHA-RG	ATPALPHA-RG	ATPALPHA-RG	-0.872002330512745	1		9.64620237005165	9.6174192494549	9.87686337989117	8.87566260508009	8.13017203697319	9.31884377024773
SCPR-A-RA	SCPR-A-RA	SCPR-A-RA	-0.185902372727317	1		10.2785036714348	10.3224202069055	9.92470657016414	10.1044132312526	10.0760652740824	9.79967360087907
PAICS-RA	PAICS-RA	PAICS-RA	0.340628625645377	1		9.14105346259045	9.05709847887127	9.39176334407109	9.35280334007396	9.99080343757573	9.13628907337867
NRV1-RA	NRV1-RA	NRV1-RA	0.0162821768149677	1		10.7123886576827	10.7552105885935	11.037776541792	10.8503510724074	10.8609136155274	10.8644542059586
SDHA-RB	SDHA-RB	SDHA-RB	-0.529985704492058	1		9.9791306211102	10.1405160219309	10.0309874479014	9.38077332446322	9.66050995512573	9.51562420278326
CG8043-RA	CG8043-RA	CG8043-RA	0.194571185653869	1		10.1193294338541	9.66075104683532	9.52964643040177	10.1108506116741	10.1401631512223	9.65575315747213
CG3739-RB	CG3739-RB	CG3739-RB	-0.334890134108695	1		9.53310655373398	9.46097592147977	8.18148354171977	9.12244566584367	9.21062245593245	7.83281529733756
M-CUP-RA	M-CUP-RA	M-CUP-RA	0.162790858617386	1		10.6822693631868	10.3945451562962	10.3452345051235	10.7425515145395	10.6368126574387	10.5445022699247
CG15098-RA	CG15098-RA	CG15098-RA	0.0518317231399733	1		10.2198035604872	10.3224202069055	10.0872537085594	10.201705172038	10.4382138569695	10.1327523653194
CAM-RA	CAM-RA	CAM-RA	-0.076089980396866	1		10.8764312403057	11.0349905873038	11.2731215262347	10.9930867136302	10.7449162440022	11.2111634591065
MRP-RK	MRP-RK	MRP-RK	1.12410451696619	1		7.92887858674716	8.17361091344854	7.62343848495656	9.26779099957817	9.43162277106689	8.06505694604725
TTLL6B-RA	TTLL6B-RA	TTLL6B-RA	0.281269805251816	1		10.5636028995032	10.3103768486617	10.2638730940822	10.783422348227	10.6044912660712	10.6010758835739
DM88{}1295	DM88{}1295	DM88{}1295	11.3663622386061	1.73896512571485e-15		2	2	2	8.89667765226153	8.69483602854828	9.00617268817076
PS-RJ	PS-RJ	PS-RJ	0.361782067011811	1		9.39561047835319	9.05709847887127	7.98675336193849	9.44128020274029	9.62164814898192	8.60181929834065
ORB2-RA	ORB2-RA	ORB2-RA	-0.017798870519844	1		10.6532834158958	10.1574226733881	10.112004002224	10.4112787436504	10.3247220018396	10.1876611702392
CG32473-RA	CG32473-RA	CG32473-RA	-0.0766514325582983	1		9.6918367205906	10.2327387513135	10.2427950238735	10.0275617214299	10.1101556848851	9.85306052611934
CG32119-RA	CG32119-RA	CG32119-RA	0.225696996318539	1		10.1384714098158	10.0612853626802	9.66784639941661	10.3462027727898	10.2348768935881	9.97758578900545
VEIL-RA	VEIL-RA	VEIL-RA	0.302459488827061	1		9.28314239220239	9.59442785359446	9.4274890974672	9.80744993038753	10.0233699585262	9.2961778824108
VHA100-2-RB	VHA100-2-RB	VHA100-2-RB	-0.128199654676978	1		10.3215710865641	10.4785640686908	10.4734148239612	10.320883234547	10.3973839730133	10.1628190136466
HEX-T2-RA	HEX-T2-RA	HEX-T2-RA	0.127368898273431	1		10.3148558603949	10.1708067773423	9.88293126758738	10.3462027727898	10.3525195442285	10.0623002293944
ADGF-A2-RA	ADGF-A2-RA	ADGF-A2-RA	0.176909702362747	1		10.0576517510999	9.83759668434542	9.54503455424557	10.1325253108272	10.15548027975	9.67344933845021
EFF-RB	EFF-RB	EFF-RB	0.0182885220933149	1		10.7157911644244	10.8217690529321	11.2398208499672	10.8348801822119	10.7456393453236	11.255162512629
CG3492-RA	CG3492-RA	CG3492-RA	0.27619111774349	1		10.1809420016289	9.96213543363051	9.83991013687114	10.4493668178408	10.2973650170221	10.0521903724349
CG32425-RA	CG32425-RA	CG32425-RA	0.301753777077768	1		8.7806789572696	9.0522855558035	9.10298351962895	9.50718067984744	9.70877272842837	8.25332599144504
MIL-RA	MIL-RA	MIL-RA	0.326855852477674	1		10.8293038491652	10.5078627126039	10.7347664071935	11.0881521927417	10.8821140323207	11.0895658275068
RPL13A-RB	RPL13A-RB	RPL13A-RB	0.0865574449929374	1		12.0427884021598	12.0390985996813	12.1782298216367	12.1606624896266	11.9926480036634	12.3499546209734
CG6441-RA	CG6441-RA	CG6441-RA	0.0896405283226936	1		10.0549677629524	9.86392878662456	9.62504588522726	10.0757424604951	10.1346530965957	9.56386206906952
JAR-RB	JAR-RB	JAR-RB	0.245748115660238	1		8.60466487641589	8.62312560166967	9.51799665845368	9.53041727339314	9.55060080115276	8.25332599144504
DIDUM-RB	DIDUM-RB	DIDUM-RB	0.166297382631772	1		10.5503238986272	10.1917475638964	10.1911590910217	10.6447950996159	10.4595263404562	10.3380910506444
EIF1A-RA	EIF1A-RA	EIF1A-RA	0.0819551931759771	1		10.6109683496126	10.619446676205	10.4714027492602	10.638571067643	10.7090328200483	10.5999196133134
CG5162-RA	CG5162-RA	CG5162-RA	-0.26760957519088	1		9.09476299755824	9.6174192494549	9.28812401716856	9.07055039981646	9.60898797931365	8.26504506758809
DP1-RA	DP1-RA	DP1-RA	-0.0423489261924547	1		10.497928423509	10.6404433373778	10.3842568379766	10.4123214830219	10.526694656311	10.4667144016724
LNCRNA:CR42862-RE	LNCRNA:CR42862-RE	LNCRNA:CR42862-RE	0.689641109995968	1		9.0869014313109	9.49684298026186	8.13139145171834	9.77052005921267	9.64509062198662	9.66904560117088
HPD-RA	HPD-RA	HPD-RA	-0.699106450613888	1		9.83168821947566	9.59277150504972	9.05810499993533	8.57777335344047	9.1659434763401	8.68704760201435
VHA55-RB	VHA55-RB	VHA55-RB	-0.117659162523614	1		11.1218716569634	11.0729107636411	11.2081518831858	10.9592399773622	10.9633096507702	11.1277751463044
CDC14-RB	CDC14-RB	CDC14-RB	0.24794502792219	1		10.4860219730778	10.3676769319041	10.2627101343706	10.7225144861788	10.5956950456551	10.5408916624417
QSOX2-RA	QSOX2-RA	QSOX2-RA	-0.194766913363604	1		9.75603927250454	10.0979456964185	10.1286970320354	9.68163979920022	10.0552175416394	9.65352579429386
TRXT-RA	TRXT-RA	TRXT-RA	0.260496082571274	1		10.350314536193	10.4181189839115	10.1838048741173	10.6676806560676	10.5459180673611	10.5239216421509
IM33-RA	IM33-RA	IM33-RA	-0.401138833381088	1		9.59907726171344	9.08799709684477	10.2427950238735	9.3264945624915	9.15727404963262	9.46571749801591
MST57DB-RA	MST57DB-RA	MST57DB-RA	0.008845582850066	1		9.68490932117228	9.281374075477	10.3627081976206	10.0111371476603	9.20852596994465	10.17529356176
PLE-RB	PLE-RB	PLE-RB	-1.77926312691225	1		9.19324620063905	9.03287167616203	9.2673998324283	6.51775631148062	7.54221441204103	7.87165939792238
CG16782-RA	CG16782-RA	CG16782-RA	0.237665741789563	1		10.1244588455385	10.0552841738088	9.98377451325639	10.5041884744954	10.2824932662407	10.0521903724349
GOT1-RA	GOT1-RA	GOT1-RA	-0.102795812471563	1		10.4800316953357	10.3520959679403	10.6554603187551	10.438147995561	10.4831324686811	10.2611833632984
LOST-RA	LOST-RA	LOST-RA	-0.0524291155858467	1		10.9272135542961	10.9260805837149	10.9232076464193	10.882309760034	10.8575727263449	10.8807320586059
TRX-2-RA	TRX-2-RA	TRX-2-RA	-0.201016732137801	1		9.69010798667822	9.78779503646221	9.89649141653668	9.64129739646988	9.93483700277984	9.07102928750362
CG2852-RA	CG2852-RA	CG2852-RA	-0.0818151105828989	1		10.6390171873482	10.6540085301266	10.8375395465488	10.4943746020051	10.7053205580472	10.6852569594038
OBP19D-RB	OBP19D-RB	OBP19D-RB	-0.163085845795667	1		10.4517434160038	10.4668568102207	10.3441353402431	10.0518532141799	10.3918516271783	10.312907957078
AGO2-RE	AGO2-RE	AGO2-RE	-0.755422509054503	1		9.03063724782258	9.32791604584955	9.46235150291133	8.83269124850993	9.11312781753753	6.67674594411322
GISH-RF	GISH-RF	GISH-RF	0.329619968489051	1		10.4218480971675	10.2890559857196	10.1727027764248	10.6970704047364	10.5771277974892	10.603385647671
CAND1-RA	CAND1-RA	CAND1-RA	0.116028955643655	1		10.0016064921	9.23328044457334	8.84463966358738	9.89509343343586	9.45126009690084	9.24679697578759
CG13337-RA	CG13337-RA	CG13337-RA	0.334058582820358	1		10.2853898454491	10.1763470475673	9.92323523920133	10.5361086106863	10.4444625873828	10.424230451838
MIPP1-RA	MIPP1-RA	MIPP1-RA	0.0839377333506859	1		9.74275834163651	9.93232152013286	10.0977266835169	10.2374449164651	10.0988814832687	9.64008891353201
CG33284-RA	CG33284-RA	CG33284-RA	0.190170977547041	1		10.3215710865641	10.2622145546024	9.93204080076505	10.4943746020051	10.3629248957518	10.2450014749376
MASK-RD	MASK-RD	MASK-RD	-0.233220491746738	1		7.51000234113611	9.2247501909912	8.63053350605719	2	8.73617265530389	9.16158826317972
ACC-RE	ACC-RE	ACC-RE	-0.28029243837026	1		10.2715844711004	9.90988227167898	10.0255125125635	9.89956200261067	9.97238814340258	9.46571749801591
GBS-70E-RB	GBS-70E-RB	GBS-70E-RB	0.820989823341942	1		9.30137463518257	8.54647648359006	9.20821982449471	9.79631014098105	9.87396838574408	9.9396993449463
KANK-RA	KANK-RA	KANK-RA	-0.14127576625423	1		10.0428276384688	9.97236273733744	9.71282412492387	9.92316339329985	9.9686767081396	9.35218858760806
PUG-RA	PUG-RA	PUG-RA	0.660548649693232	1		9.45585800821892	9.40166675797171	9.34417656058343	9.8816040758018	10.1368596444202	10.1439025854563
SCSBETAA-RC	SCSBETAA-RC	SCSBETAA-RC	0.644397579122764	1		9.59723365272033	8.39884378342547	7.66628601097799	9.33091281080005	9.46185976255751	9.4504025118994
CG3819-RA	CG3819-RA	CG3819-RA	-0.528405511819056	1		8.84734433018144	9.26690586127684	7.76157610875832	7.83599776573874	9.06063128087937	7.09959541715787
JON65AI-RA	JON65AI-RA	JON65AI-RA	-0.473150323554446	1		8.75775457035453	8.93691066535952	9.9752800315943	8.3702138999869	8.66150540635076	9.36313443286971
ATPALPHA-RB	ATPALPHA-RB	ATPALPHA-RB	0.0150560730909992	1		11.2547021930117	11.0705325402547	11.4279495907891	11.3527014804045	11.1097910670939	11.3455510779592
PDHB-RA	PDHB-RA	PDHB-RA	-0.0546082288423648	1		10.8079423724563	10.6924093278386	10.7777355234477	10.568273628742	10.7855652751327	10.7534008963309
BICRA-RD	BICRA-RD	BICRA-RD	2.05960424800199	1		8.15625605769822	5.13118046466588	6.44658818601655	9.17253883988188	8.50289650457119	9.49337957188296
RPL7A-RA	RPL7A-RA	RPL7A-RA	0.165574937855623	1		10.8355729074907	10.8004007779453	10.8003533513469	10.9556681746337	10.9738396433851	11.0038635827328
HSP83-RB	HSP83-RB	HSP83-RB	-0.163214377061368	1		10.626417454129	10.2849588998747	10.5091604113137	10.5757387771387	10.142361294103	10.193805442034
CHCHD2-RA	CHCHD2-RA	CHCHD2-RA	0.446789542599182	1		9.79516389625024	9.83339469544848	9.84302598395237	10.1699979879016	10.36574974226	10.2626454835267
TPL94D-RA	TPL94D-RA	TPL94D-RA	0.298025587286369	1		10.6054759837591	10.3686451775188	10.3275465766029	10.8403138854969	10.6289959037551	10.7324496146986
CG2841-RB	CG2841-RB	CG2841-RB	0.591285857633089	1		8.85353565078568	7.31497120301637	8.63413540559061	9.20419083854637	9.42260757980316	7.97516809538183
KST-RF	KST-RF	KST-RF	0.435531511544999	1		9.54845372987795	9.66233120048989	9.78911904167969	10.2374449164651	10.1445560929073	9.90454216387676
HSP60D-RB	HSP60D-RB	HSP60D-RB	0.0455544278868801	1		9.83325544886885	9.72415878551489	9.40868571690758	9.89061098040693	9.93102756702618	9.19872416960834
SVIL-RA	SVIL-RA	SVIL-RA	0.252263569639099	1		10.3081092310373	10.1026089216473	10.0200167210233	10.4904302840332	10.431937943714	10.265565286057
MSP300-RG	MSP300-RG	MSP300-RG	0.341450007884627	1		9.86578000380914	10.1130463923806	10.3842568379766	10.5226528905998	10.4183969153912	10.4881213635671
EEF1ALPHA2-RD	EEF1ALPHA2-RD	EEF1ALPHA2-RD	-0.615823545068092	1		9.69701052806105	9.87759712338453	9.29040843475309	9.27009355570081	8.69483602854828	9.07102928750362
CP1-RC	CP1-RC	CP1-RC	0.180171502857454	1		11.1057522698317	11.1368212946339	11.1935793120237	11.1840701732012	11.2766768573092	11.5004340123661
CG3868-RA	CG3868-RA	CG3868-RA	0.58387985999122	1		9.40617912202056	9.60761062496974	9.99782177497797	10.1476313792029	10.1920156982649	10.4616309691034
CG3902-RA	CG3902-RA	CG3902-RA	0.0327376988882214	1		9.47405523980603	9.55414099948702	10.3353117427452	9.82007667511884	9.95248256719462	9.84917298147823
AG5R-RA	AG5R-RA	AG5R-RA	-0.630513975094958	1		9.81592156910313	9.91386758503015	9.76468084073777	9.11733934037493	9.34074633767758	9.14265558426866
DIP1-RG	DIP1-RG	DIP1-RG	-0.747988472248547	1		9.40407157796769	9.53701701333669	9.75313311483042	8.22585223858675	8.3400747796235	9.53753104973157
CG30039-RA	CG30039-RA	CG30039-RA	0.170940120260806	1		9.72429510836498	9.30382068643787	8.65201123549817	9.62159701094032	9.6848431504246	8.97440287943083
RM62-RJ	RM62-RJ	RM62-RJ	-1.2394327382044	1		9.3590867031432	9.34375891055407	9.43370282162332	7.81091360272511	8.03873016477386	8.52592400975334
CG12470-RA	CG12470-RA	CG12470-RA	0.265774990298338	1		10.1154703712892	9.96213543363051	9.93788145774102	10.4412163365375	10.2854799058978	10.0606201654392
CG9313-RA	CG9313-RA	CG9313-RA	0.245273100578486	1		10.1797105483043	9.86804290189617	9.81790872376151	10.3063731482166	10.2834894999382	10.0145027079269
EIF3A-RA	EIF3A-RA	EIF3A-RA	-0.000334494060907166	1		10.5136523621304	10.5253341559751	10.1527522659629	10.263102574964	10.4533426553796	10.4956015584425
EIF3C-RA	EIF3C-RA	EIF3C-RA	0.0976303439530225	1		10.582363356514	10.6768587842873	10.400209693176	10.6332147276952	10.6515488103878	10.6819823587789
CYP9F2-RA	CYP9F2-RA	CYP9F2-RA	-0.063568819156688	1		10.2681123867683	10.3012778909755	10.4138942339632	10.382836064001	10.3382083888777	10.0488046150253
CG17571-RA	CG17571-RA	CG17571-RA	0.175837404575458	1		9.60826013238995	10.0212082414161	10.2309505350219	10.0625195229903	10.2674666146588	10.1150545972423
CG15219-RA	CG15219-RA	CG15219-RA	0.0947106177629127	1		10.3966298971125	10.2113096913315	9.97953352427626	10.2996266444866	10.3964633873865	10.1953374299615
SCSALPHA2-RA	SCSALPHA2-RA	SCSALPHA2-RA	0.0759905909896718	1		9.84106615939912	9.70435398791177	9.29040843475309	9.8921066793926	9.88713596683125	9.24383890158851
CG11147-RB	CG11147-RB	CG11147-RB	-0.810509558187092	1		9.68490932117228	9.61252327308081	9.8600438836838	8.65732814055237	8.79324316902711	9.24383890158851
ABCD3-RA	ABCD3-RA	ABCD3-RA	0.24611874684443	1		9.99741885162107	10.1928413355396	10.5469107646989	10.2125203657914	10.508064218346	10.7575548871917
RM62-RL	RM62-RL	RM62-RL	1.03974377496169	1		8.66575359583224	8.68351026705227	8.33100442290105	9.38502867278975	9.68182385115235	9.71676282087122
CG31921-RA	CG31921-RA	CG31921-RA	0.177370521882405	1		10.5077759498653	10.2601289955705	10.2021205995984	10.6562832567323	10.4577622761789	10.3898542157033
UGT35B1-RA	UGT35B1-RA	UGT35B1-RA	-0.234370295909285	1		10.1206134975351	10.1314174702592	10.3959728169057	9.86950672598063	10.15548027975	9.91944974270691
CG7720-RA	CG7720-RA	CG7720-RA	-0.151382815680428	1		9.93893507695782	9.95956723903373	10.2835013119231	9.54189671413394	10.1511205262253	9.99528313382835
CG45050-RH	CG45050-RH	CG45050-RH	0.247659029931098	1		10.2162044350242	10.0444187225145	9.86618277595779	10.1847187110991	10.4220203014802	10.2699339398172
GGT-1-RB	GGT-1-RB	GGT-1-RB	-0.0527674127042862	1		10.1510930677158	9.91519358010395	10.3242058110152	9.92754599024992	10.3091530165145	9.99176098953908
PDGY-RA	PDGY-RA	PDGY-RA	-0.391082388725804	1		9.89308624083675	9.96085190779927	10.3319889308672	9.57951494627226	9.77260320482754	9.69743250942828
CG32548-RC	CG32548-RC	CG32548-RC	0.368606434721829	1		10.2553094378778	10.0636788659373	9.8799005138828	10.420636376753	10.4444625873828	10.4603573073009
HASP-RH	HASP-RH	HASP-RH	-0.935505113559268	1		9.20055052515441	9.507431493128	9.33535321596016	9.01671852784089	8.14778493108825	7.84066823738936
HSC70-5-RA	HSC70-5-RA	HSC70-5-RA	0.0604765454845491	1		11.2587899137868	10.9398268157749	10.9709872673326	11.078331500538	11.0641440755809	11.2254796568224
CNBP-RA	CNBP-RA	CNBP-RA	-0.0996938173320735	1		10.7234175908984	10.9214692456299	10.9942964953308	10.6979258103756	10.6676629090778	10.9720423187326
14-3-3ZETA-RE	14-3-3ZETA-RE	14-3-3ZETA-RE	-0.142622466194091	1		9.85810230746354	8.85636865160355	9.69569054098616	9.88911372916155	9.10863797749425	8.99917294396976
EIF4G1-RA	EIF4G1-RA	EIF4G1-RA	-0.0310848351373377	1		10.2738945603579	10.4477420727858	10.5658933998842	10.3175476826856	10.4952222885946	10.3898542157033
CYT-C1-RA	CYT-C1-RA	CYT-C1-RA	-0.101611501497095	1		10.7208799255603	10.839337321845	10.8492085172404	10.5216869483754	10.6851075916894	10.8826350812887
HACD1-RA	HACD1-RA	HACD1-RA	-0.142525341713056	1		10.1064255445506	10.2327387513135	10.4222514239045	9.98334036942709	10.271489049993	10.0806529461395
HUWE1-RH	HUWE1-RH	HUWE1-RH	-0.159574105590479	1		8.9692412908279	8.41017362777923	4.3111718480439	8.26331933884654	8.81269618369128	3.92594338129861
ALP10-RA	ALP10-RA	ALP10-RA	1.45323434657095	0.733905331649761		7.57888330462303	7.70055750903443	7.72826180456354	9.12499206696637	9.34265934789495	8.78797225657562
ACOX3-RD	ACOX3-RD	ACOX3-RD	0.776795651609266	1		8.21032561408957	8.6328296598447	8.97249072054817	9.37222478718036	9.67272785410344	9.12668631701618
NPL4-RB	NPL4-RB	NPL4-RB	1.32834810834793	1		7.69376330315644	6.56189272867208	7.28150730216108	9.46960644216595	7.80896285988722	7.61201583739436
HSC70CB-RA	HSC70CB-RA	HSC70CB-RA	1.82714690469268	1		8.14115120146707	6.5345446847613	2	8.60721243641022	9.13094873956894	8.50630951103218
CG7251-RA	CG7251-RA	CG7251-RA	0.187731282544684	1		9.87493962875948	9.46641315638004	9.18630643459028	9.84654710040394	9.90795726894516	9.35218858760806
BALDSPOT-RA	BALDSPOT-RA	BALDSPOT-RA	-0.0391427192845706	1		10.5330693113114	10.6540085301266	10.771207618865	10.4775362624798	10.6676629090778	10.6972006362613
LNCRNA:CR31781-RD	LNCRNA:CR31781-RD	LNCRNA:CR31781-RD	-0.0750896283335063	1		10.1218964193577	10.2443904560512	9.93350318327187	9.97630667873375	10.183501996302	9.91573726456804
XRP1-RA	XRP1-RA	XRP1-RA	0.313152123030098	1		10.630930001399	10.5714767311387	10.6049620201566	10.8010451044321	10.8840856913155	11.0520090505908
TSR-RA	TSR-RA	TSR-RA	-0.223923965298684	1		9.73103638209841	9.96085190779927	9.91585599183589	9.58692230159432	9.92593262163414	9.37670097839135
CG13978-RA	CG13978-RA	CG13978-RA	0.297229285704664	1		10.2364817697378	9.91519358010395	9.8615810574208	10.422707633824	10.3071950265163	10.1891996931548
DIP-B-RD	DIP-B-RD	DIP-B-RD	1.18624029922594	1		7.34402930937963	6.7755327602247	7.97543971195667	8.83269124850993	9.18739182520597	7.0864457822567
CG5399-RA	CG5399-RA	CG5399-RA	-0.314978169047548	1		9.38709946330144	9.67803827160676	10.1502389414049	9.31092325958074	9.64043250187759	9.40610577693786
IP3K1-RB	IP3K1-RB	IP3K1-RB	-0.227536527525085	1		10.0428276384688	10.1807639959224	9.90098329015244	9.78508366575921	9.9736231697561	9.68002984248591
GLYP-RB	GLYP-RB	GLYP-RB	0.0342136425389747	1		6.7145835972653	2	9.0977755810348	7.37048223304111	2	8.97440287943083
MFAS-RK	MFAS-RK	MFAS-RK	0.0751786549369564	1		10.0264802405564	10.0038636211366	10.1337947308573	9.99033993449351	10.350619572614	10.01796983284
EIF5B-RB	EIF5B-RB	EIF5B-RB	0.0854100263511136	1		9.95917283266437	9.98630793727555	9.59209105720468	10.0152608544638	10.0875184829735	9.68875741599501
KARYBETA3-RA	KARYBETA3-RA	KARYBETA3-RA	0.115572315779131	1		9.8734170573894	9.34965541675622	9.87381983869247	10.2433164004908	9.67120626333122	9.4707865770319
PSA-RB	PSA-RB	PSA-RB	0.155115717872135	1		10.8809846340875	10.5706355141414	10.8003533513469	11.0451044791089	10.7813399660111	10.8949439159501
PICOT-RA	PICOT-RA	PICOT-RA	0.536834587898995	1		9.28543406311583	9.12742952570417	9.52577361613148	9.89360082933383	9.98223887731887	9.66904560117088
MGL-RC	MGL-RC	MGL-RC	-0.20460909676981	1		10.1968559694741	10.2391058894253	10.1502389414049	9.92608660336533	10.1478420431817	9.88188792578229
ATPSYNCF6-RA	ATPSYNCF6-RA	ATPSYNCF6-RA	-0.90072038415459	1		8.95203332204178	9.10436471318982	8.32655903142311	7.13812995801217	8.92420807142098	6.77836895021373
PROS-RH	PROS-RH	PROS-RH	-2.09270581483637	0.0916523549914877		8.93753487785165	8.98063130788056	8.88752206284859	6.71993768561979	6.15192698105711	7.48749774300068
MFAS-RB	MFAS-RB	MFAS-RB	0.134662039457385	1		9.58983556670048	9.65600017500189	9.68877972406727	9.73428867318603	10.0737636808291	9.45808032696714
COX5A-RC	COX5A-RC	COX5A-RC	-0.0436209693214033	1		10.8222184424376	10.9828282919528	11.0336915852594	10.6945011404693	10.8127322061226	11.1689025600199
TEP4-RA	TEP4-RA	TEP4-RA	-0.0980498077082688	1		10.0468857080927	10.1950263942533	9.97811708632075	10.0056204723836	10.1246816536963	9.77938831563068
XRP1-RD	XRP1-RD	XRP1-RD	-0.123799477360867	1		9.25067080187984	9.67334407997781	9.97953352427626	9.17499841641801	9.8323679805995	9.54235439150229
PGD-RB	PGD-RB	PGD-RB	-0.0900984184989601	1		9.77083562321386	9.7906876317259	10.4714027492602	9.86950672598063	9.9834655031978	10.0214286454343
LNCRNA:HSROMEGA-RF	LNCRNA:HSROMEGA-RF	LNCRNA:HSROMEGA-RF	2.93961384944988	1.63433831947691e-23		5.76850999918553	5.92528603683595	6.05343829381374	8.78518430820327	8.93692698397447	8.56910525519342
CG2955-RA	CG2955-RA	CG2955-RA	0.093404580442309	1		10.6995573071226	10.3511165478033	10.4075944174901	10.7769603237744	10.4506843694127	10.5129059814933
RPL34B-RD	RPL34B-RD	RPL34B-RD	0.0515492292592593	1		11.0022763493516	11.1419271620267	11.0165453253161	11.10566271182	10.9818404494205	11.2254796568224
EEF1GAMMA-RB	EEF1GAMMA-RB	EEF1GAMMA-RB	-0.079523169807266	1		9.98478250090331	9.65282421319401	9.68877972406727	10.1588580277934	9.52724084164675	9.27604884484788
CG13360-RA	CG13360-RA	CG13360-RA	0.474874336781493	1		9.47606305850035	9.41672419192811	9.08203800628013	9.53041727339314	10.0269434960374	9.82166284130612
SUT4-RA	SUT4-RA	SUT4-RA	0.093674954150185	1		9.80318300028502	9.51269674894695	9.10298351962895	9.75909028715155	9.79373373060291	9.13628907337867
NUCB1-RA	NUCB1-RA	NUCB1-RA	0.359345565948836	1		10.3763480813934	10.4830416843193	10.6791902942256	10.7442087728975	10.7650273285803	11.0961414230265
TOTA-RA	TOTA-RA	TOTA-RA	1.41346023365553	1		7.47830020906575	6.81015649148249	8.04744059114276	8.62890410893654	7.36532153642402	9.81170926060036
DNAJ-H-RA	DNAJ-H-RA	DNAJ-H-RA	-0.125141478452424	1		9.8718928774514	9.71047677952606	9.37248535464249	9.37222478718036	9.87661153403113	9.30187782599339
LNCRNA:CR45013-RA	LNCRNA:CR45013-RA	LNCRNA:CR45013-RA	-0.259623706740451	1		9.44564836771886	9.68271723895887	9.4542240511569	9.17253883988188	9.6908628582965	8.81612608653976
CG16758-RB	CG16758-RB	CG16758-RB	0.271739994215113	1		8.7806789572696	8.63604989483994	9.91289369199447	9.31315804754258	9.58494649285264	9.58505381462405
MST84DD-RA	MST84DD-RA	MST84DD-RA	0.296085442370547	1		10.1870835502979	9.79645548126902	9.86924245407317	10.2374449164651	10.3429945649922	10.1799438482641
LDSDH1-RA	LDSDH1-RA	LDSDH1-RA	0.245698636585875	1		9.81908871391717	9.75410653284213	10.419123148121	10.1057030073019	10.2993363844779	10.4031729567927
CG15096-RB	CG15096-RB	CG15096-RB	0.169624314053022	1		8.94335175152756	8.52231649912761	9.89499101203942	9.15021189435813	9.57846718603652	9.45808032696714
SEC61ALPHA-RA	SEC61ALPHA-RA	SEC61ALPHA-RA	-0.127624789592212	1		10.2257822215997	10.127990665154	10.6861470886178	10.1223660036554	10.243093600634	10.3477669759816
TRPL-RB	TRPL-RB	TRPL-RB	-0.0862155888685583	1		8.52544618777592	9.66233120048989	9.06879093688906	9.38290256756364	8.00046639898519	9.44010144839157
FER1HCH-RA	FER1HCH-RA	FER1HCH-RA	0.289025600871541	1		9.63905179282454	9.93101118154473	10.0806692805446	10.1451246597339	10.2744985336349	10.1231259605037
CG30015-RF	CG30015-RF	CG30015-RF	-0.363444345149834	1		9.63186559784982	8.97046265910674	9.40024934213115	9.55139362998126	9.09281257883113	7.88690885095205
ASRNA:CR43481-RC	ASRNA:CR43481-RC	ASRNA:CR43481-RC	2.61284898166481	3.60228189780552e-27		6.27225396834736	6.24506699068956	6.41343560857901	8.83269124850993	8.95454715974766	8.78390505272921
YPS-RA	YPS-RA	YPS-RA	0.0639443581270742	1		10.6063928313478	10.5348540199674	10.4243331789853	10.661554785566	10.5811845322602	10.514134105589
CG12902-RB	CG12902-RB	CG12902-RB	0.0697824629085637	1		9.77083562321386	9.79357443895575	9.23455857777606	9.86950672598063	9.81868849590605	9.32165213096634
CG43397-RB	CG43397-RB	CG43397-RB	0.0697824629085637	1		9.77083562321386	9.79357443895575	9.23455857777606	9.86950672598063	9.81868849590605	9.32165213096634
FUTSCH-RE	FUTSCH-RE	FUTSCH-RE	-0.407443665472295	1		10.0589918750098	10.1972081485528	10.3375227065478	9.78990571335632	9.55225498496547	10.0162373119196
CG18493-RA	CG18493-RA	CG18493-RA	-0.597081837321321	1		9.56363936200933	9.70128282004069	9.58093668192958	9.02492247844607	9.32921469871074	8.62018528374848
IDH3A-RC	IDH3A-RC	IDH3A-RC	-0.173493271512169	1		10.3415312357625	10.5262021986346	10.6394206788945	10.3308438669146	10.2944029057975	10.3791099796565
VPS13B-RA	VPS13B-RA	VPS13B-RA	-0.0198546414352572	1		10.5398039718868	10.3935941436881	10.4065417683522	10.5664012903617	10.4220203014802	10.2786317600905
CG31204-RA	CG31204-RA	CG31204-RA	0.156039925494105	1		9.64620237005165	9.67334407997781	9.22503639271362	9.91435805588227	9.80348971855292	9.24679697578759
CG2930-RB	CG2930-RB	CG2930-RB	0.464723908336347	1		8.92876535450701	9.05709847887127	9.31754297021895	9.54380110516231	9.84995957729205	9.25563498049126
FLEA{}876	FLEA{}876	FLEA{}876	2.08275075598044	0.000985832630906226		6.51030505464529	6.84396871363093	6.84498927015856	8.84818550408516	9.06527279294414	8.33342813712471
JAFRAC1-RB	JAFRAC1-RB	JAFRAC1-RB	0.180091123292028	1		10.0589918750098	10.2961980073406	10.6660551909211	10.3462027727898	10.4865970533646	10.76273061233
D2HGDH-RB	D2HGDH-RB	D2HGDH-RB	0.309297011044144	1		9.88555287200482	9.88438303544734	9.75478845980345	10.1287239493886	10.2694792342144	10.0403052946428
CTSF-RB	CTSF-RB	CTSF-RB	-0.0983559863577374	1		10.1919780343299	10.1917475638964	9.92323523920133	9.96071078185697	10.15548027975	9.89703020785617
CG17450-RA	CG17450-RA	CG17450-RA	0.432046374640836	1		9.9791306211102	9.89113717842306	9.57532698616698	10.279195749467	10.2245397605579	10.264106123448
CG7130-RA	CG7130-RA	CG7130-RA	3.5900932646074	1.42365260141957e-27		4.74308722175188	5.33514895589144	5.54228121784974	8.73605957352994	8.80161231414698	8.51123819295622
PGLYM87-RA	PGLYM87-RA	PGLYM87-RA	0.0499346557602635	1		10.2221979988864	10.0063542273651	9.7955665814167	10.1625809136439	10.1609115094361	9.85693762337044
CG3308-RA	CG3308-RA	CG3308-RA	0.122267955840606	1		10.269270676921	10.3133971265589	10.2392518765354	10.3219933736125	10.5046508652811	10.3518940174779
CG14207-RA	CG14207-RA	CG14207-RA	0.226473305076407	1		9.76427819497406	9.88302840410956	9.85387875779845	9.94638488968069	10.2522818014588	9.956058369791
SIZ-RC	SIZ-RC	SIZ-RC	0.430372957774695	1		6.78105534043666	8.284474968331	4.84638684986126	5.59417727690457	8.92420807142098	6.10239988390876
SLF-RA	SLF-RA	SLF-RA	-0.736351692480916	1		9.80797315424549	9.6432541615022	9.47244685096865	9.03578900982593	8.84814171889463	8.8554160487728
MHC-RA	MHC-RA	MHC-RA	-0.0767398397778765	1		9.15615933683251	9.44086221696932	10.2021205995984	9.36146738797871	9.20642643296512	10.0639783391376
ASRNA:CR44370-RA	ASRNA:CR44370-RA	ASRNA:CR44370-RA	0.301716845670486	1		11.0015795765143	10.70779404082	10.8170870206157	11.109525243709	11.0104017882055	11.3106378228257
QSOX1-RA	QSOX1-RA	QSOX1-RA	-0.142541870578813	1		10.0763011431486	10.1142014638196	9.91289369199447	9.93046034265635	10.0470280282703	9.67783967449025
BUN-RO	BUN-RO	BUN-RO	0.17796251428704	1		9.91249086460494	9.94924849764858	10.2557126203089	10.0166328082314	10.3769941396082	10.2567880906916
UNC-89-RG	UNC-89-RG	UNC-89-RG	0.0106164947179425	1		10.453782505624	10.5104969557495	10.5267064741958	10.300753254942	10.6036938221541	10.5999196133134
IA-2-RC	IA-2-RC	IA-2-RC	-1.18506120249741	1		9.31265387887835	9.18792316363648	9.14902782617151	8.39995576667647	6.97922291508864	8.36644137416493
RPL15-RF	RPL15-RF	RPL15-RF	0.025874489437188	1		9.58612224846815	9.62229866686502	9.16156136347716	9.54760236224884	9.79233461681715	9.05086148768646
JUPITER-RB	JUPITER-RB	JUPITER-RB	0.345580357852388	1		10.9987891151046	10.8738447916958	10.918784544113	11.2665302131423	10.9401222465631	11.5587273900023
CG8531-RA	CG8531-RA	CG8531-RA	0.0949763681210481	1		10.1735374650301	10.0897486061847	9.96673523867749	10.279195749467	10.2532991098161	9.96326992682101
CG42688-RB	CG42688-RB	CG42688-RB	0.280141544727979	1		10.1128919161775	9.98251804946589	10.2627101343706	10.5896326611461	10.2993363844779	10.2987250416394
CG7920-RA	CG7920-RA	CG7920-RA	-0.0528904961491117	1		10.6300286204077	10.2156210427015	10.1337947308573	10.4422376684003	10.1533020498571	10.2611833632984
MRP4-RB	MRP4-RB	MRP4-RB	1.23534310813495	1		8.01425706322983	7.93824025600736	8.35739290563312	9.32206274173739	9.39152757343713	9.29331944335065
IDGF3-RA	IDGF3-RA	IDGF3-RA	-0.322245792656457	1		10.258812434206	10.1730254391891	10.2685155808938	9.85424097917168	9.99689000076875	9.87807739134313
MLT-RA	MLT-RA	MLT-RA	-0.333832764119156	1		9.37853794037308	9.66075104683532	9.2392962051516	9.24690093302675	9.4334190688255	8.45607384976471
ACT87E-RB	ACT87E-RB	ACT87E-RB	0.234133086219452	1		10.1722996723867	10.2091491744835	10.1042338946067	10.4360988034667	10.4292398865728	10.3157278849884
DHOD-RD	DHOD-RD	DHOD-RD	0.0908967001776312	1		10.1257383539384	9.907219266794	9.57532698616698	10.0888453038184	10.0493726367589	9.77119365896499
OATP30B-RD	OATP30B-RD	OATP30B-RD	0.0149497108107571	1		10.2352968421319	9.95828142529658	10.1222994735476	10.1920231263957	10.2573611848912	9.89325951102096
MHC-RU	MHC-RU	MHC-RU	-0.992342295467868	1		8.13608090019812	9.27312429977237	9.14398376335611	7.33572990302114	7.44583801338194	8.67392074356237
ND-42-RA	ND-42-RA	ND-42-RA	-0.247166619515637	1		10.1038308587117	9.94535986235748	10.0268831954761	9.86494393894472	9.93990065372696	9.49088664054695
IDH3B-RB	IDH3B-RB	IDH3B-RB	0.041248011441184	1		10.2281667659366	10.1563017063762	10.0061849449964	10.2757622924779	10.2451404860788	9.9793653245924
EIF2A-RC	EIF2A-RC	EIF2A-RC	0.0992861714793046	1		10.3913201596925	9.99636590001415	9.59763607012029	10.3030038399493	9.83915938812831	10.2090526036192
CG7309-RC	CG7309-RC	CG7309-RC	0.28235649555586	1		10.1384714098158	9.93493863233021	9.85542251093563	10.4185621417312	10.2235019618568	10.1279471919384
CG14995-RG	CG14995-RG	CG14995-RG	0.030693566854543	1		10.4709993830212	10.4115570470517	10.6447870639238	10.6242430634728	10.5442565975086	10.452691632662
ALPHATUB84D-RA	ALPHATUB84D-RA	ALPHATUB84D-RA	0.0646157262442362	1		10.6787867750948	10.4577861328167	10.5111205451755	10.6668071226259	10.6242854412675	10.5540866115889
CG32591-RB	CG32591-RB	CG32591-RB	-0.153606770201107	1		9.8945882056107	9.66233120048989	9.47646529289743	9.68163979920022	9.75690838855501	9.06768750529385
MET75CA-RA	MET75CA-RA	MET75CA-RA	0.749099912885267	1		8.07380527600533	6.88785321064209	8.06355800615838	7.04439015064559	6.86673430647629	9.72314912731224
GP150-RF	GP150-RF	GP150-RF	-0.250036554611216	1		9.50977526431399	9.43347805428211	10.1029347983094	8.80119440458018	9.30978807425979	10.0248791854715
EEF2-RD	EEF2-RD	EEF2-RD	0.0165429174060792	1		9.80318300028502	10.1840678553604	10.5042483935865	10.1210910452504	10.1641604598808	10.3325326736893
RHAU-RA	RHAU-RA	RHAU-RA	0.499959594425087	1		2	8.85912710183746	7.43806224086756	8.98342809009004	7.0084382674834	8.06505694604725
HSP60C-RA	HSP60C-RA	HSP60C-RA	0.153493995301195	1		11.1064005151833	11.1931094955349	11.0924751612191	11.358664018564	11.0134072170402	11.4487057335303
L(1)G0320-RB	L(1)G0320-RB	L(1)G0320-RB	-0.669646618697881	1		9.57866681555141	9.70128282004069	9.87686337989117	8.98061889848367	8.91908894277031	9.26149704736354
SLMAP-RD	SLMAP-RD	SLMAP-RD	0.212502801977291	1		10.4456087977406	10.1551798677009	10.1502389414049	10.606130604232	10.393698100688	10.3951964759647
THMG2-RA	THMG2-RA	THMG2-RA	0.0919900017656657	1		9.6568622197368	9.43901971650323	8.86010153844112	9.32206274173739	9.75547308415998	9.20177610839118
CG10553-RA	CG10553-RA	CG10553-RA	-0.61269551902252	1		9.59907726171344	9.69974478094036	9.92323523920133	9.15769266736696	9.15509852839311	9.09748848365965
ROBL62A-RB	ROBL62A-RB	ROBL62A-RB	0.238737723994011	1		9.47204462290783	9.45003958719884	9.00345480613223	9.75745004535248	9.7293903872356	9.1040281493227
NAP1-RA	NAP1-RA	NAP1-RA	0.113227573335202	1		10.2471025499706	10.3303936193599	9.94659834575996	10.2780521714808	10.3198747179329	10.2930126033807
MHC-RL	MHC-RL	MHC-RL	-0.618118849737568	1		9.77899071587938	9.76149733335056	9.45014309073301	8.80119440458018	8.89582538678173	9.40610577693786
VHA13-RA	VHA13-RA	VHA13-RA	-0.0652375881840038	1		10.2305473755054	10.444072280306	10.4065417683522	10.1920231263957	10.3629248957518	10.335314539061
KRA-RG	KRA-RG	KRA-RG	-0.457541203624558	1		9.6831722614131	9.96213543363051	9.97811708632075	9.44943032425771	9.42079776162896	9.40610577693786
CG8774-RA	CG8774-RA	CG8774-RA	-0.187839945865072	1		8.86277309616356	9.27725508446225	9.53736100889389	9.01671852784089	9.51880547715852	8.46626189638532
CG45085-RA	CG45085-RA	CG45085-RA	1.87695082307443	0.207592847905486		7.04183890620122	6.41965337998974	7.52599166690819	8.82331418635351	9.07451125713954	8.80813804117762
CG8026-RB	CG8026-RB	CG8026-RB	1.87695082307443	0.207592847905486		7.04183890620122	6.41965337998974	7.52599166690819	8.82331418635351	9.07451125713954	8.80813804117762
CYS-RA	CYS-RA	CYS-RA	-0.560514514204422	1		9.60091851777915	9.76738283327448	9.51213630451672	8.91739097316673	9.28612546788887	8.98507073902571
ZASP52-RF	ZASP52-RF	ZASP52-RF	-0.0685762507337503	1		7.96935139051885	8.83410909631757	7.19636086187098	3.68498849917862	7.21469726483931	9.35218858760806
CG42393-RA	CG42393-RA	CG42393-RA	0.292396108902958	1		9.98900692751915	9.77616630782365	9.65194463493249	10.2871755141495	10.0714584098775	9.92684616142923
GCS2ALPHA-RB	GCS2ALPHA-RB	GCS2ALPHA-RB	-0.237669096504321	1		10.2005036277597	10.2992480834344	10.5799682419137	10.1210910452504	10.0411497823382	10.2301314860873
NT5A-RA	NT5A-RA	NT5A-RA	0.111243590094726	1		9.87949772532548	9.82212918763417	9.55266750065145	9.9734835725441	10.0089866291208	9.58271448992537
CG9016-RB	CG9016-RB	CG9016-RB	0.410028193966877	1		10.182172404708	10.300263344186	10.0296206606811	10.5701435403393	10.4092984353361	10.7554793868481
CG8547-RC	CG8547-RC	CG8547-RC	-0.226362099108091	1		10.3182173805961	10.4586957712228	10.5440417033834	10.1299921831069	10.1717130111201	10.3463886677491
MAL-A4-RA	MAL-A4-RA	MAL-A4-RA	1.79914188793088	1		6.13666925816077	6.4345252108871	7.73498649248661	8.83269124850993	8.99403162128934	8.18093917721732
BOR-RA	BOR-RA	BOR-RA	0.139768781642491	1		10.3193361490384	10.0956084192409	10.0144999137739	10.4604990719951	10.2441174063697	10.1391344680844
ACCOAS-RB	ACCOAS-RB	ACCOAS-RB	-1.13067894461453	1		2	2	9.05810499993533	7.18769068977201	6.69767220454514	2
LEVY-RA	LEVY-RA	LEVY-RA	-0.196224076085038	1		9.78386173570564	9.29569863319862	10.0819885724368	9.63237601056782	9.71173620942257	9.30187782599339
CG42369-RA	CG42369-RA	CG42369-RA	0.477006670371996	1		9.70216584745348	9.77178125502706	9.28812401716856	10.0097599552403	10.0668367877348	10.1549672889142
MDH2-RA	MDH2-RA	MDH2-RA	0.0035490519493875	1		11.082878203775	11.0723165752313	11.3084913351695	11.0651323802345	11.0825765443206	11.3261038452897
CG5867-RA	CG5867-RA	CG5867-RA	-0.703895211610698	1		9.60642822827989	9.61904755627379	9.67660556031711	8.72603066129568	9.06758796111975	8.98860923452391
SCSBETAA-RG	SCSBETAA-RG	SCSBETAA-RG	0.422488291965438	1		9.72429510836498	9.59938551984691	9.53157894588862	9.73928322278612	10.1684810436009	10.17529356176
ANK2-RP	ANK2-RP	ANK2-RP	-0.00157645703394415	1		10.1611114876779	10.4937316002869	10.1132949612772	10.3341488538682	10.1011433829527	10.3491439686759
CG18609-RA	CG18609-RA	CG18609-RA	-0.631221268424481	1		7.88723752196402	8.11942041263345	9.57345222987914	8.03324953150987	7.96116007143683	8.31099200901142
TNA-RE	TNA-RE	TNA-RE	0.480832246984068	1		9.75769082535576	9.3594296859156	9.01731265659895	9.93772057071878	9.87793129445699	9.84722527376176
LASP-RA	LASP-RA	LASP-RA	0.173598574185602	1		10.7217263100689	10.5906905674082	10.4449871656405	10.8641344304987	10.6203482731485	10.7964324699102
DIAP1-RB	DIAP1-RB	DIAP1-RB	0.728306779345343	1		8.7277347680578	8.37976071344184	8.09002657604048	9.05461069100412	9.50520545857339	8.77163418843136
HYD-RA	HYD-RA	HYD-RA	0.384294276918005	1		10.0401159033145	10.1245557010423	10.3842568379766	10.5265102050883	10.4796595438789	10.7068997205002
TRP1-RA	TRP1-RA	TRP1-RA	-8.34033948272866	1.05763336889054e-06		6.65910908997566	8.8755679544715	6.74193030164208	2.31748138141555	2	2.39077190737325
GAD1-RA	GAD1-RA	GAD1-RA	-0.498614558569571	1		9.80158274139775	9.93885542043123	10.0227672337451	9.4993512295136	9.20221817041958	9.56386206906952
CG33293-RA	CG33293-RA	CG33293-RA	0.227637792599422	1		9.71752218677766	9.64165296273187	9.1764592785839	9.91876744238697	9.83372882212759	9.48087161352659
EIF2A-RE	EIF2A-RE	EIF2A-RE	0.119570343506681	1		7.99758080397443	8.64246888109202	8.94084745949516	8.74270699206986	9.30587116022032	7.50736791150625
CG44774-RD	CG44774-RD	CG44774-RD	0.361280611869161	1		9.26931539139242	9.75113957847219	9.47043342487483	10.0125130266703	9.86201392417881	9.72102349805694
PEBP1-RA	PEBP1-RA	PEBP1-RA	0.193063634065994	1		8.35699333379403	8.42514299431253	9.77123827741396	8.87566260508009	9.18526128268835	9.47835695594184
FRY-RB	FRY-RB	FRY-RB	0.26571240423699	1		8.60098957990294	9.49861313796976	8.69747761936982	9.51496786930136	9.2980052838099	8.88229592334167
OBP51A-RA	OBP51A-RA	OBP51A-RA	-0.245393587661991	1		9.61738492284202	9.58446111703599	9.51799665845368	9.47560466309368	9.62322288711342	8.73839228049569
CG43675-RB	CG43675-RB	CG43675-RB	0.386351178155233	1		9.3569091767752	9.08799709684477	8.47050895442406	9.562708018651	9.5703269159773	8.99566029488844
MLP84B-RB	MLP84B-RB	MLP84B-RB	-0.141671819341268	1		10.0209896838639	10.1257015980341	10.2368849347818	9.92900390235437	10.1280131315776	9.89514609134744
TREH-RD	TREH-RD	TREH-RD	1.23468095679224	1		5.57226040916267	7.64409933478424	7.21572131558476	8.89070452428192	8.6797811361224	4.97160492097139
CG15892-RA	CG15892-RA	CG15892-RA	0.188778906889087	1		10.1012314979233	9.91254037010008	9.73982153099129	10.1847187110991	10.1781553058803	9.96326992682101
BETA-SPEC-RB	BETA-SPEC-RB	BETA-SPEC-RB	-0.888502270735732	1		9.24361648841822	9.21401595397554	9.5583658247226	8.76246742658644	8.55662821235078	7.95360429870936
DIC2-RC	DIC2-RC	DIC2-RC	0.172375041292347	1		9.85038353345291	9.57106411535235	9.43576812994614	9.98474300187613	9.89497921180765	9.46825426387356
CG11327-RA	CG11327-RA	CG11327-RA	0.143676423737078	1		10.4155847527745	10.1607803579641	9.99642318775163	10.4755422984885	10.2734960697956	10.274289404697
CG31523-RA	CG31523-RA	CG31523-RA	0.322433825746262	1		9.30589692012602	9.51619627411525	10.1171609217831	10.0166328082314	9.39521898821813	10.4359416066867
ZASP66-RA	ZASP66-RA	ZASP66-RA	0.0136749664789236	1		10.3360143937477	10.5940061384754	10.6678134630267	10.2860382464922	10.4977998356658	10.8264019854999
CG30395-RB	CG30395-RB	CG30395-RB	0.0255882140424918	1		10.3568670964248	10.4928437930773	10.6852793216682	10.3175476826856	10.5657078758477	10.7207953859518
GSTE12-RA	GSTE12-RA	GSTE12-RA	0.0987986115002114	1		10.4113940320949	10.4713708518532	10.7931219330992	10.5541715001168	10.6569401997552	10.7822307483632
CG2918-RA	CG2918-RA	CG2918-RA	-0.197236724263366	1		10.0509323950282	10.1484304545263	10.4023234743899	9.90993515140602	10.0806574743006	10.0385994053793
SDHBL-RA	SDHBL-RA	SDHBL-RA	0.329072245899066	1		10.1944190635158	9.89113717842306	9.77776604358774	10.3286363285457	10.2654511834924	10.2844013106353
DPPIII-RB	DPPIII-RB	DPPIII-RB	-0.139645694873104	1		9.64441804560606	9.18572731186205	9.31978131222029	9.33091281080005	9.62322288711342	8.64730318197449
GPDH1-RC	GPDH1-RC	GPDH1-RC	0.0342303091450579	1		10.1747741965918	10.0862212597942	10.6800617302972	10.2232550861138	10.3285881368698	10.5469043312185
CG4000-RA	CG4000-RA	CG4000-RA	-0.784470531693371	1		9.39561047835319	9.51094379792548	9.46437623185889	8.67481291751919	8.84003893420292	8.4864246589196
CG5290-RA	CG5290-RA	CG5290-RA	2.74821712133275	6.51735117366325e-16		5.86972470137068	6.04640648374465	6.03175544635342	8.86351512108075	8.67371491351662	8.3772800179622
CG4983-RA	CG4983-RA	CG4983-RA	0.211202746574694	1		10.0723250895821	9.77470610398103	9.70599508949966	10.1883755415562	10.1112782744172	9.89137046042454
IRP-1B-RA	IRP-1B-RA	IRP-1B-RA	0.192337294139026	1		10.2459263170357	10.3333723245047	10.2202067099384	10.3678642508585	10.5089162962528	10.498086362849
MITOFILIN-RD	MITOFILIN-RD	MITOFILIN-RD	-0.652261941487564	1		8.96352807655365	8.80006224683857	8.4984429339763	8.4935743187663	8.88010529703094	2
VHAPPA1-1-RA	VHAPPA1-1-RA	VHAPPA1-1-RA	-0.037547265523409	1		10.2089791351098	10.2590850843829	10.325320259323	10.1299921831069	10.3487170955129	10.1922718255696
ATPSYNF-RB	ATPSYNF-RB	ATPSYNF-RB	-0.294869708379326	1		9.76919905827736	9.90187846494464	10.3230905011565	9.69198097108243	9.65743924430425	9.81967761140145
CG10365-RA	CG10365-RA	CG10365-RA	0.255680433503694	1		10.107721139613	9.84735399041707	9.72807228067181	10.2456583195805	10.176011069128	10.0420091691896
CG6295-RA	CG6295-RA	CG6295-RA	0.00505614625599866	1		9.22224419635358	9.69048195306805	9.8194914290314	9.04388553060494	9.80487806111227	9.83548348279891
CG31407-RA	CG31407-RA	CG31407-RA	0.0910868373131987	1		9.42500974198893	9.33189310224006	8.44202340995697	9.35930624908046	9.44770949806681	8.75510897541779
CG6726-RB	CG6726-RB	CG6726-RB	-0.25573691058513	1		10.0071711713772	9.98378245193022	10.024140526147	9.73762029339319	9.90795726894516	9.57802443006293
JON25BII-RA	JON25BII-RA	JON25BII-RA	-0.347421964963335	1		6.85697846119608	6.62807728138911	9.31080703174433	7.29107813972901	7.58162591883634	8.33342813712471
POLDIP2-RA	POLDIP2-RA	POLDIP2-RA	0.160268491565928	1		10.3902558631206	10.3083598115879	10.2486810006651	10.532276908143	10.4787900048243	10.4137401232248
TPI-RB	TPI-RB	TPI-RB	-0.237673525583257	1		10.1536042024681	10.2517564792271	10.3735227497578	9.97489581618051	10.0552175416394	10.0454108931299
ACP63F-RB	ACP63F-RB	ACP63F-RB	-0.356006363218215	1		9.49994142198108	9.67647523753858	9.43783048587676	9.28155153324716	9.45833518660672	8.71722028571997
CG3222-RA	CG3222-RA	CG3222-RA	0.179753405477981	1		9.88101389623375	9.67177594911064	9.38536592738233	10.0491742694761	9.85666886727606	9.56859832023494
ALD1-RC	ALD1-RC	ALD1-RC	0.24769093163333	1		9.0869014313109	9.39026964433721	9.66608816747599	9.80109487286491	9.77402157596007	9.31038573769525
BT-RI	BT-RI	BT-RI	0.101459691651176	1		9.03063724782258	9.03042646882035	8.65201123549817	8.96079988927939	9.51880547715852	8.31663383664522
AGBE-RA	AGBE-RA	AGBE-RA	-0.291181861920111	1		8.92288925036082	8.91055979222671	9.87534241188185	8.86046220100337	9.20432383610077	8.97796760452651
AQZ-RB	AQZ-RB	AQZ-RB	0.159100860731077	1		7.917103275163	8.4619006612463	6.587012409451	9.09153304003109	7.78101894657598	2
CG31773-RA	CG31773-RA	CG31773-RA	0.207665206493101	1		10.2150027284732	9.9799859152419	9.98094857293692	10.3902641061176	10.2644424110982	10.1407255921466
CHD64-RB	CHD64-RB	CHD64-RB	0.140595864842181	1		10.0140969722256	10.0383468129158	10.3264338474099	10.0823087574343	10.3872250775968	10.3325326736893
EPG5-RD	EPG5-RD	EPG5-RD	-0.208204615808872	NA		2	8.58030366395102	2	8.37450046207521	2	2
RYR-RD	RYR-RD	RYR-RD	-0.709613574323039	1		9.31040507375872	8.80579281256815	9.19852160881307	6.94413367908957	8.95954222012675	8.66067334827578
CG13991-RA	CG13991-RA	CG13991-RA	0.240348018041216	1		10.350314536193	10.182967409338	10.06607688173	10.5645265188912	10.3534685925389	10.4058220135315
CG4363-RA	CG4363-RA	CG4363-RA	0.0902149066733084	1		8.57873898218491	8.91586861151544	8.97533326034553	9.1070721469555	9.3933744614773	7.84847866328865
CG6209-RA	CG6209-RA	CG6209-RA	0.339111430770365	1		10.1992887661107	9.91784191963781	9.89948755236265	10.4544375845538	10.2604002530738	10.3283497919938
MS(3)76CC-RA	MS(3)76CC-RA	MS(3)76CC-RA	0.102118205242698	1		10.2293575617552	10.0371293583607	9.9523804811597	10.3242110923035	10.1856351365615	10.0075433606581
CG5122-RA	CG5122-RA	CG5122-RA	0.177564334532345	1		9.94908944077542	9.76591370770025	9.5939417638883	10.218493957586	9.87924984868488	9.71462775436023
CG31161-RB	CG31161-RB	CG31161-RB	0.282903491371367	1		9.74275834163651	9.62229866686502	9.41078712480108	10.0014690780439	9.95997938027418	9.64906072490096
ALD2-RA	ALD2-RA	ALD2-RA	0.143399134766137	1		9.74609005375378	9.71809390744929	9.41707304538879	9.90401677367296	9.90278004725771	9.48087161352659
GPO1-RB	GPO1-RB	GPO1-RB	-0.398214333494452	1		9.61191697700269	9.71047677952606	9.88897374097032	9.35280334007396	9.54396503365474	9.09748848365965
RPL39-RA	RPL39-RA	RPL39-RA	-0.199157938849512	1		9.59168864784797	9.60103429659252	8.90253346251966	9.3242803538798	9.3933744614773	8.82010358435987
CG31523-RD	CG31523-RD	CG31523-RD	-0.0833028685231911	1		10.1523491814476	10.2242052847559	10.4033792047436	10.4123214830219	10.0221768096213	10.0756707688564
CAM-RD	CAM-RD	CAM-RD	-0.420713320419309	1		8.95779214740595	9.07381838065338	9.84146890158928	8.77224706580876	8.26942674006034	9.48838939404702
AQZ-RD	AQZ-RD	AQZ-RD	0.376196904806237	1		9.5879801022866	9.49329613564768	9.98800307183184	9.66773524441402	10.1079078818904	10.3804573931885
SOD1-RA	SOD1-RA	SOD1-RA	-0.0412584815413813	1		10.6273210934585	10.6854323182248	10.7531020691022	10.4452973329324	10.6523202435033	10.8254129673323
SIP2-RE	SIP2-RE	SIP2-RE	0.199912603683625	1		10.395569511847	10.2611721519468	10.3452345051235	10.685903729464	10.4337338493385	10.4692494167665
CG11790-RB	CG11790-RB	CG11790-RB	6.07124645981964	1.85136581507671e-19		2	3.6859741825556	3.16246390212799	8.39152047135876	8.63365025422936	7.84066823738936
PST-RF	PST-RF	PST-RF	-0.952512692092368	1		8.44162355699576	8.62636754567256	9.50625204818084	7.66456634659456	8.24917232887791	8.01040661250387
CG14183-RA	CG14183-RA	CG14183-RA	0.20435911263817	1		10.0894760672186	9.91519358010395	9.6696024911842	10.2837610181356	10.0376113039114	9.97402011919795
CG8745-RA	CG8745-RA	CG8745-RA	0.482290516534469	1		9.5674109254962	9.66233120048989	9.76139091143321	10.213717064519	10.0726115058	10.1502356603958
SM-RJ	SM-RJ	SM-RJ	0.445848057933553	1		9.83638480934318	9.7703166039049	9.15906335177765	10.1675298642922	9.72499705455552	10.2464800788053
CG7069-RA	CG7069-RA	CG7069-RA	0.134712390782163	1		10.3612189942146	9.98504574722101	9.8194914290314	10.2596305571778	10.1888289447989	10.172185022368
MST57DC-RB	MST57DC-RB	MST57DC-RB	-0.162282459414889	1		10.1548581326767	10.2839328078212	10.5564333031862	9.91141096001129	10.0726115058	10.4943575495196
TTM2-RA	TTM2-RA	TTM2-RA	0.130894333215827	1		9.87949772532548	9.56431867166205	9.33535321596016	9.88611455698058	9.83915938812831	9.45552559261475
CG31988-RB	CG31988-RB	CG31988-RB	0.302737408629913	1		9.75107323967815	9.66548632513033	9.27434102450835	10.1920231263957	9.58656178297904	9.79361790766327
HSP67BA-RA	HSP67BA-RA	HSP67BA-RA	2.36756353918631	2.75377668093209e-16		6.25364756241934	6.4345252108871	6.47899601203453	8.67133287361671	8.8373278612837	8.58321648978275
SPIDEY-RA	SPIDEY-RA	SPIDEY-RA	-0.081917215296581	1		10.6008829854046	10.7283065362981	10.7153448333061	10.5579455665209	10.5359204251668	10.707973382469
ALPHA-EST3-RB	ALPHA-EST3-RB	ALPHA-EST3-RB	0.0973843685606023	1		9.56552637622799	9.71505188059736	9.4316345524431	9.605275988195	9.90924867662044	9.46063054537396
VMAT-RF	VMAT-RF	VMAT-RF	3.19052742464534	1		6.25364756241934	2	2	8.00587958608783	8.68280470897516	2
TREH-RF	TREH-RF	TREH-RF	0.343207190175347	1		7.80656308400191	8.50480824995424	9.19608683394546	9.16017766315801	9.22521316902461	8.293932927579
CRTP-RA	CRTP-RA	CRTP-RA	0.273003900168699	1		10.1372031494609	9.87623610233218	9.71792477126352	10.3603196735867	10.0818032440319	10.1199028319391
CG31226-RA	CG31226-RA	CG31226-RA	0.0416284642282947	1		9.22224419635358	8.87828997297018	8.32655903142311	9.05193686652033	9.31953408491387	8.01040661250387
HYDRA-RG	HYDRA-RG	HYDRA-RG	0.0934783992978609	1		9.62464342851925	9.33585922527012	9.53157894588862	9.82164727610165	9.75403635039118	9.10076202198586
RPL30-RB	RPL30-RB	RPL30-RB	0.0584637501615243	1		10.5067942164988	10.5322639171162	10.4744198099763	10.5701435403393	10.5648886976514	10.5540866115889
EPG5-RC	EPG5-RC	EPG5-RC	0.017517117685946	1		8.56748365736085	5.74614344529288	8.67317390571738	5.18951683739628	8.76499009508528	8.56910525519342
STT3B-RA	STT3B-RA	STT3B-RA	-0.1997564352589	1		10.0057820124912	10.0100820933278	10.3163804745629	9.81850436242563	10.0197875474231	9.91015057323639
PRE-RRNA:CR45847-RA	PRE-RRNA:CR45847-RA	PRE-RRNA:CR45847-RA	0.70061928040701	1		9.13598281720562	8.93691066535952	8.36608288466279	9.48950428390177	9.6121634523515	9.52783571751641
CG10859-RB	CG10859-RB	CG10859-RB	0.11665251869235	1		10.2876779519677	10.0826852680048	9.93204080076505	10.2723206447382	10.2573611848912	10.1375415872607
DIP-B-RB	DIP-B-RB	DIP-B-RB	-0.763602198454755	1		8.78716242816067	9.48974054967308	9.11592170532731	8.33545502712869	8.07139819243428	8.73418266504828
CG6262-RC	CG6262-RC	CG6262-RC	0.295686392081097	1		10.2657930128703	10.1518091081135	9.99642318775163	10.4391715011449	10.4019781103058	10.4705152558781
SPEN-RB	SPEN-RB	SPEN-RB	0.802071755260123	1		9.03336684111393	9.06667642252864	8.06889071141659	9.42484051962734	9.42260757980316	9.87042599504519
CG8773-RB	CG8773-RB	CG8773-RB	1.18600052038655	1		7.46218402090614	7.80152406557827	8.05820551620338	8.82331418635351	9.2539592302035	8.76339524260515
ATPSYNG-RB	ATPSYNG-RB	ATPSYNG-RB	-0.515682485276144	1		9.6814331076463	9.55584227209033	9.37032736748949	8.893694179555	9.2980052838099	8.84374100162379
CG42675-RB	CG42675-RB	CG42675-RB	0.190248251516579	1		10.1944190635158	10.03102662704	9.82107239990067	10.3341488538682	10.1738636407131	10.1215152963211
MSP300-RJ	MSP300-RJ	MSP300-RJ	-0.719716608055653	1		9.04152477060746	9.27725508446225	9.32870011314221	8.69551871771114	8.88273723604671	7.66605080028695
GS2-RA	GS2-RA	GS2-RA	-6.82650703660447	NA		2	8.71734833512427	2	2	2	2.95105368569959
ASRNA:CR45485-RA	ASRNA:CR45485-RA	ASRNA:CR45485-RA	-0.0725750405783057	1		8.89914253470462	8.93167885408895	9.8799005138828	9.26779099957817	9.34647777516541	9.09420750063586
TOM70-RA	TOM70-RA	TOM70-RA	0.284784188903817	1		10.2808027167762	10.1084168364514	9.96673523867749	10.5090704893216	10.3032710564355	10.4058220135315
LVA-RD	LVA-RD	LVA-RD	-0.251602252904873	1		9.76919905827736	9.89113717842306	9.81315016338901	9.53425391162209	9.7654903565967	9.39281420867597
S-LAP5-RA	S-LAP5-RA	S-LAP5-RA	0.148993738193883	1		9.82382643262736	9.68893234987885	9.4542240511569	9.93627144507826	9.91568843192556	9.54716166118187
BT-RH	BT-RH	BT-RH	0.229236787215312	1		9.16365337221817	9.51444757262449	9.67135644798259	9.54949924150185	9.90795726894516	9.59204911522877
HUWE1-RD	HUWE1-RD	HUWE1-RD	1.12920814300802	1		6.1963437072856	2.52958627978914	8.66615411832462	8.84200775609743	8.36287569400763	8.01735219472781
GGAMMA30A-RF	GGAMMA30A-RF	GGAMMA30A-RF	-0.46797087846676	1		9.77899071587938	9.83619738079485	9.67485797739242	9.22095089027625	8.79882799004982	9.73373054815056
CG12990-RA	CG12990-RA	CG12990-RA	-0.354707452737314	1		9.84106615939912	10.03102662704	9.98236223502541	9.60891887189783	9.59781845664257	9.596693876068
UCH-L5-RB	UCH-L5-RB	UCH-L5-RB	0.229368941106436	1		9.58983556670048	9.40733172822243	8.94954649894912	9.65545784775175	9.72499705455552	9.28182871342195
DJL-RA	DJL-RA	DJL-RA	0.35174309686361	1		9.67095392653476	9.45551811716008	8.90551708962534	9.88911372916155	9.68936028445553	9.58972111506365
CYP12A4-RA	CYP12A4-RA	CYP12A4-RA	0.0488189500280973	1		9.74275834163651	9.8164632728971	9.42124849483543	9.70224854515176	9.89106291931074	9.53753104973157
ATPSYNGAMMA-RC	ATPSYNGAMMA-RC	ATPSYNGAMMA-RC	-0.259375728975396	1		10.1611114876779	10.150683769187	10.4572391014092	9.88310913692655	9.96619710292254	10.1549672889142
EEF2-RC	EEF2-RC	EEF2-RC	0.78321945156405	1		9.10517888739397	7.2407630981051	7.39625115284538	8.77873018865703	8.17380754952433	9.57331907353511
KPC1-RA	KPC1-RA	KPC1-RA	-0.0983944228352018	1		10.0603307552297	8.94472297951164	9.30403949560774	9.29518205698059	9.03719704908334	9.80770852002976
CG17261-RA	CG17261-RA	CG17261-RA	-0.0653965246380938	1		9.48007033235612	9.14335826023375	8.66615411832462	9.24456103183234	9.3654197715581	8.42507078668584
MHC-RR	MHC-RR	MHC-RR	0.706288807375063	1		9.18098953922946	9.10203782058577	9.49836885282741	9.8153545869555	9.72792742902683	10.3100825064692
SYP-RE	SYP-RE	SYP-RE	-0.383855421903553	1		8.84423867752733	8.86188028794489	9.79717397409924	8.60721243641022	8.37787853600303	9.39281420867597
UQCR-14-RA	UQCR-14-RA	UQCR-14-RA	-0.337135723046172	1		9.66568565328863	9.7848966299081	9.65016690408801	9.32870537800378	9.57521658761742	9.15530493605381
ZORMIN-RI	ZORMIN-RI	ZORMIN-RI	-0.114983651134667	1		10.3326941338285	10.5043428895851	10.4408799556113	10.2837610181356	10.2734960697956	10.38449209965
LNCRNA:ROX1-RC	LNCRNA:ROX1-RC	LNCRNA:ROX1-RC	0.635740894057757	1		8.4901168277379	7.61827968936235	2	8.53628800535824	8.69183759197027	6.29760836465066
CG13124-RD	CG13124-RD	CG13124-RD	-0.282795132200023	1		9.28772209956216	9.52490812796113	10.0131174093903	9.31761726489414	9.44770949806681	9.30755533826468
CG5539-RA	CG5539-RA	CG5539-RA	0.16610017669423	1		9.55416708978482	9.25438799211199	9.05273220291019	9.54189671413394	9.70728870203675	9.07436334687181
CG5177-RA	CG5177-RA	CG5177-RA	-0.0929784593347929	1		9.8269762902481	10.0273525584315	10.1813451140407	9.8770794486937	10.0376113039114	9.85500037715792
SAF-B-RE	SAF-B-RE	SAF-B-RE	-1.98105872370052	1.9480786520846e-05		8.5561398321353	8.81434620615446	8.78432517058196	6.47048289902455	7.01804670851737	6.79463135428781
SFP33A3-RA	SFP33A3-RA	SFP33A3-RA	-0.15260588425953	1		9.66039807141774	9.84039122636537	10.0924996993428	9.48356369380882	9.89497921180765	9.7608844451906
SCSBETAA-RB	SCSBETAA-RB	SCSBETAA-RB	-1.76852930376696	NA		4.23699460950707	8.50480824995424	8.51025102845162	7.77893235482382	2	2
NINAC-RD	NINAC-RD	NINAC-RD	0.0741234421301925	1		9.28084707525703	9.45915894654246	8.87539945850271	9.66948066015299	8.16085491239839	9.62652570773004
SQD-RA	SQD-RA	SQD-RA	-0.207217599900774	1		10.1206134975351	10.2464988745504	10.4253729311478	10.0056204723836	10.0435039555922	10.1391344680844
SREBP-RC	SREBP-RC	SREBP-RC	0.0105450556840848	1		10.3047240481098	10.3954955424176	10.2380688910707	10.2374449164651	10.3732557363856	10.361478115311
ACP76A-RA	ACP76A-RA	ACP76A-RA	-0.180414284560236	1		9.48606045000645	9.85151557588461	10.1813451140407	9.46760148047051	9.66663183844719	9.89891186697411
CG46059-RA	CG46059-RA	CG46059-RA	0.209374606618903	1		10.0643399567794	9.80076628574951	9.76468084073777	10.21012398627	10.1079078818904	9.9396993449463
P5CDH2-RB	P5CDH2-RB	P5CDH2-RB	1.04235736852913	1		7.94636328509278	7.53792675190864	7.05303485561415	8.59624305678758	9.09961615995854	7.7434882076703
CG10845-RA	CG10845-RA	CG10845-RA	0.143726074074373	1		9.40617912202056	9.33387752666673	8.90849455904601	9.56082843852132	9.57521658761742	8.88229592334167
OGDH-RG	OGDH-RG	OGDH-RG	-0.360187739391955	1		9.61556457592647	8.43626896262112	9.55456944389501	9.14017680545002	8.95704685174332	8.66951844718019
CG5217-RA	CG5217-RA	CG5217-RA	0.405698336230309	1		9.98337160538532	9.74965381002748	9.55456944389501	10.1687644538967	10.132443168769	10.2301314860873
WUPA-RA	WUPA-RA	WUPA-RA	0.0269263786034469	1		10.5107171479848	10.654802524398	10.6232007062383	10.5236181865199	10.612441555521	10.7335044365583
GPO1-RC	GPO1-RC	GPO1-RC	0.670006995110165	1		8.13099271666761	8.36042183708653	9.30403949560774	8.81071586911543	9.15727404963262	9.88947893308059
QVR-RB	QVR-RB	QVR-RB	-0.191763742415507	1		9.6210187405616	9.74518730180542	9.91881222161965	9.72592580637138	8.64609676579182	10.0283214924288
CG3092-RA	CG3092-RA	CG3092-RA	0.0650495939119312	1		9.76919905827736	9.58612702869203	9.41078712480108	9.84962957742223	9.77402157596007	9.29331944335065
TRP1-RB	TRP1-RB	TRP1-RB	0.736350714032699	1		8.72097801299853	5.33514895589144	8.80684072511004	8.77224706580876	9.02056361524595	9.10728689915
NORPA-RC	NORPA-RC	NORPA-RC	-1.04646766573862	1		8.96066296262222	9.11594321199392	8.86010153844112	8.60721243641022	7.77536462153197	7.03261489102723
ACC-RF	ACC-RF	ACC-RF	-0.463684389295365	1		8.57499695538127	7.87967467472349	9.51799665845368	8.71254940096571	7.65735901047642	8.49640134414038
ACP26AB-RA	ACP26AB-RA	ACP26AB-RA	-0.0650745340488858	1		9.84106615939912	9.92838692858014	10.0859392248568	9.79631014098105	10.0587131518676	9.79563929768344
CG8728-RA	CG8728-RA	CG8728-RA	0.0695141418963552	1		10.0802662688601	10.03102662704	9.97101396126314	10.1613410188248	10.1727887266603	9.9396993449463
CG15784-RA	CG15784-RA	CG15784-RA	0.256679598520096	1		9.08427136044997	9.36332092683593	9.53928322500947	9.37436667495054	9.84726710036941	9.52296350813514
TOC-RB	TOC-RB	TOC-RB	0.244017040580629	1		9.75438582683944	9.88167249963313	9.41498078018297	10.0370570746718	9.92337838562391	9.85306052611934
CG10565-RA	CG10565-RA	CG10565-RA	-0.0534494331362336	1		9.63905179282454	9.59277150504972	9.09516454474017	9.50913142131718	9.59139683042375	9.07102928750362
CG33109-RA	CG33109-RA	CG33109-RA	-0.524321076135482	1		9.68664429196033	9.70281922120285	9.70941364788564	9.20659708534734	9.22935498356779	9.0843195428264
BGM-RA	BGM-RA	BGM-RA	0.596879235390484	1		8.84112632498905	8.8755679544715	8.78107978478436	9.54189671413394	9.56049757294713	9.12668631701618
JHEH2-RA	JHEH2-RA	JHEH2-RA	-0.239149597792559	1		9.94619547960727	10.0285782878885	9.85850507036006	9.67296516940718	9.80348971855292	9.63783721572476
UP-RP	UP-RP	UP-RP	-0.0350242835870538	1		9.39773040991647	9.67334407997781	9.31754297021895	9.24923704528939	9.71764497158327	9.29045532956566
RPL9-RA	RPL9-RA	RPL9-RA	-0.374484330652469	1		9.65509103886612	9.58112351159928	9.74149221144531	9.19209903376037	9.55390727427488	9.06433796438184
ND-51-RA	ND-51-RA	ND-51-RA	1.13580206101431	1		7.60113169365055	7.45283310609663	7.86941431223726	9.33970892083346	8.52328112533962	8.1993792176621
B52-RK	B52-RK	B52-RK	-2.29782660751173	0.0198754082990558		8.65869950438582	8.284474968331	8.86010153844112	6.97833249308064	6.00505304979843	5.87658249167084
CG33523-RB	CG33523-RB	CG33523-RB	0.238936138140011	1		9.72260485654487	9.59608230267703	9.50034369366766	9.89360082933383	9.97609005522972	9.64458179342684
ATPCL-RD	ATPCL-RD	ATPCL-RD	-0.324770167859009	1		9.47606305850035	9.67177594911064	9.56026027545074	9.31315804754258	9.46888318702342	8.89743394613306
CATHD-RA	CATHD-RA	CATHD-RA	-0.00365930657790307	1		10.7813969281574	10.8089861043198	10.7456292608952	10.6815857344536	10.7340260060444	10.9052776816102
CG42855-RB	CG42855-RB	CG42855-RB	0.408097797700764	1		9.84417864159652	9.53873858729875	9.60499642312723	10.1108506116741	10.0703043915883	10.0403052946428
ACT5C-RB	ACT5C-RB	ACT5C-RB	-0.229203579151464	1		9.84883481056743	9.7392103654368	9.77123827741396	9.42484051962734	9.79931665660312	9.41138830521636
UGP-RD	UGP-RD	UGP-RD	0.110965867125401	1		9.88252847542578	9.9888290093997	10.3572703688286	10.2584713585798	10.1802963604432	10.1628190136466
CNN-RD	CNN-RD	CNN-RD	-0.239051483651192	1		8.3526286512602	9.51968733107142	9.23692933618382	9.11733934037493	8.70973544039738	8.7757360841357
CYP6A2-RA	CYP6A2-RA	CYP6A2-RA	-0.373534429273031	1		9.8127474561641	9.61252327308081	9.23218391712437	9.1896684635102	9.32147541127128	9.07768971901102
IDH3G-RA	IDH3G-RA	IDH3G-RA	-0.76247716843036	1		9.16365337221817	9.38836134108485	8.86929974240259	8.33545502712869	8.63052177564123	8.19325868846612
JP-RA	JP-RA	JP-RA	-0.312861799865277	1		9.68837717879556	9.90588591876064	9.80198543464777	9.683368483623	9.43879458155335	9.32165213096634
CG6262-RA	CG6262-RA	CG6262-RA	0.0736403127670162	1		10.2423918533471	9.99886947242276	9.91585599183589	10.3624792960563	9.99202280622819	10.011027230646
VHA68-1-RA	VHA68-1-RA	VHA68-1-RA	-0.369862897703081	1		9.97203449155258	10.0696453086429	10.1401416282684	9.66248629137955	9.5103205013061	9.89137046042454
WUPA-RC	WUPA-RC	WUPA-RC	-0.0615205118904718	1		10.3579563021963	10.5043428895851	10.3692066520265	10.2433164004908	10.341081999515	10.4641749243636
MICS1-RA	MICS1-RA	MICS1-RA	0.111697440085076	1		9.59538768477853	9.33387752666673	9.12618935587996	9.64485056078829	9.64818770078395	9.05086148768646
LPR2-RF	LPR2-RF	LPR2-RF	0.488093346400568	1		9.55416708978482	9.67959961409655	9.2130445935603	9.83881197016278	9.46009855092121	10.4667144016724
CG31286-RB	CG31286-RB	CG31286-RB	0.189943895395928	1		9.55606652611548	9.35357307448492	9.21063422594593	9.7141357486054	9.73085186344107	9.19566576093459
RM62-RD	RM62-RD	RM62-RD	-0.356074424780239	1		9.80478148610776	9.95956723903373	9.64660485715663	9.34845172583056	9.44058197737377	9.57331907353511
CG10514-RA	CG10514-RA	CG10514-RA	-0.104424646071283	1		9.5253713054053	9.64964124436716	9.93642350876837	9.53425391162209	9.82143478912209	9.44268361789283
GMAP-RB	GMAP-RB	GMAP-RB	-0.304894899892173	1		9.31937933843356	9.55923881051321	9.59579009950427	9.01671852784089	9.5103205013061	8.98507073902571
ANT2-RA	ANT2-RA	ANT2-RA	0.23458704941227	1		9.75603927250454	9.62067402736567	9.51604585097659	9.84036231757293	10.014997119515	9.72739101329187
WAM-RA	WAM-RA	WAM-RA	0.239227648321456	1		10.0196137735038	9.84178647007743	9.64660485715663	10.1687644538967	10.0806574743006	9.9899966875733
RIN-RF	RIN-RF	RIN-RF	0.173353196231017	1		10.6018027556107	10.4330065589679	10.26038139877	10.6403521041325	10.5140182224065	10.6765081197804
CG5958-RA	CG5958-RA	CG5958-RA	0.503147664944787	1		7.67290857988091	7.82992343712387	8.8384082144197	8.45361483180307	9.2127158997829	8.27666971568133
FUCTB-RC	FUCTB-RC	FUCTB-RC	0.125425481822775	1		9.52148807276257	9.27312429977237	8.86317412715623	9.64839499563484	9.44593091638873	8.9124147754852
VHASFD-RA	VHASFD-RA	VHASFD-RA	-0.0642723685778445	1		10.3204540505803	10.4550537712925	10.4201666605874	10.2860382464922	10.3382083888777	10.38449209965
DHC36C-RB	DHC36C-RB	DHC36C-RB	0.223418135976753	1		9.70559252096927	9.44637564169141	9.28812401716856	9.88911372916155	9.77402157596007	9.43232709377205
HUWE1-RB	HUWE1-RB	HUWE1-RB	-1.44185981423031	1		8.08437302273535	8.67414227570164	2.9932867493889	2	5.32677936213733	7.76014629856807
CG46434-RB	CG46434-RB	CG46434-RB	0.263041778169173	1		9.82854864388239	9.62392147889236	9.5939417638883	10.1451246597339	9.91311597818945	9.7546633701546
TREH-RA	TREH-RA	TREH-RA	-0.374386001259586	1		9.99462032309781	9.94665723907132	9.7347978500053	9.3041980497019	9.37666673099974	9.83744709635446
GBS-70E-RC	GBS-70E-RC	GBS-70E-RC	-0.0703397398011961	1		8.94335175152756	9.58945309209258	9.37464011869298	9.65545784775175	9.05830491296862	8.95282755615531
BSG-RE	BSG-RE	BSG-RE	0.217535532122902	1		6.8195162834865	5.72210174945663	8.78107978478436	8.76899454645813	7.59452741122921	6.17873130094194
CG9932-RE	CG9932-RE	CG9932-RE	0.575296385214186	1		9.22702103118251	9.55073242383882	9.40024934213115	9.76399985311308	9.87793129445699	10.2346085977857
TTLL6A-RC	TTLL6A-RC	TTLL6A-RC	0.150567520800311	1		9.85193059557801	9.6811592686654	9.33313892230675	9.90549864581846	9.83644666033096	9.6013237310629
TROL-RAS	TROL-RAS	TROL-RAS	-0.300865629906579	1		9.6918367205906	9.83619738079485	9.77287299006385	9.52078080093714	9.58332939216548	9.27604884484788
COW-RD	COW-RD	COW-RD	-0.48062927416342	1		9.63905179282454	9.76885046433016	9.75809346260586	9.3041980497019	8.78482519066162	9.55195296552389
CNT1-RB	CNT1-RB	CNT1-RB	0.0642119575963739	1		9.70901107476957	9.48617617914462	9.20095228153705	9.74260334224469	9.64043250187759	9.18645143979157
COPIA{}920	COPIA{}920	COPIA{}920	-0.0817614067833818	1		8.83800724359651	9.15911304510648	8.41715142074708	8.68520296393419	9.2355454953379	8.13058139270089
DRAT-RC	DRAT-RC	DRAT-RC	0.199476093182189	1		8.67975914095704	8.78853237237462	9.51994483161705	8.86656159444355	9.540635669085	9.24679697578759
ADK1-RA	ADK1-RA	ADK1-RA	0.144141808019954	1		9.62825903247603	9.58446111703599	9.26275374804149	9.76399985311308	9.7669157344594	9.36040574736301
WDP-RB	WDP-RB	WDP-RB	1.18219689262282	1		7.44588576479939	8.19560300959336	8.22989457962282	9.32870537800378	8.92676084022522	9.22596194456511
CYP28D1-RA	CYP28D1-RA	CYP28D1-RA	0.0594406246913447	1		9.13598281720562	9.4054458753263	9.46639812321256	9.55139362998126	9.61374857167104	8.94556347968436
CG14073-RC	CG14073-RC	CG14073-RC	0.940669602057617	1		3.16224012271969	8.7051352145415	8.06355800615838	8.86960164826088	8.23688176998573	9.10728689915
SCHUY-RA	SCHUY-RA	SCHUY-RA	0.296624807161915	1		10.2541398797492	10.1336974933213	10.04187537898	10.4924037909859	10.3563119973342	10.4743061228444
CLIP-190-RN	CLIP-190-RN	CLIP-190-RN	4.91404793129458	1		4.68871869088008	2	2	8.81071586911543	4.21924311176614	7.64826307211436
ZASP52-RG	ZASP52-RG	ZASP52-RG	-0.506753263539257	1		9.1586616764029	9.61578910276051	9.48247204681179	8.89965496791969	9.01577576783567	8.86314725250022
TUDOR-SN-RB	TUDOR-SN-RB	TUDOR-SN-RB	0.101050770098403	1		8.85353565078568	9.19885256765994	9.54120288341274	9.42896803612598	9.54396503365474	8.92724164247299
MST84DC-RA	MST84DC-RA	MST84DC-RA	0.166336603841559	1		9.76098826991659	9.59938551984691	9.5994796817808	9.84962957742223	9.9736231697561	9.60824077345815
ODA-RB	ODA-RB	ODA-RB	0.345852561489797	1		8.73110131573485	9.0642878913198	9.12618935587996	9.13765708860063	9.64043250187759	9.13947584069094
CNN-RA	CNN-RA	CNN-RA	0.983488693610611	1		8.70051577870625	4.80476707453349	3.79775497358586	7.21662996206725	8.27744954946437	8.76339524260515
DPY-30L2-RA	DPY-30L2-RA	DPY-30L2-RA	0.258416871746232	1		10.0549677629524	9.70588712364129	9.82895137070171	10.1712304681104	10.15548027975	10.0504984869537
HIS3.3B-RA	HIS3.3B-RA	HIS3.3B-RA	-0.136311094936544	1		10.0815855593864	10.1928413355396	10.0172609544029	10.0289220327101	9.95122930215456	9.90641405720071
SMVT-RA	SMVT-RA	SMVT-RA	-0.404363584393803	1		9.78386173570564	9.64165296273187	9.38750155320692	9.26548476267693	9.30587116022032	9.04407574612418
VMAT-RE	VMAT-RE	VMAT-RE	-0.734153839300857	1		8.98342611973332	9.10900726958457	9.06345786213404	8.39995576667647	6.70958068136659	9.026970428486
ERF1-RC	ERF1-RC	ERF1-RC	0.103829452140491	1		9.40828359178303	9.33189310224006	8.73486073357315	9.33311687121611	9.52892201211492	8.94920008981044
CG7630-RA	CG7630-RA	CG7630-RA	-0.350939151925399	1		9.73439524317646	9.84457291595548	10.1094186133946	9.37864093421256	9.52892201211492	9.74004234746242
COPIA{}RR48347	COPIA{}RR48347	COPIA{}RR48347	0.0310636410665915	1		8.76434164958197	8.98063130788056	8.74155480390447	8.74932392212832	9.38225750105693	8.21758653519907
VELO-RC	VELO-RC	VELO-RC	0.113053965593707	1		10.1321189293872	9.23115260498622	9.63406797465215	9.9592845772063	9.68785614404492	9.81569893738304
RYR-RG	RYR-RG	RYR-RG	-0.295562598682741	1		8.42509001889273	9.38836134108485	9.00901392993345	8.67828458711656	8.99403162128934	8.35552068529628
MASK-RA	MASK-RA	MASK-RA	-0.164828548623418	1		9.39984723097029	9.72264495455991	8.96964256904049	8.76573467781326	9.06063128087937	9.71034811874049
CG8562-RA	CG8562-RA	CG8562-RA	-0.44132448454117	1		9.59168864784797	9.62392147889236	9.47244685096865	9.08631592050837	9.31953408491387	8.93459832271794
SYP-RV	SYP-RV	SYP-RV	0.0906874766002836	1		9.73103638209841	9.68893234987885	9.17398695174249	9.76236518681307	9.69536121294872	9.4504025118994
BNB-RC	BNB-RC	BNB-RC	-0.187422976709084	1		10.3047240481098	10.3608809562078	10.5762283564988	10.1400981163677	9.90018445263359	10.5765974406213
FATP1-RE	FATP1-RE	FATP1-RE	-0.0398003362523303	1		10.1710608168392	10.2454450504678	10.3186206195035	10.1312593029348	10.2744985336349	10.2090526036192
ATL-RA	ATL-RA	ATL-RA	-0.0245691090576883	1		10.2541398797492	10.2220640080045	10.0459372613928	10.1501337507364	10.1867005250989	10.1182885633289
CG1146-RC	CG1146-RC	CG1146-RC	0.40500388754905	1		10.0455342861213	9.88302840410956	9.75974312910762	10.3253186745492	10.1867005250989	10.3965289557673
PGLYM78-RB	PGLYM78-RB	PGLYM78-RB	-0.257095797148145	1		9.80318300028502	9.76591370770025	10.294923796143	9.61979265517307	9.48456198272755	10.0057982657129
CG34330-RA	CG34330-RA	CG34330-RA	0.148115575204571	1		9.12578774574727	9.27312429977237	8.79401775299872	9.1896684635102	9.540635669085	8.85928682943711
SRRM234-RF	SRRM234-RF	SRRM234-RF	-0.376318916646869	1		9.72598338221455	9.91651835756179	9.93204080076505	9.33970892083346	9.1659434763401	9.86658502557728
CG18335-RA	CG18335-RA	CG18335-RA	0.227833125927325	1		9.94039008348417	9.73320856419054	9.6286614943136	10.0979469981139	10.0209826731324	9.86850678856493
HMW-RA	HMW-RA	HMW-RA	0.380665907034998	1		10.0920966754542	9.7906876317259	9.58466439761871	10.2584713585798	10.0598764756368	10.3213512587782
WDR62-RA	WDR62-RA	WDR62-RA	-0.0560985096686571	1		9.37853794037308	9.31591866953258	9.53928322500947	9.49345113090307	9.60898797931365	8.85928682943711
CG13442-RA	CG13442-RA	CG13442-RA	0.169569717534001	1		9.57679692180204	9.54217558436928	9.08992825263045	9.69026258181224	9.69685755300759	9.3466843639962
RM62-RH	RM62-RH	RM62-RH	0.06372131591912	1		9.5879801022866	9.35552792113848	9.51994483161705	9.84500338860216	9.61057658951228	9.10728689915
SCSBETAA-RD	SCSBETAA-RD	SCSBETAA-RD	1.07811954025137	1		8.34825072387748	7.56521136143022	6.86964342461494	8.64673464641825	9.07681165901129	8.56910525519342
KLP59D-RA	KLP59D-RA	KLP59D-RA	0.201162214522394	1		10.1422695150723	9.92969965174976	9.68531186172508	10.2561501634046	10.0387917612916	10.090565979818
CG10561-RA	CG10561-RA	CG10561-RA	0.0758361647650742	1		9.8269762902481	9.8192990117413	9.55456944389501	9.94061446254191	9.86999456140967	9.60824077345815
SU(W[A])-RA	SU(W[A])-RA	SU(W[A])-RA	0.0896066948405298	1		9.76919905827736	9.79357443895575	9.88444426019819	9.87858923497681	10.0552175416394	9.7608844451906
GYC76C-RD	GYC76C-RD	GYC76C-RD	-0.125896833750246	1		6.1963437072856	8.79718840536067	2	7.02270527207186	7.60731455215734	7.27211503790562
TOMBOY40-RA	TOMBOY40-RA	TOMBOY40-RA	0.0598776156547135	1		9.44564836771886	9.21185948913659	8.85702239189206	9.44128020274029	9.45303212480972	8.74677484013585
PAPLA1-RE	PAPLA1-RE	PAPLA1-RE	0.431688494737628	1		9.09476299755824	7.3309560721943	8.99227188009505	8.93200621789775	9.26206827440275	9.06098062865657
EIF3M-RB	EIF3M-RB	EIF3M-RB	0.0764231898782173	1		9.71412376490593	9.58279327949109	9.31530115003189	9.51107952865134	9.83780366182896	9.48838939404702
CG9014-RA	CG9014-RA	CG9014-RA	0.116398574860556	1		9.62464342851925	9.53356769004404	9.3375641162537	9.74591583854801	9.75690838855501	9.30471937500312
SM-RB	SM-RB	SM-RB	0.271838971314077	1		10.9854602135761	10.8288220534911	10.8561648632069	11.2016674707288	10.8847423126419	11.364739648773
CHIC-RB	CHIC-RB	CHIC-RB	0.290209925638301	1		9.77573420849708	9.89517453838669	10.2033334198254	10.119814959125	10.2522818014588	10.392527818613
MEFTU2-RA	MEFTU2-RA	MEFTU2-RA	-0.0107990570126186	1		9.7293540144816	9.53873858729875	9.32870011314221	9.64839499563484	9.68785614404492	9.20177610839118
VHA100-5-RA	VHA100-5-RA	VHA100-5-RA	1.77881552204402	1		4.94213011663004	6.374095324882	7.23482539555174	8.50534948357209	8.63988693238722	6.84234678884364
MACON2-RA	MACON2-RA	MACON2-RA	0.0817701332189648	1		10.0140969722256	9.74070692255294	9.7381489136002	10.1082791053488	9.91053892934452	9.70390476727807
OBP56A-RA	OBP56A-RA	OBP56A-RA	-0.1506613985606	1		9.36126094782249	9.61904755627379	8.99227188009505	9.54760236224884	9.01337587241214	8.95282755615531
CG14073-RB	CG14073-RB	CG14073-RB	-2.38747805925074	1		8.7806789572696	2	7.60152786757387	2	6.94940368616866	2
CG6910-RB	CG6910-RB	CG6910-RB	0.532262904169622	1		9.48606045000645	9.18792316363648	8.81320972292123	9.55517496072418	9.73668300808492	9.84722527376176
RPL10-RD	RPL10-RD	RPL10-RD	-0.361897761841455	1		9.60091851777915	9.51094379792548	9.53928322500947	9.43718781097448	9.29405620452435	8.74677484013585
SALTO-RG	SALTO-RG	SALTO-RG	0.0835069400012194	1		10.4568357464156	10.0528766910784	10.0296206606811	10.3934358822945	10.15548027975	10.2713872229395
DIP1-RD	DIP1-RD	DIP1-RD	0.442946270332968	1		9.34377454433714	9.72112953346183	9.66608816747599	9.79631014098105	9.58817526659445	10.526358186271
CG32026-RA	CG32026-RA	CG32026-RA	0.240142224542763	1		9.98054566819945	9.91121193306726	9.77450585252287	10.1908082891875	10.1346530965957	10.0606201654392
GNMT-RA	GNMT-RA	GNMT-RA	0.290429429715417	1		8.97208943596948	8.63604989483994	9.46032392839393	8.86656159444355	9.59621572780311	9.48838939404702
CG10254-RB	CG10254-RB	CG10254-RB	0.0947334816523547	1		9.45789129469426	9.2417605574668	9.5140924020519	9.38715164937653	9.79233461681715	9.2702457272147
CG42820-RA	CG42820-RA	CG42820-RA	0.107938070131276	1		10.1747741965918	9.88302840410956	9.82265164016643	10.2444878352387	10.0089866291208	9.956058369791
CALS-RA	CALS-RA	CALS-RA	-0.678601994027574	1		9.1956850868517	9.27105446365632	9.64303399367746	8.71593154464371	8.57627264307311	8.83197070249884
CG17564-RB	CG17564-RB	CG17564-RB	0.364091282098187	1		9.40407157796769	9.17248154879567	8.99507574867473	9.56082843852132	9.72499705455552	9.37399785605879
ATPSYNE-RA	ATPSYNE-RA	ATPSYNE-RA	-0.104462272590239	1		10.1710608168392	10.4011847490046	10.3863941050048	10.0625195229903	10.159826897998	10.4163698651747
KCMF1-RG	KCMF1-RG	KCMF1-RG	-0.133905568934313	1		9.8975874522741	9.83619738079485	9.29951010368457	9.62699657755262	9.53227848724455	9.54476002865636
CIRL-RE	CIRL-RE	CIRL-RE	-1.63222981343884	1		8.62652217866148	8.71430473411298	8.80364565123541	7.6074401225655	7.15498487506288	6.251226240139
CG44251-RA	CG44251-RA	CG44251-RA	2.45554085034606	0.214540480742092		4.94213011663004	5.81595427432367	6.47899601203453	8.53245677987884	8.54005101660287	7.40516177553624
CG10589-RA	CG10589-RA	CG10589-RA	0.0980063827468805	1		9.55606652611548	9.40166675797171	9.18385093954661	9.67990904092599	9.61057658951228	9.09420750063586
CG5762-RA	CG5762-RA	CG5762-RA	0.324686613714338	1		9.62825903247603	9.54902511128041	9.32647557662126	9.97206994511802	9.82006229598943	9.68002984248591
NPC2G-RB	NPC2G-RB	NPC2G-RB	0.46782628619213	1		9.77410319413321	9.72567102966036	9.59023797336232	10.1095654314534	10.0818032440319	10.2987250416394
CG2841-RE	CG2841-RE	CG2841-RE	-0.265387058878985	1		6.47860964737758	8.76224822926832	7.45445318779382	6.16868753633687	6.25303365922231	8.76752059688387
ASRNA:CR45046-RB	ASRNA:CR45046-RB	ASRNA:CR45046-RB	-0.253112862264144	1		7.04183890620122	7.90124732627743	7.6802903204358	6.00138270308622	8.7037941276875	2
SMSR-RA	SMSR-RA	SMSR-RA	0.136882876425754	1		9.64620237005165	9.53701701333669	9.21785328103728	9.71920043317707	9.7293903872356	9.36040574736301
CG9812-RB	CG9812-RB	CG9812-RB	-0.993293624968382	1		9.13089428712757	9.04018252996972	9.22025162761168	8.06542246013788	7.83637578917747	8.4864246589196
CG7140-RB	CG7140-RB	CG7140-RB	0.151013287872016	1		9.75603927250454	9.65282421319401	9.52189037757169	9.89509343343586	9.88975512245725	9.57802443006293
CG2964-RA	CG2964-RA	CG2964-RA	0.22640957257394	1		9.59538768477853	9.41109605467617	9.20095228153705	9.81377711667168	9.69386331929854	9.36040574736301
GBETA13F-RF	GBETA13F-RF	GBETA13F-RF	-0.340078592427474	1		9.54271765393728	8.81434620615446	9.31530115003189	8.40415499101278	9.27414701530629	8.94191767956296
ATPSYNCF6-RC	ATPSYNCF6-RC	ATPSYNCF6-RC	0.076536015539314	1		9.04152477060746	8.77398922888942	9.77123827741396	9.49542051268581	8.53001249184769	9.72739101329187
14-3-3EPSILON-RB	14-3-3EPSILON-RB	14-3-3EPSILON-RB	-0.204585941197867	1		10.0292177028209	10.1563017063762	10.1451991186097	9.79631014098105	9.9284823434589	9.99528313382835
FAS1-RE	FAS1-RE	FAS1-RE	-0.372884988445012	1		8.64805327165197	9.38070278566796	9.05810499993533	8.09169580141236	8.97195472775131	8.85928682943711
IDGF6-RA	IDGF6-RA	IDGF6-RA	0.247413540890683	1		10.4840279761649	10.4559651335768	10.5929820174745	10.6720404071461	10.703088607129	10.8949439159501
CG30460-RI	CG30460-RI	CG30460-RI	0.343281927936736	1		9.87036708554305	9.7848966299081	9.81632428028137	10.2837610181356	10.0783632013529	10.1279471919384
MAL-A2-RA	MAL-A2-RA	MAL-A2-RA	0.966585018228288	1		7.25328590091984	7.59198952088644	8.1516374723942	8.86960164826088	8.96452004570336	7.96801591585902
ZASP52-RR	ZASP52-RR	ZASP52-RR	0.0145983979936519	1		9.31489918412115	9.28548133996847	10.0061849449964	9.44332205361431	9.67576622969115	9.64008891353201
IF-RB	IF-RB	IF-RB	-0.0917437055329142	1		6.70091366454006	8.88642534869776	6.89388333436854	7.00068947180826	8.22032976767894	7.83281529733756
OGDH-RA	OGDH-RA	OGDH-RA	0.0769938779095941	1		10.7293215086831	10.7625957497308	10.7229757469552	10.7004889883637	10.773561278365	10.9630770768474
L(3)80FJ-RA	L(3)80FJ-RA	L(3)80FJ-RA	-0.636755343267552	1		9.4920257992933	9.45733968036453	9.46235150291133	8.93491158327468	8.79882799004982	8.77163418843136
MOE-RD	MOE-RD	MOE-RD	-0.103598691883633	1		9.80797315424549	9.85980290562208	10.1527522659629	9.54189671413394	9.95873261361025	9.99352313653815
RPS3-RB	RPS3-RB	RPS3-RB	-0.102484102647319	1		9.64620237005165	9.77178125502706	9.45829350029707	9.80427590086916	9.4565696643453	9.27315020384748
HRB98DE-RE	HRB98DE-RE	HRB98DE-RE	0.160268391241975	1		10.0099454827495	9.78053807268765	9.57719930940407	9.95499748427434	10.0221768096213	9.89703020785617
RPL35-RB	RPL35-RB	RPL35-RB	0.467220460559236	1		9.55036069829025	9.73771225427837	9.92323523920133	10.1749216039271	10.0446796032172	10.3938627643398
HOE1-RI	HOE1-RI	HOE1-RI	-0.96258762345613	1		8.73781093470548	8.13771101487378	2	2	7.35018685168936	7.67486309193892
KIS-RB	KIS-RB	KIS-RB	0.0262453203128589	1		10.0099454827495	10.1540571560058	10.3163804745629	10.1261841324351	10.2359065448441	10.2105684944053
RHEA-RB	RHEA-RB	RHEA-RB	0.949421168821533	1		7.89326033839516	7.8522471695288	6.09585017549269	8.89667765226153	8.62424439233124	7.27211503790562
CG5103-RA	CG5103-RA	CG5103-RA	0.0110562324216873	1		9.58612224846815	9.35357307448492	8.90849455904601	9.53233686788011	9.40989091418558	8.95282755615531
CG30427-RB	CG30427-RB	CG30427-RB	-0.373345549106214	1		7.41272626138959	7.8522471695288	9.22980534136145	7.54034760922874	7.20631675223596	8.79202802650601
CG1999-RA	CG1999-RA	CG1999-RA	0.178364603811447	1		9.8900776121252	9.66548632513033	9.37248535464249	9.93772057071878	9.84591897521434	9.71248952344795
T-GRIP84-RA	T-GRIP84-RA	T-GRIP84-RA	0.160059033380832	1		9.61374192925276	9.34572709160132	9.12362928587433	9.66773524441402	9.6543619836709	9.2349281128812
GSTE9-RA	GSTE9-RA	GSTE9-RA	-0.0200196626591129	1		9.05233074404692	9.19885256765994	9.49242805868681	9.27239244277527	9.53227848724455	8.82010358435987
CAND1-RB	CAND1-RB	CAND1-RB	-0.376150268351193	1		2	8.15127837882393	8.88752206284859	6.35375368368407	7.69976767551002	8.22959833002676
RBCN-3A-RB	RBCN-3A-RB	RBCN-3A-RB	-0.239535933848695	1		9.86883967825111	9.99008789531856	10.0158810946009	9.73595544500453	9.74971754430168	9.67344933845021
CG43897-RI	CG43897-RI	CG43897-RI	-0.0527701508245562	1		10.0815855593864	9.99385797549229	9.93350318327187	9.99033993449351	10.024562121479	9.82562512449761
EMP-RC	EMP-RC	EMP-RC	-0.288859413852891	1		9.53888089382176	9.55584227209033	9.06345786213404	9.20899932549143	9.24580434924503	8.85928682943711
MHC-RN	MHC-RN	MHC-RN	0.351329907582726	1		9.2530145952852	9.34178804076869	10.0391610900051	9.82164727610165	9.69984558521894	10.2405565490937
GLT-RD	GLT-RD	GLT-RD	0.624611437312235	1		8.87803860506171	8.75041089402672	9.52577361613148	9.53233686788011	9.43521313279705	10.0872691977317
MCAD-RA	MCAD-RA	MCAD-RA	0.219710624907059	1		9.93017408657575	10.0063542273651	10.3039971123624	10.083618438115	10.3140363971283	10.4993271620181
L(2)K09913-RB	L(2)K09913-RB	L(2)K09913-RB	-0.0165084876861388	1		9.46194929084689	9.37493207035585	8.67317390571738	9.33091281080005	9.32535024462713	8.87848646780206
P5CDH2-RA	P5CDH2-RA	P5CDH2-RA	-0.22547177660554	1		9.81908871391717	9.70894851600217	9.39813251756078	9.50718067984744	9.50691248864058	9.25269499059491
BSG-RB	BSG-RB	BSG-RB	0.221144609441755	1		9.447696084114	9.47722653403879	9.17398695174249	9.07582473910078	9.77118343786529	9.81967761140145
MST36FB-RB	MST36FB-RB	MST36FB-RB	0.13254806508594	1		9.2762454567344	9.18352811279942	8.75485047805689	9.49345113090307	9.34647777516541	8.7000560973751
UQCR-Q-RD	UQCR-Q-RD	UQCR-Q-RD	-0.0216418910402786	1		10.1372031494609	10.3353547167031	10.5780995110648	10.1736922743311	10.0029509932989	10.739817223026
CG8851-RA	CG8851-RA	CG8851-RA	0.385641475596502	1		9.39773040991647	9.39977348054762	9.17398695174249	9.82007667511884	9.74249067901175	9.55434266376355
VHA36-1-RA	VHA36-1-RA	VHA36-1-RA	-0.198289476797767	1		9.71071731878373	9.88573639603506	9.76468084073777	9.62339911284705	9.68031182863808	9.45552559261475
UEV1A-RC	UEV1A-RC	UEV1A-RC	-0.387884482553613	1		8.40836480478159	8.3950473095351	2	8.24470741387949	2	7.75184129583464
PFK-RB	PFK-RB	PFK-RB	-0.209730684590548	1		10.1410045906689	9.94665723907132	10.3118897224423	9.92169956411825	9.93102756702618	9.94152620176048
CG44434-RA	CG44434-RA	CG44434-RA	0.0814863590148109	1		10.3870582544002	10.1719165347644	10.0268831954761	10.413363469275	10.159826897998	10.2684791912698
CG44435-RA	CG44435-RA	CG44435-RA	0.0814863590148109	1		10.3870582544002	10.1719165347644	10.0268831954761	10.413363469275	10.159826897998	10.2684791912698
CULD-RC	CULD-RC	CULD-RC	4.06707007232474	1		2	4.25395268012888	5.57263091266018	8.22109968749504	8.33623934507922	8.54527540800363
CG31522-RF	CG31522-RF	CG31522-RF	-0.290739114096965	1		9.61738492284202	9.81077501857706	10.0819885724368	9.3242803538798	9.35597986072257	9.92315269206409
CG5966-RA	CG5966-RA	CG5966-RA	1.11633489187714	1		7.51782020913356	7.74895242006144	7.60152786757387	8.5552929895195	9.0836909379896	8.45095271902632
CG33791-RF	CG33791-RF	CG33791-RF	0.264006671608291	1		9.42916115457221	8.65839249764786	7.88763519473734	8.99461047386399	9.14636348835708	9.0166090352591
ATP7-RB	ATP7-RB	ATP7-RB	0.0237153302624479	1		9.45992171955577	9.42046412249929	8.86624018591123	9.32870537800378	9.50007221602586	9.0166090352591
CG31546-RA	CG31546-RA	CG31546-RA	0.229641954422949	1		9.31937933843356	9.2438728201068	8.77456702895312	9.51107952865134	9.49835706834847	9.0131386345582
MIRO-RE	MIRO-RE	MIRO-RE	0.0273257226448638	1		9.20297710491321	9.25648186083779	8.84152730344712	8.94359273775767	9.50178532707134	8.88229592334167
ALAS-RA	ALAS-RA	ALAS-RA	0.0962092447080501	1		10.2876779519677	10.405908676385	10.3364176481907	10.4391715011449	10.4129447158845	10.4717799852999
CNX99A-RD	CNX99A-RD	CNX99A-RD	0.211470193962527	1		9.8269762902481	9.7629709607992	9.64482053021245	10.0585288928179	9.98101120763549	9.81768964594353
LAMBDATRY-RA	LAMBDATRY-RA	LAMBDATRY-RA	1.38369430775679	1		6.61605691455268	7.04146610841484	8.07949734913454	8.82957232821952	8.81545389658988	8.56910525519342
CG32687-RA	CG32687-RA	CG32687-RA	0.504888773223929	1		8.80962783803465	8.83970626591603	9.28124898049892	9.39982431953152	9.63731871189671	9.43232709377205
SRP54K-RA	SRP54K-RA	SRP54K-RA	-0.0445287727314885	1		9.79355471270996	9.69666377492956	9.34637399080898	9.63416470667641	9.6908628582965	9.39548233681334
APOLTP-RC	APOLTP-RC	APOLTP-RC	0.39627175111027	1		9.5842619990832	9.60432620793977	10.1197324854583	10.0914516524541	10.024562121479	10.4137401232248
EIF3I-RA	EIF3I-RA	EIF3I-RA	0.0516659929151162	1		9.38923192885625	9.60925003376401	9.41707304538879	9.41862701869778	9.75403635039118	9.37128965948074
CG5886-RA	CG5886-RA	CG5886-RA	0.258678568800545	1		9.86271382660166	9.75854555508204	9.38536592738233	10.0478329293594	9.87264499344693	9.89514609134744
ZASP66-RF	ZASP66-RF	ZASP66-RF	-0.841872077149279	1		8.65515948217909	9.0057437150214	8.64845374496903	8.16281331818092	8.47874460009888	6.58622482625766
CCT1-RA	CCT1-RA	CCT1-RA	0.806456841250583	1		8.42092685796656	8.49064704018996	8.7281354580688	9.31761726489414	9.40440641268665	9.33004456070039
AK3-RA	AK3-RA	AK3-RA	0.184438655363381	1		9.5674109254962	9.30584407521745	8.90849455904601	9.60709857985612	9.55885281845412	9.2048216045987
DNAH3-RD	DNAH3-RD	DNAH3-RD	0.215302450589519	1		9.85193059557801	9.65282421319401	9.55646888305705	10.041107458172	9.91182802918137	9.74841535287251
CG31639-RA	CG31639-RA	CG31639-RA	0.228408086439889	1		9.99321902048871	9.60925003376401	9.76796328473665	10.0651738237918	10.0645204128296	9.94152620176048
CG30015-RD	CG30015-RD	CG30015-RD	0.450480808315416	1		9.31937933843356	9.64165296273187	9.4963913050098	9.84345802322917	9.91697294074305	10.0572541566495
CG7164-RA	CG7164-RA	CG7164-RA	0.231832580485312	1		9.37638959735213	9.1944907367391	8.56411251478878	9.28383224908957	9.50691248864058	9.12668631701618
BOND-RB	BOND-RB	BOND-RB	-0.533524213236975	1		8.58247132811634	9.281374075477	9.47445747103939	8.62890410893654	8.38160499493704	8.85153485477838
SHMT-RC	SHMT-RC	SHMT-RC	-0.100982990901964	1		8.63013308314471	8.67727170325205	9.72131521111046	9.09673136119967	8.89060436613503	9.0131386345582
CG33934-RE	CG33934-RE	CG33934-RE	0.142656424174343	1		9.28543406311583	9.11363493425785	8.87843967263119	9.43102737453207	9.45126009690084	8.73418266504828
INDY-2-RA	INDY-2-RA	INDY-2-RA	0.142656424174343	1		9.28543406311583	9.11363493425785	8.87843967263119	9.43102737453207	9.45126009690084	8.73418266504828
CG42808-RA	CG42808-RA	CG42808-RA	-0.277705081159347	1		9.39348742712568	9.47902091004449	9.07410436995468	8.95794624511398	9.32728376560151	8.80813804117762
CG17839-RB	CG17839-RB	CG17839-RB	-0.381947929767808	1		9.86271382660166	9.88978887708341	9.71792477126352	9.33531756954049	9.2189780664779	9.73794148110524
UGP-RA	UGP-RA	UGP-RA	0.0976063834385861	1		9.19324620063905	9.20753686518982	9.81790872376151	9.37222478718036	9.70431606176167	9.50330844218153
CG15406-RA	CG15406-RA	CG15406-RA	-0.500268212221474	1		9.49400878030413	9.47902091004449	9.30855471183881	8.76899454645813	9.13757523821733	8.85928682943711
SPT6-RB	SPT6-RB	SPT6-RB	-0.213368829812238	1		6.95236755843226	8.92379539040414	6.49493095504763	7.90873499539058	7.48793290875787	7.53666926793581
CG4681-RA	CG4681-RA	CG4681-RA	0.27549321332319	1		9.73103638209841	9.41485058468352	9.36166299406491	9.92316339329985	9.79931665660312	9.61512481008115
CG1208-RB	CG1208-RB	CG1208-RB	1.56631990285089	1		6.55657959005027	6.72803602307586	6.96425120713448	8.53245677987884	8.70081427074344	7.23684371884929
CUL3-RC	CUL3-RC	CUL3-RC	0.349026692177553	1		9.3171410003641	9.2417605574668	9.17151038083421	9.86950672598063	9.52387261207465	9.32445503552872
CG5326-RA	CG5326-RA	CG5326-RA	-0.372796066062981	1		8.47814546501741	8.88371865086672	9.55076304671523	8.28169420996944	8.2286295062881	9.25856899132416
PROTB-RA	PROTB-RA	PROTB-RA	0.369906116929489	1		9.58053428884667	9.34769259123661	9.08467288603569	9.83259386629008	9.71173620942257	9.60363309870604
S-LAP3-RB	S-LAP3-RB	S-LAP3-RB	0.0996157287918975	1		10.3838535427108	10.1840678553604	10.1401416282684	10.4755422984885	10.2307509241724	10.3001496240088
CPX-RY	CPX-RY	CPX-RY	-0.59410406654094	1		9.02241734396929	9.4241943830274	9.29040843475309	8.81387577730156	8.08517545845404	8.96365554944871
WHD-RB	WHD-RB	WHD-RB	0.565509316641451	1		8.32615956617519	8.69590704210714	8.32655903142311	8.61809904049086	9.36730036417305	8.97796760452651
CG31226-RB	CG31226-RB	CG31226-RB	0.162471065413423	1		8.91402997384394	8.76224822926832	8.13647965556661	9.09413454193905	9.08597676072478	7.95360429870936
CG11598-RB	CG11598-RB	CG11598-RB	-0.0864394057834046	1		9.34377454433714	9.55923881051321	9.92323523920133	9.30194932832703	9.69386331929854	9.60363309870604
CG7794-RA	CG7794-RA	CG7794-RA	0.196101486909219	1		9.71412376490593	9.39026964433721	9.3130558408327	9.77862909494899	9.76833970544343	9.46063054537396
ALPHASNAP-RA	ALPHASNAP-RA	ALPHASNAP-RA	-0.322503383906227	1		9.97771418472918	9.91784191963781	9.79717397409924	9.58507402523348	9.540635669085	9.61283377907137
GPO2-RA	GPO2-RA	GPO2-RA	0.193590590499574	1		9.61008971333593	9.36332092683593	9.16405505737014	9.71582595311465	9.67576622969115	9.32165213096634
BACE-RB	BACE-RB	BACE-RB	0.693552609571475	1		7.97504163570282	7.91721772754296	8.37902049042006	8.40834202821295	9.23142144035109	8.59254787805684
CG10550-RD	CG10550-RD	CG10550-RD	-0.789439387585204	1		8.40415302841105	8.98568888080154	9.23455857777606	7.7059738873522	8.37787853600303	8.23556693086065
SHN-RA	SHN-RA	SHN-RA	-0.758790395163856	1		2	8.07265291566561	8.33985432279927	2	2	8.45095271902632
TRBL-RA	TRBL-RA	TRBL-RA	1.42267479499277	0.085169497943063		7.47830020906575	7.57866256963232	7.58673370979731	8.84818550408516	8.89842882870535	9.10728689915
CG9173-RA	CG9173-RA	CG9173-RA	0.112656198519598	1		9.47204462290783	9.30179445585682	8.92329042318226	9.56645984852788	9.46361882676512	8.98860923452391
ATPSYND-RA	ATPSYND-RA	ATPSYND-RA	-0.156139732238077	1		10.5214505292001	10.3628259323996	10.6625322049856	10.2256297711246	10.2744985336349	10.5730663675683
PIF1A-RI	PIF1A-RI	PIF1A-RI	0.0600774910764063	1		9.71242154724377	9.41672419192811	9.26507866052714	9.69541162148224	9.63263538953714	9.2349281128812
CG46339-RE	CG46339-RE	CG46339-RE	-0.120474881870783	1		8.05780708146046	2	8.4984429339763	8.46169576310378	7.78665119722755	3.16631621997553
NOP17L-RC	NOP17L-RC	NOP17L-RC	3.85179997141692	2.96309571771788e-16		4.23699460950707	4.25395268012888	5.27333042086354	8.46169576310378	8.24917232887791	8.14333658500275
CG42837-RA	CG42837-RA	CG42837-RA	0.324638153487598	1		9.52730900913093	9.70128282004069	9.8305220144725	9.91729914378154	10.0563836863872	10.0673287141356
CG44243-RA	CG44243-RA	CG44243-RA	0.324638153487598	1		9.52730900913093	9.70128282004069	9.8305220144725	9.91729914378154	10.0563836863872	10.0673287141356
CAPT-RA	CAPT-RA	CAPT-RA	0.0698263363064126	1		9.55985791286871	9.6384452239589	9.44809827340234	9.55328553421971	9.81318017612921	9.46571749801591
DPTA-RA	DPTA-RA	DPTA-RA	-2.07893310734798	NA		5.74205653441157	5.30309446334636	8.79079412217314	5.30180905587546	5.50133839738147	5.68050429256284
CG6511-RA	CG6511-RA	CG6511-RA	1.66798334383466	0.635443482355209		6.47860964737758	6.99205710568891	7.36190731231217	8.42083071930271	8.82643233483486	8.59719103598602
CG1317-RC	CG1317-RC	CG1317-RC	-0.0903925494172334	1		9.88555287200482	9.61904755627379	9.22742283755627	9.73595544500453	9.35976324039927	9.41138830521636
IP259-RA	IP259-RA	IP259-RA	0.0430837239619889	1		9.43536596054324	9.57610258102933	9.10298351962895	9.52657040496948	9.5489447184873	9.17407341182617
MITOFILIN-RC	MITOFILIN-RC	MITOFILIN-RC	0.140090553611643	1		10.517556714566	10.2611721519468	10.2178082886293	10.5274729244165	10.3946204519757	10.5092153239219
ACER-RA	ACER-RA	ACER-RA	0.259217440794771	1		10.0868506900703	10.0684539924658	10.0700712870333	10.4992898830411	10.1368596444202	10.3436280945979
LEVY-RB	LEVY-RB	LEVY-RB	-0.192355483813827	1		9.92283239982172	10.1211125389794	10.1439364071902	9.605275988195	9.64509062198662	10.2757383092044
UP-RO	UP-RO	UP-RO	0.432760077435624	1		9.36992530651842	9.39026964433721	8.82271080874109	9.60345109109677	9.66815825890435	9.67124915007681
SYP-RD	SYP-RD	SYP-RD	0.439202880077715	1		9.83638480934318	9.55414099948702	9.510177551179	10.1992907454056	9.84995957729205	10.1628190136466
ZIP99C-RC	ZIP99C-RC	ZIP99C-RC	0.169843306149629	1		9.40617912202056	9.33783820552839	9.12874489107364	9.63773545957435	9.58332939216548	9.11053830472122
SCSALPHA1-RB	SCSALPHA1-RB	SCSALPHA1-RB	0.418214335051894	1		7.98635523545919	8.22155850885837	4.68906046502102	8.29079462248856	8.55992091595065	6.27460369043686
GLYS-RC	GLYS-RC	GLYS-RC	-0.309283738984139	1		9.41457864469204	9.51619627411525	9.82422915361332	9.24923704528939	9.42441513045832	9.17407341182617
MF-RQ	MF-RQ	MF-RQ	-0.315890793121089	1		9.42292954739079	9.42977175148982	9.99362193923146	9.16265838598276	9.23348494146013	9.55672841022182
SYP-RT	SYP-RT	SYP-RT	0.34461100026493	1		9.7724703337666	9.33585922527012	9.76468084073777	10.119814959125	9.87661153403113	9.93420485347702
MINO-RC	MINO-RC	MINO-RC	-0.362995465039515	1		9.55036069829025	8.80006224683857	9.11076034634426	9.22807459168042	8.76784043115333	8.34451669976611
CG32388-RA	CG32388-RA	CG32388-RA	0.350780880499424	1		9.72429510836498	9.62229866686502	9.27203100248822	9.93191531412451	9.86600976115463	9.90641405720071
CG43439-RA	CG43439-RA	CG43439-RA	0.350780880499424	1		9.72429510836498	9.62229866686502	9.27203100248822	9.93191531412451	9.86600976115463	9.90641405720071
SET2-RA	SET2-RA	SET2-RA	-0.157790895535248	1		8.94914526601361	8.93691066535952	7.96403663832921	8.99739257911826	8.64299519023231	7.61201583739436
CG2528-RE	CG2528-RE	CG2528-RE	0.157144515745087	1		9.6814331076463	9.56938070889661	9.26507866052714	9.83725995492751	9.68635043379469	9.46571749801591
CG15533-RA	CG15533-RA	CG15533-RA	4.27322782046054	0.538111382558024		2.58035648748008	2.73575850963323	5.27333042086354	8.25404338975281	8.33623934507922	7.15102721638869
CORA-RA	CORA-RA	CORA-RA	0.0232038744650702	1		10.022364283257	10.2391058894253	10.1727027764248	9.94926147115449	10.1941362966236	10.3450090414623
CCT5-RA	CCT5-RA	CCT5-RA	0.431492114030317	1		9.03063724782258	9.06189539909113	9.10817272585357	9.51496786930136	9.63887644695434	9.30471937500312
CAH2-RA	CAH2-RA	CAH2-RA	-0.306480002322044	1		9.36776409027182	9.47902091004449	9.24165919742045	9.14269212919827	9.27615034342142	8.695732951949
SDHB-RA	SDHB-RA	SDHB-RA	-0.0357710663539107	1		10.2506255057842	10.3859633897788	10.5649501767832	10.1363166823639	10.2934141823472	10.6387220396608
COX4L-RA	COX4L-RA	COX4L-RA	0.191316252452947	1		9.3590867031432	9.2268874875145	8.85702239189206	9.54570298566379	9.46009855092121	8.98860923452391
JANB-RA	JANB-RA	JANB-RA	0.20070457620657	1		9.61556457592647	9.40355755406608	9.27434102450835	9.75909028715155	9.72352963224804	9.39814553960743
EMC1-RC	EMC1-RC	EMC1-RC	0.102988665601623	1		8.19089761050889	9.04018252996972	8.12116088912187	8.31775641924408	9.03719704908334	8.3772800179622
REGUCALCIN-RC	REGUCALCIN-RC	REGUCALCIN-RC	-0.0570624117058841	1		9.69010798667822	9.85704574846574	10.2983329803368	9.74094423760211	9.60421162597333	10.3044149503312
CG12091-RA	CG12091-RA	CG12091-RA	0.132886707105014	1		9.30815275783434	8.84249672854807	9.49836885282741	8.66084208961891	9.54728673260466	9.71034811874049
UEV1A-RA	UEV1A-RA	UEV1A-RA	0.112955450942097	1		8.02526843281195	8.23010759899153	9.2226459937737	8.23058918513271	9.07910839869163	8.67830964746024
TWEEK-RI	TWEEK-RI	TWEEK-RI	-0.435356669318333	1		2	2	8.62692259134146	7.76593867315008	6.31670451970295	2
CG30412-RB	CG30412-RB	CG30412-RB	0.115315366786021	1		9.61191697700269	9.35161557542667	9.23218391712437	9.70395272551529	9.6073976179032	9.20177610839118
PGM1-RA	PGM1-RA	PGM1-RA	0.116409268336158	1		10.6656516808169	10.6372329049576	10.7947320502988	10.7483436090496	10.7721424544007	10.9266483802455
CG6071-RA	CG6071-RA	CG6071-RA	-0.242268985151933	1		9.21745149263038	9.46097592147977	9.52964643040177	9.12753398153052	9.41535464492248	8.90868412661608
CG1317-RB	CG1317-RB	CG1317-RB	0.0639262311139979	1		9.58239934794597	9.69048195306805	9.58838250624663	9.683368483623	9.83508838123316	9.51071050754688
CYSRS-M-RB	CYSRS-M-RB	CYSRS-M-RB	0.218252300947766	1		8.85044331173479	8.68972196989883	8.37040832385489	9.06525670733508	9.19799759668249	8.10472762531913
CG7084-RC	CG7084-RC	CG7084-RC	-0.59619042022647	1		9.26931539139242	9.0642878913198	9.60499642312723	8.5925679839554	8.83461168419755	8.7757360841357
IDH-RB	IDH-RB	IDH-RB	0.291532873879146	1		8.39992892025097	8.77690960945356	8.80684072511004	9.12499206696637	9.25599076828613	8.33898307176397
CG6761-RB	CG6761-RB	CG6761-RB	0.041985664469885	1		9.70901107476957	9.51968733107142	9.33535321596016	9.83103514371514	9.54230131178299	9.28470998738069
CSK-RJ	CSK-RJ	CSK-RJ	-1.07052957104436	1		7.85674041405193	8.47274778715953	2	2	7.70572555889324	6.22746373328909
CG14609-RA	CG14609-RA	CG14609-RA	0.164733136821481	1		9.60642822827989	9.34178804076869	9.14398376335611	9.75087036592218	9.56542061558317	9.25856899132416
CG18662-RA	CG18662-RA	CG18662-RA	0.172513530216485	1		9.24125736453744	9.11132295741306	8.91739027406156	9.40611915369801	9.47761465664441	8.82802583261624
KERMIT-RD	KERMIT-RD	KERMIT-RD	0.309623168702477	1		9.69528798634429	9.60761062496974	9.38536592738233	9.93482086238917	9.88319829617872	9.80770852002976
TRET1-1-RA	TRET1-1-RA	TRET1-1-RA	-0.149429935295593	1		10.1760098688894	10.2642971031029	10.1184472765882	9.89360082933383	9.99445845604343	10.2151066333294
MTPALPHA-RA	MTPALPHA-RA	MTPALPHA-RA	0.0952253370688529	1		9.78709996941242	9.92707300986219	10.2960610862345	9.95356561762307	10.1123999911192	10.2626454835267
ROOT-RD	ROOT-RD	ROOT-RD	-0.190616064029203	1		9.80637820279069	9.75410653284213	9.3375641162537	9.36577997787973	9.52049650036242	9.48338189561873
CG14961-RA	CG14961-RA	CG14961-RA	4.68277676897191	2.23461585257264e-31		3.89673788488105	4.03724383800574	4.07718282950796	8.1677614730298	8.13459545998594	8.5548546318193
QUA-RB	QUA-RB	QUA-RB	0.13068095645382	1		9.54080054933305	9.45733968036453	8.96106422158465	9.71074938743175	9.41898567023953	9.24383890158851
ARM-RA	ARM-RA	ARM-RA	-0.308101332967077	1		9.57679692180204	9.80363301600503	9.54885607544906	9.22570393075702	9.37666673099974	9.41927600684907
MI-2-RD	MI-2-RD	MI-2-RD	-1.45910799770791	1		8.61198749945371	8.24283699070447	8.55273884549651	2	7.97602572254634	7.13834013684023
PGM2B-RA	PGM2B-RA	PGM2B-RA	0.206919358933445	1		9.37853794037308	9.19011567829668	8.81002873862709	9.55328553421971	9.42802345188963	9.0131386345582
CG30378-RA	CG30378-RA	CG30378-RA	0.146776789095448	1		9.68837717879556	9.53873858729875	9.30177657716862	9.78508366575921	9.72499705455552	9.45808032696714
LSD-2-RA	LSD-2-RA	LSD-2-RA	0.450661996562693	1		9.0469378745718	9.33189310224006	9.69569054098616	9.73928322278612	9.76406356907259	9.9793653245924
HRB27C-RF	HRB27C-RF	HRB27C-RF	-0.268757674251418	1		9.80797315424549	9.91916426856	9.92323523920133	9.54949924150185	9.64973375052189	9.65129498699268
DRO-RA	DRO-RA	DRO-RA	-1.51953646308354	1		6.30876199514399	6.69135829071179	8.86624018591123	6.00138270308622	6.11658637741487	6.65909040148501
EMP-RA	EMP-RA	EMP-RA	-0.0750160597432692	1		10.4780293960878	10.527069719323	10.7127921995347	10.4164849201834	10.4147644061055	10.6621771175687
RAB1-RA	RAB1-RA	RAB1-RA	-0.0259624742110573	1		10.3535945364305	10.3244176951086	10.4754240964021	10.315319689342	10.3676299050783	10.3965289557673
CG14305-RA	CG14305-RA	CG14305-RA	0.206811048319455	1		9.15615933683251	9.07619119807768	8.57539721922552	9.45753466235376	9.22728556263092	8.7000560973751
DUBA-RD	DUBA-RD	DUBA-RD	0.173967778576285	1		10.0455342861213	9.93493863233021	9.95093711842554	10.2077236196337	10.1576552258349	10.0806529461395
CG46339-RA	CG46339-RA	CG46339-RA	-0.050678595974585	1		7.41272626138959	8.81434620615446	7.92340078481204	6.00138270308622	8.29731352779968	8.83197070249884
SARM-RH	SARM-RH	SARM-RH	0.200352299156029	1		7.20568001844929	8.84249672854807	7.13667005239103	8.3702138999869	8.40009426187733	7.55587802320786
ASRNA:CR45046-RA	ASRNA:CR45046-RA	ASRNA:CR45046-RA	0.378325435076875	1		9.57866681555141	9.2247501909912	8.96964256904049	9.90549864581846	9.37853272933214	9.63558199806783
WHE-RB	WHE-RB	WHE-RB	0.353439454295299	1		8.33060494214473	9.08799709684477	8.55273884549651	9.01122319441461	9.27214090149859	8.80813804117762
UCH-RB	UCH-RB	UCH-RB	0.223963865609933	1		9.83794694778619	9.61415711202805	9.62504588522726	10.0275617214299	9.92720804582223	9.78753668857371
LNCRNA:ROX1-RD	LNCRNA:ROX1-RD	LNCRNA:ROX1-RD	0.247691434297386	NA		2	2	8.30863920973404	2	2.89557466317677	8.54046183843955
CG13032-RA	CG13032-RA	CG13032-RA	0.331350683218497	1		9.5842619990832	9.37878177748979	9.26971727576219	9.86950672598063	9.74393895108356	9.61053910406716
PDHA-RA	PDHA-RA	PDHA-RA	-0.035869257162904	1		10.1548581326767	10.2496557360275	10.4993195945083	10.061190539051	10.2328153838643	10.4943575495196
CG10064-RA	CG10064-RA	CG10064-RA	0.318199152333048	1		9.55416708978482	9.4092151191992	9.42956331390383	9.88611455698058	9.80903509051853	9.63332324953954
PS-RN	PS-RN	PS-RN	-0.580936584050056	1		6.41305008733538	8.49420039552832	8.98100159295946	7.73959486621727	7.28800860007498	8.07840207902503
CG1690-RA	CG1690-RA	CG1690-RA	0.337970698714401	1		10.0016064921	9.99385797549229	9.90843880619104	10.3997585914676	10.1257930013275	10.3791099796565
CG45076-RA	CG45076-RA	CG45076-RA	0.0247533337375822	1		9.53695868060588	9.80076628574951	9.58838250624663	9.4655937285344	9.81455922900141	9.71248952344795
GW-RB	GW-RB	GW-RB	-0.617712569625936	1		8.61563492030352	9.27725508446225	9.01455171501104	8.0003427312147	8.18237848329812	8.83590481503407
ASRNA:CR46128-RA	ASRNA:CR46128-RA	ASRNA:CR46128-RA	0.142347852537547	1		9.45382185205223	9.40733172822243	9.37248535464249	9.63416470667641	9.70728870203675	9.27315020384748
BOLY-RA	BOLY-RA	BOLY-RA	0.255975405649589	1		9.89608860834126	9.66233120048989	9.41078712480108	10.0083814469001	9.86866751719684	9.89325951102096
CG30430-RB	CG30430-RB	CG30430-RB	0.15134847304653	1		9.94039008348417	9.72718169031945	9.66256526216499	10.1121346480506	9.86733925119577	9.79563929768344
YME1L-RB	YME1L-RB	YME1L-RB	0.104683185744377	1		9.62825903247603	9.29569863319862	9.0977755810348	9.52657040496948	9.60261598768508	9.22296079586724
TSG101-RA	TSG101-RA	TSG101-RA	0.278230969439289	1		10.1698208965607	9.96341781855932	9.98377451325639	10.3242110923035	10.2704844920875	10.3628420894359
CCT8-RA	CCT8-RA	CCT8-RA	0.546326482755752	1		8.92288925036082	8.84249672854807	9.05273220291019	9.57393436384982	9.52218554379104	9.33838845230382
FUM4-RA	FUM4-RA	FUM4-RA	0.158035561501234	1		9.23178210185596	9.15687286776295	8.76474243520341	9.39350189904166	9.38782668922165	8.80412737118832
CG17896-RB	CG17896-RB	CG17896-RB	-0.125754498327137	1		9.84728442335212	9.79501567928754	10.0553707482008	9.72760226239161	9.88188334735197	9.71462775436023
CG7202-RA	CG7202-RA	CG7202-RA	0.214084525954906	1		9.65331768086302	9.54902511128041	9.25107265214834	9.86950672598063	9.6848431504246	9.54716166118187
CG3164-RB	CG3164-RB	CG3164-RB	0.86698273645379	1		7.95790312428404	7.90659046076692	8.47453279021637	8.96079988927939	9.15727404963262	8.83982822873129
CG1418-RA	CG1418-RA	CG1418-RA	0.181288484997019	1		9.86731065215147	9.74518730180542	9.66432779013946	10.1082791053488	9.88975512245725	9.80770852002976
VIG-RC	VIG-RC	VIG-RC	-0.0297633380940287	1		8.66223086149806	7.97938804478201	2	7.47797215533548	8.3400747796235	7.1884324616422
CG3702-RA	CG3702-RA	CG3702-RA	-0.295605796747238	1		9.58239934794597	9.52837819260973	9.31754297021895	9.42484051962734	9.19376463951013	8.88609534644796
RHOGEF3-RC	RHOGEF3-RC	RHOGEF3-RC	0.0170291339273988	1		10.0168580098632	9.79357443895575	9.61778736921328	9.98614427196722	9.79233461681715	9.71248952344795
COL4A1-RB	COL4A1-RB	COL4A1-RB	-0.506027540028494	1		8.87803860506171	8.68039435728269	9.510177551179	8.91150316494078	8.35531535801815	8.35552068529628
FAN-RA	FAN-RA	FAN-RA	0.313050476079007	1		9.79998070550815	9.56769533586576	9.50625204818084	10.0531908233855	9.88582460374251	9.87807739134313
CG3339-RC	CG3339-RC	CG3339-RC	-0.303905920542622	1		9.73439524317646	9.85290010764809	9.72131521111046	9.53998980594202	9.40989091418558	9.45552559261475
PNUTS-RB	PNUTS-RB	PNUTS-RB	-0.252236495002729	1		9.35254423924248	9.50038112639127	9.4316345524431	9.1945255160108	9.39521898821813	8.89366430575953
CG15293-RA	CG15293-RA	CG15293-RA	0.45707570021782	1		8.97493196942581	8.98568888080154	9.66608816747599	9.43513725361798	9.59461121646854	10.0127660158468
CG5065-RA	CG5065-RA	CG5065-RA	-0.865875119451826	1		8.74781721454594	8.75929798851724	9.06879093688906	7.48591817170104	8.5165182041489	7.82491937776811
ENO-RB	ENO-RB	ENO-RB	0.148662465701703	1		9.47806808676859	9.10203782058577	8.58659433977819	9.27697925642163	9.38597268086938	9.06098062865657
NTC-RA	NTC-RA	NTC-RA	0.183507403066233	1		9.58239934794597	9.41297454104777	9.19852160881307	9.60345109109677	9.72499705455552	9.41665156169358
LPIN-RG	LPIN-RG	LPIN-RG	0.593934694666001	1		7.19596738956997	8.19123132799827	8.3833073712428	8.42909685468013	9.03483255330666	8.18093917721732
CHC-RF	CHC-RF	CHC-RF	0.407968643610858	1		8.03619639432835	8.20863912905088	8.43790774167701	8.95222196726899	8.97442446532681	7.62116338111723
CG9674-RG	CG9674-RG	CG9674-RG	-0.428394483682534	1		9.72260485654487	9.48439068608707	9.56969539279988	9.36146738797871	9.07220718137889	9.05086148768646
TM2-RC	TM2-RC	TM2-RC	0.0571884026404849	1		10.0016064921	10.3412856016067	10.0700712870333	10.0585288928179	10.0197875474231	10.4856193217378
CG12091-RB	CG12091-RB	CG12091-RB	-0.0502958557744861	1		8.56748365736085	8.99324215094627	7.98675336193849	9.13513296327782	8.10334284314618	8.05833780062403
BIC-RB	BIC-RB	BIC-RB	0.527978116466307	1		8.82230987659351	9.0642878913198	9.57345222987914	9.5979625086704	9.30390870806393	10.1199028319391
SEA-RC	SEA-RC	SEA-RC	-0.151357165547175	1		9.49796658420147	9.66075104683532	9.97101396126314	9.46760148047051	9.66050995512573	9.58271448992537
CG6051-RC	CG6051-RC	CG6051-RC	0.0557785060656631	1		8.74781721454594	9.02060398397941	9.04463530309976	8.98061889848367	9.35787279077084	8.53563215456143
SEC63-RA	SEC63-RA	SEC63-RA	-0.0177969217377739	1		9.96060758129675	10.0212082414161	10.1813451140407	9.90401677367296	10.1168781567046	10.088918530482
TOMBOY20-RA	TOMBOY20-RA	TOMBOY20-RA	0.180637927570485	1		9.42916115457221	9.20102854774764	8.93501882211347	9.57393436384982	9.46009855092121	9.05761546175434
CG14629-RA	CG14629-RA	CG14629-RA	0.554957621766477	1		9.12578774574727	9.00075608160795	9.52383330339392	9.68163979920022	9.68936028445553	9.97044561487706
PMCA-RM	PMCA-RM	PMCA-RM	-0.367172045201309	1		9.69010798667822	9.47902091004449	9.83365818148353	9.3242803538798	9.35597986072257	9.2408747497473
YIP2-RA	YIP2-RA	YIP2-RA	-0.0220347948484227	1		9.76427819497406	9.67803827160676	10.2416149413519	9.80427590086916	9.88582460374251	9.98823022536363
OLF186-M-RA	OLF186-M-RA	OLF186-M-RA	1.8594748281771	0.00234643693863128		6.95236755843226	6.98196895321921	6.54170620645329	8.50534948357209	8.54338172911518	8.9124147754852
CG44251-RB	CG44251-RB	CG44251-RB	5.75885475654736	1		4.31084885774098	2	2	8.21154735805014	8.08517545845404	8.22959833002676
CG30350-RA	CG30350-RA	CG30350-RA	0.239074429952575	1		9.60826013238995	9.36137661830854	9.32201618681201	9.84191100073867	9.6848431504246	9.46571749801591
CG32437-RA	CG32437-RA	CG32437-RA	0.18062698993725	1		9.70559252096927	9.51794285855764	9.34417656058343	9.88310913692655	9.69536121294872	9.52540166960253
CG2750-RB	CG2750-RB	CG2750-RB	0.128671326095293	1		9.98478250090331	9.74369538753145	9.70428276781521	10.1613410188248	9.81179980377746	9.83154821958837
VHA16-1-RC	VHA16-1-RC	VHA16-1-RC	0.220671468887079	1		9.15114159908365	9.28957694451658	9.87534241188185	9.64307507249968	9.68936028445553	9.74632665285746
COMT-RA	COMT-RA	COMT-RA	-0.424709188751446	1		9.67270575114042	9.67803827160676	9.510177551179	9.26317483321034	8.93439215612366	9.37670097839135
VHA16-1-RD	VHA16-1-RD	VHA16-1-RD	-0.143107654713848	1		8.73781093470548	9.154629206523	9.55076304671523	9.0837002687809	9.20642643296512	8.80813804117762
CG34417-RX	CG34417-RX	CG34417-RX	-0.0542887695879556	1		9.5175943595936	9.59938551984691	9.24165919742045	9.3913882533688	9.56542061558317	9.2408747497473
CG13309-RA	CG13309-RA	CG13309-RA	-0.807540946678851	1		8.5561398321353	8.60351944399927	9.33092122486099	8.04405375689747	8.01012790225629	8.17473974598784
DIDUM-RA	DIDUM-RA	DIDUM-RA	-0.471898419051454	1		8.95779214740595	9.09503453969389	8.69403062652115	8.39152047135876	8.88798675322267	7.92434184934794
CG10077-RA	CG10077-RA	CG10077-RA	0.32676762863083	1		9.12578774574727	8.91055979222671	8.62692259134146	9.65897634966033	8.91137602984397	8.98507073902571
PKA-C1-RB	PKA-C1-RB	PKA-C1-RB	-0.415387067518611	1		9.5019135601925	9.53356769004404	9.82895137070171	9.11733934037493	9.1788507117841	9.3466843639962
LNCRNA:CR32658-RA	LNCRNA:CR32658-RA	LNCRNA:CR32658-RA	0.286144599497516	1		10.0907869663675	9.87623610233218	9.74649267591606	10.2220662762183	10.1135208363475	10.2523793866453
CG6484-RA	CG6484-RA	CG6484-RA	0.0526243078433542	1		8.71418946421691	8.88642534869776	9.06078391363812	9.07845469541406	9.26812028574115	8.32225368716858
HMGCR-RA	HMGCR-RA	HMGCR-RA	0.0635866049770945	1		9.5156435551031	9.36137661830854	9.11849547685023	9.48752680391346	9.55885281845412	9.123471141705
SHN-RC	SHN-RC	SHN-RC	1.32446920610909	1		7.38734669199298	5.98711695991247	2	7.82351020089091	8.40742412765883	2
ATP6AP2-RA	ATP6AP2-RA	ATP6AP2-RA	-0.1328317675353	1		10.3731194635344	10.2787913720672	10.530576788438	10.2125203657914	10.2036406038366	10.3764113714314
MSR-110-RA	MSR-110-RA	MSR-110-RA	-0.216775232304277	1		9.8779799593519	9.58446111703599	9.90695078206923	9.15769266736696	9.64973375052189	9.85306052611934
CG46385-RD	CG46385-RD	CG46385-RD	0.297504313024349	1		10.3870582544002	10.2517564792271	10.1094186133946	10.5032100859327	10.3964633873865	10.7345584877519
MIC26-27-RB	MIC26-27-RB	MIC26-27-RB	-0.048018658433405	1		9.84417864159652	10.0419930244138	9.94224648526424	9.90993515140602	9.90795726894516	9.87425676562761
CG4686-RA	CG4686-RA	CG4686-RA	0.31773163956571	1		9.11809388220277	8.76224822926832	8.96964256904049	9.43102737453207	9.42260757980316	8.89366430575953
SPASE22-23-RB	SPASE22-23-RB	SPASE22-23-RB	-0.194597424177608	1		8.89614652254781	9.2438728201068	9.80678090205645	9.07055039981646	8.94198331753107	9.45552559261475
CYLD-RE	CYLD-RE	CYLD-RE	0.0942387197283517	1		9.5019135601925	9.33585922527012	9.06078391363812	9.69883413333105	9.35028612275421	9.09748848365965
ANK-RC	ANK-RC	ANK-RC	0.281046457029086	1		7.57888330462303	8.85912710183746	7.85096035770571	8.09689353720706	8.85619924897591	8.39871603753807
TEQ-RD	TEQ-RD	TEQ-RD	0.449945428495401	1		9.46599590472269	9.507431493128	9.89048041323167	9.88761492243121	9.86067951533405	10.42814474251
FBL-RE	FBL-RE	FBL-RE	-0.41600032770175	1		9.02516251896004	9.06906100581174	9.66256526216499	8.52090167725433	8.67675121321246	9.2961778824108
CG17230-RB	CG17230-RB	CG17230-RB	0.0566213618626701	1		9.42292954739079	9.3594296859156	8.832149732879	9.35280334007396	9.41717129991714	9.05424242705637
LETM1-RA	LETM1-RA	LETM1-RA	1.09837973425783	1		2	2	8.29049400214677	7.88489441202742	5.58128763719611	8.60643276038727
CG17376-RA	CG17376-RA	CG17376-RA	0.141428676212849	1		9.49004008892771	9.42605590262701	9.2392962051516	9.59245296573867	9.66510380127456	9.29903066918853
CG9485-RC	CG9485-RC	CG9485-RC	0.809960876428486	1		5.96430165457147	5.64747508532289	8.60506522660746	7.26360830670355	8.14340182501038	8.76339524260515
SCYL-RA	SCYL-RA	SCYL-RA	0.379197082090798	1		9.57492460131607	9.66706130366141	10.0117335789109	10.1749216039271	9.95248256719462	10.2800763122885
GDI-RA	GDI-RA	GDI-RA	-0.179414585958167	1		9.65863122881416	9.65123360658984	9.59023797336232	9.50131257914805	9.58171047685411	9.25269499059491
CPR67B-RA	CPR67B-RA	CPR67B-RA	0.594682887959209	1		8.75113727773786	8.897201642611	8.92034336482894	9.24923704528939	9.54230131178299	9.53753104973157
CG13168-RC	CG13168-RC	CG13168-RC	0.268763816758099	1		9.81115777705279	9.73170420445358	9.4023630652963	10.0862342380739	9.74249067901175	9.93236869630037
BI-1-RA	BI-1-RA	BI-1-RA	-0.0538677796800911	1		10.0868506900703	10.1026089216473	10.3330973853876	10.1375782619612	10.1101556848851	10.1263419043173
CG31624-RB	CG31624-RB	CG31624-RB	0.0787878125151013	1		9.34157376580673	9.29162039496331	8.80044348566124	9.31761726489414	9.40806506267297	8.9600552406227
ADIPOR-RA	ADIPOR-RA	ADIPOR-RA	-0.254398682617923	1		9.29683813005738	9.66390962532863	9.68357479959792	9.52657040496948	8.8642120271407	9.44526117402231
AIF-RB	AIF-RB	AIF-RB	0.213551393025435	1		9.49796658420147	9.17469763855011	8.92329042318226	9.61436600815399	9.4565696643453	9.18336687489399
CG6380-RA	CG6380-RA	CG6380-RA	0.231886864219137	1		9.20539961007328	9.154629206523	8.76802473922382	9.50131257914805	9.35597986072257	8.93826264288088
CG42390-RB	CG42390-RB	CG42390-RB	-0.0825731786588174	1		9.73607174574099	9.7629709607992	9.59209105720468	9.39561245261044	9.77118343786529	9.65797708714581
SSH-RD	SSH-RD	SSH-RD	0.296083579653033	1		9.21984983469069	9.46279061094051	8.63772833484511	9.59612833120316	9.24988755168305	9.45808032696714
COL4A1-RA	COL4A1-RA	COL4A1-RA	0.871241044695096	1		7.04183890620122	7.5171192328531	7.05303485561415	2	8.07600524862489	9.06433796438184
CG9380-RD	CG9380-RD	CG9380-RD	0.429122240887536	1		8.36134485137844	8.74146871496122	9.05810499993533	9.01945836488381	9.39521898821813	9.07436334687181
GOT1-RB	GOT1-RB	GOT1-RB	0.172307711342924	1		9.43330065556789	9.45915894654246	9.1764592785839	9.76399985311308	9.50520545857339	9.28758551847945
NEBU-RC	NEBU-RC	NEBU-RC	0.511120050860034	1		9.33716211144543	9.47002662854103	9.02006832455636	9.66423806516473	9.66663183844719	10.0317556055013
ASS-RA	ASS-RA	ASS-RA	0.227397786268857	1		9.03336684111393	8.58364316441065	7.83226729112666	8.87868356156897	9.04426737330313	8.35552068529628
CG10650-RA	CG10650-RA	CG10650-RA	0.207577744307308	1		8.48613740078535	8.78853237237462	9.03103866051942	9.06790598159794	9.28014867344475	8.51615009432562
SYT1-RC	SYT1-RC	SYT1-RC	-0.581579136736551	1		8.82860933375811	9.27725508446225	9.21785328103728	8.18738610697725	8.59244111234235	8.79607242662732
ASRNA:CR46485-RA	ASRNA:CR46485-RA	ASRNA:CR46485-RA	-0.0639960247430235	1		10.0333141815949	10.1607803579641	10.1286970320354	9.87405512785144	10.0749149364345	10.1737401293005
LNCRNA:HSROMEGA-RH	LNCRNA:HSROMEGA-RH	LNCRNA:HSROMEGA-RH	5.21047650230165	1.12670662731309e-14		4.15915467255506	3.35179968569228	2.31924654210577	8.2493829536801	8.12128429409226	7.69232781871377
SVIL-RE	SVIL-RE	SVIL-RE	0.224421335066883	1		9.62645236315112	9.44637564169141	9.4904423452268	9.91435805588227	9.74249067901175	9.55434266376355
LQF-RK	LQF-RK	LQF-RK	0.206298716642599	1		9.6568622197368	9.63200827019866	9.52771132280373	9.98474300187613	9.76833970544343	9.66019759388418
14-3-3ZETA-RA	14-3-3ZETA-RA	14-3-3ZETA-RA	0.0516857206373031	1		9.71921840041596	9.40355755406608	9.88293126758738	9.79471169747154	9.80903509051853	9.5803713658588
MENL-2-RA	MENL-2-RA	MENL-2-RA	0.213805656406163	1		9.46599590472269	9.42233045839234	9.33977163357198	9.6161771594566	9.76120575386788	9.46825426387356
SPEN-RF	SPEN-RF	SPEN-RF	-0.0207120091797895	1		8.93753487785165	8.69281782055387	9.66080057829133	9.02764679415611	9.24988755168305	9.123471141705
VHAAC39-1-RA	VHAAC39-1-RA	VHAAC39-1-RA	-0.0810144964595874	1		10.0829036445731	10.1427817222156	10.3863941050048	10.083618438115	10.0954819705492	10.2075351183573
CG8746-RA	CG8746-RA	CG8746-RA	0.26351729717549	1		9.57679692180204	9.50567212894324	9.23455857777606	9.7834727283068	9.73231186064281	9.6013237310629
SVIL-RX	SVIL-RX	SVIL-RX	0.3959949104695	1		7.01998586614486	8.63926295796426	8.24881311616308	8.21633142870806	8.90102758100136	8.30532803170381
GPDH1-RF	GPDH1-RF	GPDH1-RF	-0.785390529766346	1		8.22472682835622	8.38359757438695	9.24637360251342	8.0003427312147	7.87918104936486	7.86397379666383
SIRT1-RA	SIRT1-RA	SIRT1-RA	0.72396721674312	1		8.52156315695671	8.74146871496122	8.41296407944188	9.35497423489287	9.25192482736608	9.24383890158851
CG33655-RB	CG33655-RB	CG33655-RB	-0.13409089453088	1		9.12322768088505	9.32791604584955	9.71792477126352	9.37007971474182	9.3654197715581	9.07436334687181
MIPLE1-RA	MIPLE1-RA	MIPLE1-RA	-1.15579465853846	1		8.54470610371696	8.7856354482542	8.90551708962534	7.75282689903383	7.46703898601043	7.61201583739436
CG8813-RA	CG8813-RA	CG8813-RA	0.224617867855018	1		9.80637820279069	9.54902511128041	9.54503455424557	9.92023424815504	9.89236953172561	9.76501697500772
LMANI-RA	LMANI-RA	LMANI-RA	2.31959762352897	0.597422663800665		5.57226040916267	4.89355056842631	6.79437984290755	8.39995576667647	8.36287569400763	7.80096897203261
MDR50-RA	MDR50-RA	MDR50-RA	0.915673158000374	1		7.37878664045258	7.75488921471836	7.94676123225364	8.77549226892824	8.87482697054792	8.05833780062403
CG15635-RB	CG15635-RB	CG15635-RB	-0.114051766500365	1		9.75273048401684	9.95312667969471	10.2166075810868	9.68163979920022	9.79233461681715	10.1134348916407
ORP8-RD	ORP8-RD	ORP8-RD	0.131421756552881	1		9.18344921595194	8.93691066535952	8.64488746046096	9.22807459168042	9.28014867344475	8.59719103598602
MRPS5-RA	MRPS5-RA	MRPS5-RA	-0.342645024805764	1		9.01966693547132	9.33387752666673	9.56215224177477	9.14520307513737	9.0037361685717	8.76752059688387
CG17560-RA	CG17560-RA	CG17560-RA	-0.203216966574802	1		9.55606652611548	9.7703166039049	10.0620713863613	9.5832233779571	9.49835706834847	9.73794148110524
CG43897-RA	CG43897-RA	CG43897-RA	0.332853958938208	1		8.11561959991163	8.9499077850864	6.96425120713448	8.39995576667647	8.61477680488823	8.63380794778024
CG32425-RB	CG32425-RB	CG32425-RB	-0.0629808453881176	1		9.41038499621102	9.65123360658984	9.48845389487983	9.45753466235376	9.5930049186696	9.30187782599339
WAT-RA	WAT-RA	WAT-RA	-0.35204654918044	1		9.44564836771886	9.51269674894695	9.78588443402018	9.08107986617935	9.30587116022032	9.31884377024773
DM88{}LNCRNA:ALPHAGAMMA-ELEMENT:CR32865[1311]	DM88{}LNCRNA:ALPHAGAMMA-ELEMENT:CR32865[1311]	DM88{}LNCRNA:ALPHAGAMMA-ELEMENT:CR32865[1311]	10.396837831463	5.86533211899584e-12		2	2	2	7.93218800826256	8.23276153853178	7.45716973940942
CYCT-RC	CYCT-RC	CYCT-RC	0.354985112653092	1		8.5899071768204	9.31992889069898	9.53157894588862	9.45955365334906	9.44948588977538	9.73373054815056
CG31231-RA	CG31231-RA	CG31231-RA	0.250096081485374	1		9.64798449037151	9.31189727018178	8.99787417852221	9.62879195153583	9.61691359504681	9.52783571751641
MPC1-RB	MPC1-RB	MPC1-RB	0.233044557760946	1		9.9620409045006	10.0967775311508	10.1996918961333	10.34947280117	10.2328153838643	10.3818035494698
TSPO-RA	TSPO-RA	TSPO-RA	-0.0349210254321882	1		9.29000651305127	9.29773343728167	9.03921201330162	9.01671852784089	9.47063371362887	8.99213907239087
CG13872-RA	CG13872-RA	CG13872-RA	0.202480195186059	1		9.18590470626383	9.09737274603244	8.76145264651646	9.39982431953152	9.35976324039927	8.8554160487728
CHT12-RA	CHT12-RA	CHT12-RA	0.295342201138983	1		9.66216275284752	9.48260298054792	9.26507866052714	9.82164727610165	9.77685414169542	9.71676282087122
CG7024-RA	CG7024-RA	CG7024-RA	0.173626865732303	1		9.60826013238995	9.43532764120473	9.11592170532731	9.62699657755262	9.64353958579084	9.43751464897466
DOR-RA	DOR-RA	DOR-RA	-0.200979951141481	1		9.5879801022866	9.68427352861076	9.87076986319599	9.04657430484372	9.34838320559295	9.99879670021752
CG15572-RA	CG15572-RA	CG15572-RA	0.327481320848306	1		9.53888089382176	9.58779101890181	9.49441104278358	9.96782073291698	9.81868849590605	9.80770852002976
VRI-RA	VRI-RA	VRI-RA	0.707234714262742	1		7.99758080397443	7.88509815444	8.14154997701076	8.47772308983038	9.10638780673262	8.43547934418989
ERK7-RB	ERK7-RB	ERK7-RB	0.262249491103844	1		9.49994142198108	9.14109346591109	8.86010153844112	9.42896803612598	9.56049757294713	9.35493284442226
USP47-RB	USP47-RB	USP47-RB	-0.877692354288283	1		9.01966693547132	7.66316527465474	8.46647386431249	7.09721783454057	6.87733077580468	8.39871603753807
MHC-RC	MHC-RC	MHC-RC	-1.39836573605168	NA		8.52544618777592	2	2	2.98885741189191	2	7.11262627972263
MYS-RA	MYS-RA	MYS-RA	-0.0362870101781314	1		9.447696084114	9.54902511128041	9.69913357485207	9.25854384915024	9.73085186344107	9.56859832023494
CABP1-RA	CABP1-RA	CABP1-RA	-0.132523045852524	1		9.5842619990832	9.57610258102933	9.24637360251342	9.1896684635102	9.51541747282238	9.31038573769525
CG6262-RB	CG6262-RB	CG6262-RB	-0.0266725297974038	1		8.66926774939557	8.58030366395102	7.61617185683891	8.11749921639579	8.88798675322267	7.75184129583464
CULD-RE	CULD-RE	CULD-RE	4.92402523755302	1		4.98787770888669	2	2	8.28625159180737	7.85793716930518	8.27086909993705
CG46025-RA	CG46025-RA	CG46025-RA	0.0874264433020133	1		9.51173401464074	9.30382068643787	8.97533326034553	9.3913882533688	9.51880547715852	9.16471969435394
CULD-RA	CULD-RA	CULD-RA	-10.3583964812347	6.07822151331619e-12		7.54102279535363	8.00452191472637	8.25818015859371	2	2	2
SCYL-RC	SCYL-RC	SCYL-RC	0.631951604270745	1		8.68671125463164	8.8646282299793	8.78107978478436	9.20419083854637	9.47238211876719	9.52783571751641
FOK-RC	FOK-RC	FOK-RC	0.0861848476016678	1		9.19080318448925	9.42046412249929	8.96392934195826	9.50327126593962	9.31564357768812	9.0026770612823
ORB2-RB	ORB2-RB	ORB2-RB	0.15297689003411	1		10.0509323950282	9.83619738079485	9.72807228067181	10.1261841324351	9.97609005522972	9.98291782420799
CG2519-RB	CG2519-RB	CG2519-RB	-0.786683526589831	1		9.10258195645414	8.89451510606024	9.15405431496728	8.32663286325653	8.42919289528304	8.02426449890756
CTL2-RC	CTL2-RC	CTL2-RC	-0.0911288651491665	1		9.07370286628273	8.9499077850864	8.75485047805689	8.74932392212832	9.24580434924503	8.39338681830401
CG16974-RB	CG16974-RB	CG16974-RB	-0.100746498248395	1		9.98478250090331	9.75410653284213	9.75644190761405	9.83103514371514	9.75547308415998	9.6059387755784
TWEEK-RG	TWEEK-RG	TWEEK-RG	-0.107451319196807	NA		3.31362665380706	8.01939470931528	2	2	7.9461396472286	2
CG8665-RA	CG8665-RA	CG8665-RA	0.534691983019778	1		8.23898570702914	8.41767772617892	7.89965584535126	8.87566260508009	9.02056361524595	8.14333658500275
CG30324-RA	CG30324-RA	CG30324-RA	0.213473118391137	1		9.31040507375872	9.11132295741306	8.99227188009505	9.45753466235376	9.50520545857339	9.05761546175434
CG13243-RA	CG13243-RA	CG13243-RA	0.167268339995718	1		9.48406650630981	9.25438799211199	9.07410436995468	9.65545784775175	9.46888318702342	9.17096223945717
CYP6W1-RA	CYP6W1-RA	CYP6W1-RA	0.187014283825243	1		9.94908944077542	9.99008789531856	9.6286614943136	9.84654710040394	10.0173943217781	10.2626454835267
KST-RH	KST-RH	KST-RH	0.0539888624083373	1		8.1462037457277	9.08092515712043	9.04733932202314	8.77549226892824	9.11088464413029	8.6913968129428
KRT95D-RD	KRT95D-RD	KRT95D-RD	0.011378075296895	1		8.89314427569061	9.08092515712043	8.40455275893573	8.60356523586109	9.18099073533241	8.62928133720109
CDS-RA	CDS-RA	CDS-RA	-0.144074926048064	1		9.57492460131607	9.57777816686532	10.0309874479014	9.68854214333326	9.54728673260466	9.56148809992303
MDG3{}1683	MDG3{}1683	MDG3{}1683	0.262119006143123	1		8.63373497249666	8.86188028794489	8.04744059114276	8.9055912293765	9.07910839869163	8.35552068529628
MARF-RB	MARF-RB	MARF-RB	-0.151152155893296	1		7.917103275163	8.70206571104304	6.97565259161774	7.68541866929514	8.46124229144018	7.21284114250286
CKIALPHA-RD	CKIALPHA-RD	CKIALPHA-RD	-0.652248112755805	1		8.92583029410706	8.71125469855071	8.7247610271945	7.85452875600989	6.79029629146943	8.99213907239087
RPL24-LIKE-RA	RPL24-LIKE-RA	RPL24-LIKE-RA	0.23590742409754	1		9.26235187635657	9.44637564169141	8.81002873862709	9.47759854095157	9.4565696643453	9.35767189109188
CG7695-RA	CG7695-RA	CG7695-RA	-0.535784088874601	1		9.36992530651842	9.42233045839234	9.40868571690758	8.77224706580876	8.84814171889463	8.98860923452391
VPS13-RA	VPS13-RA	VPS13-RA	-0.0724278360833756	1		9.71752218677766	9.77324442071578	9.92323523920133	9.79311148099142	9.78812911589686	9.61053910406716
ZASP52-RE	ZASP52-RE	ZASP52-RE	-1.82905969691547	1		8.25778093801562	8.09154222664761	4.94248199641849	7.39600791079817	2	2.95105368569959
CG14125-RA	CG14125-RA	CG14125-RA	-0.750303530056265	1		8.4539005416895	8.85636865160355	9.23455857777606	8.11749921639579	7.87389933409375	8.39338681830401
WA-CUP-RB	WA-CUP-RB	WA-CUP-RB	0.238820244655145	1		9.11294174975067	8.86188028794489	8.62330261620203	9.23044136348343	9.31953408491387	8.72572640447925
CG16721-RA	CG16721-RA	CG16721-RA	0.16722154042448	1		9.61738492284202	9.58612702869203	9.4316345524431	9.74591583854801	9.79373373060291	9.58738935225624
CG17637-RA	CG17637-RA	CG17637-RA	0.0437862535288559	1		8.66575359583224	8.84528180428131	8.91146589614609	8.99461047386399	9.18526128268835	8.1993792176621
CCT3-RA	CCT3-RA	CCT3-RA	0.48240288620455	1		8.58619404313646	8.90789803880648	8.69403062652115	9.3041980497019	9.32147541127128	8.98860923452391
PFAS-RC	PFAS-RC	PFAS-RC	0.412134826445134	1		7.36151264385288	7.49600721673368	8.77782708193098	8.32220146798185	8.81820634817316	8.05833780062403
PRL-1-RB	PRL-1-RB	PRL-1-RB	0.124827593916803	1		8.75444971803262	8.90523136540742	8.98664774188923	9.33091281080005	9.13757523821733	8.39338681830401
GK2-RA	GK2-RA	GK2-RA	0.982944209168178	1		7.8811894566485	7.32298577627016	8.27673374112224	8.79160968279413	8.95954222012675	8.78390505272921
BEST2-RA	BEST2-RA	BEST2-RA	-0.270314214713026	1		9.1385203676238	9.45915894654246	9.50428528398896	9.08107986617935	9.25192482736608	8.97082932450829
GART-RA	GART-RA	GART-RA	0.501890038522936	1		8.26244173380212	8.33290436568787	9.13892200320237	9.03578900982593	9.24375840613599	9.11053830472122
CG9010-RA	CG9010-RA	CG9010-RA	0.0205150441471676	1		9.41038499621102	9.23540515041846	9.02006832455636	9.33531756954049	9.43521313279705	8.92724164247299
FUM1-RA	FUM1-RA	FUM1-RA	-0.246795324214656	1		9.66919997215064	9.70435398791177	9.68704683487542	9.20899932549143	9.55390727427488	9.53753104973157
CSP-RA	CSP-RA	CSP-RA	-1.04155161970805	1		8.60833083381881	8.66155623841473	8.81955072735371	7.90873499539058	6.47856296690584	8.14967213958324
CAMKI-RA	CAMKI-RA	CAMKI-RA	-0.313775395915591	1		9.32607359111169	9.58112351159928	9.70599508949966	9.22095089027625	9.24170955747284	9.2408747497473
SAP47-RI	SAP47-RI	SAP47-RI	-0.644164248379017	1		9.00026584381062	9.15911304510648	9.26042508289593	8.2998379899336	8.11681980556739	8.96724689590729
PDXK-RC	PDXK-RC	PDXK-RC	0.236845858061833	1		8.77089879006468	8.82284918745306	9.29951010368457	9.13007142531824	9.44770949806681	9.04407574612418
ALP9-RB	ALP9-RB	ALP9-RB	1.34808696134528	1		7.29027095123792	7.02190509245567	7.70104514880953	8.57777335344047	8.77068514690779	8.71294834511162
EIF4E4-RA	EIF4E4-RA	EIF4E4-RA	0.273336201951916	1		9.77899071587938	9.50918871438412	9.42124849483543	9.86950672598063	9.85666886727606	9.82166284130612
P5CDH1-RA	P5CDH1-RA	P5CDH1-RA	-0.297408359597223	1		9.65863122881416	9.80220036292493	9.70085201534162	9.34845172583056	9.3970611596899	9.53511331815818
CG18130-RA	CG18130-RA	CG18130-RA	0.196601893494236	1		9.25769078979653	9.1944907367391	8.77456702895312	9.41654989062628	9.38782668922165	9.0166090352591
CG7768-RB	CG7768-RB	CG7768-RB	0.241742827399495	1		9.71582397650966	9.63362020315157	9.18139125807618	9.88461262956421	9.62793681450096	9.78550390585513
MTS-RA	MTS-RA	MTS-RA	-0.0349055845295657	1		9.83482097759572	10.0150376443059	10.1996918961333	9.98614427196722	9.95248256719462	10.0300395707619
CG17010-RA	CG17010-RA	CG17010-RA	0.20161051276232	1		9.48406650630981	9.25229108001298	9.06345786213404	9.65193074379783	9.50007221602586	9.24679697578759
USP7-RC	USP7-RC	USP7-RC	0.176186735097005	1		9.02241734396929	8.83130234722715	8.42964101366707	9.40402392592956	8.82369554742916	8.4864246589196
HFP-RH	HFP-RH	HFP-RH	-1.28492765511438	1		8.30372487211566	8.66155623841473	8.64845374496903	6.67893471597152	7.61998935091676	7.39453135619977
CG12224-RD	CG12224-RD	CG12224-RD	2.04474758300895	0.0241733920225022		5.98700792081515	6.04640648374465	6.52628235002099	8.31775641924408	8.43995532991818	7.70098153362497
T-GRIP91-RA	T-GRIP91-RA	T-GRIP91-RA	0.0148689659372888	1		9.8269762902481	9.41672419192811	9.44194637424109	9.8755680807577	9.38782668922165	9.45296632629468
ANNE-RI	ANNE-RI	ANNE-RI	-0.671841381394175	1		9.02516251896004	9.20753686518982	9.16156136347716	8.27712238601849	8.26942674006034	8.80412737118832
DPR17-RB	DPR17-RB	DPR17-RB	0.372841230347922	1		9.6814331076463	9.4241943830274	9.29951010368457	9.87405512785144	9.79373373060291	9.87616834323435
LECTIN-29CA-RA	LECTIN-29CA-RA	LECTIN-29CA-RA	-0.247556577139568	1		9.29456451692477	9.53529338255863	9.67310827499666	9.11733934037493	9.38039631727815	9.27894167361863
CG6287-RA	CG6287-RA	CG6287-RA	0.12178539396923	1		9.78223988909836	9.89248422085546	10.0924996993428	9.91876744238697	10.0909367901684	10.1311524184842
CAM-RC	CAM-RC	CAM-RC	-0.214916459720622	1		9.7327167901435	9.87077914196071	9.62142119211424	9.60162388272165	9.41353569949455	9.57802443006293
IF-RD	IF-RD	IF-RD	-0.318836941547782	1		8.58247132811634	7.99452084941768	9.32647557662126	8.5925679839554	7.68174496208682	8.7757360841357
IRU-RA	IRU-RA	IRU-RA	0.135012032680215	1		9.6796918548172	9.55243771831929	9.46639812321256	9.84345802322917	9.71764497158327	9.52540166960253
CG31473-RA	CG31473-RA	CG31473-RA	0.202476747211659	1		9.12578774574727	8.9290558164399	8.61238787068567	9.21856848492373	9.2980052838099	8.72996073048067
PP2A-29B-RA	PP2A-29B-RA	PP2A-29B-RA	0.0033724705774818	1		9.9534195269625	10.0199762315847	10.1222994735476	10.0809978867431	10.0293209462731	9.9970409866483
CG5050-RB	CG5050-RB	CG5050-RB	0.279622025595115	1		9.53695868060588	9.14561950477306	9.11334333398231	9.62699657755262	9.6073976179032	9.42189568647393
COX7A-RA	COX7A-RA	COX7A-RA	-0.126695479103697	1		9.9819593287196	10.0504651841693	10.3386269191134	9.84654710040394	9.90018445263359	10.2420397132024
SPN43AB-RB	SPN43AB-RB	SPN43AB-RB	0.449354995562745	1		9.43948772177491	9.21401595397554	9.41288547626687	9.64662386671389	9.82006229598943	9.93787017188535
YURI-RB	YURI-RB	YURI-RB	0.120386635700454	1		9.44564836771886	9.30584407521745	9.02556391989587	9.47160862136535	9.50691248864058	9.1584500203127
UFSP2-RA	UFSP2-RA	UFSP2-RA	0.0725759463235843	1		9.69701052806105	9.44637564169141	9.4316345524431	9.75909028715155	9.63731871189671	9.37939904545772
BBG-RJ	BBG-RJ	BBG-RJ	1.30882142522638	1		7.08457632581717	7.30691185773638	7.54907066553133	8.47772308983038	8.78763664454374	8.55007297042749
CYP4E3-RA	CYP4E3-RA	CYP4E3-RA	0.0714626157085807	1		6.7145835972653	7.92250214816457	8.94665264330128	7.35321070685024	8.3285377500357	8.63832040004437
RPS21-RA	RPS21-RA	RPS21-RA	-0.381704076035509	1		8.29919576281662	8.28857342676507	7.10587222361212	7.461947610735	8.47874460009888	5.81413794861532
CG13280-RA	CG13280-RA	CG13280-RA	0.153947001169098	1		9.46599590472269	9.15687286776295	9.022818738991	9.46760148047051	9.5034964063159	9.13628907337867
CG46298-RB	CG46298-RB	CG46298-RB	0.0552697113514028	1		9.38709946330144	9.16803913081832	8.9894625516017	9.49738720978612	9.29997577716576	8.86314725250022
CG15286-RA	CG15286-RA	CG15286-RA	0.312162751548508	1		7.5638581176958	7.40832700276037	6.98696457884243	8.75591064210066	7.35777404038814	2
CDI-RB	CDI-RB	CDI-RB	1.19996287945099	1		7.78728733754565	7.70669639983074	7.49463388526821	8.95794624511398	8.71860178321905	8.87466692670727
TOC-RC	TOC-RC	TOC-RC	0.177900908728292	1		10.06833804776	9.61415711202805	9.8814166865951	10.1980820151453	9.90018445263359	10.0162373119196
SPECK-RA	SPECK-RA	SPECK-RA	0.231538320430516	1		8.84734433018144	8.88100686534498	8.59030748428222	9.00570684878933	9.2980052838099	8.63832040004437
MFE2-RB	MFE2-RB	MFE2-RB	2.54053375142418	1		2	5.79305729909275	6.60180372416918	8.28625159180737	8.24917232887791	7.88690885095205
CAPU-RJ	CAPU-RJ	CAPU-RJ	-0.0181653103150142	1		9.85656185291397	9.73471135690121	9.3960125824706	9.68163979920022	9.66050995512573	9.62879511552259
ROH-RA	ROH-RA	ROH-RA	-0.104229388693206	1		9.83011928571719	9.7570673980838	10.2021205995984	9.79950172477283	9.81041810941878	9.90641405720071
PGI-RA	PGI-RA	PGI-RA	0.254178722474722	1		10.5136523621304	10.2674153000825	10.2069657750416	10.6251427446996	10.3534685925389	10.761696951686
PROS-RM	PROS-RM	PROS-RM	1.65728385765163	1		6.99779671216906	6.00715208943432	7.44628099209285	8.70235513507163	8.27744954946437	8.65177368576578
CG9570-RA	CG9570-RA	CG9570-RA	0.235174407696202	1		9.40828359178303	9.55414099948702	9.2130445935603	9.66423806516473	9.66663183844719	9.56386206906952
TANGO9-RB	TANGO9-RB	TANGO9-RB	-0.0202315536854484	1		9.12578774574727	9.24598199468499	8.70434699559759	9.17007506297826	9.1702587315531	8.66951844718019
PS-RS	PS-RS	PS-RS	-0.41780900522699	1		9.64084276248189	9.51619627411525	9.32201618681201	8.97780422619285	8.93945736592084	9.31321059508326
CKIALPHA-RB	CKIALPHA-RB	CKIALPHA-RB	-0.188034356237425	1		8.75444971803262	9.11363493425785	8.92916654087719	8.72938138424714	9.09735186270065	8.32225368716858
CG17752-RA	CG17752-RA	CG17752-RA	-0.487466949557476	1		8.88712097370031	8.95507402403931	8.5335811747808	8.11749921639579	8.77068514690779	7.92434184934794
CG1640-RB	CG1640-RB	CG1640-RB	0.150502351958	1		9.20297710491321	9.70435398791177	9.45014309073301	9.82791263720486	9.24580434924503	9.71676282087122
CG46439-RA	CG46439-RA	CG46439-RA	0.169521136197437	1		10.1257383539384	9.99761822928836	9.87838274610138	10.2244429172124	10.1090322211637	10.1845791934942
IYD-RC	IYD-RC	IYD-RC	0.169521136197437	1		10.1257383539384	9.99761822928836	9.87838274610138	10.2244429172124	10.1090322211637	10.1845791934942
CG31952-RA	CG31952-RA	CG31952-RA	0.347863414983759	1		8.9692412908279	8.95249321707606	8.44202340995697	9.20419083854637	9.30390870806393	8.91984725623189
XRP1-RG	XRP1-RG	XRP1-RG	-0.303115583037857	1		7.25328590091984	8.43626896262112	7.75497450656628	7.74622605267828	8.3890291603681	4.97160492097139
ACP24A4-RC	ACP24A4-RC	ACP24A4-RC	-0.509474322603192	1		8.88712097370031	8.99324215094627	9.52189037757169	8.65380561171484	8.43995532991818	8.85153485477838
EIF4H2-RA	EIF4H2-RA	EIF4H2-RA	0.0421693727803281	1		10.0829036445731	9.67020611191585	9.58838250624663	9.92316339329985	9.75977472058035	9.82957655529328
CG42249-RB	CG42249-RB	CG42249-RB	0.685464106001341	1		8.2006443153706	8.43256983196984	8.30863920973404	9.00846765816494	9.15291972160732	8.79607242662732
CG15117-RA	CG15117-RA	CG15117-RA	-0.264809914518718	1		9.32384562310616	9.57777816686532	9.73647435477559	9.04657430484372	9.32147541127128	9.48087161352659
CAMKII-RE	CAMKII-RE	CAMKII-RE	-0.734589089652124	1		9.13344079563491	8.84528180428131	8.66263137425155	8.25868881936476	8.36287569400763	7.80899670003072
ZIZ-RC	ZIZ-RC	ZIZ-RC	-1.01379020820671	1		7.99758080397443	8.58030366395102	8.93501882211347	7.73959486621727	7.15498487506288	7.7095836503222
CG5280-RA	CG5280-RA	CG5280-RA	0.190315293204968	1		9.26699795227322	9.05709847887127	8.75815533895024	9.43513725361798	9.2980052838099	8.90494380568776
CG14034-RB	CG14034-RB	CG14034-RB	-0.110463646893596	1		8.94335175152756	9.33189310224006	9.41498078018297	9.10449389091593	9.32341412884169	8.94556347968436
CG11089-RB	CG11089-RB	CG11089-RB	0.514305434992126	1		6.4297213850236	7.25758679581369	7.800563655988	6.14880512261493	8.61793957577178	7.57483438048444
CG16953-RB	CG16953-RB	CG16953-RB	-0.367752868722536	1		9.60826013238995	9.68893234987885	9.6286614943136	9.28155153324716	9.16161527500417	9.39014113694363
CG4286-RA	CG4286-RA	CG4286-RA	0.114100278655897	1		9.31265387887835	9.20969979610122	8.68363995591183	9.30194932832703	9.31369438267352	8.97796760452651
TER94-RE	TER94-RE	TER94-RE	0.214574805400745	1		10.2423918533471	10.0125619965598	10.0714003016083	10.3559907059325	10.2532991098161	10.3669262915454
CG7557-RA	CG7557-RA	CG7557-RA	0.259506002862361	1		9.20781805429544	8.8646282299793	8.77782708193098	9.3913882533688	9.32535024462713	8.88609534644796
COX8-RA	COX8-RA	COX8-RA	-0.465051599146268	1		9.11294174975067	9.14787721063928	9.16405505737014	8.52090167725433	8.97442446532681	8.48141032450793
CG12362-RB	CG12362-RB	CG12362-RB	0.0528915344802898	1		8.74781721454594	8.49064704018996	8.5335811747808	9.08107986617935	8.83461168419755	7.66605080028695
SPT6-RA	SPT6-RA	SPT6-RA	-0.23935931563561	1		8.77089879006468	6.84396871363093	8.96392934195826	7.9666677966422	8.35152028066331	8.29964173011854
GALT-RB	GALT-RB	GALT-RB	0.679974068170633	1		7.7075008333501	8.29266027512985	9.02830388715	9.03849290193234	8.88536438230279	9.38478008917839
NAT1-RA	NAT1-RA	NAT1-RA	0.118100061290093	1		9.91249086460494	10.1060964755135	9.71962098715975	10.119814959125	9.72206071584734	10.2316254009419
NAT1-RD	NAT1-RD	NAT1-RD	0.118100061290093	1		9.91249086460494	10.1060964755135	9.71962098715975	10.119814959125	9.72206071584734	10.2316254009419
GPP-RD	GPP-RD	GPP-RD	0.263825711018711	1		9.70216584745348	9.91519358010395	9.74981671594765	10.0704678198498	9.97115205889262	10.1247348285019
LNCRNA:CR43684-RA	LNCRNA:CR43684-RA	LNCRNA:CR43684-RA	-0.837948245485244	1		8.5899071768204	8.87828997297018	8.48254694874052	7.93799216987144	8.19089879842546	7.17607149174672
LON-RA	LON-RA	LON-RA	0.256629478730072	1		9.22463459080927	9.21616920025435	9.27203100248822	9.67644128287772	9.51372048234782	9.24974899721651
GW-RF	GW-RF	GW-RF	-1.26432546361929	NA		7.99197893791738	7.16252996945735	8.07420377770201	2	8.11234145857332	2
FRY-RC	FRY-RC	FRY-RC	-0.89032942406121	1		8.94914526601361	7.68198253144954	7.72150562468786	6.66500393900065	7.75252307210136	7.48749774300068
ATILLA-RC	ATILLA-RC	ATILLA-RC	-0.284112129952645	1		9.39348742712568	9.4054458753263	9.10298351962895	8.91445007265644	9.20010942695035	8.93826264288088
CG4995-RA	CG4995-RA	CG4995-RA	0.109805939406767	1		9.33051923159632	9.28753059559636	9.07145009958636	9.50131257914805	9.4370049685303	9.04407574612418
REGUCALCIN-RD	REGUCALCIN-RD	REGUCALCIN-RD	-0.381475696968856	1		8.83174877742517	9.15013138889062	9.14902782617151	8.34422357068225	8.98671012965142	8.6110315164814
CG6059-RA	CG6059-RA	CG6059-RA	0.0216422698406158	1		9.5156435551031	9.26690586127684	8.98100159295946	9.41238664122793	9.38225750105693	9.05086148768646
SARM-RE	SARM-RE	SARM-RE	-0.0914186020221647	1		10.0196137735038	10.0552841738088	9.97669925633968	9.83570626827484	9.94494659413489	9.99879670021752
VELO-RA	VELO-RA	VELO-RA	-0.0469456262805751	1		2	8.53272035919103	7.06375827335512	7.50949695925781	7.49483084253182	7.01883736620382
MYO31DF-RA	MYO31DF-RA	MYO31DF-RA	0.547050917764191	1		8.37862084516327	8.62960222089028	8.69403062652115	9.22095089027625	9.2127158997829	8.88229592334167
PROSBETA1-RA	PROSBETA1-RA	PROSBETA1-RA	-0.047264217855586	1		9.74275834163651	9.6811592686654	9.58093668192958	9.71920043317707	9.66663183844719	9.46317626377253
AMPDEAM-RK	AMPDEAM-RK	AMPDEAM-RK	-1.68918154716183	NA		8.02526843281195	8.05832183754797	2	3.44523514730247	7.30380619383216	2
SPP-RA	SPP-RA	SPP-RA	-0.159223314122221	1		9.67620303166155	9.76002219913966	9.70085201534162	9.42896803612598	9.65127814522451	9.57331907353511
SU(DX)-RC	SU(DX)-RC	SU(DX)-RC	-0.0185367064946936	1		8.08962800885063	8.29266027512985	8.7515380291513	8.62531140357921	8.81545389658988	7.29515911396529
EAS-RA	EAS-RA	EAS-RA	0.123049155878175	1		9.24832319456538	9.4316260930783	9.52383330339392	9.4993512295136	9.66357414395809	9.40345724166876
PAN3-RC	PAN3-RC	PAN3-RC	-0.963445896038278	1		7.67989370382294	8.45462366859019	2	7.05511157419993	6.30104829959485	6.34254565106792
ORB-RE	ORB-RE	ORB-RE	-0.157981791588882	1		8.21032561408957	8.42141518889667	7.29066512171042	7.7329330594521	8.60524667640352	6.79463135428781
RAB11-RB	RAB11-RB	RAB11-RB	0.0262012309015953	1		9.57492460131607	9.69048195306805	9.99362193923146	9.59612833120316	9.8539888943255	9.90266783861998
CG6424-RC	CG6424-RC	CG6424-RC	0.726644151332845	1		7.8811894566485	8.4619006612463	7.83226729112666	8.33545502712869	9.02056361524595	8.97082932450829
MGE-RB	MGE-RB	MGE-RB	0.317996843205734	1		9.66216275284752	9.46460302066703	9.3960125824706	9.89061098040693	9.79373373060291	9.79765785945427
CG7518-RH	CG7518-RH	CG7518-RH	-0.546736870454813	1		8.171204404985	8.74445560397635	8.10567771833473	8.16281331818092	5.44546634151787	8.46626189638532
MFAS-RO	MFAS-RO	MFAS-RO	-1.7306067626785	1		8.57499695538127	8.24705528396908	7.89965584535126	5.83716316697856	6.23666698289554	7.28368308564136
SDHC-RA	SDHC-RA	SDHC-RA	-0.239193844769983	1		9.70216584745348	9.6432541615022	9.94514918369431	9.37436667495054	9.56869333573245	9.64008891353201
APL-RA	APL-RA	APL-RA	0.119506640943872	1		9.46194929084689	9.23115260498622	8.95243456152306	9.49345113090307	9.40806506267297	9.11378239906547
BETATUB65B-RA	BETATUB65B-RA	BETATUB65B-RA	0.0575518309239698	1		9.32829812374912	9.29366095513582	9.13892200320237	9.38077332446322	9.47935462708643	9.0338369117618
MACON1-RE	MACON1-RE	MACON1-RE	-0.10319168111471	1		8.64091188508413	8.66471305647257	7.72150562468786	7.95526585060495	8.81269618369128	7.95360429870936
CHER-RB	CHER-RB	CHER-RB	-0.213837739944096	1		8.79683332836127	8.40263029305258	8.06889071141659	7.94377307407225	8.8373278612837	7.66605080028695
RPS2-RC	RPS2-RC	RPS2-RC	0.229088488709887	1		6.98657283005498	7.50307893856577	8.71118381830961	7.23560526142747	8.59565317511166	8.28820144530293
STRN-MLCK-RM	STRN-MLCK-RM	STRN-MLCK-RM	-0.121782834587931	1		7.7075008333501	8.80006224683857	9.01178547956919	8.31329763264841	8.74776879664494	8.36099136292276
MSBP-RB	MSBP-RB	MSBP-RB	-0.252722014639391	1		9.29683813005738	9.37493207035585	9.07939830548066	9.09932351464001	9.13316095600104	8.74258964850535
CG4847-RC	CG4847-RC	CG4847-RC	-0.111653463022668	1		9.11035876734853	9.45733968036453	8.77782708193098	9.02492247844607	9.06295390352462	9.00617268817076
BICC-RD	BICC-RD	BICC-RD	0.293824776557295	1		9.73103638209841	9.52316996069959	9.48047257305431	9.93046034265635	9.84186702470198	9.84917298147823
COPIA{}1684	COPIA{}1684	COPIA{}1684	-0.0932070363413842	1		8.60466487641589	8.8369103955061	8.36174443807796	8.60356523586109	8.929309100024	7.80899670003072
CG43101-RA	CG43101-RA	CG43101-RA	0.344449869619511	1		9.53888089382176	9.50918871438412	9.53157894588862	9.84654710040394	9.87264499344693	9.88947893308059
NRG-RC	NRG-RC	NRG-RC	-0.432953473591206	1		8.12076219514042	8.96278885950647	9.08992825263045	8.03866175817527	7.94109788519045	8.89366430575953
ACC-RA	ACC-RA	ACC-RA	-0.23600514256124	1		8.41256432115549	8.07739848013312	9.23455857777606	7.82351020089091	7.98094709402725	9.11378239906547
DNAJ-H-RC	DNAJ-H-RC	DNAJ-H-RC	0.670749059043463	1		8.36568328319208	8.20863912905088	8.54127479745602	9.38077332446322	8.80161231414698	8.87083724651236
CG17597-RA	CG17597-RA	CG17597-RA	0.738023304952735	1		8.03619639432835	8.32893009989769	8.11601827313845	8.8264466506153	9.0836909379896	8.75094792582918
VHAAC45-RB	VHAAC45-RB	VHAAC45-RB	-0.0219587692671131	1		10.3437320791225	10.2992480834344	10.6438940514756	10.3624792960563	10.2983510374713	10.5730663675683
CG45050-RE	CG45050-RE	CG45050-RE	0.188633522838431	1		9.57492460131607	9.8192990117413	10.0268831954761	9.8755680807577	9.97978249236969	10.1533918030451
SAP-R-RB	SAP-R-RB	SAP-R-RB	0.0288423184586773	1		8.36134485137844	6.82151551034223	6.41343560857901	2	8.20778993986709	7.89447355466116
PP1ALPHA-96A-RA	PP1ALPHA-96A-RA	PP1ALPHA-96A-RA	0.197950810875581	1		9.76919905827736	9.72567102966036	9.74649267591606	9.77376914501899	10.0197875474231	10.0266013656289
CG10089-RA	CG10089-RA	CG10089-RA	0.0215491391189645	1		9.21504915691657	9.17469763855011	8.8384082144197	9.25854384915024	9.25801944967067	8.73839228049569
SCSALPHA1-RA	SCSALPHA1-RA	SCSALPHA1-RA	-0.0909470060942924	1		9.71582397650966	9.82354219628613	10.1401416282684	9.5720693623531	9.75834226641753	10.0706713265714
RPL27A-RD	RPL27A-RD	RPL27A-RD	-0.955491056291386	1		8.08437302273535	7.31497120301637	8.7515380291513	5.70724915113219	7.9461396472286	7.23684371884929
LARP-RE	LARP-RE	LARP-RE	0.069609053669784	1		6.99779671216906	7.73099403131728	7.48668677359027	7.50168010328619	8.48914496413866	2
ISCU-RA	ISCU-RA	ISCU-RA	0.0210256664824108	1		9.00583568658788	9.3239279956522	8.82901028147703	9.06525670733508	9.2661057681779	8.90868412661608
USP7-RB	USP7-RB	USP7-RB	-0.0160645920645879	1		10.3546862147878	10.3907373386706	10.3452345051235	10.3175476826856	10.2824932662407	10.4449850092391
JP-RE	JP-RE	JP-RE	-0.26553506680998	1		8.27633445300618	7.36240409484427	8.39609211031239	2	7.70572555889324	8.85928682943711
PIF1A-RH	PIF1A-RH	PIF1A-RH	-0.400817239811034	1		9.39561047835319	9.51968733107142	9.54120288341274	8.88470656316729	9.05130321636835	9.30755533826468
PIF1B-RE	PIF1B-RE	PIF1B-RE	-0.400817239811034	1		9.39561047835319	9.51968733107142	9.54120288341274	8.88470656316729	9.05130321636835	9.30755533826468
AP-2ALPHA-RA	AP-2ALPHA-RA	AP-2ALPHA-RA	-0.661420372607416	1		8.61927314299573	8.99825578381262	9.18385093954661	8.25404338975281	8.25730824794253	8.38266895640218
ND-MLRQ-RB	ND-MLRQ-RB	ND-MLRQ-RB	-0.195089527077115	1		9.34597197077322	9.39026964433721	9.92470657016414	9.37436667495054	9.24784739502926	9.52052121918685
NLAZ-RA	NLAZ-RA	NLAZ-RA	-0.22942009309051	1		8.96638751180024	8.94472297951164	8.45430043407958	8.59990879164502	8.929309100024	8.07840207902503
NLAZ-RB	NLAZ-RB	NLAZ-RB	-0.22942009309051	1		8.96638751180024	8.94472297951164	8.45430043407958	8.59990879164502	8.929309100024	8.07840207902503
PAX-RD	PAX-RD	PAX-RD	-0.051685492069566	1		9.84728442335212	9.87077914196071	9.83209095016276	9.81693033428695	9.83372882212759	9.73794148110524
SLE-RA	SLE-RA	SLE-RA	0.472245327386816	1		9.61374192925276	9.40355755406608	9.46032392839393	10.0397585934441	9.54230131178299	10.2331177704434
EIF4A-RB	EIF4A-RB	EIF4A-RB	0.551598813031789	1		9.13344079563491	8.75337934579998	9.02006832455636	9.57579695753311	9.45126009690084	9.54476002865636
PI4KIIIALPHA-RC	PI4KIIIALPHA-RC	PI4KIIIALPHA-RC	-0.313970683402004	1		9.64620237005165	9.49861313796976	9.57345222987914	9.25389795196315	9.32921469871074	9.18952942378001
KUMPEL-RB	KUMPEL-RB	KUMPEL-RB	-0.526837944517206	1		9.12834327581575	9.0057437150214	9.36816614757728	8.54010908356441	8.82369554742916	8.56910525519342
UP-RK	UP-RK	UP-RK	-0.833902332110723	NA		7.50214187770793	8.00949656840491	7.4786956425106	4.78820032146761	8.24508709880192	4.33463441639598
CG42240-RC	CG42240-RC	CG42240-RC	0.787041904057211	1		8.33060494214473	8.34869284420124	8.5678838990547	8.8543369111627	9.16161527500417	9.51316944711698
PROSALPHA1R-RA	PROSALPHA1R-RA	PROSALPHA1R-RA	-0.203302788424361	1		9.54080054933305	9.39217542674407	9.41078712480108	9.37222478718036	9.34647777516541	8.98152354332271
UGT35C1-RB	UGT35C1-RB	UGT35C1-RB	-0.263539503273713	1		8.93753487785165	9.1658127815343	9.42124849483543	8.89667765226153	9.12651410404075	8.7214796140918
FON-RC	FON-RC	FON-RC	0.653292094677978	1		8.74781721454594	8.86188028794489	9.00901392993345	9.3041980497019	9.38782668922165	9.83351719297857
CG6470-RA	CG6470-RA	CG6470-RA	0.294944337527851	1		8.80643983249364	9.04018252996972	8.08477156825347	9.00570684878933	9.08597676072478	8.87083724651236
PPM1-RA	PPM1-RA	PPM1-RA	0.338709779611374	1		9.75769082535576	9.46641315638004	9.29724006396807	9.84036231757293	9.78812911589686	9.9396993449463
PCF11-RH	PCF11-RH	PCF11-RH	0.411573389869309	1		8.52931879541944	8.42141518889667	8.33543615881351	8.9493512885299	9.10187690898985	8.35002918395528
KRA-RF	KRA-RF	KRA-RF	0.0632168705912581	1		9.97629635632571	9.91254037010008	9.85850507036006	9.98614427196722	10.0017408301373	9.94699293319776
NPLP3-RA	NPLP3-RA	NPLP3-RA	-0.536116514770704	1		7.65174796622183	7.73099403131728	8.98100159295946	7.12801018009242	7.12861737619666	8.4864246589196
CYP312A1-RA	CYP312A1-RA	CYP312A1-RA	-0.124667480228017	1		10.2517979152453	10.1540571560058	10.4854286963842	10.2244429172124	9.91440277842169	10.3669262915454
MFAS-RM	MFAS-RM	MFAS-RM	-0.385956821794424	1		8.97776891326675	8.93951947338275	9.5583658247226	8.46169576310378	8.74776879664494	9.12989434295085
CG17349-RA	CG17349-RA	CG17349-RA	0.209535901452814	1		9.35035680809953	9.15687286776295	9.19608683394546	9.61436600815399	9.49147601409388	9.18952942378001
TN-RA	TN-RA	TN-RA	-0.211170173515903	1		9.01691127347329	9.0131929826688	8.69403062652115	8.08124381107798	9.06063128087937	8.80813804117762
UNC-13-RE	UNC-13-RE	UNC-13-RE	-0.991140919025512	1		8.85353565078568	8.58364316441065	8.62692259134146	7.67850132928883	6.93932538857747	8.25332599144504
NOP17L-RB	NOP17L-RB	NOP17L-RB	0.105057398661411	1		8.74115407856272	8.9264280010239	9.03649270410801	8.89965496791969	9.32147541127128	8.73839228049569
AKR1B-RB	AKR1B-RB	AKR1B-RB	5.95891085417231	4.48725040567442e-05		3.16224012271969	2.91611763547856	2	8.10723316475677	7.83093471528763	5.27956815361276
ND-30-RA	ND-30-RA	ND-30-RA	-0.360331069797052	1		9.63006344216049	9.57442504685864	9.70941364788564	9.32870537800378	9.19799759668249	9.31602993208944
CG5758-RC	CG5758-RC	CG5758-RC	-0.599100637937562	1		9.07370286628273	8.84806151387416	8.48254694874052	8.65027446110648	7.58162591883634	8.26504506758809
NOT1-RF	NOT1-RF	NOT1-RF	0.358892481610837	1		8.92876535450701	7.96921059825746	7.98110762715933	9.00016932966175	8.77635780582856	8.29964173011854
PAST1-RB	PAST1-RB	PAST1-RB	0.0834979941977009	1		9.38496384105614	9.49861313796976	9.61960542476083	9.66598771446063	9.6543619836709	9.42189568647393
CG5561-RA	CG5561-RA	CG5561-RA	0.186685290075624	1		9.03881058312937	8.73847562919769	8.4461273705984	9.1070721469555	9.13316095600104	8.51123819295622
RBP6-RE	RBP6-RE	RBP6-RE	-4.69347497147118	0.283821242038759		7.5638581176958	7.93824025600736	8.12116088912187	4.56634342080059	2	3.51932463790799
PRAT2-RB	PRAT2-RB	PRAT2-RB	-0.0597626159321085	1		8.90809342058523	8.79718840536067	9.34856807912457	9.16265838598276	9.13757523821733	8.55007297042749
HIS4R-RD	HIS4R-RD	HIS4R-RD	-0.0743451736855377	1		9.03881058312937	9.43347805428211	9.78426440655102	9.18235208643377	9.31174255057912	9.6059387755784
CG42671-RJ	CG42671-RJ	CG42671-RJ	-0.272527791563541	1		8.42924120081445	7.99953004824057	8.7281354580688	8.37877432557223	8.66150540635076	6.79463135428781
HPRNA:CR18854-RE	HPRNA:CR18854-RE	HPRNA:CR18854-RE	-0.0279502382432031	1		9.69356338549709	9.84874251983045	9.75478845980345	9.61798603990051	9.80903509051853	9.78550390585513
SCSBETAA-RI	SCSBETAA-RI	SCSBETAA-RI	-1.38318106071129	1		7.37017549560475	8.41393055599263	8.31762694332835	7.58542082139355	6.87733077580468	3.80271339996393
TRP1-RD	TRP1-RD	TRP1-RD	0.805836378132362	1		8.39569240787599	6.71591342449226	8.05820551620338	8.63606279008282	8.79603828196392	8.59254787805684
SHEP-RH	SHEP-RH	SHEP-RH	-0.0816982676023818	1		9.25067080187984	9.39026964433721	9.67135644798259	9.24690093302675	9.51541747282238	9.32165213096634
CG32473-RB	CG32473-RB	CG32473-RB	-0.369974207773185	1		9.48406650630981	9.26690586127684	9.42124849483543	9.21379183902604	9.02295159359871	8.80412737118832
PRE-RRNA:CR45845-RA	PRE-RRNA:CR45845-RA	PRE-RRNA:CR45845-RA	1.61947645317435	1		6.41305008733538	6.31102314352713	5.71548264954494	7.97233515468133	8.3400747796235	6.04917206173229
CG31459-RA	CG31459-RA	CG31459-RA	0.271330204772853	1		9.02241734396929	9.11363493425785	8.66615411832462	9.33531756954049	9.29603209539017	8.98860923452391
CG5023-RA	CG5023-RA	CG5023-RA	-0.152531738057443	1		9.60091851777915	9.57106411535235	9.71452634485997	9.24221732939569	9.62479590825238	9.53994473634222
CG45076-RH	CG45076-RH	CG45076-RH	0.383842816105679	1		8.70736882108887	8.6328296598447	8.0201715260854	8.8264466506153	9.11536750856201	8.60181929834065
CG17666-RB	CG17666-RB	CG17666-RB	0.290248703185137	1		9.73439524317646	9.63683867602725	9.53928322500947	10.000082621069	9.85666886727606	9.92500060871095
3S18{}35	3S18{}35	3S18{}35	-0.0796501752739614	1		10.123178201351	10.0456300438451	10.2800568566476	9.82791263720486	10.0622003127971	10.2958716498512
4E-T-RB	4E-T-RB	4E-T-RB	-0.119965381697576	1		7.7677505576181	3.07641403295954	8.14154997701076	7.66456634659456	8.03400232666209	2
TBC1D8-9-RA	TBC1D8-9-RA	TBC1D8-9-RA	-0.324435128221818	1		9.19811985706704	9.41859536910156	9.35948874567568	8.81702877952266	9.15073761933633	9.03040775523429
PHTF-RA	PHTF-RA	PHTF-RA	0.0957753705520561	1		10.3557770677035	10.2767296563587	10.2380688910707	10.4237421482977	10.3052343755708	10.4307483819513
CG16739-RA	CG16739-RA	CG16739-RA	0.343614917575496	1		8.96638751180024	9.06906100581174	8.74821795730885	9.43308377757735	9.30587116022032	9.05761546175434
AGO-RC	AGO-RC	AGO-RC	0.0193720067777012	1		8.37862084516327	8.73247076420188	8.70091639603706	9.17253883988188	8.5367125967641	7.90948499650116
CALX-RC	CALX-RC	CALX-RC	0.121163533439686	1		8.8840998660709	8.55670817813854	8.95819339990053	8.81387577730156	9.27414701530629	8.6110315164814
MPCP2-RB	MPCP2-RB	MPCP2-RB	0.110971070590702	1		8.8901357681301	8.67414227570164	8.46242745675036	8.89965496791969	9.10187690898985	8.24743056100328
RH4-RA	RH4-RA	RH4-RA	-0.250502953752656	1		9.50977526431399	9.74220192884756	9.62685482242713	9.4914790570983	9.1659434763401	9.46825426387356
CG31038-RE	CG31038-RE	CG31038-RE	-0.970068328114858	1		8.29919576281662	8.18244802151241	8.85702239189206	6.4049411315652	7.22302937666399	8.31663383664522
CG43673-RA	CG43673-RA	CG43673-RA	-0.661454534669726	1		8.54087463514407	8.98316231059518	9.08992825263045	8.06542246013788	8.25324602360455	8.3772800179622
HIRO-RA	HIRO-RA	HIRO-RA	-0.533795820358982	1		8.87499839818686	9.05949893268329	8.85084431290093	8.44140792666458	8.65536168453962	8.03114384241022
CG8036-RB	CG8036-RB	CG8036-RB	-0.0214729969104932	1		10.0455342861213	9.97363606754834	9.86924245407317	10.1082791053488	9.78109258986121	9.92315269206409
CG4714-RA	CG4714-RA	CG4714-RA	0.22249597888327	1		9.54463221440493	9.33387752666673	9.10298351962895	9.71244356159648	9.5103205013061	9.44010144839157
CCT2-RA	CCT2-RA	CCT2-RA	0.472030263259057	1		8.93753487785165	8.86188028794489	9.03921201330162	9.44128020274029	9.46361882676512	9.33283122326131
RYR-RE	RYR-RE	RYR-RE	0.511713204328137	1		7.77429225772048	5.79305729909275	8.2674867753792	8.71593154464371	7.9561706191161	7.28368308564136
PHGPX-RA	PHGPX-RA	PHGPX-RA	0.0323899232185831	1		9.13344079563491	9.44454017358739	9.61960542476083	9.22095089027625	9.5703269159773	9.52052121918685
NAPI-T-RB	NAPI-T-RB	NAPI-T-RB	-0.309122050868844	1		8.82230987659351	8.98063130788056	9.22980534136145	8.70576123375072	9.0037361685717	8.35002918395528
CG16926-RA	CG16926-RA	CG16926-RA	0.697049338256754	1		8.33945481131068	8.42141518889667	8.31314007551766	8.70576123375072	9.18951922602101	9.20177610839118
CDI-RA	CDI-RA	CDI-RA	0.226160863549702	1		9.91693203138062	9.79789384776827	9.87229565693134	10.0809978867431	10.0783632013529	10.1053089743112
CG10164-RA	CG10164-RA	CG10164-RA	0.218113697513346	1		9.44359774072717	9.34965541675622	9.06612686379449	9.65193074379783	9.49663987919088	9.37128965948074
RPS10B-RD	RPS10B-RD	RPS10B-RD	0.15989160708656	1		8.78716242816067	9.27519117054621	8.76145264651646	9.14520307513737	9.22521316902461	8.97796760452651
CG4161-RA	CG4161-RA	CG4161-RA	0.472546042781319	1		8.83488140419133	8.22155850885837	6.61644492779506	8.77224706580876	8.41471694094107	8.64730318197449
SPIN-RC	SPIN-RC	SPIN-RC	1.0848933541691	1		5.84507891834058	7.45283310609663	8.24410668912574	8.52476367051624	8.50289650457119	8.61561566007912
LUBEL-RE	LUBEL-RE	LUBEL-RE	0.160667933500137	1		7.96935139051885	8.52579279542312	4.07718282950796	7.76593867315008	8.01012790225629	7.87165939792238
LOQS-RA	LOQS-RA	LOQS-RA	0.115982963692828	1		9.1385203676238	9.01071416475771	8.68363995591183	9.22332936791087	9.2189780664779	8.70866371735303
CG7910-RA	CG7910-RA	CG7910-RA	0.269572706220025	1		9.32384562310616	9.04987305976531	9.20337886591687	9.81377711667168	9.0836909379896	9.40345724166876
CG4955-RA	CG4955-RA	CG4955-RA	0.0530444912064733	1		9.41876013833349	9.25857269501164	8.91146589614609	9.44332205361431	9.28811224297137	9.026970428486
NKCC-RB	NKCC-RB	NKCC-RB	-0.371186929717731	1		8.96066296262222	9.10436471318982	9.18139125807618	8.66784441491068	8.98671012965142	8.43028445219592
CG10576-RA	CG10576-RA	CG10576-RA	0.299348880097932	1		9.00026584381062	9.07619119807768	8.48254694874052	8.98903011633479	9.33306882897823	9.17717788938561
CG13887-RC	CG13887-RC	CG13887-RC	-0.16109613022221	1		9.2762454567344	9.12513956736623	9.14650799919337	8.90855022542836	9.30978807425979	8.79202802650601
CG6700-RA	CG6700-RA	CG6700-RA	-0.137106964238292	1		9.75603927250454	9.83479671870936	9.67835102889928	9.43308377757735	9.66050995512573	9.75674004392939
RAN-RB	RAN-RB	RAN-RB	0.120514112547348	1		9.90654796160896	9.90321552012324	9.89799026223256	9.85883768807968	10.0783632013529	10.1199028319391
ACT42A-RA	ACT42A-RA	ACT42A-RA	0.00226292256285929	1		10.4860219730778	10.4641415901456	10.5325080589291	10.4755422984885	10.4256346100844	10.5894712660957
CNN-RH	CNN-RH	CNN-RH	0.682930502825612	1		8.49408530831019	7.66316527465474	7.24428339980457	8.64318612502895	8.77068514690779	8.24151094058499
CG11262-RA	CG11262-RA	CG11262-RA	0.0866504038753212	1		9.06305638070048	8.74445560397635	8.57164545015264	9.07055039981646	9.10413412089757	8.39338681830401
CG7742-RA	CG7742-RA	CG7742-RA	0.136362499678589	1		9.54845372987795	8.98821103399767	9.00345480613223	9.57765714961219	9.23760311039127	9.16784434334148
PMCA-RP	PMCA-RP	PMCA-RP	-0.777342780746259	1		8.54852742373058	8.7294589329539	8.98664774188923	8.34858793775603	7.96613232756652	7.56538733636228
CG3819-RB	CG3819-RB	CG3819-RB	-0.325682930639102	1		9.29456451692477	9.1658127815343	8.70434699559759	8.94070481985081	8.74776879664494	8.54046183843955
CG34425-RA	CG34425-RA	CG34425-RA	0.30018613314892	1		9.44564836771886	9.13882511064238	9.01455171501104	9.65193074379783	9.46888318702342	9.39281420867597
PAN-RR	PAN-RR	PAN-RR	-0.607123457726405	1		8.8901357681301	9.03774969279478	9.27895000175371	8.45766095538558	8.44708593954593	8.52592400975334
LNCRNA:CR32690-RB	LNCRNA:CR32690-RB	LNCRNA:CR32690-RB	0.294338425355798	1		9.71412376490593	9.66390962532863	9.4542240511569	9.97489581618051	9.80765074453477	9.9396993449463
SEC24AB-RA	SEC24AB-RA	SEC24AB-RA	0.106295610607893	1		9.98760015928329	9.99385797549229	9.93350318327187	9.9706549311878	10.1067826656993	10.1533918030451
PATH-RA	PATH-RA	PATH-RA	0.146182139525466	1		10.258812434206	10.1895575297506	10.2960610862345	10.3997585914676	10.341081999515	10.4436965600902
EEF1BETA-RB	EEF1BETA-RB	EEF1BETA-RB	0.234769368013795	1		9.84262323985951	10.0150376443059	10.0687410470376	10.2421440137922	10.092074428421	10.3001496240088
CG5011-RB	CG5011-RB	CG5011-RB	4.65884080637216	2.81536131605935e-18		2.99308545386322	4.18527077826791	3.98991837316159	7.7918100523027	7.84719675878528	8.35552068529628
CSK-RF	CSK-RF	CSK-RF	1.10932111820121	1		2	2	7.89365803963603	8.10723316475677	2	7.88690885095205
CG3699-RA	CG3699-RA	CG3699-RA	-0.120331630186427	1		8.62652217866148	8.8369103955061	9.3375641162537	8.91445007265644	9.03246417589214	8.54046183843955
CG31635-RG	CG31635-RG	CG31635-RG	0.204619742713033	1		9.41457864469204	9.41672419192811	9.75644190761405	9.59979435720763	9.8159369649142	9.79967360087907
NINAC-RB	NINAC-RB	NINAC-RB	-0.429633128697181	1		9.39984723097029	9.26274529479723	9.48646270009104	9.01945836488381	8.40742412765883	9.31602993208944
CG17122-RA	CG17122-RA	CG17122-RA	0.245722261505964	1		9.29000651305127	8.98063130788056	8.7315020146403	9.44739710624486	9.26812028574115	9.04067086887023
EIF5-RA	EIF5-RA	EIF5-RA	0.0465271552680866	1		9.19080318448925	8.50832693917391	9.58093668192958	9.13260441402852	9.2127158997829	9.26441917273183
GUDU-RA	GUDU-RA	GUDU-RA	0.191858694733334	1		9.28772209956216	8.91586861151544	8.46242745675036	9.26317483321034	9.14417143954409	8.92354918674379
CG32459-RA	CG32459-RA	CG32459-RA	-0.0588831186265821	1		9.20297710491321	8.98063130788056	8.92034336482894	9.16513485051076	9.1659434763401	8.51123819295622
XMAS-RB	XMAS-RB	XMAS-RB	0.248035215195562	1		9.49004008892771	9.37878177748979	9.19852160881307	9.64485056078829	9.64509062198662	9.52540166960253
LTV1-RA	LTV1-RA	LTV1-RA	0.053526390297633	1		9.58239934794597	9.62877899113967	9.23692933618382	9.51690811673984	9.58656178297904	9.53511331815818
CG15200-RA	CG15200-RA	CG15200-RA	0.21726476153706	1		8.68323938542897	8.67414227570164	8.13647965556661	8.96364790009066	8.93439215612366	8.16851356005965
CG10600-RA	CG10600-RA	CG10600-RA	0.435882799755559	1		9.58239934794597	9.63523033709071	9.67485797739242	9.87254058664713	9.87132038607989	10.392527818613
CYP4D14-RA	CYP4D14-RA	CYP4D14-RA	1.36155364451677	1		7.13627704618058	6.8550656176813	7.12647698576859	8.42083071930271	8.57301709068457	8.08502863754294
MAL-B2-RE	MAL-B2-RE	MAL-B2-RE	0.840713409579232	1		7.08457632581717	7.71889636705629	6.07480008038706	7.87282473664156	8.51990362755863	7.01883736620382
BY-RA	BY-RA	BY-RA	0.0983209882053242	1		9.30815275783434	9.53011010003452	9.41498078018297	9.42277232464247	9.64043250187759	9.48087161352659
CG5565-RA	CG5565-RA	CG5565-RA	0.231082622043124	1		8.89614652254781	8.78853237237462	8.48254694874052	9.1945255160108	9.0814014878223	8.51615009432562
CG3483-RA	CG3483-RA	CG3483-RA	0.177026202171205	1		9.29910816572985	8.9421235724438	8.89954365220684	9.35930624908046	9.34456982482407	8.95644592458535
CG9498-RA	CG9498-RA	CG9498-RA	-0.0337017688681316	1		9.0496368291614	9.16803913081832	9.35294627057773	9.11733934037493	9.38411628686361	8.94191767956296
CG43897-RE	CG43897-RE	CG43897-RE	0.307383343520355	1		8.87499839818686	8.56010268096528	9.37894001589747	8.99182299320692	9.37479831603764	9.44268361789283
GW-RE	GW-RE	GW-RE	-0.207954125471694	1		8.67277336388905	8.09154222664761	9.13129590749256	8.90855022542836	7.48793290875787	8.70436632686106
CG43147-RC	CG43147-RC	CG43147-RC	-0.284157364768148	1		9.6814331076463	9.64645123753425	9.90992529711666	9.43308377757735	9.38039631727815	9.58738935225624
CG43897-RC	CG43897-RC	CG43897-RC	-0.15896425249732	1		8.50985096055936	8.7051352145415	9.4274890974672	8.94359273775767	8.12573500965487	9.09748848365965
CG14200-RB	CG14200-RB	CG14200-RB	0.524379743887897	1		8.68671125463164	7.03171875283438	7.41312127294534	8.47772308983038	8.58599545254295	8.12416125644075
LECTIN-37DA-RB	LECTIN-37DA-RB	LECTIN-37DA-RB	-0.391437774901894	1		5.65965502327411	5.88254236075559	8.63772833484511	6.82390215008812	6.4924152596093	7.54630561469414
RED-RE	RED-RE	RED-RE	0.934284215173963	1		2	7.80152406557827	7.69415999525274	7.51727168983542	7.09269391103969	8.96365554944871
AGXT-RA	AGXT-RA	AGXT-RA	0.436270282470675	1		8.66223086149806	8.46552543919499	8.43378029876906	8.75591064210066	9.23348494146013	8.82407014639565
TPNC41C-RA	TPNC41C-RA	TPNC41C-RA	-0.264821429692825	1		9.48406650630981	9.49151943802254	9.4316345524431	9.03036597509453	9.33499203988962	9.2349281128812
CG43392-RA	CG43392-RA	CG43392-RA	-0.170696151512177	1		9.5253713054053	9.64645123753425	9.85078628699804	9.30194932832703	9.55225498496547	9.65797708714581
CG43783-RE	CG43783-RE	CG43783-RE	0.083128991147818	1		9.59538768477853	9.28957694451658	9.19120492223117	9.56645984852788	9.49492064368751	9.27315020384748
CNC-RL	CNC-RL	CNC-RL	1.66931861316469	1		5.94123229706832	6.78716657610554	6.47899601203453	8.23531062926972	8.36287569400763	7.43659098380768
SU(W[A])-RC	SU(W[A])-RC	SU(W[A])-RC	-1.87956832400892	0.0260460365684886		8.29465239031779	8.15127837882393	8.28592181562577	6.02338800730117	6.82355254321973	6.251226240139
PKA-R2-RB	PKA-R2-RB	PKA-R2-RB	-0.212005123482035	1		9.62825903247603	9.72264495455991	9.80038339674402	9.44943032425771	9.52724084164675	9.54716166118187
CG13245-RA	CG13245-RA	CG13245-RA	0.198293358596738	1		9.64798449037151	9.53183993085467	9.47445747103939	9.88761492243121	9.70282744156793	9.64682299730143
CG43816-RA	CG43816-RA	CG43816-RA	0.198293358596738	1		9.64798449037151	9.53183993085467	9.47445747103939	9.88761492243121	9.70282744156793	9.64682299730143
CG32240-RA	CG32240-RA	CG32240-RA	0.247685229167448	1		8.97493196942581	9.0642878913198	8.66263137425155	9.13513296327782	9.32728376560151	8.98152354332271
CG32444-RA	CG32444-RA	CG32444-RA	0.207477893126798	1		9.77899071587938	9.83479671870936	10.0144999137739	10.1588580277934	9.99445845604343	10.1020457486366
CG30197-RA	CG30197-RA	CG30197-RA	-0.605244268540224	1		9.02516251896004	8.98821103399767	9.24872504050875	8.32220146798185	8.57627264307311	8.56437067069543
MF-RA	MF-RA	MF-RA	-1.07481998950657	1		7.51782020913356	6.84396871363093	8.74155480390447	6.71993768561979	7.28800860007498	6.46952397966041
CG1640-RC	CG1640-RC	CG1640-RC	0.672404628934022	1		8.04704220187145	8.45826675308176	8.57913925701829	8.57405086791002	9.09053756975043	9.36585796713482
ARF1-RA	ARF1-RA	ARF1-RA	0.133130090039176	1		9.96918623783141	10.1211125389794	10.306256553216	10.2041155647495	10.1962537825171	10.4071447200704
MFAS-RP	MFAS-RP	MFAS-RP	-0.382627364719759	1		8.68323938542897	9.09737274603244	8.84152730344712	8.29532339211269	8.79603828196392	8.36644137416493
CG6304-RA	CG6304-RA	CG6304-RA	0.163099865626806	1		9.39984723097029	8.91321664378928	8.43378029876906	9.25389795196315	9.07220718137889	9.05761546175434
CG10749-RA	CG10749-RA	CG10749-RA	0.27833221730641	1		9.05501963801439	9.0131929826688	8.82901028147703	9.37650538749452	9.33306882897823	8.98860923452391
TPR2-RA	TPR2-RA	TPR2-RA	0.287570607379076	1		9.3171410003641	9.51094379792548	9.26971727576219	9.66073238793955	9.6543619836709	9.65575315747213
7B2-RA	7B2-RA	7B2-RA	-0.932116264786255	1		8.70736882108887	8.80006224683857	8.64845374496903	7.86065323311012	7.76398905135716	7.77661424014603
KRAKEN-RB	KRAKEN-RB	KRAKEN-RB	0.0215503824146672	1		9.39984723097029	9.60596935111113	9.61231941555269	9.36362529435993	9.6833342906441	9.62652570773004
VVL-RD	VVL-RD	VVL-RD	-0.477776146026574	1		8.16623881223403	8.87828997297018	9.11076034634426	8.26793504360416	8.31690771620137	8.31099200901142
CG3788-RA	CG3788-RA	CG3788-RA	0.143298732243269	1		9.63905179282454	9.45369425112127	9.34197577825199	9.73762029339319	9.62793681450096	9.49835254853513
CG13088-RA	CG13088-RA	CG13088-RA	0.335968851128114	1		9.1385203676238	8.89182355739969	8.87843967263119	9.38502867278975	9.3970611596899	9.11701921498958
CG7387-RA	CG7387-RA	CG7387-RA	0.302250526214118	1		9.50388300620616	9.30382068643787	9.28124898049892	9.77862909494899	9.62479590825238	9.58738935225624
STV-RA	STV-RA	STV-RA	1.3302946013263	1		7.0633658632655	7.61175192485938	7.33560203021604	8.72938138424714	8.41834956958916	8.82407014639565
CG42782-RA	CG42782-RA	CG42782-RA	0.0489580630561703	1		8.69363002779504	8.42514299431253	8.16663768656689	8.91739097316673	8.67067221013704	7.55587802320786
CG15208-RA	CG15208-RA	CG15208-RA	0.259094684004813	1		9.5879801022866	9.48974054967308	9.24401832566891	9.78830015428693	9.65127814522451	9.67344933845021
CG15628-RA	CG15628-RA	CG15628-RA	-0.11841406084038	1		9.99041232535507	10.0672616917373	9.99362193923146	9.7834727283068	9.85532950309567	10.0538802761224
CYPE-RA	CYPE-RA	CYPE-RA	-0.712442542429024	1		8.14115120146707	8.23436322130071	6.65949758812021	7.01173936719413	8.02925894405577	4.97160492097139
MUB-RN	MUB-RN	MUB-RN	-0.954811534524811	1		8.38718187757277	8.53617170653047	8.90253346251966	7.58542082139355	7.22302937666399	8.11771242217989
ASRNA:CR45604-RA	ASRNA:CR45604-RA	ASRNA:CR45604-RA	0.398483880415711	1		9.21745149263038	9.2268874875145	9.12618935587996	9.58876821310675	9.59461121646854	9.57802443006293
RAPTOR-RB	RAPTOR-RB	RAPTOR-RB	-0.0612283911659841	NA		2	8.00949656840491	2.58049047305876	2	2	7.96082810258461
CUL1-RD	CUL1-RD	CUL1-RD	0.00403709725431682	1		8.64805327165197	8.64566769588556	8.30863920973404	8.96649029974549	8.69483602854828	7.68362188284656
ND-B22-RB	ND-B22-RB	ND-B22-RB	-0.235597511896823	1		9.24361648841822	9.17026204972048	9.425411894558	8.92032589091292	9.27414701530629	8.9161358021879
BRUCE-RB	BRUCE-RB	BRUCE-RB	0.614099989314845	1		8.04704220187145	7.82992343712387	8.09002657604048	8.62170972906231	7.03707371715998	9.32165213096634
CG15255-RA	CG15255-RA	CG15255-RA	0.786121921542939	1		7.26262143190481	8.14677008598514	8.32209989996537	8.60721243641022	8.88010529703094	8.76752059688387
ATP8A-RO	ATP8A-RO	ATP8A-RO	-0.120304795018377	1		8.32615956617519	8.35261311313146	8.1516374723942	8.13781472895971	8.76213411645151	7.13834013684023
STX-RA	STX-RA	STX-RA	0.352322369785656	1		9.62645236315112	9.54389101723122	9.69569054098616	9.98334036942709	9.90018445263359	10.0385994053793
ACT79B-RB	ACT79B-RB	ACT79B-RB	-0.437846007502604	1		9.0657253767705	8.7294589329539	9.3375641162537	8.24470741387949	8.80716489322185	8.7757360841357
SNF4AGAMMA-RP	SNF4AGAMMA-RP	SNF4AGAMMA-RP	0.373379210380254	1		8.60466487641589	8.7051352145415	8.50238971368828	9.01397347764322	9.18312758917524	8.67830964746024
LNCRNA:CR9284-RE	LNCRNA:CR9284-RE	LNCRNA:CR9284-RE	0.304026604987586	1		8.83488140419133	8.58030366395102	8.30863920973404	9.09673136119967	9.03009190407436	8.46117686631989
ALDH-III-RE	ALDH-III-RE	ALDH-III-RE	0.00852124577475715	1		9.95629904775361	9.98251804946589	10.325320259323	10.041107458172	10.0387917612916	10.2331177704434
GBETA13F-RC	GBETA13F-RC	GBETA13F-RC	-0.19846129195156	1		2	8.10554865725695	7.23482539555174	7.9666677966422	2	6.93328924488656
GYF-RG	GYF-RG	GYF-RG	-0.305879298987546	1		9.30815275783434	9.54731577586196	9.54503455424557	9.3041980497019	8.85083256554728	9.30755533826468
FDH-RA	FDH-RA	FDH-RA	-0.134098429923748	1		9.59907726171344	9.55584227209033	9.4542240511569	9.39771992310897	9.49835706834847	9.30187782599339
CG3323-RA	CG3323-RA	CG3323-RA	0.16214932120321	1		9.79033095094366	9.60268119119274	9.4460505537165	9.88761492243121	9.71764497158327	9.73162046361572
CG11635-RA	CG11635-RA	CG11635-RA	0.286957603813718	1		9.54463221440493	9.30179445585682	9.26507866052714	9.72592580637138	9.65282088843142	9.59901066081416
LNCRNA:NOE-RD	LNCRNA:NOE-RD	LNCRNA:NOE-RD	1.07082329085484	1		7.72786492993029	7.79000591464348	8.07420377770201	8.82957232821952	8.6645674838812	9.2408747497473
BARAA1-RC	BARAA1-RC	BARAA1-RC	0.239580670254817	1		8.30372487211566	8.24283699070447	8.21554107135467	8.5552929895195	8.91908894277031	7.76014629856807
CG46298-RA	CG46298-RA	CG46298-RA	0.556752681125082	1		8.96352807655365	8.87010846147201	8.56033124580982	9.44739710624486	9.24580434924503	9.38478008917839
CG15111-RA	CG15111-RA	CG15111-RA	0.0650075422974812	1		9.02790248032251	9.0522855558035	8.78432517058196	9.05727956911084	9.24784739502926	8.70866371735303
CG4161-RB	CG4161-RB	CG4161-RB	-0.362407066956757	1		7.49423835214505	8.05351300075971	8.59030748428222	7.88489441202742	8.38532185327822	6.27460369043686
MICAL-RE	MICAL-RE	MICAL-RE	-0.156440917237612	1		9.17110868114239	9.47902091004449	9.14650799919337	9.05994351910758	9.20642643296512	9.0843195428264
JHEH1-RA	JHEH1-RA	JHEH1-RA	0.000556051691085522	1		9.29000651305127	9.52490812796113	9.75478845980345	9.34627098661023	9.61057658951228	9.63558199806783
ZNT63C-RB	ZNT63C-RB	ZNT63C-RB	0.0297864479521429	1		8.99747283775891	9.09034672747387	9.21785328103728	9.22807459168042	9.31174255057912	8.80412737118832
CG5265-RA	CG5265-RA	CG5265-RA	0.117156837873771	1		9.16862785640113	9.14561950477306	8.81638370892161	9.25389795196315	9.29997577716576	8.9161358021879
CNC-RA	CNC-RA	CNC-RA	-22.3936263980989	NA		2	2	8.27211766680092	2	2	2
MF-RC	MF-RC	MF-RC	-0.088714904694086	1		10.0802662688601	10.1551798677009	10.2249916237675	9.82634884595589	9.9537347444718	10.3669262915454
TRPL-RA	TRPL-RA	TRPL-RA	0.148986135196965	1		10.2945205782211	10.0395632409573	9.87686337989117	10.1588580277934	10.1157599177919	10.3991902289925
TRP1-RC	TRP1-RC	TRP1-RC	-1.105294982909	1		7.13627704618058	8.55330566957952	7.66628601097799	6.81130898865982	7.25588479182335	6.22746373328909
EIF2A-RD	EIF2A-RD	EIF2A-RD	0.0989056194015214	1		9.16365337221817	9.36526261856057	9.42956331390383	8.81702877952266	9.40257360244812	9.86466069926229
MFS14-RA	MFS14-RA	MFS14-RA	0.367946510997988	1		8.30823980748887	8.42141518889667	8.5335811747808	8.8543369111627	9.06063128087937	8.35002918395528
CG7461-RB	CG7461-RB	CG7461-RB	0.0342422999651544	1		9.8206696828249	9.71047677952606	10.2557126203089	9.79631014098105	9.83915938812831	10.2670229743388
CG8838-RA	CG8838-RA	CG8838-RA	0.223943058008542	1		9.42500974198893	9.1769103294417	9.10558045586139	9.65193074379783	9.42260757980316	9.29331944335065
CG14439-RA	CG14439-RA	CG14439-RA	-1.094645005615	1		8.40836480478159	8.2762429560776	8.82271080874109	7.40441708546389	7.63879517407852	7.24869689729448
CG15099-RB	CG15099-RB	CG15099-RB	0.0941282483484062	1		7.21532769620417	8.66471305647257	8.86010153844112	8.41251694881216	8.59885810232472	8.4864246589196
SYT4-RA	SYT4-RA	SYT4-RA	-0.751788086090678	1		8.7243603461196	8.83970626591603	9.05273220291019	8.19225083650914	7.85257695889415	8.33342813712471
CG14297-RA	CG14297-RA	CG14297-RA	0.192208325417242	1		9.63186559784982	9.52142969675782	9.36816614757728	9.81693033428695	9.65897541669838	9.62197615442124
RSPH3-RA	RSPH3-RA	RSPH3-RA	0.180073702170318	1		9.54845372987795	9.43347805428211	9.13384242108898	9.64307507249968	9.54728673260466	9.48838939404702
TEKTIN-A-RA	TEKTIN-A-RA	TEKTIN-A-RA	0.30814169868749	1		9.0496368291614	8.8755679544715	8.78756327216977	9.34845172583056	9.29603209539017	8.9600552406227
CG31244-RA	CG31244-RA	CG31244-RA	0.224209644549871	1		9.15114159908365	8.81434620615446	8.48254694874052	9.13007142531824	9.19376463951013	8.83982822873129
PHB2-RE	PHB2-RE	PHB2-RE	0.287434339455099	1		9.39773040991647	9.14787721063928	8.85702239189206	9.40821134297689	9.48282828509354	9.41665156169358
CG9673-RA	CG9673-RA	CG9673-RA	0.550210034982774	1		8.13099271666761	8.71734833512427	8.56033124580982	9.02492247844607	9.11088464413029	8.96724689590729
NTL-RA	NTL-RA	NTL-RA	0.111369527258641	1		9.20539961007328	8.87828997297018	8.64131233838943	9.29291922735906	9.06063128087937	8.6913968129428
MSPS-RF	MSPS-RF	MSPS-RF	0.0811290299568088	1		8.87499839818686	9.06667642252864	9.06879093688906	9.17499841641801	9.26812028574115	8.75925805813166
CG17344-RA	CG17344-RA	CG17344-RA	0.146290122241634	1		9.24832319456538	9.154629206523	8.95243456152306	9.37864093421256	9.36730036417305	9.026970428486
CG43731-RA	CG43731-RA	CG43731-RA	0.146290122241634	1		9.24832319456538	9.154629206523	8.95243456152306	9.37864093421256	9.36730036417305	9.026970428486
CG17387-RA	CG17387-RA	CG17387-RA	0.214754145759734	1		9.56552637622799	9.33585922527012	9.08467288603569	9.69198097108243	9.47761465664441	9.48588781741849
CRY-RA	CRY-RA	CRY-RA	0.0304976173416131	1		9.7724703337666	9.84874251983045	9.61231941555269	9.73762029339319	9.78391131996148	9.81569893738304
YTHDC1-RA	YTHDC1-RA	YTHDC1-RA	-0.333112309132275	1		9.14862617055596	9.34572709160132	8.91146589614609	8.73938711140997	8.84544584402204	8.86314725250022
CG44245-RA	CG44245-RA	CG44245-RA	-0.00359416195746161	1		9.42916115457221	9.58446111703599	9.68183564345743	9.39982431953152	9.67576622969115	9.6059387755784
RAPTOR-RC	RAPTOR-RC	RAPTOR-RC	-0.00247187770216302	1		7.7479455771857	2	7.94676123225364	7.81091360272511	7.88444349875548	2
UND-RA	UND-RA	UND-RA	0.181700740765803	1		10.2186048493699	9.76885046433016	10.033717143845	10.2596305571778	10.0656790651753	10.265565286057
F-CUP-RA	F-CUP-RA	F-CUP-RA	0.269712489943951	1		8.91402997384394	8.67100604518194	8.54892760902306	9.00016932966175	9.2127158997829	8.6913968129428
CG6628-RA	CG6628-RA	CG6628-RA	-0.170621784267981	1		9.20781805429544	9.38070278566796	8.89053686441126	9.03849290193234	9.05364089289948	8.9161358021879
CG12983-RB	CG12983-RB	CG12983-RB	0.744861212354135	1		8.47010901048999	8.51183706729387	8.11085726024171	9.17253883988188	8.99159525014893	9.17407341182617
VELO-RD	VELO-RD	VELO-RD	0.295621294371737	1		9.09476299755824	9.05949893268329	8.89354537907493	9.21618213885973	9.46361882676512	9.23790449523837
CG5096-RA	CG5096-RA	CG5096-RA	0.577307386587224	1		8.12076219514042	8.29673557901735	8.45430043407958	8.76899454645813	9.08597676072478	8.71294834511162
EIF3H-RB	EIF3H-RB	EIF3H-RB	0.281252242677961	1		9.71921840041596	9.69666377492956	9.6286614943136	9.92169956411825	9.93610458268007	10.0317556055013
YME1L-RD	YME1L-RD	YME1L-RD	0.316586311746945	1		9.17110868114239	9.36137661830854	9.1764592785839	9.69198097108243	9.46713053379635	9.49337957188296
CG9281-RD	CG9281-RD	CG9281-RD	-0.000959656605753762	1		9.96918623783141	9.93755100556641	9.71452634485997	9.93482086238917	9.78953231210737	9.90641405720071
IF-RC	IF-RC	IF-RC	0.010564642880162	1		8.16623881223403	6.02691279193006	6.09585017549269	7.30011973571037	8.03400232666209	2
ENDOS-RA	ENDOS-RA	ENDOS-RA	0.332818411115064	1		10.2796536520686	10.0528766910784	10.0687410470376	10.3559907059325	10.2359065448441	10.7647957144794
SQH-RA	SQH-RA	SQH-RA	-0.00669751173675803	1		9.32607359111169	9.43901971650323	9.36816614757728	9.28383224908957	9.52892201211492	9.28182871342195
CG43693-RA	CG43693-RA	CG43693-RA	0.207735640046796	1		8.62652217866148	8.9264280010239	8.81955072735371	8.95222196726899	9.23965779499117	8.76752059688387
CG8329-RA	CG8329-RA	CG8329-RA	-0.0417130594987707	1		8.58619404313646	8.2762429560776	6.67356762735526	7.82976749438132	8.42197307444179	7.66605080028695
BUG22-RA	BUG22-RA	BUG22-RA	0.364237386671032	1		9.37208329001677	9.15687286776295	9.03376825965793	9.6501639528898	9.50007221602586	9.51316944711698
MGSTL-RA	MGSTL-RA	MGSTL-RA	0.022008924107797	1		9.4920257992933	9.73771225427837	10.0593948644944	9.6107368701158	9.56378146725803	10.1612520835581
CG11878-RA	CG11878-RA	CG11878-RA	0.359078267187354	1		8.62652217866148	8.80006224683857	8.71459011823062	9.0221930085352	9.26812028574115	8.88988478982422
SFP26AD-RB	SFP26AD-RB	SFP26AD-RB	-0.163488915856169	1		9.61556457592647	9.62716163694376	9.54885607544906	9.3064432714604	9.52387261207465	9.46571749801591
WDP-RA	WDP-RA	WDP-RA	-0.573092614785868	1		9.10258195645414	7.97938804478201	8.81955072735371	8.2998379899336	7.95116385124785	8.14967213958324
CG31533-RA	CG31533-RA	CG31533-RA	0.183195946443397	1		9.30363754960299	9.13199856674018	8.88450094805641	9.56645984852788	9.18312758917524	9.10076202198586
PP1-87B-RA	PP1-87B-RA	PP1-87B-RA	-0.102870513816751	1		10.0113306403654	10.0944383591532	10.2427950238735	9.94926147115449	9.9284823434589	10.1659477774569
DIAP1-RA	DIAP1-RA	DIAP1-RA	-0.0459425028313985	1		9.52343099562229	9.70281922120285	9.7381489136002	9.59979435720763	9.65127814522451	9.58271448992537
CG42523-RA	CG42523-RA	CG42523-RA	0.300331894197888	1		9.37208329001677	9.14561950477306	9.11334333398231	9.65193074379783	9.47935462708643	9.39281420867597
SAU-RA	SAU-RA	SAU-RA	-0.453428057258701	1		8.5899071768204	8.82849012698804	9.16156136347716	8.65380561171484	8.50631400598584	8.05833780062403
CG10576-RC	CG10576-RC	CG10576-RC	0.123492866229655	1		9.2762454567344	9.23115260498622	9.19852160881307	9.62699657755262	9.29009628577344	9.1040281493227
COX5B-RB	COX5B-RB	COX5B-RB	-0.205981936729792	1		9.83168821947566	9.83058655480012	10.0620713863613	9.58692230159432	9.59781845664257	9.91759469779925
CG15547-RA	CG15547-RA	CG15547-RA	0.453843607031525	1		9.1735852472373	8.8891269778928	8.88752206284859	9.48554660970286	9.42079776162896	9.41138830521636
EIF4E3-RA	EIF4E3-RA	EIF4E3-RA	0.0288975793409586	1		8.95779214740595	8.77690960945356	8.24881311616308	8.79160968279413	8.96203327982886	8.32785173113612
TRANSIB2{}1003	TRANSIB2{}1003	TRANSIB2{}1003	9.22928831813412	3.7906859813392e-09		2	2.28895806760478	2	7.63628596864755	7.97602572254634	7.45716973940942
CG42825-RA	CG42825-RA	CG42825-RA	0.0757569123893594	1		7.14639852033771	7.40077398117718	8.95531685417054	8.13781472895971	7.94109788519045	8.33342813712471
RHOGDI-RA	RHOGDI-RA	RHOGDI-RA	-0.0211166026471129	1		9.12066306510646	9.31591866953258	9.48446875327425	9.27697925642163	9.42441513045832	9.16158826317972
ACK-RA	ACK-RA	ACK-RA	0.0161602010042427	1		9.79837688866532	9.80649406117313	9.75313311483042	9.84500338860216	9.80626506891822	9.75050103328789
TOUS-RA	TOUS-RA	TOUS-RA	0.117722414196902	1		9.59538768477853	9.29569863319862	9.18385093954661	9.64662386671389	9.44770949806681	9.34392435713841
HRD3-RA	HRD3-RA	HRD3-RA	-0.105035613628542	1		9.68490932117228	9.6811592686654	9.3960125824706	9.50327126593962	9.47238211876719	9.49337957188296
CG5355-RA	CG5355-RA	CG5355-RA	0.0645346838768254	1		9.61920297579562	9.51094379792548	9.37464011869298	9.6305850940275	9.6121634523515	9.45296632629468
SWS-RA	SWS-RA	SWS-RA	0.174150900772684	1		9.71582397650966	9.51269674894695	9.30403949560774	9.6305850940275	9.72206071584734	9.72739101329187
CNGL-RE	CNGL-RE	CNGL-RE	-0.207091923189363	1		6.72812521845045	8.21726489093179	7.69415999525274	2	7.24774081866277	8.55007297042749
GLUT3-RA	GLUT3-RA	GLUT3-RA	0.0706963237123361	1		8.80004260910326	8.51533867587198	8.31314007551766	8.76246742658644	8.93692698397447	8.01735219472781
ACE-RA	ACE-RA	ACE-RA	-0.576442724971665	1		9.05770352974496	9.09737274603244	9.23692933618382	8.5014350975973	8.3890291603681	8.77982635031609
THETATRY-RA	THETATRY-RA	THETATRY-RA	-0.149464272065507	1		9.22702103118251	9.32791604584955	9.40024934213115	8.96649029974549	9.36730036417305	9.14899412358901
LERP-RD	LERP-RD	LERP-RD	0.609429305208033	1		8.22472682835622	7.81295098608325	2	8.31329763264841	8.06677637707378	7.73508647400762
RFESP-RE	RFESP-RE	RFESP-RE	0.159547754077734	1		9.8779799593519	9.507431493128	10.2033334198254	9.99173578151519	9.7264629858061	10.361478115311
NINAC-RC	NINAC-RC	NINAC-RC	-0.243743051572962	1		9.12066306510646	9.14561950477306	9.53543622824123	8.62531140357921	9.13094873956894	9.28182871342195
KLHL10-RA	KLHL10-RA	KLHL10-RA	0.185060561058019	1		9.38496384105614	9.25229108001298	9.05273220291019	9.44128020274029	9.50520545857339	9.30187782599339
AP-1GAMMA-RB	AP-1GAMMA-RB	AP-1GAMMA-RB	1.73852205768643	1		5.27296775646397	6.93044212346803	3.45088204689895	7.91463408859984	8.03400232666209	5.36916511853256
ROOT-RE	ROOT-RE	ROOT-RE	1.15000373261743	1		7.08457632581717	5.42724866951748	7.65923254644958	8.63606279008282	7.86859821135849	7.6302532892301
UBC87F-RA	UBC87F-RA	UBC87F-RA	0.266987330855385	1		9.41667090646243	9.31992889069898	9.27203100248822	9.62699657755262	9.64043250187759	9.53269152804184
CG33306-RA	CG33306-RA	CG33306-RA	2.2637224899907	1		4.68871869088008	5.27031155369565	6.76839341118364	7.95526585060495	8.17380754952433	7.96082810258461
DUBAI-RA	DUBAI-RA	DUBAI-RA	0.0879000927038458	1		10.0264802405564	9.90455133729842	9.86771342613877	10.1488831075187	9.90537098045727	10.0023017303867
RPL17-RE	RPL17-RE	RPL17-RE	0.255063274129907	1		9.86271382660166	9.48974054967308	9.41916228068533	9.97206994511802	9.6543619836709	9.92868935625924
RED-RA	RED-RA	RED-RA	-0.30501371475905	1		8.83800724359651	8.97301154847765	8.82901028147703	8.99182299320692	8.54670476980648	8.03799053808441
CG1275-RA	CG1275-RA	CG1275-RA	-0.290822777109713	1		8.98060028943225	9.17026204972048	8.86010153844112	8.51702931795242	8.95454715974766	8.65177368576578
BICRA-RB	BICRA-RB	BICRA-RB	-2.9495375801516	1		6.54131907013382	7.91721772754296	8.07420377770201	2	6.33219265987802	2
CG42397-RA	CG42397-RA	CG42397-RA	-0.688993303742489	1		8.39569240787599	8.48708491133006	9.06612686379449	7.87282473664156	8.15651139496188	7.95360429870936
CG7634-RA	CG7634-RA	CG7634-RA	0.137373712436822	1		9.28314239220239	9.08564363327026	9.04192620656106	9.37864093421256	9.38597268086938	9.03040775523429
QVR-RC	QVR-RC	QVR-RC	-0.730330766371774	1		8.00871970062213	8.24283699070447	7.5566823438571	5.70724915113219	8.17809938130433	6.82661634230211
CG8093-RA	CG8093-RA	CG8093-RA	0.512777311761669	1		7.57139027135886	7.80724883922056	7.4625793524332	8.39995576667647	8.55002017393747	6.9479042004814
CG34051-RB	CG34051-RB	CG34051-RB	-0.0437265848018591	1		9.1735852472373	9.2417605574668	9.12106466493404	9.07582473910078	9.34265934789495	8.95282755615531
SVIL-RW	SVIL-RW	SVIL-RW	0.0502180623368676	1		9.37423805042353	9.34178804076869	8.87539945850271	9.24923704528939	9.33499203988962	9.2048216045987
CG31288-RA	CG31288-RA	CG31288-RA	-0.0468174785441335	1		8.7107831734016	9.07619119807768	8.27673374112224	8.65380561171484	8.84003893420292	8.52104532901741
CG1486-RA	CG1486-RA	CG1486-RA	-0.0396569841287972	1		8.39992892025097	8.48708491133006	8.84463966358738	8.60721243641022	8.92165077762611	7.95360429870936
SET1-RH	SET1-RH	SET1-RH	-1.40659371006254	1		7.7677505576181	8.38742425822464	7.43806224086756	7.38754943325443	6.77903830770557	2
CG14661-RB	CG14661-RB	CG14661-RB	-0.294627519889113	1		8.89914253470462	9.09269253762225	8.59401109658792	8.4373158977025	8.81820634817316	8.46117686631989
TOB-RA	TOB-RA	TOB-RA	0.247170800388353	1		9.12578774574727	9.01071416475771	8.92916654087719	9.37436667495054	9.35787279077084	9.04407574612418
CG18171-RA	CG18171-RA	CG18171-RA	0.195673416217129	1		9.27393913174966	8.79430882777637	8.85702239189206	9.38502867278975	9.20221817041958	8.92724164247299
CG12099-RB	CG12099-RB	CG12099-RB	-0.0977172639334088	1		10.0209896838639	10.048049639606	10.0020094200443	9.82007667511884	9.89367496184536	10.0623002293944
CHIC-RA	CHIC-RA	CHIC-RA	0.0159121377527382	1		9.8975874522741	10.0850435585558	10.1042338946067	9.83725995492751	9.99202280622819	10.2829610846774
CG46280-RA	CG46280-RA	CG46280-RA	0.194128255011197	1		9.38068308901418	9.2247501909912	9.34197577825199	9.61436600815399	9.55225498496547	9.34115906001405
CG7457-RB	CG7457-RB	CG7457-RB	0.0649893299881088	1		9.60091851777915	9.70281922120285	9.93933793483679	9.64839499563484	9.85666886727606	9.9396993449463
CG7945-RA	CG7945-RA	CG7945-RA	0.580504359512576	1		8.76762394514755	8.72341634169255	8.73486073357315	9.44128020274029	9.19164349438537	9.31321059508326
WDP-RE	WDP-RE	WDP-RE	0.625635398589549	1		2	7.70669639983074	7.30880819067895	6.50216998987503	8.2653985425655	7.39453135619977
AGO2-RB	AGO2-RB	AGO2-RB	0.181640909113105	1		8.96638751180024	9.09269253762225	9.6286614943136	9.17007506297826	9.00615213968468	9.95786464138159
CG2871-RA	CG2871-RA	CG2871-RA	0.180963803545409	1		8.98060028943225	9.10900726958457	8.68015970193453	9.29065284297188	9.14855221159609	8.86699737324487
COX6B-RC	COX6B-RC	COX6B-RC	-0.029033961100311	1		9.66039807141774	9.71961251887651	10.0911899889099	9.52464311735725	9.62950470705425	10.1830357326324
CHER-RI	CHER-RI	CHER-RI	-0.340196313709369	1		6.54131907013382	6.31102314352713	8.16663768656689	6.63673222222947	8.03400232666209	2
ACCORD{}818	ACCORD{}818	ACCORD{}818	-0.264310020584031	1		8.34385947101683	8.56348921564456	9.31754297021895	8.46169576310378	8.54670476980648	8.61561566007912
DIP1-RE	DIP1-RE	DIP1-RE	-0.570993646440962	1		8.63373497249666	8.99324215094627	9.07410436995468	8.43321222917609	8.27344372159824	8.33342813712471
CG15109-RE	CG15109-RE	CG15109-RE	0.255417193142589	1		10.8079423724563	10.5425965444345	10.6852793216682	10.9194551848288	10.6203482731485	11.2141892238616
CG16974-RA	CG16974-RA	CG16974-RA	-1.56636636084425	1		6.60141587915561	7.85777454382282	8.40032863677269	5.56446822813842	5.35737897125023	7.1884324616422
RAB3-RA	RAB3-RA	RAB3-RA	-0.5874218844679	1		9.01691127347329	9.0642878913198	9.15906335177765	8.48170225455267	8.19089879842546	8.77982635031609
CG9747-RA	CG9747-RA	CG9747-RA	-0.482168949543185	1		9.15114159908365	9.11132295741306	9.41078712480108	8.67481291751919	8.43637676510256	9.08100843928811
CG13544-RA	CG13544-RA	CG13544-RA	0.227475647383526	1		9.14610634856079	8.7051352145415	8.49051683450468	9.12753398153052	9.13977732466498	8.80010552050887
ASPRS-RA	ASPRS-RA	ASPRS-RA	0.387405904250627	1		8.52931879541944	8.71734833512427	8.7448902273633	9.12753398153052	9.18099073533241	8.80813804117762
CG14200-RC	CG14200-RC	CG14200-RC	-1.72939856694593	1		2	8.11481129822159	7.03134589805663	2	2	6.9623725855334
14-3-3EPSILON-RA	14-3-3EPSILON-RA	14-3-3EPSILON-RA	0.112635504240365	1		10.133391665145	10.234864254491	10.2273781426049	10.211322673592	10.2593879414977	10.4578066054245
LPR1-RQ	LPR1-RQ	LPR1-RQ	-1.51325039438853	1		8.18599945342876	8.26796370230569	8.34865026572474	6.71993768561979	6.22011250196514	7.27211503790562
CG1902-RC	CG1902-RC	CG1902-RC	0.250417679264033	1		9.16115968320534	9.27312429977237	9.37679166925445	9.57393436384982	9.55720618670695	9.42451061784353
CG31075-RA	CG31075-RA	CG31075-RA	0.108605798405771	1		8.61927314299573	8.75634170230343	8.24881311616308	8.93200621789775	8.82369554742916	8.09819113676977
HML-RA	HML-RA	HML-RA	-0.689917694146976	1		8.26244173380212	5.88254236075559	5.91816579253243	7.77245014244169	2	5.53321698372791
RHEA-RI	RHEA-RI	RHEA-RI	-0.0431236171180507	1		8.29009466449916	8.71734833512427	8.0256667290656	7.76593867315008	7.4170765262776	9.17717788938561
HIPK-RA	HIPK-RA	HIPK-RA	-0.0180483212818074	1		9.43330065556789	9.60596935111113	9.81790872376151	9.48554660970286	9.65897541669838	9.67783967449025
TSP42ED-RA	TSP42ED-RA	TSP42ED-RA	-0.073556191898071	1		8.49408530831019	8.9264280010239	8.94375297129253	8.66784441491068	9.01817167770833	8.43547934418989
EIF4E5-RA	EIF4E5-RA	EIF4E5-RA	0.280581108848863	1		9.14358211772397	9.14561950477306	8.98664774188923	9.47958966697168	9.40257360244812	9.21693970397635
SMG5-RB	SMG5-RB	SMG5-RB	0.366597116650006	1		9.0496368291614	9.2268874875145	9.32647557662126	9.50327126593962	9.58656178297904	9.61969598628308
KLP10A-RE	KLP10A-RE	KLP10A-RE	0.142391515951814	1		9.57679692180204	9.44637564169141	9.15906335177765	9.74094423760211	9.38597268086938	9.48838939404702
WHIP-RA	WHIP-RA	WHIP-RA	0.369398040943049	1		8.91994219882342	8.62636754567256	8.51025102845162	9.20659708534734	9.13757523821733	8.80412737118832
SLS-RU	SLS-RU	SLS-RU	0.203462852428202	1		8.71418946421691	7.17143500439696	9.02556391989587	8.62890410893654	8.36287569400763	9.03040775523429
CG7518-RF	CG7518-RF	CG7518-RF	0.0646842827308497	1		7.26262143190481	6.2280957946359	7.30880819067895	6.50216998987503	8.27344372159824	2
HIS3.3B-RE	HIS3.3B-RE	HIS3.3B-RE	-0.164987890567866	1		9.81115777705279	9.8584249856996	10.0727280930182	9.66948066015299	9.66663183844719	9.91759469779925
LILLI-RD	LILLI-RD	LILLI-RD	0.460080817173892	1		8.32170045032186	8.34476189360055	8.47453279021637	9.07845469541406	8.92165077762611	8.42507078668584
MILT-RD	MILT-RD	MILT-RD	0.301008725830957	1		8.71758773151256	9.21401595397554	9.23218391712437	9.21856848492373	9.41353569949455	9.47583790758461
ZASP66-RH	ZASP66-RH	ZASP66-RH	-0.246882793201134	1		8.41256432115549	8.89988318568402	8.82271080874109	8.04942567831559	8.82643233483486	8.46626189638532
TREH-RG	TREH-RG	TREH-RG	-0.0440235439098621	NA		8.02526843281195	2	2	2	2	7.98228499272115
PCYT2-RA	PCYT2-RA	PCYT2-RA	0.115821227895966	1		9.43742831313595	9.20102854774764	9.05273220291019	9.47360802578113	9.3933744614773	9.17407341182617
IP6K-RA	IP6K-RA	IP6K-RA	0.109485251611775	1		9.73439524317646	9.91916426856	9.77776604358774	9.81061699214676	9.90924867662044	10.0420091691896
CG31802-RA	CG31802-RA	CG31802-RA	0.274148045648765	1		9.25769078979653	8.99825578381262	8.93793608433965	9.4815780487394	9.35597986072257	9.17096223945717
P23-RA	P23-RA	P23-RA	-0.03177650776031	1		10.0763011431486	10.1416493168482	10.0872537085594	10.0638472838208	9.99931745421847	10.1518145947956
STRIP-RC	STRIP-RC	STRIP-RC	-0.38753077901515	1		9.178525661797	9.10436471318982	9.07145009958636	8.6817479226156	8.91652255069749	8.56910525519342
[truncated: 39,588 more rows]
