# Supplementary material for: Whole-Genome and Poly(A)+Transcriptome Analysis of the Drosophila Mutant agnts3 with Cognitive Dysfunctions
Source: Int J Mol Sci. 2024 Sep 13;25(18):9891. doi: 10.3390/ijms25189891 (PMC11432035; doi:10.3390/ijms25189891)
Supplement: Supplementary file 1 [file ijms-25-09891-s001.zip › Supplementary materials/Archive_S2_transcriptome_sequences_annotation/Isoforms/All_genes/agn-HS_CS-HS-all.csv]

symbol	ensembl_ID	User_ID	AGN_HS-CS_HS_log2FC	AGN_HS-CS_HS_adjPval	Processed data:	CSHS_1	CSHS_2	CSHS_3	AGNHS_1	AGNHS_2	AGNHS_3
Hsp70Bbb	FBGN0051354	FBTR0082636	1.70170987894674	0.375507807118791		16.7186901779591	16.4798352422322	15.5395327636399	17.9929987693628	18.0237298508813	18.0725403632577
Hsp70Ab	FBGN0013276	FBTR0082482	-0.0403633929228406	1		18.7693559580571	18.6108387844947	17.8793590508469	18.3497751022555	18.3793682139756	18.5477170108721
mt:lrRNA	FBGN0013686	FBTR0100888	-0.571540114541303	1		17.8457444189922	17.5786231382782	18.6266320821696	17.4102391448467	17.8026374739871	17.2856015245352
Hsp70Bb	FBGN0013278	FBTR0082637	0.904299113105733	1		16.4533122822701	16.1744425622074	16.0991894107476	16.9223641854164	17.1751501604168	17.336908325686
mt:CoI	FBGN0013674	FBTR0100861	-0.789203993988602	1		17.117440173328	16.5959351324594	17.9784565294337	16.5186446680243	16.5696808232646	16.5788898957058
Hsp70Bc	FBGN0013279	FBTR0082638	-1.94134458351536	3.79717829425299e-12		16.5590286434607	16.5111767713589	16.5280674470181	14.586363968011	14.6210753300636	14.5671679724885
mt:CoIII	FBGN0013676	FBTR0100868	-0.784977863702411	1		15.8835838430365	15.295358985648	17.2025446268874	15.5065846651233	15.3908265316925	15.784608539993
Hsp68	FBGN0001230	FBTR0084589	-0.277722464010325	1		17.0557386264407	17.0650852050507	16.5191514419639	16.6015319055667	16.6602482516941	16.6090183687288
Hsp83	FBGN0001233	FBTR0332873	-0.140401939504987	1		16.7131786148645	16.624413741896	16.3136151849047	16.4394493663103	16.5104042832813	16.3022320896417
Cyp4g1	FBGN0010019	FBTR0070099	-0.339417751302081	1		17.3643207729831	16.1353801771012	16.4757488300302	16.4278884950069	16.0804503761588	16.6775911205017
Hsp26	FBGN0001225	FBTR0076496	0.890105315605555	1		15.2656784396751	14.3860310003943	14.1232680765539	15.5227415956103	15.6041891909707	15.5763923932902
mt:Cyt-b	FBGN0013678	FBTR0433502	-0.708989778606945	1		15.646943308169	15.2513576803905	16.4163274711123	15.0733593287765	15.2082198931468	15.1525629930686
Hsp27	FBGN0001226	FBTR0346541	0.171157928663912	1		15.3050517547245	15.308215266595	14.4879579702074	15.1915537709657	15.2815186604439	15.2837158828266
Hsp22	FBGN0001223	FBTR0100559	0.625069559855976	1		14.1580045390219	14.2605522507891	14.2338142121928	14.8179450176041	14.8539296949687	14.8570907877369
Amy-p	FBGN0000079	FBTR0087004	0.790894136550966	1		12.2101649718425	13.2102459028961	13.6926317710996	13.9108120209145	14.2614794837692	13.6040380089598
CG17097	FBGN0265264	FBTR0080101	0.136360863269131	1		13.3878848533305	14.1345898834596	14.9814775817765	14.3272397088108	14.4790461958563	14.5334441147078
TotA	FBGN0028396	FBTR0083971	-4.57622322469939	0.524123209241954		8.59801562180237	12.5126044530449	14.5323921245335	8.43026484857877	7.16270203546416	9.60363087106279
CR43482	FBGN0263493	FBTR0309505	-28.4499924168911	NA		2	2	14.3248289484914	2	2	2
FBTI0019069	FBTI0019069	FBTI0019069	-8.07448082476899	0.447374701023803		13.1218309132337	13.8203735409918	13.6018325929146	7.09575596647284	2	2
FBTI0019366	FBTI0019366	FBTI0019366	-8.07448082476899	0.447374701023803		13.1218309132337	13.8203735409918	13.6018325929146	7.09575596647284	2	2
CG4836	FBGN0270925	FBTR0273258	0.263425435394682	1		13.9776402974331	14.097576756672	13.7509239568496	14.3823316526968	14.269336733721	13.9521025400352
FBTI0019047	FBTI0019047	FBTI0019047	-7.94430366159431	0.502756495080802		13.1218309132337	13.8203735409918	13.1897558763447	7.09575596647284	2	2
Jon99Cii	FBGN0003356	FBTR0085512	-1.8723179247094	0.00195135320827926		14.1792520240126	14.1303868220013	13.5335499650309	12.0067345036874	12.2793747348068	12.0104976359381
mt:ND1	FBGN0013679	FBTR0433499	-1.12414814234468	1		13.2039735031567	12.5331707112814	14.7845199539568	12.5943305885003	12.7174439955343	12.7901558894604
alphaTry	FBGN0003863	FBTR0088161	0.269593355028915	1		13.8952323595129	14.1060893771473	13.4520749439965	14.084559905015	14.1919881844156	14.0570585819558
stv	FBGN0086708	FBTR0075808	0.00205782729593708	1		14.5621450404822	14.6495877395112	14.4368269674194	14.5422895783143	14.5529259128292	14.5674238634479
eEF1alpha1	FBGN0284245	FBTR0345022	-0.727273985812223	1		15.364455732043	15.0774122702651	15.4423877792955	14.5976240667485	14.583666124698	14.545834155587
DnaJ-1	FBGN0263106	FBTR0077123	-0.348738255882867	1		15.4384128029539	15.1102373663325	15.3682189203768	14.9150319671114	15.0479150730933	14.9241152672487
Mst57Da	FBGN0011668	FBTR0084914	5.53849567409471	2.57132835294456e-11		6.42620163331967	7.23020396285833	8.44432213780746	13.0187472964049	13.0290485090825	13.2802913467388
CG34220	FBGN0085249	FBTR0112413	0.512033305244931	1		13.7356200146676	13.7583291191073	13.5515655414245	13.9663808077649	13.8773384665676	14.6256579889318
Ubi-p63E	FBGN0003943	FBTR0073178	0.196514236933693	1		13.8384680775958	13.9421250145906	13.5352247390636	14.160427878095	13.989734449329	13.7572540008417
loopin-1	FBGN0259795	FBTR0087092	0.526225409146822	1		12.9882252412509	13.3942402865191	12.7237015019147	13.7269746045654	13.7131001058993	13.2815396612402
Hsc70-4	FBGN0266599	FBTR0083056	-0.102435475690243	1		14.7877563348285	14.6739902006606	14.4523010307919	14.5575412480977	14.5055745540768	14.5629392056503
Acp36DE	FBGN0011559	FBTR0340581	-0.150670702824172	1		12.5503994610128	13.4203554383328	14.5919040871282	13.3411617072579	13.5459067242161	13.8907476489153
Jon99Ciii	FBGN0003357	FBTR0346340	-0.968389896840206	1		14.5386320104357	14.4020504075649	14.2468811814535	13.165727953946	13.3560489414747	13.72044831567
Amy-d	FBGN0000078	FBTR0086983	0.735637095096026	1		12.1593491869687	12.8013036039492	12.7678836222784	13.3363899665135	13.6141665342992	13.0060272244979
lncRNA:CR42862	FBGN0262109	FBTR0309038	0.179689647924117	1		13.7763984856984	13.9674520165641	14.0348761518564	14.001619225062	14.1722180958031	14.1502891889119
Arc1	FBGN0033926	FBTR0087560	0.895989776344623	1		11.7382210470861	12.7474337966689	11.648661641353	13.0575362235128	13.4299605111733	12.4408195797868
Hsp70Aa	FBGN0013275	FBTR0082512	-1.89971896319643	1		11.3182333608431	12.2076940043807	14.0953652325919	11.0923418421191	11.6371298059909	10.3251707933477
Hsp23	FBGN0001224	FBTR0309504	-0.439916876807641	1		13.7763984856984	14.3140555673983	14.0655430534272	13.6615247589439	13.7101365194439	13.5071878662685
mt:ATPase6	FBGN0013672	FBTR0433498	-0.492638399453468	1		14.3432113644293	13.622106452807	12.8067244535955	13.1336324983885	13.4957181697052	13.0171231745754
S-Lap1	FBGN0035915	FBTR0076638	0.0639228440196235	1		13.6058762603195	13.8044514243195	13.517310809346	13.8863722404812	13.7873312295617	13.4201811070925
FBTI0018968	FBTI0018968	FBTI0018968	3.69033296137659	2.64197935580737e-29		8.42348688484172	9.33003388319616	9.09979945629256	12.6526912089555	12.8259040483412	12.5536144824859
CG12374	FBGN0033774	FBTR0087854	0.637626806420087	1		13.3711491952194	12.6800170439804	11.3838476154291	13.1936992151049	13.3170965619066	13.460143195267
mt:CoII	FBGN0013675	FBTR0100863	-0.75590681403485	1		13.9975828615879	13.5249756042301	14.5568071230291	13.3993994104873	13.5421282366484	13.0026249593514
SERCA	FBGN0263006	FBTR0072216	-0.0777614723174125	1		14.6934375205563	14.1915562237715	14.1031874177695	14.1816668598138	14.2464649501344	14.3913667246225
Ebp	FBGN0004181	FBTR0072454	0.294309315285598	1		13.9017870035756	13.1390284801139	13.9015873456666	13.8595170933706	13.5959707754104	14.3818682231528
betaTry	FBGN0010357	FBTR0088122	0.47429022840262	1		12.8633696212261	13.1359954630694	12.4293616426527	13.3282416094742	13.3834574148511	13.221018500783
Mhc	FBGN0264695	FBTR0080898	-0.0436704668130829	1		14.2073283331004	14.003400026447	13.8735780488307	13.8862089996983	14.0458952496061	14.0354859809521
S-Lap7	FBGN0033868	FBTR0332255	0.277061674342907	1		12.9255110961238	13.1759206523537	12.6926583191066	13.3366289287601	13.3667697528923	12.9204712877692
eEF2	FBGN0000559	FBTR0332966	-0.33599900972378	1		14.5533157302742	14.2150147097011	13.9873953417619	13.9630568324306	13.9477129338127	13.892893267791
CG18628	FBGN0036091	FBTR0076256	0.37152671548203	1		13.0102306056925	13.2968567817095	13.349717903101	13.5536236377933	13.4941358456308	13.7351012330526
lncRNA:Hsromega	FBGN0001234	FBTR0084059	-0.993443913361353	1		13.2558748035455	13.0224860279365	14.1736979858586	12.6273263416876	12.6367298989261	12.472590889664
CG16826	FBGN0032505	FBTR0345611	0.138458047806769	1		13.2124348891741	13.5223232724027	13.2751452055155	13.53197944455	13.4300578730072	13.4806680188922
S-Lap4	FBGN0052064	FBTR0076288	0.251201739638449	1		12.7006669751191	12.9508169133256	12.8686586161249	13.2557939569566	13.1912054584613	12.7958455204257
CG9029	FBGN0031746	FBTR0342615	1.26793217672743	1		11.246637970976	11.670951785908	11.0935437980642	12.4944189828597	12.760201234009	12.6093560517395
Pen	FBGN0267727	FBTR0079937	0.454539770695342	1		12.5181860068021	12.7860900602529	12.7912624082305	13.254782751834	13.127071833372	13.0880412932585
ninaE	FBGN0002940	FBTR0083857	-0.515661553151964	1		14.1363383856899	14.1452597754582	14.4866208810825	13.8254423973871	13.1404619091347	14.1185095590488
alphaTub84B	FBGN0003884	FBTR0081639	0.309423650425335	1		12.87116381703	12.9705713697699	12.4336128546853	13.10656339369	13.1252690458019	13.0242247990425
CG31872	FBGN0051872	FBTR0345637	-0.17898062273972	1		12.591966748884	13.424741277391	13.8168750992584	12.9698257269398	13.1222593846685	13.4223047549181
CG2233	FBGN0029990	FBTR0071123	-1.31258393501763	1		11.9799525720428	11.9769513559545	13.604155494559	11.3964232251071	11.410760592658	11.4774236576619
CG33340	FBGN0053340	FBTR0084611	0.506529632890838	1		12.329178218859	12.5693812779474	12.3551058411237	13.045307045507	12.9106798707424	12.8201013813552
Adh	FBGN0000055	FBTR0100593	-0.813211726039126	1		14.2893298333349	13.6719192024504	14.3705743337978	13.0930481509922	13.290531480515	13.565741556633
FASN1	FBGN0283427	FBTR0077659	-0.726480945657856	1		14.1528182730902	12.7589332900222	13.7436991002839	12.7737580455357	12.8508460829301	13.1518868815534
CG6770	FBGN0032400	FBTR0080306	0.00534334709290068	1		13.0588153814308	13.4940625583534	13.6927682001029	13.3670108679972	13.3300935526302	13.6181874046023
yip7	FBGN0040060	FBTR0077038	-0.190358362039892	1		13.3047151227911	13.5199984752958	13.0229014827078	12.8196131944422	12.9906173413287	13.4375034308525
mt:ND4	FBGN0262952	FBTR0433500	-0.95790678533034	1		13.2303469239299	12.9153714875655	13.5432669657558	12.3051867416156	12.6543385402314	11.7997094793439
ref(2)P	FBGN0003231	FBTR0081253	0.0508737150845174	1		13.4477482280746	13.2300223599107	13.2011177179668	13.334357187754	13.3339491140455	13.3754314834823
S-Lap2	FBGN0052351	FBTR0076639	0.554072102875542	1		11.8685308935903	12.0806473875496	11.9169195544271	12.6849562775569	12.582226111664	12.230052547936
CG31538	FBGN0051538	FBTR0078819	0.368211862363591	1		12.0545799191785	12.3704034304227	11.8771341565678	12.6151643233313	12.6197575600216	12.1706565566848
CG8701	FBGN0033287	FBTR0088740	0.44415674607315	1		11.8806476473464	12.4111175549619	12.2477713724772	12.7563581460683	12.6154830925896	12.5414216322956
CG5089	FBGN0034144	FBTR0087107	0.394517625391955	1		12.1927767057428	12.4355226697606	12.0335392703137	12.7666813737945	12.6165101203726	12.4758661978235
S-Lap3	FBGN0045770	FBTR0334098	0.341065130673375	1		12.0221309329026	12.2481186554161	11.902836100309	12.5509146156532	12.5951348617641	11.9976423922176
Argk	FBGN0000116	FBTR0076546	0.10497547272791	1		13.1656670421738	13.0403626826872	12.7866679923281	12.9978973720495	13.1057759305997	13.22085583758
mfas	FBGN0260745	FBTR0082496	0.333836704102336	1		12.1787136053743	12.3933253775139	12.2414432538698	12.5630154769753	12.7505660023275	12.4972449975548
CG18180	FBGN0036024	FBTR0076389	0.411737011547078	1		12.3270546150973	12.0082500223772	12.4092446215153	12.5897265597875	12.7699263989679	12.6425245212855
S-Lap8	FBGN0034132	FBTR0087087	0.329522614277572	1		12.1405276984249	12.3226751596421	12.1975059973525	12.6455721612058	12.6608245392705	12.3236121316895
Act5C	FBGN0000042	FBTR0345894	0.16626078922012	1		12.4133258105337	12.5329511207881	12.6533815349221	12.6155582510306	12.8809306970749	12.5931099215407
Mal-A1	FBGN0002570	FBTR0088759	-0.3346329346386	1		11.4625777307097	12.3221669388294	12.6375932495127	12.1168496412044	12.3213408355304	10.8091387112255
EbpIII	FBGN0011695	FBTR0072164	0.10536822698374	1		12.5546407504668	12.4448901923362	11.8607133444798	12.2670799747308	12.70687518841	12.2451671324533
RpL7A	FBGN0014026	FBTR0343328	-0.102423844856272	1		12.9043021336965	12.9993076385437	12.4009182089689	12.7296764295392	12.7628319497997	12.5662174041244
RpL5	FBGN0064225	FBTR0332633	-0.471392837841231	1		13.0747237113665	13.0240493432132	12.9521778185095	12.5832964143011	12.7990162181896	12.1933833928267
Hsc70-3	FBGN0001218	FBTR0073608	0.242089102320587	1		12.654838335696	12.3959840850812	12.4572551253046	12.8017226347001	12.7726930188078	12.6682823909139
RpL3	FBGN0020910	FBTR0082347	-0.228674775294089	1		13.2964177063154	13.3337562535485	13.1067954494745	13.029725556497	13.0240261209633	13.0077253529958
Acp95EF	FBGN0002863	FBTR0084561	-0.90088362268249	1		9.91286945799626	10.2506051580044	12.8802056370967	10.4329425789497	10.4745953942793	11.2328674050769
Tsf1	FBGN0022355	FBTR0346625	0.137726180711385	1		12.6231681747905	12.3882360169768	12.4630256636378	12.7106274559737	12.7486936630106	12.4146045202734
Ald1	FBGN0000064	FBTR0085000	-0.592576326903544	1		14.1094078936829	13.2491304093529	14.1614273377737	13.2066999046535	13.2688126373722	13.4262605530857
Met75Cb	FBGN0028415	FBTR0075116	-1.33982200242125	1		11.4509230357181	11.1025451896808	12.9414245256033	11.1614186865713	11.0684991733548	9.34645969117102
CG12860	FBGN0033954	FBTR0087480	0.516070839689329	1		11.7884765409559	12.0863450839885	11.8499876432184	12.5362167039814	12.3722899864011	12.3753899414467
Hsp60C	FBGN0031728	FBTR0079110	0.484602452260081	1		11.7843548038607	11.9708038670309	11.32802625644	12.371527378973	12.2785098577163	11.9212154593843
CG3213	FBGN0031545	FBTR0077561	0.349942281468266	1		11.9804030382655	12.1745747073076	12.0967664363073	12.5385036706531	12.4856708245763	12.2692775608603
CG34324	FBGN0085353	FBTR0112526	-0.209553489266712	1		12.6048790351181	13.0622873169907	13.0080668780544	12.7811513800615	12.680927816921	12.6224688170406
CG9133	FBGN0035198	FBTR0100645	0.37917154443352	1		11.9201607381332	12.1127387494299	12.209760877706	12.5463763230917	12.4732521653577	12.3689450326863
Scp1	FBGN0020908	FBTR0334933	0.237271183183987	1		11.8038290192361	11.7257774697835	12.5241036330511	12.2899658879954	12.4985406740056	12.0867414966524
Mst98Ca	FBGN0002865	FBTR0085277	0.333306863101005	1		11.6733924574614	12.170345526084	12.1789262539281	12.4380724910185	12.41226541734	12.2173893168451
ATPsynbeta	FBGN0010217	FBTR0333672	-0.434178069656612	1		13.4441603132921	12.5188273498502	12.6236353282127	12.5093347244061	12.6489948297851	12.2908236992761
CG3124	FBGN0034840	FBTR0343198	0.479540984116017	1		11.313950607366	11.590517609856	12.4427269842032	12.3525108172176	12.3016814564859	12.3791848074121
betaTub85D	FBGN0003889	FBTR0082046	0.329517954348042	1		11.9220379210252	12.2714721875849	12.1127614812381	12.5628112209261	12.4009848277967	12.3428735687324
tobi	FBGN0261575	FBTR0084847	-0.610929181633654	1		10.857867101755	12.0728138947255	12.3077908695069	11.4909168929451	11.8368686159715	9.68512612396962
Jon65Aiv	FBGN0250815	FBTR0077040	0.0451331756588919	1		12.7285542700094	12.7792560738865	12.3975741417079	12.2803085446517	12.611195922972	13.0691909862106
mAcon1	FBGN0010100	FBTR0343871	-0.376968254959729	1		13.3673653775602	12.514607598633	12.224557122455	12.3849917994516	12.4405702689341	12.4049003511856
sta	FBGN0003517	FBTR0339593	-0.0121703953645226	1		12.754333166088	12.6975607793453	12.2260661410371	12.4652099936344	12.6372359970009	12.5898386259218
CG12861	FBGN0033953	FBTR0087481	0.544859210952071	1		11.5348951465706	11.815534262687	11.5587068170818	12.2191528610041	12.2204753756841	12.1181731138095
Acp53C14b	FBGN0034153	FBTR0345493	0.48342062877586	1		10.5398980385554	10.9510309139947	12.3020789072829	11.8169898267786	12.0636450133145	11.9711963136958
Ppi1	FBGN0051025	FBTR0085587	0.369186711236848	1		11.9332500127877	12.0637220777505	11.8636247493463	12.4498285289517	12.2873503639349	12.2284352548804
CG10252	FBGN0039104	FBTR0084475	0.391094387535369	1		11.380994262519	11.6812924928266	11.1613644490703	12.0052320621984	12.0528106469205	11.255277749825
pAbp	FBGN0265297	FBTR0086740	-0.30757552601022	1		12.9346056954711	12.8244554194953	13.7169834716306	12.8678634746625	12.822347825957	13.0275765640339
CG14995	FBGN0035497	FBTR0302303	0.237308751989848	1		12.0009738941707	12.1478649149317	12.8215235275983	12.6420960973516	12.42091331493	12.7388226399174
lcs	FBGN0028583	FBTR0077220	0.066845096331179	1		11.9544993053293	12.4714878814868	11.288852975865	12.0284938119431	12.007597263728	12.1143251931823
Ubi-p5E	FBGN0086558	FBTR0345892	0.347769624624665	1		12.4570305471736	12.1481516797851	12.0196845583697	12.5511205628609	12.4183636451722	12.7179972853341
chb	FBGN0021760	FBTR0089462	0.48432118376388	1		11.570636172587	11.77116760794	11.6064143752894	12.2926781066107	12.1200125489624	11.9781421642578
RpL8	FBGN0261602	FBTR0072924	0.0891540718312355	1		12.6352333845079	12.4123118520586	11.7869733581989	12.3999334003444	12.425608591877	12.4037543809298
GstS1	FBGN0010226	FBTR0087006	0.497054969497611	1		11.6148277334908	11.6613402817857	11.5112253270606	12.183462002957	12.1614162812094	11.9216158503545
exu	FBGN0000615	FBTR0086243	0.0833616405229589	1		12.1320380718028	12.3933253775139	12.2988559623575	12.4924900078412	12.3944134171644	12.1820647263946
apolpp	FBGN0087002	FBTR0334627	-0.542568002938161	1		13.705692461847	13.0265471294302	14.0336918228972	13.0998215987209	12.7720786727341	13.3779137998977
CG2127	FBGN0033286	FBTR0088765	0.134840292222691	1		12.3975591211656	12.4853996737538	12.544204013405	12.7203665311659	12.517724331918	12.5898386259218
whe	FBGN0031176	FBTR0077219	-0.406262956549886	1		12.1226822270182	12.1232791752805	11.3238041321167	11.628433328925	11.9402888299624	10.6178180912767
sls	FBGN0086906	FBTR0332680	-0.261081826709907	1		12.8721351374147	12.759308775075	12.7038026662164	12.4682667050717	12.6965521727049	12.3727568668401
Mal-A6	FBGN0050360	FBTR0346647	-0.608467755525438	1		10.5915282384241	11.9286921677978	12.0663418455351	11.2554158124068	11.6033380584793	9.6964014095159
Tps1	FBGN0027560	FBTR0077431	-0.213503069449507	1		13.3365562489897	12.8783419836789	12.803948435022	12.6216504158188	12.8908682458704	12.9079972680347
AsnS	FBGN0270926	FBTR0089463	0.363772007074028	1		11.291618211252	11.6073009632058	11.2772544893858	11.9466348440658	11.9986971566755	11.2231553709828
Men	FBGN0002719	FBTR0082661	0.200405357052457	1		12.6554026411315	11.8908083018192	12.3468069049749	12.3139515206045	12.5679625820508	12.6867735197
sesB	FBGN0003360	FBTR0346384	-0.305088909126516	1		13.8515777635345	13.113409482897	13.1914948328258	12.9693634811927	13.0051982756562	13.35393505698
Desat1	FBGN0086687	FBTR0082629	-0.429677303814832	1		13.7957237392892	13.1317965005106	14.0051920229127	13.0659200849427	13.2424439921328	13.4467132977608
Arr2	FBGN0000121	FBTR0076599	-0.416201468105173	1		12.9897922516493	12.9341179758485	12.4440243151636	12.49826921261	12.187221431429	12.4747752544324
mt:ND5	FBGN0013684	FBTR0433501	-0.886080422831315	1		12.8530754163741	12.2996261071574	12.224557122455	11.4753745037615	11.9350843663637	11.322313514139
ATPsynC	FBGN0039830	FBTR0085773	0.15661402968587	1		12.556152480016	12.0761332571173	12.8440556708993	12.4802129048462	12.5811743764247	12.9435240065352
Oda	FBGN0014184	FBTR0088014	-0.366435952054904	1		12.8675155301319	12.6954039716805	13.438470921291	12.6894537703001	12.7121692699906	12.6068685239702
EbpII	FBGN0011694	FBTR0072455	-0.260273729072857	1		11.9893829509679	11.59009551421	13.0751193290807	12.0907363904112	12.0060306409677	12.1983488301098
Act57B	FBGN0000044	FBTR0071519	0.136569656535066	1		12.7448194119203	12.4275121714729	12.3554505962829	12.4715345821213	12.5802973443211	12.8837487482759
Cpr	FBGN0015623	FBTR0079251	-0.0443341313999561	1		12.9617786251181	11.7276975131774	11.6407632275434	12.1826646650251	11.9952796116561	12.3959951805419
Syp	FBGN0038826	FBTR0334717	0.138048447981627	1		12.0833825027196	12.1273575222317	12.4643048770331	12.5061514505509	12.3244867639739	12.2783724157569
Rack1	FBGN0020618	FBTR0331238	0.0370496245385887	1		12.4443514931617	12.3247062544642	11.4608466591372	12.0554571931631	12.1675022575484	12.2929916682426
Bace	FBGN0032049	FBTR0343427	1.27162676884859	1		10.5701399916382	10.4526429760021	9.82460518982057	11.3858393834518	11.5991877791734	11.7527771378461
FBTI0059752	FBTI0059752	FBTI0059752	5.33474035695813	2.20616405490959e-81		5.34280136050672	5.79236270670697	6.11082643294263	10.9951763776643	11.1638468321104	10.8601612378809
FBTI0059755	FBTI0059755	FBTI0059755	5.33474035695813	2.20616405490959e-81		5.34280136050672	5.79236270670697	6.11082643294263	10.9951763776643	11.1638468321104	10.8601612378809
CG31740	FBGN0051740	FBTR0081028	0.325774539127323	1		11.1157979016224	11.5580811113225	10.9383402135041	11.671884690667	11.8359871089527	11.0353944383455
RpL41	FBGN0066084	FBTR0100231	-0.842225925813251	1		12.0256271366451	11.4750204856601	12.9781559532655	11.47233283079	11.2833401337903	11.5910261460638
Mur18B	FBGN0030999	FBTR0074672	-0.0873039979443935	1		11.4950970701707	12.2998842413651	12.0318146901362	11.7392283951901	12.0424038732712	11.8806045463495
Svil	FBGN0266696	FBTR0345106	0.244713805845405	1		12.0181875495715	12.0512032006433	11.9920130133699	12.2650726310534	12.2632899705465	12.267388687111
CG10472	FBGN0035670	FBTR0077066	0.609895261783302	1		11.1377723807483	11.4403156630161	10.9475165579516	11.746800348191	11.8851086097798	11.7617499439229
BG642312	FBGN0047334	FBTR0091954	0.399361536220826	1		10.3673991559712	11.0978022745997	12.1426320560806	11.6424188039074	11.8418536740899	11.8627841410754
Mlc2	FBGN0002773	FBTR0089747	0.000688147822018886	1		12.5753639998289	12.4378702588226	12.4993580031676	12.3631065044193	12.5902640435859	12.5541310483552
RpL19	FBGN0285950	FBTR0072406	-0.219353201099585	1		12.6582208621565	12.602614161022	12.5222623624411	12.3093323012829	12.5157073124274	12.2923725809005
CG33791	FBGN0035240	FBTR0091794	0.433897653346949	1		11.5446754592084	11.5820521433757	11.2426345331903	12.0225649229996	11.9048588373775	11.7532271060219
RpLP0	FBGN0000100	FBTR0334113	0.0204228884882362	1		12.7202175664649	12.5023224898257	12.1350213970698	12.325796435068	12.4368928209793	12.6912420987012
Spn38F	FBGN0028986	FBTR0081450	0.671016016021135	1		10.4529829688876	10.986744071932	11.4245047235419	11.4521835547495	11.835399138235	11.7209254163764
CG12699	FBGN0046294	FBTR0300762	0.409970976925193	1		11.4657985067058	11.6168637121289	11.3089286252533	11.9510117007872	11.9221289209977	11.7563729597814
RpL15	FBGN0028697	FBTR0113743	-0.494928334509636	1		12.1676800700947	12.1638366065186	12.0434157976874	11.7475194182094	11.9751364658914	11.0032204153684
w-cup	FBGN0032269	FBTR0304115	0.25747296926193	1		11.5580160382158	11.7463799334472	12.3554505962829	12.2353915601269	12.0840830576653	12.2313450782721
CG32436	FBGN0052436	FBTR0078343	0.107254189858416	1		11.9754401569344	12.0019174501788	11.7601432138617	12.2402532857276	12.0154049607421	11.7782039344184
mt:srRNA	FBGN0013688	FBTR0100890	-1.84380751598811	0.447374701023803		12.0724375419012	10.8029986550954	12.2695208007128	10.0513886819839	10.2783176400218	9.60163327509473
CG16972	FBGN0032481	FBTR0080488	0.37628105030813	1		11.6246590546603	11.674937757103	11.5664706631049	12.0898861072385	11.9370039853477	11.9646054949972
salto	FBGN0061197	FBTR0089669	0.196962892800751	1		11.5967257137365	11.868008981916	12.1589195283749	12.2592859112932	11.9812621497409	12.0116264418335
FASN2	FBGN0042627	FBTR0335386	-0.335607997865857	1		12.422637477253	10.5382781549432	9.72139284026669	10.9301559418237	10.7588238182307	11.2972301490139
RpL26	FBGN0036825	FBTR0333709	-0.0518936297939649	1		12.253672266689	11.9558110828969	10.8656566212338	11.8014922668896	11.7854384038469	11.6636739802136
CG10077	FBGN0035720	FBTR0300937	0.131633975415215	1		12.326346051968	12.3094028823377	12.4208214516674	12.4961314647751	12.3471434311244	12.5996303436406
Acp53Ea	FBGN0015584	FBTR0087080	-0.186857258330835	1		10.5496446084521	10.9123867825231	12.4065853942918	11.1849675665113	11.5401551150643	11.2729587093675
Gpdh3	FBGN0263048	FBTR0306946	0.208717164966181	1		11.6750631002452	11.7722842640443	11.9848999830687	12.1339995297031	12.0221376200613	11.9099591580005
Vha16-1	FBGN0262736	FBTR0086151	-0.189504676910928	1		12.9688331924999	12.9264479805216	13.29001064249	12.8108676586836	12.8419458169823	12.9860666118689
RpS3A	FBGN0017545	FBTR0308296	-0.344140187725884	1		12.3685997995173	12.2346792216084	11.9533614016317	11.9270903989897	12.0449490411098	11.5350811462197
RpS25	FBGN0086472	FBTR0082370	-0.31123221670579	1		12.4463093843661	12.1740115322712	11.8485188498392	11.8323226782312	12.0880374298142	11.6414835462873
Idh	FBGN0001248	FBTR0333058	0.0606090386139317	1		12.2966295004918	11.9833942216754	11.9075458772503	12.1441378431723	12.2062199845364	12.0436156013348
Pdi	FBGN0286818	FBTR0075648	0.163046333221751	1		11.7382210470861	11.8739160724617	11.6339585701128	11.7579058579141	12.0538219342978	11.918409606896
RpS3	FBGN0002622	FBTR0084410	-0.259061484059744	1		12.3369381311887	12.3535915920453	12.1297908746055	12.0076352181161	12.172864687878	11.8560966952791
CG10097	FBGN0038033	FBTR0100525	-0.194207357374676	1		12.5253040668554	10.9069743880609	10.6588623289239	11.4823029121302	10.9604816403525	11.7278102338374
RpS6	FBGN0261592	FBTR0071136	-0.170379172037997	1		12.462522632459	12.4567462419514	12.3770057448769	12.3005393284298	12.320500761411	12.1605150589886
up	FBGN0004169	FBTR0073851	0.0456682661958902	1		12.2028488062599	11.8766875328647	11.4912844648098	11.7424783853886	12.0902570102398	11.9407051001886
bt	FBGN0005666	FBTR0344988	-0.215481718006974	1		12.7298943994522	12.5322921486956	12.7029901388285	12.4063223993027	12.5462095142845	12.3674762566858
CG11891	FBGN0039309	FBTR0472597	-0.4506479984388	1		11.0296246477206	11.938341371947	11.869912709675	11.4250223201161	11.4462365343339	10.6461989476159
Spn28F	FBGN0028987	FBTR0079624	0.672070274849648	1		10.2362426459575	10.8318472574931	11.2996425181231	11.3649045646539	11.6404995113591	11.5532826852289
CG4691	FBGN0028870	FBTR0080670	0.407744334444532	1		11.1838746149203	11.4257235289475	11.1941154874823	11.7973313130842	11.7219633662033	11.5038689740929
RpL23A	FBGN0026372	FBTR0474640	-0.288479503546097	1		12.9670159587841	12.8319718649479	12.6761927611615	12.5259850319978	12.5050252318014	12.5926071278433
Jon65Aiii	FBGN0035665	FBTR0077041	0.274966086640624	1		11.9907251299374	11.8148119099941	11.6075726108822	11.7037280217256	11.8739864856049	12.5435043017884
RpLP1	FBGN0002593	FBTR0078056	-0.117192965735204	1		12.3617005224063	12.300916316577	11.9968829574859	12.096956534927	12.1876821818959	12.0458211551842
Hsp60B	FBGN0011244	FBTR0078000	0.440810592105671	1		11.1001312551097	11.310026853305	10.400110909983	11.6115488059594	11.5216348893093	11.0955391165694
Acp26Aa	FBGN0002855	FBTR0079155	0.39105508228182	1		10.4697636217277	10.9042605573379	12.0305199007669	11.5323975542038	11.6150327575156	11.8748266859598
eIF4A	FBGN0001942	FBTR0331201	-0.366264947925462	1		12.9862080094037	12.9052276159103	12.8710718787861	12.5169460461364	12.5514101202835	12.5973766078719
28SrRNA:CR45844	FBGN0267504	FBTR0346885	0.0866207763750851	1		10.8783150321984	11.6382530003435	10.6799369866761	11.458345787673	11.3872846061514	10.6740322468972
Lk6	FBGN0017581	FBTR0082535	-0.179243259494486	1		12.9951519737779	12.5230347946669	12.44887894251	12.437626985775	12.5029903668559	12.5494752834446
CG31988	FBGN0051988	FBTR0343873	-0.0518429879783028	1		11.3610678913168	11.67453965519	12.3540710810616	11.9726989947475	11.8476964800488	11.567680364823
fest	FBGN0034435	FBTR0086518	0.43120428794921	1		11.4160493293515	11.5328268133452	11.7354559691022	12.0198889530451	11.7565366214966	12.1867361130871
Aldh	FBGN0012036	FBTR0079806	-0.0392015397162103	1		12.5022760761898	12.0496690498205	11.9478848765979	12.0955452187592	12.2354828875135	12.1087098329392
lncRNA:CR9284	FBGN0046297	FBTR0344884	-2.54830463939142	8.28069540577127e-13		11.1538366646688	11.4612385750561	11.3763924920507	9.00483655602341	8.8954669322209	8.42699235410435
RpL22	FBGN0015288	FBTR0070148	-0.398023900547944	1		12.316389453466	12.2473158102596	11.7130318209824	11.6921958317461	11.8590223381201	11.5920326602947
RpL17	FBGN0029897	FBTR0070983	0.046581981012354	1		12.1316325550757	12.1963687989202	12.0785052521936	12.1682367106262	12.1749576164397	12.2056006964721
Pif1B	FBGN0046874	FBTR0332504	-0.265877831825811	1		12.541879291713	12.4453569756289	12.1715051568152	12.1536630078303	12.1772795371514	12.0527832473603
TotC	FBGN0044812	FBTR0083972	-3.54795601014774	1		6.09456353892037	11.1376285876151	11.1566244404729	6.09276424349259	5.39182570874759	8.20288098972978
CG14718	FBGN0037939	FBTR0082426	0.501441436048453	1		10.9628076975045	11.1786326304022	11.0785865210568	11.7381434361247	11.5722688965579	11.4002293336825
pst	FBGN0035770	FBTR0332731	0.579449831371319	1		11.1978877397879	10.8282725722127	10.6843347983265	11.5240284271918	11.6112595422661	11.3463718624186
CG4546	FBGN0038373	FBTR0083184	0.40751266197155	1		11.1978877397879	11.3883413741122	11.0894045299353	11.7668000589093	11.6441971192773	11.488816773585
CG43897	FBGN0264489	FBTR0332826	-0.838488765495656	1		12.6946399513478	12.5403985104477	12.850184694207	11.7265194845039	11.803888715648	12.0395633077703
RpL10	FBGN0024733	FBTR0299870	-0.41100451356654	1		12.3634284373196	12.317329890868	12.4012521897675	11.9825056350936	12.1351411409159	11.6991377380509
RpL7	FBGN0005593	FBTR0079946	-0.220647916480515	1		12.5491853703241	12.4953517770011	12.3647279798961	12.2178562123882	12.3057197220805	12.2287588585658
CG31198	FBGN0051198	FBTR0084128	0.580513598502508	1		11.0032680391645	11.0635499874704	10.6386088217396	11.4853236592901	11.5901543381248	11.3985044578374
RpS2	FBGN0004867	FBTR0330682	-0.134275557662765	1		11.7366220031823	11.9623488379255	11.6913464889589	11.6327210704786	11.8904961757438	11.4443671911418
CG16758	FBGN0035348	FBTR0072965	-0.753136763773331	1		11.2079243446293	11.152570389174	12.4987338914037	11.1097837840866	11.1152661776008	10.7838156077848
RpS5a	FBGN0002590	FBTR0343293	-0.0746600582297848	1		12.0416877725393	11.973719101034	11.1230010266087	11.7100132064526	11.7468768018758	11.6233836779884
Sfp87B	FBGN0259975	FBTR0300319	0.230647223719159	1		12.1589512757685	11.6022864262094	12.2797289491416	12.3127373697626	11.9679120995223	12.4897038930794
CG18067	FBGN0034512	FBTR0086216	0.547734588860471	1		10.5832482235482	10.630652540751	11.0171567261336	11.2759961940367	11.5712098746544	11.0069986574686
CG7414	FBGN0037135	FBTR0303246	0.0483439815772529	1		11.7941247703798	11.7693045916168	11.3010750462119	11.8149330788553	11.7805596603779	11.4354226978986
GstD1	FBGN0001149	FBTR0082607	0.26442397909094	1		11.4548184046985	11.5619605613713	11.6875178155136	11.8221189048494	11.8936061217575	11.7878991592843
RpL23	FBGN0010078	FBTR0071897	-0.0380412337967666	1		11.9267202199458	11.7539364256989	10.6909064812908	11.5147659633429	11.6296886325496	11.383468512125
Arr1	FBGN0000120	FBTR0081030	-0.210771580241545	1		12.390458349184	12.5276708968867	12.1612877120621	12.2740837640998	11.7936340555735	12.3446662133622
CG10869	FBGN0031347	FBTR0077917	0.576508400096354	1		10.7936998059357	10.9976061838316	10.4187061142678	11.471027290979	11.4326949812243	11.0566950089119
Spn77Bc	FBGN0036970	FBTR0331816	-1.20647649303018	1		11.397279429909	11.7145905434781	12.2234243217956	10.5677069716256	10.8076017253382	10.4436512994752
lncRNA:alphagamma-element:CR32865	FBGN0052865	FBTR0082678	6.88845844747111	2.38869206847923e-82		3.53217772693413	3.97522781046122	4.72999540334203	10.5496799037283	10.7031917908838	10.7634108496418
CG10911	FBGN0034295	FBTR0086808	0.286864547837851	1		10.890829556514	11.1554261556418	11.5502987606028	11.5003332436312	11.7101454458831	11.2910455238622
scpr-C	FBGN0037879	FBTR0346098	0.412754991893994	1		11.1870004265623	11.3922203266811	11.1075291339202	11.7478788188633	11.6081650090768	11.5778771561184
eIF4G2	FBGN0260634	FBTR0344335	0.272072477998743	1		11.6616434732974	11.6966658955479	11.7637841593003	12.0867641077722	11.8155623517422	12.0236124007785
Acp32CD	FBGN0023415	FBTR0344020	0.698985355060576	1		10.3409823293532	10.6290097859271	10.5352798354544	10.8792282722681	11.4987951293857	11.168200662254
Acp53C14a	FBGN0034152	FBTR0345494	-0.336832185890809	1		11.0374386422294	11.4644661501865	12.1462231398317	11.1549289878306	11.6508958588062	10.962550667378
CG5162	FBGN0030828	FBTR0074393	-0.81184492689565	1		11.7037176884566	12.0107752887577	12.2981387735463	11.2102263139782	11.4346372881527	10.9555291605614
CG31029	FBGN0051029	FBTR0085585	0.330849903736799	1		11.1409995793586	11.3187149381099	11.0634725470793	11.684330997926	11.5595090358152	11.2482719374067
Act87E	FBGN0000046	FBTR0082785	0.384449981041006	1		11.5872931060267	11.4252503487923	11.3912644124407	11.7948985364123	11.7848294624061	11.9758305943888
CG1648	FBGN0033446	FBTR0088493	-0.0978282783003297	1		12.1356826021905	11.4459248425455	10.6408733037181	11.3578582357259	11.5981483411389	11.3325873736915
RpS9	FBGN0010408	FBTR0076425	-0.276251167863401	1		11.7583236739618	11.8377496672889	11.6831297108113	11.4592239619393	11.7945418162428	11.122956701684
Acp54A1	FBGN0083936	FBTR0110768	-1.55906555319954	1		10.4568727873714	10.7942303731687	12.039129960771	9.83164728128243	10.0316934357964	9.12236274517599
CG9920	FBGN0038200	FBTR0082917	0.016763917107563	1		11.0417615322014	11.2657838482931	12.2177469378762	11.8097783441561	11.5609323839556	11.4664887780917
Msp300	FBGN0261836	FBTR0332403	-0.216666851367508	1		12.6004900903188	12.5355840033245	12.6412738165859	12.4029032403365	12.3791644331572	12.3467548206904
CG9389	FBGN0037064	FBTR0078415	0.55977374400455	1		10.9582412518411	11.1049108128147	10.8617789135086	11.582826944217	11.4868638591423	11.5423893412681
CG31468	FBGN0047351	FBTR0084473	3.52651496262655	1.8075753450103e-20		6.69567325409298	6.87857371337419	7.52595239645588	10.7365757618274	10.7089809227646	10.174742742767
CG31343	FBGN0051343	FBTR0084126	0.617738590714378	1		10.8975234508261	10.9602057513183	10.1044103011861	11.3388980177287	11.38848756369	11.2276957909574
orb2	FBGN0264307	FBTR0331511	0.074141869534953	1		11.6993461649095	11.884625952424	12.2089979898946	12.125726650079	11.9260001704919	12.0029496076467
CG12057	FBGN0030098	FBTR0332623	2.51061658845862	1		9.06701696124762	8.64722307662629	5.54139229510728	10.5935324840657	10.5745151349754	11.2767194583413
bol	FBGN0011206	FBTR0344979	0.329758500839981	1		11.3541324138755	11.4704411284624	11.8723238772188	11.9082425184934	11.7390392355715	12.0713065256684
BG642163	FBGN0083938	FBTR0346457	0.689832005139922	1		10.0496569594552	10.7949631021919	11.1832808752228	11.2329979896422	11.3695250078094	11.6741673400669
RpL18	FBGN0035753	FBTR0345036	0.0340378894835959	1		12.0195032086706	11.9196500390658	11.1894820420389	11.7279776105651	11.7512473119366	11.8806045463495
RpL10Ab	FBGN0036213	FBTR0345073	-0.280052032567971	1		12.0567174540038	11.9495726531404	11.446678449729	11.5181410165406	11.7590190141806	11.3811413173998
Sarm	FBGN0262579	FBTR0304997	-0.494320389800278	1		12.5934398876781	12.3580608849748	12.0893238682024	11.7973313130842	11.9408355776556	11.8611151835256
CG9130	FBGN0035197	FBTR0072655	0.472009189169978	1		11.0278824419663	11.0433415626212	10.7654427261193	11.5323975542038	11.4774734087515	11.2405902315891
CG9674	FBGN0036663	FBTR0345074	0.0649887442993921	1		11.6072641980791	11.6052136905598	11.0993188938756	11.5633563641723	11.6754142143183	11.2990803783973
Obp56d	FBGN0034470	FBTR0345676	0.572179516157629	1		10.5962384265268	10.8671152470943	10.3839791468176	11.1807144436429	11.4131267205061	10.9749495863466
RpL6	FBGN0039857	FBTR0085805	-0.107914786462714	1		12.5464499248732	12.3068364634729	11.8660464400209	12.0958275924639	12.0143663726078	12.3455617010633
CG13868	FBGN0034501	FBTR0479909	0.137355700199734	1		11.4385178513308	11.5257816030134	11.4231897124204	11.522348760024	11.7796430563923	11.4801444763432
TTLL4B	FBGN0031574	FBTR0334832	0.349218146713072	1		10.8715312064055	11.2331753648329	11.0617834008678	11.5670271702621	11.4627011556615	11.1782884652077
lncRNA:roX1	FBGN0019661	FBTR0070634	0.0982763761500575	1		11.6750631002452	11.7531825550475	12.2040293616655	12.0281979454594	11.9438389917911	12.0112502713276
Gs2	FBGN0001145	FBTR0343563	0.43483074598845	1		11.5434565399148	11.1043197705854	10.591385996242	11.434430739677	11.5387111096282	11.7098409086699
Est-6	FBGN0000592	FBTR0333383	-0.666303947640534	1		12.0221309329026	12.0428993375299	12.5929705067075	11.5252868954728	11.7421793733295	11.4521483896536
CG32444	FBGN0043783	FBTR0078424	-1.49385796647186	1		10.7081689544857	11.082279221514	12.004377048428	9.95879703473635	9.78729753427627	9.89378493260892
Msr-110	FBGN0015766	FBTR0345001	-0.210422234523264	1		12.9606375540753	12.6024048908074	13.1110893737452	12.6378361694238	12.6916877138735	12.7568855891096
Mst98Cb	FBGN0004171	FBTR0085278	0.273572806715613	1		10.8371251822723	11.2234106517139	11.4165966170813	11.6127332298561	11.4872382087916	11.2289904335222
Pepck1	FBGN0003067	FBTR0086701	-0.957408625497399	1		12.2227844770836	11.8377496672889	12.6522595123426	11.2081382272075	11.2194325997236	11.5102721505017
CG45087	FBGN0266488	FBTR0344533	-0.957408625497399	1		12.2227844770836	11.8377496672889	12.6522595123426	11.2081382272075	11.2194325997236	11.5102721505017
RpL4	FBGN0003279	FBTR0085248	-0.226497195280478	1		12.9271476874394	12.7762907807335	12.7938085534321	12.5552333451753	12.5306758698856	12.7290195409245
RpS8	FBGN0039713	FBTR0085489	-0.306502618514712	1		12.7042165991264	12.3991198901208	12.3630144408477	12.1980023068176	12.2272144652935	12.1455107056548
RpS7	FBGN0039757	FBTR0089425	-0.0183461302443707	1		12.3034863074222	12.1796334141001	11.9322541979111	12.0822109231879	12.0352534227494	12.2582241045013
RpS14a	FBGN0004403	FBTR0071095	-0.716799746778495	1		11.8033198933995	11.7837727153855	11.1582061743488	10.9909316722363	11.1201019712738	10.5047862382649
LManVI	FBGN0032069	FBTR0079741	0.0515233452994463	1		10.9800295564164	11.2163170277962	10.3246457320288	11.1748458511304	11.2035730238311	10.2493669271517
CG31883	FBGN0032122	FBTR0079829	0.554595747675097	1		9.95565102739989	10.6995777961726	10.4252895982267	10.6781850937206	11.2983510513671	10.7811704270782
Nplp2	FBGN0287423	FBTR0075839	-0.507919527183347	1		12.2754943155029	11.8284751432316	12.9119603613581	11.6447365920593	11.6095411766915	12.3278476001334
CG17377	FBGN0031859	FBTR0309814	0.461853071697916	1		10.4952048044725	10.8830534678749	9.95772032471496	11.1264646514562	11.1629098255905	10.4789021072282
cpx	FBGN0041605	FBTR0078898	-1.10672817610359	1		11.4279880046994	11.3509616486453	12.2811813775409	10.7095221874392	10.1733559456208	10.9523974879592
CG9297	FBGN0038181	FBTR0082828	-0.00461355159000406	1		12.217444222957	11.90987458074	12.4032544525538	12.0540046700068	12.2066747082017	12.2880315149738
CG42782	FBGN0261853	FBTR0347196	-2.29405517524756	1		10.0060766915206	10.2580640798805	11.7108778970873	8.97812682793957	8.7607520164654	7.74090876258797
eff	FBGN0011217	FBTR0083018	0.201912706896446	1		11.4266663535572	11.5701164129718	11.9750619484864	11.8750657031514	11.7434335171976	12.0040843324836
Muc68D	FBGN0036203	FBTR0076119	0.257172878992342	1		11.0699722775479	11.2493044376366	11.6559573643114	11.6482063072984	11.5978016953057	11.5615275163243
Calr	FBGN0005585	FBTR0334618	0.3826484279227	1		11.334533804745	11.2250427004817	10.9960847868434	11.4286137184334	11.5555875721951	11.7236832872922
CG14355	FBGN0038208	FBTR0082907	0.431802303416739	1		10.9536603064705	10.9835337069433	10.9827568003327	11.5206671350131	11.3844737982921	11.2990803783973
Act79B	FBGN0000045	FBTR0078478	-0.214977145551483	1		12.2212607062036	12.1686503761467	12.3606120618413	11.85851959866	12.1536546156153	12.0842400529743
Droj2	FBGN0038145	FBTR0082754	0.0937067746591885	1		11.9535819020175	11.9095363117177	11.9651563654298	12.0279020182872	11.9427475644928	12.1331172759976
mt:ND3	FBGN0013681	FBTR0100870	-1.44120187894762	1		10.6983447949572	9.73775582393186	11.8582826776086	9.69816230696701	9.94822673695539	8.91278560782318
RpL24	FBGN0032518	FBTR0080524	-0.0803741443627525	1		11.9411395185557	12.0050872108029	11.784927123105	11.8671472519644	11.8268465244249	11.8049276356497
Psa	FBGN0261243	FBTR0306557	0.484426722494661	1		10.9782263799566	10.8851194450865	10.7592026615777	11.4675400645758	11.3212086494932	11.2860786634688
RpL27A	FBGN0285948	FBTR0077452	-0.344141177443994	1		12.0243170529289	12.0767359578827	12.3457661732688	11.86117976079	11.9174141097027	11.6424554784066
Mal-A7	FBGN0033296	FBTR0345489	-0.658055517939184	1		10.0219176664543	11.159983656456	11.3371320228641	10.495063052212	10.8183531324306	8.97583454798236
RpS26	FBGN0261597	FBTR0081090	-0.195766758145407	1		12.4807861737636	12.4840372340219	12.6508557558721	12.3212150455519	12.29207181145	12.4191486996865
msopa	FBGN0004414	FBTR0334114	1.01641527274631	1		10.1555696308936	10.1476647020037	9.8443902743798	10.6500031272434	10.8703662976155	11.5382177640592
sm	FBGN0003435	FBTR0308792	0.0910483129466519	1		11.5434565399148	11.7637010642309	12.2347125000759	11.9983006068577	11.6995228381936	12.1672839723851
TER94	FBGN0286784	FBTR0112906	0.134561456094279	1		11.6571423810373	11.5080165718714	11.4019848680068	11.7959416573516	11.6136618207746	11.5610135924993
RpL37A	FBGN0261608	FBTR0079016	-0.160202989262017	1		11.2952436746808	11.2353363548765	9.56324105446263	10.659203681109	11.0330425015435	10.4223062055602
Acbp2	FBGN0010387	FBTR0076915	0.710641302708183	1		10.5362260317697	10.0118162861143	10.9755978729183	11.0138256741208	10.884077134246	11.7518767802481
CG9254	FBGN0028513	FBTR0080512	0.408343001989711	1		10.7016269535794	10.9144112069784	10.7716559168103	11.337465905514	11.2742580377008	10.9826451447865
Obp44a	FBGN0033268	FBTR0088816	0.5129563512164	1		11.0993019631445	10.7993516784425	10.5843438342114	11.3474609650696	11.322048311634	11.3950485070443
Mst77F	FBGN0086915	FBTR0078270	0.156216270151487	1		11.4817954071498	11.3589119513661	11.3238041321167	11.7268841542039	11.5091546567248	11.3788103626374
RpS23	FBGN0033912	FBTR0339970	-0.300747671232133	1		12.1095636371508	12.1841151993842	12.218505214512	11.9117752556956	11.911847473683	11.7852614620202
orb	FBGN0004882	FBTR0084384	0.285584033456161	1		10.8783150321984	11.1650936943576	11.0984952942067	11.4473232674839	11.3792391529423	11.1722442518384
CG17376	FBGN0042189	FBTR0079380	0.438307061777559	1		10.7531507020571	11.0197151042631	10.919810546273	11.3756425328971	11.3295833605185	11.3131871839965
vir-1	FBGN0043841	FBTR0100125	0.399096252708723	1		11.033970979731	10.76909353902	9.93575534900788	11.0102348975084	11.236011000886	10.8759492983966
RpS10b	FBGN0285947	FBTR0074732	-0.0906457442762701	1		11.8753288088827	11.8416556266823	11.638498572645	11.7181065392212	11.7571576202227	11.6159807098383
Fer1HCH	FBGN0015222	FBTR0085631	-0.0757441505531385	1		12.4012646718907	12.273839446394	12.6756406596141	12.2201893414714	12.3082643938902	12.5973766078719
Mf	FBGN0038294	FBTR0083034	-0.558917296994713	1		13.0751455414865	12.3583087735333	12.7606132601593	12.0142233304373	12.2200249817941	12.3521116819232
AOX1	FBGN0267408	FBTR0083154	-0.0410904712438862	1		10.9600695649279	11.3643524804854	11.568256401994	11.4245727660583	11.4194174882499	10.9374284971771
asRNA:CR44370	FBGN0265508	FBTR0340009	0.651020513610445	1		9.71052864525468	10.2760196565342	11.1660889352431	11.1086648386298	11.024298464603	11.3289696540442
CG10407	FBGN0038395	FBTR0347558	0.101934710661699	1		10.9709910519533	11.109041342419	10.8154175591209	11.1662668744346	11.3237261712621	10.6393993402345
CG43101	FBGN0262547	FBTR0304888	-1.1508776468382	1		9.77010242282035	9.90726851833106	11.7971612248376	9.64666821330307	9.66556133424561	9.68134802756572
CG2765	FBGN0035087	FBTR0113119	0.0152333092028306	1		12.1688662788573	10.9431200590053	10.8991492096858	11.3517234547102	11.1838466616885	11.8268966201363
CG7920	FBGN0039737	FBTR0334706	-0.238481805339874	1		12.5687888553715	12.0875417370725	11.9687662696891	11.9444414261627	11.9958059150396	12.0403009355348
Gapdh1	FBGN0001091	FBTR0088903	-0.177255726736672	1		12.284277493352	11.3258307532608	11.0710493261203	11.3350758881593	11.4634623979177	11.6336844267721
RpS19a	FBGN0010412	FBTR0340149	-0.0335564138820961	1		12.0054072697697	11.9846793492535	11.8636247493463	11.7969840246215	11.90345703843	12.0465555911494
RpL13A	FBGN0037351	FBTR0078705	-0.091680397854332	1		12.2212607062036	12.1527321823052	11.8327579643386	11.978223429921	11.8068909723489	12.1557578519451
RpL13	FBGN0011272	FBTR0100164	-0.130473068354045	1		12.0850589972978	11.9759824396229	11.6676653774261	11.7643152047618	11.7836108079048	11.8213283726715
SdhA	FBGN0261439	FBTR0086554	-0.381236535739348	1		12.2636996085533	11.5248985277349	11.1350995439419	11.3653730985157	11.3731754815899	11.2735861820452
CG43755	FBGN0264086	FBTR0330696	0.318119556491826	1		10.8069668032289	11.0203418359922	11.1645158249571	11.44244655106	11.3207886350925	11.1922939261912
CG8997	FBGN0028920	FBTR0343671	-0.147949124597865	1		10.4926807803959	11.206987808673	11.1526625021014	10.9602436150605	11.1530343387625	10.2519164991898
FBTI0019250	FBTI0019250	FBTI0019250	2.56620256041834	1.26937478310328e-08		7.41375853482463	7.86504972584585	7.79356231485931	10.3010311234037	10.561064130557	9.7764993344227
RR51475_TRANSPOSABLE	RR51475_TRANSPOSABLE	RR51475_TRANSPOSABLE	2.56620256041834	1.26937478310328e-08		7.41375853482463	7.86504972584585	7.79356231485931	10.3010311234037	10.561064130557	9.7764993344227
CG7409	FBGN0035817	FBTR0076810	-0.729052885204436	1		11.7593739872981	11.5829009288447	10.9943148199506	10.7688093876519	10.976035758039	10.4690745634899
RpS27A	FBGN0003942	FBTR0080016	-0.516070861197347	1		11.8631671122207	11.8676607516388	12.4336128546853	11.5361478800237	11.6907730585235	11.4576808055564
ocn	FBGN0041102	FBTR0085599	0.251934348466676	1		10.6264854237171	10.9835337069433	11.0473452431111	11.2518725595242	11.2759923744559	10.8858324133877
ctrip	FBGN0260794	FBTR0334902	0.148173798995477	1		11.5531791796118	11.5884058955972	11.6995167338695	11.8424547897614	11.6140046771118	11.8221864262154
Hsc70-5	FBGN0001220	FBTR0339969	0.188562556724252	1		11.3408624397778	11.2503733247571	10.9132685251432	11.4688487624713	11.3808518369433	11.24507619586
DppIII	FBGN0037580	FBTR0081840	0.479403052873434	1		10.6264854237171	10.7336082286278	10.5242826492157	11.2149134885447	11.1549206029766	10.9437501706307
CG7470	FBGN0037146	FBTR0078477	-0.0997094769697213	1		12.0260635669812	11.6836683207541	11.7823652411668	11.6358314433151	11.8688241344948	11.6991377380509
ssp5	FBGN0037985	FBTR0082538	0.369680532912543	1		10.6149268880691	10.849589019362	10.8925126065221	11.2849395659513	11.2162746014569	10.9570924513136
RpS15Aa	FBGN0010198	FBTR0073792	-0.252628742360247	1		11.8370401816138	11.9013939694608	11.9968829574859	11.6862074700005	11.7655150451941	11.5192949426153
CG7886	FBGN0038248	FBTR0082976	0.294435635772837	1		11.0477918991991	11.2878146876591	11.0481985581308	11.5315628228583	11.2811829100971	11.4571285176919
Jon25Biii	FBGN0031653	FBTR0079056	-0.592980291969513	1		11.4950970701707	11.6777213988328	10.9095168649352	10.5488551149942	10.8738062419877	10.9602139600762
TrpRS-m	FBGN0036763	FBTR0331811	0.339912885172023	1		10.7542047868113	10.9244909364187	11.1350995439419	11.4032841335673	11.2633709390966	11.1809666754632
Cat	FBGN0000261	FBTR0075058	-0.178236570780842	1		12.4576777610669	11.7060456658854	11.7205453307332	11.8644980805575	11.7738243349347	11.8438961198196
CG18284	FBGN0043825	FBTR0339130	0.0894224036736365	1		10.8773478650324	11.4095476960728	11.5947805876211	11.2893905472332	11.4672625957552	11.4779682320544
CG8136	FBGN0037616	FBTR0081910	0.444584132937377	1		10.4555773461712	10.7404711953018	10.45003638155	11.0310562085019	11.1426155701236	10.8030668109385
RpL12	FBGN0034968	FBTR0072174	-0.129262202092833	1		11.7910466595867	11.7648235122198	11.3932805752698	11.494348135721	11.5925919880165	11.5065404188706
RpL36	FBGN0002579	FBTR0345321	-0.58977540923241	1		11.6627665555545	11.4621614764187	11.0533078763702	11.0030264209011	11.0814499763273	10.2570021659188
Mst87F	FBGN0002862	FBTR0082884	-0.0237556588640116	1		10.5027504893834	10.8439353586456	11.2094537054615	11.0375384695782	11.1506730350845	10.2131915820398
RpS16	FBGN0034743	FBTR0343002	-0.213872438280258	1		11.5537846745108	11.7122651369924	11.4837350051557	11.4032841335673	11.4947048752625	11.2055072313139
eEF5	FBGN0285952	FBTR0072172	-0.530412454060905	1		11.5634381907025	11.5567856396252	11.6715470288075	11.0957341996044	11.3812547264287	10.6296296837956
CG6262	FBGN0034121	FBTR0087151	0.32309405733137	1		10.8420908509858	11.0190881001525	10.9383402135041	11.337943434226	11.2624964116013	11.1675256274257
Vha26	FBGN0283535	FBTR0346137	-0.154966008180672	1		11.7069876601935	11.7516736309244	12.3915352176216	11.7685723380684	11.8191353188745	11.9006467549705
chic	FBGN0000308	FBTR0079233	0.518187075404968	1		10.5002396436359	10.7556063459319	10.8303762240089	11.0398884527739	11.2012930705796	11.3962014107389
Mpcp2	FBGN0026409	FBTR0075718	-0.371653514382963	1		12.2592516141691	12.1006398248805	12.1773670868556	11.8897966647756	11.8523537470876	11.675592357527
CG3739	FBGN0038702	FBTR0339153	-1.97039523885756	1		9.36349617795057	10.260188136438	11.4362861947571	8.92317647580909	9.00409432372531	7.62767785369663
CG14645	FBGN0040687	FBTR0078908	0.609450792167252	1		10.2317090535042	10.3763644661245	10.8303762240089	10.9768961932424	11.1133273124154	11.2302839153449
betaTub56D	FBGN0284243	FBTR0086537	0.305390884975022	1		11.2398812056757	11.0371614895952	10.378561557367	11.0422346143432	11.2672997658428	11.3747221075763
Cul3	FBGN0261268	FBTR0302156	0.191255388659095	1		11.1514383957245	11.193713589153	11.4106369594389	11.5820208948403	11.3840718068932	11.3653337908878
Mlp84B	FBGN0014863	FBTR0081617	-0.754640293335789	1		12.0023053379229	11.8938895699087	12.2173676500503	11.1791162844484	11.4315283406572	11.2476333551624
CG3662	FBGN0031285	FBTR0301908	-0.0136408123610715	1		11.7424765196274	11.6366188820751	11.4073153697265	11.5816177012083	11.6129758635641	11.5707469766499
RpLP2	FBGN0003274	FBTR0087105	-0.213230250418993	1		11.8835405881246	11.8652207833421	11.7407440693874	11.6052154033297	11.6975830235461	11.5475869073411
CG34168	FBGN0085197	FBTR0112359	0.441077837990704	1		10.1019299071263	10.5294995881747	9.87741446374686	10.8065625200466	10.8954041279728	10.0717204862774
Zasp52	FBGN0265991	FBTR0392902	-0.592722970473433	1		12.5848746680086	12.1706278575292	12.13582441235	11.5980569326082	11.7059701142796	11.8447408593632
CG8564	FBGN0035776	FBTR0339402	0.281586872807493	1		10.5300851745853	10.7757901459263	10.546193827548	11.1308805007066	11.0258453859577	10.4668815437315
bru1	FBGN0000114	FBTR0331645	0.0732076416226805	1		11.4113796987528	11.5191453252156	11.4723362221002	11.6416453796319	11.4864894123318	11.490976726881
Jon99Fii	FBGN0039777	FBTR0085690	0.665095024957917	1		10.4346905092859	10.5126717014114	9.50476463105528	10.9269854180698	10.8937107379067	10.82120638062
Pgm2a	FBGN0033377	FBTR0088630	0.220372041785739	1		10.9305348196704	11.0918516193201	11.031898632084	11.3133856679971	11.2983510513671	11.0969578941511
Pof	FBGN0035047	FBTR0072327	0.286108579492329	1		10.8568861242169	11.0792747749645	11.1621529386297	11.457467078533	11.2275215661595	11.2773452978373
CG9314	FBGN0032061	FBTR0339543	0.323358610424949	1		10.3728994870222	10.7450284357927	10.3442327635354	11.0815464475914	10.9200148314571	10.3727999860476
gammaTry	FBGN0010359	FBTR0088159	0.355277520315536	1		10.9032364576474	10.9608588695548	9.97935589346447	11.0150206163528	11.0391830094943	11.0471853477941
Skp2	FBGN0037236	FBTR0078953	0.386229519867702	1		10.4863513330799	10.6412850931233	11.2640937544933	11.1807144436429	11.1958064370242	11.2904256006502
Sgp	FBGN0032055	FBTR0079684	-0.888416140689406	1		11.7833225270047	10.2570008777442	10.1125916994404	10.0915883557156	9.31198702222391	10.4940575642758
Cam	FBGN0000253	FBTR0088002	-0.479689281116186	1		11.7593739872981	11.7403061127017	12.5803427559382	11.6264801348403	11.3683061276929	11.7852614620202
Cyp6d5	FBGN0038194	FBTR0089766	0.247862563200494	1		10.6928578825866	10.9123867825231	11.1399106846274	11.2252752307852	11.252841457923	11.0331728743443
bic	FBGN0000181	FBTR0087782	0.058740915167456	1		11.4798851183261	11.3790868465103	10.6633247546352	11.2943200296176	11.2488730050829	11.2842116734245
RpS4	FBGN0011284	FBTR0075885	-0.17108653961214	1		12.4592945266594	12.3976734423866	12.4918507832368	12.1869120508959	12.1772795371514	12.4561018740953
CG30376	FBGN0050376	FBTR0088800	0.467378150392551	1		10.4307403378278	10.6566853643546	10.2509560934733	11.0363620409758	10.9887825121885	10.7226339644989
CG1288	FBGN0250845	FBTR0334889	0.337908594001309	1		10.4228073987835	10.8775296874934	11.1770529386931	11.1812467701995	11.1902988578745	11.2153383936388
CG6910	FBGN0036262	FBTR0290130	-1.43365971557282	1		10.272007462911	10.5144523296159	11.6497864644931	9.35550542682757	9.5383901027325	9.63912254989702
Tm1	FBGN0003721	FBTR0089961	-0.0497472985515884	1		11.494466430913	11.4114601756985	11.27870940982	11.2903777920978	11.5062023746321	11.2315762385052
Gp93	FBGN0039562	FBTR0085254	0.137043049658027	1		11.294519310486	11.2444846211373	11.3089286252533	11.3075461079155	11.5032440386992	11.4410195013861
Hsc70-2	FBGN0001217	FBTR0082707	0.499099402164249	1		10.3423848140414	10.6388383731161	10.0268812636847	10.9732121960162	10.9139014026323	10.6625800731721
Sap-r	FBGN0000416	FBTR0085714	-0.235491479560068	1		12.7298943994522	12.3728593187589	12.651698173648	12.319039825297	12.3363791173656	12.4146045202734
Xrp1	FBGN0261113	FBTR0334524	0.0212180288026921	1		11.5169975489366	11.3707558567478	11.5406291646614	11.3578582357259	11.6232311323964	11.5033340910169
Prm	FBGN0003149	FBTR0076594	-0.175996393712193	1		12.1377033701077	11.7311471649576	11.4761458321281	11.4557080530224	11.6678381769402	11.7559239718626
RpL11	FBGN0013325	FBTR0340533	-0.192000988853016	1		11.7884765409559	11.6585248219674	11.8047551879575	11.5884567152111	11.6731126724753	11.4048189458716
shot	FBGN0013733	FBTR0273226	-0.417075322249769	1		12.31674623202	11.9416537759034	11.8529207514831	11.596062148658	11.7027500777717	11.6025588796219
CG7131	FBGN0038598	FBTR0083597	0.288679486578758	1		10.6218731160109	10.8403905365999	11.1034298543518	11.2829569356339	11.1407131381237	11.0353944383455
RpL9	FBGN0015756	FBTR0080164	-0.137254282896309	1		11.706443179341	11.5641113122757	11.4198969310413	11.3398519700327	11.5712098746544	11.3706222344408
Cyp6g1	FBGN0025454	FBTR0087992	-0.728799210788985	1		11.5200992251254	11.6480190299454	11.9683155253227	11.173241174082	11.0391830094943	10.7445249681771
PyK	FBGN0267385	FBTR0084214	-0.184150216838462	1		12.3002424082266	11.7771131445398	11.6322523790509	11.7074285044915	11.7238706965134	11.8122878640162
kdn	FBGN0261955	FBTR0070907	-0.301728187963234	1		12.3362344068257	11.3751723727637	11.3627382283075	11.2604625540647	11.3960830896364	11.7056621629734
twin	FBGN0011725	FBTR0084571	0.157523431117039	1		11.2300652252743	11.3379482281626	11.3273234265694	11.526544266944	11.3609711419655	11.4779682320544
FBTI0019183	FBTI0019183	FBTI0019183	3.14319418176893	4.27303786530511e-11		6.22193336905652	6.85628090050205	7.5646342687704	10.0972408069948	10.265280132807	9.86242850277514
glob1	FBGN0027657	FBTR0083245	-1.76786878584442	0.255883068384308		10.3646411065709	10.5548116877096	11.4544238076462	8.97812682793957	9.15873807694629	9.1930551562052
CG5107	FBGN0039342	FBTR0084879	0.136559395617217	1		10.1933646122525	10.8488835222243	10.788094785509	10.9078145460054	10.9728313941859	10.3727999860476
Spase22-23	FBGN0039172	FBTR0305044	-0.74773388382011	1		9.20908764470654	9.58853350543078	11.5622953230685	9.58685354701372	9.74409505617913	9.95139058239162
RpS17	FBGN0005533	FBTR0076479	0.0711558856307837	1		11.6130858184194	11.6296531555147	11.4608466591372	11.5290557270923	11.5459167268917	11.8290325442391
Tm2	FBGN0004117	FBTR0083079	0.121699966775088	1		11.5379586226533	11.2981884823809	11.5143163390598	11.3488831947049	11.5925919880165	11.7563729597814
CG14292	FBGN0038658	FBTR0083725	0.486695205368199	1		10.0323825032107	10.3996744446871	10.6169170913904	10.6461521780885	11.0309898438619	10.861831298713
Rexo5	FBGN0286051	FBTR0076976	0.301735937760577	1		10.5784953625702	10.7120455722675	10.6453916323656	11.1374790347106	10.9887825121885	10.6778295251008
CG44435	FBGN0265627	FBTR0340487	0.39865798766856	1		10.3701519427734	10.6790850047537	10.6453916323656	11.0197905124475	11.0258453859577	10.8559776081599
CG3085	FBGN0034816	FBTR0310344	0.536815260519961	1		10.280811829793	10.3566475876592	9.72992706565412	10.745242057646	10.8524613976928	10.4189068703547
Hsp60A	FBGN0015245	FBTR0073435	0.284830298746878	1		11.012107184465	10.9184515536047	10.3907226495345	11.1148083267172	11.0898553820996	11.0435110297261
CG8036	FBGN0037607	FBTR0081881	-0.201112119168399	1		12.1421391213258	11.9166233584243	12.5314453054696	12.0106335446621	11.9825903853872	12.0604393037568
UQCR-C1	FBGN0038271	FBTR0083000	0.00671394633936235	1		12.0173097764716	11.650450242641	11.456353667288	11.7257898684549	11.580011394464	11.8801926085497
CG31948	FBGN0051948	FBTR0077787	0.135752590889006	1		10.5569115662942	10.6948744609775	11.0516067800207	11.2039529651501	10.9620984857197	10.5026468767209
Hsc70Cb	FBGN0026418	FBTR0304034	0.44042929175601	1		10.4787191582399	10.8124378728179	10.3175854131144	10.9872833866995	10.9545376560908	11.0324315921549
RpS30	FBGN0038834	FBTR0083970	-0.0706375569888145	1		11.7253787936865	11.7696773873948	11.5836409109881	11.5968603932461	11.5669659960429	11.7070564234911
RpL35A	FBGN0037328	FBTR0078769	-0.0158425416211607	1		11.2872555946342	11.2752668610025	10.45003638155	11.0775487456152	11.0523984562075	10.9826451447865
Fer2LCH	FBGN0015221	FBTR0332168	-0.0997020469495682	1		12.1449547876743	11.9054708848428	12.5658169514166	11.9047011094143	11.8814107539281	12.5164573221584
RpL27	FBGN0039359	FBTR0331360	-0.263359184717685	1		11.6933136092181	11.8057518515407	11.9492559580669	11.2918573938413	11.6478852744983	11.6982032640203
UQCR-C2	FBGN0250814	FBTR0075309	-0.213601822370356	1		11.940213577619	11.271586425964	10.794211388346	11.0900758307864	11.2171775922765	11.2835888061191
TTLL3B	FBGN0031853	FBTR0300056	0.547028213637541	1		10.249758565555	10.4554264295256	9.85808014180356	10.8284772697434	10.8207314920439	10.6039145544785
smp-30	FBGN0038257	FBTR0336878	-0.277636014051244	1		9.77426502136334	10.5890118429534	11.5830522227567	10.6984083447234	10.6379292877179	10.3105699176731
Gbs-70E	FBGN0036428	FBTR0333037	-0.705616404752973	1		10.6333763546083	10.3426836677456	11.8445947410765	10.52724340942	10.3192631410467	10.3166715839329
toc	FBGN0015600	FBTR0110903	0.222416837287928	1		10.980930300201	11.057456059622	10.8134113003173	11.2690017052354	11.1191361084042	11.1368174426404
CG42807	FBGN0261989	FBTR0303819	-6.0919171506323	0.00917736520866497		6.52831564056313	8.46770391857659	10.9925426789107	4.85017249527927	3.3159341353888	3.22997125248835
Eno	FBGN0000579	FBTR0077908	-0.280055766941627	1		12.8214932065227	12.170345526084	12.4456443400328	12.2074408546371	12.1562464799808	12.3043971241819
CG3517	FBGN0038706	FBTR0083770	0.467002699475142	1		10.2467659517097	10.5162307628112	10.2209985562857	10.9633419628372	10.8093991998218	10.6069051843628
CG4669	FBGN0035598	FBTR0077171	0.138517544070184	1		10.5915282384241	10.8698997902985	10.5082483537386	11.0012186599361	10.9055229388623	10.4436512994752
Atpalpha	FBGN0002921	FBTR0089515	-0.272875404363052	1		13.2377137285166	12.9804286043835	13.238419312249	12.8191002160904	12.7345731236566	13.0772998668324
eEF1gamma	FBGN0029176	FBTR0302442	-0.319762886242903	1		12.4502172135573	12.1793528396993	12.1277740749576	11.8724310455427	11.8998059738866	12.042143356654
wupA	FBGN0283471	FBTR0308237	-0.013082760152805	1		11.5967257137365	11.4918388320314	11.4653257018717	11.4073850716859	11.5462760647754	11.5594707216758
Pdk1	FBGN0020386	FBTR0072470	0.457664327316208	1		10.6056129180376	10.4775028172193	10.6065271035911	10.9695187674218	11.0263606580338	11.064692972888
CG46385	FBGN0286778	FBTR0474227	0.166459463586364	1		11.3203699793641	11.278414063859	11.5167843892421	11.553932760337	11.3904902665843	11.6679759473564
Xbp1	FBGN0021872	FBTR0310044	-0.0165305194518501	1		11.5324396733909	11.3273510152527	11.0902333341916	11.1275698815569	11.4064125869668	11.3840497247211
Karybeta3	FBGN0087013	FBTR0336462	-0.141038475157787	1		11.8250516664956	11.4695235101573	11.22236419095	11.4640443885562	11.3820601680216	11.3076835452931
epsilonTry	FBGN0010425	FBTR0088160	1.09949743129662	1		9.93720602088459	9.48699614563378	8.09384309729209	10.4185664477149	10.4851295194789	10.4602824117668
CG6409	FBGN0036106	FBTR0076273	0.112455562672714	1		11.5795834399389	10.9364943813043	10.7972599924471	11.2304283272869	11.2515198528398	11.2922845717187
Npl4	FBGN0039348	FBTR0084892	-0.224968725757025	1		11.8738748068557	10.8837424557236	10.696360108967	11.0573923637371	11.0381614047651	10.9757209920386
CG8526	FBGN0037759	FBTR0334682	0.336005505065057	1		10.3933409557739	10.5215529462931	10.2803041963674	10.8372859137331	10.8869172308941	10.4469928949242
Pif1A	FBGN0261015	FBTR0332501	-0.720113878458899	1		11.9567902645949	11.2852095417015	10.9978525849171	10.7183520268696	10.749491472333	10.7873349879111
CG46059	FBGN0267726	FBTR0347277	-0.493310842255679	1		9.75122065664547	9.94604816199763	11.5759691634233	10.3204921991719	10.1918478979455	10.0173124287612
Cyt-b5-r	FBGN0000406	FBTR0331931	0.362563446045012	1		10.8331403045736	10.3009941927532	10.9969689566504	11.084964254453	11.0764826469385	11.1395736820761
Atg8a	FBGN0052672	FBTR0071498	-0.357450204841192	1		11.0555083733465	10.8095400704494	12.0369822583364	10.933951395851	11.0559358742952	11.1409498296535
Pect	FBGN0032482	FBTR0080440	0.106395750527479	1		10.9673597349608	10.9530018684202	11.3572401318566	11.2754977107286	11.2493144837391	11.1012058745168
CG4538	FBGN0038745	FBTR0344262	0.152894648031567	1		11.2667204476209	11.0810781936096	11.0327611296954	11.3569161195645	11.2391261374669	11.2495482545507
lectin-46Ca	FBGN0040093	FBTR0088476	0.87813444738335	1		9.63700482045311	9.69442997145098	9.28493714076884	10.302989086869	10.6546904183947	10.2859018700881
Trxr-1	FBGN0020653	FBTR0071169	0.177644103198692	1		11.012107184465	10.8844311146896	10.3525464777316	10.9129517385818	11.0523984562075	10.8915664516946
RpS15	FBGN0034138	FBTR0087124	-0.238609443399967	1		12.0745488007116	12.1553023383788	12.3783635134389	11.9270903989897	11.8587330394383	12.1129234008392
CG13315	FBGN0040827	FBTR0340709	0.447758721595138	1		9.62783275001874	9.60700973610995	10.706124986622	10.2348808217539	10.8027974825028	10.4745425726738
Sodh-1	FBGN0024289	FBTR0081627	-0.521073890720058	1		9.34122207861921	10.0577210588506	11.5406291646614	10.0949824833308	9.99320182094882	10.181445384106
Gpo3	FBGN0028848	FBTR0305567	0.347397169464197	1		10.272007462911	10.5250901921305	10.1965764190309	10.8093201378395	10.8064021636427	10.4017890014412
Acsl	FBGN0263120	FBTR0088699	-0.0193674042433366	1		11.7414138276854	11.3298812306503	11.7637841593003	11.5502284420499	11.6320604443965	11.6317280412977
Spn77Bb	FBGN0036969	FBTR0074843	-0.308170237296014	1		9.89577730976462	10.3020254745171	11.4479722338207	10.4338363483604	10.6473395003121	10.0484440369902
CG3168	FBGN0029896	FBTR0340268	-0.523456262222064	1		11.3782621057837	11.5947317880033	11.3599917992293	10.8864281179631	11.0003689194104	10.88829264953
bb8	FBGN0039071	FBTR0084382	0.404705713726244	1		10.3465841062443	10.5135622902284	9.97756527049952	10.8372859137331	10.7513627772049	10.4897436549412
RpL40	FBGN0003941	FBTR0334787	-0.145743733182211	1		11.7414138276854	11.8010180391012	11.7338657518951	11.5932648093121	11.5566581198126	11.6883545680987
bel	FBGN0263231	FBTR0081888	0.19117201100872	1		10.9782263799566	10.923151034515	10.4844883173216	11.0251378622282	11.0340677362312	10.9469006498768
CG4847	FBGN0034229	FBTR0086937	0.23346950058473	1		10.5629395275626	10.7898261667408	9.84045490451871	10.4131382496534	10.8425474136075	10.7634108496418
lncRNA:CR32652	FBGN0052652	FBTR0347270	-1.13086625405941	1		9.50797268721178	9.98638100410173	11.4238473678096	9.39091445692326	9.27430633744302	9.58150369869078
CG13492	FBGN0034662	FBTR0302446	0.275605122989423	1		10.1200323148551	10.4829695311539	10.33307275743	10.7043463800668	10.8003893483521	10.2118826775544
hydra	FBGN0031128	FBTR0304578	1.42838148789235	1		8.63052363370166	8.88050268716339	9.22582559336775	10.4013066166516	10.2432856668857	10.4109438002534
jar	FBGN0011225	FBTR0301371	0.00567517114306991	1		11.1141567696765	11.1853547486731	10.9029278921932	11.173241174082	11.1099280157616	10.9413827880652
gish	FBGN0250823	FBTR0100331	0.170490786667528	1		10.8140603567977	10.9424588588593	11.3440975578944	11.2710035932831	11.1568044041979	11.2348019908539
CG31233	FBGN0051233	FBTR0346732	0.395488316438213	1		10.2881079793462	10.3576398576781	9.13877650398904	10.4621484805208	10.6426420664563	10.103124512703
Nc73EF	FBGN0010352	FBTR0075269	-0.438895260316546	1		12.960180872836	12.1963687989202	12.6545026855526	12.1323487445754	12.1303555787177	12.3236121316895
CG3164	FBGN0025683	FBTR0100379	-0.129258296083971	1		12.0102682989701	11.1207781066316	11.2967731875721	11.3408052919723	11.4048282394017	11.4521483896536
beta-Spec	FBGN0250788	FBTR0074454	-0.169208789793276	1		11.7910466595867	11.2757918718169	10.9057554232705	11.2216570802094	11.2058493796585	11.1756052738908
CG31523	FBGN0051523	FBTR0078937	0.082140654217035	1		11.8762973300952	11.1166810913949	11.1739288593642	11.4330904304156	11.2751254666951	11.7861412303876
CG1394	FBGN0030277	FBTR0073467	0.525418016956746	1		9.7825543598413	10.0915140652062	10.5558263224285	10.7087839222748	10.7650120122033	10.6296296837956
CG43078	FBGN0262508	FBTR0304813	-0.227186502763458	1		11.7992404056208	11.4999503780791	11.1494850988954	11.1881492005145	11.3254020818	11.3229198883452
Inos	FBGN0025885	FBTR0089329	0.108641024744534	1		11.0503686458297	10.7698391433083	10.1125916994404	10.8291567704836	10.9200148314571	10.6481358208175
TotM	FBGN0031701	FBTR0079073	-5.66213003138062	0.0346701955446846		4.43700982982506	10.1268634734005	10.3511641814426	4.51391800984367	4.1820193063504	4.25330702892132
FBTI0019468	FBTI0019468	FBTI0019468	1.30135701764244	1		8.01580014425225	8.67296123867582	9.28493714076884	10.0938519944633	10.3426221291554	9.58958926393744
RpL37a	FBGN0030616	FBTR0074027	-0.284032367298451	1		12.1291970581342	11.9756593228526	12.5302242849626	11.8241654411655	11.9262762912227	12.079582976478
CG2267	FBGN0039792	FBTR0085672	0.650728688626193	1		9.76801661099896	9.84777800589937	10.3218257493553	10.7517077861645	10.6161869133563	10.5716227029613
14-3-3epsilon	FBGN0020238	FBTR0083565	0.0159912520538142	1		11.1799578023538	11.1679248028463	11.8674975056143	11.354086074093	11.3654580629579	11.6409973345738
CG5790	FBGN0032677	FBTR0081050	0.445765652190472	1		10.2088248980637	10.4983470001926	10.2088391646976	10.8567442846	10.7325395965739	10.676881142143
FBTI0019115	FBTI0019115	FBTI0019115	1.17141436159395	1		8.71523647963824	9.22520685840986	9.1194196056752	10.2266525158105	10.3946352083743	9.95139058239162
RpL35	FBGN0029785	FBTR0070801	-0.237732909525709	1		12.0808641023396	11.9034338672719	12.0092055044509	11.7600454722341	11.7534276119538	11.7724441623764
Pfk	FBGN0003071	FBTR0333067	-0.0542375649397268	1		11.3132355774338	11.0501092049884	10.9845409953064	11.2039529651501	11.144040749615	10.8297647586933
Mlc1	FBGN0002772	FBTR0344131	0.047845137514601	1		11.3060657191151	10.980316182137	11.0643163791269	11.045746718277	11.2957888182832	11.1600793232793
CG10254	FBGN0027512	FBTR0084477	0.187380449136139	1		10.7276188275334	10.8275565710509	10.8500828598339	11.112019074819	10.987724573683	10.8576525161678
blw	FBGN0011211	FBTR0071883	-0.389441563203498	1		13.3079489919088	12.7994791243053	13.2663718787427	12.6271309913852	12.6869697611545	12.9270669647228
RpL18A	FBGN0010409	FBTR0086947	-0.137621084806122	1		11.8350490012024	11.8704442431796	12.1037604482283	11.6756676507984	11.7365221950409	11.9816025893656
Jupiter	FBGN0051363	FBTR0082455	0.193917335907358	1		10.6160869177401	10.9049394937572	11.4697908818372	11.2138732094195	10.9272065515879	11.5065404188706
Cyt-b5	FBGN0264294	FBTR0088905	0.0852011504043606	1		11.4147166907513	10.9191238459867	10.8441990818936	11.0838258849213	11.2180800182627	11.1956086151764
CG42688	FBGN0265263	FBTR0332576	-0.0803832961016488	1		9.69084541043953	9.93146108140131	11.3579285408828	10.6399691983895	10.4105120991453	10.2645972090101
Tctp	FBGN0037874	FBTR0082344	-0.556560826841975	1		12.1324434745783	11.8959400986494	12.3588936242771	11.4250223201161	11.6478852744983	11.6703603977366
RpL34b	FBGN0037686	FBTR0339177	-0.0010962244306145	1		11.2178916084898	11.2466287499804	10.5855199175974	11.0334167656543	10.9637135210975	11.1375069963196
Mp20	FBGN0002789	FBTR0087745	0.228428898288244	1		10.9890117868979	10.8022699969249	10.9702052679305	11.0741133048792	11.1492543955352	11.2244540926018
FBTI0020127	FBTI0020127	FBTI0020127	2.0460151441	0.0683138897985308		7.11871709016914	7.54790619460195	8.53477306517085	9.75361984532081	10.163083425642	9.6907747818687
CG32473	FBGN0052473	FBTR0082743	0.781565434512729	1		9.64384580743112	9.82500039966114	9.42816974095621	10.5120895226911	10.4791194410297	10.2582707863482
Sfp60F	FBGN0259968	FBTR0300313	0.0548431572088883	1		11.3645231671131	10.3625909964282	11.6305441677873	11.071244175197	10.8937107379067	11.707520877724
CG1213	FBGN0037387	FBTR0078643	-2.86497723207424	4.95331321372241e-09		10.3919871652391	10.3851499028687	9.49978289775687	7.56907815710439	7.41649437868047	6.85743175593647
Mst84B	FBGN0037464	FBTR0081633	0.565277469232341	1		9.9666058880344	10.1476647020037	9.99182840887584	10.7168841347759	10.6010466587853	10.4767239866551
Vha55	FBGN0005671	FBTR0082670	-0.329343175144587	1		11.8185160502494	11.8928632115816	12.0570455386217	11.575961126737	11.5634198691914	11.6511735273693
vrs	FBGN0286507	FBTR0082631	0.0626425795202676	1		10.6299350034143	10.7934972718113	11.3939520039024	11.1264646514562	11.0144625886607	10.9749495863466
Ugt50B3	FBGN0050438	FBTR0086069	0.346992769968175	1		9.59526335806814	10.1726877517598	10.826402387532	10.4847498744634	10.7426091795364	10.6539308871686
sinah	FBGN0259794	FBTR0301683	0.624011990278347	1		9.75754207645659	10.0710914394311	9.49728556536125	10.5196863627784	10.5103966627803	10.1987279012525
CG17633	FBGN0032144	FBTR0079868	0.649419341768691	1		10.3155016309064	10.1057579331641	9.55365810315731	10.5814843145802	10.5766275603408	10.846730693969
Unc-89	FBGN0053519	FBTR0343286	0.0210305070764002	1		11.3253431512354	10.8460580786287	10.1142224262691	10.743080359297	10.8857818630701	10.9586540499321
CG7910	FBGN0037547	FBTR0339720	-0.0231620069554661	1		11.5238124557206	10.4600536180282	9.99182840887584	10.7176182675139	10.6626671140982	10.9516135064745
Nna1	FBGN0265726	FBTR0340678	0.132139159188703	1		10.9221180585921	10.951688198031	10.7265252046671	11.1286742656031	10.939843198672	10.9294872510954
RpS18	FBGN0010411	FBTR0086274	-0.261166989883411	1		11.6049289563212	11.3033475406267	11.7242874625793	11.2710035932831	11.4427665420339	11.1512293067862
Tsp29Fb	FBGN0032075	FBTR0079756	0.29733469115697	1		10.0096119702303	10.5286187864432	10.1826550815086	10.499338545345	10.7255757622296	10.4189068703547
Porin2	FBGN0069354	FBTR0332030	0.410453761686468	1		10.1019299071263	10.3396737335254	9.76978916468909	10.5790625595214	10.6168713458707	10.2771674309245
CG32445	FBGN0052445	FBTR0078425	0.411640233857426	1		9.98647627115755	10.2160073775825	9.22883940553876	10.4533604770063	10.4548255817141	9.84733418044539
CG1324	FBGN0031129	FBTR0077293	0.280325067537479	1		10.3240452988482	10.5522136938249	10.2947573614034	10.7666827409686	10.7507392785699	10.4908233421906
Mst84Db	FBGN0004173	FBTR0081586	0.325785013712919	1		10.0236670858379	10.3446868074837	9.61022364196526	10.5372582865569	10.5059697895683	9.92447431465736
ERp60	FBGN0033663	FBTR0088058	0.180180676686173	1		11.1744563382029	10.9706203276624	11.2246305669703	11.2503513545749	11.2171775922765	11.4432521574583
Vha68-2	FBGN0263598	FBTR0336614	-0.39990426088896	1		11.3232138906863	11.4028339815099	11.1956566682867	10.9496591806912	11.0144625886607	10.7544483997175
CG30395	FBGN0050395	FBTR0300226	0.928476846442003	1		8.54540396669482	9.17655473456503	10.0961822421982	10.1174082016036	10.3582601783115	10.5122491190372
Rm62	FBGN0003261	FBTR0301947	-0.281578973090555	1		11.8028105878295	11.5917831563331	11.3952939244478	11.2913643618468	11.3432962266977	11.3397957106909
CG5614	FBGN0038359	FBTR0083171	0.594181292497137	1		9.76592777919711	9.83927849051295	10.1223485254929	10.5750172452663	10.578736897169	10.3622196838011
grsm	FBGN0040493	FBTR0344095	0.38556629986241	1		10.2690606931979	10.3880665330257	9.74684554148833	10.6141805528508	10.6236978714187	10.3856269727582
RpS20	FBGN0019936	FBTR0083964	-0.586871981163513	1		11.4483202675742	11.4621614764187	11.9262327206047	10.9314222029471	11.1525623871112	11.0383512122414
poe	FBGN0011230	FBTR0079545	0.00253300338676791	1		11.3645231671131	11.2401867799135	11.2515529568038	11.3597406243782	11.2386815295612	11.2654076730001
Mpcp1	FBGN0034497	FBTR0342679	-0.186057278620977	1		11.4766956718796	10.1895034322449	9.86002527567565	10.2204503417195	10.4955872848845	10.7418066893248
CG8042	FBGN0027554	FBTR0076766	0.380357264424328	1		10.4412501879873	10.4655867251882	9.7944093210698	10.7065668573329	10.6359048030979	10.5908830384992
Non1	FBGN0028473	FBTR0300649	-0.452042825664261	1		11.5931957091009	11.2736906812455	10.8934625638786	10.9084576963489	10.8891852895277	10.6816168348241
MCPH1	FBGN0260959	FBTR0301430	0.269022514818075	1		10.6137659249008	10.661514651472	10.8675915736162	11.0328269883652	10.9183501001959	11.0069986574686
Sfp26Ad	FBGN0261055	FBTR0301935	0.710642074175731	1		9.32428787908433	9.82643458439741	10.1191035762457	10.4365143391724	10.5052306549208	10.55932444934
RpS13	FBGN0010265	FBTR0100541	-0.174527562226605	1		11.7199939310483	11.6713508789643	11.8995300841343	11.493919676398	11.6005725326251	11.6774901939146
COX4	FBGN0032833	FBTR0081300	-0.18221548962937	1		11.6246590546603	10.8304184460805	10.5340620573492	10.8318715775514	10.9316144722979	10.906207317119
CG18135	FBGN0036837	FBTR0075043	-0.287528510112104	1		11.4073650930819	11.1559966312142	11.5424471574956	11.138575862157	11.2519605224011	10.8484163654416
Myo61F	FBGN0010246	FBTR0072673	0.404476422704465	1		9.88426899907586	10.2570008777442	9.64448298669295	10.4647744768216	10.5052306549208	10.0513742136143
lectin-46Cb	FBGN0040092	FBTR0301706	0.803326537653012	1		9.39627550374673	9.58345319440068	9.28493714076884	10.126281784826	10.4486876540657	10.0774813898356
CG3345	FBGN0031240	FBTR0078127	0.380614769046221	1		10.0254143864356	10.3724425886933	10.3428424747416	10.7307691740427	10.6480093154678	10.518615291002
Gdh	FBGN0001098	FBTR0089497	0.26768294390199	1		10.8956140767464	10.6240702682046	10.7972599924471	10.9621034220976	11.0087373332426	11.1525943864079
Mst57Db	FBGN0011669	FBTR0084915	-0.433739333262851	1		9.12683725920067	8.67296123867582	11.158996391447	9.81115739327164	9.00200003254583	9.96699223187138
Usp47	FBGN0016756	FBTR0077095	-0.00219057372705524	1		11.3125201929421	11.1554261556418	11.0275783925258	11.2070930494042	11.1525623871112	11.1423246658119
CG3330	FBGN0039511	FBTR0085170	0.137852202192574	1		10.5808737503056	10.8566250805793	10.8500828598339	11.0096355648815	10.8623077190689	10.8399682430714
RpS14b	FBGN0004404	FBTR0071096	0.382609185649382	1		10.3715263689687	10.3133211843135	10.2420339679836	10.7329493841061	10.7192157015025	10.6188060926024
CG45050	FBGN0266410	FBTR0344364	-0.121778868620357	1		11.6154079047847	11.5271052032613	11.9768556792525	11.5084163782592	11.5666117753359	11.7116942509206
Mal-A8	FBGN0033297	FBTR0088752	-1.0447112181888	1		9.00106098170916	10.3285832682602	10.8353281764376	9.40920747893707	9.65226904998596	8.12157042259148
dbf	FBGN0287630	FBTR0080103	0.428258545783476	1		9.99720040696097	10.2916793323211	10.1559869740126	10.7124714759884	10.5482043391509	10.4712642547298
Tpi	FBGN0086355	FBTR0085582	0.0976350978152379	1		11.0792545905398	10.9411355487703	10.6215109537664	10.954026885633	10.9824232128648	11.0346542970491
LManII	FBGN0027611	FBTR0080030	0.0250380202657076	1		11.0767289677463	10.9331700965736	10.7539819108009	10.988500507253	11.0024655780169	10.8609965099543
cdc14	FBGN0031952	FBTR0301331	0.290619065145156	1		10.3987434499163	10.5242066934075	10.5377123122188	10.8831599144331	10.7338021447414	10.7115626265997
CG18449	FBGN0033285	FBTR0089732	0.387251109662038	1		10.0633291282279	10.1522467484678	10.5534242213991	10.7117347188964	10.6765210800521	10.5828047412741
CG6230	FBGN0027582	FBTR0080228	0.142290551458305	1		10.5868026218614	10.717466525064	10.5255087066366	10.8134467065078	10.8153746585882	10.6257032213328
CG34034	FBGN0054034	FBTR0300407	-0.436496280930031	1		9.9334885512358	10.2760196565342	11.2063990797674	10.1698490282867	10.460174930177	9.68889435221891
alpha-Spec	FBGN0250789	FBTR0332878	-0.0919349271483262	1		11.4664417999681	11.1769471954772	10.8598361441587	11.0781205245665	11.094776958774	11.118073809305
CG17575	FBGN0250842	FBTR0302939	0.730494421666133	1		9.49542024894372	9.70069961095973	9.35833025066854	10.126281784826	10.4355572011081	10.1787680631998
mib2	FBGN0086442	FBTR0336841	0.118186390844506	1		10.7222423349259	10.7465443225415	10.659979230032	10.952156631003	10.832564830435	10.6863370332886
RpL36A	FBGN0031980	FBTR0079546	-0.230634724646036	1		11.1409995793586	10.9191238459867	10.4383671181809	10.6345372683535	10.8082011323671	10.4256975499421
CG8834	FBGN0033733	FBTR0087954	0.316399215687783	1		10.0667270207994	10.1116516213489	9.87356827257243	10.3698956315762	10.5794393246632	9.99921659678877
RpL28	FBGN0035422	FBTR0073098	-0.119660668270479	1		11.7667048480439	11.7044865996542	11.6836789543613	11.3830655640379	11.465363748097	11.896171658335
IA-2	FBGN0031294	FBTR0301416	-0.742092916958344	1		11.1498373320216	11.3248163545365	11.3524120490259	10.7307691740427	10.1299028402723	10.6816168348241
CG9861	FBGN0034844	FBTR0072002	0.355914650084742	1		9.99898003820763	10.2083272283963	9.95408264026003	10.5758272160705	10.5015292907874	10.1213651254959
velo	FBGN0035713	FBTR0076952	0.471838763142226	1		9.91286945799626	10.2181942173017	10.0112127855338	10.584707010568	10.5265132959288	10.4591796157559
CG15109	FBGN0034416	FBTR0086574	0.0715556692351579	1		10.0148986978842	10.348684762317	11.3675319343583	10.7574308741429	10.4525269179624	11.0368735827742
porin	FBGN0004363	FBTR0100584	-0.63724891765833	1		11.9907251299374	11.5164822430682	11.5700399332637	11.0718184577887	11.0689994368318	11.0748084904888
ND-51	FBGN0031771	FBTR0079216	-0.39270745215725	1		11.4207038943144	10.5117805624863	10.0129621546268	10.3689613459698	10.4730842206068	10.2821650123045
CG18266	FBGN0031724	FBTR0079109	0.428189096265524	1		9.98288377091304	10.2127208901349	9.83255181304752	10.5855115609969	10.4677826124666	10.2645972090101
ACC	FBGN0033246	FBTR0088871	-0.519154927871382	1		12.4807861737636	11.6018677603094	12.1265626404858	11.5580375449331	11.5091546567248	11.7098409086699
didum	FBGN0261397	FBTR0089744	0.115008509829363	1		10.6561112742734	10.6995777961726	10.3428424747416	10.80241618496	10.7198529707722	10.5333613479168
COX5A	FBGN0019624	FBTR0334890	0.0254036265154029	1		11.5101502975016	10.7159197587945	10.5486079873777	10.7975636844372	10.908321170047	11.2891849545141
ps	FBGN0261552	FBTR0111029	-0.303533167224165	1		11.4306276802315	11.3732111457348	12.0404170492356	11.2839485913724	11.3362483021073	11.4099648669572
Thor	FBGN0261560	FBTR0077524	0.0772552302055566	1		10.40009091829	10.6298313971587	10.7039607184379	10.3204921991719	10.8588402151038	10.7490440822756
emp	FBGN0010435	FBTR0072400	0.0699999058788945	1		11.2923440331614	11.03219829915	11.3025061532788	11.2221745147459	11.2444507722453	11.3799763107824
Got2	FBGN0001125	FBTR0077867	-0.373376725116706	1		10.5313154388959	10.8282725722127	11.4086449234478	10.6353145116391	10.7532316579705	10.3763095805813
m-cup	FBGN0038488	FBTR0337043	0.436502867220965	1		10.0530871678936	10.1839199548225	9.99537226876742	10.6046873823718	10.5243261462014	10.4098026223211
rin	FBGN0015778	FBTR0346347	0.169160357316143	1		10.7761645029324	10.8692041581893	10.7508403677615	11.0024240855672	10.8646147669545	11.0346542970491
ATPsynB	FBGN0019644	FBTR0076405	-0.149308520591541	1		11.1157979016224	10.6679286569128	10.4187061142678	10.5628127956151	10.8396185231739	10.4052288623483
LManV	FBGN0032068	FBTR0345752	-0.125754311641167	1		10.1714380404735	10.2463255384745	9.39098444987145	9.97116304070367	10.3150518007479	8.98812030810686
CG31709	FBGN0051709	FBTR0079856	0.16341418981448	1		10.2452673136967	10.4489233311864	11.0267127899748	10.8079419878188	10.770558782806	10.7472381349677
CG8517	FBGN0034472	FBTR0086329	0.158334556727389	1		9.9611388556772	10.1522467484678	10.3744849725706	10.5339277127776	10.5155442381628	9.83548398633753
Acp33A	FBGN0267327	FBTR0080270	-0.319911715597222	1		8.71089977262215	9.20108587421816	10.989880379121	9.71296433049323	9.89052768521947	9.34407197557626
bnb	FBGN0001090	FBTR0074656	1.24937470640372	1		9.38815023024619	8.67296123867582	8.61988611625278	10.1062389161057	9.88030277622802	10.4875818533588
Cp1	FBGN0013770	FBTR0087593	0.0113462778813224	1		11.5231942472676	11.1571369060662	11.059245967568	11.138575862157	11.2063042201315	11.4521483896536
Idgf6	FBGN0013763	FBTR0087111	-0.861384565325861	1		11.5373464476243	11.3171855435873	11.3824950007573	10.4717538549122	10.5000460821034	10.6863370332886
CG7916	FBGN0028534	FBTR0080549	0.00124077318452248	1		9.62091522584989	10.2127208901349	9.61483883316026	10.012431860174	10.2670252894623	8.95094463086112
CG3609	FBGN0031418	FBTR0077791	-0.375910147078199	1		9.83331076100934	10.171559706734	11.27870940982	10.3195253550233	10.2980824199952	9.92287525679598
CG30460	FBGN0050460	FBTR0300958	0.267876068413383	1		10.3770110171744	10.4974469661889	10.8063673416834	10.9658158590449	10.6705999488558	10.865165631766
CG17108	FBGN0032285	FBTR0080127	0.0476479717614524	1		11.0959800200996	9.96830566798158	9.75104434075527	10.2783214534514	10.5745151349754	10.4712642547298
Vha68-3	FBGN0032464	FBTR0080421	0.413812405787002	1		9.71919128377466	10.0879310156197	9.19225135287108	10.3866101294888	10.2010057432692	9.70386960599813
RpL21	FBGN0032987	FBTR0331295	-0.436094366267745	1		11.7020799190223	11.5938899365831	11.7668976728841	11.3143566341314	11.2751254666951	11.1668502766018
tmod	FBGN0082582	FBTR0085658	0.322941882541427	1		10.5938852547339	10.3685100208124	10.7778424641316	10.8113848975862	10.8207314920439	11.0855684131473
Pino	FBGN0016926	FBTR0077987	-0.0475207039994927	1		11.3871227627183	11.1084519903071	11.0794215616328	11.1833741144153	11.143090786402	11.1250443213043
Klp59C	FBGN0034824	FBTR0071975	0.436929355916039	1		9.77634182541166	10.1338305937531	9.77185696816574	10.5213691307128	10.3623474358519	10.1073544008969
RpS24	FBGN0261596	FBTR0071935	-0.187328290612366	1		11.7199939310483	11.6333450822123	11.7700044815895	11.5084163782592	11.4808610164269	11.5743164712832
CG7430	FBGN0036762	FBTR0075140	-0.0897548888396805	1		11.067430338116	10.7750476116521	10.1272023053403	10.7168841347759	10.6506854705946	10.4756336919628
Jon99Ci	FBGN0003358	FBTR0085511	-0.460604370298205	1		9.12031173897798	10.3536666761837	9.99890744478997	9.36678139556792	10.0591476278085	8.54811095356564
Rab3-GAP	FBGN0027505	FBTR0080302	-0.13428759107654	1		10.0375865928744	10.2203777472218	11.2463572453577	10.6360913364149	10.4940979515734	10.2570021659188
CG42481	FBGN0259971	FBTR0300315	0.119713526639302	1		9.38270784623828	9.71470746659572	11.0162848461516	10.0870503950912	10.4002120169726	10.4994318742876
CG30015	FBGN0050015	FBTR0113357	0.223966634405506	1		10.6538538369292	10.6074819877408	10.7168978926732	10.9212608573993	10.8284341934883	10.8989054567674
MRP	FBGN0032456	FBTR0090028	0.00793254606798986	1		10.2646292223445	10.3734240580084	10.8114022476591	10.6236116648404	10.6928422905526	10.1571687260448
P5CDh2	FBGN0053092	FBTR0084142	0.459326991295364	1		9.60230467704836	9.94736697571749	9.22582559336775	10.1900914431493	10.3065920600503	9.66422307623831
CG14926	FBGN0032360	FBTR0080251	0.015929149189903	1		10.1330564832284	10.4983470001926	10.1011247066502	10.4821600192943	10.4363328976521	9.80107987721787
mil	FBGN0267366	FBTR0085246	0.0714288997898803	1		10.2542358790839	10.4793273577963	11.2910173493486	10.8877333291775	10.6745500685982	10.8808993188528
sip2	FBGN0031878	FBTR0079359	0.293393928408928	1		10.0969532090122	10.3929145182789	10.5267337229917	10.8031080688816	10.542451874219	10.5675349225266
CG14540	FBGN0039398	FBTR0084948	0.164457321815641	1		10.4736085179332	10.606647545768	10.876266886954	10.9097431375293	10.7907164129588	10.7732056602415
CG32081	FBGN0052081	FBTR0076198	0.351025530132898	1		9.8030716964268	10.0155931944445	10.1044103011861	10.4899156788515	10.4517598821043	9.99465694981407
D2hgdh	FBGN0023507	FBTR0070381	-0.906513922051374	1		11.2630224997824	10.9582446207052	10.6744208026398	10.0373439758236	10.1807811934764	10.0188102190223
CycG	FBGN0039858	FBTR0085803	-0.50841259818425	1		11.9690989702702	11.7737717956545	12.3272550283213	11.5800037989192	11.4396750822076	11.577369024584
Tpl94D	FBGN0051281	FBTR0084339	0.45354676257209	1		9.9147561458374	10.0516024074759	10.3703968360283	10.6834554405804	10.4723280397673	10.5675349225266
Bsg	FBGN0261822	FBTR0079569	-0.746976920268076	1		10.9032364576474	10.7653597265265	11.6978863822621	10.3764187443305	10.4230889971333	10.5111853538467
DIP1	FBGN0024807	FBTR0301293	0.291203301996317	1		10.7542047868113	10.6322934271453	10.3934112494939	10.6637820480406	10.6298142478815	11.2848342719301
MtnA	FBGN0002868	FBTR0082158	-0.781362761237929	1		11.9448373509077	11.4593909992824	11.7162566892162	10.780801528193	10.6941400456273	11.276093347239
ScsbetaA	FBGN0037643	FBTR0347568	-0.327453862570762	1		11.8772652015486	11.5662588616409	11.7746521859837	11.4468806101846	11.4508502459875	11.352918174427
CG6512	FBGN0036702	FBTR0075252	0.286677707960616	1		10.3155016309064	10.1430680564312	9.56562687931736	10.4795655065824	10.4293365683244	10.0337032137091
Ggt-1	FBGN0030932	FBTR0074622	0.498756839254146	1		9.57631674285747	9.98509739210864	9.3720260994358	10.1129508586837	10.3712988493166	9.98396139476302
CG32425	FBGN0052425	FBTR0113436	0.358150388170836	1		9.9666058880344	10.1315119567267	10.1448610782461	10.5103958897067	10.5308776731806	10.2633341419123
Mst84Dd	FBGN0004175	FBTR0081588	1.05225728458639	1		8.66231526042257	8.86662875109636	9.38559315197319	10.0373439758236	10.1356454111911	9.97164001501229
ninaC	FBGN0002938	FBTR0079437	-0.649544542492481	1		11.2533632388786	11.2514414205296	10.945685952456	10.6102326537933	10.0089305111457	10.7987140399284
CG17470	FBGN0032869	FBTR0081406	0.254042131881177	1		9.96478584484408	10.1568142882645	10.0112127855338	10.4471768675417	10.4639837859612	9.92447431465736
Had1	FBGN0286508	FBTR0074240	-0.0635792590767931	1		9.73422685705374	10.2675978038425	11.0710493261203	10.4967747702396	10.4776130011902	10.2066351519798
CG18568	FBGN0033888	FBTR0087608	0.614596258276091	1		9.2663604116924	9.77388401965913	9.47207155947187	10.2793162994749	10.2406236550586	9.83548398633753
CG8565	FBGN0030697	FBTR0074103	0.242184679592873	1		10.1840082859803	10.3143436950205	10.6203638588083	10.8155055730265	10.5560767125348	10.4843330650527
POLDIP2	FBGN0037329	FBTR0078681	0.423782821959295	1		10.0565092398752	10.2279941812937	9.83255181304752	10.5280806429609	10.4586485677857	10.4256975499421
Mst84Da	FBGN0004172	FBTR0081584	0.0208006782205429	1		9.85115457103209	10.171559706734	10.8829784705554	10.4743624413102	10.5532189990984	10.0974653007509
f-cup	FBGN0028487	FBTR0334526	0.251649612175883	1		10.0969532090122	10.4535713906641	10.4628924816191	10.6931924389559	10.5843467643198	10.5133121004427
CG33523	FBGN0053523	FBTR0091476	0.379371411546176	1		9.91098029960342	10.0674572435107	9.99360142697084	10.4924916611866	10.4525269179624	10.139377990902
ND-75	FBGN0017566	FBTR0071181	-0.270887376947822	1		11.6480978470435	10.9588986271617	10.7798987652332	10.8168765201802	10.9453030567558	10.9602139600762
YME1L	FBGN0034792	FBTR0071906	0.282390259004521	1		10.3282982340102	10.3880665330257	9.99537226876742	10.6461521780885	10.5148099937873	10.4177719763647
mEFTs	FBGN0032646	FBTR0080994	0.361502292186934	1		9.96842363802774	10.1140023715867	10.0041940193522	10.4542416901722	10.5000460821034	10.1987279012525
CG3581	FBGN0038697	FBTR0083775	0.819978666379012	1		9.21828324185356	9.55085566283948	9.09979945629256	10.1752035771368	10.1936841234407	9.98242696484517
CG1317	FBGN0035333	FBTR0300773	0.244231687472772	1		10.4041257886643	10.3890374342332	9.78009867123493	10.5603594673988	10.4881251957547	10.3300050979639
Not1	FBGN0085436	FBTR0302122	-0.0581789188732124	1		11.4773341255053	11.3717384738313	11.6168051720493	11.4268191368133	11.34783836952	11.5219380012377
Dpy-30L2	FBGN0035491	FBTR0332981	1.28967006418417	1		8.62592423870627	8.77155401643075	8.59674285278778	10.0028272180589	9.98049422552139	9.86075913352223
RpS12	FBGN0286213	FBTR0075878	-0.0943557287176287	1		11.3499550671188	11.3484681672696	11.6006092081755	11.2794807628705	11.3072832004979	11.4393427389501
CG4363	FBGN0034663	FBTR0071740	-1.37629826865836	1		9.00106098170916	10.1602304782267	10.647645501194	8.90781950504908	9.18666674761662	7.64329871040379
CG10841	FBGN0038163	FBTR0082795	0.143946216085232	1		10.1459641249444	10.2718148755881	10.231554600506	10.5430683531054	10.5000460821034	9.97009241706796
PCB	FBGN0027580	FBTR0300850	-0.232437916089911	1		11.9826532619919	11.1031369592172	11.2721506821096	11.159798996651	11.1782931472183	11.4604390779476
Got1	FBGN0001124	FBTR0087231	-0.277789222601554	1		10.8150708803875	10.8988175328784	11.4849959950579	10.9371066644835	10.8651909529403	10.643288753457
CG3868	FBGN0036422	FBTR0075729	1.23067268161783	1		8.52578656222697	8.97405490065645	8.98327779395125	9.94757627254003	9.98474253963919	10.2531895975683
TTLL4A	FBGN0026147	FBTR0304948	0.112032678101459	1		10.686245922645	10.7705843624572	10.8510611607724	10.9775092792204	10.8076017253382	10.8576525161678
RpS28b	FBGN0030136	FBTR0071360	-0.262227794518129	1		11.6327054323442	11.4128928735023	11.8460675329484	11.2609662586074	11.449698200577	11.4196351434377
Theg	FBGN0038921	FBTR0084170	0.321026218512387	1		9.71703049563812	10.0927064402837	9.58221808423468	10.2552485825026	10.3234622238838	9.76047349331396
TTLL6B	FBGN0039501	FBTR0085180	0.412715852568798	1		9.89386562177511	10.1850383803664	10.050921168587	10.5830965624322	10.3970279093716	10.3925757385387
spaw	FBGN0050365	FBTR0088773	0.190599581212921	1		10.1298114474627	10.4054435634194	10.5725299667025	10.6461521780885	10.6175554538358	10.4391837649014
Alp4	FBGN0016123	FBTR0085733	-0.398209583465571	1		10.8401066340125	10.8747598459761	10.1239682672285	10.2633158492811	10.3753493853722	10.1143767712635
kra	FBGN0250753	FBTR0078749	-0.138406326395311	1		11.1215272063322	11.0064904507949	11.5394158954569	11.1407670185837	11.1239589694023	11.040564822668
CG9512	FBGN0030593	FBTR0073979	-1.15365424399134	1		11.0589247138353	10.7809772124983	10.9711054363728	9.79733398995279	9.90740979109532	9.65462063934924
Nop17l	FBGN0033224	FBTR0088900	0.0971271145386606	1		10.214962919362	10.6199410451133	10.7602445484454	10.6637820480406	10.6902432730146	10.5838170056275
l(2)efl	FBGN0011296	FBTR0072100	0.0315193276124576	1		9.93534848343528	10.3224977956111	10.0829189539407	9.90567029392238	10.5126050158791	9.96232942703573
RpL14	FBGN0017579	FBTR0076633	-0.221553783627234	1		11.3925485487022	11.2460930164391	11.6709931461883	11.1565541513844	11.2992041188278	11.2179487616775
su(w[a])	FBGN0003638	FBTR0302884	0.252430637573475	1		10.3507712109177	10.5312595800225	10.4832268834108	10.6228280893559	10.699965540351	10.8004567245841
Ance	FBGN0012037	FBTR0343667	0.478917320518751	1		9.79489974289618	10.0442256063495	9.86196779052439	10.3921388712169	10.4144541704088	10.3396253793421
Hsp67Bc	FBGN0001229	FBTR0076497	-0.304579966281018	1		9.67088991090505	10.7027048559784	10.2164507856288	10.0195936110993	10.0621660920779	9.76405020736433
DnaJ-H	FBGN0032474	FBTR0080493	0.249844796277466	1		10.1666958172606	10.3245291399744	9.93021145190208	10.4498302319176	10.491861064859	10.2429732147724
hpRNA:CR18854	FBGN0285991	FBTR0472917	0.129473051363677	1		10.9709910519533	10.346687169777	10.2553965495992	10.6879576072073	10.7236706862762	10.6558574146218
Mal-A3	FBGN0002571	FBTR0088758	1.15581803284661	1		8.12413561124831	8.67614646144751	8.51515724160818	9.78337685315876	9.93071769456909	8.89658323624691
Men-b	FBGN0029155	FBTR0085110	-0.0375314772233038	1		10.0582172367393	10.3102492967591	11.0918895156675	10.5355939607781	10.6100123650259	10.4029365332919
CG1640	FBGN0030478	FBTR0073771	-0.088215313577124	1		10.9342598983267	10.9398110237624	11.0188989069493	10.8864281179631	10.9529123101824	10.7846962580198
bun	FBGN0259176	FBTR0346622	-0.146474937969335	1		11.1736686993892	11.1318402819356	11.7402161307495	11.1303292581509	11.204483997217	11.3463718624186
dj	FBGN0019828	FBTR0089742	-0.0137125377588848	1		10.1933646122525	10.3929145182789	11.0084141240841	10.6476937914785	10.6419697541687	10.3751406641102
14-3-3zeta	FBGN0004907	FBTR0088417	-0.360103454503424	1		11.6960588074252	11.6010300638461	12.1754157554326	11.4922045655096	11.396481748575	11.5671686285163
CG11892	FBGN0039313	FBTR0089644	-0.400819147162657	1		10.7499838189891	10.8878694872446	10.5144364980078	10.2931725882212	10.5366763806027	10.1157771528374
fau	FBGN0266451	FBTR0344444	0.121468629826758	1		10.686245922645	10.6806717493947	10.6952710314347	10.7087839222748	10.8495525853933	10.862665604716
CG17450	FBGN0040028	FBTR0070056	0.739603233763971	1		9.42568267686953	9.68813296648216	8.95807375445972	10.1295953577575	10.1612078107667	10.0860798406534
Ctr1B	FBGN0062412	FBTR0081835	2.3315286305672	0.0025919796732858		6.78089231348747	7.18619823272518	6.91225538540614	9.37052055162248	9.73655725338744	8.37180082544365
CG12229	FBGN0036723	FBTR0075226	0.288820375537196	1		9.8861934372509	10.0710914394311	10.0543229722187	10.4248736394484	10.4089322496794	10.0098000634417
Lsp2	FBGN0002565	FBTR0345352	-3.43320088553804	1		7.53646639386835	6.26813584877772	10.4756350299353	6.31083198034595	5.64900258608463	5.22386480298199
CG45076	FBGN0266446	FBTR0344440	0.0803118071121156	1		10.5300851745853	10.5694459312335	10.3260536590121	10.430257943693	10.7012569064637	10.5333613479168
CG6652	FBGN0036687	FBTR0075291	0.400335481303595	1		9.72134884044261	10.0552767114147	10.1125916994404	10.4374058992481	10.3986208416096	10.2759153258993
CG3640	FBGN0035042	FBTR0072322	0.371638986766072	1		9.21828324185356	9.87852136826569	9.3361428074527	9.94757627254003	10.1854026413368	9.38877630518882
capu	FBGN0000256	FBTR0290082	0.143600317342946	1		10.7049016621741	10.7073827736578	10.6226571373873	10.8772584259206	10.7407264785131	10.8458871190682
gskt	FBGN0046332	FBTR0085784	0.486010464860375	1		9.54985207521967	9.89774963957536	9.80252354958077	10.4230743965681	10.2209506885427	10.0586737234522
Usp7	FBGN0030366	FBTR0342732	0.27020629563614	1		10.4148305976369	10.3436855852772	10.2479881782588	10.7285856642447	10.5192098651902	10.5634355267189
deltaTry	FBGN0010358	FBTR0088124	1.16284994769569	1		9.08723391751232	8.0033477789911	8.75563763314085	9.08667450715924	9.88371913751926	10.2921085372467
Pgi	FBGN0003074	FBTR0088680	-0.175978103470156	1		11.8921847663312	11.4561520373309	11.8919449057354	11.650130327213	11.5010212989567	11.5990586664271
cry	FBGN0025680	FBTR0083736	2.60135853744647	1.94326698677484e-08		7.42439236871934	7.04550432113154	6.37301290269329	9.53781477170512	9.57688819087724	9.60761778431689
Lasp	FBGN0063485	FBTR0075350	0.279953190118709	1		10.5300851745853	10.3744048600812	10.3934112494939	10.8141333218662	10.5589287765554	10.7553471543472
FBTI0059720	FBTI0059720	FBTI0059720	5.37998427397743	8.57606764076776e-38		4.2583505929351	4.4622147329774	3.80910071307528	9.30949900929406	9.529693645539	8.87358980068793
eEF1beta	FBGN0028737	FBTR0345627	-0.979134980668049	1		11.1034436642276	10.9654224371075	10.9738025766414	10.0664510569185	9.93181825726595	10.1143767712635
tna	FBGN0026160	FBTR0301658	0.271909528288047	1		10.3083430534702	10.4054435634194	10.1795431228667	10.6196895246126	10.5228662021221	10.5736622579469
Jon25Bi	FBGN0020906	FBTR0100432	-1.76088145634603	0.495413106563672		9.87460811316188	10.3102492967591	10.0112127855338	7.5294899939787	8.29390400076758	8.87027490302219
RpS29	FBGN0261599	FBTR0082136	-0.24471336695992	1		11.7687925558691	11.7040965697003	12.2640222917856	11.5880553164579	11.4961935824847	11.9466190602806
CG13991	FBGN0031785	FBTR0079202	0.658865309982741	1		9.55470008258609	9.61698882957211	9.57513091835018	10.3642808207155	10.1461144556622	10.197405802354
Obp51a	FBGN0043530	FBTR0087420	-1.2905607700597	1		9.98647627115755	10.1280269991547	10.9272509963769	9.27600003609882	9.4163193049361	8.53141849875795
alphaTub84D	FBGN0003885	FBTR0081538	0.353059116087373	1		10.0025327284368	10.1693009671698	9.99537226876742	10.4665224893073	10.4168142532067	10.3456056407754
Mlp60A	FBGN0259209	FBTR0344996	0.306647281130817	1		9.86683255323375	9.5421535258177	9.26452245641842	9.85318708914878	10.2713789676305	9.39109122638448
Pdhb	FBGN0039635	FBTR0085369	0.12149077066144	1		10.7977949686528	10.5762816038488	10.4094384716126	10.6212596604725	10.7656293742256	10.7811704270782
CG10734	FBGN0034082	FBTR0087250	-0.0248775036737961	1		9.92227832037308	10.1556737582931	11.0232451768755	10.6078587183335	10.3721098668271	10.2683797889998
ND-39	FBGN0037001	FBTR0078201	-0.269628709963652	1		11.0851305726029	10.5330174274133	9.81861636490139	10.2173392272073	10.4073506682738	10.2683797889998
eIF3b	FBGN0034237	FBTR0086942	-0.012253855922683	1		10.8559044791977	10.7735613956041	10.3344724884226	10.6453807532103	10.6725763606621	10.6625800731721
CG12116	FBGN0030041	FBTR0071240	0.993585362354334	1		9.60230467704836	8.43423214640574	8.52008625813146	9.86118232177341	9.96337475244191	9.99921659678877
Diap1	FBGN0260635	FBTR0333618	0.108414367094577	1		10.3183551456658	10.3625909964282	9.75523095534967	10.225620669976	10.4432954620558	10.1517179834587
RpL31	FBGN0285949	FBTR0088525	-0.154207741588331	1		11.5867015153063	11.4598531150934	11.5924425298916	11.340328709746	11.3420549745607	11.4931334512031
CG1979	FBGN0026563	FBTR0081628	-0.0571835632384926	1		10.6322301493986	10.69094326795	11.2426345331903	10.9383668422504	10.770558782806	10.7589365843434
Actn	FBGN0000667	FBTR0070345	-0.0226577959127119	1		11.0943161757579	10.6420997452196	10.5255087066366	10.5264056897284	10.8454703699928	10.861831298713
spidey	FBGN0029975	FBTR0071091	0.0721759512536873	1		10.980930300201	10.1022101286312	9.50972922123749	10.3577024692575	10.3284850435684	10.4994318742876
FBTI0019554	FBTI0019554	FBTI0019554	1.29900810175251	1		8.57910535474511	8.21961600490154	8.87201648119411	9.62804591174576	9.8549991630156	10.0875079466376
CG2852	FBGN0034753	FBTR0071933	0.315838093949019	1		10.0785570154052	10.1850383803664	10.1623063165569	10.3416004697508	10.5184774845017	10.5069224320628
eIF1A	FBGN0026250	FBTR0083573	-0.0612671518857803	1		10.9060844996763	10.9417973555403	10.8896589756214	10.8393110625888	10.8703662976155	10.8450430506225
Gpo1	FBGN0022160	FBTR0087307	0.30831981260582	1		10.6345216498936	9.6991347535906	9.14197755339534	10.0255346983735	10.2591554063364	10.477813457996
CG32192	FBGN0052192	FBTR0300047	-0.253427094219691	1		9.45968103398052	9.87852136826569	10.9170104546351	10.2058740619984	10.051067377655	9.57133259761657
CG43147	FBGN0262623	FBTR0344808	0.177732940015653	1		10.2286787243777	9.82212774591508	10.872417631063	10.5959300909115	10.5052306549208	10.5469204572445
lncRNA:CR32658	FBGN0040859	FBTR0073628	0.362201648887343	1		9.64384580743112	10.0092928428127	10.4213431140533	10.4691405432944	10.3500507598656	10.440301946192
RFeSP	FBGN0021906	FBTR0077915	-0.10570956115597	1		11.2879836141495	10.3919462236333	10.2088391646976	10.5289173909152	10.5941118466557	10.687279222586
CG12902	FBGN0033512	FBTR0305905	0.350291740719055	1		9.71052864525468	10.0155931944445	9.81260257588347	10.3349176422412	10.2626584332485	9.98242696484517
CG2930	FBGN0028491	FBTR0070608	0.223694671110642	1		10.0869480121583	10.1291895872877	9.32210035427113	10.10511721682	10.2886634751277	9.92447431465736
CG13321	FBGN0033787	FBTR0087792	0.216849915764022	1		9.04995035052253	10.1693009671698	9.91905933422535	10.0802165775619	10.1356454111911	9.76761807598861
AOX3	FBGN0038349	FBTR0083151	0.0281684774501369	1		10.0633291282279	10.2160073775825	9.62173405492409	10.1416804247911	10.2556438529709	9.55903186016991
Cnx99A	FBGN0015622	FBTR0110909	0.284087285402497	1		10.2527449846039	10.3773432719027	9.93206178569556	10.5422397747854	10.3769664208896	10.5260071596544
CG2955	FBGN0031585	FBTR0077468	-0.21004915760576	1		10.0025327284368	10.2739187979317	11.2086906551591	10.5766367323888	10.2432856668857	10.3044423356686
trpl	FBGN0005614	FBTR0088471	-0.183612428409677	1		11.0614816706034	10.9988787193472	10.3218257493553	10.6523087723393	10.3574413354251	10.8866529583517
CG17571	FBGN0259998	FBTR0081376	0.556780417554696	1		9.70617774208948	9.7634397601731	8.45979661194665	9.88490555708418	10.0988836675991	9.93561836671605
Muc11A	FBGN0052656	FBTR0342741	-0.961244733801657	1		10.8069668032289	10.8698997902985	11.101786875596	10.0100366875759	9.86885612087092	10.0366634522119
crc	FBGN0000370	FBTR0081512	-0.318186584972978	1		12.0373646612168	11.8313351984734	12.0578931371044	11.5576275916306	11.6259536035523	11.7900935624335
CG11037	FBGN0037038	FBTR0078334	0.601169673798333	1		8.84358973522738	9.26594343556205	9.17672815755818	9.65742124017875	10.0851002012459	9.24772740521215
lqf	FBGN0028582	FBTR0076797	0.107428355742064	1		10.6345216498936	10.6347512627137	10.7286559107257	10.7857106406045	10.7407264785131	10.7943480963722
Rcd7	FBGN0260461	FBTR0074936	0.216057262060183	1		9.77634182541166	10.101025585671	10.2933185432602	10.4804308626919	10.2972286888182	10.0528370732002
CG7720	FBGN0038652	FBTR0301200	0.367253833963314	1		9.75964307614037	9.99660899162541	9.06312115990607	9.69070395221424	10.2155384462252	10.1157771528374
CG14740	FBGN0037988	FBTR0082552	0.531043789314785	1		9.51793659135316	9.64976260061828	9.10636919819864	10.1837297322787	10.0265514906706	9.65462063934924
RpS27	FBGN0039300	FBTR0304693	-0.569296158109996	1		11.2667204476209	11.1190236674405	11.7242874625793	10.8759436992029	10.8372711220931	10.7589365843434
AdSS	FBGN0027493	FBTR0083991	0.174270331906288	1		9.8861934372509	10.0118162861143	9.3361428074527	9.90824499728193	10.2406236550586	9.62542379053853
CG42855	FBGN0262102	FBTR0304023	1.0876659744184	1		8.58385620987451	8.71383049346267	9.03240218123056	9.91081511388585	9.86309855446479	9.83208026118758
Uba1	FBGN0023143	FBTR0088499	0.149373368999077	1		10.6218731160109	10.6380218768034	10.4331503267308	10.7307691740427	10.6127598717454	10.8013272781521
CG4631	FBGN0032590	FBTR0080871	0.0625382497791876	1		10.1698590307657	10.2160073775825	10.8013148026778	10.6353145116391	10.4970750823019	10.3105699176731
Ugt35B1	FBGN0026314	FBTR0082375	1.04619276605165	1		8.85934969296785	8.89150656631904	8.42867988182618	9.66961306871956	9.94822673695539	9.71129934192605
CtsB1	FBGN0030521	FBTR0346091	-0.122773711437074	1		10.8792815514203	10.8396805258002	10.6340691666824	10.5798702629849	10.7625399188854	10.6491032831678
CG31921	FBGN0051921	FBTR0078096	0.302183241399671	1		10.0306436266812	10.1511026004478	9.79237361300681	10.4560025033833	10.2503604447206	10.181445384106
CG33284	FBGN0053284	FBTR0078291	0.454542847918983	1		9.26931269637242	9.66587445328209	10.089565839873	10.2941572492837	10.1555662909429	10.0366634522119
CG42675	FBGN0261561	FBTR0302725	0.405457680344195	1		9.76801661099896	9.99788240663469	9.74894646863702	10.3156514859184	10.2530045674431	10.1707061596968
CG8745	FBGN0036381	FBTR0075801	0.987906200226353	1		9.15902933089725	8.88876345495791	8.80897132734117	10.0136279569406	9.86540433906303	9.941947959483
CG3492	FBGN0035007	FBTR0072294	0.460313790311485	1		9.57869872195357	9.80912954637345	9.4202817536763	10.2491683899712	10.0900379986234	9.84395833134414
Strn-Mlck	FBGN0265045	FBTR0336644	-0.247388004111153	1		11.105097021177	10.3665397097094	9.86002527567565	10.1995817180692	10.380195064729	10.2796683856033
FASN3	FBGN0287184	FBTR0305959	-0.592617506238468	1		11.2040723706506	9.76941716364014	9.99182840887584	10.0490573719496	9.72644519236367	9.83718284226036
Lpin	FBGN0263593	FBTR0088815	0.0411516011631373	1		10.8120371836978	10.5974366882768	10.4680030146275	10.6030990963396	10.7306437002223	10.6844508067189
GstT4	FBGN0030484	FBTR0073778	0.0349823497513716	1		10.1587573066444	10.4006375679714	10.740318874668	10.3501474393932	10.620288646349	10.4799899355915
Ald2	FBGN0039425	FBTR0085006	0.753887962502912	1		8.97236188493106	9.26594343556205	9.14197755339534	10.006436456229	9.97516617996406	9.63522187340426
Menl-2	FBGN0029153	FBTR0301868	0.39680501442729	1		9.59996138713247	9.91941550992911	9.70633538014935	10.2683350789572	10.1826315494895	9.96388537038533
lncRNA:CR32690	FBGN0052690	FBTR0303456	-0.358437833414527	1		9.22742059818868	9.24679047014724	10.964792430442	9.77493729523481	9.60061105524665	9.73153599955753
Baldspot	FBGN0260960	FBTR0075355	0.138883972315014	1		10.4188245112668	10.4414551466829	10.7382053366932	10.5619954830029	10.7031917908838	10.7634108496418
Jon25Bii	FBGN0031654	FBTR0345335	-2.2383959013133	0.0018680420706607		9.99720040696097	10.0042326760857	9.3361428074527	7.09575596647284	7.37825318022768	8.12713604438353
fiz	FBGN0030594	FBTR0343380	0.186472751484598	1		9.7469909361385	10.0938978306871	9.87356827257243	10.1590799391661	10.2774521287942	9.81838448417488
Lamp1	FBGN0032949	FBTR0085896	-0.174331220404979	1		11.0383042570931	11.0433415626212	11.5753773357718	11.0706696639139	11.0149819415556	11.1152761470626
Prps	FBGN0036030	FBTR0076416	-0.867305687690128	1		9.23348017566767	9.2638278417628	10.8934625638786	9.13583646250309	9.27256997141169	9.05971563375658
CG10096	FBGN0038032	FBTR0347002	-0.168030223900524	1		11.1409995793586	11.0001501334065	10.5094881078362	10.7409154170518	10.6045016043128	10.865165631766
AcCoAS	FBGN0012034	FBTR0333126	-0.534660434785451	1		11.9544993053293	11.0556228505015	11.8307756918029	10.9558947188752	11.1287657615079	11.2879432405655
CG10365	FBGN0039109	FBTR0084446	0.286233342272103	1		9.9611388556772	10.0735091607342	9.85613238183631	10.2713382562223	10.3351550493621	10.1421293474586
Alas	FBGN0020764	FBTR0072151	-0.00525567096225781	1		10.8509862100054	10.1465169129074	9.34727918168047	10.2389774428005	10.2055629584417	10.2633341419123
Aldh-III	FBGN0010548	FBTR0300478	0.145403137779976	1		10.9060844996763	10.2999621732708	10.0594106848785	10.5758272160705	10.5103966627803	10.7399916538624
Cyt-c-d	FBGN0086907	FBTR0335141	0.257090098427466	1		9.73849411002587	10.0343308281038	10.0320665013287	10.3416004697508	10.2450576165397	9.98242696484517
CG15784	FBGN0029766	FBTR0070777	1.44964719760651	1		7.71164174106686	8.20204519357046	8.38070902321063	9.38722785277668	9.76029309686037	9.5130100282337
18SrRNA:CR41548	FBGN0085802	FBTR0346874	-0.253467552401501	1		9.64838851014201	10.4517139634946	9.78624919700572	10.0373439758236	9.73403587507689	9.42988699129959
RyR	FBGN0011286	FBTR0308083	-0.121937346121607	1		10.935189667076	10.5188943087802	9.98293048577793	10.3301251699637	10.4888731439012	10.4029365332919
CG10527	FBGN0034583	FBTR0071541	0.163551490503701	1		10.0701169293203	10.0528282155096	9.30220842400168	9.93121286301741	10.2379567222966	9.83887970003588
bor	FBGN0287225	FBTR0305998	0.442118721888926	1		9.75543801261989	9.84636489282389	9.4386204146098	10.3000511442947	10.0751736148153	10.0022483750713
CG17666	FBGN0036311	FBTR0075924	0.309979058544829	1		9.89768646796423	10.0503755570298	10.3594381623043	10.4967747702396	10.3393081974635	10.4324564158917
CG10164	FBGN0039088	FBTR0300585	0.340896842424815	1		9.72994694480082	9.85622774024988	10.3190002437687	10.4760988822138	10.2155384462252	10.287145341511
Fum3	FBGN0036162	FBTR0076177	0.366229884537321	1		9.25746713487906	9.75141013912611	9.38288992899819	10.0028272180589	10.0265514906706	9.42763353950157
Mal-B2	FBGN0032382	FBTR0473588	-1.81195612537628	0.189816268862483		9.60931179652043	9.82212774591508	10.5144364980078	7.99921823713989	8.62309252554287	7.98725069782219
CG3339	FBGN0039510	FBTR0273192	4.08098226139861	2.89391302168473e-38		5.38696325068892	5.44934541432238	5.08961909979084	9.34033238424717	9.2031680624451	9.24772740521215
Cyp1	FBGN0004432	FBTR0074238	-0.364810279188848	1		11.1554332986189	10.9725647185638	10.8608078558563	10.5967284085504	10.7513627772049	10.5552016236244
Duba	FBGN0036180	FBTR0273306	0.138335712862715	1		10.2764163626671	10.3704776447004	10.6821375682487	10.6622575395344	10.5308776731806	10.5777327382174
kst	FBGN0004167	FBTR0073072	-0.346712657049576	1		11.0589247138353	10.9628164521086	10.9170104546351	10.6857082801119	10.7223992366209	10.4832485078233
CG5214	FBGN0037891	FBTR0082358	-0.0936284903849222	1		10.9022858595206	10.5771337901123	10.7017931986345	10.6849577244135	10.7344330047308	10.4854168075701
GCS2alpha	FBGN0027588	FBTR0070061	0.101039314664509	1		10.6807127131724	10.5268555680816	10.4957918630714	10.6909512651055	10.6399509354283	10.6806709390765
Obp56g	FBGN0034474	FBTR0086343	-0.412431965861047	1		11.5896570460149	11.550290774393	11.7528336404095	11.2544043421097	11.1306840030016	11.276093347239
CG17472	FBGN0032868	FBTR0081382	0.571210483152527	1		8.76209920646809	9.17204936396136	9.75731971545416	9.68470938185842	10.07915244922	9.77472745120716
CG31178	FBGN0064912	FBTR0300075	0.315065339208397	1		9.55227811529689	9.79308215656267	9.95953573312348	10.2440819147522	10.1686956838361	9.82695956902863
CG31773	FBGN0051773	FBTR0077509	0.511259504107972	1		9.51047012209744	9.68497412709373	9.45672888858743	10.1900914431493	10.0571318040476	9.93244312600436
asRNA:CR42871	FBGN0265295	FBTR0304128	0.277677435444941	1		9.68422419956634	9.87298017471034	9.40170697828768	10.1284916788526	10.0681841403731	9.56724399393912
Tret1-1	FBGN0050035	FBTR0088074	-0.381235698072062	1		11.1067484855154	10.6166291361604	11.1399106846274	10.6698640233394	10.7619212331146	10.3044423356686
CG6790	FBGN0037915	FBTR0082460	0.331386746912455	1		9.45968103398052	9.8646282732984	9.71925137239897	10.2276836241746	10.0561228349442	9.73700617669297
TrxT	FBGN0029752	FBTR0340478	0.0910595549391739	1		10.0969532090122	10.3546609978537	10.6711009399332	10.6030990963396	10.430115615844	10.4109438002534
RhoGEF3	FBGN0264707	FBTR0333961	0.0897767689571097	1		10.3687762059416	10.462822824218	10.4239753026469	10.66758628621	10.4230889971333	10.4211739835529
UGP	FBGN0035978	FBTR0301699	-0.198748641513168	1		11.1231599801782	10.8481776799203	11.3273234265694	10.9250797539375	10.9802972019435	10.8314703587132
Tom70	FBGN0032397	FBTR0080310	0.321629707574889	1		9.88234199042719	10.1315119567267	9.99360142697084	10.4293619539704	10.2209506885427	10.3251707933477
mtd	FBGN0013576	FBTR0306695	-0.444238435973946	1		11.0173847930476	11.040872709331	11.6447178396847	10.7975636844372	10.7943513681365	10.8701527264917
CG31226	FBGN0051226	FBTR0083675	-0.568581915453776	1		9.81524348504814	10.0466887334502	10.6283744359574	9.86781133466534	9.995308913743	8.76354240813253
CG43675	FBGN0263750	FBTR0344371	0.475827419458917	1		9.59996138713247	9.77388401965913	9.27038475994976	10.2079654260088	9.9900354002542	9.89704630928132
Calx	FBGN0013995	FBTR0344317	0.105148167293325	1		10.3353587167574	10.3122979483876	10.2509560934733	10.5070026473873	10.4386574879981	10.2557324289579
cher	FBGN0014141	FBTR0290014	-0.273831058735682	1		10.2997056082016	10.3977462670661	10.0216773223641	9.84380296948411	10.2989356462658	9.71499991057781
Hrb98DE	FBGN0001215	FBTR0085298	-0.0212825731611963	1		10.7404412448631	10.7320786811415	11.1715813522914	10.8864281179631	10.8189480900148	10.9174928151432
Pgk	FBGN0250906	FBTR0334162	-0.547034122989719	1		10.9554944304759	10.4064028442877	9.78829355913289	9.95631106310419	10.0203568673458	9.75509174079466
CG9016	FBGN0031751	FBTR0079152	0.0310878671504561	1		9.68864171485502	10.0564994028126	10.9818638747138	10.3698956315762	10.2019183386655	10.5469204572445
CG3982	FBGN0035988	FBTR0076485	-0.177764505492102	1		10.8656910012042	10.8439353586456	10.9529944786641	10.8440253839886	10.7064108427559	10.5675349225266
SdhB	FBGN0014028	FBTR0086156	-0.314634920987564	1		11.1594171699448	10.1256990085117	9.78009867123493	9.93626755476475	10.0860891136634	10.4302069770234
Mipp1	FBGN0026061	FBTR0075398	0.587825147113032	1		9.20600937452079	9.27437492312418	9.3665633521589	10.0629890558758	9.93730851236997	9.55490819703394
CG13124	FBGN0032156	FBTR0079903	-0.17576605304691	1		10.8598270580143	10.7503270855595	10.5546257718539	10.4804308626919	10.6653162419367	10.5015760051055
zormin	FBGN0052311	FBTR0332115	-0.491536276687673	1		11.3443663892581	11.0102813093447	10.740318874668	10.5422397747854	10.5474865341425	10.5969122144278
Pink1	FBGN0029891	FBTR0100413	0.0148236838877205	1		10.7667940952637	10.4245090272069	9.96134885999217	10.4203713179111	10.4548255817141	10.4324564158917
CG42564	FBGN0260766	FBTR0301268	0.479024761634977	1		9.03961262731989	9.68180835611839	8.42867988182618	9.52612849535794	9.89504893131589	9.38180917093588
CG6752	FBGN0038296	FBTR0083029	0.343059850773909	1		9.71919128377466	9.91402946937571	9.67131650326381	10.2481525285769	10.1318195714783	9.94667699631982
CG11911	FBGN0031249	FBTR0078098	1.22249953970999	1		9.26931269637242	8.39996531767464	6.91225538540614	9.36678139556792	9.42416116246451	10.1625989523057
TotX	FBGN0044810	FBTR0083985	-3.3686243544361	1		4.93031591801514	8.78931289230559	10.1575694065615	5.65134571040445	4.63545765618833	6.52783476880596
vsg	FBGN0045823	FBTR0076398	-0.0105611637110597	1		11.3945779691264	11.1172670921051	11.3668480936363	11.0706696639139	11.0649924634332	11.647305341454
Adgf-A2	FBGN0043025	FBTR0110847	0.557153233929722	1		9.3772448537598	9.37776784741236	8.93611420020351	9.93247819722172	9.94822673695539	9.46547159194911
CG6661	FBGN0036403	FBTR0075770	0.331732643580362	1		9.50797268721178	9.75894039876051	9.25272589836856	9.9133806600474	10.0611606388639	9.52991558868709
CG30008	FBGN0050008	FBTR0088380	-0.16104086423766	1		11.6235058999091	10.9770914655059	10.9466015455559	10.9167926639576	10.9244447463749	11.2959953431727
Gapdh2	FBGN0001092	FBTR0332618	-0.53408497020155	1		11.5914274625181	11.1439690149377	11.3993122131869	10.8399854809765	10.9403901152431	10.7829344196547
Hex-t2	FBGN0042710	FBTR0085011	0.332472239869436	1		9.55711799073898	9.84777800589937	9.75104434075527	10.1460500159169	10.1451658573784	9.854062272612
CG4461	FBGN0035982	FBTR0076452	-1.36421251521712	1		10.3212030275815	10.2290789683062	9.74684554148833	8.79270017841104	8.9935923329596	8.44937990016404
cnn	FBGN0013765	FBTR0087703	0.170684645989003	1		10.1232993964463	10.290640625569	10.1654556379737	10.4821600192943	10.3158950528405	10.2908693381301
Zasp66	FBGN0035917	FBTR0301156	-0.514204703172841	1		11.9093192777398	11.5358983072263	11.8582826776086	11.0469155221804	11.2798870258745	11.4371040199135
SdhBL	FBGN0030975	FBTR0344973	0.460470645061742	1		9.50547092154363	9.87020157633097	9.47207155947187	10.1284916788526	10.0581400680074	10.0760433191518
Gp150	FBGN0013272	FBTR0071814	-0.207220056661835	1		11.6078474183749	11.29456613312	11.6687754867812	11.2594546170797	11.3224679595162	11.3915842576984
Acp63F	FBGN0015585	FBTR0346805	-0.512380165197255	1		8.52084024579001	8.84980196921182	10.6111541162329	9.20238439955055	9.40368299270198	8.69399543082668
Gclm	FBGN0046114	FBTR0084336	0.352858563495944	1		9.60931179652043	9.82643458439741	9.43340454065786	10.0420407527022	10.1047507921656	9.78532625399946
tn	FBGN0265356	FBTR0340449	-0.120045888041779	1		10.8321423629804	10.445194071359	9.95226035264989	10.2214858907865	10.4378830406497	10.3348232574684
Slmap	FBGN0040011	FBTR0302387	0.0547739899959985	1		10.2452673136967	10.4301798793397	10.6887192447239	10.669105177127	10.4269968984919	10.4536529554909
Crtp	FBGN0029501	FBTR0072299	0.595209134921247	1		9.46998289885647	9.52635616809865	9.1610361164478	10.1601604726813	9.87459080105047	9.9116319487235
Gpdh1	FBGN0001128	FBTR0079146	-0.440186258884901	1		12.1732073855807	11.822378634486	12.1754157554326	11.4697205686741	11.5995340921631	11.7918466849115
CG1690	FBGN0033442	FBTR0336936	0.571291006027506	1		9.34961521757883	9.60366797352129	9.70417142780222	10.2204503417195	9.9536550191091	10.2000487896768
Mitofilin	FBGN0019960	FBTR0290271	-0.119001093520415	1		10.9268000978533	10.6607108920612	10.6215109537664	10.6796928727504	10.6732345633721	10.5111853538467
NLaz	FBGN0053126	FBTR0329947	0.531680422066108	1		8.55994392370325	9.2164821815318	9.40437520447851	9.72615753484918	9.89504893131589	9.17972678114773
Obp99c	FBGN0039682	FBTR0085463	0.0934454230202243	1		11.13129624546	10.5634380332427	10.6272327873869	10.7263988447085	10.6345535666878	11.2354462767225
ATPsynO	FBGN0016691	FBTR0083063	-0.284336537880866	1		11.2285491289627	10.2823039387999	10.1591501053072	10.2069201229647	10.3729204286767	10.4767239866551
CG14305	FBGN0038630	FBTR0083634	0.227080809898722	1		9.4440889796116	9.76792513295404	10.0199384955209	10.2152614173839	10.0530916868918	9.63717352995354
CG8043	FBGN0037610	FBTR0081902	0.43143466745642	1		9.54498772174887	9.56981758132438	8.82100406399175	9.91081511388585	9.93291798103637	9.44778900224146
FBTI0059717	FBTI0059717	FBTI0059717	5.57387622942423	0.00273919962993445		4.15997515260933	4.33901144310239	2	9.02869634312053	9.27430633744302	8.30462316744801
CG16782	FBGN0029659	FBTR0070531	0.239978335164471	1		9.51793659135316	9.85060008640382	10.1142224262691	10.3039670730286	10.0751736148153	9.84395833134414
Acp26Ab	FBGN0002856	FBTR0342618	-0.0434420723388857	1		8.97598064887847	9.58514861994597	10.7007082163194	9.86913348992218	9.94931402857148	9.85238318886289
Mpc1	FBGN0038662	FBTR0083723	0.311561988633312	1		10.1362942363536	10.0771281626732	9.94127802390245	10.4320482554934	10.2494779924802	10.4063736624478
CG15892	FBGN0029859	FBTR0070926	0.528971763357243	1		9.16538243473853	9.58514861994597	9.35833025066854	9.98464433161634	9.97088953049695	9.75509174079466
CG10513	FBGN0039311	FBTR0114505	0.333753382962019	1		9.71919128377466	9.59191046780237	8.81700429236723	9.56254250950048	10.0551131597101	9.60761778431689
CG42393	FBGN0259739	FBTR0300044	-0.555874467166336	1		9.85509006814572	10.2452536470379	11.0110424720242	10.0870503950912	9.86425190741584	9.71869101140782
NUCB1	FBGN0052190	FBTR0075171	0.204542246911256	1		10.4054682416661	10.3295950227456	10.6487711165561	10.5438964558238	10.5575034493257	10.8874730368892
CG9336	FBGN0032897	FBTR0081427	0.33124420716792	1		9.52289285596989	9.66427134102994	9.39903380813818	9.88359778390467	10.0841106105017	9.57337256247897
tacc	FBGN0026620	FBTR0332445	-0.987207230973453	1		10.7520958465877	10.6703265762646	10.741374483669	9.71296433049323	9.72517618661039	9.77472745120716
FBTI0059721	FBTI0059721	FBTI0059721	4.60779872967997	2.00233549880999e-21		4.35044402727765	4.13190724072991	5.57966781065347	9.01681577418115	8.97235618553436	9.56108928013552
CG7309	FBGN0032314	FBTR0301184	0.413078055058079	1		9.45190607075704	9.71934668967619	9.74684554148833	10.2183770110004	10.0162122920583	9.91967181412774
CG32119	FBGN0052119	FBTR0075867	0.353349458391503	1		9.5352095329603	9.79454840856179	9.56800876518039	10.1460500159169	10.0275813468637	9.7693987069169
Hsp60D	FBGN0032525	FBTR0080517	0.515511226822618	1		9.06701696124762	9.37972289393538	8.89116616214868	9.84380296948411	9.82332563928897	9.14996357875955
His3.3B	FBGN0004828	FBTR0340343	0.0863515333187148	1		10.4952048044725	10.4461272904421	10.794211388346	10.6645436986085	10.6311699283753	10.7207946316105
NAT1	FBGN0010488	FBTR0087787	-0.100576045032635	1		11.2689346751017	11.0501092049884	11.3329365017969	11.1214806112254	11.0619799129946	11.1789584840233
Lmpt	FBGN0261565	FBTR0346965	0.0545347539941408	1		10.6950551523324	10.1140023715867	10.1011247066502	10.2980891868027	10.4881251957547	10.3610392906334
Kank	FBGN0027596	FBTR0087431	0.174760874195068	1		9.99184830364123	10.0454576955648	10.1158513119133	10.3301251699637	10.2783176400218	10.0528370732002
CG14207	FBGN0031037	FBTR0345918	0.172233373142155	1		9.96842363802774	9.92344188551383	9.71065357173909	9.87309270108122	10.2713789676305	9.95295836166729
KrT95D	FBGN0020647	FBTR0339250	0.0639206025751551	1		10.3933409557739	10.4064028442877	10.3358708626849	10.4239742984967	10.4903678779038	10.4120840762224
scyl	FBGN0041094	FBTR0339908	0.17421653755358	1		10.3770110171744	10.1022101286312	10.7623260676016	10.5660774236957	10.5214047791467	10.7408994570276
CG31820	FBGN0051820	FBTR0305220	0.0023233489921337	1		9.48529906586943	9.99915469863752	9.77185696816574	9.93500554115636	9.99951388935657	9.26550057147834
Cyp312a1	FBGN0036778	FBTR0332863	0.478301903317255	1		9.72350317529287	9.68813296648216	9.94127802390245	10.3214583958091	10.0275813468637	10.4189068703547
Pglym87	FBGN0011270	FBTR0082620	0.392491091952066	1		9.39086374254873	9.75141013912611	9.21674619631438	9.96251797867718	9.9536550191091	9.64882834852384
Dp1	FBGN0027835	FBTR0086681	-0.218558206868357	1		11.1689338148534	10.7683475491941	10.6076852487224	10.6553772451083	10.6732345633721	10.6197934177778
veil	FBGN0034225	FBTR0086926	0.611254525905855	1		8.79934056275263	9.21209997710697	8.72180916795129	9.60759674184856	9.81619163670292	9.08852924696135
Erk7	FBGN0052703	FBTR0302965	0.455126723771761	1		9.36625641492549	9.70538402458589	9.69983376131815	10.1687757295766	9.98474253963919	9.99769831510043
CG8728	FBGN0033235	FBTR0088882	0.411063571358412	1		9.54985207521967	9.73011387838879	9.08656953366926	9.96127873004851	9.96552582907378	9.73153599955753
GlyP	FBGN0004507	FBTR0077828	-0.434268302184027	1		12.0416877725393	11.4904824625582	11.7114166796153	11.3075461079155	11.2733900868458	11.4111059166112
Mst33A	FBGN0028412	FBTR0080272	-0.0840813178555649	1		9.70835483386202	9.94472814160478	10.8944118961375	10.3233888500141	10.0900379986234	10.1585281999754
CG12983	FBGN0037040	FBTR0114617	0.189800348653226	1		9.74274877838455	9.97090176537693	10.1125916994404	10.3425526373758	10.1076754310237	9.93720337025517
RpS11	FBGN0033699	FBTR0088006	-0.166530732346711	1		11.2777577570519	11.0507228738856	11.1762725528533	10.80241618496	11.024814289374	11.1648223251942
CG17242	FBGN0250841	FBTR0335162	-0.607272859597124	1		9.95381710259479	10.38125186773	10.4027820869607	9.78477865871564	9.90517022507989	9.17167024824484
alpha-Est3	FBGN0015571	FBTR0300496	0.352134172574421	1		9.54010691157182	9.63346877850625	9.31360880315852	9.96622935038457	9.9900354002542	9.56108928013552
CG15128	FBGN0034467	FBTR0086481	0.0163082379594563	1		9.86292900138791	10.1883884641437	10.3594381623043	10.3994777222282	10.1385081475853	9.92447431465736
Uch-L5	FBGN0011327	FBTR0076472	0.808292195802217	1		8.88652202321855	9.05947108573372	8.86040346434274	9.79455334379491	9.77998267455934	9.64882834852384
ssh	FBGN0029157	FBTR0301612	0.10179172020657	1		10.1491730714801	10.3724425886933	10.1701667672661	10.4049574647295	10.2878041502829	10.3142340132857
hmw	FBGN0038607	FBTR0083576	0.655769225942085	1		9.23348017566767	9.34811970414265	9.48473364491702	10.0583600934001	9.85267667480822	10.1129750290597
Past1	FBGN0016693	FBTR0082654	0.0959274419990837	1		10.3254643373882	10.2927172917667	10.0695325985433	10.3801330377054	10.3409661148394	10.2645972090101
Mst57Dc	FBGN0011670	FBTR0339163	0.641863499841113	1		9.00814743126804	9.52988167117945	9.41499903321992	9.71149094355171	9.86540433906303	10.2859018700881
endos	FBGN0061515	FBTR0333052	0.322598406050126	1		10.0410455861608	10.1396109354782	10.0795839915892	10.3068970599956	10.2128246920042	10.6692715507736
Ufd4	FBGN0032208	FBTR0080074	-0.100055175472161	1		11.1393868824278	10.7934972718113	10.8877534143875	10.9452782125229	10.7656293742256	10.8254919159154
Mical	FBGN0053208	FBTR0082213	-0.0888917964834749	1		10.7038109183356	10.6494109872497	10.6215109537664	10.5839020112135	10.6031206188056	10.5207311209305
nrv1	FBGN0015776	FBTR0332370	-0.40568151372287	1		10.8927452690997	10.6486004543338	11.4975456430753	10.6500031272434	10.6533566707254	10.6558574146218
Scsalpha2	FBGN0038708	FBTR0083769	0.467599514717019	1		9.15264812650889	9.46874396619157	8.20820368900239	9.69219871097334	9.68004277115935	9.03624309924767
CG32388	FBGN0250849	FBTR0076933	0.956811689400004	1		8.35843366069539	8.66014955406731	9.1194196056752	9.73198267586722	9.65893050063482	9.69827208609633
CG43439	FBGN0263387	FBTR0309074	0.956811689400004	1		8.35843366069539	8.66014955406731	9.1194196056752	9.73198267586722	9.65893050063482	9.69827208609633
CG12470	FBGN0040371	FBTR0070069	0.134355160952234	1		9.50797268721178	9.83215710847402	10.3358708626849	10.2410213993381	10.0781587688926	9.85238318886289
VhaAC45	FBGN0262515	FBTR0088587	-0.000738150314947998	1		10.6583651848412	10.72901471267	10.6832366015863	10.6607314183623	10.6079482957489	10.796096059602
mge	FBGN0035473	FBTR0333141	0.491424559847946	1		9.48529906586943	9.58853350543078	9.41764281141579	10.0302700155315	9.9836816333503	9.95139058239162
VhaPPA1-1	FBGN0028662	FBTR0308030	0.293434806008778	1		9.43359986464205	9.5732385858161	10.1109591272601	9.92994641806122	10.1593297542726	9.98396139476302
CG13337	FBGN0033863	FBTR0087626	0.148286471855002	1		9.79079634197259	10.1163492977049	10.3812728950984	10.3358742292468	10.2370666480206	10.2158058338251
Ank2	FBGN0261788	FBTR0303119	-0.3701458954439	1		10.7573624280236	11.0451904339486	11.1629409974839	10.7358512151415	10.3091351950223	10.7969692476735
Pmp70	FBGN0031069	FBTR0335155	-0.0793044308718023	1		11.2667204476209	10.4838786396026	10.5677771985256	10.5414107203173	10.6493480135543	10.9857119110262
fry	FBGN0016081	FBTR0076417	-0.13366087166812	1		10.4697636217277	10.3396737335254	9.81460995885861	10.1709215291055	10.1946013605184	9.92287525679598
TSG101	FBGN0036666	FBTR0075329	0.403225047393106	1		9.59526335806814	9.80622508456255	9.72566626345004	10.1240685005301	10.0631708450522	10.1544459289771
CG3819	FBGN0036833	FBTR0075048	0.815883004122187	1		8.71089977262215	8.48959464310607	8.24439440871576	9.28395241231463	9.69955880726357	8.77422339692893
mag	FBGN0036996	FBTR0078196	0.116900643900379	1		9.97205228148741	10.2885609658352	9.69983376131815	9.8927273986655	10.1318195714783	10.3191050430183
CG44250	FBGN0265185	FBTR0339104	0.369919846377905	1		8.60737860975068	9.64163869227771	9.30220842400168	9.6404874495317	9.81261136276526	9.3512232996798
Treh	FBGN0003748	FBTR0071537	-0.249208299766792	1		10.8549221657883	10.8044548683006	11.0456370974392	10.731496276875	10.6882909325901	10.5417204852784
CaMKI	FBGN0016126	FBTR0089069	-0.700022353277883	1		10.4697636217277	10.2083272283963	11.2200942490043	10.0243484365613	9.97729976002041	9.99921659678877
Ant2	FBGN0025111	FBTR0073426	0.462960320624212	1		9.34402522050786	9.64326713776774	9.10636919819864	9.82757251819193	9.92299015778147	9.7764993344227
CG44774	FBGN0266000	FBTR0343136	-0.340927183952898	1		10.7038109183356	10.9417973555403	11.0447822655898	10.6660657944964	10.455590989798	10.5624088551197
CG42668	FBGN0261550	FBTR0302669	0.210577904660201	1		9.92040145045756	9.90862324564195	9.60559363934788	10.1273871549737	10.0900379986234	9.85238318886289
Act42A	FBGN0000043	FBTR0086029	0.272656496731868	1		9.79489974289618	10.0054993826367	10.230051314779	10.2753327926223	10.2182471053727	10.380975798499
CG10383	FBGN0032699	FBTR0089628	0.333950437379317	1		9.50045433759714	9.50143343118121	9.39635567567468	9.65435711632799	10.0520798873231	9.65076169723126
Sfp24Bb	FBGN0259952	FBTR0300297	0.074739857282009	1		9.72994694480082	9.7038242427931	10.7434833873497	10.0961120870463	9.64020037465241	10.7189529507104
CG9313	FBGN0034566	FBTR0071521	0.122522555952575	1		9.89768646796423	10.0807381090533	10.0795839915892	10.2613032577595	10.176144893943	9.97935320032003
pre-rRNA:CR45847	FBGN0267507	FBTR0346881	-0.86117455074742	1		9.81726216990335	10.3948491600753	10.3104903721338	9.28988805936683	9.40526859776911	9.31997492150524
Chd64	FBGN0035499	FBTR0310531	0.159482032911262	1		9.65743122779448	9.91132888985603	10.3119121744963	9.97116304070367	10.2582783189701	10.1881170294792
Akr1B	FBGN0086254	FBTR0331546	-0.505357539475917	1		9.83131442309592	9.95131619885009	10.8510611607724	10.0290876425633	9.83278309683186	9.42085198782684
CG14933	FBGN0040968	FBTR0080274	-1.08736248285468	1		8.882671454666	9.23387908993741	10.5878692120458	8.56689870868841	8.75330096642579	8.73101662396848
lectin-30A	FBGN0040097	FBTR0079816	0.29046451300443	1		8.82364455702587	9.43341547659908	10.0678505368513	9.73343529351794	9.97195988196412	9.73700617669297
Dhod	FBGN0000447	FBTR0300442	0.399672262189549	1		9.58345091412719	9.58514861994597	8.82897049290966	9.88882177881588	9.84217896041721	9.56314377020294
eIF3a	FBGN0037249	FBTR0078944	-0.0496681071277687	1		10.6718151985024	10.351675974586	9.83255181304752	10.2006323497514	10.299788368227	10.3251707933477
Fhos	FBGN0266084	FBTR0302086	-0.815655875123209	1		11.0976419477582	10.031846493355	10.3744849725706	9.71737548438441	9.82451121753145	9.72970798835414
Bruce	FBGN0266717	FBTR0331683	0.0392485863540941	1		10.4451717264432	10.4102336019784	10.4266026975726	10.5405811891535	10.4308942429092	10.4245679873651
RpL32	FBGN0002626	FBTR0114555	-0.283620060216395	1		11.7734788818026	11.6243036374896	11.8655624269785	11.4132881446112	11.3764126109012	11.6219061202154
CG10859	FBGN0032520	FBTR0342635	0.149638295617565	1		9.79284950132669	10.08193941999	10.1591501053072	10.2623099044715	10.1677618222964	10.0702766587952
Rpn6	FBGN0028689	FBTR0306558	-0.00808004749711772	1		10.4346905092859	10.5162307628112	10.6788354358811	10.589527596745	10.5000460821034	10.5249534943687
Idgf4	FBGN0026415	FBTR0343030	-0.139480940209004	1		11.4747786139935	11.1502816989209	11.3181553431279	11.0445769666956	11.1254026893912	11.3552913060167
Gld2	FBGN0038934	FBTR0305038	0.226362457212365	1		9.90149722171384	10.1511026004478	10.3974347780954	10.4890559949458	10.0500541568901	10.5787485663406
His4r	FBGN0013981	FBTR0334029	-0.209540813854282	1		10.6207177313981	10.5443915229835	10.4435651136367	10.2440819147522	10.4806243095087	10.2480904495108
Sfp33A3	FBGN0259964	FBTR0300310	0.938411497459651	1		8.02979539299105	8.48233457900318	9.06312115990607	9.28395241231463	9.68788089430556	9.55284193701854
Oatp30B	FBGN0032123	FBTR0079827	0.0683349149152832	1		10.0096119702303	10.0638138698081	10.1368611481029	10.2100537627176	10.2415115382077	9.94510237245723
Vha100-2	FBGN0028670	FBTR0083656	-0.101989504211473	1		10.5605313645813	10.3456873353295	10.3190002437687	10.3358742292468	10.4316724499737	10.1476163691342
CG32371	FBGN0052371	FBTR0076788	-0.118104779561696	1		9.76592777919711	9.87436746965397	10.7136744590104	10.2491683899712	10.0731800750458	9.84395833134414
Paics	FBGN0020513	FBTR0073705	-0.90561425130373	1		10.4094881218491	9.70069961095973	10.6374752464636	9.20238439955055	9.85383838626214	8.9911754700288
nrv3	FBGN0032946	FBTR0081520	-0.698082682384302	1		10.4989825801687	10.2833486629684	11.2500703762034	10.1129508586837	9.85963295302837	10.1407543250675
CG32548	FBGN0052548	FBTR0074568	0.144510506372967	1		10.1134758719585	10.2050231786649	9.94677963844496	10.222520697082	10.2370666480206	10.2519164991898
CG44434	FBGN0265626	FBTR0340486	0.401602491841227	1		9.65065450877512	9.65622894989945	9.72992706565412	10.213180610724	9.95257099540454	10.0601292039189
rhea	FBGN0260442	FBTR0305210	-0.183453847810156	1		11.1215272063322	10.7861456962808	10.6306550264038	10.6314241010797	10.667299900415	10.7327085907426
Mdh1	FBGN0262782	FBTR0345435	-0.229955032383489	1		11.0716644190518	10.9171060282503	10.9207427037576	10.7227467631936	10.7600635823031	10.7427133514715
CG6441	FBGN0031920	FBTR0301125	0.248457709534927	1		9.39627550374673	9.68497412709373	9.68893219178015	10.0231611985378	9.92741096009587	9.5341112060087
CG9129	FBGN0035196	FBTR0072653	-0.2455330766591	1		10.0986140166184	10.3880665330257	10.6985358007259	10.3829124956863	10.164020319455	9.92926088145872
CG10576	FBGN0035630	FBTR0345606	0.0415847885946428	1		10.0599232139083	10.217101211794	9.75731971545416	10.1383945243354	10.0998631801573	9.95295836166729
Mst84Dc	FBGN0004174	FBTR0081587	-0.648387392068536	1		10.3282982340102	10.5391530808666	10.6329320174165	9.86118232177341	10.0306665118489	9.66038976761259
CG3308	FBGN0038877	FBTR0084102	0.0230162789633368	1		10.381110863186	10.1872726336874	9.8907959532832	10.1218518155467	10.2972286888182	10.1435030605734
Pdk	FBGN0017558	FBTR0088508	-0.122561938108849	1		10.8568861242169	10.7898261667408	11.3531027651694	10.7481192928211	10.8337428434421	11.0955391165694
eRF1	FBGN0036974	FBTR0078178	0.161908406942242	1		10.0007574769009	9.98252673682129	9.90782033800964	10.2058740619984	10.1686956838361	9.99160915943645
CG10737	FBGN0034420	FBTR0086586	-0.32240459284044	1		10.7552581019755	10.5250901921305	10.0006717896293	10.0699047701636	10.2019183386655	10.1421293474586
eIF3c	FBGN0034258	FBTR0086836	-0.308031387171402	1		11.0614816706034	10.8361252209325	10.5510181141773	10.5112429547262	10.493352707966	10.5665111650922
Sccpdh1	FBGN0037298	FBTR0078830	0.173497448072502	1		10.5337728246439	9.79161441285374	9.43078951510584	10.0687544508322	10.0969226451127	10.3203202350552
Mfe2	FBGN0030731	FBTR0074209	0.102858017997702	1		10.3381732631526	10.0564994028126	9.40437520447851	10.0455533280314	10.1047507921656	10.1073544008969
CG8531	FBGN0033918	FBTR0087538	0.168463101657327	1		9.7825543598413	9.90319668689328	9.70633538014935	10.079074454183	10.0459941428401	9.75509174079466
RpL30	FBGN0086710	FBTR0340319	-0.0939880752444226	1		10.7372463087614	10.5426474881848	10.2057832361767	10.4221739329622	10.3970279093716	10.4347023529119
tHMG2	FBGN0038979	FBTR0084259	1.15107534138261	1		8.01580014425225	7.83116007542829	8.4234278793676	9.12702163236212	9.55848026659985	8.99422417577469
scpr-A	FBGN0037889	FBTR0082357	-0.346378841940512	1		10.1035849987863	10.4006375679714	9.86390769339305	9.90438121708744	9.86885612087092	9.59160359449934
boly	FBGN0050362	FBTR0088769	0.669358943288061	1		9.04651266684738	9.32801028028474	8.71752428732951	9.80840328838995	9.66158649234852	9.68512612396962
Trc8	FBGN0039668	FBTR0085429	0.145119980530151	1		10.1571643491763	10.0429924640068	9.63769589266873	10.1569164412432	10.1202807992704	10.0425657691271
kermit	FBGN0010504	FBTR0088814	0.404732992752118	1		9.49289660209325	9.54911942957683	9.45672888858743	9.95631106310419	9.95040050136393	9.79584775988513
Tpr2	FBGN0032586	FBTR0333486	0.0811385381959335	1		10.3126424609765	10.2149127134095	10.3525464777316	10.4022201951687	10.3850245230358	10.3360252872899
CG46434	FBGN0286940	FBTR0475224	0.0696805914244026	1		9.8765454727416	10.1081182984458	10.3580624565733	10.3310849388701	10.171493646973	10.0760433191518
CG11327	FBGN0031849	FBTR0079315	0.223404424382953	1		9.69304574504443	9.84636489282389	10.1701667672661	10.2753327926223	10.0661809122745	10.0659364862855
kis	FBGN0266557	FBTR0078144	-0.0568958202610153	1		10.6906572612249	10.7366624672941	10.8214196498391	10.6584392053816	10.6338774735954	10.7855763710159
CG13978	FBGN0039518	FBTR0085182	0.187949381126287	1		9.75543801261989	9.90726851833106	10.0728908499057	10.222520697082	10.0998631801573	9.98089090119172
CAP	FBGN0033504	FBTR0299829	-0.225785751837645	1		11.0085780223928	10.6534568352807	10.5902146871058	10.3985624048523	10.6284572922754	10.5746809552042
CG11089	FBGN0039241	FBTR0303476	-1.12419539254783	1		8.59801562180237	8.37666007650553	10.3608125574579	7.96004798148203	8.77062726384806	7.98725069782219
CG2841	FBGN0003159	FBTR0307284	0.279757863011684	1		9.72350317529287	9.79161441285374	10.0337907807002	10.1372975589635	10.136600287964	10.1283197915523
CG1146	FBGN0035346	FBTR0072921	0.165319909846617	1		9.91852213565256	10.1488115786601	10.0928778340012	10.2266525158105	10.1955180148054	10.2442542261016
Pax	FBGN0041789	FBTR0081211	-0.104509019442697	1		10.4542807407081	10.5001453854746	10.2583492789063	10.2683350789572	10.3590785567037	10.2834117073396
Rtnl1	FBGN0053113	FBTR0301539	-0.0792416546706799	1		10.9691765359767	10.8167736920073	10.9085774235213	10.8359342334616	10.7426091795364	10.8792511984228
pix	FBGN0086706	FBTR0076557	-0.351510996552093	1		10.8608060385442	10.6798785952213	10.6821375682487	10.5053030286666	10.4525269179624	10.2000487896768
Apl	FBGN0042178	FBTR0075312	0.210419680266891	1		10.0043057981913	9.92478151744248	9.75940545578537	10.2683350789572	10.036817119455	10.008292884761
CG3906	FBGN0034871	FBTR0072121	0.167217510423801	1		10.0835974676205	10.1828006615649	10.4628924816191	10.2582790963971	10.3525184941234	10.6217660433752
schuy	FBGN0036925	FBTR0074899	0.20071639400072	1		9.80103304353401	10.0454576955648	10.231554600506	10.2921872546537	10.1489565139213	10.2658591712706
PRL-1	FBGN0024734	FBTR0080857	-0.218307040677345	1		9.7825543598413	9.91402946937571	10.8801058999651	10.1140664861455	10.0541027773564	10.0158130818944
sqd	FBGN0263396	FBTR0309094	-0.407028265289922	1		10.5665442517685	10.3645667040414	11.3167396832419	10.3577024692575	10.3696754452613	10.4799899355915
asRNA:CR45046	FBGN0266406	FBTR0344350	0.280428596005884	1		9.13008898412961	9.61533043337993	9.49978289775687	9.79316100835168	9.86770644432513	9.42763353950157
lncRNA:CR31781	FBGN0051781	FBTR0308929	-0.540747488582621	1		10.8180982112087	10.2728672202859	9.91532272203983	9.78897592141819	10.0016117900373	9.72787765797393
Ggamma1	FBGN0004921	FBTR0088647	-0.0469026450884929	1		10.6493283376423	10.5382781549432	11.2283999664166	10.7416374255008	10.6284572922754	10.9811093135393
Col4a1	FBGN0000299	FBTR0079001	-0.510805900544908	1		10.6299350034143	9.29937770216707	8.76812156660912	8.89489596327687	9.00618557912911	9.77117714282941
CysRS-m	FBGN0033900	FBTR0339965	0.293909225441277	1		9.46484116172584	9.60867771914112	9.29934419722896	9.88751755239932	9.86655585087706	9.4764141548058
Ppn	FBGN0003137	FBTR0301837	-1.15346483986172	1		10.6617394620408	9.49242707258982	9.55845753551464	8.7588636042153	8.54756646603117	9.20626152304481
FBTI0019466	FBTI0019466	FBTI0019466	-1.40227758972681	1		9.17170768443761	9.87990334756606	10.1207269631978	8.50360796791788	8.47089878265259	8.1546465725217
CG6209	FBGN0033862	FBTR0087651	0.198141532832416	1		9.61163996040073	9.89228194838796	10.2642366692899	10.2542369949131	10.0530916868918	10.1199701601296
Bacc	FBGN0031453	FBTR0077713	-0.425444762843788	1		10.2924680230588	10.0625973643779	11.1676603320825	9.98220253937704	10.1385081475853	10.3515612151187
phtf	FBGN0028579	FBTR0086125	0.279753505764428	1		9.9446123460005	9.92075888407697	9.84242393130692	10.2235547616708	10.0979034895525	10.2223208129151
CG34310	FBGN0085339	FBTR0112506	0.289376586436794	1		9.6255305920607	9.92344188551383	10.1873104693634	10.2753327926223	9.99320182094882	10.3633991119768
CG15219	FBGN0040519	FBTR0085944	0.0657356514729582	1		9.78461927385769	9.93545402558947	10.3580624565733	10.1151812515658	10.2073818214162	10.0052737955254
Stacl	FBGN0263980	FBTR0330007	0.180202126434951	1		10.2572130538769	9.96309941616084	10.0611026097859	10.2338548463133	10.2929524383733	10.3056699359005
CG18493	FBGN0038701	FBTR0083756	3.46225292198743	7.1429574713238e-16		5.80014156958781	5.38850679886089	5.19200049443671	8.82576131112815	9.12256745987274	8.41339115060688
Frl	FBGN0267795	FBTR0075775	0.243426205286276	1		9.85115457103209	9.92745705527092	9.6801512338827	10.1174082016036	10.043959843146	10.0366634522119
Arf79F	FBGN0010348	FBTR0078575	0.0365651267801102	1		10.6102774193583	10.440518899504	10.740318874668	10.5163149270667	10.6141316654338	10.7732056602415
Dic2	FBGN0038797	FBTR0334587	0.357287429410593	1		9.38815023024619	9.48880872716322	8.73034093818509	9.78477865871564	9.68788089430556	9.26044482694731
Obp56a	FBGN0034468	FBTR0086476	2.57668163858451	4.12186325925516e-07		6.84561914254243	6.19895677008119	6.3061006415866	9.34793885259423	8.80706884204375	8.74556313250909
CG13360	FBGN0025620	FBTR0070147	0.539886873008863	1		9.47510637599474	8.97405490065645	8.61988611625278	9.3307675528014	9.81976304761992	9.61357757143846
puml	FBGN0033226	FBTR0339119	0.439644437640719	1		9.62091522584989	9.49963665179033	9.04613587498307	9.7464434517166	9.9096458859108	9.88066519494422
CG12163	FBGN0260462	FBTR0078823	-0.375780702460419	1		10.5701399916382	10.4974469661889	10.1255861924877	10.0004160331918	10.163083425642	9.93403161991207
tud	FBGN0003891	FBTR0071582	-0.718933137730087	1		11.2443892301392	10.8678118869113	11.288130795867	10.4812957000554	10.4089322496794	10.3902632000473
HDAC6	FBGN0026428	FBTR0301774	-0.281886725126668	1		10.7916478571896	10.3245291399744	9.84831493857248	10.081357797483	10.1394611321021	10.0513742136143
Sac1	FBGN0283500	FBTR0303217	0.310027686827135	1		9.50547092154363	9.69128490457137	8.82897049290966	9.78337685315876	9.76029309686037	9.53201492254883
asRNA:CR11538	FBGN0017424	FBTR0347179	-3.14024497671509	1		8.00166779984465	6.10754001074466	9.9864962431436	6.32631680075075	5.41719446127999	5.30467353241966
CG7069	FBGN0038952	FBTR0084215	0.299583793803463	1		9.72350317529287	9.80185739860557	9.57513091835018	10.0595187271636	9.98155747744259	9.96388537038533
CG10960	FBGN0036316	FBTR0075942	-0.920329514780092	1		10.8140603567977	10.443325820257	11.0481985581308	9.78617910351963	9.86770644432513	9.95608881833156
retinin	FBGN0040074	FBTR0075375	-2.55112792122493	NA		9.99898003820763	6.41263193124956	6.45765944126198	6.07454107638242	6.07273779072597	6.31024734732993
CG9934	FBGN0032467	FBTR0301247	0.299334659951247	1		9.87848023417753	9.73775582393186	9.66465476878908	10.0687544508322	10.0651782541789	10.0484440369902
CG15293	FBGN0028526	FBTR0346641	-0.917673735176209	1		10.6594908210241	10.1361455103451	11.0668449179616	9.56417605280765	9.61985881497223	10.0351840922175
cmb	FBGN0036365	FBTR0331534	0.196368607530487	1		9.98108416053803	10.2181942173017	10.1919508831979	10.3146813911504	10.1499026238669	10.5069224320628
BI-1	FBGN0035871	FBTR0076711	-0.0607733904060622	1		10.2764163626671	10.4235617142493	10.6510197160283	10.4140443688368	10.4073506682738	10.3716282213755
promL	FBGN0026189	FBTR0073119	0.205569743142024	1		9.86878037554517	9.95525464091271	10.0862462249034	10.2822967280323	10.0979034895525	10.1462465689309
path	FBGN0036007	FBTR0076427	-0.304635712126211	1		10.2646292223445	10.1983922914529	11.0927168939785	10.3000511442947	10.265280132807	10.2582707863482
Klp59D	FBGN0034827	FBTR0071968	0.354564821720994	1		9.45709403242381	9.74080130384329	9.50227591469197	10.0560400306218	9.8316042995756	9.88231170175098
Eip55E	FBGN0000566	FBTR0086710	0.234809927639562	1		9.06361975229131	9.42586637035528	9.43601483479573	9.70558230220664	9.78120439632797	9.06552457775883
fabp	FBGN0037913	FBTR0100320	-0.31203402202272	1		10.8984771910714	10.8885561794881	11.0927168939785	10.6500031272434	10.6738924659262	10.6296296837956
Mdh2	FBGN0262559	FBTR0083563	-0.0694129016877351	1		11.236868011224	10.8246890076322	10.9881027792731	10.8647198823062	10.8749510698206	11.1173749021928
CG6726	FBGN0039049	FBTR0084348	-0.219518956741605	1		9.77634182541166	10.1430680564312	9.58221808423468	9.62960698424744	9.84918591716018	9.38877630518882
Imp	FBGN0285926	FBTR0073415	0.0936051936680389	1		9.92415275175221	10.1315119567267	10.4957918630714	10.2862610790338	10.2591554063364	10.3432165101047
CG8560	FBGN0035781	FBTR0076868	0.525526232671464	1		9.24552350707578	9.29109149529891	8.77638457553293	9.64203512469957	9.76276903985802	9.52148757082623
asRNA:CR46485	FBGN0287616	FBTR0479986	0.139680631156696	1		10.1619379546601	9.96570489054425	10.1464557547393	10.132901337532	10.3031942248771	10.2557324289579
CLIP-190	FBGN0020503	FBTR0301442	-0.361640701278289	1		11.458703284249	11.3161650457711	11.4925388761899	11.1030570564983	10.9701556434692	11.1124730490743
CG42820	FBGN0262002	FBTR0303799	0.38147068773713	1		9.27225895192783	9.49242707258982	9.6801512338827	10.0443834195732	9.80181692018079	9.74788469864448
Miro	FBGN0039140	FBTR0084596	0.169370059493477	1		9.89003462954665	9.93412427173373	9.79847213998009	10.1306981929803	10.0631708450522	9.93085288114136
CG5504	FBGN0002174	FBTR0344995	0.455917172108667	1		9.24552350707578	9.3933345365794	8.70891615708553	9.69667371744634	9.70085053733422	9.37480822731367
Ggamma30A	FBGN0267252	FBTR0336620	-0.421379728718699	1		11.2711455094253	11.2919731610371	11.5436578812315	10.9408839003311	10.5517880168465	11.2792211890415
CG15530	FBGN0039752	FBTR0339182	0.73829825893419	1		8.73245411114989	9.01488134884066	8.86428486582261	9.73052859413372	9.56983598831157	9.52148757082623
Sirup	FBGN0031971	FBTR0079532	0.908911190991965	1		8.65781626686685	8.67296123867582	8.31982551600549	9.21283619365402	9.6116411991276	9.53201492254883
cdi	FBGN0004876	FBTR0305321	0.0319367090070372	1		10.2134308605383	10.3295950227456	10.5156709480924	10.4221739329622	10.3417943596068	10.4052288623483
CG44085	FBGN0264894	FBTR0334852	-0.0702409618177464	1		10.8291443897246	10.6224199969164	10.9235355679239	10.5855115609969	10.7369536896847	10.8458871190682
ATPCL	FBGN0020236	FBTR0300596	-0.663978776341468	1		11.4326042721681	10.9976061838316	11.4653257018717	10.66758628621	10.6168713458707	10.6664075741757
Eglp4	FBGN0034885	FBTR0072102	0.416241799898015	1		9.9071945452224	9.60199418499883	8.84477258335582	9.78617910351963	9.7689403706862	10.197405802354
prage	FBGN0283741	FBTR0332901	0.520688081886399	1		9.23650044681386	9.37581014794188	9.40437520447851	9.87704107664303	9.80782380099196	9.89215147533181
mlt	FBGN0265512	FBTR0331945	0.0914895741309206	1		9.99541857774506	10.0368108921574	9.9134507804537	10.1284916788526	10.1270229602549	9.9592124970252
Stip1	FBGN0024352	FBTR0078131	0.203351521929692	1		9.7469909361385	10.0168499697969	9.71280783032491	10.0699047701636	9.98897838043816	10.0484440369902
IM33	FBGN0031561	FBTR0077546	-0.850801809511394	1		9.56674930263295	9.78425321199518	10.7497916647133	9.31144552189756	9.13025805306806	9.39570995505212
milt	FBGN0262872	FBTR0306228	0.0331964969017727	1		10.5115041958944	10.463744713006	10.4603304103045	10.5196863627784	10.4254350079825	10.5868495441309
AnxB9	FBGN0000083	FBTR0089518	0.0446015027348477	1		10.1475694904084	9.9915040617602	9.8166145526178	9.88621214586795	10.1991788188269	10.0037618783599
Gclc	FBGN0040319	FBTR0340139	0.521908704977843	1		9.19051872466345	9.26170914106242	9.30791987447578	9.80564391586441	9.79820074984996	9.71315081276434
CG7140	FBGN0037147	FBTR0114546	0.412712006529149	1		9.26931269637242	9.46322297779775	8.70025635624317	9.69518359039511	9.68266021331728	9.37012198594956
levy	FBGN0034877	FBTR0072061	-0.122471360417237	1		11.0909827193054	10.3376636163142	10.3566854377631	10.4149499192676	10.4677826124666	10.6577813728841
eIF4H2	FBGN0039797	FBTR0085699	0.445386956858619	1		9.35518363871327	9.56638844545742	9.19225135287108	9.94256111632233	9.72771308287055	9.79409949560823
Rpn2	FBGN0028692	FBTR0334532	0.217962819403275	1		10.3069070656331	9.99915469863752	9.75940545578537	10.3185578624947	10.036817119455	10.3914199326475
Hacd1	FBGN0032394	FBTR0080313	0.000323033552091254	1		10.2616673281196	9.9327932910929	9.41764281141579	9.78337685315876	10.0641748987617	9.87240435573153
CG15117	FBGN0034417	FBTR0086593	0.50274411628971	1		8.65781626686685	9.31376502244282	9.25863623454956	9.50076309051557	9.75532842669927	9.55077271341443
CG18335	FBGN0033610	FBTR0088177	0.406763689043444	1		9.31574565184757	9.4502579082123	9.39903380813818	9.89791849886096	9.81380577490665	9.66038976761259
awd	FBGN0000150	FBTR0339146	-0.0285948872874624	1		10.9022858595206	10.7556063459319	11.2411427544615	10.8580766165362	10.7693280087769	11.1942836533287
atl	FBGN0039213	FBTR0345218	0.0569283670015369	1		10.4201533625542	10.1693009671698	9.74474155039843	10.1558334744029	10.1677618222964	10.2582707863482
CG3809	FBGN0037995	FBTR0082545	0.449510141403077	1		9.02221675266404	9.40873505248158	8.34781873724461	9.56417605280765	9.55990462957432	9.152694840503
aqrs	FBGN0039598	FBTR0085313	0.675494778283563	1		8.6533031994583	9.07403324743842	9.16733342933498	9.50076309051557	9.703430532958	9.74607729854172
lig	FBGN0020279	FBTR0330631	0.141873936694979	1		10.2616673281196	10.3346431793895	10.331671667072	10.3368301824023	10.2826374246019	10.7004056690411
CG5217	FBGN0038694	FBTR0083741	0.104388490263959	1		9.2425220862915	9.6513819071268	10.4461571050976	9.96869830455604	9.92520225225265	10.0218011426322
CG43397	FBGN0263271	FBTR0308493	0.307568105366344	1		9.16538243473853	9.45211720974813	9.21977901530919	9.7636071998162	9.72263482150469	9.22454966587359
Qsox2	FBGN0038919	FBTR0084150	0.241907345087068	1		8.89036234191321	9.51038391412539	9.59161380458822	9.48187419115683	9.84802045180266	9.44556336158744
Chc	FBGN0000319	FBTR0074179	-0.319122718723213	1		11.1125137687413	10.6477894657895	10.570155539784	10.4804308626919	10.5000460821034	10.4547599825591
CNBP	FBGN0034802	FBTR0303464	0.0507191823114625	1		10.558119175145	10.50999663159	10.546193827548	10.5120895226911	10.4753503879412	10.7634108496418
ms(3)76Cc	FBGN0036895	FBTR0074948	0.0981418915205636	1		9.93162621810353	9.96048922783547	9.72353113415213	10.1240685005301	9.97836536796915	9.79933794558329
S-Lap5	FBGN0033860	FBTR0087624	0.309125643004479	1		9.29271597088992	9.55950562433223	8.98327779395125	9.7363361483435	9.70857672377696	9.3392846563022
CG7251	FBGN0031723	FBTR0079117	0.392379122153841	1		9.27519920293369	9.49963665179033	9.4947839025389	9.9525740552412	9.77998267455934	9.70944549196429
Idh3b	FBGN0038922	FBTR0300788	-0.224106066713121	1		10.6527237922635	10.4140542148704	10.1748625623978	10.3088470839944	10.2281355718468	10.0615832174862
cup	FBGN0000392	FBTR0346452	0.303854288806184	1		9.53029547304439	9.80477065796534	10.0945309841686	10.1805383260945	9.89617703238462	10.2896290736916
CG6424	FBGN0028494	FBTR0301202	-0.282121652170048	1		11.1713031995902	11.1190236674405	11.0943702284679	10.8372859137331	10.7262102289241	10.9687634467873
UQCR-Q	FBGN0036728	FBTR0302510	-0.22534492142433	1		10.6493283376423	10.3366575064656	11.3427071387374	10.499338545345	10.3874332031624	10.9037774676499
28SrRNA-Psi:CR45851	FBGN0267511	FBTR0346872	0.182057281980978	1		8.23097119653881	8.80394677300204	2	8.23898532663542	9.08941720362937	2
CG8774	FBGN0038136	FBTR0082741	0.787873973572332	1		8.35287779382498	8.72617622703621	8.49025634713708	9.24578201544536	9.56700542654186	9.08567364416131
CG8001	FBGN0035268	FBTR0300292	0.671941329269011	1		9.06361975229131	9.1308550820653	9.27038475994976	9.8234862136922	9.52532567951888	10.0789180284855
CG17083	FBGN0039070	FBTR0084383	0.255657042665339	1		9.2898112394179	9.70538402458589	9.81861636490139	9.96869830455604	9.87344568718282	9.78180196426312
CG31204	FBGN0051204	FBTR0085814	0.361699434901873	1		8.95045658511105	9.32192238511117	9.05974006309124	9.71443621423803	9.59645291227638	9.03919813612151
CG33470	FBGN0053470	FBTR0303099	-0.858396302582045	1		10.214962919362	9.81057958747311	10.7115214950675	9.2859336760041	9.74534753655943	9.21934809515101
Kcmf1	FBGN0037655	FBTR0300748	0.11477811647707	1		10.0886203709228	9.99915469863752	9.78420193381636	10.1174082016036	10.0949589534246	10.0173124287612
Rab11	FBGN0015790	FBTR0084011	0.50317128941577	1		9.50045433759714	9.36400783340769	9.37746824008859	9.74788158907984	9.84918591716018	10.1255419469189
IP3K1	FBGN0032147	FBTR0079869	0.19436157949837	1		9.84126860236321	9.68180835611839	9.29647427270506	9.78197368420203	9.95148615656509	9.70758925675691
Cyp9f2	FBGN0038037	FBTR0082598	-0.249755497089113	1		10.1134758719585	10.3336349601985	10.4577637809308	10.1826667144416	10.1308615241909	9.84057456435891
LamC	FBGN0010397	FBTR0087512	0.465529624438608	1		9.17800532317255	9.47241292215042	9.01155335224694	9.70558230220664	9.72644519236367	9.66230769508525
CG3222	FBGN0036014	FBTR0076379	0.345952513723742	1		9.05680124088568	9.46506565581916	9.31644487719763	9.84917279550223	9.64959583346061	9.36070358817899
ND-49	FBGN0039909	FBTR0333676	-0.240273074933144	1		10.5653436775085	9.93146108140131	9.6801512338827	9.85318708914878	10.0470102180086	9.68134802756572
Obp99b	FBGN0039685	FBTR0333198	-3.38514395099631	4.14877324991521e-13		9.44147384168149	8.7535738101116	9.76564464514013	6.16343876482204	6.33478621772852	5.58905753203244
CG5539	FBGN0034907	FBTR0072123	0.534732946400506	1		8.93194461873188	9.08366033193918	8.43391283416812	9.46797979248056	9.57969944777989	9.01238234341829
SREBP	FBGN0261283	FBTR0333877	-0.126131603030072	1		10.660615579635	10.1850383803664	9.90969959477873	10.0373439758236	10.2441719137561	10.1894476642191
CG4983	FBGN0032371	FBTR0080253	0.0380685933427278	1		9.51296324116866	9.82786734482484	10.2817560460452	10.0502234978741	9.98261994633474	9.79409949560823
mask	FBGN0043884	FBTR0334943	-0.0792387093821193	1		10.9637192547396	10.8830534678749	10.9557256588278	10.8406595842402	10.6902432730146	11.018274375567
fon	FBGN0032773	FBTR0301287	0.765464547745392	1		9.31288696596318	8.53591490161706	8.54931186424183	9.3890723324244	9.56558806034784	9.83037538248752
PNUTS	FBGN0053526	FBTR0091489	0.024878979691545	1		10.3311265748993	10.1533899898254	9.80656361377227	10.0231611985378	10.1807811934764	10.2040042142186
trp	FBGN0003861	FBTR0085513	-0.458328669135463	1		10.7885644514993	10.6007928990029	10.1174783605259	10.0938519944633	9.73403587507689	10.3300050979639
dpr17	FBGN0051361	FBTR0300126	0.0295036178045179	1		10.2317090535042	10.3102492967591	10.3621856445289	10.4140443688368	10.2370666480206	10.3396253793421
CG32026	FBGN0052026	FBTR0076584	0.187784649740778	1		9.69524272890617	9.88266334103978	9.61943930739456	9.9907307922522	9.92741096009587	9.85238318886289
kraken	FBGN0020545	FBTR0078016	0.469591890410766	1		9.34682292648037	9.23819573499296	8.32546778207648	9.36678139556792	9.67742057161519	9.45001121469533
Qsox1	FBGN0033814	FBTR0340493	0.076334557608368	1		9.57154095371313	9.82212774591508	9.4592973581103	9.74500387932866	9.86309855446479	9.46985858177364
CG5612	FBGN0039529	FBTR0085200	0.229163886814747	1		9.37450558045505	9.50143343118121	9.0150491474434	9.46797979248056	9.79094110285378	9.31754293047807
CG2964	FBGN0031462	FBTR0077722	0.592079152646963	1		8.98319105886145	9.05947108573372	8.39687718898186	9.61391972192886	9.48690554080935	9.152694840503
CG7164	FBGN0031946	FBTR0079487	0.354068717596827	1		9.13657052881898	9.43341547659908	9.5892706049014	9.7959443367999	9.80662442400882	9.64301270839491
CG5903	FBGN0038400	FBTR0083281	0.249114483761121	1		9.84523112268093	9.67704663618342	8.95443696217536	9.80149493604877	9.79820074984996	9.76761807598861
RR48347_TRANSPOSABLE	RR48347_TRANSPOSABLE	RR48347_TRANSPOSABLE	2.01736567870942	0.108074758127585		6.50846287612331	6.33414893639435	7.10828112811774	8.55051057390747	9.17556007418945	8.01152723952495
Ack	FBGN0028484	FBTR0073211	0.640780036506849	1		8.95045658511105	9.05458418399901	8.86428486582261	9.64512550304016	9.59922633878767	9.54246601229011
Trx-2	FBGN0040070	FBTR0079839	0.0201847443309393	1		9.57631674285747	9.61698882957211	9.42291587766072	9.61707085021248	9.83983572509705	9.13622916642256
CG2277	FBGN0035204	FBTR0345006	0.0876974621912029	1		9.69084541043953	9.72704572982028	9.37474973586907	9.81938830221744	9.82806211773554	9.38877630518882
CG31639	FBGN0051639	FBTR0079208	0.207202260510181	1		9.37176109614267	9.6674757861446	9.9703804709496	9.95007732805376	9.9207746662809	9.8149401279593
Gnmt	FBGN0038074	FBTR0082651	-0.844016473285916	1		9.9090886641802	9.09560454545796	10.5831667913012	8.66759214372899	9.38933357671746	9.28056236308515
klhl10	FBGN0040038	FBTR0113686	0.267539648336515	1		9.29561486570651	9.5421535258177	9.5892706049014	9.89402692588287	9.78120439632797	9.54454717575172
Iyd	FBGN0286980	FBTR0475275	0.119407468085455	1		9.60931179652043	9.81780801183784	10.2270400358849	10.0676032135725	10.033745093367	9.97627287293554
Vps13B	FBGN0039727	FBTR0085505	-0.0953829035364715	1		10.4014371293109	10.2707617627183	10.2904365949503	10.3717623896229	10.2155384462252	10.0760433191518
Sec63	FBGN0035771	FBTR0076847	0.252291602846937	1		9.79899150577129	9.67863562306863	9.20455075977772	9.70410135298977	9.9096458859108	9.88066519494422
CG7766	FBGN0030087	FBTR0114595	-0.63269325140636	1		10.8850671083898	10.0915140652062	10.0337907807002	9.78197368420203	9.81857355938562	9.67756001118646
CG34166	FBGN0085195	FBTR0301737	-2.17179301580978	0.0425355267889485		9.08052636144036	8.83847408367728	10.0526230730632	6.6554067813638	7.33231831853851	7.68162653072841
wdp	FBGN0034718	FBTR0071851	0.246624134918858	1		9.74910734648821	9.74232163634789	9.45672888858743	9.93626755476475	9.90068063622358	9.86742505178279
CG1999	FBGN0029947	FBTR0071054	0.397842112085665	1		9.15902933089725	9.48154469704749	9.01853649244801	9.73778439138243	9.63885315739182	9.50448237543282
eIF5B	FBGN0026259	FBTR0073144	-0.0386651469061095	1		10.1134758719585	10.115176311883	9.71280783032491	10.0396942755906	9.97836536796915	9.83718284226036
CG7794	FBGN0038565	FBTR0083540	0.522968588178681	1		8.71956018967493	9.18552348494012	8.91006498504753	9.57879530096803	9.56132758767186	9.2528278343309
CG44245	FBGN0265180	FBTR0339095	0.313133548446117	1		9.5352095329603	9.63674229800454	9.3192753869715	9.73052859413372	9.86770644432513	9.84564724331364
Cht12	FBGN0050293	FBTR0071544	0.632498924097662	1		8.74098647950744	9.0398233651283	9.0150491474434	9.62178467507406	9.56983598831157	9.50875250260667
CG7742	FBGN0031690	FBTR0079092	0.418030218687079	1		8.95779536951995	9.26594343556205	9.13877650398904	9.7664480764629	9.5527687102729	9.26297491386482
mesh	FBGN0051004	FBTR0300960	0.489823201465834	1		8.94677314600808	9.20108587421816	8.52008625813146	9.37238650175901	9.60061105524665	9.21151040532923
CG6051	FBGN0039492	FBTR0305050	0.408530478046282	1		9.51545205931602	9.49242707258982	9.33893497043244	9.83029030527333	9.81976304761992	9.92287525679598
CG9014	FBGN0028847	FBTR0080579	0.373602095974273	1		8.90562220012584	9.27647511810336	9.07656686062067	9.59806000597613	9.61712480724795	9.1306985808263
CG46298	FBGN0283625	FBTR0445675	-0.208588464114264	1		10.141137282376	10.3506795927631	10.4027820869607	10.2683350789572	10.0611606388639	9.93403161991207
Dip-B	FBGN0000454	FBTR0082833	0.139273840111047	1		9.58107677473598	9.66427134102994	9.32210035427113	9.73052859413372	9.82095155594044	9.4231160488387
CG34120	FBGN0083956	FBTR0110827	0.0110771045163806	1		10.2793481615464	9.82643458439741	9.78829355913289	9.98342395209483	10.1125366923688	9.87074649651819
CG9281	FBGN0030672	FBTR0074057	0.043853358214815	1		10.2690606931979	10.018105651287	9.92092401735778	10.1471403489371	10.1508481137664	10.0601292039189
CG15098	FBGN0034398	FBTR0086629	-0.150299201314123	1		10.2377506830543	10.1522467484678	10.2360550819492	10.0016221293537	10.2308207047548	9.92447431465736
SNF4Agamma	FBGN0264357	FBTR0084020	0.113340392977062	1		10.0462185757768	9.77239660381584	9.82659595296449	9.95506646905769	10.1027977339231	9.93085288114136
jbug	FBGN0028371	FBTR0302116	-0.316055808362189	1		10.4241325882164	9.9261199065936	9.27622333873888	9.59326789290561	9.78242508437761	9.51513408866709
ttm2	FBGN0035124	FBTR0072507	0.30293830786144	1		9.21215936078671	9.4409252866086	9.0150491474434	9.68621036120375	9.63209813535246	9.24772740521215
yps	FBGN0022959	FBTR0305992	-0.312107376504704	1		11.2607991727527	11.1043197705854	11.2268933882511	10.9007209041098	10.8135846182289	10.9445384356625
Fas1	FBGN0285925	FBTR0112803	-0.370633975713922	1		11.3569106070469	11.3288696769315	11.7124936414128	11.0861017264537	10.8942754221406	11.3107437140143
CG15572	FBGN0029702	FBTR0070647	0.509599990791776	1		9.00460855752221	9.22520685840986	9.22280547211461	9.76786641974898	9.6116411991276	9.59963290936379
CG31161	FBGN0051161	FBTR0304668	0.258375772229535	1		9.24851869658662	9.47972296030029	9.50972922123749	9.80149493604877	9.75283967013938	9.441101753255
CG32521	FBGN0052521	FBTR0077234	-0.205113320097594	1		10.7709662364506	10.3704776447004	9.87741446374686	10.052552925799	10.07915244922	10.3867874271025
CG5886	FBGN0039379	FBTR0084907	0.430267396107227	1		9.2663604116924	9.39720010525075	9.25272589836856	9.84783221160887	9.66556133424561	9.68701146839066
MFS14	FBGN0010651	FBTR0345426	0.684319064345904	1		8.63967866664761	8.69511151505655	8.09384309729209	9.15764074814019	9.47487512306861	8.8332992931681
vig	FBGN0024183	FBTR0080718	0.0682408320300379	1		10.1902525740387	10.1749411991954	9.99537226876742	10.257269632253	10.0910235333086	10.2210201686195
kat-60L1	FBGN0037375	FBTR0078627	0.411023925243895	1		9.2663604116924	9.47607257115398	8.96531995081339	9.77916324546257	9.59784029198381	9.59963290936379
spir	FBGN0003475	FBTR0081355	0.143377351071098	1		10.0254143864356	10.0243677172174	10.1512292354066	10.2440819147522	10.1222103482486	10.2633341419123
CG46025	FBGN0267689	FBTR0347190	0.357547429339631	1		9.17485994010147	9.3259838349699	9.1641882088322	9.56254250950048	9.73781629199889	9.41858436817636
Klp10A	FBGN0030268	FBTR0346270	0.226408089476672	1		9.75543801261989	9.86183352705776	9.85808014180356	10.0859136711033	9.95906295335378	10.1073544008969
FBTI0059744	FBTI0059744	FBTI0059744	3.95964956112022	7.1429574713238e-16		4.35044402727765	4.52008309059075	5.46165316806298	8.70657255870533	8.87272430713351	8.14918627441296
fan	FBGN0028379	FBTR0076683	0.404783803087581	1		9.13657052881898	9.36400783340769	9.4796821386405	9.85318708914878	9.67873226714116	9.66995400916819
VhaSFD	FBGN0027779	FBTR0080942	-0.33903111979421	1		10.9333295299861	10.7608663582964	10.712598378653	10.4924916611866	10.455590989798	10.4525450783122
CG42235	FBGN0250757	FBTR0290140	0.292291949781639	1		9.46484116172584	9.33205465166682	8.86040346434274	9.41646023178228	9.74909846681682	9.40261044084217
CG30430	FBGN0050430	FBTR0343513	0.129164925761292	1		9.39627550374673	9.72858061972509	9.93575534900788	9.9907307922522	9.81738308962036	9.66995400916819
CG30350	FBGN0050350	FBTR0088636	0.518730285081989	1		8.9650970114356	9.17204936396136	8.67396063240684	9.64203512469957	9.47789214555405	9.25791029516295
CG34051	FBGN0054051	FBTR0100106	0.618176565178939	1		8.30764337694616	8.91326569101295	8.91381522201647	9.30559808750604	9.53549710438208	9.19570611852179
CG4681	FBGN0069913	FBTR0301624	0.456091202780076	1		9.1005561916412	9.22085111525505	9.05295400441219	9.72323612051152	9.59228275003498	9.40719249632465
CG13872	FBGN0034477	FBTR0086341	1.26467750490269	1		7.64045817266892	8.05319813108082	7.5646342687704	9.20028492358551	9.15308687223947	8.64827832200285
Pgd	FBGN0004654	FBTR0331410	-0.637430946900818	1		10.9333295299861	10.4442602482249	10.3260536590121	9.9133806600474	9.96767370319746	9.9885549167632
FBTI0018963	FBTI0018963	FBTI0018963	4.34227601795667	0.000381572528096116		3.53217772693413	3.79943599134803	5.42006757353714	8.64923969182103	8.85890463137959	8.12713604438353
Uch	FBGN0010288	FBTR0077844	0.264194411758704	1		9.51793659135316	9.63018781439611	9.21977901530919	9.83976244273528	9.72008897178156	9.62148584888643
CG31694	FBGN0051694	FBTR0077685	0.309157320058682	1		9.83331076100934	9.56638844545742	9.50972922123749	9.86383758319053	9.93181825726595	10.0513742136143
PHGPx	FBGN0035438	FBTR0073067	0.191873441737484	1		9.60697986946818	9.13317477418421	10.0251487014214	9.73052859413372	9.93949877756802	9.7905965985259
CG31286	FBGN0051286	FBTR0081682	0.298456712326995	1		8.90562220012584	9.37581014794188	8.85651159223195	9.51434678296784	9.52386674708451	8.98812030810686
CG7953	FBGN0028533	FBTR0080550	-0.401306492077877	1		9.37176109614267	9.95000099194866	10.2947573614034	9.60283625405705	9.6891831179969	9.22973254992555
Galk	FBGN0263199	FBTR0076553	-1.31930434432773	1		9.71052864525468	9.43153190009818	10.3839791468176	8.61181919845024	8.70776798591044	8.42699235410435
par-1	FBGN0260934	FBTR0086450	-0.210775663267797	1		10.8401066340125	10.7480586181702	11.1383087531077	10.6894552126533	10.677833593277	10.7553471543472
Iru	FBGN0037653	FBTR0081965	0.447446844121379	1		9.22438123840539	9.26170914106242	8.56847178701361	9.64358114135213	9.51066953601673	9.31754293047807
Rhau	FBGN0032883	FBTR0081459	0.236475436921614	1		9.45190607075704	9.4277573534356	9.27038475994976	9.72615753484918	9.74659893053792	9.35359921856141
FBTI0020031	FBTI0020031	FBTI0020031	2.57476635550026	4.74364544149144e-05		6.26989105075103	5.83858171860212	6.03019983781976	8.4864805063048	9.02899151385511	7.92470962896118
CG32591	FBGN0052591	FBTR0343378	0.233797419529538	1		9.2898112394179	9.50143343118121	9.78624919700572	9.94507087366679	9.74033107772305	9.61159371002303
CG10565	FBGN0037051	FBTR0078323	0.0682736738808018	1		9.73636206126766	9.71625553245703	9.14517151603964	9.75505085026249	9.72008897178156	9.37012198594956
sut4	FBGN0028560	FBTR0089674	0.180122601147332	1		9.19051872466345	9.41446812442348	8.99394617605064	9.55926986347821	9.58670371653713	8.9288080356003
scrib	FBGN0263289	FBTR0308621	-0.181648582311946	1		10.635666036698	10.4992464730548	10.3062165383904	10.2204503417195	10.3259758196268	10.3669316222984
CG3702	FBGN0031590	FBTR0334790	0.113459129511754	1		9.71052864525468	9.75894039876051	9.52452130288668	9.88228882418018	9.84802045180266	9.59562383781529
CG1418	FBGN0033468	FBTR0088440	0.27100958246416	1		9.20908764470654	9.53865792039851	9.61943930739456	9.90824499728193	9.68266021331728	9.59963290936379
CG11598	FBGN0038067	FBTR0110781	0.773204615311041	1		8.13064389734236	8.72924622334831	8.76397224677821	9.10249941059974	9.48690554080935	9.39570995505212
CG16904	FBGN0037763	FBTR0082154	-0.237107085927308	1		11.2033007401498	10.2484669351251	10.4577637809308	10.4445186141791	10.0721822711937	10.7794042750159
RR51007_TRANSPOSABLE	RR51007_TRANSPOSABLE	RR51007_TRANSPOSABLE	3.18401676304948	2.53631644254401e-09		4.80571193843159	5.53604764987213	6.39464467499229	8.74740606407022	8.80946586184703	8.84685487012775
shi	FBGN0003392	FBTR0301596	-0.137952895618588	1		10.4281008686041	10.4083194945989	10.413417610543	10.4365143391724	10.1863251570706	10.2000487896768
Phb2	FBGN0010551	FBTR0086616	0.0978462991075345	1		10.0616271761531	10.0552767114147	10.1512292354066	10.1644745320221	10.163083425642	10.2339741448291
Hsp70Ba	FBGN0013277	FBTR0082679	1.32456659230108	1		8.45494556723079	7.7488438052223	5.82244962250641	9.0310607615114	9.13981399957103	8.82647344042774
aqz	FBGN0286516	FBTR0081932	-0.410716493535975	1		10.9728032886312	10.7042658478204	11.4627679518823	10.6196895246126	10.6120734854496	10.775865471239
lost	FBGN0263594	FBTR0078921	-0.431120775745706	1		11.1854383673077	10.9738595248276	11.1286596296658	10.6819515907826	10.6500168970614	10.6721298531898
Irp-1B	FBGN0024957	FBTR0082259	-0.15145607166471	1		10.8450620689322	9.94604816199763	10.2817560460452	10.1677016317872	10.3014923016031	10.2896290736916
CG6761	FBGN0036031	FBTR0076414	0.423507177492279	1		9.00106098170916	9.21866830220574	8.90253513794869	9.66505319829785	9.50476513379643	9.19570611852179
CG42613	FBGN0261262	FBTR0304688	-1.12940008570704	1		10.4863513330799	10.0243677172174	10.2465019279065	9.1598031609622	8.82849998176809	9.38413528947146
COX6B	FBGN0031066	FBTR0074815	0.0231243224760386	1		10.6538538369292	10.1783147844013	10.1559869740126	10.0490573719496	10.2128246920042	10.7553471543472
CG9527	FBGN0031813	FBTR0114603	0.130830761792576	1		9.67312086853626	9.48518128393761	9.1610361164478	9.55598977682099	9.80181692018079	9.36070358817899
unc-45	FBGN0010812	FBTR0347497	-0.00368988901035205	1		9.41505838443135	9.68497412709373	8.93611420020351	9.40008996161934	9.60475724803079	9.06842030219875
Dup99B	FBGN0250832	FBTR0089608	-0.768266594118667	1		8.73245411114989	8.30027385880287	10.2961947460244	8.79270017841104	8.54181145206156	8.49744275955058
Pka-R2	FBGN0022382	FBTR0112901	0.264452923801622	1		9.52783215200942	9.59191046780237	9.7405243405565	9.89921336062052	9.88712742783486	9.87074649651819
mAcon2	FBGN0037862	FBTR0082336	0.181833408261988	1		9.50797268721178	9.62689937173596	9.4541558381912	9.90824499728193	9.703430532958	9.49590401650296
garz	FBGN0264560	FBTR0305075	0.0695187485079581	1		9.98288377091304	10.0268649527603	9.82061540341756	10.0972408069948	9.96767370319746	9.97935320032003
Letm1	FBGN0284252	FBTR0072349	0.03152718593402	1		10.3906321031463	10.1828006615649	10.2255320361582	10.3098211084747	10.2574006980537	10.3324161891123
kay	FBGN0001297	FBTR0339165	-0.302925533943474	1		10.9554944304759	10.9191238459867	11.22236419095	10.6766757372429	10.7044802736722	10.8237792291196
CG10561	FBGN0002036	FBTR0081155	0.244007787784376	1		9.41239004124331	9.51927921045727	9.13877650398904	9.74067652330666	9.66291265682951	9.40031394422577
PI31	FBGN0033669	FBTR0310159	0.29554281507851	1		9.29271597088992	9.42017850407121	8.91755573564128	9.74931829427653	9.50624350131572	9.26297491386482
CG11125	FBGN0033174	FBTR0336911	0.294124860070118	1		9.36901138095872	9.6513819071268	9.90969959477873	9.98220253937704	9.79457549266851	10.0702766587952
Strip	FBGN0035437	FBTR0332058	0.154783743021049	1		9.69743637221447	9.8235647877814	9.72566626345004	9.96251797867718	9.8995560525831	9.84901914735232
Sec24AB	FBGN0033460	FBTR0339407	0.130690189165824	1		10.0236670858379	9.96960430063156	9.92092401735778	10.0938519944633	10.0661809122745	10.1462465689309
ATPsynG	FBGN0010612	FBTR0110872	-0.497558058618804	1		10.3451856998477	9.34412018095684	8.85651159223195	9.07067409360798	9.40843458944614	8.95094463086112
lncRNA:CR45013	FBGN0266365	FBTR0344126	0.340417895502508	1		8.23097119653881	8.98950052536233	8.86040346434274	8.97321693528467	9.48390732828228	8.60904192915593
CG3092	FBGN0034835	FBTR0071999	0.242905474623056	1		9.07040618936177	9.37384978831422	9.17984618757233	9.64974869365436	9.56700542654186	9.08567364416131
Gdap2	FBGN0042135	FBTR0330327	-0.403401866280582	1		10.2997056082016	10.2623090703782	10.9584516783357	9.93626755476475	10.2218507582229	10.2455341009923
BicC	FBGN0000182	FBTR0080805	0.414369379997511	1		9.13008898412961	9.3855721874791	9.24381474510576	9.73198267586722	9.63615494281184	9.64106894034897
FBTI0019193	FBTI0019193	FBTI0019193	2.63966547066492	0.00109693181350839		4.73912713389269	6.42782889636259	6.70278932956736	8.67365811165908	8.92229313641788	8.64440235515701
Gpo2	FBGN0033190	FBTR0088907	0.468374262233525	1		8.96873402107726	9.13549074248455	8.57322227127353	9.51603578690803	9.4688220839099	9.11397846534843
CG11635	FBGN0033283	FBTR0088739	0.6604493419261	1		8.77462011168385	8.93735872952233	8.66953103412041	9.52612849535794	9.44589427509399	9.39109122638448
robl62A	FBGN0028567	FBTR0072695	0.227946684466747	1		8.68460215481474	9.11920034235397	9.48473364491702	9.55763075234298	9.52823912577574	8.89658323624691
Kap-alpha3	FBGN0027338	FBTR0082106	0.0765326723836225	1		10.3297130975596	10.2947909730337	10.4344562941533	10.3884553985573	10.2731167668316	10.6108830717038
Cys	FBGN0004629	FBTR0082980	-1.02420460910124	1		9.47510637599474	9.84777800589937	10.2360550819492	8.71835768185813	9.07952037826883	8.77776622591805
Fatp1	FBGN0267828	FBTR0347404	-0.37247432609595	1		10.8301444065139	10.378321414054	10.230051314779	10.0478903026866	10.2091983941649	10.1310922978473
eIF3h	FBGN0022023	FBTR0079031	0.187690942116363	1		9.79489974289618	9.82786734482484	9.80252354958077	10.0279042997763	9.94386935750957	10.0143121751832
CG7202	FBGN0037086	FBTR0078393	0.397650451029921	1		9.02920029355493	9.36598160300322	8.87586680611511	9.66961306871956	9.47789214555405	9.3392846563022
muc	FBGN0283658	FBTR0332526	-0.141886514939488	1		11.0391693529006	10.7128212423134	11.0760784954473	10.8487243504746	10.7236706862762	10.8526219473402
Met75Ca	FBGN0028416	FBTR0075115	2.98479168908298	NA		2	6.93284370367224	2	6.85008991372049	6.66634587424999	9.51513408866709
CG12362	FBGN0036082	FBTR0076281	0.166624857757253	1		9.13657052881898	9.48880872716322	9.38288992899819	9.72177319192743	9.58670371653713	9.16085773770988
eIF4E4	FBGN0035709	FBTR0076963	0.450562999280313	1		9.04995035052253	9.19887292725085	9.3277337479738	9.66961306871956	9.64959583346061	9.61357757143846
eIF4E1	FBGN0015218	FBTR0076489	0.0888264557647698	1		10.0462185757768	10.1939547076904	10.1528168922616	10.2359060680884	10.0541027773564	10.3598579308935
ATPsyngamma	FBGN0020235	FBTR0085541	-0.292392699663892	1		11.3060657191151	10.5923876871594	10.8569170759676	10.518844242192	10.6546904183947	10.7846962580198
CG7461	FBGN0034432	FBTR0345425	0.270656021155065	1		9.99720040696097	9.56638844545742	9.61714090402897	9.84380296948411	9.95473822890281	10.2053202828303
CG17646	FBGN0264494	FBTR0077885	0.250017741297603	1		10.1134758719585	9.44839620737266	9.51467678588462	9.73778439138243	9.91522100683259	10.2236202856867
CG4928	FBGN0027556	FBTR0074344	-0.311006985984196	1		10.6425133598335	10.4159607337803	10.8963086886495	10.2931725882212	10.4632228188397	10.298288616835
GLS	FBGN0261625	FBTR0302975	0.128075459767964	1		9.38815023024619	9.68497412709373	9.49227789424562	9.63116636941155	9.79336504640479	9.527813195533
Stt3B	FBGN0011336	FBTR0084786	0.164189915151871	1		9.57154095371313	9.72243123785688	9.32491980075974	9.61864383710164	9.81261136276526	9.7020061780836
CG6701	FBGN0033889	FBTR0303990	0.221930352810597	1		9.6255305920607	9.54389815749536	9.67794761809741	9.97853208451436	9.79699334269332	9.72237269273888
slmo	FBGN0029161	FBTR0343130	-0.00449061458390197	1		10.4555773461712	9.96048922783547	9.57749717745847	10.0432125616443	9.95906295335378	10.1087616121639
CG6470	FBGN0030933	FBTR0346083	0.745343052950977	1		8.48064707946003	8.8469783255355	8.62447054930326	9.48014469173283	9.34210105708234	9.37714565203943
scny	FBGN0260936	FBTR0077100	0.509756818865637	1		9.11703787693122	9.09798156736641	9.18295749326288	9.75361984532081	9.53114670033771	9.62542379053853
GstE12	FBGN0027590	FBTR0343496	-0.13480724345622	1		10.7468099689491	10.5796873327894	10.6722084098871	10.4248736394484	10.5308776731806	10.6364753836406
ATP7	FBGN0030343	FBTR0334454	0.209512217889066	1		9.39357216068523	9.35608564028723	9.09979945629256	9.62648314825099	9.6428910408628	9.17167024824484
Dhc36C	FBGN0013810	FBTR0479836	0.215958315405469	1		9.25449048490783	9.46137794321099	9.1641882088322	9.6892076431474	9.58670371653713	9.22454966587359
ND-42	FBGN0019957	FBTR0084173	-0.235242828508236	1		10.3040307948969	9.83643415458424	9.42816974095621	9.756480437201	9.79094110285378	9.42085198782684
CG10064	FBGN0035724	FBTR0076937	0.329307928516678	1		9.12683725920067	9.40681895453485	9.19225135287108	9.68621036120375	9.60199444391206	9.42537656236378
Spn43Ab	FBGN0024293	FBTR0100356	-0.903390080363509	1		10.4926807803959	10.2654846364246	10.7115214950675	9.44688402308104	9.61301405641774	9.72970798835414
Mics1	FBGN0037506	FBTR0081554	0.347752188341957	1		8.84754589415071	9.1629961925239	8.7260813599275	9.44511203863608	9.44126466158388	8.84347789795918
mbl	FBGN0265487	FBTR0336940	-0.759102091580018	1		9.77426502136334	9.75291933871809	10.7201141402263	9.46098208816029	9.16997450751358	9.54662534134966
Indy-2	FBGN0260466	FBTR0091937	0.215851987009018	1		9.20292452220072	9.40297910717338	9.28203838404008	9.79176732787653	9.50180384621508	9.17972678114773
Zip99C	FBGN0039714	FBTR0089921	0.175971946452767	1		9.44147384168149	9.51216736649656	9.3692973113741	9.74356286904933	9.70729189599988	9.37012198594956
whd	FBGN0261862	FBTR0088307	-0.679152366274501	1		10.4174944348599	10.3275708037388	10.2450141448544	9.49392297981164	9.80662442400882	9.64689240546802
FBTI0020330	FBTI0020330	FBTI0020330	5.91335129103357	7.31498943060402e-32		3.36560896189616	3.36665351933673	3.52515602299579	8.69767010554031	8.48895639001425	8.79884241835306
Drat	FBGN0033188	FBTR0088957	0.22037918630974	1		9.18740053487974	9.18998703802214	9.61714090402897	9.38353180389216	9.79215358370271	9.48294007415996
Dnah3	FBGN0035581	FBTR0289983	0.148286191959978	1		9.65517585649946	9.67545589725535	9.31644487719763	9.84245738420088	9.7098604083369	9.55077271341443
CG4390	FBGN0038771	FBTR0083837	0.365425833643629	1		9.38543160457861	9.31376502244282	8.90630497405164	9.60601165730768	9.63345167241235	9.4980533929241
asRNA:CR46128	FBGN0267803	FBTR0347373	0.390104570459052	1		8.77045853903349	9.18328651902602	8.8873565067231	9.43443418215277	9.50032091991475	9.06552457775883
CG31624	FBGN0051624	FBTR0081491	0.294032028680029	1		8.89419246517349	9.26594343556205	9.09979945629256	9.56254250950048	9.50772035546362	9.03328199721904
hyd	FBGN0002431	FBTR0339599	0.0409989460586681	1		10.272007462911	10.2559368914974	10.4474513565971	10.326279696597	10.2722481288894	10.4983586127172
CG5122	FBGN0032471	FBTR0080431	0.0548928629555734	1		9.51793659135316	9.68497412709373	9.86002527567565	10.0184024521104	9.67216183097231	9.50661901887367
CG43061	FBGN0262363	FBTR0304645	-4.94451367671804	7.1429574713238e-16		7.63130810068013	8.49681835529659	9.56562687931736	4.40145455125966	3.8507437907951	4.25330702892132
PMCA	FBGN0259214	FBTR0304048	-0.551175586256206	1		11.4140499095501	11.0513362818617	11.3010750462119	10.6653049472858	10.6699405427789	10.7995856453879
CG15096	FBGN0034394	FBTR0086633	-0.136778310540848	1		10.1249301669754	9.65622894989945	10.3703968360283	9.84111054273382	10.1337337595381	9.83037538248752
CG9259	FBGN0032913	FBTR0081464	-0.804868614320629	1		9.67088991090505	10.0938978306871	9.90593863012463	9.21491749676961	9.07354953018476	9.00635497900563
Unc-115a	FBGN0051352	FBTR0339597	0.0899265195826501	1		9.95931189804798	9.99405878464533	9.80454499587988	10.0314514202694	9.96229801019826	10.0410924521737
loqs	FBGN0032515	FBTR0342632	0.167716192956574	1		9.49542024894372	9.56122941049355	9.06312115990607	9.66505319829785	9.63345167241235	9.3512232996798
Idgf3	FBGN0020414	FBTR0080863	0.171001663102082	1		9.6775724606589	9.52635616809865	9.75731971545416	9.75361984532081	9.93621213155442	9.78003658563462
Rrp6	FBGN0038269	FBTR0113235	0.236748233873756	1		9.62322475459797	9.71934668967619	9.83453164835521	10.0243484365613	9.8363137205651	10.0247858784341
Sec61alpha	FBGN0086357	FBTR0345753	0.0384089365961485	1		10.1232993964463	10.0589416812808	10.2255320361582	10.0949824833308	10.1927663028307	10.2352631680904
CG46439	FBGN0286979	FBTR0475273	0.157240245711078	1		9.60931179652043	9.77239660381584	10.0234140559864	10.0243484365613	9.90180434393163	9.97627287293554
dom	FBGN0020306	FBTR0342890	-0.0386393047643282	1		10.039317126174	10.0986535779999	9.8166145526178	9.97607991640503	9.96122046373762	9.91806742142367
CG12179	FBGN0025388	FBTR0300754	-2.72839515073697	3.09930126852986e-12		8.91696209442912	9.26170914106242	9.17672815755818	6.69172751190172	6.11985272347392	6.51090466389298
CG13168	FBGN0033705	FBTR0087999	0.215769974671177	1		9.36349617795057	9.60700973610995	9.98471446609885	10.0172103088302	9.71881436023688	9.91646124251954
CG17230	FBGN0046225	FBTR0082392	0.332208764459809	1		9.03961262731989	9.4125596307063	9.31076714293441	9.62335253360051	9.63480394077343	9.52148757082623
Klp3A	FBGN0011606	FBTR0070448	0.399258792433811	1		9.06361975229131	9.33003388319616	9.17672815755818	9.75075357015625	9.49735048662687	9.51513408866709
CG14183	FBGN0036931	FBTR0074907	0.081550111087473	1		9.69962668511265	9.75593300983432	9.9864962431436	10.0836375326614	9.83042453836	9.76583524461948
TTLL6A	FBGN0034459	FBTR0300829	0.32763606518691	1		9.20292452220072	9.20990387313981	9.35557540935182	9.70558230220664	9.62938724559825	9.39340243905118
Syt1	FBGN0004242	FBTR0077727	-0.683642856610727	1		9.88426899907586	10.0998400693275	10.7445366842826	9.62335253360051	9.395728721475	9.78532625399946
Picot	FBGN0024315	FBTR0087114	-0.200491424135434	1		10.1619379546601	10.0268649527603	9.8907959532832	9.91081511388585	9.95582062600695	9.59762976617851
ATP8A	FBGN0259221	FBTR0299757	-0.0779424098718475	1		9.84325122295878	9.91402946937571	9.66909934123608	9.84514730092458	9.81857355938562	9.51725502647181
ninaD	FBGN0002939	FBTR0302454	0.454694971124827	1		8.0642008248425	8.95582348672113	8.31982551600549	9.32113888462986	9.07753284002229	8.23931254860925
tomboy40	FBGN0033074	FBTR0085994	0.445161949293744	1		8.59331124187433	9.02740625753271	8.01223424458271	9.24170469817002	9.24627053988988	8.53978886817426
mub	FBGN0262737	FBTR0078470	-0.817670491180948	1		10.4228073987835	10.3285832682602	10.8164196432533	9.7959443367999	9.50772035546362	9.84564724331364
arm	FBGN0000117	FBTR0089989	-0.0925734564433917	1		10.2982609929692	10.0405230127277	9.40703850496437	9.850512134852	9.81738308962036	9.93878663435569
lncRNA:CR42850	FBGN0262097	FBTR0342943	-1.07875147957711	1		9.43885395474524	9.69128490457137	10.307642556855	8.88969395635232	8.75080870686211	8.71632194964866
Ran	FBGN0020255	FBTR0340165	0.138553288567346	1		9.92040145045756	9.81347530470939	10.1044103011861	9.97362357321523	10.0851002012459	10.1987279012525
Alp10	FBGN0035619	FBTR0077129	1.09464272762346	1		8.18167948618514	8.17528109629628	6.59479935012932	8.92572015293813	9.13599921306445	8.58092739111957
CG8851	FBGN0031546	FBTR0333251	0.39305406478105	1		8.89036234191321	9.18552348494012	9.24381474510576	9.62021511081294	9.53549710438208	9.34645969117102
sws	FBGN0003656	FBTR0301675	0.0248028085512411	1		10.3577228266175	10.0405230127277	10.1320398099501	10.232828140729	10.1742861942413	10.2131915820398
CG15208	FBGN0030247	FBTR0073383	0.454987982807901	1		9.00460855752221	9.19887292725085	9.3277337479738	9.756480437201	9.49883646776643	9.64106894034897
CG31546	FBGN0051546	FBTR0078737	0.547385242902773	1		8.58385620987451	8.95582348672113	8.18976208728539	9.31144552189756	9.29155601716093	8.80579994449023
CG6503	FBGN0040606	FBTR0302899	-0.0976776711337679	1		9.49289660209325	9.17880215467016	10.2524377646157	9.63116636941155	9.77753612285165	9.41403840808848
SMSr	FBGN0052380	FBTR0076870	0.399068572380819	1		8.98319105886145	9.04722265249846	9.00804906580781	9.51940787424395	9.52240633780398	9.152694840503
CG8746	FBGN0033330	FBTR0088714	0.43779384212083	1		8.99393955195469	9.17880215467016	9.02201542801464	9.5836356477469	9.52532567951888	9.39340243905118
MESK2	FBGN0043070	FBTR0089709	-0.00392273726205057	1		10.2164933529535	10.1749411991954	10.1255861924877	10.1730641418083	10.1308615241909	10.2026869439544
CG34417	FBGN0085446	FBTR0301324	-0.437027331669375	1		11.3665923673452	10.976445656329	11.2648280645908	10.6916987099647	10.7919290825787	10.8382726658794
Taldo	FBGN0023477	FBTR0072141	-0.314643402070265	1		10.076872943677	10.0168499697969	10.4641718130578	9.9525740552412	10.036817119455	9.63522187340426
yuri	FBGN0045842	FBTR0415452	-0.169145477773648	1		9.89195139728246	10.0491476623969	10.3758451144706	10.079074454183	9.97088953049695	9.78708517562296
Rpn13	FBGN0033886	FBTR0087611	0.278733532784615	1		9.61163996040073	9.66266644542928	9.30506697560226	9.7636071998162	9.72517618661039	9.94352602809958
mgl	FBGN0261260	FBTR0343371	-0.0516696885211722	1		10.2118971730269	9.78129818262311	9.6801512338827	9.84649038085683	9.97409820552329	9.74245569121817
CG16721	FBGN0029820	FBTR0339948	0.0461461296126911	1		9.62783275001874	9.73470390151414	9.45157819055242	9.72177319192743	9.75034661286867	9.47859274284728
CYLD	FBGN0032210	FBTR0080072	0.517288516882636	1		8.63052363370166	8.78341752292946	9.13235301860705	9.61076169589565	9.31704988244546	9.16627412246654
slgA	FBGN0003423	FBTR0307525	-0.0602781464950849	1		10.5844339962573	10.3714604512274	10.3960948483092	10.356760251338	10.3426221291554	10.477813457996
CG43392	FBGN0263249	FBTR0308060	0.819841557031597	1		8.38044561020672	8.56369769640204	8.52499849182551	9.10249941059974	9.34540858700398	9.45001121469533
und	FBGN0283478	FBTR0345287	0.0136418183129931	1		10.028902651759	10.0193602408173	10.1093247055471	10.0595187271636	10.0821293903063	10.0572167731232
Sod1	FBGN0003462	FBTR0076229	-0.635522856596841	1		11.2799551221089	10.6885794000342	11.1971962044583	10.2451006454688	10.4448381459483	10.6168294128741
CG30378	FBGN0050378	FBTR0088854	0.368772138371378	1		8.85149123415434	9.06677053980835	9.32210035427113	9.58524549456174	9.51801621890985	9.25027987374437
red	FBGN0285913	FBTR0082921	0.247140285635315	1		9.42568267686953	9.65945128828064	9.86196779052439	9.86251056335364	9.80422267460415	10.0425657691271
LpR2	FBGN0051092	FBTR0113384	-0.400616120326903	1		10.7190067954442	10.6655267453164	10.9493448435737	10.1974781565716	9.85615900657149	10.8989054567674
NT5E-2	FBGN0050104	FBTR0086927	1.66476148276763	0.137435515062965		6.9814373139163	7.28129805270654	7.12131432984667	8.85808174952735	8.94862961294387	8.46264754778374
eIF3i	FBGN0015834	FBTR0079053	-0.0573612396623541	1		9.62783275001874	9.60700973610995	8.7260813599275	9.21907111682959	9.54703445228028	9.16356847196346
CG7024	FBGN0029722	FBTR0070712	0.487979136189153	1		8.80341976772831	9.08605709872893	8.73034093818509	9.42727145114906	9.43662014378684	9.22973254992555
Myo31DF	FBGN0086347	FBTR0304138	0.228816151995383	1		8.97236188493106	9.26170914106242	9.02201542801464	9.30168658936113	9.56132758767186	9.04509011343483
CG11779	FBGN0038683	FBTR0083749	0.149671361239105	1		9.70617774208948	9.79308215656267	9.90782033800964	9.9723938315176	9.90740979109532	9.98089090119172
capt	FBGN0261458	FBTR0332274	0.0670256972799719	1		9.45190607075704	9.59191046780237	9.37746824008859	9.47146595743548	9.74409505617913	9.38877630518882
mEFTu2	FBGN0033184	FBTR0088981	0.221665166884327	1		9.20908764470654	9.29524054776657	8.75145220024802	9.4486538337628	9.48090287188398	8.99422417577469
CG43340	FBGN0263077	FBTR0306935	-0.823878499383255	1		10.2616673281196	10.3122979483876	10.3690315454614	9.50246806293355	9.2812309785621	9.67756001118646
Adk3	FBGN0042094	FBTR0339378	0.304370052466793	1		9.12031173897798	9.15844821343922	9.26158234746837	9.62021511081294	9.56274914366104	9.23489688109033
eas	FBGN0000536	FBTR0074212	0.217308563640211	1		9.65065450877512	9.10035467927301	9.24381474510576	9.53114849526912	9.72897986008955	9.41631317868274
smash	FBGN0263346	FBTR0308854	-0.155995317142988	1		10.5027504893834	10.2665416070376	10.1685980995725	10.021972982695	10.2272394158283	10.2326839688176
CG10477	FBGN0035661	FBTR0077068	-0.18948031167366	1		9.04651266684738	9.81347530470939	9.58692359323903	9.27600003609882	9.50919569933537	9.18240232512599
CG33293	FBGN0053293	FBTR0078824	0.0828931725186641	1		9.12683725920067	9.39912901247322	9.80454499587988	9.71884287688616	9.62667125236744	9.2730511229028
Acp76A	FBGN0015586	FBTR0075038	0.11677172239398	1		8.6213101336654	8.96366517782164	10.1109591272601	9.29383163350567	9.47487512306861	9.6907747818687
jp	FBGN0032129	FBTR0304056	-0.175439783610094	1		10.5641421033289	10.2760196565342	10.5972283196407	10.1805383260945	10.4041822944251	10.3372263164335
Hydr1	FBGN0033382	FBTR0339361	0.0457214937990746	1		9.65968307876059	9.67386340241649	9.27622333873888	9.65588999173551	9.69826591959415	9.40947807830096
CG30412	FBGN0050412	FBTR0343206	0.292495945240225	1		8.95413064372948	9.21209997710697	8.94713575828275	9.52445127285041	9.42884589824627	8.99422417577469
CG31704	FBGN0051704	FBTR0080273	-1.83042929052126	0.941390254446427		8.26094463892842	8.82991941453872	9.8443902743798	7.38169450517421	7.64840644034891	6.81668099288584
Marf	FBGN0029870	FBTR0070909	-0.156490984764464	1		10.9202409800372	10.5452627504009	10.8224175750674	10.5314247268827	10.6127598717454	10.6947946670444
Moe	FBGN0011661	FBTR0071270	-0.0977716335877097	1		10.5532826628915	10.3051149040253	10.400110909983	10.1932618096865	10.3558022540588	10.4177719763647
CG9570	FBGN0031085	FBTR0070002	0.506414295160412	1		8.8356447221353	9.04968067237673	8.87586680611511	9.46448518305853	9.4596946388539	9.35597123106613
CG10589	FBGN0037035	FBTR0078266	0.290461661096941	1		8.86326292836188	9.1652648169153	8.92871943740534	9.48014469173283	9.40368299270198	8.8867737455569
Acer	FBGN0016122	FBTR0079685	-0.162568333446898	1		10.5689424071767	10.3704776447004	10.3553071033648	10.4542416901722	10.1027977339231	10.2391233419264
CG32437	FBGN0052437	FBTR0078344	0.320974725719318	1		8.92072233776092	9.18552348494012	9.40969689789805	9.68320683926824	9.48840231372067	9.31754293047807
CG42369	FBGN0259715	FBTR0299968	-0.716122459718219	1		10.6706991409364	10.495645211953	10.589042426223	9.80978099802898	9.85963295302837	9.94667699631982
heph	FBGN0011224	FBTR0085881	0.118947161182337	1		9.76383591865705	9.90591251770102	10.3853303713785	10.1416804247911	9.86425190741584	10.4268262288164
DUBAI	FBGN0033738	FBTR0087950	0.170403714426172	1		9.68864171485502	9.73623066973942	9.74263448641751	9.99920892788715	9.78364474045608	9.88723997743802
RpL38	FBGN0040007	FBTR0111120	-0.59946073732475	1		10.3715263689687	9.94208447195342	10.3260536590121	9.83435741024263	9.79336504640479	9.15814190056571
CG13700	FBGN0036785	FBTR0332866	0.483364204176211	1		8.54052456690488	8.92937233941642	9.1194196056752	9.49049072451054	9.3925346926243	9.18773857317948
CG3788	FBGN0034800	FBTR0303465	0.314442881042198	1		9.01167764553389	9.39720010525075	8.8797068824735	9.54279434212575	9.43196062542899	9.29793798883214
COX4L	FBGN0033020	FBTR0086089	0.242867008091037	1		8.7281689287975	8.92937233941642	9.49728556536125	9.53947653895062	9.43351547092513	8.94780297988497
Doa	FBGN0265998	FBTR0308600	-0.0324280554345117	1		10.3126424609765	10.1636385980218	10.3566854377631	10.1569164412432	10.2635328625653	10.3166715839329
CG13442	FBGN0034546	FBTR0086240	0.361329628347309	1		9.05680124088568	9.09560454545796	8.91381522201647	9.49049072451054	9.48989753536344	9.13898652890357
Hydr2	FBGN0014906	FBTR0077576	0.234572554683192	1		9.2213354620105	9.49061903424829	9.57276077180764	9.66505319829785	9.70729189599988	9.63522187340426
Tsp42Ee	FBGN0029506	FBTR0086180	-0.10035357765484	1		9.72134884044261	9.94604816199763	10.3511641814426	9.92359746350775	9.97516617996406	9.88887900195576
Srpk79D	FBGN0025702	FBTR0334750	0.0639432781601773	1		9.97567182113416	10.0771281626732	9.99714093960164	10.0893211596576	9.97088953049695	10.1787680631998
smt3	FBGN0264922	FBTR0079356	0.690969258516794	1		8.35287779382498	8.3207708751559	9.29071723941146	9.25390224227362	9.25860329272142	9.68512612396962
CG10089	FBGN0036369	FBTR0075821	0.194823759535489	1		9.09391043225121	9.33003388319616	9.31076714293441	9.59006428479823	9.5499044302582	9.14448549395659
ntc	FBGN0035461	FBTR0073185	0.292199508858019	1		9.13008898412961	9.29109149529891	8.8129934008178	9.40374388593549	9.51801621890985	9.20888835127761
CNT1	FBGN0033371	FBTR0300173	0.273609461143184	1		9.06021452481806	9.17204936396136	8.96170140204798	9.54279434212575	9.43351547092513	8.97891581038666
Trpm	FBGN0265194	FBTR0339074	0.215957653805345	1		9.05680124088568	9.46137794321099	8.99748484401033	9.40920747893707	9.52532567951888	9.26297491386482
Idh3a	FBGN0027291	FBTR0074780	-0.524335335693375	1		11.1986622701106	10.3255437405963	10.6306550264038	10.2183770110004	10.1394611321021	10.3574923053557
CG34330	FBGN0085359	FBTR0346017	0.348540907329567	1		8.54540396669482	9.01739504459024	8.42867988182618	9.00724037029352	9.35528592154777	8.65214390351131
Hsc70-1	FBGN0001216	FBTR0075761	-0.48661874070263	1		10.1216667804667	10.0552767114147	9.60559363934788	9.36865218498116	9.6253113359364	9.37246700939414
xmas	FBGN0286809	FBTR0474624	0.188666513613201	1		9.52289285596989	9.62689937173596	9.21370698832478	9.72615753484918	9.62667125236744	9.60562570492756
CG30039	FBGN0050039	FBTR0088023	0.102003293548734	1		8.85149123415434	9.20108587421816	9.3692973113741	9.42187596853579	9.47789214555405	8.76711153124244
CG8813	FBGN0031476	FBTR0077628	0.177078030736433	1		9.20600937452079	9.50681038164003	9.68674195771492	9.72030877839153	9.68527291532012	9.55697150193754
Lon	FBGN0036892	FBTR0074967	0.128615978382541	1		9.57631674285747	9.53339858001218	9.57276077180764	9.80702426184175	9.73277353152713	9.50661901887367
tsr	FBGN0011726	FBTR0072188	0.021828564885544	1		9.27519920293369	9.32395453925539	9.64222416789258	9.38722785277668	9.71881436023688	9.16897470825169
CG1637	FBGN0030245	FBTR0346382	-0.021929499944857	1		10.1761647267774	9.83215710847402	9.80656361377227	9.90438121708744	10.0057984615082	9.86242850277514
unc-13	FBGN0025726	FBTR0344971	-0.571889948296021	1		10.3660207903531	10.4646660130789	10.712598378653	10.1438668746641	9.67084414525948	10.0022483750713
Cyp28d1	FBGN0031689	FBTR0079062	0.222975616750588	1		8.54052456690488	8.86383788118487	9.39367256243942	9.35172710030361	9.40685246207783	8.73830821198295
Herc4	FBGN0035207	FBTR0072670	0.110266777350269	1		9.72565429793322	9.65622894989945	9.27913379121248	9.75790860894381	9.68657749412254	9.57947520694627
CG2918	FBGN0023529	FBTR0300792	0.0328363115577343	1		9.92789432419009	9.91402946937571	9.87741446374686	9.80149493604877	9.99951388935657	10.008292884761
Ubc87F	FBGN0267383	FBTR0082838	0.535292815525855	1		8.74946868238504	8.84980196921182	8.98684269407476	9.42727145114906	9.43351547092513	9.32482663898276
Nurf-38	FBGN0016687	FBTR0305985	0.12150938202917	1		9.84720830898748	9.72550920519969	9.21674619631438	9.70853964777504	9.72644519236367	9.79234911020624
Hasp	FBGN0032797	FBTR0299519	-0.28727458318449	1		10.0819192728115	10.1033936998053	9.3333452300963	9.67718097111401	9.31198702222391	9.76226295875774
SkpA	FBGN0025637	FBTR0070125	-0.44471139806914	1		9.30715254449454	9.24034922377245	10.5107267974879	9.25187646637032	9.33046461974521	9.5130100282337
CG4686	FBGN0038739	FBTR0083816	0.439193546042374	1		8.92072233776092	9.20329543194874	8.665087793459	9.47146595743548	9.36835137929669	9.31022226216806
CG2750	FBGN0030376	FBTR0333729	0.156047550993054	1		9.4440889796116	9.4576807801772	9.82061540341756	9.96127873004851	9.60475724803079	9.62345616332454
Wbp2	FBGN0036318	FBTR0332047	0.164560962750392	1		9.64384580743112	9.70226277280382	9.59395320466212	9.72469756715232	9.82806211773554	9.87901680687886
Hmgcr	FBGN0263782	FBTR0084450	0.48859343285917	1		8.81962221769718	8.82705654842572	8.46491810392542	9.28791222254065	9.35200098482344	8.91600436048311
dop	FBGN0267390	FBTR0075562	0.187730661523556	1		9.85705379817558	9.72704572982028	9.59862065512178	9.91081511388585	9.83042453836	10.0098000634417
Tektin-A	FBGN0028902	FBTR0080788	0.358172568729429	1		9.07040618936177	9.09083871994868	9.20148572433766	9.54775678428714	9.53983442934198	9.3320737590056
CG9331	FBGN0032889	FBTR0345687	-0.34711896134348	1		9.28690064773989	9.51750453347434	10.3288653976805	9.61234157301781	9.49586297334307	9.16627412246654
Ppm1	FBGN0035143	FBTR0072553	0.386662524152672	1		9.03961262731989	9.19665658063333	9.52452130288668	9.6404874495317	9.581103024625	9.73153599955753
Pdha	FBGN0028325	FBTR0070708	-0.028228669127005	1		10.602104618267	10.0540529829007	10.2225112996694	10.0629890558758	10.2609079830104	10.4929802956525
CG33109	FBGN0053109	FBTR0082900	1.19363574352233	1		7.40304573856272	7.84254530900012	8.05361563946597	9.00724037029352	9.02280738108004	8.87689709913111
gpp	FBGN0264495	FBTR0303788	-0.051708435967394	1		10.2705348304181	10.3416810539224	10.5377123122188	10.3939770868138	10.1602690881192	10.440301946192
CG4716	FBGN0033820	FBTR0087746	-0.475033376855146	1		12.1660969397183	11.5976744054448	12.0287917053272	11.30461744015	11.2790224559334	11.7861412303876
CG7220	FBGN0033544	FBTR0113064	-0.287769045710541	1		9.60230467704836	9.84069855833811	10.608842464881	9.84514730092458	9.71881436023688	9.82353564888213
CG42837	FBGN0262026	FBTR0303860	0.161759457976432	1		9.83131442309592	9.59864077096798	9.49728556536125	9.71737548438441	9.84918591716018	9.85908783037316
ATP6AP2	FBGN0037671	FBTR0081978	-0.0163474613031954	1		10.108538911625	10.1533899898254	9.95953573312348	10.012431860174	9.99636130721417	10.1680088161074
CG14297	FBGN0038655	FBTR0083696	0.34686422430709	1		8.90941207730565	9.28484545742445	9.23184693493224	9.61707085021248	9.452044073332	9.41403840808848
Slik	FBGN0035001	FBTR0332925	-0.0244895147141971	1		10.3521642163451	10.2312460983839	10.3483956092301	10.2079654260088	10.2485950001405	10.3983409191645
CG7716	FBGN0035800	FBTR0076824	0.233727610992839	1		8.7281689287975	9.17204936396136	9.32491980075974	9.46797979248056	9.44743418404023	9.02734149774938
GramD1B	FBGN0085423	FBTR0112639	-0.188380082467496	1		9.69743637221447	10.1057579331641	10.2330563214422	9.8757261517499	9.83396093170275	9.81666333396857
Asph	FBGN0034075	FBTR0305091	0.403510375446761	1		9.16538243473853	8.99970649888877	8.8008933839911	9.27799224344188	9.5383901027325	9.36070358817899
CG31459	FBGN0051459	FBTR0083812	0.916230255766282	1		7.82031033871626	8.30027385880287	8.14579219129945	9.13583646250309	9.08941720362937	8.78130037608346
slim	FBGN0261477	FBTR0331958	0.266343156237297	1		9.37176109614267	9.41446812442348	9.07321716517457	9.52445127285041	9.6116411991276	9.54246601229011
Cka	FBGN0044323	FBTR0306000	0.195060101755717	1		9.47510637599474	9.56122941049355	9.44899592921398	9.76218466094777	9.67084414525948	9.63522187340426
CG12990	FBGN0030859	FBTR0074479	0.46055379493647	1		9.2213354620105	9.05702970406641	8.41815668758479	9.40920747893707	9.39093502251799	9.38877630518882
CG13032	FBGN0036652	FBTR0075316	0.123027581877858	1		9.25150768064403	9.61200791097319	9.36382420215395	9.66961306871956	9.53694432871384	9.40261044084217
CG7387	FBGN0035852	FBTR0076723	0.358751363768735	1		9.06361975229131	9.28484545742445	8.93979741636444	9.57879530096803	9.41789109014102	9.37947929584284
Mlf	FBGN0034051	FBTR0302149	-0.202463433113929	1		10.0852737125608	10.2061253695571	10.774752506603	10.2803104599504	10.0120557759202	10.2506422763803
Nacalpha	FBGN0086904	FBTR0087858	-0.291133126185954	1		10.9554944304759	10.7993516784425	10.9132685251432	10.5587215944472	10.5582162889616	10.6806709390765
vlc	FBGN0259978	FBTR0086040	0.362506625904949	1		9.01519924259512	9.16752987951631	9.41235040133217	9.70113488608534	9.47033772627803	9.52148757082623
Chchd2	FBGN0260747	FBTR0074387	-0.146163727889977	1		10.4464765407138	10.0915140652062	10.1904057364203	10.0148230628794	10.1955180148054	10.0960470223215
Eps-15	FBGN0035060	FBTR0072433	0.135472512796742	1		9.68643464800752	9.66427134102994	9.22582559336775	9.76076071803049	9.62258765135968	9.64106894034897
CG15286	FBGN0028531	FBTR0343676	0.440691120039818	1		8.97236188493106	9.09322360064195	8.93979741636444	9.60124592765567	9.35200098482344	9.35833935001824
mei-218	FBGN0002709	FBTR0100639	0.260855405344878	1		9.31859868447431	9.60366797352129	9.62631262886559	9.85318708914878	9.57548050548238	9.90192459198061
CG18659	FBGN0027561	FBTR0306382	0.201277322462371	1		9.50547092154363	9.48880872716322	9.67353026314129	9.80287925550606	9.74534753655943	9.72421001609219
Mst36Fb	FBGN0261349	FBTR0302267	0.477021027810547	1		8.39673693712854	8.76259192384495	8.43912687409166	9.29383163350567	9.13981399957103	8.49313897576835
bgm	FBGN0027348	FBTR0346624	-0.944758996965768	1		10.3865592635777	9.89365081510694	10.230051314779	9.3422377644204	9.35364438813778	9.00333182738685
CG9010	FBGN0034173	FBTR0087067	0.518583143384031	1		8.57910535474511	8.83847408367728	8.06714980707597	9.13583646250309	9.22846740603011	8.72000967393983
cora	FBGN0010434	FBTR0086509	-0.0869058953138162	1		10.5239180669575	10.2739187979317	10.3302692147057	10.1438668746641	10.2955197093523	10.4268262288164
Nap1	FBGN0015268	FBTR0072219	-0.179188411433015	1		10.3933409557739	10.2633683692333	10.1638818366139	10.0779314259148	10.1193150561561	10.0960470223215
wash	FBGN0033692	FBTR0087989	0.352466864617812	1		9.2395144082523	9.34811970414265	8.86815585286046	9.50587197485676	9.49139120894983	9.55697150193754
Spn75F	FBGN0052203	FBTR0110771	0.523179764217346	1		7.86001912806045	8.7444989704577	9.24679124948232	8.98789676661776	9.32544869932099	9.38645766354381
LTV1	FBGN0027525	FBTR0339475	-0.62917302675162	1		10.2939184477123	10.018105651287	9.55605981512681	9.32499806682207	9.40843458944614	9.34884346153355
Vrp1	FBGN0243516	FBTR0302296	0.261560061632693	1		9.54498772174887	9.67545589725535	9.77185696816574	9.89142669982585	9.65760066890118	10.1881170294792
IscU	FBGN0037637	FBTR0081930	-0.964395374248774	1		10.2241212626024	9.69599993753645	9.5122051244514	8.86604997717354	9.05952069353808	8.70147606013037
spen	FBGN0016977	FBTR0332336	-0.182429490287225	1		10.4121618327215	10.4893212927532	10.9383402135041	10.3548739674118	10.3351550493621	10.6413453575464
Eb1	FBGN0027066	FBTR0332939	-0.09703386207477	1		9.98647627115755	10.0783324820671	10.5713432417303	10.2027313205544	10.0357938374168	10.1720529426814
CG5823	FBGN0038515	FBTR0321266	0.256495869275476	1		9.34402522050786	9.52811999654447	9.7944093210698	9.79176732787653	9.703430532958	9.96232942703573
CG11073	FBGN0034693	FBTR0336636	0.269428061138988	1		9.73636206126766	8.88876345495791	8.4234278793676	9.07755315423788	9.45663927940339	9.58352934229214
CG43783	FBGN0264305	FBTR0331517	0.113133942754165	1		9.33559940230963	9.63018781439611	9.54401107221818	9.76218466094777	9.58810049883665	9.50234256291111
mrj	FBGN0034091	FBTR0087195	-0.214638085900161	1		9.72134884044261	10.0417582667351	10.6007223909733	9.89921336062052	9.88030277622802	10.0746038135765
Gdi	FBGN0004868	FBTR0079862	-0.163295672055785	1		10.1824429819026	9.90183685190355	9.77185696816574	9.82484960160672	9.90852827173041	9.65076169723126
CG32396	FBGN0052396	FBTR0076969	0.480159408557344	1		8.57910535474511	8.90785659903451	8.34226337756992	9.18125087306004	9.27256997141169	8.82647344042774
asRNA:CR45604	FBGN0267164	FBTR0346283	0.507217166861583	1		9.02221675266404	8.97405490065645	8.60140130135516	9.3890723324244	9.38773035127617	9.37012198594956
CG31407	FBGN0051407	FBTR0082214	0.359013525218706	1		8.4755432761967	8.95844212250972	8.4852241749908	9.1598031609622	9.24095262958087	8.54811095356564
l(1)G0196	FBGN0027279	FBTR0343579	-0.0184265552139966	1		10.1698590307657	10.0674572435107	10.0762413022075	10.0629890558758	10.071183776758	10.1255419469189
Cand1	FBGN0027568	FBTR0080054	0.208296748089874	1		9.52289285596989	9.49061903424829	9.40437520447851	9.80840328838995	9.61301405641774	9.61159371002303
zip	FBGN0265434	FBTR0306576	-0.205785951940368	1		10.477443194417	10.3051149040253	10.1638818366139	10.1340016494299	10.1008420281302	10.1129750290597
Pdh	FBGN0011693	FBTR0114537	-0.405702842219689	1		10.2616673281196	8.7804607795887	8.73034093818509	9.07983890465115	9.00200003254583	9.042147132636
CG8086	FBGN0032010	FBTR0332363	-0.208631155794127	1		10.2057460666072	10.0650293503239	9.51467678588462	9.65128647076503	9.74909846681682	9.84564724331364
CG14712	FBGN0037924	FBTR0082418	0.430003436021004	1		9.1811438635531	9.28275742103509	9.11616805449258	9.69816230696701	9.35035570733979	9.78884195539513
Vha100-1	FBGN0028671	FBTR0085377	0.101769785392784	1		9.64384580743112	9.52459018056907	8.82897049290966	9.53781477170512	9.50624350131572	9.37947929584284
Cyt-c1	FBGN0035600	FBTR0306086	-0.321964253252238	1		11.1799578023538	10.4747616725737	10.7136744590104	10.3214583958091	10.4776130011902	10.6740322468972
CG9855	FBGN0037242	FBTR0078950	0.247202198374288	1		9.29271597088992	9.3501153155138	9.06312115990607	9.60918008677313	9.49437392475231	9.34407197557626
ProtB	FBGN0013301	FBTR0080681	0.294090833366034	1		8.99750466092673	9.16752987951631	9.46442061957704	9.63272407088178	9.50476513379643	9.39570995505212
sif	FBGN0085447	FBTR0330126	-0.839507355416347	1		9.34122207861921	9.71625553245703	10.3033602658782	9.15547508927571	8.70003745552352	9.12514671206048
CG9173	FBGN0035218	FBTR0072720	0.394790532823646	1		8.73245411114989	8.91865457842917	8.62904046059456	9.36678139556792	9.25684791238164	8.78130037608346
CG4218	FBGN0250844	FBTR0343704	0.0930479093120195	1		9.10386762637271	9.40297910717338	9.68235148893162	9.59646440292965	9.60061105524665	9.30532109746487
Galt	FBGN0263200	FBTR0333352	0.578309787074914	1		8.97236188493106	8.73536668672646	8.8835367646825	9.21283619365402	9.41946116478324	9.65654624656452
CG5028	FBGN0039358	FBTR0113291	-0.398548825908723	1		10.7594636891556	10.0577210588506	10.0251487014214	9.90309098740642	9.94277795319195	9.92766712307933
Acam	FBGN0011273	FBTR0301963	0.370427682038317	1		8.77045853903349	8.95582348672113	9.04613587498307	9.52109096685093	9.30350923807387	9.018384631133
AIF	FBGN0031392	FBTR0077831	-0.0459679840297129	1		9.4440889796116	9.73164550927497	9.87164132494271	9.78477865871564	9.67479359735954	9.46327308434112
asRNA:CR45485	FBGN0267041	FBTR0346058	-0.313724846274427	1		8.48064707946003	8.93203938475893	10.1158513119133	9.06837376498362	9.13981399957103	8.8867737455569
trol	FBGN0284408	FBTR0342813	-0.2395772518818	1		10.6056129180376	10.2570008777442	10.2642366692899	10.0915883557156	10.2046526663138	10.1380003424569
Jafrac1	FBGN0040309	FBTR0073764	-0.0245850309331453	1		10.5139955301661	9.94736697571749	10.5878692120458	10.1590799391661	10.3065920600503	10.5603533174735
CAH13	FBGN0033542	FBTR0088215	0.152758011082566	1		9.42303392969666	9.67067312947052	9.89269750270618	9.87441002729285	9.71753862158546	9.8839563315883
CG31705	FBGN0028490	FBTR0345719	0.00624265982743367	1		10.4659084511822	9.97995149285366	9.75523095534967	9.99558154019464	9.93840406062001	10.3456056407754
FucTB	FBGN0032117	FBTR0346623	0.123363588018199	1		8.81154373816466	9.17204936396136	9.48473364491702	9.56417605280765	9.35200098482344	8.92242040180219
Fit1	FBGN0035498	FBTR0073209	0.224181703182455	1		9.44930507710305	9.23819573499296	9.1641882088322	9.50926787445017	9.61985881497223	9.39340243905118
CG10553	FBGN0039324	FBTR0084853	1.22283299700189	1		7.81223572225094	7.76089475496545	7.59297989976969	8.95838619565293	8.94862961294387	8.89005099236021
Hex-C	FBGN0001187	FBTR0087399	-1.21129605659332	1		9.89195139728246	9.71315773781717	9.7944093210698	8.61181919845024	8.66075097152532	8.51453064372312
Mtpalpha	FBGN0028479	FBTR0079858	-0.0406246074520298	1		10.381110863186	9.76044174557645	9.69330270973857	9.78897592141819	9.96014211185777	10.0542984509826
CG6484	FBGN0034247	FBTR0086903	-0.278158111694681	1		8.42877786667558	9.42207695220905	9.02894823238171	8.87923333055253	9.06153318448023	8.11598324659266
Sam-S	FBGN0005278	FBTR0308091	-0.52171459342952	1		10.7081689544857	10.3194454061498	11.1075291339202	10.1869140942878	10.2164418977817	10.2746621332367
CG5555	FBGN0038686	FBTR0332165	0.558517444459669	1		8.4908008363143	8.85543273113938	8.97612145776103	9.43443418215277	9.25684791238164	9.33448139828141
CG33144	FBGN0053144	FBTR0088254	-0.0698732225736098	1		9.75122065664547	9.9394359490091	9.57038672503682	9.70410135298977	9.69438029019884	9.68134802756572
CG30324	FBGN0050324	FBTR0087181	0.461696776222369	1		8.68460215481474	8.75658611582701	8.63359594183522	9.2579452804536	9.2983985512144	8.85022395614259
CG14077	FBGN0036830	FBTR0299821	0.440644264828942	1		9.02920029355493	8.95320008920235	9.03240218123056	9.49734708895437	9.43351547092513	9.39340243905118
CG17010	FBGN0032424	FBTR0080354	0.38227904335631	1		8.79114738715669	9.03486933940782	8.83689317340623	9.45218695512415	9.29326969557922	9.03919813612151
Ubc4	FBGN0015321	FBTR0345603	0.398464560264108	1		9.00460855752221	9.06677053980835	8.7804984001581	9.33651405788486	9.43506864251098	9.28056236308515
Wdr62	FBGN0031374	FBTR0333006	-0.0555468868423864	1		10.2939184477123	10.1315119567267	10.1207269631978	10.1251755671117	10.0949589534246	10.165306419965
Drp1	FBGN0026479	FBTR0335173	0.107140006565567	1		9.7825543598413	9.71315773781717	9.7405243405565	9.84649038085683	9.84568669275377	9.86409594260221
nSyb	FBGN0013342	FBTR0072819	-0.676030748833006	1		10.0684229707205	9.98252673682129	10.7424293208537	9.6892076431474	9.19585743591048	9.92287525679598
Pp2A-29B	FBGN0260439	FBTR0306102	-0.11169548164646	1		10.2793481615464	10.1430680564312	9.96677460852682	10.0443834195732	9.99109164619018	10.0366634522119
CG14314	FBGN0038581	FBTR0083560	2.19528795026415	3.88649119162809e-05		6.01236905112787	6.7023219200058	6.68534305267482	8.71542041414536	8.61489336072318	8.62486476653156
Capr	FBGN0042134	FBTR0075098	0.216192457747305	1		9.51296324116866	9.70226277280382	9.81059239591965	9.90309098740642	9.65093306088442	10.1017117895293
roh	FBGN0250838	FBTR0072030	-0.0865158461500449	1		10.347981158476	9.81057958747311	9.40969689789805	9.78477865871564	9.76153159950861	9.91324351017112
Vha13	FBGN0283536	FBTR0346100	-0.151959722578436	1		10.3325386687431	10.2506051580044	10.4769031164263	10.1207421945283	10.2397352251399	10.2493669271517
Pgm2b	FBGN0033969	FBTR0087464	0.35910545245222	1		8.7367266030723	9.01236326567978	8.58267656880201	9.35361750046483	9.221284179251	8.80579994449023
djl	FBGN0037463	FBTR0081631	0.262990229628533	1		9.13980041399193	9.13780299890292	9.48473364491702	9.6892076431474	9.48240588219199	9.38180917093588
CG17564	FBGN0032768	FBTR0081225	0.227287618487444	1		8.93937793388876	9.15388585186784	9.27913379121248	9.36115442765859	9.51801621890985	9.16627412246654
CycT	FBGN0025455	FBTR0075205	0.0498742963814456	1		9.95931189804798	10.0613798323036	10.2509560934733	10.1372975589635	9.97623336440714	10.3056699359005
ClpP	FBGN0032229	FBTR0332189	0.172209282476425	1		9.46741432092136	9.50322797558776	9.96677460852682	9.85852216436987	9.74409505617913	9.89867423701005
knon	FBGN0285943	FBTR0087126	0.237783547528308	1		9.45709403242381	9.59022297468681	9.78215176131957	9.87966733647019	9.64423449449213	10.0128097053784
Rpt1	FBGN0028687	FBTR0088947	0.219467606997553	1		9.45709403242381	9.3933345365794	8.7804984001581	9.51940787424395	9.45050907966716	9.40719249632465
Jon99Fi	FBGN0039778	FBTR0085652	-0.602523026668879	1		9.58345091412719	9.43341547659908	7.75226757348264	8.15908827192851	8.09211799966524	9.09989546911746
CG3483	FBGN0035005	FBTR0072293	0.588692461259379	1		8.47042135315466	8.72617622703621	8.05361563946597	9.1598031609622	9.13790786720374	8.74917695734751
hts	FBGN0263391	FBTR0309105	0.0677131975800609	1		9.9666058880344	9.82068927121057	9.69111910577128	9.9069582199696	9.85383838626214	9.93244312600436
CG7542	FBGN0036738	FBTR0075181	-0.269495245986283	1		9.17170768443761	9.65784101874851	8.46491810392542	8.82303497072263	8.98513534784131	8.92561775391061
CG33017	FBGN0053017	FBTR0344885	0.116623603777817	1		9.44669938572128	9.48154469704749	9.9703804709496	9.93500554115636	9.62395013640832	9.72970798835414
Bug22	FBGN0032248	FBTR0080044	0.516310690349095	1		8.62592423870627	8.78341752292946	9.07321716517457	9.4504214760081	9.29326969557922	9.30532109746487
Su(Tpl)	FBGN0014037	FBTR0344257	0.0223484275380214	1		9.9464580016079	10.0650293503239	10.1842085472056	10.052552925799	9.98792058560721	10.2236202856867
CG18662	FBGN0040963	FBTR0079760	0.334087238748223	1		8.57433880314764	8.86383788118487	8.7388225499513	9.20657420789066	9.27083151304599	8.62092529660124
AdipoR	FBGN0038984	FBTR0084284	-0.079589495683839	1		10.9127081475576	10.447059906255	10.9611725566533	10.6149688379165	10.5955014784111	10.9037774676499
CG18131	FBGN0031343	FBTR0334821	0.576465851515846	1		8.68017223407142	8.91865457842917	9.05635102372782	9.38168022252609	9.27256997141169	9.71129934192605
CG13280	FBGN0032609	FBTR0080931	0.3922199896404	1		8.59801562180237	8.98437033546405	8.74304473003617	9.26800358197904	9.29669095779588	8.9288080356003
Root	FBGN0039152	FBTR0339244	0.142662140179916	1		9.7469909361385	9.53339858001218	9.58692359323903	9.84111054273382	9.73781629199889	9.71684664144166
CCT5	FBGN0010621	FBTR0087987	0.0938492475451185	1		9.29850794727655	9.41827755446586	8.79276995579264	9.31533068595795	9.43196062542899	9.09706229771033
CG6569	FBGN0038909	FBTR0334880	0.376252377948111	1		8.87493934810379	9.14930901655501	9.17360337409153	9.46448518305853	9.44589427509399	9.42988699129959
Acp62F	FBGN0020509	FBTR0072943	-0.0393940914423218	1		8.27276179848177	8.75959214503767	9.89649309899716	8.60548698533553	9.24627053988988	9.3512232996798
CG31231	FBGN0051231	FBTR0083662	0.364071337820041	1		8.88652202321855	9.16752987951631	9.00453624677528	9.42906547056898	9.41001498367948	9.31997492150524
pyd	FBGN0262614	FBTR0305296	-0.083638181429451	1		10.3577228266175	10.2225579773464	10.1904057364203	10.1107170122955	10.1442166349635	10.2671200306252
CG5103	FBGN0036784	FBTR0075132	0.269281846373918	1		8.9650970114356	9.08366033193918	8.40755617153631	9.33268559887907	9.2031680624451	8.74556313250909
CG5455	FBGN0039430	FBTR0085015	0.31806000274617	1		9.6461189467718	9.16752987951631	9.15787712208775	9.54279434212575	9.61438560854953	9.80455744345298
COX7A	FBGN0040529	FBTR0305680	-0.153877114847217	1		9.59761428494722	9.48518128393761	10.546193827548	9.64974869365436	9.69567666314684	10.0396176290933
CG44251	FBGN0265186	FBTR0339106	0.309987750030626	1		8.26686531801104	9.11920034235397	8.54931186424183	9.17271001207682	9.11483565052275	8.65599915518701
FBTI0018967	FBTI0018967	FBTI0018967	5.48924308954337	9.36625401916492e-25		2.70552703602385	3.79943599134803	3.52515602299579	8.30690458127517	8.51562595948687	8.05305235648014
CG1440	FBGN0030038	FBTR0339438	0.0407129996599176	1		9.6461189467718	9.75593300983432	9.91532272203983	9.79455334379491	9.84451839600897	9.81148752884656
CG34425	FBGN0085454	FBTR0112726	0.465369338288036	1		8.71956018967493	8.94001106510071	8.85651159223195	9.45218695512415	9.26210765885727	9.18507291636915
lgs	FBGN0039907	FBTR0089111	0.209028971907743	1		9.48529906586943	9.54389815749536	9.48221010271922	9.76502833740192	9.62938724559825	9.74064147258631
Pebp1	FBGN0038973	FBTR0084255	1.12087799536	1		7.79594963297614	7.76688269038426	8.08055818747449	8.67668155797374	8.97875991611397	9.27053866063733
CG18130	FBGN0030359	FBTR0073581	0.497144623462569	1		8.69781088240437	8.79811102114589	8.19593551763751	9.21699580161946	9.18112409904974	8.80926616539358
CG10845	FBGN0039246	FBTR0084713	-0.0474157435897441	1		9.05337986228205	9.36005217467936	9.22280547211461	9.36115442765859	9.36835137929669	8.67512237793451
qua	FBGN0003187	FBTR0080996	-0.0625828199234074	1		9.39357216068523	9.63018781439611	9.33054221732402	9.56743760095735	9.46121989549421	9.11957339568546
CG3902	FBGN0036824	FBTR0075076	-0.720594472796409	1		10.3409823293532	10.190617539323	10.604208020436	9.62021511081294	9.74534753655943	9.64106894034897
tomboy20	FBGN0037828	FBTR0082316	0.368795688010964	1		8.67572866896377	8.89150656631904	8.85651159223195	9.37425004163359	9.25333073117074	8.85022395614259
CG10912	FBGN0034296	FBTR0086807	0.500877019431162	1		7.81223572225094	8.38447039522471	9.29359862771594	9.02395584942398	9.21406500790207	9.12514671206048
CG5177	FBGN0031908	FBTR0079441	-0.0817700054204996	1		9.84918278930562	9.84495039425353	9.76978916468909	9.71149094355171	9.83983572509705	9.66230769508525
CG13243	FBGN0028903	FBTR0080787	0.224032405156385	1		8.86716557801487	9.1308550820653	9.14197755339534	9.45571144510001	9.35692558930382	8.96344326503178
Usp30	FBGN0029819	FBTR0343537	0.228601840676528	1		9.07040618936177	9.27227166634052	8.9689294462849	9.45922734576045	9.395728721475	9.13622916642256
CG4198	FBGN0029753	FBTR0070750	0.108892788713116	1		9.34122207861921	9.61200791097319	9.4386204146098	9.63583443725652	9.57969944777989	9.51513408866709
Lsd-2	FBGN0030608	FBTR0340428	-0.472898528466276	1		11.5855176056056	11.2228662249211	11.6853254315206	10.9621034220976	10.9615597385742	11.1816354519017
CG5399	FBGN0038353	FBTR0083164	0.223520866781381	1		8.93194461873188	9.25320308586558	9.18606210357072	9.20448082470107	9.52094444868427	9.31510683285263
Sgt	FBGN0032640	FBTR0080982	0.313825907895561	1		9.19983305953742	9.31171845450325	9.3192753869715	9.61234157301781	9.52678313809099	9.63131062188648
CG8740	FBGN0027585	FBTR0088712	-0.058919250176406	1		10.1666958172606	9.58514861994597	9.00101485349588	9.42906547056898	9.57688819087724	9.78180196426312
mbf1	FBGN0262732	FBTR0075394	0.132990162318897	1		9.51793659135316	9.59191046780237	10.0678505368513	9.81527871764153	9.80181692018079	10.011305669221
unc-104	FBGN0267002	FBTR0087079	-0.589343814304848	1		10.381110863186	10.4226137788514	10.4081096493423	9.90309098740642	9.58670371653713	9.93878663435569
CG10616	FBGN0036286	FBTR0346569	0.308174215082846	1		8.97959035845656	9.11685805339961	9.42816974095621	9.72177319192743	9.28468087505012	9.43886576424135
CG6071	FBGN0036186	FBTR0076136	0.538911828371415	1		8.00875127667228	8.61770794747038	8.57795716453499	8.92825935309398	9.2086268234825	8.70147606013037
Trp1	FBGN0011584	FBTR0305986	-0.0475945094499315	1		9.81927803406881	9.77536990355881	9.90969959477873	9.67718097111401	9.90852827173041	9.76761807598861
CG9119	FBGN0035189	FBTR0072635	-0.0795749418148267	1		8.4128463500199	9.04476043757237	10.0355130017084	9.39642675947928	9.09728607061023	9.21412770252206
CG7768	FBGN0036415	FBTR0075737	-0.176351480092077	1		9.62091522584989	9.9889448069481	10.2976306999769	9.92867886040133	9.71498375497663	9.80802664728882
CG5762	FBGN0039190	FBTR0084627	-0.238175186743629	1		9.63928875563875	9.96179491230674	9.95953573312348	9.77211310233485	9.61301405641774	9.47204708427275
eIF5	FBGN0030719	FBTR0074149	0.107977854480703	1		9.89003462954665	9.78277645389637	10.0094612926323	10.0148230628794	9.90180434393163	10.0903599245966
Obp19d	FBGN0011280	FBTR0077304	-0.408030018576877	1		10.4490826342499	10.2559368914974	10.6821375682487	9.86251056335364	10.1973495779661	10.1157771528374
Alp9	FBGN0035620	FBTR0345902	1.27276514567958	1		7.8521643248023	7.5268889653475	6.78698978055479	8.67969868132094	8.90670519961685	8.5060120009959
CG2528	FBGN0032969	FBTR0347504	0.0766215583008087	1		9.16854852608225	9.46322297779775	9.52452130288668	9.64512550304016	9.47939829409561	9.25791029516295
CG17560	FBGN0038450	FBTR0083330	0.00814350791509388	1		10.1346762680775	8.64397327887218	8.96531995081339	9.38353180389216	9.29155601716093	9.52991558868709
cathD	FBGN0029093	FBTR0452079	-0.37585230618656	1		11.1776026003764	10.76909353902	10.8656566212338	10.4812957000554	10.5323295365382	10.6966674268224
CG33934	FBGN0064119	FBTR0301700	0.172819678179454	1		8.71523647963824	9.04476043757237	8.82100406399175	9.23146070405548	9.24450008026291	8.52721503181577
Cyp12a4	FBGN0038681	FBTR0083731	-0.140115586347125	1		9.39627550374673	9.64326713776774	9.87933372095987	9.50246806293355	9.6839671557648	9.32966209502735
janB	FBGN0001281	FBTR0085598	0.149130803294522	1		9.15584225679936	9.10272389401991	9.55365810315731	9.55926986347821	9.51654987222347	9.19039931375801
Trap1	FBGN0026761	FBTR0336666	0.199068949671257	1		9.50296481004695	9.53865792039851	9.17984618757233	9.6389381122863	9.54415875362384	9.66038976761259
FBTI0102102	FBTI0102102	FBTI0102102	0.869369368638533	1		8.66231526042257	7.99826668044642	7.13423084394325	8.87923333055253	9.01866984975053	8.85693861644223
Pcf11	FBGN0264962	FBTR0339985	-0.111842039665156	1		9.82530878097879	9.79454840856179	9.47461288266366	9.59006428479823	9.69308275131183	9.49590401650296
Rab1	FBGN0285937	FBTR0084104	-0.0747491486848853	1		10.2103618533612	9.99788240663469	10.4474513565971	10.1151812515658	10.1602690881192	10.1881170294792
CG31473	FBGN0051473	FBTR0081749	0.66661165324222	1		8.23097119653881	8.36486474146207	8.11354386681538	9.01919972776417	9.09138844768982	8.52299928176591
bbg	FBGN0087007	FBTR0273426	0.143258428860656	1		9.54498772174887	9.61034377594761	9.3610798416109	9.57879530096803	9.66025910769941	9.71684664144166
CG10514	FBGN0039312	FBTR0084864	-0.351810088761498	1		9.65968307876059	9.85622774024988	9.7405243405565	9.33460109832239	9.61438560854953	9.23489688109033
Tspo	FBGN0031263	FBTR0078066	0.221970015241081	1		9.1071714777324	8.95582348672113	7.94051302225931	8.81756678471199	9.26385665499168	8.78482588984208
CG43816	FBGN0264364	FBTR0332230	0.117491369382113	1		9.24851869658662	9.51750453347434	9.54158920131863	9.70706173276458	9.50919569933537	9.44778900224146
CG6380	FBGN0032632	FBTR0339800	0.340039380036391	1		8.48064707946003	8.92670035449432	9.00101485349588	9.39459166447832	9.17927180737457	8.84685487012775
stx	FBGN0052676	FBTR0071503	0.0743686009920674	1		9.62091522584989	9.71625553245703	10.0526230730632	9.90824499728193	9.80902218170749	9.92766712307933
ms(2)34Fe	FBGN0261529	FBTR0080623	0.281335718666713	1		8.97598064887847	9.20550161080826	9.3720260994358	9.62178467507406	9.39413259096984	9.39109122638448
CG9776	FBGN0027866	FBTR0078956	0.0737134561197616	1		9.39627550374673	9.59527954406592	9.57985956186372	9.66809471270575	9.62258765135968	9.50448237543282
CG8839	FBGN0033717	FBTR0087958	0.0115123632313433	1		9.35518363871327	9.59022297468681	9.20148572433766	9.30754986686876	9.54559731946189	9.34645969117102
Hmgs	FBGN0010611	FBTR0340059	-0.128643686921227	1		9.86292900138791	9.82068927121057	9.62631262886559	9.61076169589565	9.76524074093877	9.55077271341443
lncRNA:CR32661	FBGN0030356	FBTR0073593	-0.147441322634003	1		8.95045658511105	9.18552348494012	10.2149316707497	9.40008996161934	9.40050654495742	9.43886576424135
aay	FBGN0023129	FBTR0076457	-0.197691148656846	1		10.0219176664543	9.83927849051295	10.3960948483092	9.80010928700967	10.033745093367	9.87571436974199
Gmap	FBGN0027287	FBTR0074042	0.183785508902907	1		9.3579598102275	9.14241642355395	9.20148572433766	9.33268559887907	9.59228275003498	9.31022226216806
l(2)k09913	FBGN0021979	FBTR0071958	-0.144716571022936	1		9.91286945799626	9.88541806450087	9.72779823751347	9.70113488608534	9.79215358370271	9.59963290936379
Gpat4	FBGN0034971	FBTR0072179	0.0523627544862692	1		9.55470008258609	9.42207695220905	8.82499277717941	9.32113888462986	9.48540721340729	9.24004279171982
Tudor-SN	FBGN0035121	FBTR0332107	0.0383381848558227	1		9.83928325340563	9.80331476363479	9.72139284026669	9.82075556644318	9.81857355938562	9.84226743990772
eIF3d2	FBGN0037994	FBTR0082546	0.372040935792671	1		8.69781088240437	9.11920034235397	9.1129091583953	9.44333787508151	9.32377284296709	9.31022226216806
Hrb27C	FBGN0004838	FBTR0307030	-0.36515055884877	1		11.4220310164443	11.1987057452108	11.5545089141245	11.0197905124475	10.9177947626262	11.1560014452091
CG4161	FBGN0028892	FBTR0346583	0.396614887403267	1		8.48573289069716	8.8469783255355	8.57322227127353	9.1876234999823	9.18482156309915	8.68270125197166
Cpr67B	FBGN0035985	FBTR0076455	0.447006313903843	1		8.9650970114356	8.96105601382286	8.4022265611075	9.04983789004198	9.33546316136693	9.32966209502735
sky	FBGN0032901	FBTR0081447	-0.504580565057045	1		9.65517585649946	9.48880872716322	10.4857486492494	9.54113639429272	9.4596946388539	9.31754293047807
CG6664	FBGN0036685	FBTR0075293	0.466456402467044	1		8.7281689287975	8.99970649888877	9.14197755339534	9.43978298915913	9.32041527882819	9.52570773415711
CG10749	FBGN0036328	FBTR0075871	0.556069054161832	1		8.35843366069539	8.68249588703329	8.39687718898186	9.17698676287502	9.12641788100746	8.78130037608346
lilli	FBGN0041111	FBTR0077634	0.176785715477444	1		9.67534838158073	9.71005327719114	9.8085794111619	9.81115739327164	9.77140153029392	10.1199701601296
MSBP	FBGN0030703	FBTR0333719	-0.203602427464861	1		11.0817757996321	10.3566475876592	10.5377123122188	10.4140443688368	10.3434494240302	10.687279222586
CG10650	FBGN0046302	FBTR0081183	0.154653136191679	1		8.43404951509083	8.98950052536233	9.05295400441219	9.12702163236212	9.25156891984745	8.53560975396125
EMC1	FBGN0037530	FBTR0339715	0.0165423882771679	1		10.0530871678936	9.70069961095973	9.54158920131863	9.81938830221744	9.78486336630676	9.78708517562296
CG42390	FBGN0259736	FBTR0300008	-0.442088028342527	1		10.1808759776468	9.86183352705776	9.4796821386405	9.21491749676961	9.58810049883665	9.45886599267868
hale	FBGN0036924	FBTR0074912	0.612545986075835	1		8.34730044838403	8.70137819984611	8.4022265611075	9.19607678360364	9.11870673480974	8.98199050595101
Gel	FBGN0010225	FBTR0309257	-0.500670428094572	1		11.6683688900115	11.1588456302821	11.4697908818372	10.858742321384	10.8296155827613	11.1340559273846
Sc2	FBGN0035471	FBTR0073159	-0.0569204982383422	1		10.3906321031463	9.35807027067767	9.3333452300963	9.58524549456174	9.49586297334307	10.0381412968034
Prosbeta6	FBGN0002284	FBTR0075360	0.107754316291827	1		9.70835483386202	9.56295113946824	9.27913379121248	9.55926986347821	9.66952525493791	9.67376202260182
CG4995	FBGN0032219	FBTR0079991	0.195001270794557	1		8.62592423870627	9.21866830220574	9.12590080520837	9.34604099198625	9.27777281260621	8.96965221003076
CG4329	FBGN0034745	FBTR0071940	0.398101041385651	1		8.81558863243035	8.96366517782164	8.87201648119411	9.44688402308104	9.24095262958087	9.13622916642256
CG14629	FBGN0040398	FBTR0070179	-0.640419634056788	1		10.558119175145	10.1128274752615	9.90782033800964	9.48187419115683	9.48240588219199	9.76226295875774
FBTI0020178	FBTI0020178	FBTI0020178	1.52605455140974	1		6.54789891753302	7.64213057847262	6.80325582801206	8.73004731392688	8.69486065935522	8.2848406545984
Rsph3	FBGN0052392	FBTR0076948	0.304995071250249	1		8.90562220012584	9.19665658063333	9.11616805449258	9.46448518305853	9.37159933888454	9.30532109746487
GlyS	FBGN0266064	FBTR0083036	-0.83998955383791	1		10.3892757671047	9.99915469863752	10.2057832361767	9.3761111774649	9.44126466158388	9.28554821831856
FBTI0059745	FBTI0059745	FBTI0059745	1.73467606866833	0.728986795056541		6.33896479069042	6.83363820102924	6.64980452511011	8.40496449177371	8.72310587589411	7.60392478691269
Nuak1	FBGN0262617	FBTR0479814	0.0138881027713679	1		9.7825543598413	9.75894039876051	9.71065357173909	9.82212153611841	9.75657119684457	9.71315081276434
CG15824	FBGN0031292	FBTR0345634	0.356885242916773	1		8.94308027839806	9.17430380798173	8.83689317340623	9.47320588597193	9.26210765885727	9.30040322561115
Pepck2	FBGN0034356	FBTR0113093	-2.45166241749617	0.0011555197285374		9.48783602612269	8.62431924554524	8.39687718898186	6.63067480542611	6.83583536417343	5.90635966775964
Larp4B	FBGN0035424	FBTR0073045	-0.0334611626467996	1		10.3549461986002	10.3153654815358	10.5510181141773	10.3652181413542	10.171493646973	10.5695802605502
CG44243	FBGN0265178	FBTR0339086	-0.0197886241654278	1		10.0650290748699	9.81202817261147	10.0423814000156	9.87966733647019	10.0037066444766	9.98396139476302
mts	FBGN0004177	FBTR0079525	-0.0547483793764064	1		10.1151177781989	10.0891263545093	10.2179683026075	10.0961120870463	10.0255208987979	10.1380003424569
CG10082	FBGN0034644	FBTR0071661	0.0550819770327577	1		9.85901485889952	9.8235647877814	9.86002527567565	9.81253247662351	9.88258124908377	10.006784129889
CG42659	FBGN0261531	FBTR0303712	-0.591375800761812	1		8.09780483033031	8.24557737762728	9.96496829199858	8.41947612177419	8.42786405716577	8.5060120009959
AMPdeam	FBGN0052626	FBTR0301045	-0.33760247614888	1		10.280811829793	10.1590926468108	10.5582244305839	10.0148230628794	10.0801454456045	9.91485327343368
Pif2	FBGN0046873	FBTR0081676	0.544306530968748	1		8.30764337694616	8.74753026394065	8.43391283416812	9.1380317802989	9.12833924476076	8.86695237113179
qtc	FBGN0028572	FBTR0302569	0.182660525817839	1		9.36073064982603	9.4576807801772	9.39635567567468	9.54775678428714	9.60337650732788	9.61159371002303
Pcyt1	FBGN0041342	FBTR0072741	0.115856130254177	1		9.96296350266344	9.50143343118121	9.3692973113741	9.58524549456174	9.73655725338744	9.90840341517226
CG8026	FBGN0033391	FBTR0302511	0.380529412595704	1		8.94677314600808	8.88601511796246	9.06312115990607	9.2859336760041	9.42572443192638	9.31510683285263
CG45085	FBGN0266486	FBTR0344530	0.380529412595704	1		8.94677314600808	8.88601511796246	9.06312115990607	9.2859336760041	9.42572443192638	9.31510683285263
CG17261	FBGN0031501	FBTR0077656	0.0939159523923494	1		8.71956018967493	8.98693771076643	8.92128657621157	9.13583646250309	9.24095262958087	8.40425191784469
CG14609	FBGN0037483	FBTR0346144	0.110733442914954	1		8.9650970114356	9.18328651902602	9.48221010271922	9.55105562140095	9.35856339564185	9.05095812570907
Dgk	FBGN0085390	FBTR0112580	0.230006559453537	1		9.04651266684738	9.29524054776657	9.25272589836856	9.58524549456174	9.36346568829148	9.3320737590056
hebe	FBGN0033448	FBTR0088487	-1.28169765056741	1		8.90941207730565	9.34811970414265	8.69154426074555	7.53616392056746	8.19470344171758	7.35157340345953
CCT3	FBGN0015019	FBTR0302370	0.21061142190789	1		9.09391043225121	9.35807027067767	8.77225898684161	9.30364366406137	9.34210105708234	9.27053866063733
CG11714	FBGN0036170	FBTR0076156	-0.0018142121261131	1		9.07378747404363	9.45953054602363	9.79237361300681	9.64974869365436	9.43351547092513	9.30286425704773
CG14605	FBGN0037486	FBTR0332537	0.373118790657963	1		8.29610963855946	8.79225156756278	8.12652982489896	9.04750407064298	8.98301333281012	8.25464877938697
CG17752	FBGN0038718	FBTR0083779	-1.09916672080707	1		9.25150768064403	9.42017850407121	8.89496578408948	7.91978447222816	8.56469503386078	7.7189623989102
CG17122	FBGN0036962	FBTR0074849	0.49118079391079	1		8.43404951509083	8.80975901410788	8.42867988182618	9.24781636099524	9.06153318448023	8.8332992931681
CG11034	FBGN0031741	FBTR0344769	1.34750654752444	1		7.07888709948953	7.68070176921849	7.05493799997043	8.63065076790593	8.79985379388089	8.44937990016404
Fum4	FBGN0051874	FBTR0079964	0.257133856826478	1		8.5695564510183	8.92937233941642	8.76397224677821	9.19396810168515	9.18112409904974	8.59705986581919
Pp2C1	FBGN0022768	FBTR0343531	0.0798602358557016	1		9.62091522584989	9.64489374721825	9.57985956186372	9.81115739327164	9.61026703419278	9.65654624656452
CCT1	FBGN0003676	FBTR0084290	0.472012631984727	1		8.69342139658775	8.94265853341596	8.32546778207648	9.11815261256533	9.19768856848556	9.12236274517599
atilla	FBGN0032422	FBTR0273342	0.925698683178002	1		8.206535846222	7.94116060994755	7.47609432374024	8.71542041414536	8.9935923329596	8.73101662396848
Ass	FBGN0026565	FBTR0337022	0.471226467394899	1		8.45494556723079	8.85823989227762	8.07386957437337	9.04516646975215	9.07554255985285	8.75996443336749
CG42523	FBGN0260428	FBTR0300851	0.26695860398552	1		8.6213101336654	9.00731387567392	9.40437520447851	9.46098208816029	9.27256997141169	9.18507291636915
CG46280	FBGN0283438	FBTR0445182	0.024178258149375	1		9.55953185333874	9.81202817261147	10.0286117477737	9.89012482724939	9.70471880263665	9.90840341517226
CCT8	FBGN0284436	FBTR0088683	0.0823311743356916	1		9.00460855752221	9.4502579082123	9.08656953366926	9.37425004163359	9.31536423572699	9.1306985808263
CG13088	FBGN0032047	FBTR0079681	0.356017051988273	1		8.49585104139017	8.99461253704727	8.70459275422932	9.18550241713438	9.19035005182082	8.90955965784219
CG17237	FBGN0031410	FBTR0077801	0.572233340116901	1		8.6533031994583	8.81265637718001	8.81700429236723	9.32306976613059	9.15497306781429	9.5001995718938
PGRP-SC2	FBGN0043575	FBTR0088709	3.402681859119	9.59037642295159e-15		4.93031591801514	4.73080848703542	5.65330085028899	8.25929562832892	8.3867201161027	8.51027760982554
CG4286	FBGN0034601	FBTR0071627	0.531009264196556	1		8.3417014576587	8.66014955406731	8.4022265611075	9.10249941059974	9.10706218085761	8.7706718463859
CG17387	FBGN0037276	FBTR0078880	0.307691287174771	1		8.97959035845656	9.17655473456503	8.96531995081339	9.49220787285269	9.27083151304599	9.27806295900558
CG3323	FBGN0029750	FBTR0070758	0.181709959547408	1		9.30139523886835	9.35807027067767	9.51960744137221	9.68770978055364	9.51066953601673	9.52359919559084
fwd	FBGN0004373	FBTR0072517	0.0779304622360582	1		9.78874025651722	9.76194153163342	9.98293048577793	9.95506646905769	9.81261136276526	10.0022483750713
FBTI0020325	FBTI0020325	FBTI0020325	1.25533973366175	1		8.07098453551316	7.36262842117508	7.23359969862602	8.72713377361479	8.75080870686211	9.02436204994746
sra	FBGN0086370	FBTR0344473	0.275304615477201	1		9.26340207316155	9.26594343556205	9.01155335224694	9.48705028419823	9.41946116478324	9.47204708427275
CG32276	FBGN0047135	FBTR0073106	0.0082445070005476	1		9.24552350707578	9.52105170706996	10.0928778340012	9.60283625405705	9.64423449449213	9.76405020736433
CG13245	FBGN0045827	FBTR0080802	0.0311038989625129	1		9.24851869658662	9.51750453347434	9.77185696816574	9.70706173276458	9.50919569933537	9.44778900224146
Sec23	FBGN0262125	FBTR0078711	0.0859445875500286	1		9.72994694480082	9.62689937173596	9.20760929728917	9.60918008677313	9.56842140162043	9.69452830416522
Nmda1	FBGN0013305	FBTR0089878	-0.403967948951529	1		9.95198084357398	9.97737164379465	9.8831645926042	9.58845980909846	9.63885315739182	9.36306395824699
CG8093	FBGN0033999	FBTR0087401	-0.225091418390187	1		7.5266300810498	8.90242715041752	8.76812156660912	8.51040242150294	8.79017725498131	7.06884621194087
CG8773	FBGN0038135	FBTR0290037	0.496828432260298	1		8.44974985994336	8.6569287766654	7.41389714172288	8.62440085050279	9.04738643517319	8.55638530878634
CG9691	FBGN0030160	FBTR0071391	-0.306219133886188	1		10.1475694904084	10.0540529829007	9.71280783032491	9.57717823647706	9.71370462301308	9.74064147258631
mino	FBGN0027579	FBTR0085251	-0.0480859950875974	1		10.0375865928744	9.80185739860557	10.0112127855338	9.92359746350775	9.92741096009587	9.86242850277514
CG15459	FBGN0031108	FBTR0077329	0.562197063709714	1		8.57433880314764	8.77749796407895	7.80975484044557	9.04282507509529	9.03719600377537	8.92561775391061
Rab7	FBGN0015795	FBTR0084503	0.0704014883951851	1		9.70835483386202	9.58853350543078	9.99537226876742	9.66809471270575	9.85731791842908	9.9885549167632
CG1902	FBGN0033434	FBTR0088531	0.102116556520907	1		9.32144608615875	9.53164119725722	9.48725278067631	9.63272407088178	9.52094444868427	9.4980533929241
CG32686	FBGN0052686	FBTR0071467	0.185625700220683	1		9.2213354620105	9.34811970414265	9.31076714293441	9.57231613942545	9.45510916974132	9.40490328768092
Pcyt2	FBGN0035231	FBTR0072742	0.224826294698783	1		8.882671454666	9.20108587421816	8.62904046059456	9.27400507392621	9.18666674761662	8.96655107771814
CG8838	FBGN0031526	FBTR0077588	0.293078354269734	1		8.67572866896377	8.95320008920235	9.22582559336775	9.45218695512415	9.2158731902216	9.08567364416131
sgg	FBGN0003371	FBTR0070474	-0.0634727807598824	1		10.5288538602661	10.1972841745022	10.5948942285948	10.3773482145565	10.2809110625995	10.4940575642758
CG32240	FBGN0052240	FBTR0073336	0.601553032156203	1		8.13064389734236	8.1887252081736	8.68716840438059	8.93585024862521	9.12063838877785	8.77422339692893
CG6145	FBGN0033853	FBTR0087686	0.268784578963055	1		9.42568267686953	8.35694726536886	8.04680064358079	8.69767010554031	9.19768856848556	9.06552457775883
Ag5r	FBGN0015010	FBTR0333658	-0.57836601350559	1		9.70835483386202	9.8435345074688	9.38829131930591	9.06145069011535	9.16249328608294	9.02734149774938
ALiX	FBGN0086346	FBTR0085241	0.0581091848056706	1		9.75543801261989	9.59864077096798	9.28203838404008	9.59965384625461	9.61301405641774	9.63717352995354
CG30278	FBGN0050278	FBTR0071780	0.637258694390821	1		8.18793384008473	8.42668732348358	8.34226337756992	9.06837376498362	9.03104701469248	8.73830821198295
vkg	FBGN0016075	FBTR0333541	-0.63156109207962	1		9.92227832037308	8.49681835529659	8.0192140977661	8.03735304222758	8.15755399382054	8.91600436048311
CG8562	FBGN0035779	FBTR0076854	0.546781861196423	1		8.56475819325494	8.52182025792251	7.96963075049713	8.88708590200085	9.11289620626845	8.72735696345905
Cdlc2	FBGN0026141	FBTR0077925	0.472162268538849	1		8.71089977262215	8.90785659903451	8.64266397667949	9.16627102011821	9.24095262958087	9.27806295900558
CG6287	FBGN0032350	FBTR0080222	-0.0712888187898298	1		10.1761647267774	9.81057958747311	9.71925137239897	9.71884287688616	9.88371913751926	9.92287525679598
CG31729	FBGN0051729	FBTR0344851	-0.381455312933671	1		9.97747819128054	9.83643415458424	9.4541558381912	9.44511203863608	9.48090287188398	9.24004279171982
CG4907	FBGN0039010	FBTR0084330	0.156026014455054	1		8.97598064887847	9.33407259362596	9.46697544382543	9.59486703321164	9.33712550072971	9.3392846563022
by	FBGN0000244	FBTR0302382	0.138627267741007	1		9.47766130750649	9.24034922377245	9.07656686062067	9.33268559887907	9.53404842682457	9.35833935001824
vih	FBGN0264848	FBTR0075958	0.628911605909233	1		8.35287779382498	8.48233457900318	8.77225898684161	9.15764074814019	9.12256745987274	9.22714343533814
CG11537	FBGN0035400	FBTR0309235	0.0584185967247074	1		9.48529906586943	9.36400783340769	9.13877650398904	9.3761111774649	9.52532567951888	9.2680218152691
Prosbeta1	FBGN0010590	FBTR0087262	0.117748064750817	1		9.41772180148284	9.31171845450325	9.15787712208775	9.51940787424395	9.4596946388539	9.25537130286673
CG15635	FBGN0031617	FBTR0300354	-0.158361847623667	1		9.30715254449454	9.77685425866724	10.2435248259382	9.48187419115683	9.58530558059625	9.90516764044299
CG15547	FBGN0039809	FBTR0085715	0.421559199511721	1		8.71523647963824	8.97146447615283	8.74304473003617	9.2859336760041	9.21406500790207	9.20362990321365
Pi4KIIIalpha	FBGN0267350	FBTR0331587	-0.23788708300718	1		9.97386318643147	9.53865792039851	8.89116616214868	9.31144552189756	9.35528592154777	9.22195122476408
Fdh	FBGN0011768	FBTR0082290	-0.0203313495358423	1		9.63700482045311	9.30144183887875	8.4852241749908	9.19818238791362	9.29155601716093	9.09422355155816
CG4955	FBGN0030814	FBTR0074382	0.345456981214204	1		8.4128463500199	8.95844212250972	8.72180916795129	9.24374479721177	9.08150518213692	8.81961513880294
CG16739	FBGN0034505	FBTR0086286	0.476784908256314	1		8.6533031994583	8.6569287766654	8.47510686540043	9.23351533021992	9.09924659949827	8.85022395614259
Culd	FBGN0035880	FBTR0076675	0.133497654302844	1		9.46484116172584	9.57152909758123	9.03928537023271	9.54279434212575	9.37484000271736	9.60562570492756
CG1674	FBGN0039897	FBTR0300798	-0.0947342534597697	1		10.2180221647572	9.67863562306863	10.1304291100358	9.91466172428642	9.98792058560721	9.89051616651483
CG42249	FBGN0259101	FBTR0299514	0.406342770312635	1		8.54052456690488	8.85262009724435	7.88045291606431	8.9026639721641	9.05346632171147	8.66750347963557
HUWE1	FBGN0030674	FBTR0340304	-0.00787143659825189	1		9.91852213565256	9.74989935911088	9.48221010271922	9.7421204180033	9.67742057161519	9.74064147258631
CG4988	FBGN0032372	FBTR0080254	1.15989589036859	1		7.72890207101719	7.71826853497414	7.35993597220812	8.85808174952735	8.74079639032584	8.66750347963557
Smvt	FBGN0039873	FBTR0085860	0.521344757973083	1		8.67572866896377	8.61770794747038	8.10700678974455	9.06606976270449	9.09924659949827	8.83670014687771
CG6565	FBGN0032513	FBTR0080468	0.349922352591413	1		8.9244728058594	9.02240933482525	8.81700429236723	9.3890723324244	9.23383145194596	9.18507291636915
Srp54k	FBGN0010747	FBTR0077169	0.0358971872105477	1		9.40703850333156	9.38751669372673	9.21674619631438	9.43443418215277	9.48390732828228	9.18773857317948
chp	FBGN0267435	FBTR0085778	-0.490235789853856	1		10.3646411065709	10.2958266969974	10.1826550815086	9.83841308185105	9.28468087505012	10.139377990902
hiw	FBGN0030600	FBTR0073970	0.626099104292375	1		8.41817642725907	8.64071614413184	8.25033890510348	9.19818238791362	8.97021527652294	9.02734149774938
CG44195	FBGN0265084	FBTR0336853	-1.27701658090348	1		9.5376603003478	9.34612132851318	9.2878300848043	8.352992498796	7.17018217728614	8.53560975396125
Mcad	FBGN0035811	FBTR0076808	-0.186308261364519	1		10.4464765407138	10.2105257318519	10.1950362209754	9.88359778390467	10.1067012100162	10.2908693381301
CG3091	FBGN0029608	FBTR0070416	1.15005937636867	1		7.29130102717627	7.56862163536693	7.73541293462285	8.56036577685789	8.85194483201997	8.59705986581919
Paip2	FBGN0038100	FBTR0082693	0.23416768055205	1		9.08052636144036	9.1652648169153	9.61943930739456	9.56906561413465	9.46426557965326	9.58555214573711
CG46309	FBGN0284225	FBTR0452124	-0.320629182895262	1		8.0844570070647	8.31260698049581	9.92278629349823	8.43026484857877	8.48296226580132	9.09989546911746
Scsalpha1	FBGN0004888	FBTR0073151	-0.400477486934139	1		10.5773046967302	10.176066604354	10.3147515824764	9.86383758319053	10.0681841403731	9.95765150308978
CG2076	FBGN0030263	FBTR0346280	0.513527105543677	1		9.1137565687127	8.45292336427983	8.45465687414816	9.05681678114037	9.21948277024719	9.35833935001824
CG16979	FBGN0036512	FBTR0075563	0.041802573422324	1		9.30427676361082	9.37776784741236	9.38288992899819	9.55926986347821	9.43040410241059	9.17167024824484
Pi4KIIalpha	FBGN0037339	FBTR0479746	0.0963624478929442	1		9.2213354620105	9.39912901247322	9.1641882088322	9.42906547056898	9.41001498367948	9.23747213075535
Rbp9	FBGN0010263	FBTR0077639	-0.378779317747851	1		11.1776026003764	10.8940379824434	11.097671224096	10.739470315244	10.5474865341425	10.7535490848422
lola	FBGN0283521	FBTR0343132	-0.127025751963389	1		10.2705348304181	9.98381263702774	10.0611026097859	9.97853208451436	9.995308913743	9.97473023940152
CG31952	FBGN0051952	FBTR0077591	0.368903995450168	1		8.31908563879191	8.68249588703329	8.94347125317488	9.10249941059974	9.17741713446459	8.79884241835306
eIF3m	FBGN0033902	FBTR0087579	-0.326772851361225	1		9.99541857774506	9.95787430847988	10.0440934024853	9.68019705130479	9.79094110285378	9.53620444791854
CG13008	FBGN0030780	FBTR0074322	0.251044821681933	1		9.04651266684738	9.1561688361475	9.06649435131358	9.43264683055342	9.33878592687315	9.24260888030737
Ube3a	FBGN0061469	FBTR0076186	0.199350272013686	1		9.28398417216252	9.37384978831422	9.17047180785378	9.50246806293355	9.44126466158388	9.4894366069012
CG8547	FBGN0033919	FBTR0301203	-0.0815772328708084	1		10.2939184477123	10.0577210588506	10.1239682672285	9.98342395209483	10.0641748987617	10.1867851663277
eIF4G1	FBGN0023213	FBTR0289951	-0.446150716267555	1		10.7552581019755	10.4188157964628	10.8963086886495	10.1752035771368	10.3116738549277	10.2834117073396
CG7557	FBGN0036159	FBTR0076174	0.247897025993951	1		8.71089977262215	8.97405490065645	8.64266397667949	9.20238439955055	9.13408803047181	8.70147606013037
rha	FBGN0027376	FBTR0084832	0.218485189758198	1		9.19983305953742	9.27016533881196	9.63315335950629	9.6249186900957	9.50032091991475	9.66230769508525
CG12605	FBGN0035481	FBTR0073167	0.0562574003037655	1		9.52041685201732	9.66427134102994	9.37474973586907	9.68170273017362	9.452044073332	9.60363087106279
Mdr50	FBGN0010241	FBTR0087537	1.31095888503999	1		7.20758821361083	7.39391878524627	6.66768321560551	8.57664297106142	8.66869432045499	7.85263055947493
JIL-1	FBGN0020412	FBTR0076237	0.120359445199286	1		9.58107677473598	9.63837627656682	9.56562687931736	9.80010928700967	9.53983442934198	9.79409949560823
CG11262	FBGN0036329	FBTR0075872	0.311713297130808	1		8.32477291722573	8.81843370522274	7.81778345614714	8.87133778363228	8.89772160009707	8.18698136261302
CG17549	FBGN0032774	FBTR0081221	0.0839650752536533	1		9.19983305953742	9.17204936396136	9.30791987447578	9.20657420789066	9.51066953601673	9.18773857317948
Ank	FBGN0011747	FBTR0300497	-0.276944857473171	1		10.3742712994217	10.2463255384745	10.5156709480924	10.2613032577595	10.0026595974841	10.0410924521737
RpS21	FBGN0015521	FBTR0077621	-0.356295027187192	1		10.3097776134167	9.96440274153089	10.2179683026075	9.82621170229718	9.94168572259766	9.66230769508525
Sccpdh2	FBGN0038038	FBTR0082583	-0.434591162120806	1		10.1019299071263	9.84777800589937	9.29934419722896	9.34983421985243	9.32377284296709	9.39109122638448
eIF3f1	FBGN0037270	FBTR0078892	-0.106940118841845	1		9.95931189804798	9.83927849051295	9.3528152975711	9.55434693266615	9.58810049883665	9.75329335273422
cnc	FBGN0262975	FBTR0306745	-0.104021907568815	1		10.3069070656331	9.99915469863752	10.4920338462955	10.0904552030491	10.1705615953941	10.2608046854553
CdGAPr	FBGN0032821	FBTR0300966	0.22220847488478	1		9.2663604116924	9.23603902692779	9.20455075977772	9.52947710205721	9.42102953258189	9.41631317868274
mxt	FBGN0031637	FBTR0332479	0.0442065671865886	1		9.87460811316188	9.54738110429996	9.4386204146098	9.70558230220664	9.65493732238128	9.66613591782399
dnc	FBGN0000479	FBTR0070520	-0.0285167221858141	1		9.89768646796423	9.67386340241649	10.1638818366139	9.90179960281547	9.88939515630179	9.89704630928132
Pdp1	FBGN0016694	FBTR0332080	-0.654150623764663	1		10.1395247394534	9.90726851833106	10.6487711165561	9.58845980909846	9.60475724803079	9.64689240546802
FBTI0019469	FBTI0019469	FBTI0019469	4.19461370420095	4.63258721885181e-12		4.05439752092332	4.05569344174159	4.15164034539662	7.89403693919268	8.44338137998709	7.10313899145549
Gyg	FBGN0265191	FBTR0339091	-0.305657578817664	1		9.92227832037308	9.77685425866724	9.62173405492409	9.43443418215277	9.63345167241235	9.33688502626563
swif	FBGN0050366	FBTR0113373	0.304832008026349	1		8.41817642725907	8.81554793314112	8.9689294462849	8.99518104532674	9.2373964345471	8.90955965784219
Vha44	FBGN0262511	FBTR0087173	-0.345704002452224	1		10.280811829793	10.2431074720252	10.8204210338591	10.0396942755906	10.0801454456045	10.2557324289579
ms(3)76Ca	FBGN0036905	FBTR0074950	0.373529069204991	1		8.7536911554344	8.91056368005869	8.83293727165895	9.28988805936683	9.2031680624451	9.11677864273479
CG42529	FBGN0260434	FBTR0300858	0.373529069204991	1		8.7536911554344	8.91056368005869	8.83293727165895	9.28988805936683	9.2031680624451	9.11677864273479
Shmt	FBGN0029823	FBTR0290235	-0.879303725143891	1		10.028902651759	9.71625553245703	10.3676649616315	9.22321281264903	9.18112409904974	9.152694840503
Sod2	FBGN0010213	FBTR0345492	0.0763820091967677	1		9.78874025651722	9.3360877169696	8.99748484401033	9.40556738357265	9.50772035546362	9.54246601229011
pdgy	FBGN0027601	FBTR0343521	0.0434308515349288	1		9.79899150577129	9.36598160300322	9.57513091835018	9.5177228157955	9.72517618661039	9.64689240546802
CG14658	FBGN0037283	FBTR0078874	0.585899496394648	1		8.54540396669482	8.61439090225656	8.65167537037848	9.25592517764979	9.02899151385511	9.26297491386482
CG6329	FBGN0033872	FBTR0087633	-0.774721356708733	1		8.99750466092673	8.84131440459281	10.1320398099501	8.65844510015681	8.54469182868989	8.81272407830707
Sfxn1-3	FBGN0037239	FBTR0078916	0.0992293543260506	1		9.45709403242381	9.26170914106242	9.74474155039843	9.59486703321164	9.63074332721094	9.56928974416732
CtBP	FBGN0020496	FBTR0082699	0.273244636550048	1		9.15264812650889	8.78931289230559	9.44899592921398	9.37982626175231	9.43816997834143	9.45444539713328
ATPsynF	FBGN0035032	FBTR0072340	-0.147947113676423	1		10.7594636891556	10.2707617627183	10.5242826492157	10.343504176992	10.3192631410467	10.4832485078233
CG14034	FBGN0250847	FBTR0110802	-0.124263184718581	1		8.22490104950943	8.86104160191526	9.69548301368671	8.90524404154522	9.1167724910426	8.73830821198295
CG17349	FBGN0032771	FBTR0081198	0.133602034490424	1		9.02221675266404	9.13317477418421	9.1610361164478	9.41465045894559	9.28468087505012	8.98199050595101
lectin-29Ca	FBGN0040098	FBTR0079715	0.00173052068948408	1		8.29030800629226	8.74753026394065	9.7405243405565	8.91807562728755	9.17370062039514	9.07131022608775
Nulp1	FBGN0027549	FBTR0076684	0.00954549331377907	1		9.44147384168149	9.56467081616061	9.83255181304752	9.66961306871956	9.62938724559825	9.59361511651833
His3.3A	FBGN0014857	FBTR0333537	0.14842759395464	1		9.59054998022593	9.26170914106242	8.7804984001581	9.43085726186121	9.34870855140728	9.40719249632465
Wee1	FBGN0011737	FBTR0079371	0.489946956983659	1		8.41817642725907	8.69824826005083	8.66063082613077	9.21699580161946	9.04331889610616	8.98199050595101
fok	FBGN0263773	FBTR0310558	-0.302446626830262	1		9.98647627115755	10.1291895872877	10.5094881078362	9.99194500911794	9.82569582228913	9.94982109755381
Snx3	FBGN0038065	FBTR0082641	0.150490286101948	1		9.34122207861921	9.33810002956071	8.8797068824735	9.29579938555139	9.38129957370991	9.37947929584284
Tat	FBGN0035989	FBTR0076480	0.0858300064734629	1		9.37176109614267	9.53164119725722	9.76356791196588	9.68770978055364	9.57688819087724	9.68323831251625
bmm	FBGN0036449	FBTR0075699	0.150093044682944	1		9.25449048490783	9.40105534415786	9.54642888430423	9.52445127285041	9.53404842682457	9.60562570492756
CG6295	FBGN0039471	FBTR0085077	-0.372079251493884	1		9.97747819128054	9.6674757861446	9.63769589266873	8.8447027834899	9.59784029198381	9.62738873784838
Srrm234	FBGN0035253	FBTR0072806	0.0656760512480359	1		9.72134884044261	9.80185739860557	9.56562687931736	9.7636071998162	9.53404842682457	9.97009241706796
LRR	FBGN0033212	FBTR0332912	0.213634819917347	1		9.29850794727655	9.1652648169153	8.97252993365058	9.23966171016112	9.43506864251098	9.40947807830096
Gld	FBGN0001112	FBTR0081596	-0.197176121701012	1		9.09723713864533	9.56638844545742	9.47714973715718	9.1876234999823	9.34210105708234	9.05095812570907
eEF1alpha2	FBGN0000557	FBTR0085835	-0.318410236457669	1		10.6276362003233	10.348684762317	10.1591501053072	10.1218518155467	9.84685404417547	10.2288065036181
OXA1L	FBGN0027615	FBTR0076272	0.0772958748236931	1		9.08388403767265	9.2424995028627	8.61528706885757	9.10698911112928	9.20498994536033	8.91921594786596
rdgA	FBGN0261549	FBTR0302662	-1.13757621242787	1		9.54985207521967	9.51216736649656	9.77598370500312	8.63065076790593	8.13096821639122	8.65214390351131
Vha36-1	FBGN0022097	FBTR0087335	-0.185555977794829	1		9.63242607426201	9.67386340241649	9.38559315197319	9.42367670571198	9.47336424252756	9.24772740521215
fzr2	FBGN0034937	FBTR0072146	0.562932430479322	1		8.4128463500199	8.53591490161706	8.20208264380762	9.06145069011535	8.97662849596329	8.79535103221142
Pitslre	FBGN0016696	FBTR0078250	-0.0761692802852448	1		9.68864171485502	9.70226277280382	9.3692973113741	9.52277209819792	9.529693645539	9.50661901887367
CG9380	FBGN0035094	FBTR0333173	0.206922207667792	1		8.4128463500199	8.75658611582701	9.27622333873888	8.91039037909096	9.26210765885727	8.99422417577469
CG10600	FBGN0032717	FBTR0081120	0.00962612486518371	1		9.74274877838455	9.9394359490091	9.93390974937615	9.75505085026249	9.66423760338354	10.1841177457024
Glut3	FBGN0015230	FBTR0083340	0.801675328556738	1		7.5751544145679	8.07749190055196	7.05493799997043	8.56363594064074	8.73071410233762	7.81174201130607
Tob	FBGN0028397	FBTR0074255	-0.0827375820053227	1		9.48783602612269	9.58684205540052	10.0147094050557	9.69518359039511	9.63615494281184	9.56108928013552
CG14245	FBGN0039452	FBTR0339240	-0.391479284931622	1		6.93757007870101	8.22832180760217	9.63769589266873	7.98465373532548	8.37705638105272	8.43598910411583
CG12099	FBGN0035232	FBTR0072829	-0.0193628232267265	1		9.89003462954665	9.80767804638278	9.8831645926042	9.74356286904933	9.83748867768532	9.93720337025517
CG3699	FBGN0040349	FBTR0070186	-0.451942929646773	1		8.18793384008473	8.883261535385	9.76564464514013	8.71542041414536	8.82613440498238	8.33379743679178
CG31870	FBGN0051870	FBTR0342584	0.331713487346327	1		8.63967866664761	8.85823989227762	8.7846005276166	9.34033238424717	9.00409432372531	8.89658323624691
CG13326	FBGN0033794	FBTR0087779	0.345489857337322	1		8.68901851472978	8.89697719136217	8.4852241749908	9.18337821123038	9.06153318448023	8.87027490302219
CG9632	FBGN0038377	FBTR0083185	0.434287630069664	1		8.55026691927196	8.78636821893964	8.89116616214868	9.24578201544536	9.12833924476076	9.16627412246654
eIF4E5	FBGN0035823	FBTR0076747	0.199280656931405	1		8.59331124187433	8.70761778150467	9.45157819055242	9.27998170355316	9.19585743591048	9.00937180888821
CG5050	FBGN0032637	FBTR0080981	0.0810535182189951	1		9.00814743126804	9.22303063067355	9.54642888430423	9.42727145114906	9.40050654495742	9.23231702631353
CG5554	FBGN0034914	FBTR0072126	0.312909231692548	1		9.24552350707578	9.18552348494012	8.81700429236723	9.35739088585784	9.26734829909861	9.57947520694627
ACXC	FBGN0040508	FBTR0080413	0.119196495416415	1		8.99036561125162	9.26170914106242	9.27913379121248	9.48360161974325	9.24803882949086	9.152694840503
CG33233	FBGN0053233	FBTR0273190	0.712757813377599	1		7.83632524498684	8.14341554545393	8.15215624883649	8.93332438532977	8.82849998176809	8.46264754778374
CG33125	FBGN0053125	FBTR0332514	0.274155256828201	1		8.86326292836188	9.03734847870141	9.20455075977772	9.37425004163359	9.28984030076066	9.27555921730537
APP-BP1	FBGN0261112	FBTR0331179	0.177361035753736	1		8.882671454666	9.24893117732119	8.84083825763844	9.35550542682757	9.08744326244977	9.08281237790339
CG9813	FBGN0038143	FBTR0335460	-0.793202989263565	1		10.0096119702303	9.69599993753645	9.34450313681004	8.97321693528467	8.53023209133736	9.18773857317948
CG32450	FBGN0052450	FBTR0078501	0.359045020502051	1		8.58859147157497	8.90242715041752	8.87201648119411	9.28988805936683	9.09728607061023	9.05680236710563
Pglym78	FBGN0014869	FBTR0085384	-0.047629618264008	1		10.2851939458908	9.79601317188018	9.86777969122157	9.9069582199696	9.90068063622358	10.0425657691271
RpL29	FBGN0016726	FBTR0305669	-0.245920652212545	1		10.0496569594552	9.93678255491953	10.7476919689182	9.92359746350775	9.77875991731948	10.3692818330199
CG4714	FBGN0033819	FBTR0087756	0.176223902716542	1		9.02920029355493	9.07885481984949	9.40437520447851	9.51265579934501	9.30350923807387	9.23231702631353
NaPi-T	FBGN0016684	FBTR0329884	0.362515456696041	1		8.14999442729326	8.60104592573162	8.13939993601756	8.67969868132094	8.98088819197515	8.26982369528239
Pka-C3	FBGN0000489	FBTR0075529	0.0294204424902247	1		9.35518363871327	9.46874396619157	9.56324105446263	9.48014469173283	9.55133728109653	9.44778900224146
Hpd	FBGN0036992	FBTR0078226	-0.76528916296747	1		9.97023910059551	8.90514442887763	9.24381474510576	8.39398416754489	9.03719600377537	8.53141849875795
p23	FBGN0037728	FBTR0082082	0.0434440301387731	1		9.95014224438792	9.69285829503947	9.82061540341756	9.86383758319053	9.79215358370271	9.94352602809958
tapas	FBGN0027529	FBTR0086280	-0.14818838207685	1		9.75333087567952	9.63182922914337	9.38288992899819	9.43621932214598	9.5499044302582	9.35597123106613
CG5561	FBGN0031333	FBTR0077947	0.483942172308005	1		8.18793384008473	8.38447039522471	8.20820368900239	8.90781950504908	8.92671607183619	8.30462316744801
CG42556	FBGN0260758	FBTR0301255	0.2204921733237	1		8.7536911554344	9.04722265249846	9.3610798416109	9.40738857930507	9.24272744527734	9.22454966587359
RhoGDI	FBGN0036921	FBTR0331800	-0.0570058734279695	1		8.57433880314764	8.85543273113938	9.73841110378682	9.07755315423788	9.21767910911682	8.95407945535763
Tep4	FBGN0041180	FBTR0331329	-0.207663960947451	1		10.3632601021009	10.0491476623969	10.2961947460244	9.96869830455604	10.0851002012459	10.0469767139083
wa-cup	FBGN0037502	FBTR0301649	0.209983960632391	1		8.43404951509083	8.69511151505655	8.93979741636444	9.0310607615114	9.11289620626845	8.51877117661208
Cals	FBGN0039928	FBTR0345193	-0.580813013805156	1		9.95565102739989	9.75593300983432	10.5522216693973	9.66809471270575	9.4489724510654	9.52359919559084
Pisd	FBGN0026576	FBTR0084536	0.362116933992903	1		9.39357216068523	8.70137819984611	8.27969943895033	9.05449423316439	9.12641788100746	9.4610712213369
mys	FBGN0004657	FBTR0340135	-0.11098982519793	1		9.63013124019638	9.56122941049355	9.56800876518039	9.25187646637032	9.64423449449213	9.50448237543282
CG31206	FBGN0051206	FBTR0334557	0.239610368107353	1		8.67127137518147	8.82131371651727	9.32210035427113	9.40556738357265	9.12063838877785	9.05680236710563
Gbs-76A	FBGN0036862	FBTR0075014	-1.0639924721303	1		10.0007574769009	8.86383788118487	9.21674619631438	8.47263061295844	8.40268387054714	8.26982369528239
Mtpbeta	FBGN0025352	FBTR0072226	0.209149481787129	1		9.65968307876059	9.27016533881196	9.03584788074384	9.40738857930507	9.42102953258189	9.79759390817151
CG8176	FBGN0037702	FBTR0082065	0.00725626090781939	1		9.62091522584989	9.47789892027964	9.25863623454956	9.47320588597193	9.512141868584	9.41403840808848
drongo	FBGN0020304	FBTR0302612	0.111087628253391	1		9.45450238359155	9.40105534415786	9.63769589266873	9.64974869365436	9.56274914366104	9.61951283987419
Spp	FBGN0031260	FBTR0078080	0.0807497293884442	1		9.21828324185356	9.36400783340769	9.21674619631438	9.22940314760438	9.44435272071782	9.36542047285861
Cyp313a1	FBGN0038236	FBTR0082954	-1.12186670032825	1		9.79694707496236	8.46402295214489	8.44432213780746	7.90954053418651	8.00277620426461	7.90540612471238
faf	FBGN0005632	FBTR0307547	-0.213556412861474	1		10.0650290748699	9.94472814160478	9.63315335950629	9.68170273017362	9.62938724559825	9.72787765797393
oys	FBGN0033476	FBTR0339416	-0.0847724119019065	1		9.99898003820763	9.70226277280382	9.62173405492409	9.70853964777504	9.71114295171233	9.67566226670029
CG7059	FBGN0038957	FBTR0084221	0.464960689725578	1		8.46528118121586	8.43046466705838	8.39687718898186	8.97321693528467	9.03104701469248	8.63271158079106
ATPsynE	FBGN0038224	FBTR0082932	-0.232007564433626	1		10.4799939945584	10.1326717410415	10.9000948085672	10.19642522452	10.2200500569758	10.4854168075701
lva	FBGN0029688	FBTR0342740	-0.209606371349847	1		9.98108416053803	9.91402946937571	9.77598370500312	9.67112982842829	9.71114295171233	9.66995400916819
CG4199	FBGN0025628	FBTR0070334	0.104344228604076	1		9.09391043225121	8.84980196921182	8.23842531718322	8.77588108825712	9.14930706683079	8.64440235515701
CG18109	FBGN0028901	FBTR0080786	-0.147068597849171	1		9.19363018943517	9.36400783340769	9.93021145190208	9.67567056320108	9.18112409904974	9.24517041275469
Mtch	FBGN0027786	FBTR0305544	0.154887062091449	1		9.20600937452079	9.19665658063333	8.71322664246564	9.27998170355316	9.22308334174543	9.12514671206048
Mi-2	FBGN0262519	FBTR0332152	0.0551575868516329	1		9.34961521757883	9.25533430596391	8.75981095870274	9.26398867247923	9.26035653982043	9.06262302943585
Cyt-c-p	FBGN0284248	FBTR0344849	-0.383045907633008	1		11.0767289677463	10.2885609658352	10.8810640591486	10.1655510342046	10.3647942437429	10.6403726770075
l(2)01289	FBGN0010482	FBTR0301424	-0.338422609368907	1		10.5832482235482	10.3194454061498	10.6363407797979	10.0583600934001	10.2317146396382	10.2468128414589
Cyp6a2	FBGN0000473	FBTR0086133	0.136034965816833	1		9.36073064982603	8.8469783255355	8.11354386681538	8.99032894835332	9.11483565052275	8.87027490302219
Mdr49	FBGN0004512	FBTR0087801	0.228399603592061	1		8.65781626686685	8.82705654842572	8.3310880676278	8.78711557324759	9.09924659949827	8.60904192915593
AGO1	FBGN0262739	FBTR0087613	-0.463793092029036	1		9.62783275001874	9.60199418499883	10.3987734645515	9.48877152991994	9.45357743553528	9.44778900224146
lili	FBGN0027539	FBTR0331697	0.296150617368419	1		8.58859147157497	8.98179838319405	8.6060447562379	9.18974146894384	9.00618557912911	8.8867737455569
Jheh2	FBGN0034405	FBTR0345981	-0.0388232444124623	1		9.84720830898748	9.31580869128887	9.41499903321992	9.47320588597193	9.60475724803079	9.42988699129959
CG18609	FBGN0034382	FBTR0086643	-1.4843417616839	1		9.63471726382841	8.93203938475893	9.46952575181071	7.83572099433188	7.75670948995059	8.10474355962453
ClC-a	FBGN0051116	FBTR0334891	-0.0188867528401807	1		9.34961521757883	9.35409827599663	9.21674619631438	9.25390224227362	9.43506864251098	9.16356847196346
CG15200	FBGN0030278	FBTR0073445	0.684490475355497	1		7.5751544145679	7.95696050590257	7.99817240698933	8.76455843157354	8.72818248234081	7.96255864767527
CG1971	FBGN0039881	FBTR0305131	0.359542754966369	1		8.34730044838403	8.69511151505655	8.02616034448725	8.85274504239045	8.91563320465749	8.39505442027139
FucTD	FBGN0035217	FBTR0072693	0.672277529030715	1		7.95108506116208	8.3166947025292	8.24439440871576	8.97567397032747	8.83321953058548	8.71632194964866
CG17637	FBGN0037004	FBTR0078207	-0.244620232199719	1		8.39132690980715	8.98693771076643	9.18606210357072	8.79548439520284	8.97875991611397	7.99335823803549
CG5565	FBGN0031335	FBTR0077944	0.33851460668242	1		8.22490104950943	8.63745163920124	8.36982869637042	8.99518104532674	8.87501477076479	8.30952669972673
CG9572	FBGN0031089	FBTR0343173	-0.26468240718251	1		9.85901485889952	9.3933345365794	9.01155335224694	9.11369757253409	9.3650960910296	9.10272308763208
CaBP1	FBGN0025678	FBTR0080837	0.241497344783924	1		9.06361975229131	8.97146447615283	8.85260919284537	9.11815261256533	9.30860188442777	9.17972678114773
CG31635	FBGN0051635	FBTR0331191	0.018141153021166	1		9.95565102739989	9.79601317188018	10.0728908499057	9.94757627254003	9.85615900657149	10.0789180284855
ND-20	FBGN0030718	FBTR0340417	-0.382492541479895	1		10.0701169293203	9.10508922438605	8.99039880703701	9.09121364842537	9.18482156309915	8.99726645257341
Pop2	FBGN0036239	FBTR0479823	0.305531331880389	1		8.92072233776092	8.98950052536233	9.07656686062067	9.30559808750604	9.27083151304599	9.32482663898276
FBTI0019405	FBTI0019405	FBTI0019405	-4.38210297533873	3.75755852000131e-19		7.98739564723136	8.38835975557656	8.85260919284537	4.80667422721814	4.34950561035701	3.65672382186463
CG7630	FBGN0040793	FBTR0075217	-0.277896133825551	1		10.2195493582067	9.27016533881196	9.14197755339534	9.17912039337228	9.32209503764897	9.53201492254883
SdhC	FBGN0037873	FBTR0335221	-0.087438701450235	1		9.99184830364123	9.1401115553186	8.94347125317488	9.21907111682959	9.37159933888454	9.43886576424135
CG8630	FBGN0038130	FBTR0082737	0.716347004043434	1		8.55994392370325	8.3166947025292	8.13939993601756	8.9658206226728	8.76569808964862	9.37947929584284
CG31802	FBGN0051802	FBTR0081058	0.231657634870213	1		8.64423448893385	8.87773855312017	9.15787712208775	9.28196842399903	9.14930706683079	8.96344326503178
CG14689	FBGN0037826	FBTR0082317	0.579182688461897	1		8.13064389734236	8.445475910936	8.35886568978075	8.98302006752261	8.91785659969766	8.76711153124244
CG5280	FBGN0035952	FBTR0076552	0.193043008322166	1		8.69781088240437	8.82418798997912	8.97252993365058	9.23556703443222	9.09138844768982	8.69774059402157
CG17344	FBGN0032755	FBTR0081152	0.158655142485748	1		8.55026691927196	8.80103184779948	9.27330700292928	9.17912039337228	9.16061690332443	8.81961513880294
CG43731	FBGN0263982	FBTR0330018	0.158655142485748	1		8.55026691927196	8.80103184779948	9.27330700292928	9.17912039337228	9.16061690332443	8.81961513880294
CG9485	FBGN0034618	FBTR0310327	-0.382492254064211	1		10.3054696470599	9.68497412709373	9.70633538014935	9.54113639429272	9.63480394077343	9.45886599267868
Stat92E	FBGN0016917	FBTR0334581	-0.357875926798885	1		10.2661078922535	10.0442256063495	10.8598361441587	10.0243484365613	9.92299015778147	10.2582707863482
CG4701	FBGN0028868	FBTR0080672	0.445831647626071	1		8.63052363370166	8.70761778150467	8.23243142613691	9.11815261256533	8.94427345197529	8.87027490302219
CG11018	FBGN0034464	FBTR0086472	0.424720370517793	1		8.49585104139017	8.73841720887046	8.34226337756992	9.09121364842537	8.9551392908913	8.81272407830707
Npc2h	FBGN0039801	FBTR0085721	0.121736065644521	1		9.58818750410806	9.13780299890292	9.89459654908386	9.46098208816029	9.60199444391206	9.96854315721205
Mbs	FBGN0005536	FBTR0475269	-0.260484087025063	1		10.3311265748993	10.2833486629684	10.456478751898	10.033811331388	10.0741771892687	10.1854520724942
larp	FBGN0261618	FBTR0306388	-0.212842851522936	1		10.7688816740376	10.5443915229835	10.8791471040017	10.4656487478075	10.4448381459483	10.6548944724729
CG17896	FBGN0023537	FBTR0070092	-0.382072880694062	1		10.2057460666072	9.96440274153089	9.87164132494271	9.60124592765567	9.7098604083369	9.60562570492756
eIF1	FBGN0035423	FBTR0073044	-0.206218583025203	1		9.51793659135316	9.56638844545742	10.2479881782588	9.65435711632799	9.58390608838778	9.59562383781529
Cul1	FBGN0015509	FBTR0088848	0.199557479645805	1		9.15584225679936	9.23387908993741	9.17047180785378	9.45395027639866	9.31029544618599	9.39109122638448
CG4000	FBGN0038820	FBTR0083935	-0.23305593215899	1		9.46998289885647	8.66336315718477	7.0684598259023	8.47610557114973	8.63395275964501	8.27985234924012
Lkb1	FBGN0038167	FBTR0082813	0.260979115801433	1		8.97959035845656	8.98437033546405	8.8129934008178	9.29972685620246	9.16997450751358	9.08281237790339
CG17991	FBGN0039498	FBTR0085121	0.32587489232434	1		8.23701591036536	8.68566015134077	8.7846005276166	9.1092287327215	8.95297266024191	8.62879350850481
Fgop2	FBGN0031871	FBTR0079366	0.315008462270976	1		8.84754589415071	8.98179838319405	9.07656686062067	9.34793885259423	9.19768856848556	9.30532109746487
Ncc69	FBGN0036279	FBTR0333841	0.103081656672364	1		9.11046778037361	8.88876345495791	7.90326946268035	8.75314620824448	9.03104701469248	8.65984413209082
CG31055	FBGN0051055	FBTR0085243	0.309704669693278	1		8.70218705344901	8.97664068227044	9.22582559336775	9.40008996161934	9.1167724910426	9.34407197557626
Tango1	FBGN0286898	FBTR0303224	0.16214952195209	1		9.60230467704836	9.27437492312418	9.29071723941146	9.55105562140095	9.48989753536344	9.62935101254423
CG2291	FBGN0033279	FBTR0339313	0.721062393011467	1		7.89101754340839	8.05808972215276	8.61528706885757	8.92825935309398	8.83321953058548	9.03624309924767
CG6923	FBGN0037944	FBTR0307892	0.325179090192689	1		9.01167764553389	9.1652648169153	9.04271468872806	9.36115442765859	9.17927180737457	9.62542379053853
Rho1	FBGN0014020	FBTR0087214	-0.346067025422357	1		10.2057460666072	10.1407642298494	10.5689668592538	9.90567029392238	9.99320182094882	10.0158130818944
Rbcn-3A	FBGN0023458	FBTR0303341	-0.341250536941862	1		10.1101864429467	9.83072860404954	9.57513091835018	9.53615108814671	9.54271875190545	9.46547159194911
AANAT1	FBGN0019643	FBTR0072254	-0.0157385359732283	1		9.27519920293369	9.17430380798173	9.08988840564957	9.07297076027397	9.38290995744416	9.00937180888821
dpy	FBGN0053196	FBTR0332348	-0.13303311501271	1		10.0751869038181	9.73623066973942	9.79847213998009	9.73052859413372	9.78729753427627	9.71315081276434
CG5958	FBGN0031913	FBTR0079466	0.22638920756613	1		8.28448294919585	8.08230194700845	8.45979661194665	8.2552563779211	9.00618557912911	8.07048935554447
if	FBGN0001250	FBTR0074357	-0.0643714886412357	1		9.68422419956634	9.23603902692779	8.86428486582261	9.17484997223484	9.3601993447834	9.16356847196346
l(2)37Cc	FBGN0002031	FBTR0081164	0.0471634763371733	1		9.60464416705893	9.47241292215042	9.48725278067631	9.57879530096803	9.56700542654186	9.56108928013552
CenG1A	FBGN0028509	FBTR0080546	0.5529360232398	1		8.40749650761554	8.42668732348358	8.17733540677032	8.84201203705861	8.9935923329596	8.82647344042774
18SrRNA:CR45838	FBGN0267498	FBTR0346878	4.97116287110953	1		4.86935874884629	2	2	8.37921251407737	7.77153840915045	7.95631903257005
CG13544	FBGN0034826	FBTR0071973	0.492967273751648	1		8.30188803364386	8.47137551709766	8.23243142613691	8.92825935309398	8.93332515418653	8.59304362774953
CG43638	FBGN0263647	FBTR0310008	0.794444380136544	1		7.55594008495947	7.51981462721014	8.35335278702777	8.71247715407418	8.7607520164654	8.43598910411583
qvr	FBGN0260499	FBTR0114575	-0.542391272391806	1		9.9147561458374	9.93146108140131	10.5570258747856	9.60601165730768	9.2158731902216	9.96388537038533
Cpr67Fb	FBGN0036110	FBTR0076193	-1.37722010290846	1		6.86135706707785	8.81554793314112	6.83524786310835	6.78433675192412	6.9789970153667	5.0472530768479
sip3	FBGN0039875	FBTR0330113	0.293818422075749	1		9.07040618936177	8.99205879542636	9.02548599460306	9.30364366406137	9.29155601716093	9.36777314458842
bond	FBGN0260942	FBTR0084262	0.151478954287774	1		9.2395144082523	9.31376502244282	9.29934419722896	9.45571144510001	9.39413259096984	9.45665738806156
CG5355	FBGN0032242	FBTR0080047	0.0465336954787223	1		9.12683725920067	9.18104607920484	9.59862065512178	9.43085726186121	9.40526859776911	9.24517041275469
nmo	FBGN0011817	FBTR0333223	0.188298303353254	1		9.13333339639689	9.23171591433892	9.70417142780222	9.5609071144583	9.36835137929669	9.74426763129788
UK114	FBGN0086691	FBTR0080746	-1.06471122721553	1		7.72890207101719	7.93585529037293	9.6009487299341	7.48188751555158	7.66438503625918	7.74090876258797
Pep	FBGN0004401	FBTR0304977	-0.122996508620276	1		9.95381710259479	9.92745705527092	9.81460995885861	9.70410135298977	9.74409505617913	9.88066519494422
whip	FBGN0250827	FBTR0112411	0.386841061188019	1		8.23097119653881	8.64071614413184	8.51515724160818	9.00724037029352	8.93112548909409	8.59705986581919
Rpn10	FBGN0015283	FBTR0078368	0.0947959204317575	1		9.55953185333874	9.46690598328737	9.41235040133217	9.48187419115683	9.5527687102729	9.68512612396962
fbl	FBGN0011205	FBTR0307392	0.0363244903390249	1		9.9483012990643	9.34211625377313	9.75313916671504	9.58524549456174	9.74284148750905	9.87074649651819
FBTI0062015	FBTI0062015	FBTI0062015	1.12985108363211	1		6.90756625463836	7.0939429167613	8.17108169560576	8.66454956849379	8.50087043851501	8.67131795822146
ATPsynD	FBGN0016120	FBTR0083727	-0.192595892439672	1		10.9127081475576	10.2225579773464	10.5725299667025	10.2803104599504	10.3065920600503	10.6029162986141
Dhc16F	FBGN0283476	FBTR0074509	0.680993672273841	1		8.02979539299105	8.22832180760217	8.06714980707597	8.81482489982846	8.85658842683794	8.67891679168622
CG9702	FBGN0039787	FBTR0085664	0.793656493431547	1		7.6764889431362	8.12021566664446	7.82576763965495	8.67668155797374	8.78043537445443	8.55225406320412
EndoA	FBGN0038659	FBTR0334522	-0.00620947682378281	1		9.51047012209744	9.71780193896603	9.56085127756659	9.6604788699614	9.40685246207783	9.7001403401969
msps	FBGN0027948	FBTR0304801	-0.000861291803382092	1		9.80917042713001	9.72704572982028	9.65123830058802	9.80149493604877	9.58530558059625	9.79409949560823
CG1208	FBGN0037386	FBTR0113196	-0.622534704268067	1		8.00875127667228	8.69196793520669	9.3665633521589	8.38661724646919	8.59835389970792	7.18012107113146
hfp	FBGN0028577	FBTR0072707	0.0283144591351773	1		9.57869872195357	9.48154469704749	9.05295400441219	9.29579938555139	9.40685246207783	9.54038184230317
BtbVII	FBGN0263108	FBTR0307304	0.16958212158569	1		9.44669938572128	9.3401095392294	9.23784324978558	9.50076309051557	9.41946116478324	9.61357757143846
Hrd3	FBGN0028475	FBTR0321255	0.0960917429484865	1		9.31574565184757	9.33205465166682	8.92500779362782	9.34604099198625	9.26560353336468	9.28554821831856
CG15631	FBGN0031626	FBTR0343223	0.484895462999704	1		8.3417014576587	8.46770391857659	8.82100406399175	9.12923039426111	8.97235618553436	9.00635497900563
PAPLA1	FBGN0031990	FBTR0339673	-0.0265072718686994	1		10.0007574769009	9.71470746659572	9.78009867123493	9.74931829427653	9.78729753427627	9.89051616651483
Rpn3	FBGN0261396	FBTR0302289	0.12990467488157	1		9.2781334738151	9.20108587421816	8.45979661194665	9.17912039337228	9.11289620626845	9.16897470825169
CG1316	FBGN0035526	FBTR0073233	0.278197390315031	1		8.60737860975068	8.95057191260437	9.03240218123056	8.90781950504908	9.21948277024719	9.30040322561115
Spn42Dd	FBGN0028988	FBTR0300357	0.654426820985123	1		7.99454937223574	8.21961600490154	8.06714980707597	8.55051057390747	8.92229313641788	8.73830821198295
Arpc1	FBGN0001961	FBTR0080570	0.282930218957291	1		9.06361975229131	8.95057191260437	8.58267656880201	9.00483655602341	9.21225455647743	9.25537130286673
CG11889	FBGN0039308	FBTR0100614	-1.71855916135669	0.412212344437185		8.07098453551316	8.89150656631904	9.03928537023271	7.0775707885938	7.14762438665183	6.87076350570361
Cyp6w1	FBGN0033065	FBTR0345485	-0.254580394357339	1		10.2705348304181	10.1972841745022	10.7233232336388	9.96869830455604	10.089051790239	10.3960376107776
Elys	FBGN0031052	FBTR0074746	0.292492280789384	1		9.09391043225121	9.13780299890292	8.93242155667829	9.36678139556792	9.18482156309915	9.48294007415996
p47	FBGN0033179	FBTR0088997	0.227953335408853	1		9.17485994010147	9.13780299890292	8.66953103412041	9.31726935150289	9.12641788100746	9.2680218152691
Rsph4a	FBGN0034957	FBTR0072161	0.382084864056744	1		8.46528118121586	8.89150656631904	8.77225898684161	9.24984784195155	8.91117610840847	9.12514671206048
klar	FBGN0001316	FBTR0110818	-0.111627219644797	1		9.66417626354441	9.67704663618342	9.30220842400168	9.4574704664773	9.4163193049361	9.46985858177364
alc	FBGN0260972	FBTR0088624	0.080557316399768	1		9.17170768443761	9.18775698770338	8.75981095870274	9.01681577418115	9.26210765885727	9.11117284242848
CG14739	FBGN0037987	FBTR0082553	0.275091210659215	1		8.39673693712854	8.70450136390638	9.15153830607228	9.12923039426111	9.09138844768982	8.94149907911442
Rh4	FBGN0003250	FBTR0075338	-0.221228043149959	1		9.48275763654498	9.64489374721825	8.9797040631327	9.29186119389463	8.95946281505708	9.26044482694731
inaC	FBGN0004784	FBTR0087047	-0.710559571844859	1		9.13333339639689	9.46137794321099	8.8129934008178	8.6430699584808	8.31092231132986	8.39966049855387
Sdc	FBGN0010415	FBTR0342894	-0.634100070435548	1		9.55470008258609	8.88876345495791	10.2465019279065	8.88969395635232	8.77308554983812	9.37714565203943
CG5112	FBGN0039341	FBTR0084878	-1.08678068365019	1		9.6775724606589	9.10035467927301	8.70891615708553	7.89922333799761	8.27321344114233	8.2238115363936
CG8708	FBGN0033271	FBTR0307066	-1.21878190441393	1		9.12683725920067	9.11216203605084	8.25625900819943	7.98952492461445	7.47202024125021	7.53022491096441
mfrn	FBGN0039561	FBTR0085266	0.077235343102963	1		9.73636206126766	9.63346877850625	9.6308767180845	9.80840328838995	9.52094444868427	9.88231170175098
CG6304	FBGN0032624	FBTR0346585	0.0968246826144658	1		9.00814743126804	9.4125596307063	9.6308767180845	9.44511203863608	9.34375576990042	9.60960711682707
Ntl	FBGN0267326	FBTR0079478	0.298453879831127	1		8.40749650761554	8.69196793520669	8.49527102787905	9.09347787471702	8.85426849771737	8.48449269906922
CG33191	FBGN0053191	FBTR0081941	0.729664964523292	1		7.77947759451408	7.95696050590257	7.96963075049713	8.72713377361479	8.76322717266885	8.34339254683283
CG2871	FBGN0029725	FBTR0070734	0.36251941916919	1		8.39673693712854	8.60439376033159	8.63813708386775	9.09121364842537	8.9420904290701	8.65984413209082
CG32655	FBGN0052655	FBTR0073633	0.0590879427544376	1		8.91319202477442	9.16979139149359	9.70633538014935	9.3307675528014	9.35528592154777	9.39340243905118
CG6059	FBGN0039491	FBTR0085130	0.116837964144189	1		8.98678279495168	9.00984077976519	8.91755573564128	9.21283619365402	9.17556007418945	8.84347789795918
Fum1	FBGN0286222	FBTR0070954	-0.362925718669758	1		10.3646411065709	9.7038242427931	9.66909934123608	9.49905610078232	9.62258765135968	9.63717352995354
CG12171	FBGN0037354	FBTR0078708	-0.334509230650419	1		8.34730044838403	8.70450136390638	9.78009867123493	8.7588636042153	8.86121712328257	8.60505895504445
CG15111	FBGN0034419	FBTR0086581	0.17103380514766	1		8.78703328441151	8.82418798997912	8.71752428732951	9.02395584942398	9.11483565052275	8.65599915518701
Plap	FBGN0024314	FBTR0344015	0.168969379786485	1		9.12031173897798	9.11216203605084	8.75981095870274	9.17912039337228	9.21767910911682	9.12792531707257
CG15425	FBGN0265269	FBTR0077471	0.520220239757864	1		8.16908884451904	8.25412837930631	8.26802682959474	8.83119858410322	8.89320873519604	8.47142534129687
CG34212	FBGN0085241	FBTR0112405	0.00952195335351869	1		8.40212675291258	7.91443673670869	9.66687876658501	8.72421433746361	8.3410583479943	9.35359921856141
CG31007	FBGN0051007	FBTR0085747	0.324513882461358	1		8.24902988470578	8.61439090225656	8.8873565067231	9.0889458629751	8.95946281505708	8.70891810104782
CG2921	FBGN0034689	FBTR0071800	0.216312313692609	1		9.03267942801884	9.13780299890292	8.99039880703701	9.32884695330894	9.21406500790207	9.2680218152691
goddard	FBGN0036438	FBTR0075685	0.249618989778609	1		8.05738506566364	8.32483556345521	9.43078951510584	9.0310607615114	8.88641285831414	9.018384631133
psidin	FBGN0243511	FBTR0083829	0.143294224358927	1		9.00814743126804	9.09560454545796	8.51515724160818	9.10249941059974	9.07952037826883	8.92561775391061
CG32459	FBGN0052459	FBTR0078578	0.145223443937961	1		8.4908008363143	8.74753026394065	8.6471767094134	8.9658206226728	8.95946281505708	8.30462316744801
CG30122	FBGN0050122	FBTR0300924	0.0435116450073814	1		9.57631674285747	9.43529659711669	9.22883940553876	9.45395027639866	9.45050907966716	9.48727434482968
CG31327	FBGN0051327	FBTR0082904	0.100313238843055	1		9.20292452220072	9.29731060795874	9.62859647833515	9.56580774856845	9.39093502251799	9.5001995718938
CG5024	FBGN0039373	FBTR0084902	0.893203995237919	1		7.29130102717627	7.64863114896784	8.08721593392103	8.71247715407418	8.63935237237343	8.40425191784469
CG13907	FBGN0035173	FBTR0072593	0.220798216199936	1		9.16220937990967	8.84131440459281	8.56847178701361	9.04516646975215	9.19768856848556	9.03919813612151
PDZ-GEF	FBGN0265778	FBTR0079249	0.187008310962854	1		9.02221675266404	9.19443682390409	9.09319966019553	9.33268559887907	9.24450008026291	9.29793798883214
Vha100-5	FBGN0032373	FBTR0335471	0.452114348053518	1		8.29610963855946	8.29613927715897	7.90326946268035	8.67365811165908	8.87501477076479	8.24955479525329
CG11151	FBGN0030519	FBTR0073819	-0.399326449088614	1		10.2164933529535	9.86881026774177	9.89649309899716	9.30949900929406	9.72644519236367	9.73882496966444
CG7182	FBGN0035878	FBTR0345596	0.542052780371791	1		8.29610963855946	8.40765081515156	8.54931186424183	9.10474600737037	8.84728624261218	8.90955965784219
CG31913	FBGN0051913	FBTR0079138	0.359638003326319	1		8.33043786372611	8.71383049346267	8.64266397667949	9.0215797485269	8.97875991611397	8.77422339692893
isopeptidase-T-3	FBGN0028372	FBTR0330247	0.248054106124408	1		8.71956018967493	8.89970474437516	8.8129934008178	9.14677979752909	9.10315968263716	8.91600436048311
CG3942	FBGN0038008	FBTR0082561	0.420207085865955	1		8.21880525435163	8.52888479219039	8.38611856961312	9.01681577418115	8.82376494300587	8.51453064372312
Mst27D	FBGN0051907	FBTR0344736	0.0888543187786763	1		8.79934056275263	9.06677053980835	9.63996180692675	9.39642675947928	9.21225455647743	9.28554821831856
Fim	FBGN0024238	FBTR0074441	0.386152497336005	1		8.84754589415071	8.63090038482147	8.27969943895033	8.96829027582053	9.04941591226201	8.94149907911442
CG13747	FBGN0033364	FBTR0088660	0.524606224257703	1		8.47042135315466	8.32888883195791	7.93314082960271	8.9383716973796	8.81901431228538	8.55638530878634
CG4375	FBGN0031295	FBTR0077997	0.191028377801046	1		8.27276179848177	8.76259192384495	9.39903380813818	9.16196233745798	9.02074009867744	9.03624309924767
CG33655	FBGN0250824	FBTR0342887	-0.0440532062420789	1		9.08052636144036	9.20990387313981	9.49978289775687	9.29579938555139	9.33878592687315	9.03328199721904
Coprox	FBGN0021944	FBTR0079352	0.541231688497217	1		8.24303540322443	8.52888479219039	7.66595345307696	8.82576131112815	8.76322717266885	8.58092739111957
Lerp	FBGN0051072	FBTR0085097	0.048926921207664	1		8.63052363370166	9.13780299890292	8.72180916795129	8.86869630302868	9.04941591226201	8.75996443336749
gudu	FBGN0031905	FBTR0079438	0.310387320124077	1		8.40212675291258	8.79225156756278	8.59206931339298	9.06376207501807	8.93771444843411	8.71632194964866
Mal-A4	FBGN0033294	FBTR0088748	0.236677718515974	1		7.41375853482463	8.27948143003587	8.80493800941499	8.63376560258902	8.78774794502514	7.97495749835304
Ubc2	FBGN0015320	FBTR0345437	0.105834376442713	1		9.04651266684738	9.28693047613123	9.61943930739456	9.51096283139332	9.31873356195043	9.4894366069012
inaF-B	FBGN0259918	FBTR0300200	-1.95987393127698	0.0477813874334023		8.78290741600721	8.60773384412299	9.24083208703927	7.06839151189811	6.37418128983475	7.34203272867296
Mal-A2	FBGN0002569	FBTR0088747	0.118344490682631	1		7.75441144514181	8.59432685963036	8.54448185907151	8.67062831581928	8.75827260646722	7.76252627314925
CG10126	FBGN0038088	FBTR0082687	0.109836929415362	1		8.61668122418407	8.96105601382286	8.87586680611511	9.13363779904807	9.00200003254583	8.61697503996515
GstE9	FBGN0063491	FBTR0086677	-0.282919424749632	1		9.39357216068523	9.09322360064195	9.44122129709799	9.07297076027397	9.32544869932099	8.61301393739066
CG18171	FBGN0035262	FBTR0072800	0.144219858253164	1		8.77462011168385	8.98693771076643	8.73458797698927	9.18550241713438	8.99569885589439	8.72000967393983
CG5945	FBGN0032494	FBTR0334754	-0.317845163904601	1		9.89003462954665	9.11216203605084	8.90253513794869	8.97812682793957	9.21406500790207	8.94149907911442
sle	FBGN0037810	FBTR0082232	-0.212539091752106	1		9.76383591865705	9.95000099194866	10.4107660710715	9.89532528358677	9.4718517780389	10.1283197915523
Smurf	FBGN0029006	FBTR0333168	0.0209681543360111	1		9.77426502136334	9.70849853815612	9.75523095534967	9.78897592141819	9.63345167241235	9.87074649651819
Rpt2	FBGN0015282	FBTR0346154	0.11139540989706	1		9.57154095371313	9.25320308586558	8.87201648119411	9.36865218498116	9.29326969557922	9.44778900224146
AGO2	FBGN0087035	FBTR0331933	-0.151405801773009	1		10.2072863036456	9.98381263702774	10.0812524364103	9.86648796661014	9.93511491690697	10.0218011426322
Pgm1	FBGN0003076	FBTR0075492	-0.342503520953789	1		11.0572175548389	10.7135964955417	11.0651597179057	10.5480298544586	10.5646160453875	10.7180312278812
CG10237	FBGN0032783	FBTR0081209	-0.00624442610186675	1		9.54254938070506	9.37384978831422	9.05974006309124	9.26398867247923	9.3925346926243	9.3392846563022
CG5023	FBGN0038774	FBTR0083866	-0.051227499551858	1		9.2898112394179	9.38751669372673	9.29071723941146	9.04282507509529	9.41789109014102	9.3320737590056
betaCOP	FBGN0008635	FBTR0074576	-0.00719599337423591	1		9.61396437323522	9.4277573534356	8.99394617605064	9.24170469817002	9.37322058072123	9.4610712213369
CG4744	FBGN0033834	FBTR0087717	0.31787841940766	1		8.67572866896377	9.09798156736641	8.90253513794869	9.22527921032536	8.99990269676408	9.40947807830096
Ldsdh1	FBGN0029994	FBTR0071116	-0.278147051006508	1		10.3025905062816	10.122199963846	10.5784489930225	9.90567029392238	10.0920083952144	10.1947579642456
Rsbp15	FBGN0038000	FBTR0082559	0.193283280363001	1		8.63510841214661	9.08844989034401	9.04954896747588	9.23146070405548	9.07554255985285	9.08281237790339
CG5265	FBGN0038486	FBTR0083407	0.146572366567494	1		8.71089977262215	8.91056368005869	8.82499277717941	9.05449423316439	9.09335700199154	8.70891810104782
CG16711	FBGN0036032	FBTR0076396	0.212212172414374	1		9.16538243473853	9.34811970414265	9.35004989512118	9.42547519805309	9.21044183024548	9.80975812585616
nrv2	FBGN0015777	FBTR0079382	-0.194955951201112	1		10.3851990912766	10.1128274752615	10.1888589329942	10.1039946447315	9.93730851236997	10.0702766587952
Jheh1	FBGN0010053	FBTR0086625	0.117184823267749	1		9.51047012209744	9.05947108573372	9.02548599460306	9.14677979752909	9.40368299270198	9.42763353950157
AspRS	FBGN0002069	FBTR0339391	-0.202068296442026	1		9.19051872466345	9.3259838349699	9.21977901530919	9.13363779904807	9.21767910911682	8.73830821198295
Mrp4	FBGN0263316	FBTR0302027	0.194060505388666	1		8.8710576990436	9.05213451147765	8.8835367646825	9.12259393778038	9.18482156309915	9.08567364416131
h	FBGN0001168	FBTR0076569	-0.28296502032024	1		9.19363018943517	9.37384978831422	10.1764244370755	9.28395241231463	9.31536423572699	9.4894366069012
teq	FBGN0023479	FBTR0344981	-0.401054025060299	1		10.799838199122	9.73775582393186	10.543775621168	9.83435741024263	9.7689403706862	10.3925757385387
CG8963	FBGN0034181	FBTR0087016	0.127187907000355	1		9.53029547304439	9.4409252866086	9.3720260994358	9.47146595743548	9.47939829409561	9.76047349331396
CG31533	FBGN0051533	FBTR0082905	0.211744139600378	1		8.85542581424998	8.74753026394065	9.03928537023271	9.36678139556792	8.97662849596329	8.89332081139238
thetaTry	FBGN0011555	FBTR0088162	-0.0496602600127855	1		9.09723713864533	9.20990387313981	8.68277923516137	8.76739743756494	9.16061690332443	8.94149907911442
Sec61beta	FBGN0010638	FBTR0087498	0.198541281604131	1		8.90941207730565	9.06677053980835	8.52989405659045	9.08439956971779	9.05952069353808	9.00937180888821
CG10177	FBGN0039083	FBTR0084424	0.223816310485828	1		8.90182234092796	9.05458418399901	9.1129091583953	9.34414063145984	9.16623874610891	9.22973254992555
CG15475	FBGN0032867	FBTR0081381	0.528152520318074	1		8.05053695372295	8.37666007650553	8.52989405659045	9.07297076027397	8.72818248234081	8.73830821198295
Usp2	FBGN0031187	FBTR0392899	-0.0634597988101342	1		9.9464580016079	9.75593300983432	10.016454541946	9.84245738420088	9.81021956780916	9.88559908873067
regucalcin	FBGN0030362	FBTR0073578	-0.139068770052717	1		10.5077591092625	10.2612489931613	10.5070075333643	10.0859136711033	10.1982644883158	10.548995209456
CG17124	FBGN0032297	FBTR0080118	-0.615998471869334	1		9.07040618936177	8.80394677300204	10.0862462249034	8.78711557324759	8.65276364498354	8.99726645257341
papi	FBGN0031401	FBTR0077838	0.045564310311197	1		9.24552350707578	9.20108587421816	9.22883940553876	9.23761582499139	9.37807340349799	9.18507291636915
CG33970	FBGN0053970	FBTR0100012	-0.0846761319372561	1		9.59761428494722	8.94793893948317	8.62904046059456	8.82303497072263	9.22308334174543	9.018384631133
CG31659	FBGN0051659	FBTR0301010	0.908360216839693	1		7.19522262669029	7.5268889653475	7.87276650115849	8.38661724646919	8.68706046795132	8.23931254860925
yip2	FBGN0040064	FBTR0079876	-0.140741816887687	1		10.1298114474627	9.71780193896603	9.58457275717808	9.60442482932366	9.67873226714116	9.78003658563462
CG10862	FBGN0035455	FBTR0073139	0.337057494827349	1		8.42348688484172	8.74146129441245	8.85260919284537	9.17698676287502	8.94427345197529	8.91921594786596
Hipk	FBGN0035142	FBTR0479798	-0.0692348209600372	1		9.71486646633862	9.63674229800454	10.1320398099501	9.73488645003121	9.74033107772305	9.84733418044539
CG15306	FBGN0030191	FBTR0330316	-0.061959334323884	1		8.92821354941676	8.93735872952233	9.8443902743798	9.34793885259423	9.19035005182082	9.17972678114773
Ubr1	FBGN0030809	FBTR0346190	-0.1348716797988	1		9.92040145045756	9.65299939813453	9.29647427270506	9.51434678296784	9.45357743553528	9.56519533870501
wat	FBGN0039620	FBTR0085345	0.396368952052497	1		8.95779536951995	8.16171052273669	8.70459275422932	8.88185560628686	9.09924659949827	9.11117284242848
ACXA	FBGN0040510	FBTR0080415	0.0518975383122868	1		8.57910535474511	8.94793893948317	8.80493800941499	9.05681678114037	8.93990409790378	8.44046652707351
Prosalpha5	FBGN0016697	FBTR0086911	0.0763562421609595	1		9.07378747404363	9.07644604789065	8.58738058508086	9.14241241953291	9.04941591226201	8.80579994449023
shep	FBGN0052423	FBTR0077174	-0.139887256907913	1		10.1840082859803	10.0638138698081	10.4945402781758	10.0326318583614	10.0449773515559	10.2683797889998
Prosalpha7	FBGN0023175	FBTR0089998	0.0709517019747134	1		9.48783602612269	9.31376502244282	9.23484820768863	9.44688402308104	9.40843458944614	9.40261044084217
OstDelta	FBGN0034277	FBTR0089559	0.12488441615271	1		8.97236188493106	9.10272389401991	9.10308806690213	9.11815261256533	9.28295695801702	9.14722713647402
Kap-alpha1	FBGN0024889	FBTR0074881	0.12820023999418	1		9.26043765590121	9.47241292215042	9.59161380458822	9.56254250950048	9.34540858700398	9.78884195539513
CG7634	FBGN0037101	FBTR0078371	0.0383313699890578	1		8.85149123415434	9.0398233651283	9.18916004725025	9.17912039337228	9.17927180737457	8.82304836499645
Adgf-E	FBGN0033952	FBTR0087482	0.409448039311509	1		8.36396821379042	8.445475910936	8.11354386681538	8.74452740469709	8.91117610840847	8.46704312037424
CG43693	FBGN0263776	FBTR0310566	-0.0714826863560467	1		9.3579598102275	9.10980828277862	9.04271468872806	8.97567397032747	9.33712550072971	8.96655107771814
CG9932	FBGN0262160	FBTR0336616	-0.39464973594224	1		11.1807420160381	10.6591020286109	10.9401801576673	10.4022201951687	10.4896207044837	10.7327085907426
CG10934	FBGN0034263	FBTR0086859	0.275844557893338	1		8.7367266030723	8.87773855312017	9.17672815755818	9.36303252323504	9.0453540991433	9.22195122476408
CCT4	FBGN0032444	FBTR0080411	0.154025125639243	1		8.55026691927196	8.99205879542636	8.52499849182551	8.89748994966706	8.97449392221868	8.69399543082668
CG13733	FBGN0036729	FBTR0075225	0.133749724869219	1		8.58385620987451	8.95844212250972	9.35004989512118	9.3133894117661	9.03104701469248	9.02734149774938
Best2	FBGN0035696	FBTR0077010	0.271235119178159	1		8.25499956179741	8.52888479219039	9.0150491474434	8.88185560628686	9.0453540991433	8.76354240813253
Ctl2	FBGN0039637	FBTR0085371	0.0572775261612291	1		9.32995472673962	9.10035467927301	8.89496578408948	9.2859336760041	9.2158731902216	9.00937180888821
FBTI0060202	FBTI0060202	FBTI0060202	-2.3311691013923	0.129275046414228		7.15747693123959	8.02848825815929	9.14197755339534	5.65134571040445	6.54501214951402	5.85361961798898
sqh	FBGN0003514	FBTR0339502	0.0512294284729018	1		9.02221675266404	9.05458418399901	9.3192753869715	9.09573855300433	9.34210105708234	9.11117284242848
osa	FBGN0261885	FBTR0301487	-0.0430454317856704	1		10.108538911625	9.87852136826569	9.83255181304752	9.92486949160391	9.71881436023688	10.0455078969354
nemy	FBGN0261673	FBTR0339742	0.0769810593168047	1		8.93194461873188	9.18552348494012	9.28203838404008	9.28791222254065	9.23561504440593	9.12236274517599
CG16974	FBGN0032479	FBTR0305555	-0.0489026892494144	1		9.87072557159343	9.59359598939495	9.61483883316026	9.69816230696701	9.60889155911985	9.63912254989702
CG4562	FBGN0038740	FBTR0083859	-0.11183727091399	1		9.74487141648709	9.47972296030029	9.11616805449258	9.28395241231463	9.40209564304583	9.38645766354381
CG32262	FBGN0052262	FBTR0073184	0.448205804776581	1		7.89101754340839	8.25412837930631	8.03307330681161	8.76739743756494	8.67921787404259	7.95005231404264
CG34133	FBGN0083969	FBTR0335004	0.0667592598669268	1		9.23045356833963	9.36005217467936	9.4592973581103	9.51434678296784	9.33379890437073	9.40490328768092
aru	FBGN0029095	FBTR0078033	0.730781787243387	1		8.07098453551316	7.93053038915854	7.43492888425462	8.55380312744072	8.73576405383447	8.35766660885518
VhaAC39-1	FBGN0285910	FBTR0070611	-0.348490359107803	1		10.1167578179384	10.1057579331641	10.5486079873777	9.88359778390467	9.88826173763995	9.99921659678877
CG17192	FBGN0039472	FBTR0085153	2.07760037983924	0.0280991024790635		6.42620163331967	6.19895677008119	5.42006757353714	7.72324739224261	8.38028482379933	8.08771811827022
CG32486	FBGN0266918	FBTR0073004	-0.0701202130614782	1		9.6461189467718	9.75894039876051	9.67794761809741	9.5836356477469	9.55705449597164	9.73336169745383
betaTub60D	FBGN0003888	FBTR0072270	0.483278043698069	1		8.77045853903349	8.38057052119936	8.20208264380762	8.98789676661776	8.92450629907551	8.9319912780724
ZnT63C	FBGN0035432	FBTR0330103	0.213234549320253	1		8.69781088240437	8.7535738101116	9.20760929728917	9.12702163236212	9.17741713446459	9.03624309924767
tim	FBGN0014396	FBTR0333259	-0.993378606159888	1		9.95381710259479	9.43341547659908	9.8166145526178	8.78431514303499	8.77798959097503	8.72368799593574
Gbeta13F	FBGN0001105	FBTR0074107	-0.416602052611653	1		9.70617774208948	9.59022297468681	10.3483956092301	9.51265579934501	9.51801621890985	9.48727434482968
Arp2	FBGN0011742	FBTR0112868	0.192034961051398	1		8.78703328441151	8.72001656614779	8.69590688477092	9.06606976270449	9.03719600377537	8.62486476653156
CG13887	FBGN0035165	FBTR0304797	0.0192842991311061	1		9.22742059818868	8.94793893948317	8.89116616214868	8.90524404154522	9.27604061617042	8.9288080356003
CG33258	FBGN0053258	FBTR0301030	-0.736123172650932	1		7.19522262669029	8.05319813108082	9.40437520447851	7.50248119848005	8.17624828941389	7.55521220745696
h-cup	FBGN0038334	FBTR0083107	0.541309341655686	1		7.86001912806045	8.3207708751559	8.33668654325365	8.86074271837867	8.76569808964862	8.52721503181577
svr	FBGN0004648	FBTR0344737	-0.80993917001339	1		10.0078454137613	9.76493643442707	10.2933185432602	9.27000685454334	9.10511225128194	9.31266661473684
soti	FBGN0038225	FBTR0082940	-0.485883109419421	1		9.35240211472341	9.57665149740462	10.219484225044	9.30754986686876	9.16061690332443	9.36777314458842
CG30382	FBGN0050382	FBTR0302223	-0.452760949128049	1		9.75122065664547	9.47607257115398	9.19225135287108	9.17271001207682	9.13981399957103	8.77422339692893
CG9970	FBGN0035380	FBTR0073010	0.424973701183811	1		8.27276179848177	8.64397327887218	8.19593551763751	8.99518104532674	8.75080870686211	8.65599915518701
CG18787	FBGN0042125	FBTR0321267	0.632729404576737	1		8.13064389734236	8.17977640155651	8.58738058508086	9.01919972776417	8.71801134260453	9.05971563375658
kcc	FBGN0261794	FBTR0072137	-0.126639163046592	1		9.88811531180078	9.74838699535892	9.40703850496437	9.57393865978949	9.45816776796379	9.66995400916819
CG31244	FBGN0051244	FBTR0083772	0.315545056615607	1		8.57910535474511	8.58079411423856	8.48017438899158	8.93079409200824	8.98725424625052	8.63271158079106
Mtl	FBGN0039532	FBTR0085191	0.524877394195036	1		8.24303540322443	8.33696136499085	8.76397224677821	8.98789676661776	8.90446453871247	9.05971563375658
BG642167	FBGN0250831	FBTR0110770	0.0805456796030439	1		7.53646639386835	7.91982125985133	9.28203838404008	8.51040242150294	8.71801134260453	8.33379743679178
CG15021	FBGN0035544	FBTR0073301	1.51735128362018	1		7.2796353631637	6.85628090050205	6.39464467499229	7.80841391397481	8.10388330775799	8.95720748297665
Osbp	FBGN0020626	FBTR0084801	0.0634528522779348	1		9.50547092154363	9.17204936396136	8.95079097897383	9.16627102011821	9.35528592154777	9.3416803016686
Pfrx	FBGN0027621	FBTR0074714	-0.222530441834467	1		10.1200323148551	10.0042326760857	10.3483956092301	9.82212153611841	9.96229801019826	10.0351840922175
DCTN1-p150	FBGN0001108	FBTR0075756	0.468352157406624	1		8.69342139658775	8.38447039522471	8.35886568978075	8.93332438532977	8.97875991611397	8.93516751232199
slmb	FBGN0283468	FBTR0084032	0.0397036377992128	1		9.33841347964942	9.44653210102893	9.41764281141579	9.48360161974325	9.38129957370991	9.45886599267868
Hex-A	FBGN0001186	FBTR0071362	-0.474987124735522	1		10.6515928617542	9.91807088372441	10.4357610804471	9.7959443367999	9.9471386252805	9.92926088145872
CG9498	FBGN0031801	FBTR0079282	0.128893852989783	1		8.98678279495168	8.64397327887218	8.84083825763844	8.91807562728755	9.17741713446459	8.73466702456249
26-29-p	FBGN0250848	FBTR0075766	0.0186787429082987	1		9.54254938070506	9.34811970414265	9.19225135287108	9.44511203863608	9.36997627311255	9.3416803016686
CG10317	FBGN0038423	FBTR0300678	0.361221457908573	1		8.27276179848177	8.54639624820061	8.84869620907722	9.10474600737037	8.88186442372041	8.79185117625863
Adk1	FBGN0022709	FBTR0076017	0.0668577291523266	1		8.71956018967493	9.07644604789065	9.07321716517457	8.96334673464057	9.17741713446459	8.94465447263322
CG43110	FBGN0262570	FBTR0345650	0.641462256471882	1		7.61283199572696	7.91443673670869	8.09384309729209	8.49678136399731	8.76569808964862	8.24444276111792
CG11291	FBGN0034713	FBTR0071773	0.465235584137603	1		7.99454937223574	8.46770391857659	8.16480075815337	8.80380495093299	8.78043537445443	8.44046652707351
ThrRS	FBGN0027081	FBTR0080333	0.420767216744363	1		8.56475819325494	8.62761356782645	8.27969943895033	8.92825935309398	8.94427345197529	8.87689709913111
ND-MLRQ	FBGN0052230	FBTR0331408	-0.444600967112859	1		10.4850821045259	9.29316751306681	9.90027873562501	9.52277209819792	9.34870855140728	9.69827208609633
vig2	FBGN0046214	FBTR0084776	0.0561161544439537	1		9.21828324185356	9.31171845450325	9.17047180785378	9.31920541540241	9.29326969557922	9.26044482694731
fs(1)h	FBGN0004656	FBTR0301309	-0.977441967246832	1		9.72780221792847	9.54911942957683	9.78009867123493	8.73875279676737	8.62309252554287	8.78834280930063
UQCR-14	FBGN0030733	FBTR0074216	-0.33084881332855	1		9.85901485889952	9.20990387313981	9.31360880315852	9.12923039426111	9.36835137929669	8.94780297988497
Ip259	FBGN0025366	FBTR0080017	-0.412775945823719	1		9.86878037554517	9.64489374721825	9.5122051244514	9.34414063145984	9.36183344093565	9.09137920867918
CG30156	FBGN0050156	FBTR0336745	0.332975693464634	1		8.52578656222697	8.83277661086497	8.62447054930326	9.01681577418115	8.99569885589439	8.98505866260662
coro	FBGN0265935	FBTR0086208	-0.246916004715971	1		9.65743122779448	9.52811999654447	9.18295749326288	9.26800358197904	9.28640273458441	9.11117284242848
RpL39	FBGN0023170	FBTR0072185	-0.543468151215823	1		9.8030716964268	9.37188676129018	9.40170697828768	9.12480948366928	9.18666674761662	8.61301393739066
SdhD	FBGN0039112	FBTR0084466	-0.180291286165171	1		9.68201035915326	9.18998703802214	8.79683738748954	9.12037498424523	9.18666674761662	8.94780297988497
Mob2	FBGN0259481	FBTR0089332	-0.0547491488525529	1		9.68422419956634	9.56295113946824	9.87933372095987	9.51265579934501	9.69826591959415	9.75688788986948
pug	FBGN0020385	FBTR0082266	-0.460204362521084	1		10.4581670663978	10.1883884641437	10.4357610804471	9.83029030527333	9.95040050136393	9.93561836671605
CG3036	FBGN0031645	FBTR0336832	-0.271353881679388	1		10.2734785937455	9.47789892027964	9.71495887692805	9.40008996161934	9.66158649234852	9.69265276372935
sea	FBGN0037912	FBTR0100465	-0.28711031813821	1		10.0410455861608	9.55950562433223	9.38288992899819	9.30754986686876	9.48240588219199	9.41176004508272
mud	FBGN0002873	FBTR0332621	-0.025464651046103	1		9.43359986464205	9.6674757861446	9.75523095534967	9.67264499518492	9.3925346926243	9.71684664144166
Tom20	FBGN0036928	FBTR0332719	-0.070734426310744	1		8.88652202321855	9.05702970406641	9.11616805449258	9.17698676287502	9.04331889610616	8.56461247821521
Sec71	FBGN0028538	FBTR0080537	-0.0035872250111216	1		9.75333087567952	9.63182922914337	9.47461288266366	9.60759674184856	9.51801621890985	9.73153599955753
AMPKalpha	FBGN0023169	FBTR0070217	-0.0854419582543756	1		9.98468113925972	9.48518128393761	9.24976162550872	9.52277209819792	9.44126466158388	9.59562383781529
CG4712	FBGN0033818	FBTR0087757	0.209168215872147	1		8.86326292836188	9.03486933940782	9.31076714293441	9.40374388593549	9.11483565052275	9.33448139828141
Vps13	FBGN0033194	FBTR0310024	-0.0538793149664249	1		9.77218522338111	9.54911942957683	9.57749717745847	9.59326789290561	9.581103024625	9.57133259761657
CG12290	FBGN0039419	FBTR0339612	-3.09685610200988	1.12123603463651e-15		8.63967866664761	8.43046466705838	8.42867988182618	5.15772415676068	5.67025957308245	5.68274000605754
CG32181	FBGN0052181	FBTR0301018	0.0443926442809784	1		8.97236188493106	9.29109149529891	9.73417532120819	9.39825952322107	9.30010412589135	9.52570773415711
colt	FBGN0019830	FBTR0077731	0.0216469086495184	1		9.81726216990335	9.38167529469143	9.06649435131358	9.39459166447832	9.36997627311255	9.64882834852384
betaTub97EF	FBGN0003890	FBTR0334906	0.191827380590523	1		9.13657052881898	9.06434148972791	8.61988611625278	9.03813085508699	9.15497306781429	9.24772740521215
Cont	FBGN0037240	FBTR0078917	0.176544587366226	1		9.36349617795057	9.0398233651283	8.86040346434274	9.33268559887907	9.2031680624451	9.29546853231412
sqa	FBGN0259678	FBTR0299929	-0.000497802184909928	1		8.94308027839806	9.14241642355395	9.20148572433766	8.94841365386237	9.27256997141169	9.05680236710563
CG2113	FBGN0035384	FBTR0072979	0.326932403255013	1		8.45494556723079	8.79811102114589	8.73034093818509	9.14022376260208	8.8954669322209	8.93516751232199
asRNA:CR46486	FBGN0287617	FBTR0479958	0.0526012512640862	1		8.25499956179741	8.54639624820061	9.40437520447851	9.1092287327215	8.81663311778549	8.65214390351131
gw	FBGN0051992	FBTR0310543	-0.192545242646928	1		10.2778830068452	10.0016959215345	10.0006717896293	9.95755458438116	9.81021956780916	9.94982109755381
Alp2	FBGN0283480	FBTR0071782	-0.860925635090149	1		8.68460215481474	9.21209997710697	8.57795716453499	7.96500281969708	8.14622002583945	7.88584082953834
CG15531	FBGN0039755	FBTR0085572	0.201660757455825	1		9.38815023024619	8.95320008920235	8.3310880676278	9.20866455793445	8.92671607183619	9.30286425704773
Glt	FBGN0001114	FBTR0307091	-0.54531058413945	1		9.9483012990643	9.52459018056907	10.5119644245202	9.33268559887907	9.22846740603011	9.87901680687886
CG8349	FBGN0032003	FBTR0079594	0.353827324445566	1		8.18167948618514	8.51115816744478	7.98397215957006	8.70064369793601	8.77798959097503	8.24444276111792
SdhAL	FBGN0036222	FBTR0076069	0.261762599940627	1		8.05053695372295	8.61770794747038	8.23842531718322	8.70657255870533	8.77798959097503	8.19230073168488
CG32236	FBGN0046793	FBTR0073369	0.338068599804005	1		8.16275207726088	8.41529558744766	8.6060447562379	8.83931626278227	8.88868170938642	8.44937990016404
Vha100-3	FBGN0028669	FBTR0086602	0.301041699721582	1		8.40212675291258	8.7804607795887	8.50524839860003	9.03577800488628	8.8449512946141	8.71632194964866
Diap2	FBGN0015247	FBTR0087296	0.201512404449075	1		8.882671454666	9.08605709872893	8.48017438899158	9.04983789004198	8.98088819197515	9.08852924696135
Galphaq	FBGN0004435	FBTR0087831	-0.653625833962866	1		9.86292900138791	9.80767804638278	10.2961947460244	9.39459166447832	9.31029544618599	9.35833935001824
CG6218	FBGN0038321	FBTR0334590	0.120110731447813	1		8.63052363370166	8.90242715041752	8.75145220024802	8.9608685971752	9.02074009867744	8.64440235515701
sals	FBGN0051374	FBTR0306100	-0.0130964890330061	1		9.39627550374673	9.09798156736641	8.66063082613077	8.91295667999858	9.2086268234825	9.07131022608775
CG31415	FBGN0051415	FBTR0082127	0.601708897817059	1		7.91383694204684	8.24128279538063	7.01359506595291	8.54721048883693	8.56753012778845	8.04130949504184
puf	FBGN0039214	FBTR0330308	0.0540956543849902	1		9.57393082446104	9.51927921045727	9.42554520093174	9.60918008677313	9.40526859776911	9.66038976761259
inaD	FBGN0001263	FBTR0305132	-0.447003245085704	1		9.29271597088992	9.42964586119257	8.54931186424183	8.76739743756494	8.45567617861725	8.84347789795918
PH4alphaNE3	FBGN0051017	FBTR0085667	0.853423965002222	1		7.47641667987334	7.73057651005132	7.81778345614714	8.44097349388325	8.67396569256619	8.44046652707351
CG4572	FBGN0038738	FBTR0302327	-0.0814687949459688	1		10.1151177781989	9.58853350543078	9.43601483479573	9.7026188819929	9.48240588219199	9.78532625399946
CG15255	FBGN0028950	FBTR0080785	0.673766775276945	1		8.27863427734166	7.96739845086523	7.76062162276956	8.57987648769033	8.78774794502514	8.67131795822146
CG11790	FBGN0039265	FBTR0084761	0.462235297025801	1		8.01580014425225	8.33696136499085	7.60230601850677	8.48992230403293	8.72818248234081	8.14370523168233
CG7084	FBGN0038938	FBTR0301190	-0.423671850281964	1		9.36901138095872	9.51394861689465	8.92500779362782	8.77023086779171	8.92007657344679	8.91921594786596
anne	FBGN0052000	FBTR0333161	-0.507143813479233	1		10.1491730714801	10.018105651287	10.3133325770259	9.77352588985813	9.61712480724795	9.57947520694627
RanBP3	FBGN0039110	FBTR0335003	0.287832506687597	1		8.65781626686685	8.92134149248536	8.8008933839911	9.23146070405548	8.91785659969766	9.08852924696135
retm	FBGN0031814	FBTR0079272	0.0779203988619051	1		9.49542024894372	9.13780299890292	8.61988611625278	9.24170469817002	9.11870673480974	9.2528278343309
Usp20-33	FBGN0033916	FBTR0087535	-0.0176157087331829	1		9.31859868447431	9.28693047613123	8.84869620907722	9.19185633314836	9.16997450751358	9.08567364416131
CG15043	FBGN0030929	FBTR0074626	0.249739374565504	1		8.30764337694616	8.88601511796246	8.49527102787905	8.81756678471199	8.90670519961685	8.77422339692893
Tis11	FBGN0011837	FBTR0333756	-1.09758200911159	1		8.93566606371441	8.41910283608357	9.75104434075527	7.99921823713989	7.94725980685593	8.20288098972978
CG1275	FBGN0035321	FBTR0072907	0.0581402005409406	1		8.89036234191321	8.96366517782164	8.56370560874022	8.73004731392688	9.08744326244977	8.77776622591805
eIF3l	FBGN0036258	FBTR0076022	-0.151364437194581	1		10.2241212626024	10.0540529829007	10.0678505368513	9.90824499728193	9.88258124908377	10.1002976816256
CG33129	FBGN0053129	FBTR0080172	0.0198960871715415	1		9.55711799073898	9.29524054776657	9.85808014180356	9.65128647076503	9.53549710438208	9.63131062188648
Clk	FBGN0023076	FBTR0334647	0.361327166690069	1		8.47042135315466	8.48959464310607	9.1129091583953	9.10698911112928	8.98725424625052	9.14173863140498
ABCA	FBGN0031170	FBTR0332489	-0.0519047948471423	1		9.50045433759714	9.27016533881196	8.71322664246564	9.14022376260208	9.16249328608294	9.13622916642256
Pp1alpha-96A	FBGN0003134	FBTR0084642	-0.140010094014315	1		10.2482630345878	9.77981839507125	10.406779602006	9.850512134852	10.0089305111457	10.2040042142186
Nlp	FBGN0016685	FBTR0334701	0.702637213281109	1		7.82834001379544	8.21961600490154	8.05361563946597	8.74164298994942	8.69486065935522	8.78482588984208
CG3494	FBGN0035008	FBTR0072295	0.182038370270587	1		8.52084024579001	8.87773855312017	8.59674285278778	8.98789676661776	8.91340637776464	8.64051594702056
asRNA:CR44179	FBGN0265068	FBTR0336803	-0.869670239922367	1		9.75754207645659	9.09798156736641	8.7260813599275	8.40131366150071	8.39950521980166	8.38579791021341
syd	FBGN0024187	FBTR0332788	0.166943484760586	1		8.95413064372948	8.94265853341596	9.08324300912645	9.16196233745798	9.2158731902216	9.09706229771033
CG9672	FBGN0030777	FBTR0074361	-0.30176176531728	1		8.82765571295114	9.16752987951631	8.54448185907151	8.68871237664876	8.75827260646722	8.20288098972978
KdelR	FBGN0267330	FBTR0080021	-0.0158858605616177	1		9.25150768064403	9.25533430596391	9.44122129709799	9.29186119389463	9.38612534223437	9.22195122476408
CG8476	FBGN0038127	FBTR0082781	0.325115511148187	1		8.24303540322443	8.42668732348358	8.20208264380762	8.78431514303499	8.78531453752772	8.1976005597087
glo	FBGN0259139	FBTR0089917	0.0143383966020479	1		9.19673495814022	9.06919550699671	7.81778345614714	8.80932544726641	8.75330096642579	8.91921594786596
Pkn	FBGN0020621	FBTR0301511	-0.313580821255262	1		9.87266814845101	9.75593300983432	9.89459654908386	9.55434693266615	9.60475724803079	9.42085198782684
CG10570	FBGN0040992	FBTR0345442	-0.0359722406787079	1		9.84325122295878	8.77452905140843	8.62447054930326	9.1533061746087	8.92229313641788	9.3512232996798
CG42502	FBGN0260228	FBTR0345441	-0.0359722406787079	1		9.84325122295878	8.77452905140843	8.62447054930326	9.1533061746087	8.92229313641788	9.3512232996798
BOD1	FBGN0039560	FBTR0335012	0.22098208661643	1		9.29850794727655	9.17655473456503	9.15153830607228	9.37238650175901	9.26210765885727	9.63326757310599
snu	FBGN0039594	FBTR0305087	-0.234101999975561	1		9.97567182113416	9.3401095392294	9.1483584232312	9.25996255860645	9.34375576990042	9.29299484158652
Act88F	FBGN0000047	FBTR0083143	-0.933210491888017	1		9.52289285596989	7.97258923969088	7.77718598258682	7.85186054233221	7.75670948995059	7.56344605031849
Prat2	FBGN0041194	FBTR0076945	-0.795251142559776	1		9.56674930263295	9.23603902692779	9.83255181304752	8.96334673464057	8.93112548909409	8.34339254683283
Pdxk	FBGN0085484	FBTR0112761	-0.0929176466877506	1		8.91319202477442	8.99205879542636	9.37474973586907	8.93079409200824	9.24095262958087	8.83670014687771
CG2336	FBGN0037455	FBTR0089748	0.367931212186053	1		8.1563873541054	8.38447039522471	8.43391283416812	8.87660627982897	8.78774794502514	8.36239341711728
CG6481	FBGN0030936	FBTR0074620	0.240413166876275	1		8.4128463500199	8.52182025792251	8.66063082613077	9.02869634312053	8.81663311778549	8.39966049855387
HnRNP-K	FBGN0267791	FBTR0336730	0.18755821817734	1		8.90941207730565	9.1561688361475	8.7804984001581	9.13143577972073	9.05952069353808	9.24260888030737
CG7755	FBGN0034105	FBTR0087182	0.255108485124557	1		8.14999442729326	8.67296123867582	8.29127836460735	8.83119858410322	8.73828241627202	8.30462316744801
Ugt35C1	FBGN0040256	FBTR0113321	0.0591229231243947	1		7.98739564723136	8.57397983956319	9.18295749326288	8.69767010554031	8.92007657344679	8.51453064372312
Pp1-13C	FBGN0003132	FBTR0074017	0.532341355359665	1		8.04365618041349	8.39996531767464	8.03307330681161	8.83390955528879	8.69486065935522	8.55225406320412
CG3356	FBGN0034989	FBTR0072262	0.232724182817486	1		9.12683725920067	8.91596265085318	8.71752428732951	9.21699580161946	9.09924659949827	9.16356847196346
Sfp65A	FBGN0259969	FBTR0300314	0.768177639902365	1		7.2796353631637	7.61583137007563	8.1200514569265	8.42308133592074	8.65809343976	8.29970291184607
CG12069	FBGN0039796	FBTR0335455	0.383660249272703	1		8.17539790038877	8.50041669283105	8.54931186424183	8.91807562728755	8.84027003086684	8.61697503996515
Ca-alpha1T	FBGN0264386	FBTR0334984	-1.02203843292396	1		9.45968103398052	9.38945858263974	9.61253308306545	8.65231469221641	8.2870400654763	8.46704312037424
CG16727	FBGN0038719	FBTR0083780	-1.12770304769956	1		7.72890207101719	8.0482898981749	9.38829131930591	7.29777959539739	7.88498265661258	7.09179839515885
CG9673	FBGN0030775	FBTR0074362	0.218556842546272	1		8.47042135315466	8.90514442887763	8.40755617153631	8.82576131112815	8.90446453871247	8.75996443336749
CG9005	FBGN0033638	FBTR0088089	-0.0670120119249516	1		9.65517585649946	9.19443682390409	8.93979741636444	9.12259393778038	9.31367661719265	9.23747213075535
Fs(2)Ket	FBGN0262743	FBTR0305584	-0.0451870806541231	1		9.53029547304439	9.54040678182581	9.7614881850622	9.57393865978949	9.54415875362384	9.58958926393744
Cnot4	FBGN0051716	FBTR0331638	-0.00855126999914381	1		9.68422419956634	9.53515382465967	10.0303401586678	9.74067652330666	9.65360380305659	9.86576145745829
Khc-73	FBGN0019968	FBTR0329956	-0.254481633479195	1		9.96296350266344	9.97478717314497	9.94860885759032	9.71443621423803	9.64557669824634	9.76583524461948
Tpc2	FBGN0035078	FBTR0304800	0.35980395043727	1		8.69342139658775	8.72309968396324	8.25033890510348	9.07067409360798	8.80226282139437	8.90308603666198
cindr	FBGN0027598	FBTR0310068	0.0506146083159439	1		9.23348017566767	9.33205465166682	9.12266384497672	9.25996255860645	9.26560353336468	9.32482663898276
Sprn	FBGN0036218	FBTR0300724	0.346985870110673	1		8.37497402841703	8.77749796407895	8.86428486582261	9.07983890465115	8.92229313641788	9.09137920867918
CG42232	FBGN0250754	FBTR0290134	0.0878241582838738	1		9.2663604116924	9.47424390706958	9.67131650326381	9.55598977682099	9.27256997141169	9.82524862469555
toe	FBGN0036285	FBTR0075980	0.522801671588204	1		7.69417240636318	8.28366395810017	7.70975592137886	8.36428804870551	8.70261890430442	8.21338422014282
CG8665	FBGN0032945	FBTR0081517	0.158596064134641	1		8.76628492724786	8.04336490981294	8.20208264380762	8.67668155797374	8.81424798658211	7.93743661765473
[truncated: 22,358 more rows]
