# Supplementary material for: Whole-Genome and Poly(A)+Transcriptome Analysis of the Drosophila Mutant agnts3 with Cognitive Dysfunctions
Source: Int J Mol Sci. 2024 Sep 13;25(18):9891. doi: 10.3390/ijms25189891 (PMC11432035; doi:10.3390/ijms25189891)
Supplement: Supplementary file 1 [file ijms-25-09891-s001.zip › Supplementary materials/Archive_S2_transcriptome_sequences_annotation/Isoforms/All_genes/agn-N_CS-N_all.csv]

User_ID	AGN_N.CS_N___log2FoldChange	AGN_N.CSN___padj	ensembl_ID	symbol	CSN_1	CSN_2	CSN_3	AGNN_1	AGNN_2	AGNN_3
FBTR0100888	0.103459681862504	1	FBTR0100888	FBTR0100888	18.0763732361391	18.3992145113386	18.408087375204	18.5143363473012	18.5270218372069	18.1451824994178
FBTR0070099	-0.240669159922533	1	FBTR0070099	FBTR0070099	17.2223660381863	16.5354621482482	16.8028346315262	16.4933835652334	16.7300050181632	16.6885221555229
FBTR0083971	-7.23493365669884	7.4198401153171e-21	FBTR0083971	FBTR0083971	15.4430903714892	13.2097582688784	15.0597727957793	7.59512899746177	6.9032261182882	8.15176313782377
FBTR0100861	-0.128878228761031	1	FBTR0100861	FBTR0100861	17.1406934748799	17.0427656829908	17.2962291958643	17.0125439468091	17.0545280420305	17.0370608627877
FBTR0088035	-0.771202300581044	1	FBTR0088035	FBTR0088035	15.7431884858782	15.3672886257238	15.7806332005233	14.8394399877463	14.9230659494392	14.848847967441
FBTR0085512	-2.14789376169296	1.50099239753723e-07	FBTR0085512	FBTR0085512	14.2954332344927	14.9099822504903	14.7524647166584	12.3279471293391	12.5361410243644	12.6969045640504
FBTR0083972	-8.69130889736521	7.33521441015916e-27	FBTR0083972	FBTR0083972	14.2326191714152	12.1004084224847	13.6571108643552	5.55568914353902	4.57983264503551	4.8869193848441
FBTR0100868	-0.109202218881778	1	FBTR0100868	FBTR0100868	15.9580253731836	15.7201447432352	16.0783709159235	15.7310402981098	15.7591630595592	15.9513551121073
FBTR0346340	-2.38613663798918	1.02079323792127e-05	FBTR0346340	FBTR0346340	14.0404059536445	14.0974941676113	14.0518554865766	11.2372148003094	11.3819710093801	12.2145094094797
FBTR0333174	0.649241081834396	1	FBTR0333174	FBTR0333174	13.7317829643891	13.3073876086174	14.5659884217137	14.3221121854523	14.2596256948773	15.1020953978031
FBTR0085502	-0.891842031512314	1	FBTR0085502	FBTR0085502	13.8829725837842	14.6824541327013	14.5193948993031	13.1941151592598	13.5239716766622	13.7547157949613
FBTR0433502	-0.0792703009336909	1	FBTR0433502	FBTR0433502	15.7435526095843	15.6990785565964	15.8341833827141	15.5668498037525	15.7702950365247	15.6977943475104
FBTR0100589	-0.61251046440012	1	FBTR0100589	FBTR0100589	14.3197515350213	13.7068012705674	14.5382132651869	13.3820588749558	13.3648689502884	14.0067707682974
FBTR0084914	5.4838961740029	1.30932206640127e-290	FBTR0084914	FBTR0084914	7.96436052990894	7.79976122408678	8.04627912549614	13.2357426418495	13.4219550979628	13.52986856176
FBTR0088161	-0.138189156076114	1	FBTR0088161	FBTR0088161	14.7815406860385	14.83278343729	14.3041549203263	14.3116926688699	14.6518099522632	14.5753901665837
FBTR0080101	0.508763239380222	1	FBTR0080101	FBTR0080101	14.0444013939338	14.2202748154003	14.6534051170164	14.5948050749954	14.7752611205084	15.0980224908069
FBTR0087004	0.416116377340941	1	FBTR0087004	FBTR0087004	13.8677705470025	13.6082221706205	14.3832763216706	14.4877389161991	14.6630865582086	13.9837892604504
FBTR0077038	-0.417345883674738	1	FBTR0077038	FBTR0077038	14.2790112097967	14.479759367856	14.1235042089126	13.6731053659435	13.908513449035	14.0466734718676
FBTR0112413	0.524040001634988	1	FBTR0112413	FBTR0112413	13.7707119474371	14.0661213287576	14.3802403632532	14.5860592369863	14.6270436282147	14.6394088694293
FBTR0085911	-0.250395670465121	1	FBTR0085911	FBTR0085911	14.522088970752	14.3859757721776	14.3868560551534	14.1399700967213	14.2190937507964	14.1881150439072
FBTR0080464	-0.24019629437697	1	FBTR0080464	FBTR0080464	14.2394124099854	14.4585073277384	14.1257306646687	13.9271854907984	14.1342927550651	14.0541977941648
FBTR0081054	0.234298129668027	1	FBTR0081054	FBTR0081054	13.4196090767313	13.6399234377869	14.1567875073874	13.5825028444595	13.9394963920455	14.3860063329326
FBTR0088122	0.0664846943481952	1	FBTR0088122	FBTR0088122	13.98904571154	13.9979820084845	13.4092956115567	13.8587265287783	14.1057087179373	13.6735801935301
FBTR0089188	-0.469240378243004	1	FBTR0089188	FBTR0089188	13.6536306765515	12.7900567626912	13.3232445080811	12.6814844646739	12.565553540434	13.1676793479811
FBTR0087854	0.157972250934455	1	FBTR0087854	FBTR0087854	12.9800055096828	13.7848642806522	12.8799037585482	12.86349545112	13.4410258374231	13.8333228791008
FBTR0071123	-1.37561169352374	1	FBTR0071123	FBTR0071123	12.7401663024064	11.6933824781818	13.2194314103785	11.210608242742	10.9761687458913	11.6492749448283
FBTR0433498	-0.306576196208987	1	FBTR0433498	FBTR0433498	14.0150674868361	14.1159479095376	14.1106557924396	13.5143622675905	13.8923190235036	13.8860885168291
FBTI0018968	3.54305884701823	1.34898058626497e-89	FBTI0018968	FBTI0018968	9.07816124343155	8.88243461277196	9.07682828761456	12.3489268452477	12.6900266895561	12.585201327052
FBTR0077040	-0.364665710408875	1	FBTR0077040	FBTR0077040	13.7031452116555	13.8507384212211	13.6791753189705	13.0016290192754	13.3104222534915	13.7379267441431
FBTR0086983	0.189747794240643	1	FBTR0086983	FBTR0086983	13.5075636072638	13.2412468987479	13.7533672421225	13.7699551931088	13.9557754867704	13.3186331160484
FBTR0083857	0.26601179584778	1	FBTR0083857	FBTR0083857	14.2375393772335	14.2578099271751	14.0495119575852	14.446065218577	14.5086040467096	14.3948872381169
FBTR0082627	-0.511693940543153	1	FBTR0082627	FBTR0082627	13.1082556650313	12.4576484349082	13.5042576590104	12.4530825227826	12.3602209142277	12.8586792811747
FBTR0072455	0.425873152556795	1	FBTR0072455	FBTR0072455	11.8905441654199	11.7476711466601	13.1368049781099	12.4447540021966	12.5030556783112	13.3491706313554
FBTR0083057	-0.287528336601824	1	FBTR0083057	FBTR0083057	13.8834683092141	13.7328113588663	13.7421240856078	13.4645637006988	13.4749467969169	13.5599827684059
FBTR0084847	-1.21131941451984	1	FBTR0084847	FBTR0084847	12.8356501232824	12.3033633757191	12.5195048837321	11.2164908852173	11.5005122460586	11.3472908882324
FBTR0076256	0.170303645562365	1	FBTR0076256	FBTR0076256	13.9059268310668	13.9583342256833	13.4420903602027	13.9580412502476	13.9182672863419	13.993723748656
FBTR0074559	-0.0201315704011147	1	FBTR0074559	FBTR0074559	13.5411503641423	13.1043995731447	12.9047018716659	13.3434539374556	13.2342383722177	12.9609906197452
FBTR0077431	-0.545988927692998	1	FBTR0077431	FBTR0077431	13.151567107999	12.7983902205012	13.317628894646	12.4380563942598	12.3510844799998	12.840549632921
FBTR0080099	0.192110558095083	1	FBTR0080099	FBTR0080099	13.2985728224536	13.4442957898205	13.8248435093162	13.3911896868911	13.6516089259394	14.0707396000635
FBTR0087560	0.314015823724064	1	FBTR0087560	FBTR0087560	12.7324822755833	13.2485060531626	12.4307858909531	13.2810448119943	13.3786794211431	12.7344045029751
FBTR0332255	0.723856320114499	1	FBTR0332255	FBTR0332255	12.4416143937502	12.720553608647	12.6056845358281	13.4959390400837	13.3642203566675	13.0570658932221
FBTR0072212	-0.176729453155831	1	FBTR0072212	FBTR0072212	13.8508020367789	13.5479551478153	13.7650525585014	13.5542644570651	13.3864939138279	13.6935704508102
FBTR0332826	-2.11537101058246	3.18482625061449e-43	FBTR0332826	FBTR0332826	12.2156501594614	12.2960955084933	12.1520826871848	10.2005641291488	10.0898893891761	10.0389522928173
FBTR0433500	-0.279234110733548	1	FBTR0433500	FBTR0433500	13.3585187071415	13.4516107473816	13.8505977700727	13.3158632561823	13.4339965389773	13.1025438296914
FBTR0077220	-0.589045719437494	1	FBTR0077220	FBTR0077220	12.9005998104952	13.2979026701335	12.904509779153	12.5161808302484	12.6132798760525	12.2151565390455
FBTR0300319	0.545646815565367	1	FBTR0300319	FBTR0300319	12.3719612199233	12.1650536566174	13.1068972176808	12.8950154076313	12.9961242346585	13.4924546063401
FBTR0273322	-1.22464111734275	1	FBTR0273322	FBTR0273322	12.4998919476319	12.1784937940882	12.6658545475008	11.1102638315916	11.4967296362717	11.0687952480057
FBTR0340616	-1.31743697660619	0.284154168642023	FBTR0340616	FBTR0340616	12.3361937696008	12.4076852260534	12.6485244440133	11.2840284827906	11.0399382548099	11.1290988455184
FBTR0082346	-0.314223450405227	1	FBTR0082346	FBTR0082346	13.4977757482401	13.4557562109968	13.3040033083017	13.088838918678	13.137045684213	13.0962344674345
FBTR0087649	-2.64184017637582	1.05658837603249e-19	FBTR0087649	FBTR0087649	11.9498110384002	11.8683065081296	12.1691336689049	9.64995863108371	9.29679193053405	9.10014204547343
FBTR0111132	-0.469108542513164	1	FBTR0111132	FBTR0111132	13.198272478985	13.2380412628868	13.2160298901824	12.7668091719534	12.8970097540659	12.5622418590827
FBTR0340581	1.1352734711806	1	FBTR0340581	FBTR0340581	10.8665472383516	11.1331227781878	11.6110902760809	12.0157014497276	11.8353007349429	12.9830059601496
FBTR0339614	-0.51580862468679	1	FBTR0339614	FBTR0339614	13.0900450061906	12.7798724192688	12.9685739817565	12.2178868312159	12.3591796739788	12.6904035754916
FBTR0077219	-0.621668764044966	1	FBTR0077219	FBTR0077219	12.4194521272682	12.9437483983846	12.3786338024477	12.3459483572267	12.1879591658248	11.150909206139
FBTR0072805	-0.43134420464609	1	FBTR0072805	FBTR0072805	13.2541578812895	13.079053347073	13.0802732429031	12.7011971893371	12.7268205636046	12.6994505304292
FBTR0088759	-0.741151475321604	1	FBTR0088759	FBTR0088759	12.7419898161412	12.646433171448	12.978645616793	11.8371628516757	12.0862272537165	12.2167730941499
FBTR0078172	-1.30285515835819	1	FBTR0078172	FBTR0078172	11.8125164904488	12.090424544788	12.7150971699387	10.785650692338	10.8668597442571	11.1830187051756
FBTR0079143	1.01958764343574	1	FBTR0079143	FBTR0079143	11.7558860706175	11.9733330850793	11.5046066786419	12.6869088301213	12.8171747122698	12.820063816559
FBTR0304059	0.195321365345408	1	FBTR0304059	FBTR0304059	13.9460296219649	14.02824242343	13.8054273179519	14.0263310590168	14.1383195085797	14.2040948442552
FBTR0100863	0.00893872022562294	1	FBTR0100863	FBTR0100863	14.1341328651643	14.0817304693816	14.1919984705023	14.1302216642387	14.2128388831405	14.0908010848305
FBTR0076119	0.768153721206825	1	FBTR0076119	FBTR0076119	12.3496508961614	12.3494624680104	11.9749763097102	12.9656015350704	13.0092932021561	13.0332274286238
FBTR0433501	-0.143558180174026	1	FBTR0433501	FBTR0433501	12.8313742633481	12.9655847131236	13.1817247039138	12.7946020230928	13.2189659030508	12.4540104729498
FBTR0300425	-0.569584885952416	1	FBTR0300425	FBTR0300425	12.7901968920595	12.7398434961588	12.6496710020271	12.3112463346827	12.2999085446547	11.8099789368018
FBTR0071519	0.198536242152504	1	FBTR0071519	FBTR0071519	13.0808527448783	13.0276598166846	12.7897994643619	12.9138434236007	12.928413586082	13.5672240475944
FBTR0072164	-0.213735212724639	1	FBTR0072164	FBTR0072164	13.1032989781943	13.4887431869924	13.2186590415358	13.2140176256924	13.1684434372129	12.7757876868188
FBTR0078424	-1.85201867159864	0.00382634055034733	FBTR0078424	FBTR0078424	11.8525642370501	11.3666689502314	12.1720092077861	9.89787053659327	9.93078548301686	10.1199718257396
FBTR0079073	-7.84910061548887	0.000808901644685179	FBTR0079073	FBTR0079073	11.7222878359477	8.29761338045693	11.2807702808098	4.54634730472783	2	3.51891800704487
FBTR0070290	-0.282873528653889	1	FBTR0070290	FBTR0070290	12.9965978901705	12.9540863885387	12.5583624195873	12.5512571284941	12.6582084075463	12.4854645342222
FBTR0076638	-0.10682025463353	1	FBTR0076638	FBTR0076638	13.8260869843032	13.9577143056815	14.0479474873303	14.0134361833936	13.7897867248547	13.6982068292107
FBTR0077132	-0.0893295001375184	1	FBTR0077132	FBTR0077132	13.2600237357661	13.1230027470602	12.9235935324551	13.0866994046678	13.126986940714	12.8268542286449
FBTR0083985	-5.92757074565466	1.70411900329201e-10	FBTR0083985	FBTR0083985	11.7802261295749	9.36307994290591	10.735489802514	5.3039481489488	5.21689544846427	4.98731491610363
FBTR0344533	-1.18348344721094	1	FBTR0344533	FBTR0344533	12.1654423130727	11.6955087199913	12.0766833303552	10.5114442466674	10.6066384999312	11.2124858469695
FBTR0086701	-1.18348344721094	1	FBTR0086701	FBTR0086701	12.1654423130727	11.6955087199913	12.0766833303552	10.5114442466674	10.6066384999312	11.2124858469695
FBTR0074672	-0.464194770798128	1	FBTR0074672	FBTR0074672	12.8896194982111	12.9051344969194	12.814341936757	12.4458672534651	12.43649376069	12.3340201809286
FBTR0433499	-0.123389601926679	1	FBTR0433499	FBTR0433499	13.4336680871657	13.3059966695579	13.4664990997993	13.1168919489314	13.377008551756	13.333759216418
FBTR0077659	-0.652910293400229	1	FBTR0077659	FBTR0077659	12.5153274395197	12.1026533163218	12.494453150814	11.4323719672707	11.6654327351519	12.0304269040208
FBTR0083826	0.122974394381721	1	FBTR0083826	FBTR0083826	13.8660993704197	13.862992420877	13.8917827451046	14.1996761645104	13.9422803062249	13.8217907807773
FBTR0087992	-0.988994783437795	1	FBTR0087992	FBTR0087992	12.2514237168557	11.8200089570182	12.0996861979303	11.2532007324181	11.2822235966093	10.6108178940885
FBTR0332029	-1.26324509508691	0.0152233506294189	FBTR0332029	FBTR0332029	11.9936348800507	11.9701751228354	12.0939697739144	10.7581313644629	10.8305070192966	10.6827636612418
FBTR0339130	1.79970505729428	0.265131066668647	FBTR0339130	FBTR0339130	9.47365238387381	9.95367114289621	10.6110516060271	11.8049893149346	11.60698155145	12.1807836120621
FBTR0072215	0.242855307254272	1	FBTR0072215	FBTR0072215	13.5653479498125	13.5721103275363	13.522772705702	13.6717976311538	13.8096462933024	13.8986313496663
FBTR0300313	0.670780678973945	1	FBTR0300313	FBTR0300313	11.1197836433449	10.2378461151334	11.7943512705472	11.2777903794213	11.4598057426994	12.5049129987384
FBTR0085248	-0.211480347037885	1	FBTR0085248	FBTR0085248	13.1411023958335	13.0474389278652	12.8892530729966	12.8061345618862	12.7789475931595	12.8687908245997
FBTR0100663	-0.350710509622161	1	FBTR0100663	FBTR0100663	12.5482150179592	12.7443692182082	12.7512236604054	11.9509186874017	12.1317534631033	12.7814790131993
FBTR0082980	-1.74219168740618	0.27690374307577	FBTR0082980	FBTR0082980	11.704816731842	10.7044448302941	11.7856162537479	9.71972977069861	9.86335205353631	9.61744373770877
FBTR0307036	-12.4179437140612	2.2522903258401e-16	FBTR0307036	FBTR0307036	11.2774628909777	9.53440856000347	11.4702358476017	2	2.30694010045407	2
FBTR0079684	-2.16202778635298	0.000602784759175322	FBTR0079684	FBTR0079684	11.7133928582074	11.1543017542151	11.3956591019006	9.47342972868775	9.54773264032108	8.68393798459141
FBTR0087081	1.02675000767613	1	FBTR0087081	FBTR0087081	11.1107795113388	11.2983621505238	11.4376836057133	12.1159687007955	12.3418898167517	12.4622111176992
FBTR0087111	-1.17337310290071	1	FBTR0087111	FBTR0087111	12.035869392474	11.5318958259112	11.7586643035484	10.6031095459944	10.5520968261073	10.698584356392
FBTR0344884	-2.73039466223164	4.54536076352708e-29	FBTR0344884	FBTR0344884	11.4044756894981	11.3527250677846	11.4872671078179	8.95327888301533	8.67572612830723	8.41321759301053
FBTR0087092	0.155445801201032	1	FBTR0087092	FBTR0087092	13.415844368356	13.5239869897886	13.614763809527	13.9103476811974	13.6404026157225	13.4376410470917
FBTR0100525	-0.404877567676476	1	FBTR0100525	FBTR0100525	12.4103075468937	11.8324290138731	11.6867633957591	11.5421039401793	11.7748964029611	11.4883455217142
FBTR0077909	-0.30395945064527	1	FBTR0077909	FBTR0077909	12.7530636141551	12.4157036756709	12.5252632356442	12.0730241411541	12.1864923318428	12.5083490887194
FBTR0081882	-0.508046852326258	1	FBTR0081882	FBTR0081882	12.1385604971148	11.8227349957199	12.4590520502135	11.2047015153334	11.3711650945663	12.1897008841678
FBTR0081473	0.50964671094347	1	FBTR0081473	FBTR0081473	11.6405779773788	10.4810800072833	8.76096859012801	10.5167513307717	10.8565663840865	11.9196530000233
FBTR0300805	-2.73190871793769	0.99601213833098	FBTR0300805	FBTR0300805	11.3053551821687	11.207120391097	11.4985105987526	6.77396803883871	9.72632111152658	7.81863939506502
FBTR0335387	-0.126304630555039	1	FBTR0335387	FBTR0335387	12.2763000376379	11.799990800691	12.304864928683	11.6406774736713	11.5414792563825	12.6154198213937
FBTR0070148	-0.531182414273684	1	FBTR0070148	FBTR0070148	12.5011845650369	12.4760710648813	12.3405178217543	12.0074310715428	11.9361532927406	11.7779249650611
FBTR0331223	-0.702014355524014	1	FBTR0331223	FBTR0331223	12.1678861224191	11.4025129099826	11.5940387243981	10.9334518091557	11.2684242305427	10.9478627539046
FBTR0071094	-0.89552114007097	1	FBTR0071094	FBTR0071094	12.0875548814904	12.0357541813505	11.9539680594295	11.1053404758464	11.1985400192586	11.0908242469421
FBTR0082158	-0.805769416471374	1	FBTR0082158	FBTR0082158	12.045351829718	12.1542725012053	11.7432795946886	11.2314162251665	11.3982830862926	10.8825551367903
FBTR0330025	0.121448657477195	1	FBTR0330025	FBTR0330025	12.1271636940423	11.9421545106886	12.5061474760372	11.9287941669953	11.9919682818544	12.8731027421315
FBTR0081089	-0.254518679473506	1	FBTR0081089	FBTR0081089	12.8966761636485	12.7408733167135	12.6726384798052	12.4657602641805	12.5375224271426	12.5520330184581
FBTR0073423	-0.143470148579192	1	FBTR0073423	FBTR0073423	13.0536535684403	12.906420060451	12.9148463473308	12.6969956500005	12.6490783606313	13.0665996481624
FBTR0089186	-0.140186110881174	1	FBTR0089186	FBTR0089186	13.2414520565846	13.1777191048516	13.1267946758112	12.9791213753417	13.0408064663914	13.1055136863737
FBTR0076003	-1.5743685728185	1	FBTR0076003	FBTR0076003	11.1935984492382	11.0735516059911	11.9561939156288	10.403278452887	9.50317958798983	9.59375206970235
FBTR0346158	-0.300517596195732	1	FBTR0346158	FBTR0346158	12.7423542424687	12.6334051844248	12.424904879683	12.4009402533721	12.2772109404462	12.2347558297932
FBTR0079056	-0.759390291395496	1	FBTR0079056	FBTR0079056	11.937769027536	12.1462111631554	12.2184918272775	10.9102493666729	11.2170495782502	11.7774868889193
FBTR0334706	-0.544158562348049	1	FBTR0334706	FBTR0334706	12.3799466946071	12.336713403058	12.123318815114	11.6382447765383	11.7877231452944	11.7910057731932
FBTR0082370	-0.256953668900654	1	FBTR0082370	FBTR0082370	12.6669973613385	12.5983805709231	12.42436905162	12.3504137864851	12.472808482476	12.0792292374489
FBTR0076389	0.359379813104859	1	FBTR0076389	FBTR0076389	12.6056270501428	12.9372942543008	12.9871969211265	13.026025703551	13.2276924401852	13.3629599336911
FBTR0071883	-0.0875267559914463	1	FBTR0071883	FBTR0071883	13.3908408066086	13.333700323035	13.386506587859	13.191296817548	13.1945097146893	13.4482763121021
FBTR0072406	-0.273689332809703	1	FBTR0072406	FBTR0072406	12.9046756270442	12.8724294342333	12.8018135034969	12.5875197326839	12.5776899084542	12.5956760128756
FBTR0080306	-0.24054253345462	1	FBTR0080306	FBTR0080306	12.7277049056519	12.476565723429	12.4785397357068	12.2551967910035	12.4578085447199	12.2537775123269
FBTR0085713	-0.173288034205608	1	FBTR0085713	FBTR0085713	12.871075652772	12.4964581853633	12.7692697437578	12.5161808302484	12.5983550495492	12.5269723760893
FBTR0345471	-0.85409495351975	1	FBTR0345471	FBTR0345471	11.9573650548877	11.1084401093092	11.653315099375	10.7482388752172	10.9768477513362	10.5246916248426
FBTR0070634	1.83755976248523	4.64073729211023e-15	FBTR0070634	FBTR0070634	9.80341772015164	9.79297146403682	9.64999763408938	11.5452235992399	11.715111266838	11.4797540363794
FBTR0076599	-0.145586384975688	1	FBTR0076599	FBTR0076599	12.976911794695	13.0720329945634	12.7875096098299	12.7616775754315	12.8281282830028	12.8236752020807
FBTR0081616	-0.87789410014831	1	FBTR0081616	FBTR0081616	11.9498110384002	11.901840915913	12.0330660071183	11.0412331263526	11.0044153522137	11.2046866045108
FBTR0075839	-0.645089231767493	1	FBTR0075839	FBTR0075839	11.7641647788729	11.0155049431144	12.0515739112141	10.6939895318855	10.5889821887379	11.5841375952945
FBTR0346863	-0.645089231767493	1	FBTR0346863	FBTR0346863	11.7641647788729	11.0155049431144	12.0515739112141	10.6939895318855	10.5889821887379	11.5841375952945
FBTR0081450	0.918182895599481	1	FBTR0081450	FBTR0081450	11.0084436334572	11.1530645015574	11.441395855566	11.8773249278365	12.0528058595409	12.4063552126334
FBTR0078481	-0.199957775425189	1	FBTR0078481	FBTR0078481	12.8694083025575	12.718463985932	12.668119404545	12.4503116880043	12.4950199629286	12.7061411663361
FBTR0072924	-0.178265482032069	1	FBTR0072924	FBTR0072924	12.9019053250207	12.9232104277249	12.7111487358187	12.6159864345139	12.7268205636046	12.6662339303554
FBTR0078908	0.784785965681755	1	FBTR0078908	FBTR0078908	11.418226124499	11.8133670529968	11.1279063938981	12.1225974335802	12.2763838205307	12.383220194497
FBTR0072454	0.800498325352109	1	FBTR0072454	FBTR0072454	2	9.69605416606148	10.7110946170679	10.5554284963708	11.4786255461462	2
FBTR0076530	0.418904302739128	1	FBTR0076530	FBTR0076530	10.1681214760929	9.88527689705054	11.6181360345876	10.5188687101267	10.5493605061602	11.9783918115803
FBTR0077041	-0.0856773252030676	1	FBTR0077041	FBTR0077041	12.5121253024715	12.6786050368014	12.4111787106015	12.0809279261383	12.3238566164804	12.8449466593426
FBTR0073040	-0.270488697742642	1	FBTR0073040	FBTR0073040	12.7193988106536	12.8739322231899	12.6146367439692	12.3980673410211	12.4725677812864	12.5350288764843
FBTR0079624	1.01631877285131	1	FBTR0079624	FBTR0079624	10.8415925913316	10.5606855483648	11.3824782856492	11.7875321365746	11.9281007950053	12.2050932641906
FBTR0070822	2.39971251898902	1	FBTR0070822	FBTR0070822	9.9393171575542	8.89136599340112	2	11.2802888584698	11.3045726645252	11.3666424236128
FBTR0085632	-0.477264293921194	1	FBTR0085632	FBTR0085632	12.3147899307952	12.0613711565896	12.1649699680523	11.4154235994905	11.7007975543676	11.9557246876525
FBTR0072963	-1.59204320229456	1	FBTR0072963	FBTR0072963	10.4660622691614	9.82440073235914	11.7738866814639	8.89903797740443	8.73150931925799	10.0183367922247
FBTR0088765	-0.230525365786758	1	FBTR0088765	FBTR0088765	12.8891258822569	12.7576583251847	12.8869214183508	12.7587690133483	12.5723085674254	12.5033243466207
FBTR0076593	-2.25691701529524	3.56555834320587e-17	FBTR0076593	FBTR0076593	11.1164136759346	11.076817700294	11.469716597035	8.90552612505976	9.04036309373117	9.001557339221
FBTR0079565	-0.30728434981703	1	FBTR0079565	FBTR0079565	12.5905256871555	12.4518742273181	12.3025342028658	12.0409687430871	12.0937589304565	12.2916983092868
FBTR0083016	-0.488871648290878	1	FBTR0083016	FBTR0083016	10.7754701028078	10.2724421598923	12.0746359462875	10.3602346625845	10.6524087927148	11.1569844259258
FBTR0113713	0.547194775010359	1	FBTR0113713	FBTR0113713	12.1856820105939	12.1604430232302	12.2958123152939	12.6475355453013	12.7777791379711	12.8528692771968
FBTR0290130	-1.62925943209617	1	FBTR0290130	FBTR0290130	10.4474078772689	9.90157712513981	11.7548334796509	9.60482276645027	9.2836807607802	8.91816845001601
FBTR0332168	-0.335000100859717	1	FBTR0332168	FBTR0332168	12.4045626090451	12.1330930925675	12.1736042563061	11.7141257591052	11.7040818029328	12.2376251197598
FBTR0080563	-1.17326281872258	1	FBTR0080563	FBTR0080563	11.1999806010477	10.8619195890779	11.8508723079709	9.43582388100458	9.97903060122812	10.8226682083936
FBTR0079155	0.791117981697359	1	FBTR0079155	FBTR0079155	11.2047487549197	11.2695366196559	11.653315099375	11.934753725854	12.1176609959356	12.4410683346518
FBTR0346885	0.204198502145782	1	FBTR0346885	FBTR0346885	11.0205133219465	11.6702171453577	11.0557032053112	11.5467809027	12.0408418531117	10.443073826693
FBTR0085805	-0.245646492713264	1	FBTR0085805	FBTR0085805	12.6970125514178	12.6345138251175	12.4818909943836	12.3815815910086	12.3516081235528	12.3526673613068
FBTR0343328	-0.219227830375574	1	FBTR0343328	FBTR0343328	12.6490337555866	12.7278435449989	12.4206126725103	12.3891247812317	12.4248465054277	12.342633751319
FBTR0075058	-0.3008490416603	1	FBTR0075058	FBTR0075058	12.4249111818132	12.0048812036354	12.0976712218756	11.811481678542	11.9004527284499	11.9456216088148
FBTR0076810	-0.61811396485479	1	FBTR0076810	FBTR0076810	12.0892748935192	12.1650536566174	12.1729664485014	11.4896310806012	11.5262526261543	11.55886864
FBTR0071135	-0.243428694758923	1	FBTR0071135	FBTR0071135	12.7208789491586	12.7486760219435	12.6016615452642	12.4140824591424	12.4878922643663	12.442727001608
FBTR0075884	-0.170846869381317	1	FBTR0075884	FBTR0075884	12.6738914046976	12.5025428507016	12.386632831275	12.2360190354673	12.2920185794077	12.521750655453
FBTR0076545	0.174609942150928	1	FBTR0076545	FBTR0076545	13.2409363304986	13.2537101198372	13.1965493371207	13.2799528323335	13.3097487086457	13.603265918199
FBTR0085772	0.143638326998842	1	FBTR0085772	FBTR0085772	12.5832204986877	12.3274199355094	12.6388572116655	12.4200425891158	12.495256947469	13.0097346214816
FBTR0082344	-0.38277416353257	1	FBTR0082344	FBTR0082344	12.33111480818	12.0144511405746	12.0681333282812	11.813639323337	11.8035021627769	11.6654650980368
FBTR0078056	-0.272827344789218	1	FBTR0078056	FBTR0078056	12.5588061335352	12.5244768081469	12.3700337861083	12.1460748330463	12.2788637590321	12.2145094094797
FBTR0077452	-0.351550153397617	1	FBTR0077452	FBTR0077452	12.3890524039042	12.3516213453433	12.1585407174802	11.9653527105544	12.0320483165925	11.8530255863369
FBTR0078705	-0.26674828963951	1	FBTR0078705	FBTR0078705	12.5606671094793	12.5127076687943	12.2981539170718	12.1620814137302	12.1354072312224	12.2840084319011
FBTR0079055	-2.66122913072534	1	FBTR0079055	FBTR0079055	10.7980830912643	10.4592219976626	11.3048410216559	6.97242041570246	6.72069869595891	9.41603069026212
FBTR0086150	-0.271334676407281	1	FBTR0086150	FBTR0086150	12.6066282094533	12.5439598364586	12.6042659374269	12.1958891869959	12.179430693883	12.538135483011
FBTR0091954	0.820708301713005	1	FBTR0091954	FBTR0091954	11.1486649172609	11.3067317867356	11.381374429155	11.9264034332698	12.178545553822	12.1847536502859
FBTR0078482	0.929236622228412	1	FBTR0078482	FBTR0078482	10.2108830820839	10.4370277200555	10.842039771587	10.8298125005464	11.1469825788531	12.0678096687023
FBTR0089175	-0.282518309973955	1	FBTR0089175	FBTR0089175	12.5114840213003	12.470121895264	12.5890467864897	12.2719276552566	12.3772937603138	12.0584642472872
FBTR0085592	-0.398368188609941	1	FBTR0085592	FBTR0085592	12.2339070090923	11.9712285451663	11.8726392864571	11.4831390665191	11.6612145944278	11.7518481396565
FBTR0087123	-0.33965342562527	1	FBTR0087123	FBTR0087123	12.4382441986811	12.3764840539676	12.2617249095453	11.9307834232082	11.9909602777579	12.1350093304336
FBTR0070933	0.207764589998959	1	FBTR0070933	FBTR0070933	12.6164029785114	12.2669382655912	12.2231203855691	12.4544659471029	12.5857244697862	12.7111962034318
FBTR0073979	-0.986058969857886	1	FBTR0073979	FBTR0073979	11.6479881850411	10.9521818981004	11.2128924038953	10.0564127206374	10.0974020213897	10.7013583230021
FBTR0087747	-0.983314757806953	1	FBTR0087747	FBTR0087747	11.5647162547086	10.8702257410856	10.6826997440615	10.0165084612797	9.4077075503258	10.6457998792194
FBTR0079946	-0.225097481364179	1	FBTR0079946	FBTR0079946	12.5738319359372	12.6580368062464	12.3984124190075	12.2510631899587	12.3267890773023	12.3866711024473
FBTR0100231	-0.357827303743937	1	FBTR0100231	FBTR0100231	12.28932757185	12.035082706693	12.0175184996533	11.691308276776	11.60698155145	11.9638335296325
FBTR0081639	0.127619743003357	1	FBTR0081639	FBTR0081639	13.2678923392592	13.3762064380386	13.2060887118479	13.5070478498252	13.4179605145829	13.3060829343988
FBTR0100432	-2.22193243495	1	FBTR0100432	FBTR0100432	10.7239947723056	10.6370126438371	11.3158610192699	7.46939217913656	7.45653288555641	9.82500335060766
FBTR0330403	-0.282781413047562	1	FBTR0330403	FBTR0330403	12.3950911040518	12.2490989069165	12.0636672210577	11.8998405161517	11.9396404083706	12.0370300555158
FBTR0079148	-0.680245211203609	1	FBTR0079148	FBTR0079148	11.6696099662284	11.3618574578579	11.1700665708238	10.3543181765081	10.2690995840825	11.3306653597179
FBTR0076594	1.10593513710432	1	FBTR0076594	FBTR0076594	10.6466737094085	10.9125170780054	10.1680950306053	11.649401374071	11.6908997100558	11.7914397640968
FBTR0339970	-0.29239209260419	1	FBTR0339970	FBTR0339970	12.4481078643753	12.2462008191179	12.3236637756991	11.9819479368405	12.0646714661032	12.1000499912807
FBTR0112526	0.000453610238996358	1	FBTR0112526	FBTR0112526	13.1397197917685	13.420969665601	13.3199353809559	13.2585715367024	13.3772657345737	13.2563339053916
FBTR0071897	-0.413337580386272	1	FBTR0071897	FBTR0071897	12.2271528338778	12.1963215045942	12.1446200372821	11.7506202438672	11.8427696288855	11.7343484850142
FBTR0081512	-0.25846279988422	1	FBTR0081512	FBTR0081512	12.4070932005729	12.2412606696055	12.1361372521683	11.9571781567891	12.0482905984438	12.0163868710719
FBTR0070985	-0.614807620095391	1	FBTR0070985	FBTR0070985	11.8294241189078	12.0038520779817	12.1449453042778	11.4165597061071	11.3164236302719	11.4175747395087
FBTR0078953	0.623770338561176	1	FBTR0078953	FBTR0078953	11.6950601916805	11.8227349957199	11.6059014290359	12.2687857034543	12.3739468674012	12.3564853753581
FBTR0076288	0.189878224684671	1	FBTR0076288	FBTR0076288	12.9489235989164	13.0402626498044	13.1901019967094	13.4727789663779	13.1993178682422	13.0552599850383
FBTR0082534	0.30560527878306	1	FBTR0082534	FBTR0082534	12.2529591462024	12.1016916466638	11.869493518334	12.442246041538	12.5140906839679	12.1900300973454
FBTR0079176	-0.354616465667438	1	FBTR0079176	FBTR0079176	12.2367550531808	11.9179561017765	12.0414763713968	11.6823626681006	11.6131091076815	11.8467751861411
FBTR0074406	-0.316376216020496	1	FBTR0074406	FBTR0074406	12.350607333253	12.2800328173978	12.2032675431597	11.8578019076885	11.9344065690792	12.0880883036374
FBTR0084473	4.2596424581597	3.782471763217e-32	FBTR0084473	FBTR0084473	5.95366184189713	6.87430029216237	6.64342871797835	10.9382060758176	10.8259920515333	10.3867444781234
FBTR0080016	-0.35904393516131	1	FBTR0080016	FBTR0080016	12.2281939981269	12.1592110283646	12.0872154414669	11.7062503059612	11.8583295640553	11.8329282359166
FBTR0085961	-0.460066134386983	1	FBTR0085961	FBTR0085961	12.0541853646013	11.7586947528975	11.8777365751249	11.3855663593246	11.393205346578	11.5440072603425
FBTR0073421	-0.17330715447989	1	FBTR0073421	FBTR0073421	12.5227715684315	12.5280604957638	12.5890467864897	12.1205074380482	12.3770365824924	12.5862021991974
FBTR0085393	-0.334594833878988	1	FBTR0085393	FBTR0085393	12.2406297109961	12.030710487037	12.0629788988572	11.6671698563485	11.7931305283183	11.8732568744893
FBTR0076639	0.409874503660862	1	FBTR0076639	FBTR0076639	12.1476685856085	12.2856892382182	12.4553850127045	12.9049661634993	12.6765059748314	12.5269723760893
FBTR0342741	-0.866059713583096	1	FBTR0342741	FBTR0342741	11.4980851952265	11.530467223729	11.6947835428445	10.6288246386549	10.5602747836644	10.9227273988981
FBTR0332947	-1.15968484726376	1	FBTR0332947	FBTR0332947	11.3850022118152	11.1555379467162	11.1726212372565	9.96152558059823	10.1110743902976	10.1742275286762
FBTR0088757	-1.76648487032074	0.311265815652516	FBTR0088757	FBTR0088757	11.0531935592568	10.1794918653657	11.0735831002363	8.84267784440688	8.79140459294125	9.46255527632046
FBTR0074240	-0.550808362313333	1	FBTR0074240	FBTR0074240	10.8463469660587	10.7086617735035	11.8420727205136	10.2587338431284	10.3645480314211	11.2079414143633
FBTR0088494	-0.772314477685119	1	FBTR0088494	FBTR0088494	11.5216303298543	11.3299117033741	11.0354952846203	10.9126669976804	10.6667874996323	9.82839094701171
FBTR0303027	-0.525783001445605	1	FBTR0303027	FBTR0303027	9.9494536229806	9.27482696732071	11.525742364449	9.64608935010918	9.37717180190848	10.7333332067282
FBTR0306237	1.29210490107416	1	FBTR0306237	FBTR0306237	10.1917970467574	10.2131255943423	9.85952089427279	11.1277113473271	11.3137387644324	11.6649915012568
FBTR0100164	-0.345412262124607	1	FBTR0100164	FBTR0100164	12.1944983076934	12.2076882099025	12.0316595006282	11.7729692218099	11.8360493667464	11.7957725078044
FBTR0083969	-0.368377795712288	1	FBTR0083969	FBTR0083969	12.1060800091957	11.9403626074236	11.8647619674775	11.4998507279745	11.5754989786555	11.7334453193421
FBTR0073097	-0.324050674829527	1	FBTR0073097	FBTR0073097	12.0370581111574	11.9924829777884	11.6171985858642	11.5379338733328	11.6218178581269	11.5506881960908
FBTR0078477	-0.436479517643322	1	FBTR0078477	FBTR0078477	11.9352210087383	11.655875234984	12.0196485062338	11.2352845303281	11.3845319605249	11.6730215788167
FBTR0076667	-0.225955396801964	1	FBTR0076667	FBTR0076667	12.2117077371522	11.9535702876673	12.4168464872897	11.8540331292271	12.0903117920526	11.9875113953464
FBTR0339932	-0.720907713620877	1	FBTR0339932	FBTR0339932	10.6388653040271	9.78660260426402	11.5641912989248	9.81930007241134	9.65174388278073	10.6771382048867
FBTR0110769	0.789633080184103	1	FBTR0110769	FBTR0110769	10.85513516512	10.9656347234138	11.0674189505342	11.4131486987146	11.7912016458878	11.9969500574278
FBTR0089422	-0.171558335451109	1	FBTR0089422	FBTR0089422	12.4326096522783	12.2663662322848	12.1796494084368	12.0665250449321	12.0653100785276	12.2379435777846
FBTR0075718	-0.295856241962863	1	FBTR0075718	FBTR0075718	12.3167489093383	12.2061976974894	12.1957517245096	11.9591286844852	11.9068802414976	11.969597781854
FBTR0072635	-0.728074764383588	1	FBTR0072635	FBTR0072635	9.66110324571651	9.40318115212477	11.465034912794	9.28225554460189	9.30978501868267	10.4004654577103
FBTR0304995	-0.487762059152331	1	FBTR0304995	FBTR0304995	11.961753367433	12.0222649467118	12.0821288588455	11.6146797711139	11.3875991132435	11.594619979189
FBTR0081004	-8.55628690977555	1.51759384795955e-09	FBTR0081004	FBTR0081004	10.8175828194882	7.39333078919367	9.57086593582216	2.8535345130433	2.55989530024056	2.61642771953445
FBTR0088752	-1.83295463262329	0.00412424877079313	FBTR0088752	FBTR0088752	11.0520180668061	10.4592219976626	10.6987405690184	8.60426016474829	9.00085046191708	9.14158165866404
FBTR0089793	-0.55810234934488	1	FBTR0089793	FBTR0089793	11.3680988612477	9.82284542451309	10.841237122911	10.7364596202877	9.87505496710829	9.98836547677177
FBTR0084410	-0.250153215981136	1	FBTR0084410	FBTR0084410	12.3446191721814	12.3378028267626	12.2484667396695	12.0665250449321	12.126561399914	11.9863745949587
FBTR0089644	-0.643225672998115	1	FBTR0089644	FBTR0089644	11.3322343248843	11.6462341363088	10.7320299301706	10.4878583231427	10.5575539453392	10.8562451365818
FBTR0332618	-0.460909904030122	1	FBTR0332618	FBTR0332618	11.9529633534723	11.7574740590923	11.8352360869122	11.2896198065043	11.3083539964357	11.5583587189512
FBTR0076892	-0.27194619729875	1	FBTR0076892	FBTR0076892	12.1765418492953	12.1217533074213	11.8659463107883	11.7205793007183	11.7496904686752	11.8923994044809
FBTR0075116	-0.485793071543999	1	FBTR0075116	FBTR0075116	11.7014469295053	11.9789302286392	11.8165728613554	11.606240663289	11.3911692360208	10.9915782779623
FBTR0088872	-0.392770131528748	1	FBTR0088872	FBTR0088872	11.2572044153573	10.1831332140396	11.5661356859593	10.0737997247819	10.8282513016342	11.0809172981272
FBTR0086947	-0.271438503464263	1	FBTR0086947	FBTR0086947	12.2544929431617	12.1318375090748	12.0546933146028	11.8290798328734	11.8697075816266	11.9346616588839
FBTR0333383	-0.307880166739954	1	FBTR0333383	FBTR0333383	11.7185882577857	11.7191109668859	12.2341687120179	11.2327068130196	11.6446449836257	11.865445730082
FBTR0113742	-0.293507886558313	1	FBTR0113742	FBTR0113742	12.0524229793026	12.0738476183062	12.0588420548696	11.8843218863594	11.9358041171531	11.4343455650693
FBTR0075268	-1.34280547084404	1	FBTR0075268	FBTR0075268	11.1403929480642	10.6484724971142	10.3082824234884	9.73438179340762	8.53158904378876	9.65989309030977
FBTR0073177	0.296324168822909	1	FBTR0073177	FBTR0073177	12.7243882039709	12.6626087806889	12.9399935020107	13.1028454017084	13.0762473504148	13.0505540168734
FBTR0076229	-0.685491470371476	1	FBTR0076229	FBTR0076229	11.6244566535864	11.2792092650523	11.5162193186338	10.7464329302595	10.7816030657564	10.8587321825031
FBTR0072046	0.67362985393481	1	FBTR0072046	FBTR0072046	11.4408562291156	11.4666637413768	11.3702891609462	12.2139715313749	12.027139758899	12.0505090228168
FBTR0079111	0.352704684763277	1	FBTR0079111	FBTR0079111	11.1672409570796	10.8754866833727	11.4498452993946	12.0354329931989	11.4872294932434	10.8420703137663
FBTR0082351	0.423358956609127	1	FBTR0082351	FBTR0082351	11.7663166516393	11.4666637413768	11.5202366864405	12.1050875844831	12.1598310509994	11.7402053202461
FBTR0110768	-1.04010673980903	1	FBTR0110768	FBTR0110768	10.8531118654764	10.9117857087409	11.5539400503348	10.342411912577	10.0361761948162	9.90097378615568
FBTR0070907	-0.16520141048415	1	FBTR0070907	FBTR0070907	12.1738425090586	11.8121917714858	11.9624819225302	11.6917775652693	11.6713174892028	12.0767389191559
FBTR0075066	-0.234079145498444	1	FBTR0075066	FBTR0075066	12.2578105864165	12.2652214847828	12.0980072467139	11.9355464769104	12.0340070730156	11.9541749654918
FBTR0083030	-2.26115962942231	1	FBTR0083030	FBTR0083030	10.9074190991542	9.89862711289482	9.68799320446129	7.634718580268	6.93711550978464	8.84646727975928
FBTR0083154	-0.434311937930222	1	FBTR0083154	FBTR0083154	11.7533570052502	11.4780720547567	12.026019722174	11.2040437169851	11.3727137608688	11.4220660563557
FBTR0088554	-0.546507078367182	1	FBTR0088554	FBTR0088554	11.6041485735782	11.561574253618	11.2748379379125	11.0397592723126	11.1385111266209	10.590013030224
FBTR0078478	-0.0961451772383029	1	FBTR0078478	FBTR0078478	12.6112246148913	12.5554777741745	12.5990524430783	12.361664733352	12.3821714484923	12.7077515093142
FBTR0079937	0.229680833704898	1	FBTR0079937	FBTR0079937	12.9059774601737	12.8761834755962	12.9735270253232	13.3122053508705	13.0865075765245	13.0319424633137
FBTR0079905	-0.209537485430787	1	FBTR0079905	FBTR0079905	12.0820946086805	12.3481115273017	12.0139614853944	11.9315783583216	12.0678617051402	11.8282828935969
FBTR0299869	-0.236290257063962	1	FBTR0299869	FBTR0299869	12.2294943976885	12.3993611038375	12.1960656665897	12.092703002982	12.0962607769561	11.9295446693545
FBTR0100485	-2.08109518254494	1	FBTR0100485	FBTR0100485	10.8134264367785	8.25211230397619	9.72849044734908	6.82961416638162	2	9.2028968897031
FBTR0344988	0.0624842600238575	1	FBTR0344988	FBTR0344988	11.5782526855135	12.2737850320872	11.9946005779872	11.7043909935886	12.1631162049702	12.1985633771902
FBTR0100479	-0.179134144627501	1	FBTR0100479	FBTR0100479	12.2672115645054	12.1412278574309	12.2772381723658	11.8648939609632	11.9157601022348	12.326553187929
FBTR0082535	-0.395843845917732	1	FBTR0082535	FBTR0082535	11.7616501972602	11.7944466802191	11.5025775127633	11.5062681408133	11.3752911828211	10.952527266522
FBTR0085733	-0.512484668203454	1	FBTR0085733	FBTR0085733	11.3385150668928	11.7115665577893	10.8784870503924	10.7089039599468	10.7628280780413	11.0214836094757
FBTR0333126	-0.561006654551774	1	FBTR0333126	FBTR0333126	11.6295878236635	11.1356306201437	11.4990195904112	10.7545419391089	10.8639262705636	10.9998642322664
FBTR0331410	-0.975748901031226	1	FBTR0331410	FBTR0331410	11.0799688653922	10.8566088479676	11.3989355754221	9.8897124852822	9.88666371186998	10.5769818408483
FBTR0084611	0.220907632520389	1	FBTR0084611	FBTR0084611	12.7642325185521	12.7541945161666	12.7286152078899	13.1202080021021	12.9380342498372	12.8371904995177
FBTR0083000	-0.148945193841607	1	FBTR0083000	FBTR0083000	12.3306301637304	12.1530352234494	12.0800891936256	12.002521651592	11.9774524877359	12.1442131538023
FBTR0082136	-0.212612145993057	1	FBTR0082136	FBTR0082136	12.0200256990471	11.7784879191136	11.609676985784	11.4601841622632	11.6047868159507	11.7243824283496
FBTR0076032	-0.320300699507792	1	FBTR0076032	FBTR0076032	12.1238109415482	12.1638255944083	12.0650428810281	11.8337649934371	11.7702037130967	11.7905716516973
FBTR0081030	-0.112772266998295	1	FBTR0081030	FBTR0081030	12.4416143937502	12.6652148470186	12.3808448645489	12.3306616741624	12.3951832284409	12.4374680008787
FBTR0084879	-0.292120899539598	1	FBTR0084879	FBTR0084879	11.5002416114727	11.3735906762391	10.8259013336355	10.9955890415379	11.2909864218278	10.5215559022453
FBTR0087087	0.204270413630202	1	FBTR0087087	FBTR0087087	12.3414954779536	12.4267527707975	12.5904804215831	12.9108232176515	12.6198155904418	12.4069217806147
FBTR0071740	-1.7619800880406	0.00178558651957267	FBTR0071740	FBTR0071740	10.7195593976493	10.3831700325085	10.92544144984	8.69694128771259	9.01149342600281	9.08038852551643
FBTR0078968	-0.909025022020085	1	FBTR0078968	FBTR0078968	11.1448105664753	10.0230385328274	10.9201302150919	9.77923317517116	9.68370348704753	10.0990880955092
FBTR0078643	-4.89745204456887	7.58183999707748e-07	FBTR0078643	FBTR0078643	10.429414693415	10.0324891713295	10.3829846045729	6.20815183228269	3.94297360997944	5.60816610139076
FBTR0086740	0.0293381477183299	1	FBTR0086740	FBTR0086740	12.5864718166781	12.3521605602747	12.600476174636	12.470143928319	12.6021007560077	12.5647828215256
FBTR0080418	-0.446536389062959	1	FBTR0080418	FBTR0080418	11.7851867442618	11.7932558774396	11.6381452345299	11.2608115140339	11.2882537521051	11.3348397380287
FBTR0071935	-0.249819901703343	1	FBTR0071935	FBTR0071935	12.0308063824519	11.9396452224741	11.7569629708382	11.5571201867387	11.6386501920035	11.7875291380309
FBTR0070635	-2.21231874156351	9.7851987649979e-27	FBTR0070635	FBTR0070635	10.6031948569015	10.492864433275	10.5949522346078	8.43070001203089	8.17241419679013	8.48366024191858
FBTR0080550	-1.53731143401936	1	FBTR0080550	FBTR0080550	10.2777759363275	9.92351201327623	11.0487668842343	7.94925828914231	7.94702941286116	9.97467253936204
FBTR0332683	-0.0917559814608797	1	FBTR0332683	FBTR0332683	12.4707175495366	12.6854677808259	12.669250501129	12.4832155636782	12.6338755432534	12.434692386468
FBTR0085690	0.521312570860368	1	FBTR0085690	FBTR0085690	10.6644742598247	11.0917472253874	10.5166808177178	10.7455291093266	11.1226452252297	11.8189470940083
FBTR0331557	-0.235197159738711	1	FBTR0331557	FBTR0331557	11.9310708560521	11.7804924450853	11.5973701258042	11.6007536406948	11.6395081174178	11.3689705233306
FBTR0088525	-0.274231505120724	1	FBTR0088525	FBTR0088525	11.9140263535427	11.799990800691	11.6011680458088	11.4379774646533	11.603907986034	11.4635057851857
FBTR0076423	-0.316879814553677	1	FBTR0076423	FBTR0076423	11.8766676147012	12.0868652049345	11.8552520560933	11.6662149722893	11.7236318199908	11.4792153659504
FBTR0077867	-0.620652203301836	1	FBTR0077867	FBTR0077867	10.8217272621129	10.4421019392255	11.5748531433824	10.1385737706287	10.3095500551953	10.7087295968383
FBTR0074311	-0.145384293747373	1	FBTR0074311	FBTR0074311	12.2488610309649	12.1616739669268	12.0157410887662	11.9311809455167	11.9214146631619	12.1377425158698
FBTR0080524	-0.226940840918087	1	FBTR0080524	FBTR0080524	12.1313437072965	12.1589028651925	11.9830036319214	11.8084555443477	11.8965106601135	11.8928039454731
FBTR0078343	-0.0581932277753597	1	FBTR0078343	FBTR0078343	12.346298364182	12.1921110925564	12.4035868711284	12.5036731071195	12.1844362555236	12.0494208127858
FBTR0308687	0.103700711903891	1	FBTR0308687	FBTR0308687	11.9320296437817	11.5209068851377	11.6006938522191	11.5457428871953	11.7040818029328	12.0926736084397
FBTR0088898	-0.561994154684584	1	FBTR0088898	FBTR0088898	11.5593486532409	11.3128388066853	11.4571981855044	10.9005381237772	10.9051754445966	10.8512581454938
FBTR0100388	-2.21547237771073	0.0648717320878041	FBTR0100388	FBTR0100388	10.3862258786053	10.7270712745382	10.2109785662302	8.08692290490199	8.92968885823413	7.29944093140065
FBTR0300297	0.478194091348436	1	FBTR0300297	FBTR0300297	10.5078163119261	10.018969230542	11.317016137404	10.9094425885196	10.8778074514331	11.6516672746516
FBTR0084932	-0.187988252554872	1	FBTR0084932	FBTR0084932	11.9620663081499	12.0907476861193	11.7359571675518	11.734767376904	11.840906027282	11.6664118254458
FBTR0100541	-0.286539809877398	1	FBTR0100541	FBTR0100541	11.9782463892628	11.8970449565625	11.7980787195798	11.5719817458392	11.561081900869	11.6852170668163
RR51475_TRANSPOSABLE	2.71937372726789	2.1127422609518e-20	RR51475_TRANSPOSABLE	RR51475_TRANSPOSABLE	7.48217416165563	7.78705546816959	8.09018048023107	10.4089979126675	10.6498564306244	10.4342076231185
FBTI0019250	2.71937372726789	2.1127422609518e-20	FBTI0019250	FBTI0019250	7.48217416165563	7.78705546816959	8.09018048023107	10.4089979126675	10.6498564306244	10.4342076231185
FBTR0087107	0.155060651648064	1	FBTR0087107	FBTR0087107	12.5297553110852	12.4678846166747	12.6448493230208	12.8591149327672	12.7225759832137	12.509932220397
FBTR0340008	1.51456854752494	0.00794501083042432	FBTR0340008	FBTR0340008	9.31414230497647	9.37374143486423	9.63154665924766	11.1207576410776	10.8039682725072	10.9227273988981
FBTR0334627	-0.143040832010519	1	FBTR0334627	FBTR0334627	11.5041150567572	10.6719867764099	11.4645137866052	10.8109278647504	11.0502977529353	11.4259845215249
FBTR0082265	-0.977896952961501	1	FBTR0082265	FBTR0082265	10.3702804223444	9.37798406832015	11.1687875392146	9.57460679616218	9.49751245577262	9.44941492542389
FBTR0070915	-0.516335497779721	1	FBTR0070915	FBTR0070915	11.5229036247645	11.1794343714586	11.5709852194913	10.9547237032839	10.8965888771268	10.9059910889178
FBTR0075076	-0.896575610668319	1	FBTR0075076	FBTR0075076	10.867215733793	10.3468361166945	11.1922679980367	9.59281221269205	9.6500420252448	10.4408623788151
FBTR0076479	-0.232420106616672	1	FBTR0076479	FBTR0076479	11.9779369389984	11.8996293771551	11.7142026725476	11.5826487917128	11.5830998513339	11.7375051197146
FBTR0299968	-0.998540210841608	1	FBTR0299968	FBTR0299968	11.0478962842938	10.4349930246747	10.5543896412885	9.82101712144311	9.86775177848614	9.39333748296676
FBTR0088014	-0.035941312700519	1	FBTR0088014	FBTR0088014	11.7081786814376	11.6493087529043	11.1991756119867	11.5342751509705	11.684263219305	11.2489671301913
FBTR0074731	-0.245171443937214	1	FBTR0074731	FBTR0074731	11.9963874605173	11.928118282075	11.82390464248	11.6284727587575	11.7061306681038	11.6838151450705
FBTR0088681	-0.549924659806383	1	FBTR0088681	FBTR0088681	11.13983979343	10.7664401968459	11.365831093883	10.0461726830122	10.3635099106378	11.0787855005519
FBTR0070980	0.0218814332465506	1	FBTR0070980	FBTR0070980	12.2119709007425	12.1681192464582	11.9079477983318	11.9941751528911	12.1268673331901	12.2408065411084
FBTR0086216	0.349196597747755	1	FBTR0086216	FBTR0086216	11.3956988034985	11.5666941689887	11.3353733428765	12.0672486142179	11.8442587788448	11.3531824491215
FBTR0078819	0.0925546013087944	1	FBTR0078819	FBTR0078819	12.4467667834922	12.4942614084355	12.5406722293237	12.7952572755475	12.5823821720357	12.3485443224072
FBTR0087080	0.474989625750182	1	FBTR0087080	FBTR0087080	11.2602613812569	11.3910135002218	11.5997449972011	11.6927156845452	11.7333083715928	12.2093218964563
FBTR0300598	-1.07100537323798	1	FBTR0300598	FBTR0300598	10.8844887721769	10.0498777827141	10.8508395594039	9.26217308657821	9.54590347540158	9.85852660128349
FBTR0310044	-0.401313208235759	1	FBTR0310044	FBTR0310044	11.6153334809862	11.6137736309142	11.440866118624	11.1801609829419	11.2811244915981	10.9991129271212
FBTR0077561	0.200154463470796	1	FBTR0077561	FBTR0077561	12.2888286820797	12.2882274101606	12.3877326732355	12.710721929555	12.5352193537898	12.2904706800201
FBTR0082154	-0.19809998437327	1	FBTR0082154	FBTR0082154	11.5618284895243	11.0839771862553	11.1840615836646	10.7346388605219	11.0084058114027	11.4481738510729
FBTR0089747	0.0913040507055317	1	FBTR0089747	FBTR0089747	12.8927418166905	12.9794373382516	12.9537976630128	12.9160542298107	13.0154198548201	13.1591290273189
FBTR0071855	-0.290168352446476	1	FBTR0071855	FBTR0071855	11.9033111065528	11.9157691475099	11.8548544461433	11.6294529444816	11.6650114756305	11.5053765081278
FBTR0077657	-0.101289122076319	1	FBTR0077657	FBTR0077657	11.5952991922343	11.2436150501456	10.9598656965281	11.2125717899614	11.3508796746779	10.9786783670596
FBTR0087005	0.407894681363913	1	FBTR0087005	FBTR0087005	11.6240611912515	11.516102852766	11.6418374513717	12.182260622977	12.0427887148323	11.7491696627159
FBTR0100289	-0.43986932216324	1	FBTR0100289	FBTR0100289	11.4920300255836	10.9613999994424	11.3181703314132	10.8255421925117	10.8252381812663	10.853753795865
FBTR0080897	-0.168957785564988	1	FBTR0080897	FBTR0080897	12.1832681859694	12.1236494721723	12.357457956432	11.9236092274641	12.0340070730156	12.1972538456365
FBTR0077066	0.208359629751997	1	FBTR0077066	FBTR0077066	11.4881239531624	11.6124238857921	11.394565288387	11.321507691809	11.5701094438202	12.1181546292712
FBTR0304693	-0.440483010465933	1	FBTR0304693	FBTR0304693	11.587612616558	11.4323973660115	11.3830298973331	11.0293999182323	11.0399382548099	11.0237017168094
FBTR0070381	-0.97646648827181	1	FBTR0070381	FBTR0070381	10.9119617519048	10.7270712745382	11.1066891071993	10.0044698541537	9.98038560339159	9.86018248901163
FBTR0113387	-1.07142952636227	1	FBTR0113387	FBTR0113387	10.8598451917917	10.2095592573812	10.848444935463	9.67295889291649	9.77554197654992	9.3182231552726
FBTR0333328	-0.31766129911496	1	FBTR0333328	FBTR0333328	11.7515478117494	11.6545643273994	11.7233795471973	11.2210497478057	11.286611662304	11.6367704750846
FBTR0076945	-1.17584293205361	1	FBTR0076945	FBTR0076945	9.96951536540112	9.45831532101361	11.0466794681237	9.02654060302151	8.89274697010399	9.45380835413986
FBTR0071360	-0.248643177751716	1	FBTR0071360	FBTR0071360	11.9310708560521	11.7940498551593	11.8448784154392	11.5153108864664	11.5276435251707	11.7713398144515
FBTR0305959	-0.377753048473711	1	FBTR0305959	FBTR0305959	11.4640209398597	11.130610569249	11.6125021832478	10.8366188108482	10.8901152465483	11.3366250664491
FBTR0077470	-0.165265648780074	1	FBTR0077470	FBTR0077470	12.0591671297242	12.0273382014098	11.8667353331978	11.7778398785162	11.8141797515138	11.872436637501
FBTR0073937	-0.985580222282401	1	FBTR0073937	FBTR0073937	10.7589952626715	11.0742054166442	10.9178479723011	9.93481458076835	10.0098781385775	9.87007810051028
FBTR0072173	-0.309958036405452	1	FBTR0072173	FBTR0072173	11.7673913855967	11.7468512226523	11.9906246336015	11.525350860605	11.6152912286774	11.4421057284104
FBTR0300828	-0.254660733995777	1	FBTR0300828	FBTR0300828	11.9272293204801	11.843209539394	11.8161644456183	11.589212893228	11.6109236811594	11.6265909864626
FBTR0088124	1.3981196594728	1	FBTR0088124	FBTR0088124	9.04072437537483	9.48215895547919	9.09848599061522	10.0564127206374	10.4887622792377	11.1006636287181
FBTR0088740	0.114778357933568	1	FBTR0088740	FBTR0088740	12.586877716709	12.4979208471745	12.5483154453482	12.7928532268506	12.639246940514	12.5350288764843
FBTR0082827	0.142520324110996	1	FBTR0082827	FBTR0082827	12.3836893253413	12.1548907423949	12.3112550771783	12.3333711209458	12.38242771267	12.5609696976516
FBTR0346874	-0.283709955626169	1	FBTR0346874	FBTR0346874	10.3484227526113	11.007996558504	10.2122207505983	10.2713480054175	10.9108715619521	9.17389711450939
FBTR0087105	-0.183559492267844	1	FBTR0087105	FBTR0087105	12.0606290868995	12.1452781035471	12.1932377254445	11.8957728229609	12.058269745933	11.8903749962298
FBTR0100321	-0.489537699566237	1	FBTR0100321	FBTR0100321	11.4150293920663	11.4501360922541	11.4216648746231	10.8135176446149	10.7651883570859	11.2020774592711
FBTR0085077	-0.876591777395849	1	FBTR0085077	FBTR0085077	9.74932575527589	10.4662128066764	11.1751713879836	9.34087819531884	9.78642773447826	9.92490619232431
FBTR0088159	0.220026248055654	1	FBTR0088159	FBTR0088159	11.4173134949362	11.659800825903	10.869854794905	11.3942426227116	11.6239868564117	11.6814755772366
FBTR0083964	-0.369819483054445	1	FBTR0083964	FBTR0083964	11.6487659973755	11.4601754337273	11.5172247098414	11.209953132677	11.1732878448318	11.142088475797
FBTR0345317	-1.022743160945	1	FBTR0345317	FBTR0345317	9.76949109601962	9.38643208787363	11.0035668121736	8.74837737864702	8.77275755341823	9.82669814311257
FBTR0100356	-1.09200978431189	1	FBTR0100356	FBTR0100356	10.8320365782649	10.0918083220858	10.6381072829104	9.55822905774406	9.30978501868267	9.51815307102036
FBTR0333324	0.139589011645752	1	FBTR0333324	FBTR0333324	12.3518019886435	12.2946936344022	12.597864925894	12.3966287366272	12.5569515164227	12.7102784222403
FBTR0334098	0.133567840347101	1	FBTR0334098	FBTR0334098	12.0673350739787	12.1514871325757	12.2563158311506	12.548668738712	12.2788637590321	12.0025837555342
FBTR0077828	-0.0959505079388631	1	FBTR0077828	FBTR0077828	11.5900443834789	11.9058866196914	12.1000217538332	11.5046664618074	11.660792101248	12.1160771905102
FBTR0075878	-0.26177216279386	1	FBTR0075878	FBTR0075878	11.7659582289972	11.631206362695	11.5167221018177	11.3443725837501	11.2330529012221	11.5465805136841
FBTR0332033	-0.861636648992804	1	FBTR0332033	FBTR0332033	10.7423301129494	11.1331227781878	10.7423847538511	9.66533280909342	10.0058917553607	10.3293221148667
FBTR0073705	-1.08814402416511	1	FBTR0073705	FBTR0073705	10.1917970467574	9.60125539204561	11.0291658690741	9.25964300888656	9.15279534472673	9.49702210091761
FBTR0071813	-0.296329049315906	1	FBTR0071813	FBTR0071813	11.5774359013418	11.3067317867356	11.37528807486	11.1994307114847	11.2689787468576	10.8898691882512
FBTR0079701	0.295223971312725	1	FBTR0079701	FBTR0079701	10.928710329851	10.8573687232268	11.0570864765974	10.8126549011025	10.9165452780422	11.7931744233585
FBTR0343562	5.06723564584698	3.97346025449848e-23	FBTR0343562	FBTR0343562	5.06269085895282	4.6719527944267	5.45343512796187	9.75428839439028	9.32052391339757	10.5949938507295
FBTR0084128	0.0738261118366785	1	FBTR0084128	FBTR0084128	11.4209605543883	11.3597138551792	11.5830382105189	11.0897567759137	11.3865774533583	11.9741926585724
FBTR0080182	12.5841194951637	1.71043110402266e-19	FBTR0080182	FBTR0080182	2	2	2	10.0358594432152	9.85155343087775	10.3052113745499
FBTR0088380	-0.223934201962229	1	FBTR0088380	FBTR0088380	11.5105477777233	11.0263569425245	11.0577776151975	10.8383153829448	11.0644216807804	11.0630553175834
FBTR0083237	0.190929573500143	1	FBTR0083237	FBTR0083237	11.5447973645728	11.5526877398688	11.1546428392286	11.6397048870094	11.8023534341855	11.3868870334664
FBTR0075648	-0.0827774441896875	1	FBTR0075648	FBTR0075648	12.3357108286118	12.3727685664399	12.6742168178396	12.3237143256023	12.3775508922982	12.4542845801167
FBTR0071393	-0.144366863346633	1	FBTR0071393	FBTR0071393	11.9460191457544	11.7476711466601	11.6983337912951	11.7256297658726	11.6126722871394	11.6319320563312
FBTR0080391	0.400355201603755	1	FBTR0080391	FBTR0080391	10.9672582537492	11.105884511489	10.5196939288528	11.5174303794004	11.4219119527797	10.821818690634
FBTR0081300	-0.234392915933023	1	FBTR0081300	FBTR0081300	11.7010720206916	11.4596751223977	11.3918271209018	11.2352845303281	11.2606385394948	11.3707141359697
FBTR0088816	0.529114978202883	1	FBTR0088816	FBTR0088816	11.3624201119993	11.0524716661676	11.0898932223369	11.7958506402777	11.6725753910245	11.6382188421383
FBTR0078769	-0.27024878470565	1	FBTR0078769	FBTR0078769	11.6311629806851	11.5648344831972	11.3387894655427	11.1538339201602	11.3002389715438	11.2833148902547
FBTR0479909	-0.120529759345112	1	FBTR0479909	FBTR0479909	11.7688231199277	11.8250675075613	11.6978904877283	11.7155110931923	11.8080879523193	11.3741950520668
FBTR0079250	0.950781040970411	1	FBTR0079250	FBTR0079250	10.4678263622857	9.47227195343555	9.61848912005434	10.7033291022037	10.9016039167837	10.9945968613391
FBTR0339177	-0.280330857065006	1	FBTR0339177	FBTR0339177	11.5770273357815	11.4641716905162	11.2658934330592	11.1214545218832	11.2381593538839	11.1222149303364
FBTR0072175	-0.177652935156398	1	FBTR0072175	FBTR0072175	11.7395498932121	11.7808930162781	11.4577219604441	11.4585304651398	11.5368820732759	11.4705691728629
FBTR0333142	-0.0764936946114292	1	FBTR0333142	FBTR0333142	12.0085580083895	12.0524402737481	11.9621127974533	12.113518838093	11.9566064886993	11.694528558231
FBTR0335263	0.794368996830296	1	FBTR0335263	FBTR0335263	10.240079513357	10.4041231374873	10.7207276947738	11.072562166852	11.2432477958681	11.443763203788
FBTR0333083	0.266307446575197	1	FBTR0333083	FBTR0333083	11.8915302589435	11.9139441497878	11.6524002403672	12.1512026366973	12.1344946563448	11.9787729473982
FBTR0086303	-0.264613083230666	1	FBTR0086303	FBTR0086303	11.4732714944496	11.1981505893734	11.15657984744	10.8126549011025	10.8580413681546	11.3282745665001
FBTR0075943	-3.30164678899308	7.75563768987961e-06	FBTR0075943	FBTR0075943	10.1003676111006	9.95082585511134	9.9471779138884	7.42492082610826	6.74641174863199	5.44120146469853
FBTR0085987	-0.501483533649989	1	FBTR0085987	FBTR0085987	9.80201992567867	9.99015812562504	11.1985490119768	10.0680273081159	10.0861183515898	9.7340123315636
FBTR0076915	0.626271338443887	1	FBTR0076915	FBTR0076915	10.7320910453384	10.5238269308128	11.0150002844047	11.1974491848513	11.2805746249291	11.6659385393992
FBTR0076633	-0.129564806034852	1	FBTR0076633	FBTR0076633	11.7652411164632	11.6110728767036	11.4162855275318	11.3953955254484	11.4500584839126	11.5750916737276
FBTR0073178	-0.492685268174052	1	FBTR0073178	FBTR0073178	11.213186756248	10.9407550861224	11.2813621756488	10.919895676918	10.6292733260508	10.3832937458924
FBTR0080158	0.670034585103316	1	FBTR0080158	FBTR0080158	10.4221541113947	11.0052565192575	10.7543721907869	11.3791704390425	11.4670732111516	11.3977591467829
FBTR0074657	1.7216717525718	2.92225474221873e-09	FBTR0074657	FBTR0074657	8.87778188064404	8.76747857396627	8.7878779254327	10.4237632535409	10.4569945543594	10.6818276071386
FBTR0080050	-0.365541290973717	1	FBTR0080050	FBTR0080050	11.3244664552221	11.1007596946215	11.532222101607	10.7970366381064	10.808552583051	11.2432679040867
FBTI0019183	3.10814957716371	5.32295927186692e-32	FBTI0019183	FBTI0019183	7.1975043805107	7.11698071344062	6.68696629665565	9.94114415909991	10.2646578469186	10.0418734628975
FBTR0082670	-0.329780468261956	1	FBTR0082670	FBTR0082670	11.6065526501512	11.5860774924925	11.5197351268209	11.2410676096275	11.1691348664015	11.3138460038151
FBTR0083779	-1.34795344563948	1	FBTR0083779	FBTR0083779	10.1735365062912	10.6848865375408	9.73714576546822	9.00555417496077	9.0507195526049	8.63834562582467
FBTR0087399	-1.42307080998513	0.357949575867455	FBTR0087399	FBTR0087399	10.3017113270141	10.1212104953993	10.680008847347	9.00555417496077	8.88408588841565	9.01945139322343
FBTR0332597	-0.00591526836028489	1	FBTR0332597	FBTR0332597	12.1958294227752	12.0072796457888	12.3822250595364	12.1236412970455	12.1870792444129	12.276897359805
FBTR0070801	-0.23170003864655	1	FBTR0070801	FBTR0070801	11.7281874985664	11.9077218321429	11.7181427687442	11.6367831868338	11.5737047032149	11.450923673766
FBTR0100870	-0.248892726918027	1	FBTR0100870	FBTR0100870	10.575646557772	10.6458359836345	11.4360897127064	10.8057343164253	10.9257177404667	10.2645260359874
FBTR0073495	-0.443363771698358	1	FBTR0073495	FBTR0073495	11.3552900968126	11.2160347684578	11.3245019455769	10.9142765038353	10.8653937529999	10.7900296072126
FBTR0114505	0.256439767593901	1	FBTR0114505	FBTR0114505	10.7618740001999	10.9507584863384	9.71277880305913	10.5809867897474	10.6004833405337	11.2014244349977
FBTR0303428	-1.68452239852185	0.0987332025336486	FBTR0303428	FBTR0303428	10.0704928590684	9.93795215803895	10.5844384359174	8.81192417621804	8.52045473308553	8.27108274603476
FBTR0078012	-0.0713069704839473	1	FBTR0078012	FBTR0078012	11.83319262823	11.8462749509848	11.6578807124753	11.7813718744512	11.794671779593	11.5414294090325
FBTR0084214	-0.304875414967557	1	FBTR0084214	FBTR0084214	11.3200785783127	11.0696225075575	10.9642958607407	10.6385942813376	10.6455924335505	11.1256609938058
FBTR0077803	-0.868520445334737	1	FBTR0077803	FBTR0077803	10.3712232848103	10.9507584863384	10.7814036965644	9.97392636525958	10.0151762394453	9.52651955322019
FBTR0087480	0.244144023825872	1	FBTR0087480	FBTR0087480	12.1627221053979	12.0865411927186	12.2169456686939	12.5553889169851	12.362820731788	12.2678809757867
FBTR0076273	-0.0374267736232559	1	FBTR0076273	FBTR0076273	12.213285999116	12.07515467536	12.202017622611	12.1932400451371	12.1341903363965	12.0515964126408
FBTR0303819	-6.83791714075949	3.782471763217e-32	FBTR0303819	FBTR0303819	9.37745190535871	9.24028875283609	10.2694288905155	3.77431986700045	2.77504493087687	3.76504025563936
FBTR0073608	2.54562073376794	0.0482763518295079	FBTR0073608	FBTR0073608	7.76643770616216	6.07677399929648	8.31031811746064	10.1739384531629	10.0322619165715	10.2966765093957
FBTR0089511	-0.262429736395214	1	FBTR0089511	FBTR0089511	11.6358781592765	11.4706420906476	11.762060961761	11.3739162402573	11.1667563573177	11.5336681022384
FBTR0078700	-0.0726222562851346	1	FBTR0078700	FBTR0078700	12.0912789858727	12.1875862592596	12.1764709071641	11.9079416566725	12.0258279847141	12.2803026806816
FBTR0084213	-0.179937838866016	1	FBTR0084213	FBTR0084213	11.6856162671596	11.5819457905587	11.9757079147371	11.4323719672707	11.5405609909373	11.7429004764238
FBTR0080127	0.111304312210444	1	FBTR0080127	FBTR0080127	10.8134264367785	10.133809491085	11.4238110097951	10.9262909033825	10.9037478942946	11.1434490264595
FBTR0334327	-0.846616316866689	1	FBTR0334327	FBTR0334327	10.6690819857046	10.1148694959516	10.8356060437052	9.84315476169541	9.69530186916068	9.63689386713196
FBTR0088160	0.692189747073645	1	FBTR0088160	FBTR0088160	10.0588358080144	10.4889469770195	9.43063252212021	10.7126085996601	11.0301581975124	10.4342076231185
FBTR0084561	0.408196981803393	1	FBTR0084561	FBTR0084561	10.6536653217771	10.7501668369648	11.037598934025	10.8109278647504	11.1053614524347	11.6478376404322
FBTR0071240	1.39079416451189	1	FBTR0071240	FBTR0071240	8.49391748294954	8.58867087687284	9.67002482022495	10.1205609411946	10.1846284456567	10.8081579312071
FBTR0081028	0.222119547981527	1	FBTR0081028	FBTR0081028	11.5667754109008	11.7732630795289	11.5906996124733	12.0966067679946	11.8896761588408	11.571052985771
FBTR0076139	-1.00209961114992	1	FBTR0076139	FBTR0076139	9.68556607193288	9.49002005993916	10.6279044224187	7.72552317602149	8.20523418762861	10.0491506152244
FBTR0086533	-0.0510869038784408	1	FBTR0086533	FBTR0086533	11.9390413513487	11.8200089570182	11.758239158428	11.7604964733717	11.8401599120716	11.7686973149163
FBTR0084475	0.150221742971845	1	FBTR0084475	FBTR0084475	11.7540800478652	11.9007355702985	11.8925339050533	12.1651263473396	12.0877995988285	11.7088436377321
FBTR0082497	-0.231868041454543	1	FBTR0082497	FBTR0082497	11.1742808257817	11.4576721402453	11.1796233337244	10.7419081526648	11.3061944490802	11.0318057241719
FBTR0080900	0.185541764411507	1	FBTR0080900	FBTR0080900	12.4563504295136	12.7880654908765	12.6919108006031	12.7937278899521	12.8331991286627	12.8837247323858
FBTR0084892	-2.57486975861337	1.42152581538761e-05	FBTR0084892	FBTR0084892	9.98067869508543	10.085336473745	9.59392133174759	7.81094930028551	6.65433664605551	7.38474722286036
FBTR0080603	-0.939116398826856	1	FBTR0080603	FBTR0080603	10.4957623750577	9.59580161224138	10.5815576884032	9.09342237647761	9.08135019754859	9.77145221784326
FBTR0070186	-0.899855598960563	1	FBTR0070186	FBTR0070186	9.44707034332424	9.06718360470431	10.7864161983601	8.74476357263077	8.93249174368004	9.44279959388915
FBTR0345261	0.872643622338577	1	FBTR0345261	FBTR0345261	9.99787398066524	8.98055712246423	2	10.2950152464238	8.62811012506627	10.1581639795328
FBTR0100379	-0.0156262015437722	1	FBTR0100379	FBTR0100379	11.6089527272854	11.3767741527221	11.3290893648098	11.2301244817619	11.3158870566796	11.6949925589412
FBTR0088007	-0.210402953478949	1	FBTR0088007	FBTR0088007	11.5326283961898	11.2243054496082	11.4598151606902	11.0754422041477	11.1059823087884	11.4006066637511
FBTR0303476	-1.95286980679811	1	FBTR0303476	FBTR0303476	8.25330127270601	7.62515971628122	10.434982448825	6.54379600943289	7.35154449404948	7.90459782343618
FBTR0073838	-0.365802908638707	1	FBTR0073838	FBTR0073838	11.3058483905882	11.0451537103929	11.381374429155	10.8083334276141	10.8879508983709	10.9579502050638
FBTR0087782	-0.365158340902428	1	FBTR0087782	FBTR0087782	11.3807949049158	11.3920626969275	11.438214512303	11.0588029216841	11.0891246870955	10.9656620696715
FBTR0079175	-0.167928105987597	1	FBTR0079175	FBTR0079175	11.6715248166813	11.4551644956205	11.6496521773369	11.5566049785856	11.4397524868577	11.2727853612704
FBTR0334890	-0.265872513066034	1	FBTR0334890	FBTR0334890	11.4515938706855	11.1806492242209	11.3175933498318	10.9413669051514	11.0790412372148	11.139363519161
FBTR0071180	-0.219659829668903	1	FBTR0071180	FBTR0071180	11.5957026166254	11.5209068851377	11.4000260817623	11.2696403098509	11.2980672335351	11.2986612100751
FBTR0086274	-0.182239298444259	1	FBTR0086274	FBTR0086274	11.6514850429162	11.6912530980946	11.4498452993946	11.4216611432985	11.4134099477424	11.4237467019439
FBTR0089766	-0.136561686950243	1	FBTR0089766	FBTR0089766	11.107954156326	10.7452488180352	11.5465728749601	10.9570680019929	11.1631812249678	10.9725676766815
FBTR0302616	-1.78975161225657	0.0292987940282662	FBTR0302616	FBTR0302616	10.0681689718487	9.5036747573747	10.3415834570066	8.3663074859629	8.2463630943042	8.07968319376036
FBTR0301661	-0.361876525358817	1	FBTR0301661	FBTR0301661	11.0683884371721	11.0597526894523	10.6619401173148	10.3507566032539	10.437395320242	10.8947247033666
FBTR0074238	-0.339786629703485	1	FBTR0074238	FBTR0074238	11.4507021133325	11.3883871653558	11.4959629433391	11.0968611502147	11.0972659116643	11.1249724393067
FBTR0304851	-0.223450274213125	1	FBTR0304851	FBTR0304851	11.6085529916039	11.7704418470726	11.6162605276	11.3785875832457	11.5071080423017	11.4421057284104
FBTR0082046	0.160354054821308	1	FBTR0082046	FBTR0082046	12.1907646383346	12.2368876215238	12.451971540212	12.6528478173892	12.4005070962591	12.2969041108945
FBTR0339720	-0.35136939311704	1	FBTR0339720	FBTR0339720	10.975961863086	10.5084287434177	10.6334785620104	10.2472860214177	10.703350869412	10.0835789139482
FBTR0300226	1.23438079671404	1	FBTR0300226	FBTR0300226	9.33168590758285	9.30633328926056	9.53756024655262	10.4759191694062	10.5889821887379	10.7908980457394
FBTR0273192	3.79588187882948	2.13055525723095e-100	FBTR0273192	FBTR0273192	6.12443144000297	6.17756942000693	6.17800578048073	9.85325867844056	9.9488939665896	9.82669814311257
FBTR0083245	-1.91975874326083	0.131249931219873	FBTR0083245	FBTR0083245	9.71111120389686	9.35664502325283	10.4371088786228	7.71817064254	7.86724487657766	8.34862610896306
FBTR0344381	-1.91975874326083	0.131249931219873	FBTR0344381	FBTR0344381	9.71111120389686	9.35664502325283	10.4371088786228	7.71817064254	7.86724487657766	8.34862610896306
FBTR0073151	-0.556414182292359	1	FBTR0073151	FBTR0073151	10.8772061714955	10.4400743926879	10.3163912615494	9.83468043738925	9.91952776097303	10.2456464721453
FBTI0020127	2.58326373665968	4.83279196923371e-12	FBTI0020127	FBTI0020127	7.3658952262308	7.06530073553478	7.76408163068674	9.81413662970151	10.1893231258657	9.91059444167056
FBTR0071582	-0.347064827896462	1	FBTR0071582	FBTR0071582	11.3562428039155	11.2225371479294	11.2706707357106	10.8651926591513	10.8785343532379	11.0623362178895
FBTR0080164	-0.120928056163923	1	FBTR0080164	FBTR0080164	11.5851767437963	11.4790598317979	11.348989566323	11.2896198065043	11.4564016880881	11.3090042367082
FBTR0085511	-0.764009010802269	1	FBTR0085511	FBTR0085511	10.5043825944677	10.3139987776319	10.8500417929711	9.89787053659327	10.0798113013295	9.36562588264288
FBTR0332651	-0.321571447629749	1	FBTR0332651	FBTR0332651	11.1403929480642	11.1891246697806	11.4954528719425	10.7509435609853	10.8054979951611	11.2727853612704
FBTR0076976	0.788087248904076	1	FBTR0076976	FBTR0076976	10.2213783371997	10.3062279777257	10.3278968211658	11.2138793383214	11.056092445986	10.9314171607603
FBTR0079431	-0.828758688215762	1	FBTR0079431	FBTR0079431	8.70008090728843	8.35899626732678	10.5767436228381	8.38034988998363	8.42814440620205	9.24406427612009
FBTR0075492	-0.352393013391045	1	FBTR0075492	FBTR0075492	11.244396871424	10.916897524587	11.2890347916622	10.7847711170405	10.7333959563646	10.9003688938858
FBTR0336462	-0.167784761871818	1	FBTR0336462	FBTR0336462	11.1994498320898	11.3693350840346	11.0157118767643	11.1572361548014	11.1991220520193	10.6948774178428
FBTR0077739	-0.571010183530453	1	FBTR0077739	FBTR0077739	10.9054678607787	10.8596459505693	10.9942099303069	10.211078316946	10.1704520412151	10.6274429114194
FBTR0343129	-0.140359490024084	1	FBTR0343129	FBTR0343129	11.0799688653922	11.1186174697429	10.4487485467065	10.8083334276141	10.8734383325319	10.6274429114194
FBTR0082651	-0.631773646369417	1	FBTR0082651	FBTR0082651	9.26831473419979	8.66008928244124	10.6880665270563	9.09057804525866	8.73150931925799	9.56561090673775
FBTR0082604	-0.274899371786793	1	FBTR0082604	FBTR0082604	11.5058332554566	11.5380701403089	11.5025775127633	11.2184464477141	11.2689787468576	11.2343574470236
FBTR0084864	-0.644258221369849	1	FBTR0084864	FBTR0084864	10.5095301108252	10.7905111522534	9.97085543519984	9.64415081114904	9.74557406029344	10.0418734628975
FBTR0086643	-1.1647349345602	1	FBTR0086643	FBTR0086643	10.2847982067427	9.86879039491931	9.78300781696527	8.00470177685037	8.2144758081177	9.67878293922925
FBTR0308925	-0.438602599090927	1	FBTR0308925	FBTR0308925	10.8078659003591	10.8466938750578	10.2097353113991	10.2408866486959	10.3404801971505	10.0389522928173
FBTR0473587	-2.53231827982324	0.0251146715840063	FBTR0473587	FBTR0473587	9.37932767314186	9.27026936657818	10.2670401596266	7.20059685345321	7.81352211879523	6.17459665349328
FBTR0086156	-0.373099844557285	1	FBTR0086156	FBTR0086156	11.087446601177	10.8258809055206	10.7146050010694	10.3696508601938	10.4820818774959	10.6705473281724
FBTR0080549	-1.17036297135795	1	FBTR0080549	FBTR0080549	10.0820564749993	9.84906029380962	10.5196939288528	8.24875832231591	8.88697869682365	9.59375206970235
FBTI0019554	1.71178223953423	0.00866756608998538	FBTI0019554	FBTI0019554	8.36353758135256	8.91491617389358	8.31956862918815	10.2421687961144	10.1416743550193	10.3855951508788
FBTR0085603	1.26618510837074	1	FBTR0085603	FBTR0085603	9.43088280181038	9.06455380228851	9.04092598737438	10.7491410006569	10.3117045891786	10.2392979790487
FBTR0085392	-0.702877304861769	1	FBTR0085392	FBTR0085392	10.5674429841689	10.2425071362858	10.8917270369802	10.1037317035713	9.74875805284523	9.79415162008195
FBTR0084995	-0.896482641976721	1	FBTR0084995	FBTR0084995	10.5500621277148	10.248312315914	10.3818811355612	9.20545990649493	9.48611096675449	9.77145221784326
FBTR0083756	4.81255630946151	3.34032268148554e-74	FBTR0083756	FBTR0083756	5.33427554670746	5.32715006124211	4.34592024796715	9.68243515694614	9.79723196939831	9.68627016527941
FBTR0080132	0.224292099390209	1	FBTR0080132	FBTR0080132	11.9403125540779	11.7599144147219	11.9163557642214	12.224713141583	12.0627539309763	11.9988304022439
FBTR0339153	-0.972378270218153	1	FBTR0339153	FBTR0339153	10.3918118719349	10.103384987024	10.245361712479	9.65188938701407	9.55684383836475	8.28594316259184
FBTR0075724	-1.05677700580479	1	FBTR0075724	FBTR0075724	10.3674481320952	9.83678319977069	10.376351094789	9.42004961570719	8.6418758136072	9.31339608043987
FBTR0085652	-0.391768295888429	1	FBTR0085652	FBTR0085652	9.51177426612067	10.161145971803	9.56309819420079	7.17933625487328	8.85483422757071	10.4518858749153
FBTR0332500	-1.13002578935269	1	FBTR0332500	FBTR0332500	10.360817750803	10.1525040566642	10.3719117491774	9.23151531191688	9.06100219668647	9.22619791290049
FBTR0332503	-1.13002578935269	1	FBTR0332503	FBTR0332503	10.360817750803	10.1525040566642	10.3719117491774	9.23151531191688	9.06100219668647	9.22619791290049
FBTR0080889	-0.188757904861401	1	FBTR0080889	FBTR0080889	11.1935984492382	11.0256810787993	11.1700665708238	10.6444244679574	10.7533481566362	11.3336482904905
FBTR0088074	-1.10969207302884	1	FBTR0088074	FBTR0088074	10.2442026136996	9.18082155390261	10.2670401596266	9.1762447613151	8.63156388058681	8.76041382198916
FBTI0019468	1.55708274079201	0.0292987940282662	FBTI0019468	FBTI0019468	8.5111285857035	8.5850054409985	9.00123588132001	10.1065502448875	10.3052313103338	10.3624142074202
FBTR0087082	0.0964939201562601	1	FBTR0087082	FBTR0087082	11.5560355602368	11.8301083831631	11.9311414200712	11.7057857024672	12.0238580843455	11.8838777341556
FBTR0300904	1.05667527958812	1	FBTR0300904	FBTR0300904	9.04309285678503	9.48215895547919	9.83553984904851	10.775945743551	10.5319089071952	10.2720092225208
FBTR0085586	-0.0281236019390867	1	FBTR0085586	FBTR0085586	11.69769344995	11.3650669017429	11.6840800748954	11.7108881302907	11.4915123008959	11.4721942860217
FBTR0078921	-0.295738305086463	1	FBTR0078921	FBTR0078921	11.3746959402918	11.2290103519352	11.3741787010305	11.0463797904196	11.0222861340267	11.0288640767628
FBTR0300730	12.1142106851591	8.18583853068473e-18	FBTR0300730	FBTR0300730	2	2	2	9.35516907565844	9.58026712636508	9.84688186342972
FBTR0084348	-0.607893239642478	1	FBTR0084348	FBTR0084348	10.619950876526	10.9550245153812	10.5455472700335	10.1261273423469	10.0798113013295	10.1296150678704
FBTR0079829	0.481584234765228	1	FBTR0079829	FBTR0079829	10.5206204532867	10.9921697894649	11.0687910394458	11.1868348309054	11.3881096720018	11.4899507447631
FBTR0088001	-0.223552718426538	1	FBTR0088001	FBTR0088001	11.206862886509	11.2893806931553	11.6637944906426	10.9955890415379	11.1312100780924	11.3788232472729
FBTR0072436	-0.310983230792797	1	FBTR0072436	FBTR0072436	11.137070834441	10.787324801598	11.0100092860156	10.5304590724923	10.5675053654111	10.8987585199786
FBTR0083063	-0.222690333221383	1	FBTR0083063	FBTR0083063	11.3033806606473	11.0800764172365	11.0529326774838	10.8126549011025	10.8727088579067	11.0844633088815
FBTR0300762	0.0822259888710868	1	FBTR0300762	FBTR0300762	11.7482855350643	11.735323087559	11.8448784154392	12.1015599676164	11.8244016911621	11.6089715699832
FBTR0081930	-1.08077636441399	1	FBTR0081930	FBTR0081930	10.3105857009183	10.2540942299912	10.1821090889979	9.12434541168679	9.4197431513005	8.93397890174316
FBTR0087420	-0.851540050645477	1	FBTR0087420	FBTR0087420	10.3589177457254	10.6414310590286	10.5738474539375	9.73620287743037	9.68037246474366	9.62330635931402
FBTR0087593	-0.137333648167218	1	FBTR0087593	FBTR0087593	11.5173778789054	11.3666689502314	11.2736485364599	11.2249459111214	11.2330529012221	11.299271680381
FBTR0085463	-0.123200914908448	1	FBTR0085463	FBTR0085463	11.1135993440266	10.7303933634262	11.244197617674	10.719989461655	10.6967715385898	11.2740281255631
FBTR0082630	-0.050231421306828	1	FBTR0082630	FBTR0082630	11.3471665839925	10.9299596233184	11.5101722133417	11.0947335088954	11.2124444041251	11.3759323656568
FBTR0336460	-1.67969846946751	1	FBTR0336460	FBTR0336460	9.90326794185697	8.57024985432657	10.0410408075542	7.81094930028551	7.71928430155595	8.32003353588479
FBTR0083563	-0.0835029317146981	1	FBTR0083563	FBTR0083563	11.5135399265554	11.260947742139	11.2562911059154	11.2020685204803	11.1685406066556	11.4141970522403
FBTR0334843	-0.459786951565043	1	FBTR0334843	FBTR0334843	10.7611548541575	10.2319985822405	10.3163912615494	9.99689439027068	9.60331618666493	10.3088537736975
FBTR0073273	0.313935989230546	1	FBTR0073273	FBTR0073273	11.639013071888	11.6541270933689	11.9303868562335	12.2093902112894	11.994317556126	11.9669106632985
FBTR0086808	0.0549021492181297	1	FBTR0086808	FBTR0086808	11.3878002820073	11.3288163022426	11.3863351456999	11.0940235972665	11.3835081255206	11.7221077818993
FBTR0083701	-0.285259454353264	1	FBTR0083701	FBTR0083701	11.1769793468012	10.9066557160766	10.8784870503924	10.7500425623449	10.6676288596172	10.7105665455097
FBTR0086836	-0.343643435945938	1	FBTR0086836	FBTR0086836	11.0549550040464	11.083327790071	10.8753540212235	10.7014660188019	10.7730281815961	10.5057742339411
FBTR0074454	-0.121405352096279	1	FBTR0074454	FBTR0074454	11.4241441859539	11.3623928612355	11.1884862218123	11.1531525093732	11.2996963434514	11.1643751194613
FBTR0086151	-0.0264530466158294	1	FBTR0086151	FBTR0086151	11.3643155131388	11.4461007125164	11.5622442878127	11.086191426316	11.5396421406502	11.6187866883546
FBTR0070179	-0.880966005194722	1	FBTR0070179	FBTR0070179	10.4010740646535	9.81504363475895	10.3652270119486	9.24436865073647	9.09642504633805	9.62914525360769
FBTR0079016	-0.287385599912708	1	FBTR0079016	FBTR0079016	11.0156975568654	11.2540396336125	11.2010537807769	11.0660609844841	10.9782048042541	10.5184133492521
FBTR0087481	0.263521818513565	1	FBTR0087481	FBTR0087481	11.9633173926469	11.904049069743	12.0470561653694	12.3498191938829	12.1923507406824	12.1584145143518
FBTR0307091	-0.764685721522472	1	FBTR0307091	FBTR0307091	10.1396309334118	8.97776441914684	10.4048785746822	8.99646568821137	8.84594181115966	9.63108631209805
FBTR0079546	-0.28518882696262	1	FBTR0079546	FBTR0079546	11.1683262522639	11.2927552954588	11.1292221706144	10.976457085527	11.0150321464775	10.7333332067282
FBTR0088013	-0.0975065903244337	1	FBTR0088013	FBTR0088013	11.9561087956929	12.1496272280909	12.256917842326	11.9975954680658	12.0466745743101	12.0406854559007
FBTR0332731	0.339247105934238	1	FBTR0332731	FBTR0332731	11.201041553511	11.1148093681271	10.911744281765	11.2493802322702	11.3906597590625	11.5980972500305
FBTR0079868	0.404008471240994	1	FBTR0079868	FBTR0079868	10.6644742598247	11.2130694253203	10.8855115880744	11.1585948053031	11.2969801373525	11.5434920584435
FBTR0079147	-0.349704637520414	1	FBTR0079147	FBTR0079147	10.8963270242969	10.5171104372617	10.9322415744079	10.2937792345225	10.1822753642289	10.7856795558053
FBTR0078270	-0.00769393515311622	1	FBTR0078270	FBTR0078270	11.5229036247645	11.4035537800138	11.5411462687653	11.7680820656482	11.3937139255321	11.2337188749747
FBTR0083728	-0.282905369924495	1	FBTR0083728	FBTR0083728	11.106256283592	10.8359394519557	10.7637215096645	10.6405402959205	10.458939912753	10.7681469876789
FBTR0334942	-0.851783373443633	1	FBTR0334942	FBTR0334942	7.74331918443112	9.62465306250853	10.3071202885239	7.6268870984571	9.32052391339757	8.73536962292587
FBTR0083736	2.37925467315698	4.0366775836588e-21	FBTR0083736	FBTR0083736	7.54368452170109	7.6604188764496	7.26754825142669	9.89134779024496	9.94473521439877	9.71766437496777
FBTR0302285	0.060162517210369	1	FBTR0302285	FBTR0302285	12.0832458584398	12.1198546472205	12.3291128733767	12.4377766513649	12.1729270203025	12.090911753914
FBTR0087745	0.253901616563585	1	FBTR0087745	FBTR0087745	11.2541409582122	11.3815362347316	10.9390097969868	11.3733312574374	11.5202098532095	11.4732766786863
FBTR0087232	-0.397960905190894	1	FBTR0087232	FBTR0087232	10.9503229761457	10.8118368887288	11.2234031334275	10.5991123772015	10.4482078333434	10.7610738633878
FBTR0335002	-0.834020083621961	1	FBTR0335002	FBTR0335002	10.312550392654	9.91769524146691	9.19714044162589	8.77342368906488	9.12855667822032	9.21329938851897
FBTR0086342	-0.0698715588832131	1	FBTR0086342	FBTR0086342	11.4560444079585	11.2482575002852	11.4152072469753	11.4645847764446	11.3503557666108	11.0766505482649
FBTR0076405	-0.113408691527716	1	FBTR0076405	FBTR0076405	11.4086145983839	11.3719962998481	11.2884460369542	11.2964243488014	11.3576732227408	11.0608969423192
FBTR0071392	-0.767219941228636	1	FBTR0071392	FBTR0071392	10.3627152568967	9.51912349760314	10.2682350194613	9.22634174022963	8.98203423237492	9.69742864813222
FBTR0300891	0.412614558460382	1	FBTR0300891	FBTR0300891	11.2612789321408	11.1192511772354	11.242374819024	11.7747422728674	11.5313460467104	11.5445222783231
FBTR0074393	11.9609102713272	2.65448701381371e-17	FBTR0074393	FBTR0074393	2	2	2	9.21332605624572	9.71334157375097	9.39333748296676
FBTR0333415	1.24426208977511	1	FBTR0333415	FBTR0333415	9.09652157214287	8.83075168619522	8.24384850530433	9.63050761026824	9.57130311820409	10.5749665540452
FBTR0085277	0.112416262309983	1	FBTR0085277	FBTR0085277	12.2750411682791	12.3058706696096	12.2872920062591	12.5633607393668	12.3182416762084	12.3093825334904
FBTR0086477	0.208609645608364	1	FBTR0086477	FBTR0086477	11.5066915880474	11.5620404520167	11.5897441592769	11.7857747441383	11.8857044932706	11.5976010098891
FBTR0080488	0.183738392653682	1	FBTR0080488	FBTR0080488	11.8816388616456	11.799595497869	11.9201614279808	12.2107006450599	12.0189215334776	11.9088932660102
FBTR0084893	-0.111372480191084	1	FBTR0084893	FBTR0084893	11.1742808257817	10.8732343425455	10.7905800206762	10.9818396572306	10.859514845767	10.6771382048867
FBTR0343927	-2.35135371996476	2.23675462539642e-20	FBTR0343927	FBTR0343927	9.65801601946056	9.75758959768043	9.50954267888929	7.32197307449438	7.14473008726164	7.49116808988027
FBTR0346611	-0.0962367790770741	1	FBTR0346611	FBTR0346611	11.1214656796954	10.8992953664279	11.2066736610259	10.8255421925117	10.6810243133266	11.3590500483521
FBTR0072141	-0.385141463913992	1	FBTR0072141	FBTR0072141	10.4905654114586	10.3073406578935	11.0284608835056	10.0284474426846	10.1197080060252	10.5668771369563
FBTR0080270	0.966814218020965	1	FBTR0080270	FBTR0080270	9.55390601533825	9.61928718225267	9.5862770649334	10.5646817281952	10.6378853356788	10.4375388380333
FBTR0071540	-1.00479248733356	1	FBTR0071540	FBTR0071540	10.1506555187254	9.06191919740788	9.72849044734908	7.92391583547496	8.60017832682315	9.3012572573003
FBTR0078415	0.359278776203776	1	FBTR0078415	FBTR0078415	11.383133812251	11.2563460137794	11.316438693945	11.7892873908799	11.6420788368141	11.5976010098891
FBTR0077144	-0.179325690331953	1	FBTR0077144	FBTR0077144	11.2126608245602	11.1299818328896	10.9094487237927	10.8400099622597	10.9355309909506	10.9548538795164
FBTR0072634	-2.28743252588	0.757650374806532	FBTR0072634	FBTR0072634	7.83365027630897	10.0257450383204	7.84958298128211	6.47566569253424	6.92590726632046	6.73268010575051
FBTR0077917	0.288225587861682	1	FBTR0077917	FBTR0077917	11.077082461243	11.2011467240865	11.2634988363194	11.7365879745847	11.4441783606817	11.1757231455941
FBTR0273258	0.0768581783525856	1	FBTR0273258	FBTR0273258	11.8076491200713	12.0198913086848	12.1780610331473	12.2995936253001	12.0199101959099	11.9116905413664
FBTR0077243	-0.528010231548592	1	FBTR0077243	FBTR0077243	10.624702782026	10.3446700613752	10.2441477496503	9.6107907544348	9.83367257892019	10.1648788745721
FBTR0070823	-0.650549463619106	1	FBTR0070823	FBTR0070823	10.4818619859258	10.7052892055897	10.4243030311151	9.9677392968628	9.83517114363184	9.87663766647463
FBTR0310661	0.00199001653102118	1	FBTR0310661	FBTR0310661	10.6278620458623	9.97343256820711	10.4189335301864	10.0135082141883	10.0491476159259	10.868637712733
FBTR0339642	-1.23697380683002	1	FBTR0339642	FBTR0339642	10.0340450518883	9.99015812562504	10.0932127109775	9.02057556717957	8.65211456293967	8.73536962292587
FBTR0303857	-0.686349393070125	1	FBTR0303857	FBTR0303857	10.2857986037817	10.2575522883334	10.7772132670484	9.66724311257764	9.75826808441604	9.89452418791382
FBTR0334954	-1.97462942282418	0.0150668450370511	FBTR0334954	FBTR0334954	9.80062077560084	8.84307999571064	9.7440328259902	7.5461412866945	7.61147886794662	7.55799009793546
FBTR0081382	0.782524587916638	1	FBTR0081382	FBTR0081382	9.33748668538831	9.90157712513981	9.86426963702367	10.1107677590245	10.5001429167644	10.8115852669962
FBTR0112357	-2.56491888253075	0.030375178804635	FBTR0112357	FBTR0112357	9.05252808937471	8.34172316904031	10.0213338192092	6.47566569253424	6.37000608782645	7.3091723498535
FBTR0070800	-0.293483321480896	1	FBTR0070800	FBTR0070800	10.5991764794437	9.91331721999668	9.77630474956761	9.66915088993254	9.83367257892019	10.0286813655533
FBTR0082907	0.345025324724466	1	FBTR0082907	FBTR0082907	11.1785960399272	11.2266598187183	11.2736485364599	11.8058566533493	11.4981492774194	11.375353493551
FBTR0081841	0.530791464079045	1	FBTR0081841	FBTR0081841	10.4853496593405	10.6183060983379	10.2977893533125	11.1415190110485	11.0625038134058	10.7795673637892
FBTR0088308	-1.22631999334867	1	FBTR0088308	FBTR0088308	10.0785971118054	9.82440073235914	9.35617328976624	8.44413228047582	8.79140459294125	8.4311533251643
FBTR0078000	0.171587986382663	1	FBTR0078000	FBTR0078000	11.3181241188424	11.3548790720538	11.5675922584346	11.8213802346014	11.5964162377936	11.3029290874665
FBTR0306945	0.23246205243843	1	FBTR0306945	FBTR0306945	11.6999467093371	11.6848460351827	11.7922762966213	12.0944787512105	11.9597011343482	11.8074063332344
FBTR0076557	-0.340781267561991	1	FBTR0076557	FBTR0076557	10.9190714322317	10.8814757909237	10.7996983470847	10.4964797028067	10.6885049551799	10.3798347401816
FBTR0089623	0.271815497331356	1	FBTR0089623	FBTR0089623	11.5851767437963	11.4231889519487	11.7225080697769	11.9953161591667	11.7939013597732	11.7602973247486
FBTR0073576	-0.487274655802898	1	FBTR0073576	FBTR0073576	10.6521145556605	10.3789426447255	10.6436422160402	9.80895464049899	9.95304076509736	10.4038754091986
FBTI0019115	1.01730590705201	1	FBTI0019115	FBTI0019115	9.27840182332094	9.37161543021746	9.50954267888929	10.1926278950128	10.286731031681	10.6799536749586
FBTR0078196	-0.811121447644889	1	FBTR0078196	FBTR0078196	10.0435394482106	10.4652161912672	9.91244589830294	9.01158151319394	9.20935872271053	9.7376201902869
FBTR0307285	-1.73010746370852	1	FBTR0307285	FBTR0307285	9.68708131303195	9.63532531895427	9.71277880305913	6.5928620803992	8.85778622779505	7.55799009793546
FBTR0074179	-0.227944634331152	1	FBTR0074179	FBTR0074179	10.9048168610923	10.6378974100898	10.4779598555807	10.2738576566854	10.5356005122299	10.5464528966276
FBTR0086738	-0.236786397388346	1	FBTR0086738	FBTR0086738	11.16995266576	11.1318672205416	11.0431937155368	11.0638873971063	10.8154018507117	10.7405433090031
FBTR0071498	-0.0963921257822491	1	FBTR0071498	FBTR0071498	11.4218708805106	11.2100979746037	11.2854986540063	11.136011793341	11.2153243601516	11.2826976289696
FBTR0082357	-0.360474655729324	1	FBTR0082357	FBTR0082357	10.8001849991626	10.5856623844542	10.5583022548621	10.3975362284446	10.4185261404161	10.0301531252934
FBTR0082426	0.285721082742202	1	FBTR0082426	FBTR0082426	11.3058483905882	11.2950006530023	11.4291624216762	11.8561281103838	11.5737047032149	11.4265434344705
FBTR0329911	2.38511830331137	1	FBTR0329911	FBTR0329911	8.20335047920328	3.97477869914179	6.93583128509965	9.23924104864849	9.06611616554018	10.0650323032739
FBTR0073778	-0.426496266847091	1	FBTR0073778	FBTR0073778	10.6513385470542	10.4501837500514	10.9826098309774	10.1886433462832	10.335194501897	10.3293221148667
FBTR0080242	-0.355252577829989	1	FBTR0080242	FBTR0080242	10.7611548541575	10.2308262261257	10.4189335301864	10.1065502448875	10.099897563655	10.19274503877
FBTR0077546	-0.513924262131029	1	FBTR0077546	FBTR0077546	10.308618329976	10.103384987024	10.5699768291908	9.71788776049158	9.18370880730504	10.3483247242656
FBTR0078650	-0.170650555980453	1	FBTR0078650	FBTR0078650	10.4651794130301	10.2319985822405	9.32894830536341	9.92367055427943	10.0555898517496	9.75196207193038
FBTR0073967	-0.73536230647226	1	FBTR0073967	FBTR0073967	10.3636630748772	10.0203269403674	10.2562416541738	9.16547265956172	9.42771146347648	9.80106480200924
FBTR0075266	0.35279423256446	1	FBTR0075266	FBTR0075266	10.8106488475433	10.4532027950874	10.1357293538713	10.8484531301918	10.8587782950754	10.8286008673516
FBTR0083033	-0.0998527768701164	1	FBTR0083033	FBTR0083033	11.516951943604	11.4765891199622	11.3868852849709	11.3166475054334	11.2589646966141	11.4990134255347
FBTR0086553	-0.104781539529128	1	FBTR0086553	FBTR0086553	11.4076958664571	11.2758027904486	11.2172296291836	11.3269559016354	11.1189589511779	11.1400452409926
FBTR0082962	-0.38792279603108	1	FBTR0082962	FBTR0082962	10.2045490841996	10.4889469770195	10.1565268569172	10.1952781601358	10.222910219411	8.98647419560166
FBTR0089562	-0.209785239832101	1	FBTR0089562	FBTR0089562	10.987690540772	10.8784843449934	10.681803336044	10.4550613765729	10.6901620655796	10.773429166348
FBTR0082742	1.07121160640423	1	FBTR0082742	FBTR0082742	9.11914819789633	9.22858979444003	8.99547566781056	9.81068403917887	10.3288259984485	10.3483247242656
FBTR0301829	0.0829378430746361	1	FBTR0301829	FBTR0301829	11.9570510926287	11.876576074411	11.8279618115208	11.998733773534	11.9050976917416	12.0085688836495
FBTR0082375	1.11111267641537	1	FBTR0082375	FBTR0082375	9.09195334919055	9.33061442579668	9.23674219517164	10.2396033607976	10.2274821595594	10.5015364688638
FBTR0078822	-0.458287664234041	1	FBTR0078822	FBTR0078822	10.7195593976493	10.6546056888615	10.6399546210584	10.3109877743721	10.2878258753029	10.0286813655533
FBTR0082103	0.272368247010519	1	FBTR0082103	FBTR0082103	11.5460503848029	11.6182636829633	11.6478172229217	11.8350401282757	11.9354548570342	11.8559331983454
FBTR0304576	2.76077721430001	1.01281263944013e-08	FBTR0304576	FBTR0304576	7.32754840898625	6.25342379724622	6.88688761484258	9.74346431303656	9.43167917609736	9.63689386713196
FBTR0082607	0.0907240926176814	1	FBTR0082607	FBTR0082607	11.8273644117429	11.7586947528975	11.9580461760758	11.8054230493217	11.9396404083706	12.0660171675238
FBTR0088391	-0.0258174510610944	1	FBTR0088391	FBTR0088391	10.9509537666046	10.5219111212219	10.6728084882647	10.4406145003828	10.6162581467903	10.9900666145217
FBTR0084857	-11.6395176773851	1.43025897279906e-16	FBTR0084857	FBTR0084857	9.16553950346085	9.27710037984	9.29652255292704	2	2	2
FBTR0089462	0.30225299204191	1	FBTR0089462	FBTR0089462	11.3195902116167	11.169678544924	11.3152831131932	11.8028186848602	11.4088885197502	11.4721942860217
FBTR0085585	0.247814270577874	1	FBTR0085585	FBTR0085585	11.3476457059959	11.4395190507005	11.4146678043285	11.9006526803303	11.5515417884955	11.4547646414394
FBTR0304814	-0.16532412461508	1	FBTR0304814	FBTR0304814	11.2612789321408	11.1909343768545	11.2411583391947	10.9150805840613	11.1269340075258	11.1454874496926
FBTR0100890	-0.632119869116042	1	FBTR0100890	FBTR0100890	10.387158380765	10.2849223514906	10.6601207352974	9.75787844983464	9.84412998974043	9.86348857359781
FBTR0084853	1.73849279870849	0.0124869529524285	FBTR0084853	FBTR0084853	7.90309527015774	7.90934192702445	8.49719918436801	9.71788776049158	9.79569345224234	10.0286813655533
FBTR0077304	-0.352205552422629	1	FBTR0077304	FBTR0077304	10.8665472383516	10.9740670624112	10.7947318601868	10.5708177414439	10.5629905003056	10.4496879037583
FBTR0075141	0.452303398021053	1	FBTR0075141	FBTR0075141	10.6729105474683	10.693422741598	10.5641513511155	11.3503299131842	11.0070768843528	10.8906795764566
FBTR0072698	0.610054264624001	1	FBTR0072698	FBTR0072698	10.0728130089994	9.97343256820711	10.6316229074291	11.0001432038115	10.6667874996323	10.9059910889178
FBTR0086536	0.154514110007218	1	FBTR0086536	FBTR0086536	11.3404421147872	11.4486241472871	11.062606336818	11.4171274240896	11.4598057426994	11.464594713664
FBTR0307068	-1.64999183368952	0.0275341445384611	FBTR0307068	FBTR0307068	9.69312641304428	9.74778747295844	9.5533293316055	7.5870790239443	8.20059108215796	8.22041254019291
FBTR0333691	-0.0629328838827575	1	FBTR0333691	FBTR0333691	10.8237950272926	10.4339745998643	10.2765714437359	10.256197721474	10.4314632507055	10.683699108405
FBTR0085672	0.782492234033999	1	FBTR0085672	FBTR0085672	9.71259986517474	9.81191106708073	10.071475100297	10.8161027838982	10.6013642584427	10.5246916248426
FBTR0088245	-0.655143925597014	1	FBTR0088245	FBTR0088245	10.3436269452541	10.3381523141613	10.0563382055531	9.70120297174759	9.72470504100122	9.34211919952333
FBTR0074795	-0.136944381093398	1	FBTR0074795	FBTR0074795	10.702429672799	10.6263529081868	10.1252170818265	10.1163720005488	10.2889198886913	10.6525045240326
FBTR0080903	0.14748673141055	1	FBTR0080903	FBTR0080903	10.7980830912643	10.6290252351528	10.2343990969103	10.8759701161057	10.8039682725072	10.4441782807405
FBTR0076538	0.384842609468852	1	FBTR0076538	FBTR0076538	11.215813542615	11.2342850912281	11.4888054806171	11.8282263484032	11.5624396387519	11.7051629999635
FBTR0334758	-6.34187229995252	5.46026094440034e-47	FBTR0334758	FBTR0334758	9.16988090353797	8.97776441914684	9.41345527905326	3.52748017210131	3.4111918185708	3.51891800704487
FBTR0072657	0.305456954498338	1	FBTR0072657	FBTR0072657	11.1503136348202	11.1393842281167	11.1985490119768	11.6537436213282	11.4646547870912	11.2584160924269
FBTR0100646	0.305456954498338	1	FBTR0100646	FBTR0100646	11.1503136348202	11.1393842281167	11.1985490119768	11.6537436213282	11.4646547870912	11.2584160924269
FBTR0082598	-0.346490599974358	1	FBTR0082598	FBTR0082598	10.7668980101256	10.5257401997009	11.0114370482972	10.387142275348	10.3973795232765	10.5194616276862
FBTR0081587	-0.677310110675532	1	FBTR0081587	FBTR0081587	10.3096023508046	10.4592219976626	10.5346658066701	9.87986153702173	9.69530186916068	9.70481997611579
FBTR0346058	-0.440338746331902	1	FBTR0346058	FBTR0346058	9.49283923826951	9.32183213194757	10.4738228492247	9.01758377494656	9.02731208970108	9.98533381339218
FBTR0333129	0.566391677315215	1	FBTR0333129	FBTR0333129	10.1385238271423	10.3195238341427	10.6148137262325	10.7909169124274	10.9521999523888	11.0515064881232
FBTR0078937	-0.0857372189088367	1	FBTR0078937	FBTR0078937	10.3115683812308	9.10350619616528	9.97378798795292	9.42457417549175	9.61208407275493	10.2226599545685
FBTR0082583	-0.64700551790583	1	FBTR0082583	FBTR0082583	10.3551102122285	10.3173163499908	10.0918636638194	9.42004961570719	9.49561845390691	9.88642143092711
FBTR0085599	0.18279892115124	1	FBTR0085599	FBTR0085599	11.1326294162073	11.0800764172365	11.1726212372565	11.5190179581742	11.3613180796995	11.0073558429022
FBTR0070155	-0.478447067208876	1	FBTR0070155	FBTR0070155	10.581361429479	10.2506278629595	10.3278968211658	9.97083614775191	9.98983515108847	9.78197326244335
FBTR0088645	0.58005826362615	1	FBTR0088645	FBTR0088645	10.4075223992956	10.4938421375054	10.2574454872889	10.9594084975268	10.9788828523276	10.9671995080914
FBTR0085587	0.379875303323837	1	FBTR0085587	FBTR0085587	10.7825748105632	10.9550245153812	10.8682797295559	11.4267446051122	11.2761681305284	11.0155519297729
FBTR0089105	-0.167846825646624	1	FBTR0089105	FBTR0089105	10.9009046820053	10.6917195365978	10.4561070104502	10.4517402993632	10.5666035220119	10.5607801677553
FBTR0332725	0.654174332177267	1	FBTR0332725	FBTR0332725	9.37932767314186	9.92060655893458	9.09579649139458	10.257466339584	10.4472282193712	9.6560852581474
FBTR0345321	-0.352929326959327	1	FBTR0345321	FBTR0345321	10.6964235103621	10.6771605301543	10.841237122911	10.3436069704097	10.605760797603	10.1808682429178
FBTR0084126	0.549011379040662	1	FBTR0084126	FBTR0084126	10.2297199132544	10.3006516680311	10.1172823029962	10.4867770191186	10.7293721890913	11.0288640767628
FBTR0080670	0.232417020926536	1	FBTR0080670	FBTR0080670	11.5267167806351	11.5223449809734	11.4980014274552	11.9055160874072	11.7159249196327	11.6065073211252
FBTR0306642	0.46874840205679	1	FBTR0306642	FBTR0306642	8.81818281484922	9.08286253948909	9.18453859710744	8.50947938265968	8.8279908376568	10.4061442407645
FBTR0076501	-0.440502678041161	1	FBTR0076501	FBTR0076501	10.3455471816871	9.52104301010023	9.96054430189786	9.31186460949266	9.30330310172673	9.92332299089557
FBTR0081996	-3.63433653352322	0.214057528556062	FBTR0081996	FBTR0081996	8.59423265629571	7.73508298536235	9.77966017624718	4.79023626433588	3.94297360997944	6.44558779540826
FBTR0334328	-1.07638502079439	1	FBTR0334328	FBTR0334328	9.89280052372485	9.52869562237145	10.131796222741	8.99950154983669	8.79448913468736	8.58326700709295
FBTR0082785	0.270084591802266	1	FBTR0082785	FBTR0082785	11.4063166706402	11.4035537800138	11.3233528079399	11.5545423041139	11.5387227047757	11.8320847400085
FBTR0076808	-0.422043300067234	1	FBTR0076808	FBTR0076808	10.6805373249337	10.5409556875204	10.6241763283994	10.0491058321208	10.1023887966391	10.40954081203
FBTR0343381	-1.5548771799822	1	FBTR0343381	FBTR0343381	9.01682321213513	8.93808809369938	10.046622283121	8.08692290490199	8.28635190934486	6.98421465778758
FBTR0331564	-0.151039929593262	1	FBTR0331564	FBTR0331564	11.0908848347779	11.1084401093092	10.8339931186954	10.892395185626	10.8828880895808	10.821818690634
FBTR0076286	0.960969531997986	1	FBTR0076286	FBTR0076286	9.08737061522416	9.3196281796215	9.70043923038863	10.5029120947935	10.2801444642265	10.2456464721453
FBTR0345521	0.574880452979534	1	FBTR0345521	FBTR0345521	10.0268830241417	9.39063761881272	10.3983451998992	10.4528481747729	10.5647981421949	10.6808909453074
FBTR0337067	-2.33817346860924	1	FBTR0337067	FBTR0337067	9.39053135090825	9.36521855367422	8.58803477090412	2	2	8.41321759301053
FBTR0072216	-0.00256191991116118	1	FBTR0072216	FBTR0072216	11.0378369395071	10.8543268178522	11.093268078782	10.8074675773883	10.7580959038725	11.3467004067076
FBTR0081181	-0.253188372969513	1	FBTR0081181	FBTR0081181	10.9509537666046	10.9022440139445	10.7285617404078	10.6258807982684	10.6284092908582	10.5799995024861
FBTR0304997	-1.50562292367238	1	FBTR0304997	FBTR0304997	9.60289187568807	9.58115659470704	9.47684183687324	7.32197307449438	8.93808123084055	7.23963228898125
FBTR0084627	-0.653460970636133	1	FBTR0084627	FBTR0084627	10.3368859187188	10.0930992151516	10.3495077735662	9.74708137095516	9.64492437392736	9.43170618283118
FBTR0301837	-0.829316168132311	1	FBTR0301837	FBTR0301837	10.1462557889643	9.8941907532917	9.5862770649334	9.08772809524697	9.08387363654364	9.03712621980951
FBTR0081490	0.055275746904097	1	FBTR0081490	FBTR0081490	11.5477193873542	11.4551644956205	11.4918773137568	11.7015975243457	11.5474337775049	11.3971889683337
FBTR0072943	0.601435602787241	1	FBTR0072943	FBTR0072943	9.68556607193288	9.83215221990456	10.1565268569172	10.1645021486944	10.3841317099588	10.8711035048908
FBTR0081253	1.53538361433254	1	FBTR0081253	FBTR0081253	3.0577352188777	9.11371829891622	6.95969422387854	8.76987215670092	9.50506369586068	9.65226734903519
FBTI0019466	-1.18279721577636	1	FBTI0019466	FBTI0019466	9.88357881611922	9.60849517534709	9.74574946631018	8.08120286151025	8.52788714662308	8.98039650570423
FBTR0088438	1.57973731294638	0.100867385256101	FBTR0088438	FBTR0088438	8.52813678124306	8.33300844298865	7.81729471306015	9.74708137095516	9.81860069128317	9.9057921333523
FBTR0347403	-0.322473151689149	1	FBTR0347403	FBTR0347403	10.795275775267	10.5045533794344	10.707575670717	10.2900648324573	10.3415350163029	10.424167577123
FBTR0076452	-0.940842894726493	1	FBTR0076452	FBTR0076452	10.0423560600783	9.98181958477443	9.79797680966952	9.04428914303783	8.9928163947732	8.99252638918219
FBTR0083804	-0.331005812844495	1	FBTR0083804	FBTR0083804	10.7973817742278	10.8420946495388	10.7603287633682	10.3495674556111	10.5402017743683	10.5121076325956
FBTR0345108	-1.24739121968946	1	FBTR0345108	FBTR0345108	9.76806002476519	9.6841111820416	9.80787054302455	8.92481731129481	8.31670565894941	8.19963543106686
FBTR0080932	0.159081929552451	1	FBTR0080932	FBTR0080932	10.3145124124704	9.17351791956919	10.4974502383148	10.3483773269996	10.0835988392335	10.3340962838296
FBTR0087656	-0.696699228506529	1	FBTR0087656	FBTR0087656	9.581868566671	8.78994118582436	10.2777584388847	9.08487250419947	8.88408588841565	8.96816377129778
FBTR0086807	0.169611456672282	1	FBTR0086807	FBTR0086807	9.63464881021762	9.62999905913694	10.2526241159556	9.39951163965512	9.76614550235127	10.6525045240326
FBTR0076555	-1.74490833596033	0.826542579690869	FBTR0076555	FBTR0076555	9.27033780209771	8.4704743740805	9.83876044700531	7.28263813031203	7.80742753622974	7.58227140543377
FBTR0088476	0.627132152255562	1	FBTR0088476	FBTR0088476	9.89673471080536	10.3305108719282	10.0864548249066	10.6902367085094	10.7777117081111	10.7512913462442
FBTR0112860	-0.238550317985361	1	FBTR0112860	FBTR0112860	11.0277069620861	10.9364465898376	11.1617325241166	10.7952907923353	10.6180003030114	10.9847632840774
FBTR0076977	-1.99650689123248	0.567975365447695	FBTR0076977	FBTR0076977	9.42362962310519	9.44017037375213	9.29183023101011	8.19150468829487	7.14473008726164	6.29701560093147
FBTR0332529	0.034919234538686	1	FBTR0332529	FBTR0332529	9.85555465795526	9.15385884137481	7.79756909802543	8.43070001203089	9.49561845390691	9.43837246035303
FBTR0073467	0.624565527647029	1	FBTR0073467	FBTR0073467	10.0576649056919	10.0578331498948	10.2171788202041	10.8169634686242	10.7893544336138	10.5880158771491
FBTR0302303	0.727354065358613	1	FBTR0302303	FBTR0302303	9.80760299614627	9.71462421589032	10.1291681656309	10.5900780488423	10.5076804371173	10.7503987284802
FBTR0302159	0.118898827250064	1	FBTR0302159	FBTR0302159	11.0672252653412	10.8359394519557	11.0361968419674	11.3884642485906	10.9990775122379	10.8669915068301
FBTR0088957	-0.452437323523089	1	FBTR0088957	FBTR0088957	9.03121137365876	9.03530509872772	10.3267503855147	8.7980425856963	8.88408588841565	9.62525528428586
FBTR0078098	0.940912161406649	1	FBTR0078098	FBTR0078098	8.02312974563734	8.80892035116432	7.95425321119658	8.17010867625306	8.6824019156635	10.1378297095497
FBTR0310554	0.252005906535237	1	FBTR0310554	FBTR0310554	10.4931662333591	10.7509848793132	11.0912441124275	10.8349202412774	10.9179602274795	11.3455187181274
FBTR0085278	0.0873979538930138	1	FBTR0085278	FBTR0085278	11.4255064517832	11.4576721402453	11.3330914256098	11.684722158727	11.448590698405	11.3246809315544
FBTR0072151	-0.183001935530227	1	FBTR0072151	FBTR0072151	10.8292946224766	10.5352686682139	10.5116449391163	10.4067128489606	10.5020309919987	10.4419685264836
FBTR0077131	-0.460899850626715	1	FBTR0077131	FBTR0077131	10.5078163119261	10.2035957011665	10.3607532505592	9.99689439027068	9.68037246474366	10.012392133455
FBTR0089498	0.660091669155191	1	FBTR0089498	FBTR0089498	9.59645573382634	9.77699628535353	9.76110799889813	10.0165084612797	10.2557331355088	10.744134892387
FBTR0072219	-0.179238204347339	1	FBTR0072219	FBTR0072219	10.6183634234981	10.5718397825057	10.1783005536619	10.3661269842417	10.4265011586863	10.0520512292183
FBTR0088412	0.899319320959442	1	FBTR0088412	FBTR0088412	7.16307550998855	8.68769526469413	6.83622503754819	6.94748508883561	9.72632111152658	8.06826723196525
FBTR0085541	-0.299993778255224	1	FBTR0085541	FBTR0085541	10.7690458129909	10.6192024079273	10.612933892441	10.2801127511853	10.2467528707588	10.5628153550967
FBTR0087819	0.659172900585745	1	FBTR0087819	FBTR0087819	9.76662753256001	10.1021032687942	9.82421079961322	10.4338976026406	10.6541078622534	10.5880158771491
FBTR0301935	0.566894142747126	1	FBTR0301935	FBTR0301935	9.75077552164479	9.81191106708073	9.69334036840108	9.85828422406827	10.2365828022812	10.7260868897339
FBTR0300754	-2.76610922907029	2.43728519696049e-14	FBTR0300754	FBTR0300754	9.19991031706775	9.09837290889358	9.37404198221747	6.47566569253424	6.86852146441682	6.0868034826141
FBTR0077293	-0.105443643793819	1	FBTR0077293	FBTR0077293	10.6721456474899	10.7801296774507	10.8259013336355	10.7812474434704	10.8668597442571	10.241840729608
FBTR0304957	0.0965730485544987	1	FBTR0304957	FBTR0304957	11.0816979400205	11.0120968844752	11.3042586834583	10.9902576183932	11.1679461020277	11.498481899666
FBTR0078959	-1.01220388517034	1	FBTR0078959	FBTR0078959	9.88885557888875	9.37798406832015	9.88154917347814	8.71182538873979	8.62811012506627	8.84312191258504
FBTR0334836	-0.684748066090451	1	FBTR0334836	FBTR0334836	10.1037752249859	10.094388954186	9.82421079961322	9.39951163965512	9.55502619621205	8.98039650570423
FBTR0071116	-0.359713164213204	1	FBTR0071116	FBTR0071116	10.4818619859258	10.3947318805789	10.6006549024889	9.93798284117446	9.85007179531326	10.5246916248426
FBTR0081633	-2.93927303733901	3.49450986959394e-10	FBTR0081633	FBTR0081633	9.38680645057223	8.57764651221662	9.08769777934738	6.30948095694795	6.37000608782645	5.81355782993761
FBTR0072121	0.235174214052972	1	FBTR0072121	FBTR0072121	10.7790268301688	11.0742054166442	10.6362575762547	10.8907610681348	11.0509427582901	11.2628045183171
FBTR0076427	0.87069124413804	1	FBTR0076427	FBTR0076427	9.63307745655595	9.32842385926594	9.4850867982755	10.3778399182474	10.2856353565646	10.4016030039699
FBTR0081376	-0.319192130209932	1	FBTR0081376	FBTR0081376	10.4757381956511	10.4987207445364	10.2072455829564	9.72707438273108	10.117246526278	10.3364774568435
FBTR0079384	-0.21330518553924	1	FBTR0079384	FBTR0079384	11.0265105102271	11.1818630548507	11.2682840618134	10.8315170908606	10.8513920319057	11.1434490264595
FBTR0073434	0.464809682600718	1	FBTR0073434	FBTR0073434	10.5764643553247	10.6633224076388	10.3438519923668	10.9787663614169	10.9782048042541	11.036939218436
FBTR0082499	1.04429796449228	1	FBTR0082499	FBTR0082499	9.197785965041	8.93232991184433	9.2220186330315	10.1454423350587	10.099897563655	10.2392979790487
FBTR0301706	0.652952123783047	1	FBTR0301706	FBTR0301706	9.7580025805933	10.151265260681	9.84036805392867	10.5356967937673	10.6583468022773	10.5330203834294
FBTR0344444	0.00047592454248639	1	FBTR0344444	FBTR0344444	11.1320732762996	11.2083121620545	10.8635441896652	10.994828614848	11.0249149307342	11.2001174990228
FBTR0110909	-0.51605626769202	1	FBTR0110909	FBTR0110909	10.330113246656	10.1660610661046	10.5786711771534	9.94587318519285	9.85893886987983	9.75017711433842
FBTR0085196	0.333084485653766	1	FBTR0085196	FBTR0085196	11.110214882814	11.3527250677846	11.1488161614054	11.4987783783648	11.4981492774194	11.6207417243453
FBTR0071091	-0.0798832841398109	1	FBTR0071091	FBTR0071091	11.0247139699324	10.717895888112	10.8468463085029	10.719989461655	10.8244839168637	10.8209686723489
FBTR0086552	-0.312383871820836	1	FBTR0086552	FBTR0086552	10.623120551965	10.4592219976626	10.3082824234884	10.0980780475068	10.2365828022812	10.1364638466756
FBTR0085896	-0.0600470618729533	1	FBTR0085896	FBTR0085896	11.4313947846339	11.386282649648	11.4081787104042	11.3377909830434	11.3845319605249	11.322880751704
FBTR0345069	-0.515589646773674	1	FBTR0345069	FBTR0345069	10.3046755211733	9.97202997953386	9.93519181724818	9.6363705018217	9.69530186916068	9.3468512766851
FBTR0073819	-0.871943296758673	1	FBTR0073819	FBTR0073819	9.96951536540112	9.96358569074087	9.94119731328726	8.96264265056633	9.20935872271053	9.08606004093132
FBTR0088905	-0.0487355365543396	1	FBTR0088905	FBTR0088905	11.4828993509915	11.534748793326	11.5811164859644	11.4435612665112	11.5588161610124	11.4470724527655
FBTR0303099	-0.958808404086443	1	FBTR0303099	FBTR0303099	9.39610073075098	8.04359371483425	9.91854662745822	8.42167518068981	8.33800245134546	8.32003353588479
FBTR0100482	0.0429905970120863	1	FBTR0100482	FBTR0100482	10.4257889698978	9.59215427149516	9.97817567046075	9.92207150010328	9.8618824917924	10.4004654577103
FBTR0084477	-0.00557651494104796	1	FBTR0084477	FBTR0084477	10.4974905443849	10.085336473745	10.566095791954	10.7116833311936	10.437395320242	9.92015136630982
FBTR0079110	0.214522635900292	1	FBTR0079110	FBTR0079110	10.8182743872436	11.3011574277916	10.9063822869356	11.2255942499248	11.2893474412004	11.1981548724655
FBTR0307496	-0.72163950551174	1	FBTR0307496	FBTR0307496	9.9744875124831	9.48215895547919	9.76280445336869	8.25385226905146	9.36891858733869	9.24912857418107
FBTR0085631	-0.409753684494256	1	FBTR0085631	FBTR0085631	10.3551102122285	10.1697364289274	10.6610307131088	9.75787844983464	10.0270263037646	10.1861588933823
FBTR0074843	0.170683963003055	1	FBTR0074843	FBTR0074843	10.3759283762198	10.6343550847919	11.2048027989674	10.9254930486917	10.7769321754633	11.1290988455184
FBTR0086476	1.85661787038322	0.0268984399932498	FBTR0086476	FBTR0086476	7.46107378576211	8.00021655049419	7.29594534618163	9.47996548222658	9.71497041639624	9.09733661934695
FBTR0076193	-1.88110099735726	1	FBTR0076193	FBTR0076193	9.11914819789633	9.51334958885208	7.7088303942907	7.94296428779796	7.15436620807119	4.72187161604957
FBTR0332576	0.534079409260724	1	FBTR0332576	FBTR0332576	10.1495568435532	9.64239654773063	9.1224684909201	10.2318795692326	10.0785465757999	10.368244455472
FBTR0070041	-0.308276685343432	1	FBTR0070041	FBTR0070041	10.3252560837476	9.85820003451895	9.71803505269597	9.46466907634923	9.48611096675449	10.0301531252934
FBTR0084928	-2.54185433262235	0.00297505811791017	FBTR0084928	FBTR0084928	9.34518495178649	7.97242823039741	9.21460011735096	6.75971455426628	6.30227576835702	6.3164456542193
FBTR0072402	-0.0460386412536055	1	FBTR0072402	FBTR0072402	10.9319090377242	10.5247838824235	10.6996265179555	10.5971096321217	10.6232141844691	10.8184156084339
FBTR0079545	-0.93469208549561	1	FBTR0079545	FBTR0079545	8.91446548519985	9.67033988727994	8.16393298375731	8.23851615126746	9.04555061619316	2
FBTR0340239	-1.30078451864184	1	FBTR0340239	FBTR0340239	9.64404115972276	9.63709637807721	9.35841901702059	8.57199439423965	8.28635190934486	7.83893538350905
FBTR0070611	-0.314249229121356	1	FBTR0070611	FBTR0070611	10.6474522305588	10.7353621973426	10.4964309668151	10.2018826007565	10.2388490212264	10.4919557379025
FBTR0083029	0.439287666395867	1	FBTR0083029	FBTR0083029	9.79219725950518	8.76424088750849	8.73354778326169	10.1793030447433	9.04036309373117	9.40926012986489
FBTR0082900	1.37450297568598	1	FBTR0082900	FBTR0082900	8.37109844722251	7.93835992660129	8.86887343750409	9.8054896114514	9.79876884759827	9.81479257174529
FBTR0301698	-0.220649989722524	1	FBTR0301698	FBTR0301698	10.575646557772	10.0918083220858	10.5356584290411	10.0014444402955	10.0848591454189	10.4628257798351
FBTR0332406	-0.120060608930655	1	FBTR0332406	FBTR0332406	11.3956988034985	11.3623928612355	11.5327193395496	11.4640354331868	11.1299896363667	11.3240811211525
FBTR0305953	7.20165783253036	0.0212439790531525	FBTR0305953	FBTR0305953	3.84638766885766	2	2	8.52220097684929	9.08135019754859	9.33974732768513
FBTR0074875	-0.181708197811997	1	FBTR0074875	FBTR0074875	10.7683302339245	10.5718397825057	10.4466392164265	10.4237632535409	10.4916158661482	10.3435974855056
FBTR0082543	1.79495821276323	9.77125377097755e-05	FBTR0082543	FBTR0082543	7.93405308570572	7.58167875361151	7.88116441174489	9.8002764135693	9.52004862818493	9.40472870591492
FBTR0300310	1.11756899647807	1	FBTR0300310	FBTR0300310	8.70008090728843	9.03798871091458	8.85621585707543	9.77923317517116	9.93638157190528	10.19799239223
FBTR0086942	-0.0193280824809461	1	FBTR0086942	FBTR0086942	11.0096551563696	10.8282083407743	10.8932767242122	10.8915783582478	11.0268833895641	10.7468227243875
FBTR0077095	-0.156819922000836	1	FBTR0077095	FBTR0077095	10.9357381490644	11.0222970026408	11.0092948746559	10.6817569922366	10.9822683208086	10.8175635821349
FBTR0333865	-1.60221514747231	0.962907814113457	FBTR0333865	FBTR0333865	9.43989829443724	9.11117204206778	9.60908941625496	7.48680385480109	7.39283370856211	8.36271266339765
FBTR0076626	3.41942195616336	3.53286786839819e-36	FBTR0076626	FBTR0076626	5.99339569402836	5.94571759975864	5.7280878132647	9.23924104864849	9.00618175826793	9.40699619700763
FBTR0084206	-0.557363014035725	1	FBTR0084206	FBTR0084206	10.3056622340359	10.0472162152976	10.1909567662184	9.56848691141069	9.65174388278073	9.66936893119963
FBTR0082538	0.232113134903638	1	FBTR0082538	FBTR0082538	11.0205133219465	10.9852340577438	11.1501130138904	11.4607349736703	11.3142761374734	11.0515064881232
FBTR0332681	-0.768012242128047	1	FBTR0332681	FBTR0332681	9.79360459875223	8.56653725567945	8.7677431247229	7.73283842806106	8.65551139524734	8.6031801981403
FBTR0072339	-0.163438385726093	1	FBTR0072339	FBTR0072339	10.5375177653832	10.1300413316912	10.1552357596755	9.88807532458609	9.99788579103706	10.4286384480418
FBTR0086343	-0.108570100105025	1	FBTR0086343	FBTR0086343	11.3234925241283	11.2534624619975	11.4639924721087	11.3473543234196	11.2060881911533	11.1637048005644
FBTR0082884	0.0142207713597983	1	FBTR0082884	FBTR0082884	10.7931666975431	11.1135377639149	10.9942099303069	11.2995067447461	10.9122920842021	10.6808909453074
FBTR0089243	-0.226295988339777	1	FBTR0089243	FBTR0089243	10.8320365782649	10.6702580604921	10.7914113449935	10.3929259361431	10.5438722471668	10.6714907274688
FBTR0078334	0.653118567341531	1	FBTR0078334	FBTR0078334	9.38307190799982	9.64591920734422	9.86268845889939	10.171248658291	10.517980643394	10.1608536891747
FBTR0080512	0.331111368828516	1	FBTR0080512	FBTR0080512	10.9357381490644	11.0093646290871	10.9789655883299	11.4890911938293	11.2606385394948	11.1454874496926
FBTR0300006	-0.458883466956548	1	FBTR0300006	FBTR0300006	10.3503366206166	10.3392406522508	10.0823848463103	9.85493580620208	9.85893886987983	9.69742864813222
FBTR0343265	-0.338979409954765	1	FBTR0343265	FBTR0343265	10.5967600695743	10.4721780845407	10.4571551624176	10.041761747578	10.2171748439916	10.2494422017708
FBTR0076525	-0.339866132998861	1	FBTR0076525	FBTR0076525	10.2003109166978	9.53630785631661	10.3730228668994	9.58474926533518	9.60331618666493	9.9959168799845
FBTR0343514	0.424938654508265	1	FBTR0343514	FBTR0343514	2	8.41374694256144	8.86887343750409	8.60824311599587	9.43563600660126	2
FBTR0079731	0.119986258449607	1	FBTR0079731	FBTR0079731	10.6262832787272	10.417581263224	10.6279044224187	10.9389969326184	10.7533481566362	10.2682724811126
FBTR0077822	-2.79037596290048	1	FBTR0077822	FBTR0077822	9.20414965983649	8.75121698882805	9.08227327001466	5.3039481489488	2	7.59027520106544
FBTR0079570	-1.50953377994276	1	FBTR0079570	FBTR0079570	9.14142542980861	9.0299228520968	9.54151870605548	6.93485392381729	5.81141567735431	8.8860180569202
FBTR0111120	-0.280543706837756	1	FBTR0111120	FBTR0111120	10.4545427827918	10.4869842526479	10.3047932064132	10.3146487641965	10.2834415067898	9.74838994559252
FBTR0080344	0.0562951792046593	1	FBTR0080344	FBTR0080344	11.592067729478	11.5778022219436	11.6427590310152	11.8183748136883	11.6287472050709	11.5190676579178
FBTR0086518	0.212726624669617	1	FBTR0086518	FBTR0086518	11.5322069403281	11.3666689502314	11.5347065793143	11.8260904256154	11.5692092272962	11.6711361659111
FBTR0085912	-1.14487269946618	1	FBTR0085912	FBTR0085912	9.39610073075098	9.22388351815554	9.62968851650594	9.22374798046122	7.33469215685568	7.49969207045175
FBTR0084915	0.482370455084317	1	FBTR0084915	FBTR0084915	9.73621187844829	8.99995612733387	9.58435965268179	9.80375397108961	9.37717180190848	10.468264779904
FBTR0083018	0.289840093039147	1	FBTR0083018	FBTR0083018	10.8203471036795	10.6227820880995	10.6564750734959	11.0961522850265	11.0470683934874	10.8175635821349
FBTR0085583	-0.310978070325406	1	FBTR0085583	FBTR0085583	10.7054234032492	10.6797404658794	10.6509892489113	10.2726033767618	10.3478477866089	10.4790816483508
FBTR0087954	-0.0804142286393087	1	FBTR0087954	FBTR0087954	10.3213585449787	9.87780637969226	10.5435749169855	9.81930007241134	10.0898893891761	10.5689037475725
FBTR0086629	-0.0791879600378953	1	FBTR0086629	FBTR0086629	10.5508945530421	10.5541388623294	10.0298126551337	10.3388207880099	10.4185261404161	10.19274503877
FBTR0300788	-0.33015195367694	1	FBTR0300788	FBTR0300788	10.6286507820246	10.5333680024233	10.5435749169855	10.3471862157995	10.2523720834806	10.1116545746508
FBTR0330054	-1.06872544202983	1	FBTR0330054	FBTR0330054	9.58836996766094	9.39901208039286	9.71102245557546	7.33164149308776	8.7601909356411	8.96508931208227
FBTR0071703	-0.573806184195039	1	FBTR0071703	FBTR0071703	9.91365996076897	9.89270893000771	10.412463637744	9.299601263717	9.36477420697455	9.84018528283532
FBTR0339123	-0.388077809537008	1	FBTR0339123	FBTR0339123	10.5358369122109	10.5266958834855	10.6482384943275	10.3906152534335	10.0058917553607	10.1309874271094
FBTR0347270	-0.699558530203801	1	FBTR0347270	FBTR0347270	10.0774421449427	10.0498777827141	10.0632383065774	9.37166479796064	9.27266302391975	9.45600006143383
FBTR0085313	0.669396501488434	1	FBTR0085313	FBTR0085313	9.59484220194546	9.66340462873891	9.83876044700531	10.0966611648766	10.3436423437461	10.6196432329386
FBTR0339088	-0.744348583065146	1	FBTR0339088	FBTR0339088	9.93038894921311	10.0892230655865	9.83392684999032	9.26217308657821	9.32692908900629	9.03712621980951
FBTR0070092	-0.442914313450125	1	FBTR0070092	FBTR0070092	10.3570152350729	10.3206263108731	10.6546487820719	9.96618837498884	9.89099302125449	10.1608536891747
FBTR0329912	-0.515345765777316	1	FBTR0329912	FBTR0329912	9.98930195625687	10.2343404403116	10.3404478502563	9.43358094670679	9.38128077116501	10.1116545746508
FBTR0301629	-1.60547698103965	0.703001685989564	FBTR0301629	FBTR0301629	9.28841887456538	9.37798406832015	9.5135786556938	7.17933625487328	8.27756080309271	7.75597989081864
FBTR0076485	-0.210994259108885	1	FBTR0076485	FBTR0076485	10.9306304055005	10.8550878957029	10.9709157036157	10.8866676581593	10.6101439792317	10.6137656763185
FBTR0333253	-0.926550809904749	1	FBTR0333253	FBTR0333253	9.38494038768454	9.25650953510812	6.47150937354374	8.08120286151025	8.1485056427267	7.4211001002384
FBTR0330696	0.336210999747292	1	FBTR0330696	FBTR0330696	10.6850941131119	10.4592219976626	10.7930725579045	11.1814982246556	10.9577137472086	10.7986905575125
FBTR0302327	-0.245209544257673	1	FBTR0302327	FBTR0302327	10.4276029706591	9.84293480625343	10.0213338192092	9.90436392483397	9.8662866938475	9.85354750395881
FBTR0333088	0.258617184279483	1	FBTR0333088	FBTR0333088	11.080545453888	10.8889273805206	11.3296617679314	11.4022936608753	11.1607928719452	11.5216857406382
FBTR0085438	11.4510548481213	2.75616693220557e-15	FBTR0085438	FBTR0085438	2	2	2	8.72288855100338	8.65551139524734	9.3609550868607
FBTR0089669	0.101008390713505	1	FBTR0089669	FBTR0089669	10.8963270242969	10.711186035619	10.9010002890721	11.2288315807345	10.8550898904792	10.6799536749586
FBTR0332966	-0.129611684448327	1	FBTR0332966	FBTR0332966	10.4983538533684	10.185555683864	10.5690075482391	9.92207150010328	10.2801444642265	10.6098339600359
FBTR0082917	0.217754867532078	1	FBTR0082917	FBTR0082917	11.3117537772967	11.3904886155954	11.4222017077931	11.7822535239919	11.5410201967186	11.4332335549723
FBTR0100645	0.223769752478051	1	FBTR0100645	FBTR0100645	11.2592431121751	11.2809094908464	11.3890837466194	11.7862142929821	11.2904403018116	11.4829818420946
FBTR0112905	0.0103255685490937	1	FBTR0112905	FBTR0112905	9.24997831671235	9.94082292363113	9.66459037384662	10.1617946863176	9.83517114363184	8.49649371941898
FBTR0346624	-6.21569278584229	0.308967395935655	FBTR0346624	FBTR0346624	9.08966380184362	8.10630796476113	8.86887343750409	4.4069681323081	2	2
FBTR0076869	0.0963571900687206	1	FBTR0076869	FBTR0076869	10.9242201905416	10.9044515513604	10.9420077338406	11.2920979004616	10.98564586345	10.7260868897339
FBTR0309791	-0.701979210370145	1	FBTR0309791	FBTR0309791	9.69463373853515	9.16862820734852	10.1278523396371	8.87609688460811	8.95196093352446	9.20550455474407
FBTR0301959	0.0695660964750796	1	FBTR0301959	FBTR0301959	11.183971970035	11.3946823553008	11.2825452373141	11.3221140654853	11.4786255461462	11.2665554308029
FBTR0333037	-0.439129627647671	1	FBTR0333037	FBTR0333037	9.91236504471443	9.35449365597551	10.213461866345	9.06182198519778	9.68536611852189	9.47989161523498
FBTR0085215	-1.01090525085323	1	FBTR0085215	FBTR0085215	9.72297770416873	9.73791829366267	9.55724481791399	8.73021714033252	8.58244228695291	8.70251761385243
FBTR0332118	-0.20461403014273	1	FBTR0332118	FBTR0332118	10.7861140869079	10.7648210962872	10.6610307131088	10.4517402993632	10.6004833405337	10.5464528966276
FBTR0077171	-0.0366459331394606	1	FBTR0077171	FBTR0077171	10.9691277382758	10.9132480766926	11.0790403211626	11.2145326683715	10.9001728263126	10.6939491930399
FBTR0083731	-0.43925719136262	1	FBTR0083731	FBTR0083731	10.2328356116488	9.9887717114221	10.3939731213888	9.86162488842807	9.91244681224276	9.52651955322019
FBTR0084643	-2.00311522985168	0.581985825735907	FBTR0084643	FBTR0084643	9.18711702876632	9.32403272251145	8.41759193267914	7.36026395838165	7.45653288555641	5.89335586054533
FBTR0084259	1.50742494250506	1	FBTR0084259	FBTR0084259	7.57675671937313	8.08050751260135	8.18938537374479	9.77569593297574	9.53487951423126	8.96508931208227
FBTR0081628	0.0261774138207941	1	FBTR0081628	FBTR0081628	11.0181074488035	10.765630873701	11.00858010935	11.1297909402511	10.9597759994647	10.773429166348
FBTR0100183	-0.0382479630592678	1	FBTR0100183	FBTR0100183	10.8678839196201	10.8420946495388	10.7475344280625	10.6376202888115	10.9334337635402	10.7584124758382
FBTR0310088	-1.04719606614642	1	FBTR0310088	FBTR0310088	9.6092994321528	9.0724288719518	9.09040240461224	8.19150468829487	7.05498005138613	8.91816845001601
FBTR0082259	-0.175220758232207	1	FBTR0082259	FBTR0082259	10.5375177653832	10.2154982639518	10.8291434959122	10.364950443593	10.4294804614574	10.3257310915799
FBTR0074387	-0.399784672861887	1	FBTR0074387	FBTR0074387	10.4166845944983	10.3425007490603	10.2184156797887	9.91404953529043	9.92938306252586	9.948448061158
FBTR0086633	-0.149414392657946	1	FBTR0086633	FBTR0086633	9.5687772047076	8.78035714538511	9.91244589830294	9.06182198519778	8.61769897071844	10.000428822056
FBTR0331810	-0.192794041487897	1	FBTR0331810	FBTR0331810	11.0084436334572	11.0491499235432	11.0577776151975	10.9374147852469	10.8161608770903	10.7804421210981
FBTR0071096	0.20860361399009	1	FBTR0071096	FBTR0071096	10.7386816394855	10.5783068144153	10.4841432065088	10.8509764751284	10.9264209048848	10.6457998792194
FBTR0071963	0.275056856913287	1	FBTR0071963	FBTR0071963	10.4651794130301	10.6449560740071	10.5815576884032	11.0397592723126	10.9200800530255	10.5078884576063
FBTR0088800	0.170772935334905	1	FBTR0088800	FBTR0088800	10.7647470049649	10.8251042586327	10.7905800206762	11.2262422974994	10.958401492221	10.6505920885589
FBTR0334889	0.388157064604942	1	FBTR0334889	FBTR0334889	10.7661813646874	10.7648210962872	10.7049308167349	11.2190977132673	11.1134118192487	11.0630553175834
FBTR0112359	0.0643752431648813	1	FBTR0112359	FBTR0112359	10.6396480491027	10.7928963054308	10.6148137262325	11.0039273879836	10.7962952342318	10.3775241203699
FBTR0301977	-1.48663139406274	0.141651178469227	FBTR0301977	FBTR0301977	9.2479264761821	9.575626157432	9.23674219517164	8.04051466971547	7.96903740936822	7.62964137331483
FBTR0336803	-0.910862268979909	1	FBTR0336803	FBTR0336803	9.80062077560084	9.69435406664466	9.65365968024916	8.79455121712302	8.80370338696556	8.84312191258504
FBTR0081254	-0.156097381799751	1	FBTR0081254	FBTR0081254	10.5290938475433	10.0378618701211	10.4037917314692	10.1658539768837	10.2911054297979	10.0835789139482
FBTR0345611	11.4063797167031	1.48656551347057e-15	FBTR0345611	FBTR0345611	2	2	2	9.12712400557159	8.8956224810828	8.65370372745385
FBTR0333726	0.386124904821568	1	FBTR0333726	FBTR0333726	10.6994297171511	10.6029830140005	10.491323779444	10.9523755890198	10.9556485428573	11.0493307525546
FBTR0085110	0.145322092760691	1	FBTR0085110	FBTR0085110	10.5120969979959	10.135063360271	10.7569280196327	10.4055689584427	10.5773886125645	10.8817401707715
FBTR0081191	-0.916191877025248	1	FBTR0081191	FBTR0081191	8.49737616873858	8.31098849839619	9.88310982610014	7.73283842806106	8.25981623322508	8.43560263304447
FBTR0306293	-0.238187944678436	1	FBTR0306293	FBTR0306293	10.3465063423106	9.82284542451309	9.90016649570622	9.89298124367658	9.82162769165902	9.69557488409389
FBTR0079685	-0.128979792953008	1	FBTR0079685	FBTR0079685	10.5633236378506	10.2107490161896	10.1159555865841	10.2058308012931	10.1645038441674	10.1755581191484
FBTR0087732	-0.343957504326044	1	FBTR0087732	FBTR0087732	9.76088329761307	9.29963961629264	10.1066342520888	9.04134617472175	9.00618175826793	9.98077433968115
FBTR0086903	-0.695758614364421	1	FBTR0086903	FBTR0086903	9.63150438954198	9.20251319575626	10.1012806097421	8.83249928938863	8.98203423237492	9.16588585740234
FBTR0345033	-1.88344052862715	1	FBTR0345033	FBTR0345033	7.40324912046296	6.64003559981586	9.52561928061441	5.98126600484539	5.48471663325693	7.43893870519146
FBTR0083184	0.20442462381679	1	FBTR0083184	FBTR0083184	11.495493233853	11.5025658297309	11.6200091065768	11.8590559825133	11.7268645540332	11.6391836129924
FBTR0332873	0.537064238467461	1	FBTR0332873	FBTR0332873	10.0774421449427	9.72298677147232	10.3001277510051	10.7455291093266	10.381057168846	10.6147469334579
FBTR0088630	0.204175033451537	1	FBTR0088630	FBTR0088630	11.2824833711793	11.2290103519352	11.3141266060936	11.644076372889	11.4343245815822	11.3437443684558
FBTR0073281	1.00599551132995	1	FBTR0073281	FBTR0073281	8.76751945457288	9.1832479051472	8.95449705959232	10.1739384531629	9.8018377010718	9.93436908824502
FBTR0303245	0.468771032517146	1	FBTR0303245	FBTR0303245	9.31217978141842	9.54009896413721	10.0618609239836	10.5103804831078	10.0923979492012	9.70297569119655
FBTR0083962	1.18578643835495	1	FBTR0083962	FBTR0083962	8.84286256436966	8.34606087045928	8.4725313582649	9.95528498592643	9.6500420252448	9.61548422437294
FBTR0331511	0.452392803272614	1	FBTR0331511	FBTR0331511	9.57697321656062	9.99707028184801	10.2977893533125	10.7724004220205	10.2534933044102	10.2175017182193
FBTR0075267	-0.105788949790545	1	FBTR0075267	FBTR0075267	9.95575293728059	10.2701613892278	10.1012806097421	9.78803852258242	10.4175261562661	9.71217362920715
FBTR0081427	0.108899046723757	1	FBTR0081427	FBTR0081427	10.2431729427882	10.5597521243748	9.77798343841551	10.4450751212599	10.3902612051762	10.1608536891747
FBTR0077524	-0.128059817356485	1	FBTR0077524	FBTR0077524	10.382489830921	10.4380439926496	9.88466879229165	10.1522783536485	10.2217649669371	10.0019296724459
FBTR0079233	0.834559407313822	1	FBTR0079233	FBTR0079233	9.27639003979075	9.25881197326445	9.38729974630038	10.0165084612797	10.1810973827168	10.2097296176368
FBTR0305992	-0.531330361725788	1	FBTR0305992	FBTR0305992	10.0820564749993	10.3184205142788	10.0521822483562	9.67485913181075	9.53303396980089	9.66936893119963
FBTR0071782	-1.09633958312332	1	FBTR0071782	FBTR0071782	9.50834996713952	9.62643726339282	9.3938832189942	8.64360334175774	8.59664851927413	7.93004824664213
FBTR0088701	1.09873515082332	1	FBTR0088701	FBTR0088701	9.09880027064983	8.39293415429469	8.0406963195964	9.61277461017794	9.40972046941541	9.94220769587599
FBTR0070783	-0.804550856669288	1	FBTR0070783	FBTR0070783	9.83519878718413	9.80877168275904	9.83231204550666	9.08772809524697	8.90706755210697	9.08038852551643
FBTR0083963	-0.491517603521604	1	FBTR0083963	FBTR0083963	9.68859496436544	9.61390126990873	10.144865174139	8.96264265056633	8.95747564017546	9.9025816905987
FBTR0345195	-0.329652777362119	1	FBTR0345195	FBTR0345195	10.5508945530421	10.6572262388904	10.6417995967569	10.4327750729961	10.213722642375	10.2084301870837
FBTR0081588	0.893580202558149	1	FBTR0081588	FBTR0081588	9.00472248241341	9.32842385926594	9.18959255172198	10.3060919582951	9.89243324216514	9.97467253936204
FBTR0084878	-1.01033108761772	1	FBTR0084878	FBTR0084878	9.54891469134369	9.54576701183194	9.79963048417457	8.62012641559973	8.74432715098481	8.52182318968391
FBTR0075772	1.23950027712611	1	FBTR0075772	FBTR0075772	8.3134018050258	8.42609200253293	8.5453044485182	9.39951163965512	9.6500420252448	9.88966799676221
FBTR0333233	1.25324354727811	1	FBTR0333233	FBTR0333233	8.24920413057798	8.34606087045928	8.74389175734844	9.73438179340762	9.72308715816421	9.65417756654235
FBTR0309042	-1.04734682611691	1	FBTR0309042	FBTR0309042	9.51519045662235	9.32403272251145	9.79963048417457	8.56790995715106	8.40411348267532	8.58326700709295
FBTR0072100	0.0479499220918832	1	FBTR0072100	FBTR0072100	9.87030184829773	9.94940110414126	8.71963942887218	9.80895464049899	9.73276735142119	9.40472870591492
FBTR0073435	-1.5044469877499	1	FBTR0073435	FBTR0073435	8.88043329718019	9.05663550986618	9.64816311928521	8.08120286151025	7.02377822540039	7.93004824664213
FBTR0077639	-0.0430224972705452	1	FBTR0077639	FBTR0077639	10.9210043705732	10.8641896500466	10.8808323653115	10.8221168219408	10.974129810002	10.729714597794
FBTR0347058	-1.83763291984166	0.130006940171638	FBTR0347058	FBTR0347058	9.11465117304362	8.35899626732678	9.3938832189942	7.02103422712639	7.23831197678999	7.34745459887215
FBTR0088082	-0.366042669918465	1	FBTR0088082	FBTR0088082	10.3465063423106	10.2035957011665	10.0646143753985	9.8002764135693	9.75510503419533	9.97314304835741
FBTR0080905	-0.326614924198478	1	FBTR0080905	FBTR0080905	10.2676844548127	10.135063360271	9.87998683077307	9.89787053659327	9.85746480358389	9.55542596270348
FBTR0083572	0.355241098567421	1	FBTR0083572	FBTR0083572	10.2286798500424	9.99569049743445	10.6610307131088	10.7300768823561	10.7156068220498	10.5769818408483
FBTR0075217	-0.183842857889645	1	FBTR0075217	FBTR0075217	10.4248811134737	10.1148694959516	10.0085213940307	9.85325867844056	9.9405644394095	10.2149156674517
FBTR0075038	0.562841479339029	1	FBTR0075038	FBTR0075038	9.07353441796776	9.07765513782303	9.91702386204309	9.60482276645027	9.94750904744714	10.2868601479453
FBTR0086682	-0.16111031552819	1	FBTR0086682	FBTR0086682	10.7733318498748	10.7270712745382	10.8356060437052	10.6170130628922	10.7366069094354	10.4898180185353
FBTR0075344	0.274699760142556	1	FBTR0075344	FBTR0075344	10.160506124884	9.90452111752866	9.40912882095518	10.2900648324573	10.1986669024234	9.87336161157318
FBTR0075559	-0.381338442247787	1	FBTR0075559	FBTR0075559	9.71705665458695	9.16126242416486	10.1783005536619	9.08487250419947	9.18840647619871	9.7340123315636
FBTR0075157	-0.925868741050508	1	FBTR0075157	FBTR0075157	9.51519045662235	9.81034222885399	9.6897777954113	8.52641670128471	8.76648792720156	8.94650368436901
FBTR0344261	0.263225090639485	1	FBTR0344261	FBTR0344261	10.3272009116806	10.5209522615524	10.5757788790577	11.047113531641	10.701708847506	10.4016030039699
FBTR0300558	-0.437385194386324	1	FBTR0300558	FBTR0300558	10.273747810403	10.1046655675612	10.2658443093723	9.80895464049899	9.57489540783897	9.93907736171593
FBTR0342944	-0.95616281285629	1	FBTR0342944	FBTR0342944	9.61567865601582	9.61210148831918	9.6897777954113	8.83929296559206	8.69895747437855	8.51342934842656
FBTR0082931	-0.142620623166714	1	FBTR0082931	FBTR0082931	10.6759660984108	10.5550759239941	10.4769267156248	10.2900648324573	10.4973061627807	10.4919557379025
FBTR0080896	0.481429479542505	1	FBTR0080896	FBTR0080896	8.98760911465988	9.67033988727994	9.14084976744114	9.27475734437022	9.53672270079454	10.307640662143
FBTR0081586	0.25338601672255	1	FBTR0081586	FBTR0081586	10.3749885847223	10.5847449864948	10.4592491845935	10.949238813182	10.7908997220647	10.3878928904818
FBTR0084382	0.24569039406912	1	FBTR0084382	FBTR0084382	10.6380821340366	10.573690465878	10.7696396845686	10.9872022216423	11.0249149307342	10.6874348433677
FBTR0082142	0.233444154064811	1	FBTR0082142	FBTR0082142	10.6986787525153	10.6308040404229	10.7746931545677	11.0747227336496	11.0130474396638	10.6892990895881
FBTR0304888	-0.496322512959123	1	FBTR0304888	FBTR0304888	10.0364245151495	10.3206263108731	10.004225174532	9.65766619948861	9.60507403196593	9.63689386713196
FBTI0020031	2.81417111864813	2.10011625102306e-12	FBTI0020031	FBTI0020031	6.17714008243965	6.1579658489491	6.25716645105569	8.95640689653248	9.25485773706185	8.52182318968391
FBTR0088473	0.0648395638043723	1	FBTR0088473	FBTR0088473	9.65956045838365	8.91491617389358	8.88142093096835	8.64360334175774	9.75826808441604	9.17389711450939
FBTR0075341	0.126699744729842	1	FBTR0075341	FBTR0075341	10.5112418762924	10.333790732987	10.3950673837896	10.3731661498193	10.7573056968941	10.4650038411015
FBTR0079816	0.59838134435822	1	FBTR0079816	FBTR0079816	9.5654857180439	9.81347820114962	9.99703625523437	10.2215164326779	10.4125158121384	10.5423331203784
FBTR0078441	-0.0415807003972453	1	FBTR0078441	FBTR0078441	10.8665472383516	10.8948610644225	10.9427562456664	11.0653368191596	10.8857832983336	10.590013030224
FBTR0089052	-0.43029728200723	1	FBTR0089052	FBTR0089052	10.1626860444512	9.68924171466209	10.0945604978358	9.5968268507377	9.4376103596812	9.66369089857628
FBTR0339964	-0.366342053471418	1	FBTR0339964	FBTR0339964	10.1615964964012	10.103384987024	9.75770909365784	9.83297958277708	9.67870406503534	9.42052680904299
FBTR0074520	0.335998983582295	1	FBTR0074520	FBTR0074520	10.3503366206166	10.6038888911621	10.1106364865585	10.6298045854176	10.750968411021	10.7288085256081
FBTR0332116	-1.71394926775232	1	FBTR0332116	FBTR0332116	9.10561485056822	9.05927977249008	9.2071432574932	8.14839056592838	6.05722094690193	7.40303816051623
FBTR0079346	-0.305949884696352	1	FBTR0079346	FBTR0079346	10.3455471816871	9.94225616710365	10.0850994407291	9.86162488842807	9.69859863802353	9.921738050166
FBTR0113053	-0.556058055835482	1	FBTR0113053	FBTR0113053	9.28442039634555	8.27504221676387	9.87057707674986	8.7980425856963	8.23278332301768	9.04879027307318
FBTR0303387	-0.165690106931561	1	FBTR0303387	FBTR0303387	10.5155124252826	10.368319662021	10.3324734752955	9.98469029641963	10.2091068191787	10.4898180185353
RR51007_TRANSPOSABLE	3.72616881375745	1.29248893858022e-38	RR51007_TRANSPOSABLE	RR51007_TRANSPOSABLE	5.42424356305816	5.09945037347521	5.38458770682131	8.79455121712302	9.09141757841702	8.78153959731634
FBTR0070383	-1.80593677772534	0.0615409562266596	FBTR0070383	FBTR0070383	9.27639003979075	8.63549297853761	8.99835864939648	6.86998401471329	7.11542942722208	7.57422295844532
FBTR0301370	-0.0461187087441277	1	FBTR0301370	FBTR0301370	10.2937769046738	10.5026117866914	10.4070498078932	10.6011123459301	10.4963593372361	9.87336161157318
FBTR0077234	-0.333747050820637	1	FBTR0077234	FBTR0077234	10.4066029713533	10.1300413316912	10.3862899565893	9.9785493159108	9.94334629536586	10.0198191374266
FBTR0080861	-0.326165850660593	1	FBTR0080861	FBTR0080861	10.2707193179877	9.82905662086724	10.0769402857979	9.90598271559865	9.71171089001842	9.60367092230044
FBTR0074103	0.389262877214453	1	FBTR0074103	FBTR0074103	10.307633637517	10.3348823650917	10.6288349425794	11.0099615122922	10.794755717266	10.6274429114194
FBTI0019193	3.80961186875463	6.30414402922488e-25	FBTI0019193	FBTI0019193	4.86267641793923	5.696766261192	5.02622109521142	8.65134484692418	8.97389439719219	9.03712621980951
FBTR0087859	-0.652662943828087	1	FBTR0087859	FBTR0087859	9.65801601946056	8.66356905688282	8.87202055651794	7.91107569221457	8.71532520417348	8.69139857391984
FBTR0070058	-0.111281772349832	1	FBTR0070058	FBTR0070058	10.6528901470854	10.3565433211206	10.7242147457373	10.3195156772944	10.395349299463	10.6855681850566
FBTR0080251	-0.0139311408983618	1	FBTR0080251	FBTR0080251	10.3627152568967	10.4072400203871	10.1642492700403	10.5595483725959	10.3841317099588	9.87663766647463
FBTR0300407	-0.188864920152417	1	FBTR0300407	FBTR0300407	10.3899522762895	10.7664401968459	11.0071495154954	10.5209829864519	10.5447884081054	10.5959879546311
FBTR0303246	-0.44474702095191	1	FBTR0303246	FBTR0303246	10.0958115694474	9.78020550408051	9.70926396729505	9.28225554460189	9.46109421867603	9.53483779610198
FBTR0334094	-0.402772750272413	1	FBTR0334094	FBTR0334094	10.1037752249859	9.87180198802121	9.62036173398101	9.36226177867124	9.54223817333826	9.52443247692222
FBTR0085254	0.188833164736831	1	FBTR0085254	FBTR0085254	11.2026315207256	11.2792092650523	11.598795517714	11.4825967443672	11.4891345331143	11.6949925589412
FBTR0345589	-1.870085896959	1.02632617404174e-09	FBTR0345589	FBTR0345589	9.13699741779433	9.03530509872772	9.08227327001466	7.42492082610826	7.06523248152692	7.22941860782856
FBTR0082631	0.174580450958626	1	FBTR0082631	FBTR0082631	10.9703727167985	10.9613999994424	11.0824406312224	11.4357378785971	11.0790412372148	10.9855220973276
FBTR0086890	-1.05044269812442	1	FBTR0086890	FBTR0086890	9.50319823079246	9.54576701183194	9.43063252212021	8.57199439423965	8.52045473308553	8.24089466897748
FBTR0473514	0.392656710005801	1	FBTR0473514	FBTR0473514	9.78230725645625	10.1212104953993	10.2282725668198	10.5543966863969	10.6013642584427	10.1419195565346
FBTR0335147	0.264126592232302	1	FBTR0335147	FBTR0335147	9.3062761417883	8.69110916460523	9.59392133174759	10.0838462100281	8.44394548499096	9.54928030352919
FBTR0303048	-0.176118248002322	1	FBTR0303048	FBTR0303048	10.7350239158929	10.6598420375112	10.7285617404078	10.5533641379484	10.6066384999312	10.4308686985493
FBTR0342739	-1.08325652995841	1	FBTR0342739	FBTR0342739	9.36614579259145	9.35879318715713	9.40912882095518	8.56790995715106	7.15436620807119	8.73897409319685
FBTR0085462	-3.12985707090922	3.30433518807052e-08	FBTR0085462	FBTR0085462	8.5648636393822	9.15879878232499	8.52145231006594	5.45312802771302	5.28865404889303	6.29701560093147
FBTR0087638	-0.404307319907703	1	FBTR0087638	FBTR0087638	10.0658413352809	9.59762183055647	10.1409569044024	9.37166479796064	9.46497129763876	9.78546329586574
FBTR0076168	0.921708962554226	1	FBTR0076168	FBTR0076168	9.09423926879764	8.90612984456702	8.84664925678387	9.69372511797728	9.76299969477546	10.1172047330269
FBTR0083566	0.727375044993709	1	FBTR0083566	FBTR0083566	9.44707034332424	9.43407098758728	9.59772832964078	10.1481806307071	10.2523720834806	10.2507052289825
FBTR0071458	-0.662635869125721	1	FBTR0071458	FBTR0071458	9.7837242717257	9.49197866136749	9.96054430189786	8.92800757831573	8.9352891942034	9.38645932517188
FBTR0073611	-0.311045658450288	1	FBTR0073611	FBTR0073611	10.2297199132544	10.5006675774127	10.6362575762547	9.95372061020566	10.0911442144245	10.3855951508788
FBTR0091717	0.168213566173205	1	FBTR0091717	FBTR0091717	11.7594913476883	11.8713191104495	11.9079477983318	12.0726638473065	12.0149600945964	11.9561118582246
FBTR0074719	-0.958188636552887	1	FBTR0074719	FBTR0074719	8.74732634237234	8.22881205364548	9.75600663345535	8.02867554298337	7.84361471832235	8.39047974240028
FBTR0088894	-0.40506505985146	1	FBTR0088894	FBTR0088894	10.1626860444512	9.72798113605378	9.95313382460498	9.65958667474444	9.48801748320623	9.5160538473437
FBTR0079221	-0.577920126332661	1	FBTR0079221	FBTR0079221	7.86075691657278	7.79342233346674	9.64080164321343	7.47812428418062	7.59033679296756	8.88276325776774
FBTR0080074	-0.0786648564735068	1	FBTR0080074	FBTR0080074	11.2784683856651	11.233699960545	11.4168243657426	11.2576452329148	11.1997038500626	11.2413631478838
FBTR0071541	-0.135904734499996	1	FBTR0071541	FBTR0071541	10.5112418762924	10.5578834626622	10.2368424427439	10.4101390887228	10.3583080720534	10.1378297095497
FBTR0083703	0.857505152013328	1	FBTR0083703	FBTR0083703	8.64812730396816	9.06191919740788	9.01268776811067	9.36931978244162	9.76928446539145	10.0849957492796
FBTR0080274	-0.622372832908893	1	FBTR0080274	FBTR0080274	9.25611638708912	8.65310445227793	9.95164715045702	8.62799458289065	8.77900005110988	8.87950109900303
FBTR0080440	0.340327313872304	1	FBTR0080440	FBTR0080440	10.323308630546	10.3128912226823	10.703164883156	11.0107140063756	10.7477892983151	10.6039162218009
FBTR0303111	-0.14639431748313	1	FBTR0303111	FBTR0303111	10.3964504012638	10.6387816340716	10.5116449391163	10.2801127511853	10.5898701552139	10.2187930073535
FBTR0073609	-0.214282664779142	1	FBTR0073609	FBTR0073609	10.7445147763947	10.7607653772945	10.8917270369802	10.5346507696564	10.5987198893912	10.6235483431223
FBTR0310137	-0.446543893577708	1	FBTR0310137	FBTR0310137	9.99665251963748	10.1660610661046	9.8908878653915	9.51645234982476	9.76928446539145	9.42276962481641
FBTR0078892	-0.291893331010185	1	FBTR0078892	FBTR0078892	10.265657660128	10.1085005031694	9.91091667650941	9.85325867844056	9.88377027116962	9.69186019479908
FBTR0100431	0.0374225669329031	1	FBTR0100431	FBTR0100431	10.2493399736697	10.570913549789	10.8925020886729	10.467173666838	10.4304721967159	10.9400548949407
FBTR0083679	0.0485685957741262	1	FBTR0083679	FBTR0083679	10.1274057850399	10.4662128066764	9.68441738634432	10.0578696679071	10.0555898517496	10.3890403894095
FBTR0079377	0.144010845206867	1	FBTR0079377	FBTR0079377	10.5886760137043	10.711186035619	10.7518118260861	11.093313336137	10.8305070192966	10.5036569074006
FBTR0301827	0.689187799689931	1	FBTR0301827	FBTR0301827	8.809861511779	9.45027906092328	8.64065011003161	9.37166479796064	9.4376103596812	10.144639694156
FBTR0343157	-0.235479476680877	1	FBTR0343157	FBTR0343157	10.4166845944983	10.0604752203272	10.2598501441477	9.95058676059087	9.92657412509509	10.1675561058719
FBTR0084102	-0.0986654380915838	1	FBTR0084102	FBTR0084102	10.5959536993775	10.5503845173666	10.2694288905155	10.3883008638968	10.4095012321158	10.3447807481396
FBTR0290076	-0.568422473800341	1	FBTR0290076	FBTR0290076	9.9744875124831	9.97343256820711	10.1159555865841	9.51857016770442	9.36061788688458	9.48848228373864
FBTR0083078	0.125266338841639	1	FBTR0083078	FBTR0083078	10.7768938461481	11.1097162125967	10.9163244688869	11.0197134533632	11.1815581082429	10.9870385275393
FBTR0076595	-2.72501334726324	0.000359227906402908	FBTR0076595	FBTR0076595	8.80149193378771	9.02722418019733	8.48902335083172	5.34271402678545	6.78414194878645	5.89335586054533
FBTR0080017	-0.319444646573819	1	FBTR0080017	FBTR0080017	10.0494418721891	9.76570746619544	9.57086593582216	9.55410540686194	9.6720111048519	9.20810751494447
FBTR0082707	0.22288273523463	1	FBTR0082707	FBTR0082707	10.5821759948538	10.7162213483724	10.7939024475995	11.1914882227921	10.8675921816401	10.6572745508717
FBTR0083143	-0.513076241725937	1	FBTR0083143	FBTR0083143	9.67644105231601	9.25881197326445	8.52944691953096	8.71182538873979	8.8309982204663	8.61106914660816
RR48347_TRANSPOSABLE	2.82755246469268	8.66366556326456e-07	RR48347_TRANSPOSABLE	RR48347_TRANSPOSABLE	6.22799070576394	6.66802426455759	5.34889140620294	8.882688791323	9.0762900394799	8.84646727975928
FBTR0082358	0.00070356315685926	1	FBTR0082358	FBTR0082358	10.9932131246073	11.0222970026408	10.883953532828	11.0024149052144	11.0203113882491	10.8784756952067
FBTR0071601	-1.35938053938188	1	FBTR0071601	FBTR0071601	9.08966380184362	8.45850486517335	8.87202055651794	6.07634299668529	5.73641199585388	8.70988298190124
FBTR0088587	-0.123824858356251	1	FBTR0088587	FBTR0088587	10.7188188410068	10.7027545956763	10.5757788790577	10.4627809544223	10.395349299463	10.7495055580979
FBTR0079876	-0.282509837779701	1	FBTR0079876	FBTR0079876	10.2987410300127	10.208368516595	10.4005262805878	9.88315266586035	9.77398014140604	10.3471443659335
FBTR0079806	-0.332923856319619	1	FBTR0079806	FBTR0079806	9.57533773490944	10.2701613892278	9.84518015434623	9.95684766716516	9.44548086305969	9.29392463369373
FBTR0070910	0.17674186423494	1	FBTR0070910	FBTR0070910	10.4948975134742	9.87630762294656	10.4157022108122	10.5050498679976	10.3871997128192	10.496221697317
FBTR0331927	-0.543180075923202	1	FBTR0331927	FBTR0331927	9.77662523630607	9.86123379278392	10.2526241159556	9.42231366933129	9.48801748320623	9.40018300415973
FBTR0088415	-0.24889397483711	1	FBTR0088415	FBTR0088415	9.87030184829773	9.54388013580546	10.180840694009	9.97700997774219	8.95196093352446	9.80106480200924
FBTR0345489	-1.47350799885374	1	FBTR0345489	FBTR0345489	9.16771183653229	8.17130643312328	9.09848599061522	6.84319668543162	6.84491237832072	8.16253954816541
FBTR0299696	0.304029622585286	1	FBTR0299696	FBTR0299696	10.1385238271423	10.0657448897306	9.82583469218971	10.1806410815522	10.517980643394	10.2354754304136
FBTR0088709	2.60334621907061	2.35235892669355e-07	FBTR0088709	FBTR0088709	6.12443144000297	6.21599508749219	6.72922839780245	8.51797289746024	8.91275621854951	9.24659864730261
FBTR0301774	-0.512211005351835	1	FBTR0301774	FBTR0301774	9.97696717469551	9.97902932656883	10.2245841216634	9.66533280909342	9.55502619621205	9.43393169964306
FBTR0079925	-0.364087664507035	1	FBTR0079925	FBTR0079925	8.35974223696384	9.41561656488195	7.20902011631922	6.82961416638162	8.01736119481224	9.05169161091623
FBTR0085843	-0.771669342587095	1	FBTR0085843	FBTR0085843	9.72297770416873	9.51527679381595	9.5135786556938	8.73386752172144	8.82497717268284	8.9021828103702
FBTR0080222	-0.267022820574029	1	FBTR0080222	FBTR0080222	10.3436269452541	10.0709953808723	10.4602950570078	9.90112088395062	9.98848899921661	10.19799239223
FBTR0071304	1.80065179124861	1	FBTR0071304	FBTR0071304	6.52768884281622	6.45964160747284	6.15751781102667	5.76996037186981	6.86852146441682	9.40018300415973
FBTR0081978	-0.170803160872901	1	FBTR0081978	FBTR0081978	10.7247326775047	10.6865978237265	10.6101095410852	10.4921754530118	10.3748883599754	10.6361674395881
FBTR0305487	0.536435561410363	1	FBTR0305487	FBTR0305487	10.0184821384957	9.97902932656883	10.2059991056375	10.5941002919493	10.5647981421949	10.6563218063725
FBTR0089732	0.249331183105287	1	FBTR0089732	FBTR0089732	10.3066482725101	10.4360107310675	10.490300168827	10.8940274542726	10.7115330620624	10.3209291138435
FBTR0072706	-0.500874837638472	1	FBTR0072706	FBTR0072706	9.92910896845676	9.59943975523351	9.43702162455081	9.12712400557159	9.16952331872097	9.22105233328735
FBTR0081201	-10.9590966514883	2.43728519696049e-14	FBTR0081201	FBTR0081201	8.71501198438362	8.50967037771287	8.47667206438751	2	2	2
FBTR0306630	-1.03424233888295	1	FBTR0306630	FBTR0306630	9.4789105195815	9.207289587818	8.90311983036736	8.15929048834341	7.98532584920789	8.40416541086176
FBTR0084127	-0.233783470616156	1	FBTR0084127	FBTR0084127	10.1116951624748	10.2459930464055	10.0755759291121	9.53957909557769	9.79106803198867	10.302777989491
FBTR0083037	-1.55297956703004	1	FBTR0083037	FBTR0083037	9.13255577318923	6.53756437729979	8.4642141216068	6.57669143213494	6.79650254689987	7.1772365712061
FBTR0310659	-10.8377214015656	6.90011056152149e-13	FBTR0310659	FBTR0310659	8.610294085837	8.82454779897915	7.68755319061721	2	2	2
FBTR0076022	-0.155042746086206	1	FBTR0076022	FBTR0076022	10.3655568447962	10.3576178786176	9.99559416268883	10.1617946863176	10.1440945423018	9.97314304835741
FBTR0073763	0.0322995842583689	1	FBTR0073763	FBTR0073763	10.5103862474362	10.3511584953642	10.4424112812546	10.1779637658115	10.3922985967581	10.7716705881149
FBTI0059744	4.69647164082207	3.0976007232519e-21	FBTI0059744	FBTI0059744	4.35341143444472	4.6719527944267	3.60498356709215	8.75198215505612	8.95747564017546	8.15176313782377
FBTR0071559	-0.59987899315685	1	FBTR0071559	FBTR0071559	9.44348877566395	8.2003457451574	9.58051716619861	8.69319614473284	8.70552686655532	8.37202786320051
FBTR0300937	0.0589771097793975	1	FBTR0300937	FBTR0300937	10.2255551540301	10.2678770071606	9.83553984904851	10.2713480054175	10.3415350163029	9.89128854407007
FBTR0076079	-0.644037534967156	1	FBTR0076079	FBTR0076079	9.75077552164479	9.36735399891767	9.81115343373199	8.76631185982635	9.04813739932774	9.20028450278279
FBTR0074522	-0.144773242431064	1	FBTR0074522	FBTR0074522	10.6986787525153	10.6308040404229	10.6601207352974	10.4770086390365	10.6004833405337	10.4747646282601
FBTR0078225	-0.193094554405207	1	FBTR0078225	FBTR0078225	10.0435394482106	9.78340759986766	9.6278279774521	9.95058676059087	9.6886856441976	9.1632055219193
FBTR0077787	0.337922820845297	1	FBTR0077787	FBTR0077787	10.2937769046738	10.3936846239404	10.6232427976607	11.0602574583539	10.6266796665005	10.6078640764776
FBTR0086987	-0.856493883124371	1	FBTR0086987	FBTR0086987	9.42362962310519	8.61407143767043	9.55528840309213	8.19150468829487	8.29072745540864	8.68393798459141
FBTR0336658	-1.23824862060625	1	FBTR0336658	FBTR0336658	9.38120100524982	8.95522601558988	8.87516082529441	7.66562618498702	7.87309243215468	8.03346712514552
FBTR0340622	-0.411419990836419	1	FBTR0340622	FBTR0340622	9.9782054093917	9.63709637807721	9.4263573468774	9.26721996962742	9.20008415920326	9.39790477093275
FBTR0071592	-0.413775072371696	1	FBTR0071592	FBTR0071592	10.104909310023	9.92206001751981	9.80128226534208	9.5270104867534	9.43167917609736	9.64652147398989
FBTR0072328	0.183435961551799	1	FBTR0072328	FBTR0072328	11.1780573434909	11.1116282536177	11.2694778923011	11.5457428871953	11.3013236158304	11.2483349935224
FBTR0304023	1.00439952400288	1	FBTR0304023	FBTR0304023	8.51454630365879	8.81519165828126	8.97220203483233	9.96308152045865	9.63463428586933	9.71033872695828
FBTR0089563	-0.712875910583934	1	FBTR0089563	FBTR0089563	9.69463373853515	9.61390126990873	9.4643853663704	8.77342368906488	9.10141519387741	8.75330258854245
FBTR0345335	-2.49615204951293	NA	FBTR0345335	FBTR0345335	2	8.78994118582436	8.84984517725677	2	2	7.34745459887215
FBTR0087568	0.257552218736721	1	FBTR0087568	FBTR0087568	10.9319090377242	10.8581281984663	10.9517082266452	11.3780044918771	11.0360341841854	11.0766505482649
FBTR0077621	-1.11304210095504	1	FBTR0077621	FBTR0077621	9.25407326391808	9.35664502325283	8.97220203483233	8.41714150566314	8.38377734145058	7.20877172609993
FBTR0075763	-3.71482510001781	2.94254703762698e-28	FBTR0075763	FBTR0075763	8.52135754552094	8.70805852895874	8.83056258777797	4.73301944014206	5.02013473807849	5.54368000058832
FBTR0075350	0.405677051876049	1	FBTR0075350	FBTR0075350	10.3252560837476	10.2071767922088	10.3427181705755	10.8408565060859	10.6868459391988	10.5505609418884
FBTR0089500	-2.92685900799858	0.000666442184023155	FBTR0089500	FBTR0089500	8.64189026523436	8.99167418776705	8.34243869083883	6.07634299668529	4.63593649363332	6.33561749941803
FBTR0086499	-0.90589840242368	1	FBTR0086499	FBTR0086499	9.5654857180439	9.16617712241779	9.32665619482763	8.45744064003321	8.51672411808201	8.41772247359652
FBTR0301786	-0.33923396303289	1	FBTR0301786	FBTR0301786	9.18067758925925	8.98055712246423	9.46646892796264	9.71604339542809	8.4941355448484	7.77014130164202
FBTR0083330	0.213930226056902	1	FBTR0083330	FBTR0083330	10.0256858884979	9.22152461026129	9.75259567417826	9.67485913181075	9.8662866938475	10.1675561058719
FBTR0072789	-0.0686365536467322	1	FBTR0072789	FBTR0072789	11.127616422292	11.2683943860211	11.2623000458343	11.0478468998781	11.1293790281251	11.270296616446
FBTR0086677	-0.481862190202374	1	FBTR0086677	FBTR0086677	9.83383146242168	9.54953337654591	10.0999390892249	9.17086876435688	9.29461499345161	9.59772779779906
FBTR0071994	0.00963684583727869	1	FBTR0071994	FBTR0071994	10.8578284915393	10.855848572267	11.2023045362949	10.8425481049904	11.0176741821476	11.0999630368555
FBTR0088058	0.107532774363206	1	FBTR0088058	FBTR0088058	11.5696533009083	11.4957493858505	11.6560562006924	11.6474672833302	11.6395081174178	11.7580786480597
FBTR0332835	-1.13442438548423	1	FBTR0332835	FBTR0332835	8.99985362791755	9.52295997207008	9.3938832189942	8.1207749339405	8.0278834917946	8.41772247359652
FBTR0086180	-0.0558520443414457	1	FBTR0086180	FBTR0086180	10.6774914504936	10.6066031148038	10.4727867413666	10.4813583088797	10.6066384999312	10.5068317330646
FBTR0340678	0.125062474008783	1	FBTR0340678	FBTR0340678	10.7618740001999	10.7061330869815	10.9017703762448	11.1130696525451	10.9341331781442	10.6696033115698
FBTR0083171	0.457837106110181	1	FBTR0083171	FBTR0083171	10.0280791672364	10.0445497285905	10.1199320812368	10.6855319095846	10.5383630301431	10.3149040775401
FBTR0307066	-6.40908131590029	0.131563989506284	FBTR0307066	FBTR0307066	8.63876160518409	8.69451500515255	8.14324273915721	2	2	4.06985558461174
FBTR0074344	-0.684381950087631	1	FBTR0074344	FBTR0074344	9.70214683333016	9.52678627147702	9.8737204856534	8.94069856379713	8.9657083755021	9.16588585740234
FBTR0083032	-0.122678400128142	1	FBTR0083032	FBTR0083032	10.4447231642163	10.5362180629274	10.1396517914935	10.1992444514943	10.2512499904928	10.3305171390512
FBTR0088798	-2.81624412677884	3.92851535891753e-19	FBTR0088798	FBTR0088798	8.66360294409563	8.92654865541755	8.63695484933961	6.09916448752703	5.71051848463411	6.19573485639445
FBTR0310136	-0.360840225291652	1	FBTR0310136	FBTR0310136	9.80341772015164	9.87630762294656	9.30353254374221	9.48863401605094	9.48611096675449	8.92767549772237
FBTR0301699	-0.855387166639099	1	FBTR0301699	FBTR0301699	8.79307351748438	7.84337033079783	9.5533293316055	7.70335219755303	7.54709982317614	8.63448041788486
FBTR0302146	-1.24400971887607	1	FBTR0302146	FBTR0302146	9.19139407572215	9.34802023800941	9.13562182798472	8.09829540097328	8.13883016630038	7.71264200735282
FBTR0083035	-0.430841030490898	1	FBTR0083035	FBTR0083035	10.0564930522843	10.1400679677698	10.1934747396922	9.53330847817352	9.61208407275493	9.92964539887502
FBTR0340304	0.215498642832798	1	FBTR0340304	FBTR0340304	3.84638766885766	8.31541945675458	8.87202055651794	9.08772809524697	8.50547404025626	4.39632262142338
FBTI0019405	-4.848461419399	3.22174408734346e-25	FBTI0019405	FBTI0019405	8.1559914699721	8.59232702361936	8.93657210374447	4.07986939436817	4.39710747273378	3.76504025563936
FBTR0071438	-0.219390839341651	1	FBTR0071438	FBTR0071438	10.0946703073518	9.85668075971113	9.59201405893278	9.44029931546934	9.53118606146318	9.91697275385124
FBTR0100499	-0.576375659910972	1	FBTR0100499	FBTR0100499	9.20203154560905	9.63886526570523	8.32876020464458	8.14839056592838	8.65890024848035	8.84980490753256
FBTR0082976	0.164208716735462	1	FBTR0082976	FBTR0082976	11.2551628335451	11.2989216394219	11.453526426814	11.6870777967671	11.4313552758895	11.3683888505149
FBTR0083597	0.274348298073845	1	FBTR0083597	FBTR0083597	10.969750361832	10.9132480766926	10.9231676002173	11.3239316588364	11.1524023614922	11.1461662845737
FBTR0333777	-0.07950125666584	1	FBTR0333777	FBTR0333777	9.78088884802573	9.03530509872772	9.42206946523555	9.16005629594604	8.86953419398359	9.87663766647463
FBTR0343138	-0.289523404441379	1	FBTR0343138	FBTR0343138	10.0220885097658	9.62643726339282	10.0298126551337	9.38797403898908	9.84710395147447	9.57572445223196
FBTR0087114	-0.459129060408932	1	FBTR0087114	FBTR0087114	10.0100320474052	9.78979054860953	9.84518015434623	9.40410096793251	9.22315972448394	9.63108631209805
FBTR0079932	-0.767508986477547	1	FBTR0079932	FBTR0079932	9.14804206901222	8.95806264709727	9.22694320181996	8.83929296559206	5.42227683466933	8.91179543363685
FBTR0083725	0.217760956557057	1	FBTR0083725	FBTR0083725	10.7158528071862	11.1293528224031	10.9723826638614	11.062436517408	11.0605833930925	11.355532353289
FBTR0078414	2.39238780116325	NA	FBTR0078414	FBTR0078414	2	6.81294916373804	2	2	2	9.1632055219193
FBTR0087786	-0.0561145776116077	1	FBTR0087786	FBTR0087786	10.2787812129358	9.97763217115613	9.97232245669783	10.0314168140513	10.202155275568	9.82500335060766
FBTR0334772	-0.0561145776116077	1	FBTR0334772	FBTR0334772	10.2787812129358	9.97763217115613	9.97232245669783	10.0314168140513	10.202155275568	9.82500335060766
FBTR0309036	-0.302810485608178	1	FBTR0309036	FBTR0309036	9.13477830480997	9.84446861811647	9.24647508110213	9.18959775764698	9.57489540783897	8.44446029386339
FBTR0082741	1.2253226422884	1	FBTR0082741	FBTR0082741	7.82816729150804	8.39712080143324	8.1536249519841	8.98118980885346	9.37305109637828	9.64267813760928
FBTR0344863	0.11593521844888	1	FBTR0344863	FBTR0344863	6.45839680250795	9.04066734047878	9.22448301864648	9.21332605624572	7.42503483146942	9.09733661934695
FBTR0082457	0.299893426989004	1	FBTR0082457	FBTR0082457	10.6736750421206	10.5343186483205	10.9753121170216	11.1179667467496	10.9700432730292	11.0244403287265
FBTR0339969	-1.05132889920293	1	FBTR0339969	FBTR0339969	8.88572155638367	9.15385884137481	9.03251240457804	2	8.42416694687742	8.69511445046883
FBTR0346878	4.80202668420707	0.209213637711497	FBTR0346878	FBTR0346878	3.75687574184497	2	5.11390227495653	8.65520007717884	8.90991468918699	7.94260705154907
FBTR0306246	-0.105978314717239	1	FBTR0306246	FBTR0306246	7.38842341850592	9.34585596112832	9.23429867940918	7.90461251024177	9.28148393444818	8.83976877003365
FBTR0305082	1.00154105450187	1	FBTR0305082	FBTR0305082	8.81541437666339	8.67395830264939	8.40025777909919	9.46247057570738	9.56409159281075	9.85188397882685
FBTR0305210	-1.19458578132585	1	FBTR0305210	FBTR0305210	8.57471989079396	9.38643208787363	8.00673805020019	8.0107326698771	7.94702941286116	6.19573485639445
FBTR0081122	0.399970646122486	1	FBTR0081122	FBTR0081122	10.1907292715664	9.81660737159497	9.77294150062484	10.3304065704722	10.3041496010477	10.3809886638097
FBTR0300635	0.399970646122486	1	FBTR0300635	FBTR0300635	10.1907292715664	9.81660737159497	9.77294150062484	10.3304065704722	10.3041496010477	10.3809886638097
FBTR0078944	-0.106959578709605	1	FBTR0078944	FBTR0078944	10.5567081204999	10.6378974100898	10.6673845372125	10.632740438267	10.6214783167974	10.2582602595442
FBTR0335488	-0.776820049744085	1	FBTR0335488	FBTR0335488	9.30034824462861	7.5890171955174	9.00697318759549	8.37100349047371	7.87309243215468	7.78416505502127
FBTR0303860	-0.249856612748327	1	FBTR0303860	FBTR0303860	10.1648626751178	9.73130113287541	10.1984975408118	9.64608935010918	9.79723196939831	9.93594022064003
FBTR0339086	-0.249856612748327	1	FBTR0339086	FBTR0339086	10.1648626751178	9.73130113287541	10.1984975408118	9.64608935010918	9.79723196939831	9.93594022064003
FBTR0310658	11.0575643916278	8.3786833008906e-14	FBTR0310658	FBTR0310658	2	2	2	8.34736910275404	8.1241941862606	9.04297003425548
FBTR0332823	1.86417625270187	1	FBTR0332823	FBTR0332823	2	2	8.05184041082896	8.23336766884272	9.04555061619316	7.0668443125654
FBTR0083164	0.029054184380775	1	FBTR0083164	FBTR0083164	10.0136595771272	9.92930542671217	9.5689279178018	9.5058163748347	9.77398014140604	10.2557463094393
FBTR0301417	0.145939088917158	1	FBTR0301417	FBTR0301417	10.7054234032492	10.976167468701	10.7398030071754	10.9270883170791	11.0554497393802	10.884183689025
FBTR0300596	-0.365729054884027	1	FBTR0300596	FBTR0300596	10.1296362584679	9.96499650900312	10.0269919096277	9.59482092817367	9.7677158375763	9.66558606021358
FBTR0076457	-0.213162906609405	1	FBTR0076457	FBTR0076457	9.38307190799982	9.31077854624427	10.21965147989	9.26217308657821	9.38537807081074	9.76616278266279
FBTR0080941	-1.49068482003104	0.429169490640109	FBTR0080941	FBTR0080941	9.18711702876632	8.82143582235627	8.60326454528015	7.31223942426384	7.33469215685568	7.60615080096187
FBTR0077501	0.147211693543237	1	FBTR0077501	FBTR0077501	11.2464537344197	11.3391891849089	11.3879849345629	11.6072360655204	11.4675564098566	11.3294704583532
FBTR0082403	-0.406388232124642	1	FBTR0082403	FBTR0082403	9.7837242717257	9.84446861811647	9.46646892796264	9.38100692805589	9.54223817333826	8.91498546087442
FBTR0070610	-0.353963890294927	1	FBTR0070610	FBTR0070610	9.75367069107202	8.96653923000225	9.83553984904851	9.04722612018224	9.15279534472673	9.42276962481641
FBTR0302595	-0.525444741744689	1	FBTR0302595	FBTR0302595	8.98760911465988	7.4427727294542	6.13673469175932	2	8.2819630523177	7.71995599877855
FBTR0072348	-0.112489561624073	1	FBTR0072348	FBTR0072348	10.3036881329991	10.151265260681	10.2658443093723	10.1766232424484	10.3213603714083	9.85021853332316
FBTR0310559	-0.399357937678167	1	FBTR0310559	FBTR0310559	9.88885557888875	9.69944836638488	9.50752044854409	9.30942026553507	9.51631696154154	9.06897816573042
FBTR0070708	-0.0673472107705072	1	FBTR0070708	FBTR0070708	10.5927237039477	10.4380439926496	10.40813420035	10.2738576566854	10.3457465975304	10.6049041987211
FBTR0346912	-0.356346056668752	1	FBTR0346912	FBTR0346912	10.1864502503362	10.1770591835778	10.2824966773701	9.71972977069861	9.79876884759827	10.0447887301403
FBTR0479895	-0.057339271475157	1	FBTR0479895	FBTR0479895	9.41633979456092	9.89122558314594	9.26813692975551	9.41323605827197	9.89674529843277	9.04005108591699
FBTR0073641	0.536107621284625	1	FBTR0073641	FBTR0073641	9.8676317291282	9.94940110414126	9.99270564590905	10.4737377588541	10.4868567474274	10.4507873079177
FBTR0073159	-0.208293602575632	1	FBTR0073159	FBTR0073159	10.353202670549	10.2000056989328	10.1757559330226	9.88315266586035	9.97223643482091	10.2354754304136
FBTR0342635	0.575795221596436	1	FBTR0342635	FBTR0342635	9.68101077656009	9.69435406664466	9.54546633406938	10.4067128489606	10.1787385302428	10.0374894867336
FBTR0100662	-10.0348794279643	0.595079237404721	FBTR0100662	FBTR0100662	8.81818281484922	2	7.24830149474547	2	2	2
FBTR0091930	-2.08472193454977	0.357429730422342	FBTR0091930	FBTR0091930	8.95023941338524	8.20989705951417	8.79784091859008	5.95648441270639	6.11757843687329	7.40303816051623
FBTR0307904	-0.0128030829917101	1	FBTR0307904	FBTR0307904	10.712880662938	10.5093959600338	10.650072913349	10.4605795724193	10.6223465117103	10.7450313929024
FBTR0345030	0.386028068836979	1	FBTR0345030	FBTR0345030	9.99420649073901	10.248312315914	10.5485007529314	10.5718378778547	10.5584614617161	10.8487581705323
FBTR0082751	0.0552832803135037	1	FBTR0082751	FBTR0082751	11.5576930577873	11.4676593576629	11.7211998658009	11.7015975243457	11.5601760318805	11.6583447701364
FBTR0089497	0.295984230081994	1	FBTR0089497	FBTR0089497	10.5433853774156	10.5113284501029	10.2598501441477	10.8005220043121	10.7147929897837	10.7013583230021
FBTR0340327	-1.62531829042988	0.000266327092231378	FBTR0340327	FBTR0340327	8.95023941338524	9.11879737024069	8.85303403363417	7.31223942426384	7.50252691892286	7.29944093140065
FBTR0070411	-0.122949891224962	1	FBTR0070411	FBTR0070411	10.2077195592313	10.2758565694331	10.7637215096645	10.1699018779206	10.2444990430935	10.5078884576063
FBTR0079251	0.404421277176801	1	FBTR0079251	FBTR0079251	8.59745927892831	9.79138188300021	9.89862419550465	10.1191659786329	9.72632111152658	9.94377031958103
FBTR0071391	-1.23010322491199	1	FBTR0071391	FBTR0071391	9.21679345316609	9.00545112479688	8.93657210374447	8.03460725068038	8.20986239786075	7.02020837138909
FBTR0076933	0.903841456087493	1	FBTR0076933	FBTR0076933	8.82094595075489	8.64256338760493	8.81429452094289	9.84315476169541	9.71822259502128	9.37723713896949
FBTR0309074	0.903841456087493	1	FBTR0309074	FBTR0309074	8.82094595075489	8.64256338760493	8.81429452094289	9.84315476169541	9.71822259502128	9.37723713896949
FBTR0085535	-0.307624100919394	1	FBTR0085535	FBTR0085535	10.1917970467574	9.97902932656883	10.1212551475347	9.62265317393478	9.76457345599538	9.97314304835741
FBTR0333602	-1.50391748755453	0.000197028631830752	FBTR0333602	FBTR0333602	9.01923122606868	9.06718360470431	9.07682828761456	7.69588550432663	7.50252691892286	7.50816598383654
FBTR0301876	-0.961736174810466	1	FBTR0301876	FBTR0301876	9.32001390838024	9.48018696820848	9.33352163036974	8.24875832231591	8.35481638901904	8.64604511323234
FBTR0091716	-0.961736174810466	1	FBTR0091716	FBTR0091716	9.32001390838024	9.48018696820848	9.33352163036974	8.24875832231591	8.35481638901904	8.64604511323234
FBTR0082495	0.316671514445021	1	FBTR0082495	FBTR0082495	10.1670360267928	9.94511838954688	9.81115343373199	10.0980780475068	10.2320396568617	10.5299027308968
FBTR0081550	-0.236029051751681	1	FBTR0081550	FBTR0081550	10.199249426593	9.79455929557884	10.2550368157009	9.76145959382389	9.80490004043524	10.0079175090643
FBTR0333335	-0.650719669389522	1	FBTR0333335	FBTR0333335	9.55224415866786	9.45027906092328	9.9426947893117	9.02951389761795	8.90135636595351	9.1140879245894
FBTR0083151	-0.0111507466662498	1	FBTR0083151	FBTR0083151	10.360817750803	10.2143124169113	10.1500597853018	10.2925421627745	10.3882209322955	9.98987892278962
FBTR0301203	0.000406336544689591	1	FBTR0301203	FBTR0301203	10.6637048727261	10.5409556875204	10.432852880194	10.4372599605737	10.5548279659751	10.6496349193101
FBTR0083723	-0.0198154206201533	1	FBTR0083723	FBTR0083723	10.4248811134737	10.0525344489573	10.1409569044024	10.0809829174044	10.1928341376133	10.3052113745499
FBTR0309038	0.204289943984237	1	FBTR0309038	FBTR0309038	9.15900280912281	9.12890218232791	8.29633017633678	9.20545990649493	9.59272389734495	8.23580133354211
FBTR0091476	0.906962119677481	1	FBTR0091476	FBTR0091476	8.49391748294954	8.68769526469413	9.17946687555245	9.84146387437966	9.6919975494414	9.60564653567647
FBTR0077988	-0.0782630502896609	1	FBTR0077988	FBTR0077988	10.3598680610485	10.5672026608859	10.1642492700403	10.1289025096939	10.2856353565646	10.4529836060251
FBTR0473516	0.809909871938696	1	FBTR0473516	FBTR0473516	8.67280926718503	8.8369290096016	9.03532238756692	9.84989856259592	9.78487764601653	9.27914662427719
FBTR0079216	-1.19127654049234	1	FBTR0079216	FBTR0079216	9.15681731283495	8.25211230397619	9.2046490479247	7.71817064254	7.54709982317614	7.97353393305079
FBTR0300056	0.237470915401331	1	FBTR0300056	FBTR0300056	10.6302269618965	10.7035999605161	10.7415246848698	11.0982778365477	10.9480507329139	10.7160633994262
FBTR0076001	-0.459909868484092	1	FBTR0076001	FBTR0076001	9.92910896845676	9.80089320354645	10.0521822483562	9.48647176071776	9.57489540783897	9.3468512766851
FBTR0070909	-0.710879532495044	1	FBTR0070909	FBTR0070909	8.14280092372681	9.45631044876244	8.5956697545907	8.03460725068038	8.79756709562301	7.07827149489713
FBTR0082954	-0.556291751423412	1	FBTR0082954	FBTR0082954	9.45064304156537	9.3436884326018	8.6480123573855	8.87278960192951	8.89274697010399	7.96740136751189
FBTR0305567	0.203236458651272	1	FBTR0305567	FBTR0305567	10.5731903799982	10.6029830140005	10.7611776982318	11.0768800696402	10.8320088740544	10.6049041987211
FBTR0303388	-0.163393644319242	1	FBTR0303388	FBTR0303388	10.5533889510753	10.5352686682139	10.5076035414734	10.2937792345225	10.437395320242	10.3717313282843
FBTR0330011	0.89717470257239	1	FBTR0330011	FBTR0330011	8.93756460023002	8.67740482508387	8.63695484933961	9.43582388100458	9.6919975494414	9.79588302369475
FBTR0084255	0.392212000640361	1	FBTR0084255	FBTR0084255	8.71797974557668	8.46649556165233	8.95152499032323	8.47499627848386	8.52045473308553	9.87663766647463
FBTR0074357	0.588556384988414	1	FBTR0074357	FBTR0074357	8.46241041696852	3.97477869914179	7.04023687432642	6.81590255587827	8.98203423237492	6.99631261551574
FBTR0076766	0.140824158842013	1	FBTR0076766	FBTR0076766	10.7597154857515	10.6378974100898	10.735489802514	11.0182174386037	10.85730406462	10.6601290150664
FBTR0070402	4.01314897623331	1	FBTR0070402	FBTR0070402	2	2	6.15751781102667	8.97194603458045	7.409024109757	8.73897409319685
FBTR0290209	5.63146646417515	0.774317688695391	FBTR0290209	FBTR0290209	2	4.77849431319637	2	8.80846628053765	8.45957537612322	8.5425965863666
FBTR0077155	-0.707433855534123	1	FBTR0077155	FBTR0077155	9.20203154560905	9.44219778549833	9.53557693638629	8.14290956649506	8.32526213824056	9.32782912112634
FBTR0340016	-1.36065222980336	1	FBTR0340016	FBTR0340016	9.00472248241341	8.34172316904031	9.25373189620497	7.29257286589949	7.77030926486	7.61402356647953
FBTR0087212	-0.381137587649528	1	FBTR0087212	FBTR0087212	10.0832077551771	10.1046655675612	10.2122207505983	9.65381756247063	9.60682973803449	9.97620041057493
FBTR0077067	0.0900267647678689	1	FBTR0077067	FBTR0077067	9.09652157214287	9.57747199312794	9.32206101983312	8.87609688460811	9.03254666735826	10.0807410621232
FBTR0075181	-0.703224314086801	1	FBTR0075181	FBTR0075181	9.44528067092299	9.29740147266003	8.68427036600654	8.27905565579996	8.23732413086567	8.84646727975928
FBTR0079931	5.55999096526468	0.0232923133768672	FBTR0079931	FBTR0079931	4.08575888658896	2.31524540946982	2.32796364219978	6.77396803883871	8.97117088097622	6.8439772727214
FBTR0301947	-0.384655819534858	1	FBTR0301947	FBTR0301947	9.61249256999093	10.2610020777217	9.99847690772894	9.70678603544603	9.45135569074844	9.62525528428586
FBTR0075695	-0.258177526692222	1	FBTR0075695	FBTR0075695	10.2787812129358	10.1250017603208	10.1591055902743	9.9816230736275	9.98579292139498	9.82330656481928
FBTR0302692	1.13885821243037	1	FBTR0302692	FBTR0302692	6.82058030411078	2	8.4642141216068	6.52706268156609	8.58956288915663	9.08606004093132
FBTR0086665	-0.848281808529299	1	FBTR0086665	FBTR0086665	9.31610216250528	8.16640920703981	9.11717339334781	8.30382629713725	8.19593298526272	7.77014130164202
FBTR0081909	0.253848926492682	1	FBTR0081909	FBTR0081909	10.5550494903278	10.6925713904423	10.6006549024889	11.0114661081709	10.9016039167837	10.6780773055417
FBTR0080030	-0.45133227748301	1	FBTR0080030	FBTR0080030	9.72445417732069	9.13392817095628	9.5513675962292	8.74476357263077	8.943649145993	9.36795562202258
FBTR0078425	0.192966092376879	1	FBTR0078425	FBTR0078425	10.2847982067427	10.4339745998643	10.3674587009919	10.8195424462744	10.5584614617161	10.2290819224458
FBTR0073295	-1.63020138598889	0.138668095635563	FBTR0073295	FBTR0073295	8.91705039330765	9.05133240033689	8.5994721475941	7.56265603846488	6.91461126419615	7.24977416953785
FBTR0078291	0.469395787463755	1	FBTR0078291	FBTR0078291	9.74059642886297	9.83832356222512	9.88310982610014	10.4406145003828	10.3583080720534	10.0374894867336
FBTR0084141	-1.29938806359891	1	FBTR0084141	FBTR0084141	9.16988090353797	8.65660109450075	8.96632448541867	8.06390538525393	7.63231558442665	7.15582355414725
FBTR0303247	-0.443783168658369	1	FBTR0303247	FBTR0303247	9.45598555453393	9.26798515561278	8.4642141216068	8.115187802932	8.73793247030843	9.04588308872302
FBTR0333879	1.29529123520457	1	FBTR0333879	FBTR0333879	2	7.82484188725142	2	6.30948095694795	8.89274697010399	2
FBTR0074780	-1.44569543521197	1	FBTR0074780	FBTR0074780	8.99741302493529	8.76424088750849	7.72284283859469	7.74011677482751	5.99422762791874	7.27977892847546
FBTR0343653	-0.313480613195245	1	FBTR0343653	FBTR0343653	9.64091716572408	8.90024242200517	9.04650790631501	9.00857099172626	8.29072745540864	9.29392463369373
FBTR0340027	-0.771763531681525	1	FBTR0340027	FBTR0340027	8.54494679815211	8.45850486517335	9.09579649139458	7.06806318110026	9.01942443853121	6.59626352009556
FBTR0333710	1.33431161567212	1	FBTR0333710	FBTR0333710	8.02792080665546	7.33342189758946	8.11164014165966	9.41323605827197	9.26156049761389	8.80923453268146
FBTR0083080	0.0755644009264804	1	FBTR0083080	FBTR0083080	10.2947710971546	10.1697364289274	10.0535688980722	10.1205609411946	10.437395320242	10.1755581191484
FBTR0332824	2.31199381920018	1	FBTR0332824	FBTR0332824	2	6.41078424947498	7.53707186589756	8.76631185982635	8.91842254217823	8.63448041788486
FBTR0077915	0.478646428959718	1	FBTR0077915	FBTR0077915	9.62361322284187	9.85515988329703	9.33352163036974	10.168553839133	10.1881508872534	9.91697275385124
FBTR0300395	0.276676414585375	1	FBTR0300395	FBTR0300395	9.19565848031665	8.89136599340112	9.24161684576967	8.59224490680989	9.2836807607802	9.97620041057493
FBTR0334835	0.999946435868233	1	FBTR0334835	FBTR0334835	7.58977619801288	8.95806264709727	8.32417173697657	9.23924104864849	9.24135806320849	9.64075262309769
FBTR0100462	-0.248325244213496	1	FBTR0100462	FBTR0100462	10.1071748091247	9.84139936197134	10.2526241159556	9.61673415634911	9.75668742616289	10.076473790242
FBTR0089067	-0.365479248019765	1	FBTR0089067	FBTR0089067	9.99909440841502	9.85363740189629	10.1783005536619	9.44476090945716	9.67703373367786	9.81137285594807
FBTR0070597	1.35514915153019	1	FBTR0070597	FBTR0070597	8.28166002536628	7.5963184983881	7.39553233635123	9.11877211769555	9.33965475461257	8.97123169260871
FBTR0080940	-0.144109426929503	1	FBTR0080940	FBTR0080940	10.5951468782215	10.746890021171	10.6044441964312	10.4394971868826	10.5511852959925	10.525735352969
FBTR0111048	-0.402544610818376	1	FBTR0111048	FBTR0111048	9.87429778394684	10.018969230542	9.91854662745822	9.2772610770357	9.71171089001842	9.58776785894782
FBTR0074569	-0.238867025508027	1	FBTR0074569	FBTR0074569	10.3388151424857	10.4370277200555	10.481054843751	10.3743360121786	10.1597275657156	9.98533381339218
FBTR0073494	2.80899703710344	1.81350582859419e-06	FBTR0073494	FBTR0073494	5.99339569402836	6.34295571292943	5.31228942302017	8.79455121712302	8.91275621854951	8.21524624772231
FBTR0346881	-0.628294760109103	1	FBTR0346881	FBTR0346881	9.2723580370524	9.73295827062567	9.69156018157753	9.2545695033552	9.03254666735826	8.47071157896624
FBTR0088413	-0.227353430238226	1	FBTR0088413	FBTR0088413	10.1810835643268	9.89862711289482	9.94866919827082	9.83807614277823	9.4994039744106	9.98836547677177
FBTR0084261	-0.0900306959126828	1	FBTR0084261	FBTR0084261	9.02643124596913	8.89433087527214	9.91854662745822	8.70067673371079	9.37717180190848	9.5797501022095
FBTR0301787	-1.15465853881357	1	FBTR0301787	FBTR0301787	9.08046910357514	9.10862128330558	8.67348832183418	8.46624516262715	7.65963784664143	6.97201439211042
FBTR0083780	-0.983236675079989	1	FBTR0083780	FBTR0083780	8.79869124960438	8.84614568227357	9.54940318970878	7.5870790239443	7.99608353072312	8.62671879608572
FBTR0100561	0.629577890399358	1	FBTR0100561	FBTR0100561	9.08046910357514	9.14641706901751	9.07682828761456	9.99080524796623	9.83217245599185	9.26171208576558
FBTR0072030	-0.153272070882981	1	FBTR0072030	FBTR0072030	10.3184284653461	10.1500254000691	10.1304827926045	9.94901727930324	9.85303354637605	10.307640662143
FBTR0074216	-0.155971095612347	1	FBTR0074216	FBTR0074216	10.1778539440004	9.87930358105669	9.80293215750253	9.78452283009373	9.88087101577791	9.75552537549099
FBTR0345142	0.211633355140725	1	FBTR0345142	FBTR0345142	10.4130266958677	10.2214129221727	10.2765714437359	10.3109877743721	10.4715212023223	10.7369427620678
FBTR0332821	-0.334400561667292	1	FBTR0332821	FBTR0332821	9.64871450349129	9.31742085524625	9.10384999418512	8.62799458289065	8.80063850376851	9.53276272740732
FBTR0110968	-0.488946705340131	1	FBTR0110968	FBTR0110968	9.8392930032716	9.71797505717192	9.66277433310097	9.08772809524697	9.24135806320849	9.42052680904299
FBTR0077417	0.147305445860155	1	FBTR0077417	FBTR0077417	9.77377581219883	9.90745911457982	8.98097370417922	9.92686335535537	9.73918491634957	9.57773868135085
FBTR0075729	0.651274659971081	1	FBTR0075729	FBTR0075729	9.23968980711335	9.26111074274823	8.92449719685285	9.52490503176647	9.70352970871547	10.10328909578
FBTR0085513	0.0596439785868137	1	FBTR0085513	FBTR0085513	10.6357300699569	10.7303933634262	10.5631781470553	10.8767958260176	10.722910727029	10.4866054885226
FBTR0299821	1.1311860807316	1	FBTR0299821	FBTR0299821	8.38610233253299	8.43426374371606	8.28220528337732	9.58272646778737	9.42173935914315	9.46690893055127
FBTR0074030	-0.633729794381328	1	FBTR0074030	FBTR0074030	9.42726077064095	9.41767875240929	9.89862419550465	8.83249928938863	8.88986571634565	9.1632055219193
FBTR0086509	0.0669080180461452	1	FBTR0086509	FBTR0086509	10.3426658677437	10.2319985822405	9.95906524845507	10.1413251217303	10.335194501897	10.2782156970527
FBTR0081050	0.282145603742303	1	FBTR0081050	FBTR0081050	10.4888289217351	10.5064923626748	10.5376416272575	10.9617452022054	10.7932145557084	10.5999575343896
FBTR0332501	-0.360127077210519	1	FBTR0332501	FBTR0332501	10.0256858884979	9.75106225330083	10.0591022074267	9.51433141850328	9.61557636124377	9.64652147398989
FBTR0433508	-0.360127077210519	1	FBTR0433508	FBTR0433508	10.0256858884979	9.75106225330083	10.0591022074267	9.51433141850328	9.61557636124377	9.64652147398989
FBTR0336834	10.4910333053016	0.460214280286971	FBTR0336834	FBTR0336834	2	2	2	8.85613849760471	8.23278332301768	2
FBTR0070404	2.14366003456302	3.89583850568859e-10	FBTR0070404	FBTR0070404	6.98728336424644	6.87430029216237	6.56781262993229	8.99950154983669	8.75386633880351	9.01945139322343
FBTR0087335	-0.302931284616559	1	FBTR0087335	FBTR0087335	10.1484573310543	10.2815293557291	10.1603932305092	9.82957184607701	9.98173933410951	9.87007810051028
FBTR0089516	-0.734597788195158	1	FBTR0089516	FBTR0089516	9.42362962310519	9.43814010888494	9.47062704548652	8.28901500673868	8.9793260536433	8.78851333265825
FBTR0346804	-0.234332287532142	1	FBTR0346804	FBTR0346804	10.2666714133924	10.3173163499908	10.230726301759	10.1135726010394	10.1184777911137	9.86843353829698
FBTR0078623	-3.60906476923979	0.00121540692184584	FBTR0078623	FBTR0078623	8.54494679815211	6.50689844853818	8.65898575959526	4.25266926283985	4.5214584291498	5.33088317427561
FBTR0333106	0.159724934204521	1	FBTR0333106	FBTR0333106	10.527403145365	10.3184205142788	10.2035029154996	10.5941002919493	10.5020309919987	10.4485876611602
FBTR0079266	-0.0504037066434098	1	FBTR0079266	FBTR0079266	10.3665027983663	10.460222761043	10.7242147457373	10.3448010391344	10.224054563472	10.7917659618191
FBTR0084140	0.746075586210747	1	FBTR0084140	FBTR0084140	8.70905808406223	9.20490336846187	9.09848599061522	9.93798284117446	9.80490004043524	9.50339395303706
FBTR0073171	-0.318089046266545	1	FBTR0073171	FBTR0073171	10.0751294336429	9.76084222852665	10.144865174139	9.69184958261119	9.67368725808762	9.69371873503117
FBTR0302046	-0.73394695560013	1	FBTR0302046	FBTR0302046	9.00472248241341	9.29740147266003	7.83675425842046	7.79705828103238	8.4121683482984	8.05676021533917
FBTR0344030	0.193776403889883	1	FBTR0344030	FBTR0344030	11.1823612933575	11.1715127946212	11.3896328389703	11.6265103871913	11.3018656323312	11.3863125410767
FBTR0080054	0.207217813247983	1	FBTR0080054	FBTR0080054	9.41268102048911	9.34585596112832	9.27290682138205	10.1205609411946	9.32905784370332	8.94961796376153
FBTR0079002	-0.457166920514467	1	FBTR0079002	FBTR0079002	9.46661159195172	9.44219778549833	9.92462166703599	8.99646568821137	8.7758821786487	9.61548422437294
FBTR0084339	0.413728695533277	1	FBTR0084339	FBTR0084339	10.1681214760929	10.0216833736631	10.2059991056375	10.7245833983449	10.4647602983226	10.4330955066517
FBTR0345104	1.05642799669024	1	FBTR0345104	FBTR0345104	8.50082658257639	7.85559173344555	8.38711910219322	9.49294882882227	9.4376103596812	8.98039650570423
FBTR0070006	-0.112788442892313	1	FBTR0070006	FBTR0070006	10.3007219073475	10.2871799235355	10.0480142845391	9.94587318519285	10.0058917553607	10.3317111741833
FBTR0080313	-0.161854340536814	1	FBTR0080313	FBTR0080313	10.5214700357319	10.5103625286397	10.5504663877778	10.2254113375609	10.3288259984485	10.5278205466717
FBTR0085170	0.00241855827830779	1	FBTR0085170	FBTR0085170	10.9255045141193	10.8649455439717	10.9949318489249	11.07111998931	10.922196768373	10.7882911602993
FBTR0335199	-0.615053384405364	1	FBTR0335199	FBTR0335199	9.62519491297003	9.39063761881272	9.42421499907524	9.08201124974074	8.8956224810828	8.6031801981403
FBTR0080450	0.2486346834634	1	FBTR0080450	FBTR0080450	10.4339340714787	10.3139987776319	10.0438342445264	10.5920905721503	10.3394246062082	10.6176867067746
FBTR0078830	0.100304075524459	1	FBTR0078830	FBTR0078830	10.2390468944693	10.2916844970386	10.3785656554318	10.1725941825915	10.1775576561278	10.7760630209211
FBTR0333764	-1.87378978713637	1	FBTR0333764	FBTR0333764	8.2736142463087	8.66704045831453	9.08498807418761	7.65796113839774	5.32323780923291	6.78940168011083
FBTR0330722	1.73839694870941	1	FBTR0330722	FBTR0330722	8.1294886627577	2	6.45481478197226	8.115187802932	8.67572612830723	9.04005108591699
FBTR0302899	-0.610190168329061	1	FBTR0302899	FBTR0302899	9.47189540463596	9.10350619616528	9.76619138946806	8.83590012642917	8.65551139524734	9.07754438490006
FBTR0072735	1.54740790611248	1	FBTR0072735	FBTR0072735	6.30895080583514	8.38030081854885	6.56781262993229	9.22893084515568	8.62117771014955	8.86307873546899
FBTR0073496	6.67836891016437	NA	FBTR0073496	FBTR0073496	3.0577352188777	2	2	2	8.81285916263617	2
FBTR0331999	1.08450354022633	1	FBTR0331999	FBTR0331999	8.29761821017403	8.4504696637791	8.26315436402885	9.51220736457223	9.50129301632384	9.20810751494447
FBTI0019915	2.66533868874998	4.76090254232998e-06	FBTI0019915	FBTI0019915	5.78278607780854	6.19691018171058	6.11564779436775	8.115187802932	8.50170443445992	9.10014204547343
FBTR0100654	0.194504177643419	1	FBTR0100654	FBTR0100654	9.26222845311521	8.50967037771287	9.19462886344176	8.47062735587249	9.61557636124377	9.34211919952333
FBTR0077981	-0.66549195148142	1	FBTR0077981	FBTR0077981	9.52199866515572	9.34585596112832	9.67723905103993	8.62012641559973	8.83699424397559	9.08606004093132
FBTR0339124	0.207464653378274	1	FBTR0339124	FBTR0339124	8.57799040089862	8.00571055802215	9.28003221905902	8.69319614473284	7.97448734833619	9.62330635931402
FBTR0333421	-1.93759799634	0.014046596566543	FBTR0333421	FBTR0333421	8.23684242472681	8.70805852895874	9.11982337144522	6.81590255587827	6.93711550978464	6.73268010575051
FBTR0113206	3.76499509531735	1	FBTR0113206	FBTR0113206	2.2825373316382	2	5.93484293478965	4.33188053339509	8.60017832682315	8.61499750270602
FBTR0304964	0.477304817896467	1	FBTR0304964	FBTR0304964	8.77893273233149	8.53268680371035	9.46020919406694	9.07627166041991	9.16952331872097	9.9468904985734
FBTR0334029	0.160703676274444	1	FBTR0334029	FBTR0334029	9.74787453056901	9.18808839979741	9.17437726169852	9.15734046943212	9.52933578315462	9.88966799676221
FBTR0300044	-0.307258152130915	1	FBTR0300044	FBTR0300044	10.0855075630054	10.1782760372221	10.3972534217901	10.1079574533004	9.87213812656875	9.75730373232842
FBTR0078445	-0.179914183277365	1	FBTR0078445	FBTR0078445	10.1071748091247	10.133809491085	9.74917663126516	9.7774656381625	9.89817979121208	9.80622803533784
FBTR0077391	-0.248442890680964	1	FBTR0077391	FBTR0077391	9.65956045838365	9.22152461026129	8.84023609787465	9.04428914303783	9.23228758817586	8.78851333265825
FBTR0110781	0.733215534797428	1	FBTR0110781	FBTR0110781	8.86177022967022	8.97496629935496	9.16670901535409	9.46247057570738	9.65514158694166	10.0286813655533
FBTR0076417	-0.247136024018698	1	FBTR0076417	FBTR0076417	8.7958851179142	9.60849517534709	9.49532717652154	8.71921024850748	9.59449468832151	8.80236048141328
FBTR0077468	0.399673198615017	1	FBTR0077468	FBTR0077468	10.1561363791857	10.094388954186	10.3483783897193	10.8186832992013	10.4472282193712	10.5131605011868
FBTR0474227	0.460679338997005	1	FBTR0474227	FBTR0474227	9.90196366035723	9.75432961703554	10.0368404842855	10.5061175678717	10.3478477866089	10.2149156674517
FBTR0086933	0.281435998296435	1	FBTR0086933	FBTR0086933	10.2045490841996	10.2610020777217	10.6223086624671	10.4900185029025	10.5880936753895	10.8612149484108
FBTR0081459	-0.0940101900163487	1	FBTR0081459	FBTR0081459	8.05164031843543	8.49802298436637	6.71527813754204	2	8.95472092184644	7.54157250865561
FBTR0308944	-4.46262491876315	0.317009902659029	FBTR0308944	FBTR0308944	8.43381454428	8.4704743740805	8.35598870562347	3.9850323159275	5.25322085525969	2
FBTR0300915	-0.0475686632402297	1	FBTR0300915	FBTR0300915	8.77608786654116	8.70805852895874	9.93819769014474	9.08487250419947	9.14072691499328	9.38875568993552
FBTR0334686	-0.919420467118317	1	FBTR0334686	FBTR0334686	9.30232691793475	8.87043943917478	8.62953581148979	7.88504739897187	7.90768860925625	8.32483849049748
FBTR0072185	-0.294175730607331	1	FBTR0072185	FBTR0072185	9.79360459875223	9.86426118492226	9.73887061527668	9.71049611069602	9.69695119529169	9.00754671818633
FBTR0100227	0.131638365031731	1	FBTR0100227	FBTR0100227	10.9591290430146	11.091101318088	11.1239518482474	11.4125794125851	11.104118937605	11.0273910007453
FBTR0301268	0.417872427750344	1	FBTR0301268	FBTR0301268	9.45776200474658	9.83832356222512	9.73541885100414	10.1481806307071	10.277942242369	9.84353745858216
FBTR0076854	0.853494441005923	1	FBTR0076854	FBTR0076854	8.57144194977458	9.06455380228851	8.79452755973312	9.71049611069602	9.71984593926418	9.57773868135085
FBTR0071345	0.474798914589601	1	FBTR0071345	FBTR0071345	9.8159372986986	9.76570746619544	9.60720210397139	10.2005641291488	10.2889198886913	10.1227336213198
FBTR0072213	-0.385166267676162	1	FBTR0072213	FBTR0072213	9.73621187844829	9.16617712241779	9.49532717652154	9.25202604414308	8.67237661469511	9.30369320655596
FBTR0080807	0.144456791194173	1	FBTR0080807	FBTR0080807	10.0946703073518	10.0866331680847	9.76280445336869	10.2974840979398	10.2251980005599	9.83682529999291
FBTR0071933	0.258575483993425	1	FBTR0071933	FBTR0071933	10.6505621208173	10.5103625286397	10.5186902575312	10.7581313644629	10.7501742893662	10.943183111082
FBTR0079441	-0.184861550587381	1	FBTR0079441	FBTR0079441	10.3378508530806	10.2961750495327	10.2942746347521	9.94587318519285	10.1233923690821	10.2868601479453
FBTR0083191	-0.233193342724647	1	FBTR0083191	FBTR0083191	10.0611747655701	9.69265196143429	9.71628509644168	9.62068286509176	9.55684383836475	9.62914525360769
FBTR0072002	0.157146926284712	1	FBTR0072002	FBTR0072002	10.3066482725101	10.3489989247836	10.5005037392001	10.8204010820166	10.5170472938935	10.2367507389766
FBTR0075251	0.323259832587978	1	FBTR0075251	FBTR0075251	10.3436269452541	10.2366785031159	10.4540084192242	10.7634988131695	10.70253009207	10.5330203834294
FBTR0074184	-10.5687007120694	3.57977528097677e-12	FBTR0074184	FBTR0074184	8.5111285857035	8.38873532229388	7.43862218808499	2	2	2
FBTR0072675	-0.388644934485699	1	FBTR0072675	FBTR0072675	9.82284596013612	9.55890649383359	9.71453301495216	9.17892526607721	9.52004862818493	9.22362741714904
FBTR0340171	-1.81111524367287	0.0157107042737127	FBTR0340171	FBTR0340171	8.94771334348045	8.36328242059064	8.36495185921125	6.7012492301973	6.94823734767765	6.77542898405768
FBTR0084170	0.0985785008624341	1	FBTR0084170	FBTR0084170	10.1240535957603	10.2225929495548	10.1344195012061	10.5135694235931	10.3266969013743	9.86183647833377
FBTR0088848	0.559353550263746	1	FBTR0088848	FBTR0088848	7.35067859039838	9.18082155390261	6.27629608265301	8.76631185982635	8.74113335366042	8.41321759301053
FBTR0086572	-0.718952117236758	1	FBTR0086572	FBTR0086572	9.45242607836022	9.0724288719518	9.32894830536341	8.39425692943449	8.80981368899735	8.50074630111269
FBTI0060202	-2.80936943144963	1.25979680210023e-12	FBTI0060202	FBTI0060202	8.36353758135256	8.32863125935854	8.85303403363417	5.93126968909351	5.85933585083688	5.6393594944135
FBTR0346349	-0.224005131889432	1	FBTR0346349	FBTR0346349	10.0716534004435	9.96499650900312	9.83553984904851	9.76503187048962	9.86775177848614	9.5635796619938
FBTR0074166	-0.120773546108457	1	FBTR0074166	FBTR0074166	10.234909011969	9.86123379278392	10.0507942645761	9.83297958277708	9.84710395147447	10.1144323228228
FBTR0084476	0.796947085173362	1	FBTR0084476	FBTR0084476	8.03269600963763	9.27937021552996	8.5956697545907	9.57664100232456	9.33754159021467	9.61940059318215
FBTR0073210	1.11678662558691	1	FBTR0073210	FBTR0073210	8.22437388173567	7.97802887876536	8.55316832601438	9.26721996962742	9.2836807607802	9.56154555332289
FBTR0303874	-0.0749344436703675	1	FBTR0303874	FBTR0303874	10.0196852641985	9.65468840822846	10.1922163022909	9.70306639465761	9.70024420165269	10.2252321731207
FBTR0080228	0.0232678099790111	1	FBTR0080228	FBTR0080228	10.9772009605501	10.9161683731673	10.9442521052759	11.1186649766498	10.8994567483825	10.8784756952067
FBTR0080720	-0.467291050846843	1	FBTR0080720	FBTR0080720	9.73913639214185	9.74286132242167	10.0027902535955	9.19490454211654	9.32692908900629	9.5595085726377
FBTR0070385	-0.563967903177742	1	FBTR0070385	FBTR0070385	9.55390601533825	9.20251319575626	8.99258691353678	8.77696649996413	8.40411348267532	8.90539413989111
FBTR0080871	0.142637058370532	1	FBTR0080871	FBTR0080871	10.5026626661827	10.3435858129542	10.5815576884032	10.7847711170405	10.6541078622534	10.3993270138026
FBTR0086554	-0.508136754211976	1	FBTR0086554	FBTR0086554	9.18067758925925	9.44219778549833	8.30567052335807	8.16470972242766	8.60721213820853	8.80236048141328
FBTR0072831	-0.379432848015021	1	FBTR0072831	FBTR0072831	9.826975332414	9.52487439028166	9.80622629205022	9.42683114528795	8.93808123084055	9.60367092230044
FBTR0300632	-0.0955178546427954	1	FBTR0300632	FBTR0300632	9.89542450679629	9.42384768762173	9.46646892796264	9.24180712774576	9.42373280871729	9.82330656481928
FBTR0079858	-0.141219427030359	1	FBTR0079858	FBTR0079858	10.2817928466931	10.1867653951178	10.3278968211658	9.90598271559865	10.0230870873807	10.4016030039699
FBTR0077905	-0.404148622416935	1	FBTR0077905	FBTR0077905	9.56713240006011	9.41148332563502	9.82258507712891	9.5968268507377	9.19775617222548	8.69139857391984
FBTR0472695	-0.825647702860653	1	FBTR0472695	FBTR0472695	8.96779913259441	9.21442465602815	9.07682828761456	7.5294352967786	8.90991468918699	8.02758461209783
FBTR0071739	-1.0965222243523	1	FBTR0071739	FBTR0071739	9.00472248241341	8.72481107538932	9.26813692975551	7.53781247291586	7.73221072249425	8.3858888501292
FBTR0339163	0.376600730479729	1	FBTR0339163	FBTR0339163	10.0220885097658	10.1746223928565	10.0156534509859	10.2738576566854	10.3800308640416	10.6620288583838
FBTR0086152	-0.225471904831468	1	FBTR0086152	FBTR0086152	9.87429778394684	9.83060525066632	9.70220850141475	9.26973680586611	9.38537807081074	9.98077433968115
FBTR0339714	-0.642108291295037	1	FBTR0339714	FBTR0339714	9.18497374093449	9.07504437145131	9.47890749890381	8.30872979476202	9.13587113315485	8.22556039815905
FBTR0080590	-0.0998490089224688	1	FBTR0080590	FBTR0080590	9.43088280181038	9.28615837373371	8.03509182592576	8.9595281426431	8.97117088097622	8.8860180569202
FBTR0347568	0.592729323038354	1	FBTR0347568	FBTR0347568	8.57144194977458	8.62838774784331	8.60704700006034	8.24875832231591	9.36477420697455	9.62330635931402
FBTR0082489	-0.298429739030483	1	FBTR0082489	FBTR0082489	9.62361322284187	10.2273034308725	10.21965147989	9.70864226568746	9.75193503387502	9.79415162008195
FBTR0084570	0.0306214557882962	1	FBTR0084570	FBTR0084570	11.212134701075	11.2893806931553	11.4038363756971	11.51318827516	11.2516888520365	11.2202431531515
FBTR0075956	0.8685107887314	1	FBTR0075956	FBTR0075956	8.44460452759583	8.8369290096016	9.03812690810029	9.76145959382389	9.60507403196593	9.5917600895273
FBTR0086242	0.0820676618063759	1	FBTR0086242	FBTR0086242	9.3062761417883	9.90010287303761	9.75770909365784	10.0388136138076	9.91244681224276	9.18186413081896
FBTR0087643	-0.528532077198202	1	FBTR0087643	FBTR0087643	9.69010702926577	9.43814010888494	9.52561928061441	8.94700243593086	9.09141757841702	9.04879027307318
FBTR0070468	1.90577539852303	0.00300982453130315	FBTR0070468	FBTR0070468	6.65702305976392	7.11698071344062	7.07342462531205	8.50947938265968	8.80676177287882	9.11686099606282
FBTR0301438	-0.683511500745231	1	FBTR0301438	FBTR0301438	9.45598555453393	9.49978658493004	9.61473658444602	8.71552254381613	8.85778622779505	8.95272553498046
FBTR0079202	0.494960532640816	1	FBTR0079202	FBTR0079202	9.75656006216943	9.77860178706454	9.91702386204309	10.4693650176128	10.2790437734992	10.1715626604718
FBTR0344451	-4.72359733864364	5.33330059562171e-34	FBTR0344451	FBTR0344451	8.3212293169226	8.30654388927105	8.4725313582649	3.77431986700045	3.53438483750537	4.60031896943344
FBTR0079152	0.0875493528852358	1	FBTR0079152	FBTR0079152	10.3310827199862	10.1300413316912	10.1106364865585	10.3011794715746	10.3963647684972	10.1350966894535
FBTR0078127	0.262711989990929	1	FBTR0078127	FBTR0078127	10.4029193888532	10.3425007490603	10.5485007529314	10.9238960143741	10.6206095991016	10.5110539950671
FBTR0086267	-0.737732030154369	1	FBTR0086267	FBTR0086267	9.39610073075098	9.24726286033811	8.94257186874795	8.64747928695172	8.25534577806357	8.50498638445207
FBTR0333352	-0.318732296874927	1	FBTR0333352	FBTR0333352	8.99251939765526	7.90934192702445	9.34035454964637	7.82470784409922	8.38786756692174	9.13338841336044
FBTR0080735	0.0070531423803675	1	FBTR0080735	FBTR0080735	8.77038124998371	8.61047005177861	6.45481478197226	8.95327888301533	8.31670565894941	6.71814427936177
FBTR0076044	-0.519150948407596	1	FBTR0076044	FBTR0076044	9.57533773490944	9.44017037375213	9.49328490758784	8.57199439423965	8.95196093352446	9.33974732768513
FBTR0472915	0.176254398719829	1	FBTR0472915	FBTR0472915	10.4836068765515	10.3511584953642	10.2084909842582	10.5595483725959	10.5520968261073	10.4726012642998
FBTR0072653	-0.202053386825456	1	FBTR0072653	FBTR0072653	10.3693369432749	10.3651174541579	10.4402926582071	10.361415053744	10.1368217663679	10.0563912447424
FBTR0088420	0.161875923836936	1	FBTR0088420	FBTR0088420	10.055320246245	10.2095592573812	10.1278523396371	10.4528481747729	10.4294804614574	9.94220769587599
FBTR0076582	-0.536969638243623	1	FBTR0076582	FBTR0076582	9.42362962310519	9.62465306250853	9.48919167613962	8.6743231945135	8.69895747437855	9.43615378863599
FBTR0083560	1.79593052276587	6.97808298096674e-06	FBTR0083560	FBTR0083560	7.14554798353478	7.01170048557729	7.28654161704008	9.05891460170123	8.9352891942034	8.74256958039582
FBTR0308060	0.744942275204555	1	FBTR0308060	FBTR0308060	8.81818281484922	9.10350619616528	9.19462886344176	9.64415081114904	9.74238302520264	9.95621074985169
FBTR0079282	-0.26884979227382	1	FBTR0079282	FBTR0079282	9.19991031706775	9.26340585523208	10.0728433388125	9.16817323483569	9.26378784872032	9.45818844418918
FBTR0086639	-0.710949945365681	1	FBTR0086639	FBTR0086639	9.36614579259145	9.08805121264102	9.55919858326665	8.50093556809078	8.52417572609709	8.87950109900303
FBTR0330007	-10.1687155632712	0.00426770753857278	FBTR0330007	FBTR0330007	8.3212293169226	8.38030081854885	3.60498356709215	2	2	2
FBTR0079572	-0.945204188648229	1	FBTR0079572	FBTR0079572	9.16118499967376	8.66704045831453	9.19714044162589	7.61901287233143	8.29072745540864	8.27108274603476
FBTR0087783	-0.163919890558404	1	FBTR0087783	FBTR0087783	9.72740259821575	9.37798406832015	9.21460011735096	8.94069856379713	9.15998823962963	9.67878293922925
FBTR0088700	-0.326686141674234	1	FBTR0088700	FBTR0088700	9.47365238387381	8.53648742633047	8.77111849992575	8.37568425896535	8.60369951915059	8.94650368436901
FBTR0086975	-0.718898596999702	1	FBTR0086975	FBTR0086975	9.40164869321328	8.76099591871061	9.18200496500142	8.49664461152506	8.30377502916399	8.47504072596724
FBTR0071388	-1.40375782946823	1	FBTR0071388	FBTR0071388	8.89361777624327	7.83722058506089	8.87516082529441	7.11360735923138	7.05498005138613	7.49116808988027
FBTR0079235	0.227505820230755	1	FBTR0079235	FBTR0079235	9.9670228510021	10.0135255777437	9.51559241794627	9.89461284976502	9.99118004806191	10.3088537736975
FBTR0330233	-0.485709947917625	1	FBTR0330233	FBTR0330233	9.70364476857795	9.62465306250853	9.64816311928521	8.93119080618372	9.23228758817586	9.33499185338366
FBTI0019430	-1.50332961881267	1	FBTI0019430	FBTI0019430	8.81818281484922	8.56653725567945	8.92449719685285	7.11360735923138	6.62691284114427	7.8786903574305
FBTR0089565	-0.60537499848478	1	FBTR0089565	FBTR0089565	9.43269041304005	9.575626157432	9.27766099457134	8.5306201427615	8.99549939134174	8.92767549772237
FBTR0077884	-0.849596628396846	1	FBTR0077884	FBTR0077884	9.31217978141842	9.0539863917699	9.29652255292704	8.27405007897978	8.40006912235538	8.47071157896624
FBTR0346232	-2.58353182745729	0.063705604531351	FBTR0346232	FBTR0346232	8.57144194977458	8.40129533422503	8.48080092019543	5.18097904024991	5.10208626069816	6.89656336188137
FBTR0304046	-0.871401792676511	1	FBTR0304046	FBTR0304046	9.25407326391808	9.19531882600403	9.29183023101011	8.47499627848386	8.0278834917946	8.59524787401001
FBTR0070651	0.877683331647606	1	FBTR0070651	FBTR0070651	8.73565923992144	8.87344759548516	8.36495185921125	9.57460679616218	9.58026712636508	9.47989161523498
FBTR0079861	-0.209590790578856	1	FBTR0079861	FBTR0079861	10.0739716862342	10.2769929125618	9.98400523284868	9.80722316625251	10.0018943266406	9.90739467961196
FBTR0071269	0.0256823434622097	1	FBTR0071269	FBTR0071269	10.1810835643268	10.1097765530616	9.76110799889813	9.92686335535537	9.95579869036265	10.2582602595442
FBTR0080959	-1.21950659311172	1	FBTR0080959	FBTR0080959	9.01923122606868	8.80892035116432	8.39589150158192	7.99256382697924	7.03425399283548	7.50816598383654
FBTR0085835	-0.0234005004313358	1	FBTR0085835	FBTR0085835	9.87163505698439	9.85515988329703	9.5689279178018	9.8158598314311	9.97359783020601	9.39562293434061
FBTR0072414	0.531313350311757	1	FBTR0072414	FBTR0072414	7.53697812183439	7.08619539928087	8.74045199998992	7.5294352967786	7.94702941286116	9.33499185338366
FBTR0343287	-0.326917261059529	1	FBTR0343287	FBTR0343287	9.89542450679629	9.54576701183194	9.76957039286267	9.34804133053334	9.4918229743519	9.41377736542051
FBTI0020325	0.881657857589856	1	FBTI0020325	FBTI0020325	8.89885801460949	8.04892529428875	8.26315436402885	9.25964300888656	9.42373280871729	9.28901543093057
FBTR0300373	-0.235027210567092	1	FBTR0300373	FBTR0300373	9.50834996713952	9.45430278651973	8.63695484933961	8.75198215505612	9.0889073116582	9.17921334419798
FBTR0078369	-0.432697199310429	1	FBTR0078369	FBTR0078369	9.77946904369203	9.75921682975648	9.66277433310097	9.16276701960929	9.220868706246	9.50762627345088
FBTR0086928	2.27797239308247	0.240548240598195	FBTR0086928	FBTR0086928	7.08246832358991	6.55265631754161	5.02622109521142	8.41259353861977	8.70224590972532	8.87623154726815
FBTR0074361	-0.627705804283893	1	FBTR0074361	FBTR0074361	9.51177426612067	9.54199078873409	9.58819193223237	8.81537380372158	8.90706755210697	9.04005108591699
FBTR0299568	0.380882792356057	1	FBTR0299568	FBTR0299568	10.3272009116806	10.3326982742605	10.5592787525204	10.9270883170791	10.6387437159145	10.7908980457394
FBTR0091533	-0.340296171948565	1	FBTR0091533	FBTR0091533	9.96077265974213	9.97763217115613	9.91091667650941	9.55410540686194	9.69365065531926	9.5797501022095
FBTR0345220	-0.198262610658153	1	FBTR0345220	FBTR0345220	9.99665251963748	9.92785925294389	9.90785336150053	9.54166325930422	9.52562809225408	10.0990880955092
FBTR0075345	-0.263930170658847	1	FBTR0075345	FBTR0075345	10.0100320474052	9.88527689705054	9.7440328259902	9.57460679616218	9.67368725808762	9.61548422437294
FBTR0084104	-0.0850159358315	1	FBTR0084104	FBTR0084104	10.6270728782539	10.588411083322	10.5126535220795	10.4726458154385	10.4205240317397	10.5810039886616
FBTR0302360	10.8576079804156	5.4745327954181e-14	FBTR0302360	FBTR0302360	2	2	2	8.41259353861977	8.47118766447096	8.18385384661607
FBTR0088384	-0.825837762671136	1	FBTR0088384	FBTR0088384	8.88307984982257	9.28163648562797	8.62207842405072	7.36967996540736	8.62811012506627	8.14634459559962
FBTR0075042	-0.158814437464371	1	FBTR0075042	FBTR0075042	10.240079513357	10.0243924202516	10.1859075967404	10.1358171624222	10.0045605094194	9.82839094701171
FBTR0089097	-0.240586238082981	1	FBTR0089097	FBTR0089097	8.77608786654116	9.59762183055647	8.5093767114855	8.79105137882393	8.18657142776854	9.23643433991364
FBTR0080184	0.0795480671267966	1	FBTR0080184	FBTR0080184	10.4607570101972	10.556012377412	10.4727867413666	10.7935428313074	10.5773886125645	10.31972611786
FBTR0306632	-0.69743251271542	1	FBTR0306632	FBTR0306632	9.31414230497647	9.50948743839334	9.6278279774521	8.75916479876138	8.7601909356411	8.86637819724116
FBTR0086329	0.265270568857905	1	FBTR0086329	FBTR0086329	10.3281723433814	10.3151054829654	10.3685732522814	10.7996514518363	10.5880936753895	10.3890403894095
FBTR0080719	3.9611048566966	1	FBTR0080719	FBTR0080719	5.61462451956037	2	2	8.78050063212817	8.07430659397816	2
FBTR0077479	-3.0520380434421	0.0119765034435176	FBTR0077479	FBTR0077479	7.86075691657278	7.89164677292186	8.89695337547368	6.12163058765306	4.11074261425791	5.25235366584608
FBTR0088748	-0.928350124640847	1	FBTR0088748	FBTR0088748	6.98728336424644	6.25342379724622	9.08227327001466	6.24954135904073	6.52660369281974	7.83893538350905
FBTR0071143	-1.37509292151637	0.89932172973502	FBTR0071143	FBTR0071143	8.73565923992144	8.65660109450075	9.14605883063065	7.57898388089666	7.37645954918136	7.55799009793546
FBTR0087475	0.0144712813806137	1	FBTR0087475	FBTR0087475	10.2717295220001	9.85363740189629	10.1225770015871	10.2447296776084	10.0785465757999	9.98836547677177
FBTR0088471	0.0713348286039511	1	FBTR0088471	FBTR0088471	9.99175630765695	10.3999567909308	9.91091667650941	10.4135572108226	10.1356060646022	9.98229576589088
FBTR0084285	0.686564817493264	1	FBTR0084285	FBTR0084285	8.34446021902654	7.96116128219652	8.92449719685285	8.59626112163217	8.9793260536433	9.6560852581474
FBTR0303818	-0.152510326338785	1	FBTR0303818	FBTR0303818	9.68556607193288	9.81034222885399	9.18200496500142	9.51220736457223	9.57489540783897	9.17921334419798
FBTR0087703	0.407511718374047	1	FBTR0087703	FBTR0087703	2.2825373316382	8.17130643312328	6.38603476229377	8.81881520249405	4.88775727352113	3.87395963997898
FBTR0085778	-0.104292324129405	1	FBTR0085778	FBTR0085778	10.2056066835607	10.0591547899283	9.86584908409092	9.95372061020566	9.7708513895056	10.0990880955092
FBTR0087436	3.45148104001157	0.171501580727103	FBTR0087436	FBTR0087436	4.86267641793923	2.98323488535451	5.23617600004382	6.42236979268755	6.78414194878645	8.97123169260871
FBTR0087787	0.338702080473323	1	FBTR0087787	FBTR0087787	8.3212293169226	9.30187429312972	9.49940306173352	9.64026590128228	8.77900005110988	9.7767223308859
FBTR0305051	23.558128086904	NA	FBTR0305051	FBTR0305051	2	2	2	2	8.67572612830723	2
FBTR0085860	0.544725734358132	1	FBTR0085860	FBTR0085860	8.73565923992144	9.03261648534689	9.62596503589745	9.90274331564793	9.73758319944806	9.49275851108996
FBTR0081855	0.0335317874859976	1	FBTR0081855	FBTR0081855	10.3493800039792	10.1237391120327	10.1291681656309	10.1009076449918	10.1465106764073	10.4441782807405
FBTR0072061	0.0654530657378193	1	FBTR0072061	FBTR0072061	9.9744875124831	9.71630060937486	9.68441738634432	9.90274331564793	9.3915022841919	10.187478530005
FBTR0332801	-0.694145513391903	1	FBTR0332801	FBTR0332801	8.43019987529075	8.56281507846072	8.88142093096835	3.22950830488497	8.80063850376851	8.16789771692888
FBTR0082795	0.118103694665771	1	FBTR0082795	FBTR0082795	10.3589177457254	10.4820657277031	10.4954109746857	10.8169634686242	10.5438722471668	10.2831617238852
FBTR0331220	-0.442500568970033	1	FBTR0331220	FBTR0331220	9.57042013626226	9.21916183906904	9.31975793206507	8.70440253281294	8.69235803121781	9.32543361924332
FBTI0019469	4.41769941879307	9.91421145315382e-18	FBTI0019469	FBTI0019469	4.90495929485889	3.78334468662632	3.72122530441289	8.17548750104245	8.59664851927413	8.28594316259184
FBTR0301772	-0.385220019216462	1	FBTR0301772	FBTR0301772	9.66879253163323	9.58483180988734	9.95461896833595	9.14093726490374	9.52004862818493	9.39562293434061
FBTR0072922	0.329447530399438	1	FBTR0072922	FBTR0072922	9.73621187844829	9.93938825488873	9.28947833450125	10.1645021486944	9.97903060122812	9.86513877913674
FBTR0083959	-1.40672701326717	1	FBTR0083959	FBTR0083959	8.84014112656136	8.48628079157633	8.48491799332415	7.81784497351118	7.61845793166649	4.83397404468718
FBTR0083576	0.521318646873271	1	FBTR0083576	FBTR0083576	9.38120100524982	9.29740147266003	9.5862770649334	10.211078316946	9.88666371186998	9.68999925722887
FBTR0079315	0.385408332068573	1	FBTR0079315	FBTR0079315	9.92011716409095	9.84139936197134	10.0085213940307	10.5346507696564	10.2568517483774	10.101890121132
FBTR0073769	-0.226697418071629	1	FBTR0073769	FBTR0073769	9.74787453056901	9.58299537260715	10.0298126551337	9.32160078035666	9.80030409033041	9.55542596270348
FBTR0301538	-0.637622542009816	1	FBTR0301538	FBTR0301538	9.37745190535871	9.05927977249008	8.84023609787465	8.26398652003321	8.62811012506627	8.51763237364332
FBTR0345026	1.99705815487977	1	FBTR0345026	FBTR0345026	7.31191966390677	2	4.88381803557339	8.52641670128471	8.49033615686783	2
FBTR0079436	-0.2032474194559	1	FBTR0079436	FBTR0079436	9.92269197478449	9.38643208787363	9.72327222144884	9.51857016770442	9.35853522790507	9.5917600895273
FBTR0079856	0.26393233851975	1	FBTR0079856	FBTR0079856	10.4411357575589	10.3831700325085	10.5978063862263	10.9142765038353	10.7041711800632	10.5820077759434
FBTR0074817	-0.512729487743088	1	FBTR0074817	FBTR0074817	9.64091716572408	9.40109812222097	9.64632626876223	9.02654060302151	9.06356144706897	9.08322707020116
FBTR0331933	0.499251911638704	1	FBTR0331933	FBTR0331933	8.92990591537062	9.37586431116746	8.10630507761816	9.14916217975842	9.42373280871729	9.56763929560794
FBTR0342986	0.414086390585703	1	FBTR0342986	FBTR0342986	9.01199509291497	9.61390126990873	9.53160211774158	9.62854800646045	9.52933578315462	10.2084301870837
FBTR0113290	-0.224789391390956	1	FBTR0113290	FBTR0113290	9.44885779837582	8.71142463681289	8.90003989754758	8.80500007695031	8.23278332301768	9.27666883830495
FBTR0086029	0.325200427216811	1	FBTR0086029	FBTR0086029	10.372165531478	10.1709594720903	10.2789444582215	10.6051039850494	10.5602747836644	10.638099079417
FBTR0089682	0.110098502797448	1	FBTR0089682	FBTR0089682	9.73328142437525	8.88243461277196	9.5862770649334	9.36931978244162	9.54590347540158	9.72858356976815
FBTR0346587	-1.01635343500703	1	FBTR0346587	FBTR0346587	9.08507377774437	8.35469734222624	8.56488435058513	7.65796113839774	7.16393839362454	8.12446459210841
FBTR0445675	-0.582673678380216	1	FBTR0445675	FBTR0445675	9.49457091059817	9.40941225695274	9.57280135393358	9.08201124974074	8.9657083755021	8.66511595396524
FBTR0083999	0.919636324236426	1	FBTR0083999	FBTR0083999	8.36732296739835	8.5057983520477	8.80773558071606	9.65574316434184	9.41373790156596	9.3632923749922
FBTR0300885	-0.231245049316985	1	FBTR0300885	FBTR0300885	9.96452602288368	9.69944836638488	9.74231414063308	9.42683114528795	9.64321444801786	9.65035459892817
FBTR0344741	-1.6189752589915	1	FBTR0344741	FBTR0344741	8.78460568955759	8.33300844298865	8.52944691953096	7.07958472488146	5.62992700081574	7.59027520106544
FBTR0086620	3.49776840111855	NA	FBTR0086620	FBTR0086620	3.55924216248857	4.14376105745296	5.02622109521142	5.8528683785611	5.39001339992322	8.89573862691645
FBTR0085426	-6.35364768615482	1.23682432251131e-10	FBTR0085426	FBTR0085426	8.01349962572389	6.62583497798429	8.65533722497311	2.34366264433681	3.127901044829	2.84768558030647
FBTR0088996	-0.0291119539222161	1	FBTR0088996	FBTR0088996	10.3417041495672	10.151265260681	10.1997505134832	10.0752392273707	10.0785465757999	10.4308686985493
FBTR0085714	-0.344687273036045	1	FBTR0085714	FBTR0085714	8.22854204751938	8.69791282429878	2	8.47935201059379	6.91461126419615	6.51450423666674
FBTR0079471	-0.697270253212451	1	FBTR0079471	FBTR0079471	9.26831473419979	8.92654865541755	8.70911945743775	8.5514555820715	8.42416694687742	7.81181011555911
FBTR0392902	-1.4965653041996	1	FBTR0392902	FBTR0392902	8.65123574093716	8.62124735083205	7.73672049255032	7.76173406088116	7.17344748674813	2
FBTR0074937	0.241337192505584	1	FBTR0074937	FBTR0074937	10.1150761569002	10.0351780217628	10.1565268569172	10.5252022662997	10.3963647684972	10.0721938589676
FBTR0303895	0.311306322147097	1	FBTR0303895	FBTR0303895	9.82422373124038	9.207289587818	9.5862770649334	9.89787053659327	9.93218654156143	9.78022507458128
FBTR0332679	-0.456262674692605	1	FBTR0332679	FBTR0332679	8.60709607295138	9.31742085524625	9.16157411352506	8.83249928938863	7.26524244956364	9.13064695876364
FBTR0304996	-1.09826865685416	1	FBTR0304996	FBTR0304996	8.89624027466127	9.03530509872772	9.11451853874612	7.8383364153978	7.80130709818568	8.13544607264468
FBTR0088749	-0.760707744595485	1	FBTR0088749	FBTR0088749	9.25815662091102	9.09322129151109	8.82407735736142	8.10957895047029	8.20523418762861	8.59126529650013
FBTR0304645	-4.13049079662946	5.47534813152284e-16	FBTR0304645	FBTR0304645	8.3134018050258	7.70162297250103	8.49311705920539	4.25266926283985	4.74199472964751	3.97523002064172
FBTR0303341	-0.195698465056874	1	FBTR0303341	FBTR0303341	10.2534367305793	10.3073406578935	10.2221199088923	9.98775101201522	10.0861183515898	10.1213533844034
FBTR0333395	0.220749973438944	1	FBTR0333395	FBTR0333395	9.57370039712366	9.06718360470431	8.58035916653891	9.31186460949266	9.38742236520667	9.35156788324118
FBTR0086632	-0.345664661063586	1	FBTR0086632	FBTR0086632	8.79025642695775	8.77714826433595	9.76619138946806	8.64747928695172	8.9352891942034	8.93712030596521
FBTR0088902	1.26345632652266	1	FBTR0088902	FBTR0088902	7.76069271384569	6.89812840132458	8.30567052335807	8.85948412848458	9.02205845007021	9.14158165866404
FBTR0086515	-0.166722605588213	1	FBTR0086515	FBTR0086515	10.0946703073518	9.88825430613439	10.1539435059695	9.70306639465761	9.78177246369942	10.1309874271094
FBTR0473369	-0.350542311167738	1	FBTR0473369	FBTR0473369	9.43088280181038	8.84614568227357	9.5513675962292	8.80152552543885	8.60369951915059	9.3632923749922
FBTR0089329	0.105054391589574	1	FBTR0089329	FBTR0089329	10.8231061014754	10.8933799298232	10.8886226597155	11.0219545708209	11.0334255887281	10.8570746283569
FBTR0088711	-0.465898978733741	1	FBTR0088711	FBTR0088711	9.49802803210362	9.51720142778279	9.42206946523555	8.61617618145345	9.23456055887684	9.12514837170475
FBTR0080103	0.268342702173993	1	FBTR0080103	FBTR0080103	10.3105857009183	10.396824115991	10.5356584290411	10.8891250976059	10.6413157965349	10.496221697317
FBTR0075048	0.42655680506705	1	FBTR0075048	FBTR0075048	8.04219925898793	8.78675357469471	8.3827128181467	8.96575044933249	9.36269754369346	7.86556004533738
FBTR0085094	-0.136352621142013	1	FBTR0085094	FBTR0085094	9.9868434223321	9.68068066257996	9.67183176277138	9.55410540686194	9.47845960607001	9.89128854407007
FBTR0344013	-0.0347218247232777	1	FBTR0344013	FBTR0344013	10.1864502503362	10.1525040566642	9.90170714888617	9.96308152045865	10.1380364445725	10.0476981183534
FBTR0075355	0.184748997005013	1	FBTR0075355	FBTR0075355	10.6262832787272	10.5513240199404	10.5553687899197	10.6521615800029	10.7501742893662	10.8768406832149
FBTI0102102	0.83571588312932	1	FBTI0102102	FBTI0102102	8.7588998491461	8.53648742633047	8.05738034087267	9.46466907634923	9.3915022841919	9.03712621980951
FBTR0330106	-1.93396030399121	1	FBTR0330106	FBTR0330106	8.46594537446861	6.25342379724622	8.31956862918815	3.05373449634502	2	7.59027520106544
FBTR0301430	0.264092736210936	1	FBTR0301430	FBTR0301430	10.6404303697244	10.6227820880995	10.759479328666	11.0617105300252	10.9087381525849	10.8370339967554
FBTR0084150	0.422822951221685	1	FBTR0084150	FBTR0084150	9.57370039712366	9.75106225330083	9.73714576546822	9.87491072359477	10.1940025786337	10.2341989935102
FBTR0082595	-0.0952913732621626	1	FBTR0082595	FBTR0082595	10.3973763201642	10.2506278629595	10.309443623071	10.1302880940649	10.1904944127677	10.3483247242656
FBTR0100331	0.401591778449312	1	FBTR0100331	FBTR0100331	10.0076086170467	9.98042513023724	10.0269919096277	10.5409155681997	10.3851551026775	10.2782156970527
FBTR0088370	-0.0429710918791881	1	FBTR0088370	FBTR0088370	9.74496769438499	9.69944836638488	9.26574605698042	9.49725077532112	9.75668742616289	9.34448717827032
FBTR0303096	-0.0156743480140743	1	FBTR0303096	FBTR0303096	2	7.61800328500174	8.74045199998992	8.10394820700015	8.31670565894941	4.77901140018688
FBTR0083770	0.208365532307654	1	FBTR0083770	FBTR0083770	10.6047990792145	10.7035999605161	10.725955115676	11.062436517408	10.8617222443031	10.7151487103007
FBTR0308333	-0.261146492635443	1	FBTR0308333	FBTR0308333	9.86093473038917	9.78180744036483	9.87057707674986	9.70492741382594	9.71822259502128	9.26671491864069
FBTR0343871	0.516933125453057	1	FBTR0343871	FBTR0343871	3.44924851594278	8.53648742633047	8.59185731344301	8.75916479876138	8.7601909356411	7.82543649908813
FBTR0070755	0.002972807503853	1	FBTR0070755	FBTR0070755	10.4580970467981	10.3173163499908	10.4933688244566	10.4693650176128	10.5142436169388	10.2893205071861
FBTR0331938	-0.321188368744586	1	FBTR0331938	FBTR0331938	9.78655413370952	9.65818121818429	9.90478352822575	9.75068938302894	9.06611616554018	9.5055116652464
FBTR0073269	10.7718430238524	1.12745035642461e-13	FBTR0073269	FBTR0073269	2	2	2	8.07546004880125	8.27756080309271	8.45326390332161
FBTR0081417	-0.516504740766546	1	FBTR0081417	FBTR0081417	8.62617867151831	8.43426374371606	9.32665619482763	7.71817064254	7.80742753622974	9.06611141899632
FBTR0308234	-0.00806160014885404	1	FBTR0308234	FBTR0308234	10.6797764589774	10.5209522615524	10.7013967853332	10.5759112253313	10.6223465117103	10.684633949415
FBTR0273399	0.779609079534381	1	FBTR0273399	FBTR0273399	8.25330127270601	8.02206815286804	8.49719918436801	8.55970622787724	8.72182065275718	9.61155719516514
FBTR0079444	-0.026492538964842	1	FBTR0079444	FBTR0079444	10.1561363791857	10.3128912226823	10.6934134197452	10.5880627141926	10.0620034481398	10.4375388380333
FBTR0111032	0.0608960810440877	1	FBTR0111032	FBTR0111032	9.15681731283495	9.69605416606148	8.78454157935444	9.25964300888656	8.8666061588059	9.71583644730936
FBTR0083005	0.46156645197607	1	FBTR0083005	FBTR0083005	9.81732168021233	9.95509168524451	9.96202184056533	10.3279934670773	10.355177942173	10.4308686985493
FBTR0306644	-0.898030846680222	1	FBTR0306644	FBTR0306644	9.13699741779433	8.81205941234367	8.85303403363417	7.73283842806106	8.28635190934486	8.08535747720273
FBTR0078745	-0.051090892079078	1	FBTR0078745	FBTR0078745	9.85555465795526	9.81191106708073	10.376351094789	9.80201624014301	10.0581587127653	10.0835789139482
FBTR0339094	0.589623831437129	1	FBTR0339094	FBTR0339094	9.20837658183469	9.30410551389449	8.67709129732099	9.54789774604907	9.68037246474366	9.78720515163806
FBTR0084656	0.140089650380352	1	FBTR0084656	FBTR0084656	10.2493399736697	9.88825430613439	10.2646474670551	10.3731661498193	10.3181489525357	10.1514176844092
FBTR0078656	-1.19489086733736	1	FBTR0078656	FBTR0078656	8.66974701581388	8.82454779897915	8.82732361663315	7.5294352967786	6.38645323927734	8.29086281298561
FBTR0074209	-0.233903551839191	1	FBTR0074209	FBTR0074209	10.1451537568098	10.0445497285905	10.0850994407291	9.82444510091206	9.83367257892019	9.92015136630982
FBTR0472699	10.3163217951247	0.5134579566112	FBTR0472699	FBTR0472699	2	2	2	8.17548750104245	2	8.6031801981403
FBTR0300773	0.447334387006765	1	FBTR0300773	FBTR0300773	9.31414230497647	8.99995612733387	9.44549665063634	10.0044698541537	9.71497041639624	9.3326082250856
FBTR0088845	-5.01093808608989	1	FBTR0088845	FBTR0088845	8.32512720435426	2	8.11164014165966	4.47834024695506	2	2
FBTR0339686	-0.432423254825604	NA	FBTR0339686	FBTR0339686	8.3748640725382	2	2	2	2	7.94884569338955
FBTR0339688	-0.474857072229817	1	FBTR0339688	FBTR0339688	8.99496828619467	7.61081117748592	8.40461088205808	7.15775765254624	7.71277739769598	8.65370372745385
FBTR0079066	-1.10363783331375	1	FBTR0079066	FBTR0079066	8.90147101332494	8.39293415429469	9.05484049815788	7.50400789492868	7.65963784664143	7.96124262252181
FBTR0100282	1.26755384011911	1	FBTR0100282	FBTR0100282	8.44460452759583	6.77484580154022	3.1866284586384	8.52641670128471	8.37556193631464	8.66890005619588
FBTR0082500	0.575346242264657	1	FBTR0082500	FBTR0082500	8.33675807411598	8.26132804825009	9.31745116181714	9.0962611110156	9.03515685107596	9.66369089857628
FBTR0304128	0.221042446244244	1	FBTR0304128	FBTR0304128	9.78796698586787	9.8941907532917	9.83392684999032	10.3036378058579	10.1356060646022	9.66558606021358
FBTR0303799	0.516883025057254	1	FBTR0303799	FBTR0303799	9.46661159195172	9.5056149210496	9.70220850141475	10.2937792345225	9.97903060122812	9.92806739251959
FBTR0076952	0.319619736727726	1	FBTR0076952	FBTR0076952	9.26831473419979	9.61029945867296	9.60720210397139	10.2511120640642	9.32692908900629	9.73942074186072
FBTR0070953	-0.23104900055313	1	FBTR0070953	FBTR0070953	10.0820564749993	10.0472162152976	9.93519181724818	9.78803852258242	9.80030409033041	9.79241813608436
FBTR0079053	-0.246076929646287	1	FBTR0079053	FBTR0079053	9.90196366035723	9.86577250203231	9.70397560532582	9.50794985200754	9.70516966066889	9.52234237697844
FBTR0301509	10.7336380607436	1.59246628658841e-13	FBTR0301509	FBTR0301509	2	2	2	7.98032288876052	8.34222434254075	8.36271266339765
FBTR0070334	-1.01408948430329	1	FBTR0070334	FBTR0070334	9.02163522746317	8.61047005177861	8.70559568418882	7.46939217913656	8.20523418762861	7.57422295844532
FBTR0075135	0.422718613837681	1	FBTR0075135	FBTR0075135	9.92011716409095	9.90745911457982	10.1304827926045	10.370823575371	10.250127024089	10.5910105709544
FBTR0300283	0.10710113775448	1	FBTR0300283	FBTR0300283	10.086656093578	9.78500598652606	9.95758467712788	9.93956436604515	9.80642877595622	10.3612453251105
FBTR0071975	0.276856782649517	1	FBTR0071975	FBTR0071975	10.1407371907531	10.1782760372221	10.2319516060094	10.6741773956438	10.4403522332125	10.2316427266836
FBTR0079848	-0.113334963649876	1	FBTR0079848	FBTR0079848	9.80760299614627	9.74286132242167	9.37404198221747	9.61673415634911	9.66697092903417	9.3158116367029
FBTR0345587	-2.338787563341	0.581985825735907	FBTR0345587	FBTR0345587	7.82266338901535	8.79312176950347	7.07342462531205	6.18700309624645	4.57983264503551	6.17459665349328
FBTR0080994	0.147991697948804	1	FBTR0080994	FBTR0080994	10.3815543053238	10.4103501839048	10.4381709193482	10.7812474434704	10.5374427784643	10.3173171123377
FBTR0073172	-0.873963014275617	1	FBTR0073172	FBTR0073172	6.85333982983993	6.61149318701799	9.00123588132001	6.40415780427161	6.40271499984832	7.8589498023841
FBTR0336617	-0.115880751159209	1	FBTR0336617	FBTR0336617	9.84201603990416	9.53440856000347	9.45182040722699	9.34565756836045	9.64663227557979	9.5055116652464
FBTR0330653	0.0267807058801527	1	FBTR0330653	FBTR0330653	8.96280384092028	8.92074413874277	9.69334036840108	9.05600134728224	8.78831344218428	9.76616278266279
FBTR0088900	-0.486326375072584	1	FBTR0088900	FBTR0088900	9.57533773490944	9.71964756379273	9.65365968024916	9.21593860397092	9.18840647619871	9.0917093477913
FBTR0080539	-0.29616597369437	1	FBTR0080539	FBTR0080539	9.96452602288368	9.91915163457008	9.8290770040647	9.64220966388288	9.54955948901442	9.64267813760928
FBTR0079260	2.00114596302396	0.000400562563872219	FBTR0079260	FBTR0079260	6.21123885906929	6.9446354955632	6.83622503754819	8.64747928695172	8.78211119992628	8.51342934842656
FBTR0076177	0.234795496812577	1	FBTR0076177	FBTR0076177	9.69613949081827	9.81972976963229	9.84518015434623	10.2788639000217	10.0961526296127	9.61155719516514
FBTR0074082	1.13119138345231	1	FBTR0074082	FBTR0074082	6.12443144000297	7.16687326430835	7.02900243890974	8.20208486567229	8.76962614610433	3.04694416832642
FBTR0110799	-3.84401913571939	1	FBTR0110799	FBTR0110799	7.58328114529032	2	8.65167943991189	2	5.48471663325693	2
FBTR0085966	-1.01692577442954	1	FBTR0085966	FBTR0085966	8.44818332984446	8.59961163722545	9.10919412800778	7.23191159087789	6.94823734767765	8.53016847652919
FBTR0310630	-0.450807306581388	1	FBTR0310630	FBTR0310630	9.61567865601582	9.62465306250853	9.43063252212021	9.23924104864849	8.88986571634565	9.18715113710556
FBTR0082372	-0.0901227591949639	1	FBTR0082372	FBTR0082372	10.1229344662044	9.93795215803895	9.81769688887125	9.82101712144311	9.73918491634957	10.0506016512008
FBTR0304994	-0.153712207755622	1	FBTR0304994	FBTR0304994	10.2827953291635	10.333790732987	10.213461866345	10.1385737706287	10.1513308392325	10.0821606858098
FBTR0086207	-0.257216397847975	1	FBTR0086207	FBTR0086207	9.55224415866786	9.32842385926594	8.80444489448667	9.0962611110156	8.9793260536433	8.94025488477876
FBTR0079510	-0.90445675523894	1	FBTR0079510	FBTR0079510	8.96779913259441	7.65343564570628	8.68068529717558	7.5870790239443	7.51753808660258	7.81181011555911
FBTR0085540	-0.247492396532054	1	FBTR0085540	FBTR0085540	9.92269197478449	9.77538899497086	9.74746406645396	9.42004961570719	9.62253567905016	9.65989309030977
FBTR0076388	-0.13118836222861	1	FBTR0076388	FBTR0076388	7.52347106668201	7.79342233346674	9.37404198221747	8.32817880314852	8.42814440620205	8.28100667856483
FBTR0081406	0.208787912234725	1	FBTR0081406	FBTR0081406	10.1229344662044	10.3693854871151	10.3562655729822	10.7014660188019	10.5095586800189	10.2367507389766
FBTR0071988	-0.561446208157412	1	FBTR0071988	FBTR0071988	9.33362209286634	9.33280167124607	8.85939067853419	8.56790995715106	8.70880037880646	8.62671879608572
FBTR0100483	-1.98032247157729	1	FBTR0100483	FBTR0100483	2.2825373316382	8.4704743740805	8.39151196951918	2	6.91461126419615	5.91900361736025
FBTR0075369	-0.433684210592364	1	FBTR0075369	FBTR0075369	9.08966380184362	8.57395292357416	8.65898575959526	7.76886843662909	7.82563458488345	9.08606004093132
FBTR0071691	-0.284283506101977	1	FBTR0071691	FBTR0071691	9.74787453056901	9.38643208787363	9.56504405402807	9.07914430936197	9.28148393444818	9.48633940753667
FBTR0329964	-3.02759575544251	9.2380663604596e-21	FBTR0329964	FBTR0329964	8.24920413057798	8.20512930659108	8.45164766442677	5.09276142029219	5.45383450668073	5.60816610139076
FBTR0333756	-1.78023057831165	0.0963020258301709	FBTR0333756	FBTR0333756	8.33675807411598	8.3503855689467	8.87829427359015	6.52706268156609	6.62691284114427	7.1665697898087
FBTR0081988	-1.42214308447956	0.434523962818796	FBTR0081988	FBTR0081988	8.81818281484922	8.38452423429783	8.62207842405072	7.21111080362921	7.3682022473412	7.0668443125654
FBTR0088871	1.12608479305715	1	FBTR0088871	FBTR0088871	7.92380744835492	7.8060723847845	7.10586606145898	8.5306201427615	8.17241419679013	9.33974732768513
FBTR0086628	2.6781646106168	1	FBTR0086628	FBTR0086628	6.08819116766881	6.42725456253867	2	8.92161997392024	7.75772120973328	7.94260705154907
FBTR0072226	-0.232160807571501	1	FBTR0072226	FBTR0072226	10.005181108974	9.78819745699251	9.93669553654297	9.58070083009975	9.67870406503534	9.78022507458128
FBTR0100327	-0.585529693816157	1	FBTR0100327	FBTR0100327	8.48349139486229	9.11117204206778	7.61427364708566	8.41714150566314	8.0994660150268	6.97201439211042
FBTR0344764	-3.67375797993467	1	FBTR0344764	FBTR0344764	8.3212293169226	7.99470154092491	8.19944191608436	2	2	6.1531441248873
FBTR0339906	-0.667103729569488	1	FBTR0339906	FBTR0339906	9.27033780209771	9.17351791956919	9.09848599061522	8.54731249717235	8.09446910920594	8.83303901363511
FBTR0273393	-0.462699675401426	1	FBTR0273393	FBTR0273393	9.53720067096341	9.27710037984	9.36066125396445	8.86947472010087	8.6824019156635	9.210705787251
FBTR0310638	-1.12844143381593	1	FBTR0310638	FBTR0310638	8.58125351370331	8.82143582235627	9.13300073680774	7.57898388089666	8.05899760671599	7.54157250865561
FBTR0307204	0.31944226218313	1	FBTR0307204	FBTR0307204	9.80760299614627	9.97343256820711	9.71102245557546	10.1617946863176	10.2768398695515	10.006422878194
FBTR0343137	-0.999891157071767	1	FBTR0343137	FBTR0343137	8.95023941338524	8.82143582235627	8.60326454528015	8.02271934607134	8.0994660150268	7.12309605989472
FBTR0073004	-0.0115930958915062	1	FBTR0073004	FBTR0073004	9.98314774795485	10.103384987024	9.65913537918169	10.0461726830122	9.93917149731445	9.74660056020766
FBTR0113357	0.62605230489445	1	FBTR0113357	FBTR0113357	8.7120381056364	8.88541788742834	9.27528586630398	9.43806333366138	9.73758319944806	9.60169259982732
FBTR0343591	-0.526000930450252	1	FBTR0343591	FBTR0343591	9.32780572409745	8.61766385583834	9.1589997926724	8.45301814672137	8.37556193631464	8.77453198835282
FBTR0301190	-0.346466044277595	1	FBTR0301190	FBTR0301190	9.60449643475279	9.93507566862481	9.78634770777145	9.38797403898908	9.15998823962963	9.71033872695828
FBTR0076950	0.904813796656247	1	FBTR0076950	FBTR0076950	7.66551815375982	2	6.47150937354374	2	8.62811012506627	7.1665697898087
FBTR0088023	0.0570268371374931	1	FBTR0088023	FBTR0088023	9.41816570788085	9.19050257044838	9.40912882095518	9.84315476169541	9.39962767061823	8.75686258678689
FBTR0083565	-0.153969131187966	1	FBTR0083565	FBTR0083565	10.3310827199862	10.4113854168834	10.6223086624671	10.2523851601067	10.3309519580783	10.3329042218988
FBTR0273382	-0.491989084771251	1	FBTR0273382	FBTR0273382	8.82645639669641	8.68427326718644	8.66625526385093	8.68567656552728	5.83557471791171	8.77804004759163
FBTR0074444	-1.69120050832905	0.204535531551163	FBTR0074444	FBTR0074444	8.65743259438541	8.53268680371035	8.16393298375731	6.34810041881904	6.84491237832072	7.13408792274097
FBTR0089229	-0.409210340000453	1	FBTR0089229	FBTR0089229	8.60067870124141	8.03287107968126	6.21812899087751	7.88504739897187	3.127901044829	8.24597008598427
FBTR0086573	0.287978213743158	1	FBTR0086573	FBTR0086573	8.45886677667424	9.40941225695274	7.95425321119658	9.13542782179516	9.1088682003354	8.79891113426372
FBTI0018967	5.68290158667719	2.30636893472997e-30	FBTI0018967	FBTI0018967	3.44924851594278	2.57380743240764	3.60498356709215	8.04051466971547	8.38377734145058	8.18913357958674
FBTR0304575	1.29436562554714	1	FBTR0304575	FBTR0304575	7.50983635729613	7.4427727294542	8.01245356033851	9.05600134728224	9.03515685107596	8.7497337839014
FBTR0334960	-0.758483646075639	1	FBTR0334960	FBTR0334960	8.99251939765526	8.02206815286804	9.06312523958353	7.91107569221457	8.1044456733299	8.02167801517879
FBTR0332107	-0.282443325984731	1	FBTR0332107	FBTR0332107	9.59484220194546	9.74778747295844	9.47890749890381	8.97194603458045	9.29461499345161	9.64652147398989
FBTR0343286	0.159581143214519	1	FBTR0343286	FBTR0343286	10.3096023508046	10.6788809998286	10.315235642789	10.5728572934319	10.6066384999312	10.6322963836935
FBTR0089671	0.371931692042306	1	FBTR0089671	FBTR0089671	9.85420649910519	9.52487439028166	10.0099506288339	10.256197721474	10.1716387433639	10.1102636923957
FBTR0079109	0.239816729044495	1	FBTR0079109	FBTR0079109	10.1396309334118	10.1734024523036	10.2730045873265	10.6405402959205	10.4403522332125	10.1901141875374
FBTR0082280	-0.989574535086224	1	FBTR0082280	FBTR0082280	8.91187593734154	8.99995612733387	9.0212174197788	7.71078044566699	7.96903740936822	8.26609506274008
FBTR0304930	0.646208381767646	1	FBTR0304930	FBTR0304930	7.38842341850592	6.77484580154022	2	2	2	8.73175612458328
FBTR0300037	-0.324720148917292	1	FBTR0300037	FBTR0300037	8.98514769176303	9.73295827062567	9.02969693781331	8.7980425856963	9.01678560912785	9.07754438490006
FBTR0075512	-0.414823827717389	1	FBTR0075512	FBTR0075512	8.1559914699721	7.41000041352113	9.127744225039	7.36026395838165	7.448722608092	8.73175612458328
FBTR0071472	-0.0958188046132898	1	FBTR0071472	FBTR0071472	9.09423926879764	8.74794256010061	9.7302256701016	8.83929296559206	8.99817740757125	9.53068466978365
FBTR0089173	-0.0812509474356937	1	FBTR0089173	FBTR0089173	10.0411717004607	10.2471531472155	10.0728433388125	10.1289025096939	9.61033475325695	10.302777989491
FBTR0075941	0.580784413870285	1	FBTR0075941	FBTR0075941	9.1078792428821	8.61766385583834	8.67348832183418	9.45585490045431	9.56589785646248	9.12514837170475
FBTR0343152	-0.411505360730136	1	FBTR0343152	FBTR0343152	8.8590842587713	8.25211230397619	6.36831490452388	7.98032288876052	7.80130709818568	7.39392167877065
FBTR0332635	-0.742342280926084	1	FBTR0332635	FBTR0332635	8.99006634520505	9.09837290889358	9.07682828761456	8.21781105601876	8.7601909356411	7.82543649908813
FBTR0074511	-0.283692521541334	1	FBTR0074511	FBTR0074511	9.92397765893286	9.78500598652606	9.8908878653915	9.5015399320509	9.5088245458993	9.73581738873126
FBTR0075171	0.222644912228289	1	FBTR0075171	FBTR0075171	10.4276029706591	10.3040000396085	10.4717498888666	10.4954048436627	10.5791783150199	10.7848079693397
FBTR0089324	-2.2253683354642	1	FBTR0089324	FBTR0089324	6.76427177297549	5.85122738914535	8.79452755973312	4.84527018561673	4.46062231716204	6.48045748764391
FBTR0076544	-0.626072274825447	1	FBTR0076544	FBTR0076544	9.29439588977252	8.9438233844445	8.98969236341106	8.51797289746024	8.62464808154493	8.22041254019291
FBTR0085345	0.683190599269598	1	FBTR0085345	FBTR0085345	8.93501622003794	9.04066734047878	9.07136267702342	9.56439251802897	9.60858331007101	9.89128854407007
FBTR0100022	-0.137329206534096	1	FBTR0100022	FBTR0100022	9.85690155816404	9.95651083023879	9.53557693638629	9.67865211737077	9.73437442095223	9.55338031710753
FBTR0071958	-0.102084440028239	1	FBTR0071958	FBTR0071958	9.14142542980861	9.74778747295844	9.29886300315423	9.58070083009975	9.47076744979176	8.77804004759163
FBTR0083855	-0.129313201780727	1	FBTR0083855	FBTR0083855	9.94185795854837	9.69265196143429	9.68620640326618	9.57460679616218	9.76142421494611	9.60761944736487
FBTR0075083	-0.203483212293046	1	FBTR0075083	FBTR0075083	9.88357881611922	9.71294587219129	10.0269919096277	9.44698654297203	9.61208407275493	9.9312216811075
FBTR0085699	0.465176615230731	1	FBTR0085699	FBTR0085699	9.39239020077213	9.30633328926056	9.61097426280982	10.2018826007565	9.76614550235127	9.69371873503117
FBTR0079511	-10.0643738071612	9.31962084739729e-09	FBTR0079511	FBTR0079511	8.34446021902654	5.87543643765996	7.88116441174489	2	2	2
FBTR0346805	0.649379898338027	1	FBTR0346805	FBTR0346805	8.96779913259441	8.99444012024591	9.04929078776215	9.61870986168993	9.77241661361554	9.5431083527531
FBTR0083656	0.181682934742979	1	FBTR0083656	FBTR0083656	10.377806124627	10.430915004767	10.2392816575266	10.4406145003828	10.5746998891559	10.578994316443
FBTR0005088	-0.165294991241105	1	FBTR0005088	FBTR0005088	10.2927820266009	10.3272235373528	10.2942746347521	10.0723587844413	10.1160142097245	10.2277998137584
FBTR0332705	2.41262936321289	1	FBTR0332705	FBTR0332705	4.67994293559811	7.33342189758946	2.82025746050683	8.1808463463335	8.56809477337075	8.28100667856483
FBTR0337066	10.13788472583	0.564397749128829	FBTR0337066	FBTR0337066	2	2	2	8.60824311599587	7.71277739769598	2
FBTR0071530	-0.307594290329818	1	FBTR0071530	FBTR0071530	9.70514115014818	9.39483092603495	9.35392406131829	9.17086876435688	9.0989222776635	9.29147212044057
FBTR0073772	-0.300851946607381	1	FBTR0073772	FBTR0073772	9.1935278536417	8.79629535664951	9.32665619482763	8.28404392529572	8.55360314018682	9.39333748296676
FBTR0070896	0.670816631341499	1	FBTR0070896	FBTR0070896	8.10248986405767	8.27504221676387	7.04023687432642	8.88925071549432	6.93711550978464	9.06897816573042
FBTR0333608	0.186090616645507	1	FBTR0333608	FBTR0333608	8.92734395883535	9.96640594896728	9.47684183687324	9.84146387437966	9.58026712636508	9.67502470429858
FBTR0332152	0.630997097727733	1	FBTR0332152	FBTR0332152	7.10984086331882	6.55265631754161	9.01268776811067	8.73021714033252	8.33800245134546	8.6575178422825
FBTR0075084	1.16552020967372	1	FBTR0075084	FBTR0075084	7.29611975641191	6.1579658489491	6.42083461647205	8.89903797740443	2	7.705290747366
FBTR0084800	-0.424486993486389	1	FBTR0084800	FBTR0084800	9.65182167689628	9.67896233901294	9.59201405893278	9.18427138070247	9.14556640818816	9.32543361924332
FBTR0307495	-0.367351992417006	1	FBTR0307495	FBTR0307495	9.4963005068856	9.77377991192661	9.47062704548652	9.51645234982476	9.0889073116582	9.00754671818633
FBTR0078860	-0.0783414952485533	1	FBTR0078860	FBTR0078860	10.001532171063	9.66340462873891	10.0213338192092	9.99232994463721	9.44548086305969	9.97925130732354
FBTR0113417	-0.195492442846524	1	FBTR0113417	FBTR0113417	9.54390603878556	9.3196281796215	8.82407735736142	9.17086876435688	9.08135019754859	8.93712030596521
FBTR0300939	-0.0724677918366994	1	FBTR0300939	FBTR0300939	8.10248986405767	8.31541945675458	2	8.34259540572237	7.90768860925625	2
FBTR0076788	0.179836954149969	1	FBTR0076788	FBTR0076788	9.95700950625044	9.98042513023724	10.0783033534305	10.4237632535409	10.222910219411	9.85188397882685
FBTR0346346	0.287780425393578	1	FBTR0346346	FBTR0346346	10.1896607055025	10.2735811945134	10.3117632221054	10.7209094200066	10.5291339911191	10.3659151828456
FBTR0304963	0.130345587229364	1	FBTR0304963	FBTR0304963	9.8392930032716	9.86879039491931	9.41345527905326	9.85157959875477	9.96677797002452	9.72676943342534
FBTR0340486	0.247089228424959	1	FBTR0340486	FBTR0340486	10.1517533578451	9.96640594896728	10.0673625817307	10.5061175678717	10.2679904311761	10.1323584821364
FBTR0340487	0.247089228424959	1	FBTR0340487	FBTR0340487	10.1517533578451	9.96640594896728	10.0673625817307	10.5061175678717	10.2679904311761	10.1323584821364
FBTR0343207	-1.65667915892558	1	FBTR0343207	FBTR0343207	8.65743259438541	7.97802887876536	8.39151196951918	6.00562909498586	6.46598877616926	7.41209739618598
FBTR0075885	-0.506912351998176	1	FBTR0075885	FBTR0075885	9.32391507656039	9.14392792338932	8.76096859012801	8.61617618145345	8.2950897710066	8.82288514971991
FBTR0300746	0.107562168346429	1	FBTR0300746	FBTR0300746	9.78513989656812	9.59943975523351	9.71453301495216	10.0165084612797	9.93218654156143	9.40472870591492
FBTR0075766	-0.140106860864272	1	FBTR0075766	FBTR0075766	10.055320246245	9.77699628535353	9.88466879229165	9.80375397108961	9.78487764601653	9.72495301299987
FBTR0076027	0.0160818681040113	1	FBTR0076027	FBTR0076027	10.6349451956839	10.6308040404229	10.5777077219163	10.7255004328852	10.6309998455626	10.5299027308968
FBTR0084172	-0.131376307308388	1	FBTR0084172	FBTR0084172	10.3252560837476	10.2308262261257	10.2331758704721	10.2228159030158	10.0413787668949	10.1323584821364
FBTR0071865	-2.12225528815555	0.0386667183125128	FBTR0071865	FBTR0071865	8.61348502538442	7.6604188764496	7.96608262812264	5.71191722549762	5.99422762791874	6.44558779540826
FBTR0086133	0.0592846753274909	1	FBTR0086133	FBTR0086133	9.39980174193334	9.35018127298642	10.0142298574294	9.93163934732207	9.70844398261057	9.33737154993373
FBTR0086153	0.067337475217565	1	FBTR0086153	FBTR0086153	8.64812730396816	9.14143447570438	9.69511836130295	8.85613849760471	9.25037186670288	9.6560852581474
FBTR0290082	-0.0564411439763429	1	FBTR0290082	FBTR0290082	9.96202486608871	9.70114247668511	9.84036805392867	9.97546899536385	9.83067077160296	9.50127312769681
FBTR0332198	0.244464777670615	1	FBTR0332198	FBTR0332198	7.70793158294437	7.88569982685492	7.94232599619674	2	8.2463630943042	8.99252638918219
FBTR0080301	0.103276703353658	1	FBTR0080301	FBTR0080301	10.4221541113947	10.4731699038999	10.2907513326582	10.7098310121004	10.4024426184167	10.3647491347587
FBTR0088773	0.226655353572215	1	FBTR0088773	FBTR0088773	10.4047623557481	10.395778377562	10.4561070104502	10.7518439972811	10.6768515793258	10.4940902943812
FBTR0088455	0.0988964227044416	1	FBTR0088455	FBTR0088455	10.9248624952476	10.8282083407743	10.943504369344	10.9570680019929	10.9066015837302	11.1235943436453
FBTI0062015	1.52555985689327	0.227955984270021	FBTI0062015	FBTI0062015	7.47517493677084	7.3158379822105	7.00626766040685	8.55558680305587	8.73793247030843	9.01648442120255
FBTR0087608	0.453791757439245	1	FBTR0087608	FBTR0087608	9.56383715436846	9.54009896413721	9.86110554591947	10.2150014658226	10.1246184021417	9.99290106013678
FBTR0086934	0.216297394482474	1	FBTR0086934	FBTR0086934	9.22098354574458	8.52505538896571	9.24404800843144	9.22893084515568	9.55320626113461	8.88276325776774
FBTR0085784	0.343001488409801	1	FBTR0085784	FBTR0085784	9.93038894921311	9.9887717114221	9.94568508640057	10.4726458154385	10.2900130731046	10.1046867151629
FBTR0074893	-0.206003840855185	1	FBTR0074893	FBTR0074893	10.0889504153194	9.94511838954688	10.1487628849467	9.78276176585966	9.80030409033041	9.98381558933678
FBTR0344095	0.283331039189174	1	FBTR0344095	FBTR0344095	9.9265455950435	10.2154982639518	10.0184964307821	10.5304590724923	10.3320137642386	10.1323584821364
FBTR0089096	0.0246946272379291	1	FBTR0089096	FBTR0089096	8.94010848689306	8.50967037771287	9.57473417910242	8.73386752172144	9.37305109637828	9.11962874751036
FBTR0089566	-1.99246797190664	1	FBTR0089566	FBTR0089566	8.35593688169847	8.38030081854885	8.48491799332415	6.60885348492325	4.88775727352113	7.11201980690103
FBTR0273293	0.234287020769855	1	FBTR0273293	FBTR0273293	9.69764367317416	9.25650953510812	9.21707719687657	9.48863401605094	9.48420192751371	9.90899544773753
FBTR0309035	-0.223085219741668	1	FBTR0309035	FBTR0309035	8.20335047920328	7.56688892780885	9.24647508110213	7.85183744683531	7.95256296635437	8.83976877003365
FBTR0082901	-0.483021354840024	1	FBTR0082901	FBTR0082901	9.3432642328415	8.70468454890318	9.23674219517164	8.65904503277563	8.71532520417348	8.54671561140094
FBTR0088098	0.0688430487862211	1	FBTR0088098	FBTR0088098	8.22019363858415	8.08570464730762	5.34889140620294	2	8.16766407823487	8.44446029386339
FBTR0339095	-0.887909748676594	1	FBTR0339095	FBTR0339095	8.90668285553887	9.15138251330516	9.0212174197788	8.05225743178407	8.23732413086567	8.15176313782377
FBTR0085006	0.574602854054914	1	FBTR0085006	FBTR0085006	9.1078792428821	9.1832479051472	9.2195500305934	9.86495783510614	9.81404824894975	9.52234237697844
FBTR0300354	-0.0580972953773539	1	FBTR0300354	FBTR0300354	9.81316454401113	10.2143124169113	10.3707997750484	9.87160071747956	10.0491476159259	10.3221311075407
FBTR0300892	-0.119642419039371	1	FBTR0300892	FBTR0300892	8.86979826806803	8.98890294225938	9.18453859710744	9.54789774604907	8.75386633880351	7.99177675523807
FBTR0085153	1.81414740168955	0.495197366627074	FBTR0085153	FBTR0085153	5.93337686309096	6.83780355925268	7.23858096417124	8.35212705629959	8.79448913468736	8.42669025304625
FBTR0076596	1.45627384090136	1	FBTR0076596	FBTR0076596	7.783536681745	7.0757858944559	7.25795696882402	8.92800757831573	8.56809477337075	8.99554299152804
FBTR0100620	-0.53722837118311	1	FBTR0100620	FBTR0100620	9.41268102048911	9.42589815141961	9.35617328976624	8.8661522041206	8.94086787450592	8.78153959731634
FBTR0087307	0.241274406751869	1	FBTR0087307	FBTR0087307	8.96530364876367	8.31541945675458	8.286928963438	8.24875832231591	8.45568374947075	9.40926012986489
FBTR0076583	-3.55333191854541	1	FBTR0076583	FBTR0076583	8.38236596448162	7.97242823039741	7.4804622859185	2	4.88775727352113	5.4053578879696
FBTR0089742	-0.0362488282258107	1	FBTR0089742	FBTR0089742	10.372165531478	10.396824115991	10.6987405690184	10.6722762579998	10.3676579192759	10.3161110994406
FBTR0305673	0.32698309081341	1	FBTR0305673	FBTR0305673	8.98021221152132	8.22410650352988	9.3938832189942	9.00555417496077	9.0889073116582	9.62720158002225
FBTR0086588	-10.3792073670201	2.56154288109829e-12	FBTR0086588	FBTR0086588	8.04219925898793	8.2428373120834	7.65137863448851	2	2	2
FBTR0073407	-0.690373844927018	1	FBTR0073407	FBTR0073407	9.22724595478777	9.15879878232499	9.11185878965953	8.50947938265968	8.53528146634222	8.39961793110653
FBTR0308338	0.0573931924213607	1	FBTR0308338	FBTR0308338	7.73161949903251	2.98323488535451	8.70559568418882	8.3896361290305	5.97260343664383	8.05097210527595
FBTR0332964	-0.139546577111581	NA	FBTR0332964	FBTR0332964	2	8.22410650352988	3.33995951139107	2	8.1044456733299	2.61642771953445
FBTR0310402	0.457313803409874	1	FBTR0310402	FBTR0310402	9.02403522966877	8.35469734222624	8.54924174533669	9.47561160469106	9.18370880730504	8.5752241279151
FBTR0079755	0.0186935813341525	1	FBTR0079755	FBTR0079755	10.1885913473933	10.2972955070883	10.245361712479	9.9984126686367	10.2932876650321	10.4595525100169
FBTR0304653	0.277756245155353	1	FBTR0304653	FBTR0304653	9.39053135090825	9.39692301791773	9.55724481791399	9.95528498592643	9.8662866938475	9.26421567074218
FBTR0086341	0.993473916224321	1	FBTR0086341	FBTR0086341	8.04692751153615	8.05952970513623	8.32876020464458	9.30451911814219	9.19308889828877	8.86637819724116
FBTR0089897	-1.77858728644663	0.0456215137653537	FBTR0089897	FBTR0089897	8.6198458091402	8.15656460006566	8.22919765756026	6.49300227058031	6.94823734767765	6.3164456542193
FBTR0335235	-2.20620729021552	1	FBTR0335235	FBTR0335235	8.09794053013838	8.4504696637791	7.09513310137398	2	7.37645954918136	2
FBTR0273253	-0.273395972477568	1	FBTR0273253	FBTR0273253	9.68708131303195	9.59580161224138	9.43914505308114	9.35990141663288	9.42969668379127	9.10852573948178
FBTR0307597	0.396010303950179	1	FBTR0307597	FBTR0307597	9.78796698586787	9.93075015227115	10.0170756411821	10.1779637658115	10.2932876650321	10.443073826693
FBTR0080898	23.5464072020388	NA	FBTR0080898	FBTR0080898	2	2	2	8.64360334175774	2	2
FBTR0070616	1.18216343661773	1	FBTR0070616	FBTR0070616	7.89787042787305	7.68116802068961	7.75046592465607	8.82909041667482	9.11628290213364	8.87950109900303
FBTR0084282	0.297265731582332	1	FBTR0084282	FBTR0084282	9.59484220194546	9.09837290889358	9.36959551453065	9.41551082140843	9.75984701274964	9.78894490689501
FBTR0077572	-0.83323891279933	1	FBTR0077572	FBTR0077572	9.05252808937471	8.52122449007293	8.7878779254327	7.91107569221457	7.69967487944328	8.27605324530919
FBTR0076961	-0.922353728498052	1	FBTR0076961	FBTR0076961	8.93246333041395	8.82143582235627	8.43472028461422	8.19680447583705	7.41705168094587	7.79112614144123
FBTR0084215	0.102168459107562	1	FBTR0084215	FBTR0084215	10.0623428238772	9.95082585511134	10.213461866345	10.4802721202466	10.08107491912	9.92490619232431
FBTR0070135	-0.339290077923193	1	FBTR0070135	FBTR0070135	9.67796590258101	9.66687642536318	9.43063252212021	9.35990141663288	9.20472889379496	9.210705787251
FBTR0307030	-0.146432025622253	1	FBTR0307030	FBTR0307030	10.0352352740804	9.96358569074087	10.3785656554318	9.92686335535537	10.0151762394453	10.0286813655533
FBTR0086177	-1.05152064945585	1	FBTR0086177	FBTR0086177	8.7060718942314	8.9236493163034	8.4725313582649	7.22154868516596	7.448722608092	8.17855472077305
FBTR0080031	-0.145095701183712	1	FBTR0080031	FBTR0080031	9.49110548490986	8.94953596536216	8.98097370417922	8.81537380372158	8.80063850376851	9.36795562202258
FBTR0082491	1.02320902568574	1	FBTR0082491	FBTR0082491	8.20757973992309	7.68116802068961	7.99523864885252	8.80152552543885	9.19308889828877	8.94650368436901
FBTR0080060	-0.647346490800118	1	FBTR0080060	FBTR0080060	9.23555377082478	9.16372186609737	9.19714044162589	8.31361668259387	8.57528636573102	8.7497337839014
FBTR0332452	-2.16836418266839	1.76115136591776e-10	FBTR0332452	FBTR0332452	8.34446021902654	8.44643521827613	8.2044440210424	6.34810041881904	6.07762197326424	6.25735237653975
FBTR0072322	0.296198075328329	1	FBTR0072322	FBTR0072322	9.76662753256001	10.1586821309234	10.1526500937256	10.2950152464238	10.4304721967159	10.263275055842
FBTR0085498	1.0284167640029	1	FBTR0085498	FBTR0085498	7.10984086331882	5.80155539844745	8.55708424872523	8.41714150566314	8.27756080309271	8.96200828703741
FBTR0302361	1.9064391836332	1	FBTR0302361	FBTR0302361	7.00682939434671	4.36507541763328	2.32796364219978	5.76996037186981	5.97260343664383	8.74256958039582
FBTR0305555	0.306793915917018	1	FBTR0305555	FBTR0305555	9.86093473038917	9.42384768762173	9.59201405893278	10.1037317035713	9.85007179531326	9.86183647833377
FBTR0075338	0.044396422402447	1	FBTR0075338	FBTR0075338	9.581868566671	10.0203269403674	9.40043678564385	9.62854800646045	9.83816361133009	9.73220501313252
FBTI0059745	1.45441647848535	0.220999622882875	FBTI0059745	FBTI0059745	7.28815443709948	7.36795955048191	7.20902011631922	8.72288855100338	8.93249174368004	8.46636940222921
FBTR0100481	-0.656367338066032	1	FBTR0100481	FBTR0100481	8.34829592631442	8.28411310153557	9.36959551453065	8.06969428477832	8.10940820277022	8.14634459559962
FBTR0084562	-0.0379086703163006	1	FBTR0084562	FBTR0084562	9.43629885516642	9.49002005993916	9.68441738634432	9.51857016770442	9.81860069128317	9.07469462624471
FBTR0077734	-0.0211812864162922	1	FBTR0077734	FBTR0077734	9.60770020903533	9.83060525066632	9.11717339334781	9.43358094670679	9.45330866242137	9.68253140935245
FBTR0333208	-1.52997568480214	1	FBTR0333208	FBTR0333208	7.93914874726324	8.33300844298865	8.67709129732099	2	6.55598212445632	7.9550574736058
FBTR0087430	0.353829973158441	1	FBTR0087430	FBTR0087430	9.70962100494011	9.47821228178306	9.80622629205022	10.1617946863176	10.0683886586072	9.81820420072816
FBTR0339687	-0.238517318144201	1	FBTR0339687	FBTR0339687	6.82058030411078	8.15656460006566	7.75046592465607	6.30948095694795	2.55989530024056	8.77101537811552
FBTR0078500	0.0813535501830509	1	FBTR0078500	FBTR0078500	8.28566615074914	8.50191590634362	2	8.38500048112133	8.04352442607601	6.89656336188137
FBTR0110872	-0.242469871294262	1	FBTR0110872	FBTR0110872	9.9045710452742	9.89862711289482	9.86584908409092	9.8002764135693	9.65174388278073	9.47557702177927
FBTR0345093	-0.314358737414651	1	FBTR0345093	FBTR0345093	9.71705665458695	10.0432146348138	10.046622283121	9.74527397556049	9.54223817333826	9.59574130327167
FBTR0083775	0.378407398731514	1	FBTR0083775	FBTR0083775	9.72592914097524	9.71797505717192	9.71102245557546	10.2738576566854	10.1036328017964	9.88153784236834
FBTR0083712	-0.233433314561773	1	FBTR0083712	FBTR0083712	9.73474739546711	9.67206850520993	9.51156207863481	9.19755063211286	9.333305953018	9.66179324413051
FBTR0089877	-1.11229413474183	1	FBTR0089877	FBTR0089877	8.76465197108969	8.81831711850624	8.37385967031017	7.42492082610826	7.34314293214753	7.88521097040147
FBTR0331216	0.521945354816784	1	FBTR0331216	FBTR0331216	6.60667199507739	8.15161698996886	6.61365616610486	8.08692290490199	8.62117771014955	4.15865489179596
FBTR0085200	0.206065813561846	1	FBTR0085200	FBTR0085200	10.086656093578	10.2621501767994	10.1012806097421	10.1859808535003	10.4501650680208	10.4208053079776
FBTR0304812	-0.415110877753499	1	FBTR0304812	FBTR0304812	9.56383715436846	9.49978658493004	9.34941505705389	9.10474395371353	9.04295918656846	9.04005108591699
FBTR0300314	1.07266720429645	1	FBTR0300314	FBTR0300314	7.83911250181255	8.08050751260135	8.10095021134099	8.87278960192951	9.0989222776635	9.21847264490739
FBTR0087626	0.0505682322481344	1	FBTR0087626	FBTR0087626	10.1528503621839	10.0135255777437	10.3884893249293	10.4044241602321	10.2724219356194	10.0286813655533
FBTR0111031	0.220376579341658	1	FBTR0111031	FBTR0111031	8.50426876393574	8.96371923256357	8.93657210374447	9.51433141850328	9.15279534472673	8.09100953044924
FBTR0072466	2.59126596338934	0.000268815285657733	FBTR0072466	FBTR0072466	6.19429021098989	6.1579658489491	5.02622109521142	8.63971695538997	8.07937370142486	8.41772247359652
FBTR0073144	-0.119716547864861	1	FBTR0073144	FBTR0073144	9.96951536540112	10.077531737116	10.1947320803374	10.0781139307492	10.0823374311101	9.69742864813222
FBTR0305044	0.360750242254766	1	FBTR0305044	FBTR0305044	8.99741302493529	9.09579939964425	9.23429867940918	9.01458576558235	9.33965475461257	9.9121916653395
FBTR0075017	-0.0368163992358563	1	FBTR0075017	FBTR0075017	8.80707704394887	8.45850486517335	9.62036173398101	8.83249928938863	8.79448913468736	9.33737154993373
FBTR0071125	-0.198323369464442	1	FBTR0071125	FBTR0071125	9.62044463083082	9.67896233901294	10.1238976456132	9.83468043738925	9.60858331007101	9.40926012986489
FBTR0080552	0.131879804444462	1	FBTR0080552	FBTR0080552	9.95449527290105	9.70789909429972	9.72152861007807	9.71419666947946	9.97359783020601	10.0807410621232
FBTR0340360	-1.81124041468926	1	FBTR0340360	FBTR0340360	8.3134018050258	8.5057983520477	8.2193471105961	6.84319668543162	4.39710747273378	7.24977416953785
FBTR0088457	-0.338401371451874	1	FBTR0088457	FBTR0088457	9.34901873526154	8.54782958698953	9.21707719687657	8.75916479876138	8.76648792720156	8.70251761385243
FBTR0084186	-0.478802952820541	1	FBTR0084186	FBTR0084186	9.16988090353797	9.09063856802819	9.65548722340237	8.68567656552728	8.80370338696556	9.04297003425548
FBTR0305038	0.350316355983704	1	FBTR0305038	FBTR0305038	9.46837501391532	9.21916183906904	9.9093858320577	10.1385737706287	9.65344373510645	9.89613929258745
FBTR0071014	-0.137206752828771	1	FBTR0071014	FBTR0071014	8.09794053013838	7.77423681819283	9.23674219517164	7.84510272423114	8.14367601560649	8.92134443204928
FBTR0080888	0.209459446690776	1	FBTR0080888	FBTR0080888	10.0196852641985	10.0696845484167	10.1225770015871	10.483528235883	10.3084715804008	10.0079175090643
FBTR0073978	-0.0202984485975304	1	FBTR0073978	FBTR0073978	10.2897932693576	10.4155189362413	10.7389413972364	10.3940798911447	10.5133078458551	10.5089444087002
FBTR0075291	0.25193417567155	1	FBTR0075291	FBTR0075291	10.1162013965646	10.1758413027011	10.2622507996382	10.6453938791997	10.4095012321158	10.2252321731207
FBTR0084858	4.95410334121369	0.094134752254749	FBTR0084858	FBTR0084858	4.63039925514553	2	3.1866284586384	8.44858205483079	8.1044456733299	7.59823483804377
FBTR0342989	-0.408781697401706	1	FBTR0342989	FBTR0342989	9.43629885516642	9.33934358142674	9.08498807418761	8.81192417621804	8.67237661469511	9.14430243285114
FBTR0334152	-2.29345520290063	0.0649019422783145	FBTR0334152	FBTR0334152	8.30158032695838	7.42647962663529	8.45584865733444	5.45312802771302	5.54456577517823	6.49758129521531
FBTR0088493	-0.128642214857318	1	FBTR0088493	FBTR0088493	9.59484220194546	9.40109812222097	9.07409807060692	9.38333303879317	9.3247971886037	8.99855329947
FBTR0111038	-0.352900339210201	1	FBTR0111038	FBTR0111038	7.02611414538087	8.56281507846072	6.71527813754204	6.8962830217835	8.37967548668728	4.93799027588492
FBTR0080421	0.12698105893655	1	FBTR0080421	FBTR0080421	10.15504187159	10.0827395834124	10.1783005536619	10.446188124861	10.3041496010477	10.0138805961403
FBTR0304927	-0.593288634289689	1	FBTR0304927	FBTR0304927	8.34061428651457	7.38492318773705	8.5994721475941	8.47935201059379	7.81959106341383	2
FBTR0082786	0.155409588040031	1	FBTR0082786	FBTR0082786	10.2224236756267	10.1275237465115	9.98109339612441	10.2913040293607	10.3052313103338	10.2097296176368
FBTR0302446	0.353165612323658	1	FBTR0302446	FBTR0302446	9.65956045838365	9.65643587023143	9.90016649570622	9.87491072359477	10.0785465757999	10.2991201988478
FBTR0072403	-0.260821122913356	1	FBTR0072403	FBTR0072403	9.19991031706775	8.5850054409985	9.28947833450125	8.38034988998363	8.61071622564334	9.25669184418373
FBTR0345447	2.47093733184548	0.048163716718572	FBTR0345447	FBTR0345447	5.17061287492664	6.81294916373804	5.38458770682131	8.50093556809078	8.34643391486859	8.28100667856483
FBTR0070176	0.537354866705017	1	FBTR0070176	FBTR0070176	9.13699741779433	9.56821910732725	9.43063252212021	9.88807532458609	9.88955136115598	9.98987892278962
FBTR0087175	-0.303853226191711	1	FBTR0087175	FBTR0087175	9.70514115014818	9.72298677147232	9.56114970631647	9.24947809291322	9.40972046941541	9.42276962481641
FBTR0083038	-3.17441033498018	2.72664318369498e-06	FBTR0083038	FBTR0083038	8.10702489738164	8.04359371483425	8.26315436402885	4.67343936675244	4.46062231716204	5.8406505640375
FBTR0083828	0.230929036224205	1	FBTR0083828	FBTR0083828	10.2328356116488	10.1500254000691	10.0728433388125	10.5809867897474	10.2690995840825	10.2806908300411
FBTR0332831	-4.61107189224351	4.48518950651207e-05	FBTR0332831	FBTR0332831	8.24920413057798	7.94980564998991	7.25795696882402	4.16885493763557	4.18783637318011	2
FBTR0082833	0.126372280758103	1	FBTR0082833	FBTR0082833	8.90668285553887	9.49588790524185	8.93657210374447	8.90552612505976	9.58561891805231	9.22105233328735
FBTR0072994	-0.497418859263388	1	FBTR0072994	FBTR0072994	8.42657612700403	7.89756930562959	8.029465475324	7.79705828103238	8.54995737240808	2
FBTR0345494	-7.93363115863628	1.59246628658841e-13	FBTR0345494	FBTR0345494	7.95935329725799	7.87972826532606	8.13802347969153	2.8535345130433	2	2
FBTR0301416	-0.337220297035117	1	FBTR0301416	FBTR0301416	9.7200202169917	9.56821910732725	9.68620640326618	9.43133451992546	9.2836807607802	9.25417515718382
FBTR0084642	-0.160189021616724	1	FBTR0084642	FBTR0084642	10.0184821384957	9.79138188300021	10.2022531989442	9.88807532458609	9.82162769165902	9.85188397882685
FBTR0343741	-0.797644387048764	1	FBTR0343741	FBTR0343741	8.82094595075489	8.80577444502087	8.70911945743775	8.51373239048776	6.80875814194645	8.16253954816541
FBTR0342740	-0.197224889338096	1	FBTR0342740	FBTR0342740	10.051796096818	10.0617944433037	10.2646474670551	9.88807532458609	9.98714159010232	9.91856293548861
FBTR0079031	-0.0288200516360922	1	FBTR0079031	FBTR0079031	9.96951536540112	9.86728223759578	9.5862770649334	9.83807614277823	9.79261148705374	9.7340123315636
FBTR0334660	0.28498015204998	1	FBTR0334660	FBTR0334660	9.71557258736438	9.48412825096396	9.36290001143028	9.70678603544603	9.58917578151623	10.0934676648057
FBTR0308239	-10.2173735929345	1.47531890312535e-11	FBTR0308239	FBTR0308239	8.24509531973767	7.71510024320665	7.43862218808499	2	2	2
FBTR0086927	1.31110268993855	1	FBTR0086927	FBTR0086927	6.82058030411078	7.27091706102448	7.89360591913142	8.5841787793836	8.9352891942034	8.49222856547108
FBTR0345895	-0.189407423031091	1	FBTR0345895	FBTR0345895	8.26146081462088	2	8.02381709664401	7.86521330340176	2	8.05097210527595
FBTR0085164	-0.193005231583147	1	FBTR0085164	FBTR0085164	9.86361726153713	9.64239654773063	9.62223192041085	9.47342972868775	9.50506369586068	9.58776785894782
FBTR0073209	-1.21170033371361	1	FBTR0073209	FBTR0073209	8.68195721394742	8.67395830264939	8.4683787336081	7.61901287233143	7.63231558442665	6.88359544157516
FBTR0070777	0.697450041543107	1	FBTR0070777	FBTR0070777	8.66052106803075	8.79629535664951	8.80444489448667	9.20282829664496	9.4591517649782	9.64460108562915
FBTR0085505	-0.0764358963668327	1	FBTR0085505	FBTR0085505	10.6031948569015	10.5810695498463	10.707575670717	10.65889768161	10.4897141021532	10.5121076325956
FBTR0344283	-0.0345230826130179	1	FBTR0344283	FBTR0344283	9.56053436480405	9.25420341655064	10.0070907419233	9.75967013299523	9.61208407275493	9.42724482333374
FBTR0100670	0.940976675296916	1	FBTR0100670	FBTR0100670	8.38982904893141	8.03287107968126	8.01245356033851	9.07914430936197	9.21166807737657	8.96508931208227
FBTR0334790	-0.468484850857429	1	FBTR0334790	FBTR0334790	9.05956423837204	8.76747857396627	9.43063252212021	8.55970622787724	8.20986239786075	9.04879027307318
FBTR0085011	0.241887795232042	1	FBTR0085011	FBTR0085011	9.96452602288368	9.95224920043937	10.0810256312635	10.4338976026406	10.26688042489	9.98836547677177
FBTR0077797	-0.924607791927674	1	FBTR0077797	FBTR0077797	8.86979826806803	8.87043943917478	8.83379430344753	7.89159862836628	8.17714872674338	7.71995599877855
FBTR0073794	-0.314452616130599	1	FBTR0073794	FBTR0073794	9.61249256999093	9.39483092603495	9.50954267888929	8.97811512691421	9.17426732965895	9.40472870591492
FBTR0336962	-2.34358603873462	0.244996494177726	FBTR0336962	FBTR0336962	8.30158032695838	8.21938555537292	6.8232764445488	6.26979918982114	5.35701191123135	5.12591206353865
FBTR0075924	0.554011681007071	1	FBTR0075924	FBTR0075924	9.30824670713218	9.0724288719518	9.19211290524164	9.85325867844056	9.73276735142119	9.64460108562915
FBTR0086123	-0.509866771789244	1	FBTR0086123	FBTR0086123	9.35475037575875	9.39483092603495	9.41561365237386	9.04134617472175	8.8956224810828	8.68767310185582
FBTR0082552	0.174195559610913	1	FBTR0082552	FBTR0082552	9.9278278510737	10.0162499716759	9.92006778728815	10.3836609166359	10.1147808396548	9.83682529999291
FBTR0075226	0.247937588932139	1	FBTR0075226	FBTR0075226	10.1173257592747	10.1648338614959	10.2404997201345	10.622930938648	10.3983935648048	10.2162092722769
FBTR0070926	0.429363406523642	1	FBTR0070926	FBTR0070926	9.48589168847684	9.70452474092293	9.61848912005434	10.2202157908204	10.0085505676821	9.84521063011592
FBTR0333867	0.56062643303453	1	FBTR0333867	FBTR0333867	8.87778188064404	8.90318913649531	8.89076045036234	9.70864226568746	9.50317958798983	9.05458712572026
FBTR0086481	0.122516241966727	1	FBTR0086481	FBTR0086481	10.1506555187254	10.1525040566642	10.4602950570078	10.6540893919482	10.2523720834806	10.2019154202327
FBTR0340343	-0.0491386503272979	1	FBTR0340343	FBTR0340343	10.1218144678416	10.1697364289274	9.91702386204309	9.93004910610378	9.95442038675274	10.1782156241515
FBTR0072923	-1.6917963198052	0.223347316089226	FBTR0072923	FBTR0072923	8.11605241990247	8.29312730966486	8.75756935604569	6.74531884230816	7.03425399283548	6.42783172266868
FBTR0081584	0.0939533745171046	1	FBTR0081584	FBTR0081584	10.2757632792231	10.4741610418748	10.5035507909202	10.7382780850516	10.4878098279392	10.2819268059484
FBTR0088422	-0.125000175801724	1	FBTR0088422	FBTR0088422	10.3213585449787	10.3095634470663	10.4800239185876	10.2600002340642	10.0426764837464	10.4174351845965
FBTR0086625	0.0880866659182064	1	FBTR0086625	FBTR0086625	9.38680645057223	9.20967186688076	9.95758467712788	9.4086757434709	9.62079899430906	9.86018248901163
FBTR0077986	-0.857920865812348	1	FBTR0077986	FBTR0077986	8.90407928795116	8.26132804825009	8.90311983036736	7.87185501228005	7.91337483216448	7.83220172939056
FBTR0074750	-0.152500914144894	1	FBTR0074750	FBTR0074750	9.65337275769368	9.11626006971404	9.32436043685981	9.21332605624572	9.10638814044151	9.3632923749922
FBTR0304570	-0.143074524559375	1	FBTR0304570	FBTR0304570	9.20626466888132	9.21205021864168	9.30119966267283	8.54315748002129	9.48420192751371	9.1140879245894
FBTR0085723	-1.31154955130543	1	FBTR0085723	FBTR0085723	8.71797974557668	7.97242823039741	8.029465475324	6.81590255587827	7.09555973907249	7.0668443125654
FBTR0481643	-2.2478268538063	1	FBTR0481643	FBTR0481643	8.12502380468215	8.4544928585533	7.69468051556297	2	6.19431729391452	6.76131963598686
FBTR0290197	-0.0275339072136764	1	FBTR0290197	FBTR0290197	9.71408699194382	9.73130113287541	9.87214963732657	9.40639016902346	9.62079899430906	10.1185889427945
FBTR0089055	-0.476002670849723	1	FBTR0089055	FBTR0089055	9.41451156738762	9.14392792338932	9.36513530020016	8.82909041667482	8.83998293646166	8.85313483163196
FBTR0078144	-1.11643237880437	1	FBTR0078144	FBTR0078144	7.74331918443112	6.96733865774355	8.77784565090983	3.88351962101859	6.91461126419615	7.8456377548335
FBTR0089473	-0.55225366496626	1	FBTR0089473	FBTR0089473	8.98514769176303	9.34802023800941	8.95746301874187	8.91520396226589	8.49792495328322	8.17323605906923
FBTR0301045	-1.40788485459435	1	FBTR0301045	FBTR0301045	8.29364518213641	7.77423681819283	6.92375015015467	2	2	7.94260705154907
FBTR0088637	0.729516656688791	1	FBTR0088637	FBTR0088637	8.20757973992309	3.43806018428102	2.82025746050683	7.68837996596902	7.9635668045651	5.81355782993761
FBTR0306343	-0.0142510901521561	1	FBTR0306343	FBTR0306343	10.0352352740804	9.84446861811647	10.0213338192092	9.73620287743037	9.90675692324536	10.187478530005
FBTR0306917	-0.379456234892182	1	FBTR0306917	FBTR0306917	9.31021458456796	9.13392817095628	9.42421499907524	8.86282201874471	8.42814440620205	9.32543361924332
FBTR0309253	-0.628234242610993	1	FBTR0309253	FBTR0309253	9.12139146459422	9.19531882600403	8.85303403363417	8.51797289746024	8.19593298526272	8.58727169459575
FBTR0330048	0.0733968704058314	1	FBTR0330048	FBTR0330048	8.30553159225719	8.00021655049419	2.32796364219978	5.93126968909351	8.00143243912832	8.17855472077305
FBTR0088639	-0.306765985565479	1	FBTR0088639	FBTR0088639	9.4771599361633	9.27482696732071	9.79797680966952	9.42908458976729	8.90135636595351	9.30369320655596
FBTR0333124	0.22184308205484	1	FBTR0333124	FBTR0333124	9.13255577318923	8.84307999571064	9.24889807751997	8.70811873471748	9.41574243020334	9.63689386713196
FBTR0085250	0.277972549229858	1	FBTR0085250	FBTR0085250	8.25330127270601	9.12133021619251	9.44126536083912	9.66915088993254	8.8956224810828	9.21588833551294
FBTR0301202	-0.638306452886284	1	FBTR0301202	FBTR0301202	8.78177199933901	9.14143447570438	8.4725313582649	7.99864556703394	8.55723971813308	7.93634131475936
FBTR0304803	0.64072586201631	1	FBTR0304803	FBTR0304803	8.93246333041395	8.35469734222624	7.9778158377451	8.99342342475196	9.16237792397369	9.17389711450939
FBTR0074144	0.507273882766314	1	FBTR0074144	FBTR0074144	8.60067870124141	8.96653923000225	8.69497242748718	9.30942026553507	8.60369951915059	9.68627016527941
FBTR0301683	0.219583927128935	1	FBTR0301683	FBTR0301683	10.0843581173582	10.2644436376076	10.169374676038	10.523094168829	10.4442853800747	10.1914302128453
FBTR0111146	-0.116907876490344	1	FBTR0111146	FBTR0111146	9.70214683333016	9.39483092603495	9.51760337323925	9.13818517331836	9.42969668379127	9.66747873558305
FBTR0079525	-0.0381254540008342	1	FBTR0079525	FBTR0079525	10.2034907089733	10.0982512676888	10.2010023988989	9.95372061020566	10.1110743902976	10.3052113745499
FBTR0073270	0.041465181431675	1	FBTR0073270	FBTR0073270	10.2847982067427	10.1425637763024	10.1629650683489	10.1330552769823	10.1343893375489	10.4319825322368
FBTR0475045	-0.0772489264434558	1	FBTR0475045	FBTR0475045	9.59484220194546	9.70114247668511	9.47890749890381	9.8765628831697	9.45525899393634	9.12239119930546
FBTR0076136	0.65004991143665	1	FBTR0076136	FBTR0076136	8.65123574093716	8.84000778077454	9.08769777934738	9.33608293648628	9.55684383836475	9.6349606118751
FBTR0083414	0.247382516326114	1	FBTR0083414	FBTR0083414	10.2997318086579	10.3457534955479	10.3818811355612	10.801392031795	10.4906652975144	10.4507873079177
FBTR0075192	0.365363906318498	1	FBTR0075192	FBTR0075192	9.42907292290961	9.55890649383359	9.71628509644168	10.1766232424484	9.93358624080228	9.65035459892817
FBTR0074816	0.278256959517099	1	FBTR0074816	FBTR0074816	9.79501056648716	9.63177666485177	9.55919858326665	9.77923317517116	9.81556732642996	10.1966823420563
FBTR0075115	0.404610814017786	1	FBTR0075115	FBTR0075115	6.89589322394667	2	8.69141388737654	8.19150468829487	6.98109749862869	8.16789771692888
FBTR0074345	0.240591790436027	1	FBTR0074345	FBTR0074345	10.2161402534239	10.2724421598923	10.165532329628	10.4506315725391	10.5198455328586	10.4016030039699
FBTR0077400	-0.663305283108543	1	FBTR0077400	FBTR0077400	8.52813678124306	9.27937021552996	8.70911945743775	8.06390538525393	8.42416694687742	8.14090562541005
FBTR0078806	-0.0672372682754949	1	FBTR0078806	FBTR0078806	9.92140514385306	9.57747199312794	9.67183176277138	9.62462079556892	9.67033300196097	9.69928003326749
FBTR0070639	-3.22525504145271	5.34677049583484e-21	FBTR0070639	FBTR0070639	8.1820161810347	8.05952970513623	7.90594105021311	4.89828166267632	5.17963173319782	4.8869193848441
FBTR0082626	0.205909024306584	1	FBTR0082626	FBTR0082626	10.2108830820839	10.3468361166945	10.6344054950102	10.507184478154	10.6327243013625	10.6930203706359
FBTR0346583	0.40907644821171	1	FBTR0346583	FBTR0346583	7.03566070605292	6.50689844853818	8.82732361663315	7.61109543273126	8.1485056427267	8.69511445046883
FBTR0071249	-0.543763639982791	1	FBTR0071249	FBTR0071249	9.32001390838024	9.22152461026129	9.39169206445329	8.81192417621804	8.75703210300093	8.7497337839014
FBTR0301655	0.870559542338315	1	FBTR0301655	FBTR0301655	8.28566615074914	8.50967037771287	8.36047724317403	9.11877211769555	9.25485773706185	9.36562588264288
FBTR0300548	0.746148249912422	1	FBTR0300548	FBTR0300548	7.06392711375663	7.5890171955174	5.83516601304831	7.97416324995977	8.56809477337075	2
FBTR0302706	-1.94851086834478	1	FBTR0302706	FBTR0302706	7.95432862521302	8.52505538896571	8.13802347969153	6.52706268156609	7.18289431371161	2
FBTR0078346	-0.241646853987578	1	FBTR0078346	FBTR0078346	9.66572173340305	9.46031741101681	9.31514069729439	9.20019187772048	9.22544711032305	9.3182231552726
FBTR0100553	-0.457324145866155	1	FBTR0100553	FBTR0100553	8.6543374948512	8.47839922995215	9.08227327001466	7.80402050934039	7.69307872466571	9.02536709460614
FBTR0080771	-0.292352428215078	1	FBTR0080771	FBTR0080771	9.55058038547818	9.41561656488195	9.21211877741154	9.22374798046122	9.14798008062283	8.94338266777899
FBTR0087797	-0.487646153950903	1	FBTR0087797	FBTR0087797	9.22098354574458	9.3843247161991	9.53557693638629	8.63971695538997	8.87537249655462	9.14430243285114
FBTR0344085	-0.504980264671753	1	FBTR0344085	FBTR0344085	8.7502284348538	9.38853638576026	9.41992073586784	8.5514555820715	8.54630236823276	9.001557339221
FBTR0082214	0.323378123408975	1	FBTR0082214	FBTR0082214	8.74732634237234	8.95806264709727	9.02687596582733	9.54374441652348	9.42771146347648	8.54671561140094
FBTR0077705	-0.928499183174312	1	FBTR0077705	FBTR0077705	8.864451209192	8.20989705951417	8.4725313582649	7.87185501228005	7.71277739769598	7.21913210218576
FBTR0082393	0.6051190891289	1	FBTR0082393	FBTR0082393	8.5877576807361	8.70805852895874	8.89386023589089	9.54166325930422	9.45525899393634	8.93712030596521
RR48532_TRANSPOSABLE	-1.40397565444476	0.411850570922378	RR48532_TRANSPOSABLE	RR48532_TRANSPOSABLE	8.34061428651457	8.60685965327871	8.70559568418882	7.07958472488146	7.09555973907249	7.34745459887215
FBTR0330695	-0.114274854551739	1	FBTR0330695	FBTR0330695	9.79922026728624	9.60849517534709	9.43702162455081	9.71049611069602	9.28806440336108	9.50127312769681
FBTR0306807	-0.23114855894734	1	FBTR0306807	FBTR0306807	9.98930195625687	9.90892587247487	10.0932127109775	9.80895464049899	9.68037246474366	9.81479257174529
FBTR0339252	-1.58391100350563	1	FBTR0339252	FBTR0339252	7.96436052990894	2	8.36495185921125	6.64031415543113	2	6.62771253433285
FBTR0072968	-2.14153353018635	0.654584191470264	FBTR0072968	FBTR0072968	8.12054508583947	8.42609200253293	7.96608262812264	4.99879612239462	5.60203069876277	6.98421465778758
FBTR0084263	0.352237161431878	1	FBTR0084263	FBTR0084263	7.2720906390084	8.62124735083205	2	8.4396687389922	7.3003851666581	7.62185360349544
FBTR0086244	-1.2484757468816	1	FBTR0086244	FBTR0086244	8.61666892281408	7.27091706102448	7.63665095775758	6.36702926709923	6.2671796387769	7.33797884867396
FBTR0342732	-0.407871318692345	1	FBTR0342732	FBTR0342732	9.34134095335545	9.10094183563705	9.41992073586784	9.14093726490374	8.92688051670647	8.5343230869553
FBTR0079664	10.4931863878741	1.34108926863705e-12	FBTR0079664	FBTR0079664	2	2	2	7.68837996596902	7.95256296635437	8.30065206937821
FBTR0070913	-0.515229420909757	1	FBTR0070913	FBTR0070913	9.16988090353797	8.79312176950347	9.39825556954939	8.78050063212817	8.56086715245974	8.53846576746205
FBTR0339774	1.45900561509387	0.769823948138046	FBTR0339774	FBTR0339774	7.17176006039298	6.85007201007489	7.29594534618163	8.32334107633135	8.84594181115966	8.42221333126476
FBTR0344126	0.425454566350237	1	FBTR0344126	FBTR0344126	8.76751945457288	9.46829810229866	9.32206101983312	9.56439251802897	9.77866058352952	9.5595085726377
FBTR0339195	-1.18994645338657	1	FBTR0339195	FBTR0339195	8.58450926259525	8.47839922995215	8.79784091859008	7.21111080362921	7.70624101310909	7.39392167877065
FBTR0083091	-0.736458804705871	1	FBTR0083091	FBTR0083091	8.91446548519985	8.69110916460523	9.16157411352506	7.99256382697924	8.0278834917946	8.5343230869553
FBTR0089744	0.0270918255065039	1	FBTR0089744	FBTR0089744	10.3683928467947	10.3017686555887	10.5267001449571	10.6694198459042	10.2878258753029	10.2966765093957
FBTR0113004	0.455263084103706	1	FBTR0113004	FBTR0113004	9.30430288118351	9.0724288719518	8.76096859012801	9.40639016902346	9.58917578151623	9.54722591898992
FBTR0100420	0.0824450018703135	1	FBTR0100420	FBTR0100420	9.69010702926577	9.31521014848752	9.40261470892724	9.47124454790117	9.72793537379594	9.46690893055127
FBTR0079156	0.452423355926619	1	FBTR0079156	FBTR0079156	9.41268102048911	9.69265196143429	9.71277880305913	9.95996796085203	10.0244013549665	10.1914302128453
FBTR0078805	-5.38625781222345	6.8165681648416e-14	FBTR0078805	FBTR0078805	7.56361867677387	8.18105129479548	8.03509182592576	2	3.27648873898793	3.97523002064172
FBTR0113061	-1.50132395576501	0.425688443391379	FBTR0113061	FBTR0113061	8.45531441082623	8.51353203912182	8.286928963438	6.65579090359457	7.3003851666581	6.80324034578283
FBTR0100387	1.11442752620645	1	FBTR0100387	FBTR0100387	2	7.77423681819283	6.43792473985151	8.37568425896535	8.18657142776854	5.03500878579845
FBTR0085366	0.024421161830249	1	FBTR0085366	FBTR0085366	10.8585010382371	10.7753129147603	10.8917270369802	10.9270883170791	10.7885811682532	10.8833696427017
FBTR0075014	-0.824395536640757	1	FBTR0075014	FBTR0075014	8.53151449052476	8.34172316904031	6.56781262993229	7.6502551497521	7.3682022473412	6.4098543897869
FBTR0445174	-1.78565236504605	0.00150324266421442	FBTR0445174	FBTR0445174	8.13393974559428	8.4544928585533	8.49719918436801	6.78808207892201	6.66785550943208	6.39165021281957
FBTR0071968	0.313461628893992	1	FBTR0071968	FBTR0071968	9.6092994321528	9.62999905913694	9.92006778728815	10.2612655143427	10.0257144263693	9.79068256669655
FBTR0083812	0.892809682178349	1	FBTR0083812	FBTR0083812	8.06101999664089	8.15656460006566	8.286928963438	9.14093726490374	9.20935872271053	8.77101537811552
FBTR0080489	-0.787827592495487	1	FBTR0080489	FBTR0080489	8.58125351370331	8.85834369589436	8.5726425069508	6.71608918048227	7.95256296635437	8.50498638445207
FBTR0084994	0.415532449834833	1	FBTR0084994	FBTR0084994	9.73913639214185	10.0432146348138	9.95313382460498	10.419236145844	10.2286228843338	10.3388547061984
FBTR0083675	-0.320373837804499	1	FBTR0083675	FBTR0083675	9.29041396561994	9.31742085524625	9.2318510180023	9.34087819531884	8.97389439719219	8.4311533251643
FBTR0089668	0.203529668475079	1	FBTR0089668	FBTR0089668	9.86495665897601	10.077531737116	10.3186997257721	10.5759112253313	10.148922770889	10.1350966894535
FBTR0301418	0.84933817683427	1	FBTR0301418	FBTR0301418	8.1294886627577	8.15656460006566	7.96608262812264	9.01158151319394	9.17663349802786	8.50921404268732
FBTR0071242	-0.712972479194344	1	FBTR0071242	FBTR0071242	8.99741302493529	8.9236493163034	8.93957510516195	7.87185501228005	8.22822817807526	8.563075107366
FBTR0305986	1.81839852294336	1	FBTR0305986	FBTR0305986	5.36489252537926	6.8622370110317	6.13673469175932	7.25241672984002	8.64870971389509	7.77014130164202
FBTR0335011	-0.0287610706556744	1	FBTR0335011	FBTR0335011	8.72979011484193	7.78066038018575	8.50532894596772	7.49543151933883	8.1044456733299	9.05747684081238
FBTR0077477	0.458998863153797	1	FBTR0077477	FBTR0077477	9.16118499967376	9.38010071547478	8.79120657374576	9.70120297174759	9.62427027572146	9.42276962481641
FBTR0080618	-0.552481798645638	1	FBTR0080618	FBTR0080618	9.21469383446092	8.87644949255251	9.27290682138205	8.69694128771259	8.52788714662308	8.52182318968391
FBTR0071351	-0.304474542391107	1	FBTR0071351	FBTR0071351	9.45242607836022	9.39273579594568	8.98388578224788	9.04428914303783	8.92124738014916	9.001557339221
FBTR0084901	-0.283890050717802	1	FBTR0084901	FBTR0084901	9.34901873526154	9.67379505441148	9.59392133174759	9.28225554460189	9.48420192751371	8.97429310376207
FBTR0345229	-0.879381978686512	1	FBTR0345229	FBTR0345229	8.7060718942314	7.74825268437913	8.61833522493858	7.46060689984914	6.86852146441682	8.07968319376036
FBTR0078747	0.0347978788527541	1	FBTR0078747	FBTR0078747	10.1251718578562	9.9678140133238	9.85793450013566	10.0952428893462	10.0085505676821	9.96393189339838
FBTR0084689	1.30682313408329	1	FBTR0084689	FBTR0084689	2	8.17618709180257	2	7.86521330340176	8.20986239786075	7.55799009793546
FBTR0308850	-0.577968362198306	1	FBTR0308850	FBTR0308850	8.86979826806803	8.07005673755475	8.65533722497311	7.68083517618551	8.4941355448484	7.65275558213768
FBTR0078404	-0.146195623560944	1	FBTR0078404	FBTR0078404	9.71557258736438	9.61749411130482	9.38509856233182	9.31674090809866	9.51444750235182	9.46473374570064
FBTR0113196	-1.39999458514313	1	FBTR0113196	FBTR0113196	8.07033908659424	7.50616514409189	8.81756284272421	6.67110338305924	6.82091050290775	7.0668443125654
FBTR0088242	1.00767428533485	1	FBTR0088242	FBTR0088242	8.22854204751938	7.84337033079783	6.9831688708757	8.88925071549432	8.88986571634565	8.49222856547108
FBTR0086661	-0.321428803111772	1	FBTR0086661	FBTR0086661	9.44885779837582	9.12385862318331	9.51559241794627	9.27475734437022	9.0507195526049	8.79545352028278
FBTR0308192	-0.309020110666364	1	FBTR0308192	FBTR0308192	9.13032981238276	9.54388013580546	9.41992073586784	8.90552612505976	9.37098632152195	8.86637819724116
FBTR0300200	-0.697883287153024	1	FBTR0300200	FBTR0300200	9.05252808937471	8.82454779897915	8.79784091859008	8.12634051108868	8.3672994806216	8.10783403396208
FBTR0332057	-0.184225304851382	1	FBTR0332057	FBTR0332057	9.16771183653229	9.207289587818	8.92449719685285	8.26398652003321	9.17663349802786	9.15243410362539
FBTR0072102	-0.0142512235979394	1	FBTR0072102	FBTR0072102	9.89280052372485	9.51912349760314	9.95461896833595	9.65381756247063	9.70188789046094	9.98381558933678
FBTR0071599	-0.994495284965464	1	FBTR0071599	FBTR0071599	8.68802377768802	7.84337033079783	8.29633017633678	7.96797719955217	7.24734477249268	6.39165021281957
FBTR0303991	0.429971962560191	1	FBTR0303991	FBTR0303991	9.07121542885329	8.33737238626295	9.3426250166788	9.49725077532112	9.40569181878793	9.29881718805663
FBTR0070052	0.087741029092392	1	FBTR0070052	FBTR0070052	8.17339333439464	8.43833232214722	2	8.40803118916597	7.24734477249268	7.54980465679157
FBTR0078938	0.336113400721927	1	FBTR0078938	FBTR0078938	9.93038894921311	10.1475424776289	10.0213338192092	10.2713480054175	10.3202906925401	10.5089444087002
FBTR0342881	0.249117260060629	1	FBTR0342881	FBTR0342881	9.46661159195172	9.64063198715673	9.76110799889813	9.78099854930795	10.0898893891761	9.72495301299987
FBTR0075399	0.363954342861844	1	FBTR0075399	FBTR0075399	9.69161751105487	9.59397909449327	9.73714576546822	9.86162488842807	10.0283369893218	10.2032207292231
FBTR0089518	-0.952051742757049	1	FBTR0089518	FBTR0089518	8.809861511779	8.65660109450075	8.86571943830107	7.85854087673989	7.75772120973328	7.90459782343618
FBTR0304161	0.343015498876739	1	FBTR0304161	FBTR0304161	9.10334689857335	9.55141287806822	9.54349387029252	9.92526783805817	9.85007179531326	9.44279959388915
FBTR0303833	-0.188321580026755	1	FBTR0303833	FBTR0303833	8.47999922080783	8.43018365893359	8.1536249519841	7.26256103443763	7.49496235445586	9.06036077937976
FBTR0330724	-1.99348925391825	1	FBTR0330724	FBTR0330724	2	8.23350230583906	7.97196116094228	7.13585138880292	2	2
FBTR0084020	-2.90261797381762	0.0151577982094196	FBTR0084020	FBTR0084020	7.90309527015774	8.28862724588018	7.95425321119658	5.4881314672143	3.75309580246995	5.89335586054533
FBTR0332363	-0.434367586050115	1	FBTR0332363	FBTR0332363	9.31217978141842	9.26340585523208	9.2195500305934	8.84605480013967	8.42017849151509	9.14972863614149
FBTR0089339	-0.0175955195770708	1	FBTR0089339	FBTR0089339	8.91705039330765	8.25211230397619	7.14801680787222	8.30382629713725	8.25981623322508	8.21524624772231
FBTR0345637	-9.79253777394075	1.16755710118029e-08	FBTR0345637	FBTR0345637	8.23684242472681	7.11698071344062	6.21812899087751	2	2	2
FBTR0343671	-2.87403104577673	0.0253278478976225	FBTR0343671	FBTR0343671	7.48217416165563	7.09653033393509	8.55708424872523	4.84527018561673	4.39710747273378	5.78594656132918
FBTR0085390	-0.862304914044874	1	FBTR0085390	FBTR0085390	8.60389095529901	8.23350230583906	9.08498807418761	7.79705828103238	7.70624101310909	7.97964054076277
FBTR0301961	-0.581806968679472	1	FBTR0301961	FBTR0301961	9.08046910357514	8.73807444530344	8.83701879607452	8.33300036202596	8.58244228695291	7.96740136751189
FBTR0083025	-1.87844100859847	1	FBTR0083025	FBTR0083025	8.36732296739835	7.84949397337329	8.1536249519841	5.68199578855864	5.39001339992322	7.18782506464081
FBTR0081881	0.156995560391274	1	FBTR0081881	FBTR0081881	10.0588358080144	9.73130113287541	9.93519181724818	10.1645021486944	10.0696623164624	9.97467253936204
FBTR0082109	-7.67671394585597	0.885791779880408	FBTR0082109	FBTR0082109	6.87477341432111	8.35469734222624	2	2.62100694624857	2	2
FBTR0074392	-0.41214841607629	1	FBTR0074392	FBTR0074392	9.34518495178649	9.57931547021296	9.7302256701016	9.16547265956172	9.16476365658227	9.11686099606282
FBTR0300506	1.11925525820457	1	FBTR0300506	FBTR0300506	7.46107378576211	7.88569982685492	7.67319202988218	8.51373239048776	8.58244228695291	9.17123163534779
FBTR0076960	5.94886850716916	0.216385692178523	FBTR0076960	FBTR0076960	3.9306687985651	2	2	7.45176779473832	8.26427287864244	7.85230913268367
FBTR0302783	0.597615641021188	1	FBTR0302783	FBTR0302783	8.96280384092028	8.98334443023658	9.18706778749885	9.57052975884529	9.68370348704753	9.66369089857628
FBTR0084585	-0.12144566597251	1	FBTR0084585	FBTR0084585	9.31805936123847	8.99167418776705	8.5134131519659	8.69319614473284	8.85483422757071	9.01053210901497
FBTR0081520	0.191215982731726	1	FBTR0081520	FBTR0081520	10.3349541116695	10.593892819872	10.6213739220355	10.5708177414439	10.6901620655796	10.8620415884765
FBTR0344440	0.185838535965214	1	FBTR0344440	FBTR0344440	9.36425279611096	9.87930358105669	9.40261470892724	9.65574316434184	9.89674529843277	9.69371873503117
FBTR0080522	-1.1864407940192	1	FBTR0080522	FBTR0080522	8.02792080665546	8.24748226155636	8.95152499032323	7.26256103443763	7.09555973907249	7.50816598383654
FBTR0080997	-0.197251297575065	1	FBTR0080997	FBTR0080997	9.5455775224614	9.58849768637043	9.78967988446554	9.65958667474444	9.55320626113461	9.06611141899632
FBTR0343378	0.452600978111164	1	FBTR0343378	FBTR0343378	9.23348129759236	9.24028875283609	9.54151870605548	10.0135082141883	9.75826808441604	9.58175872262763
FBTR0075867	0.165744999921809	1	FBTR0075867	FBTR0075867	9.80760299614627	9.98042513023724	9.94419071261057	10.257466339584	10.1573334836275	9.77321106211747
FBTR0088357	0.206294927190707	1	FBTR0088357	FBTR0088357	9.43989829443724	9.59580161224138	9.53160211774158	9.8897124852822	9.88955136115598	9.33974732768513
FBTR0308494	0.206294927190707	1	FBTR0308494	FBTR0308494	9.43989829443724	9.59580161224138	9.53160211774158	9.8897124852822	9.88955136115598	9.33974732768513
FBTR0475225	0.387233733596842	1	FBTR0475225	FBTR0475225	9.35665587349881	9.0539863917699	9.73368986693568	9.94744608874626	9.71984593926418	9.69928003326749
FBTR0076553	-1.5558289828196	0.879014892027785	FBTR0076553	FBTR0076553	8.14721118617167	7.90346762460199	8.73354778326169	6.75971455426628	6.62691284114427	6.94729991135596
FBTR0079451	0.274805066463165	1	FBTR0079451	FBTR0079451	9.76519361657948	9.61210148831918	9.69511836130295	10.1739384531629	9.95992571804398	9.73039542776538
FBTR0075771	-1.12118240665003	1	FBTR0075771	FBTR0075771	8.19485458081232	8.21464910806918	8.1587881741903	8.25892829306462	6.62691284114427	2
FBTR0300036	0.0365131249495722	1	FBTR0300036	FBTR0300036	9.07353441796776	8.79946197797637	9.44126536083912	8.76631185982635	9.47654040855237	9.1632055219193
FBTR0336614	-1.46514599396154	1	FBTR0336614	FBTR0336614	8.43019987529075	8.12156962797829	8.44320880084688	6.00562909498586	6.79650254689987	7.52496593776241
FBTR0086969	-0.193796285276498	1	FBTR0086969	FBTR0086969	9.57533773490944	9.60849517534709	9.36736713100618	9.08772809524697	9.45525899393634	9.41377736542051
FBTR0088647	-1.12966114573306	1	FBTR0088647	FBTR0088647	8.64501215508331	8.42609200253293	8.41759193267914	7.26256103443763	6.85676521490198	7.87214013909563
FBTR0304750	0.0463672410366713	1	FBTR0304750	FBTR0304750	9.43989829443724	8.98334443023658	8.77784565090983	9.28225554460189	9.1671454505035	8.95582642686259
FBTR0302641	10.4460402664434	1.25979680210023e-12	FBTR0302641	FBTR0302641	2	2	2	8.14839056592838	7.97991677701671	7.705290747366
FBTR0075761	-0.554479294697652	1	FBTR0075761	FBTR0075761	8.93756460023002	8.58867087687284	7.9778158377451	7.87185501228005	8.12908936264333	8.00979177520722
FBTR0078205	-0.344862859274055	1	FBTR0078205	FBTR0078205	9.02882328958181	9.63177666485177	9.57086593582216	8.89903797740443	9.14798008062283	9.20810751494447
FBTR0334871	-0.406898452361317	1	FBTR0334871	FBTR0334871	9.14363434969541	8.94095858907985	9.03812690810029	8.78754302960559	8.91842254217823	8.07968319376036
FBTR0479984	0.0847297952528135	1	FBTR0479984	FBTR0479984	10.1572300570573	9.91185492216494	10.2977893533125	10.1522783536485	10.2568517483774	10.2341989935102
FBTR0080908	-3.65223349683892	3.89900642422512e-16	FBTR0080908	FBTR0080908	8.16036165394043	7.58167875361151	7.83675425842046	4.33188053339509	4.68993998747214	4.39632262142338
FBTR0085373	0.967099826155562	1	FBTR0085373	FBTR0085373	8.12502380468215	8.00021655049419	8.11695554938295	9.1922535899284	9.04555061619316	8.85977171048561
FBTR0307550	1.2659864784688	1	FBTR0307550	FBTR0307550	6.51409412495973	7.1960010505428	8.10630507761816	8.63191263305205	8.59311005424279	8.76041382198916
FBTR0347179	-1.88225285303364	1	FBTR0347179	FBTR0347179	6.54115665069847	5.42880318670426	8.58035916653891	4.89828166267632	4.97734446961119	6.46312798827361
FBTR0074712	-0.178585560649732	1	FBTR0074712	FBTR0074712	9.53215111335566	9.21916183906904	9.04371964646232	9.09909427085411	9.11628290213364	9.09452572723326
FBTR0087651	0.0387051838769617	1	FBTR0087651	FBTR0087651	9.98930195625687	9.85363740189629	10.3540164885157	10.3183004873857	10.0138535371635	10.0049266972815
FBTR0087153	0.267838271787975	1	FBTR0087153	FBTR0087153	9.99175630765695	10.0525344489573	9.89862419550465	10.3848223032174	10.2478784655876	10.101890121132
FBTR0334510	1.33572818131853	1	FBTR0334510	FBTR0334510	7.31975519965768	7.16687326430835	6.9831688708757	8.28901500673868	8.83998293646166	8.21006138824451
FBTR0075200	-0.321691946718594	1	FBTR0075200	FBTR0075200	9.66572173340305	9.68753356357274	9.80293215750253	9.43806333366138	9.39962767061823	9.3586140059791
FBTR0073946	-0.926732160170213	1	FBTR0073946	FBTR0073946	8.7060718942314	8.87944515637069	8.75756935604569	7.6502551497521	7.8789163819691	8.04516067967108
FBTR0336646	0.136970792981342	1	FBTR0336646	FBTR0336646	8.56815654399605	8.04359371483425	8.97220203483233	7.82470784409922	8.8956224810828	9.11686099606282
FBTR0088496	0.368973811350307	1	FBTR0088496	FBTR0088496	9.77804784070493	9.58483180988734	9.75259567417826	10.1205609411946	10.0898893891761	10.0138805961403
FBTR0077208	-0.224992552745726	1	FBTR0077208	FBTR0077208	9.66110324571651	9.71964756379273	9.53557693638629	9.44920874830873	9.52004862818493	9.26920984446176
FBTR0473515	0.438670841336065	1	FBTR0473515	FBTR0473515	9.07816124343155	9.10606600668219	9.66640413146376	9.89134779024496	9.43167917609736	9.87007810051028
FBTR0337060	-0.582906116821525	1	FBTR0337060	FBTR0337060	9.05956423837204	8.70130265973899	9.25131701135409	8.57199439423965	8.32952142246837	8.42221333126476
FBTR0073294	-2.67200302422628	0.0707819947398134	FBTR0073294	FBTR0073294	8.04692751153615	7.96680575513902	8.1536249519841	4.33188053339509	4.93324614814064	6.4098543897869
FBTR0089171	-0.237546599509972	1	FBTR0089171	FBTR0089171	8.7209414143327	8.37181671359357	8.52145231006594	7.69588550432663	8.95472092184644	7.9550574736058
FBTR0082386	0.257572216066032	1	FBTR0082386	FBTR0082386	8.74732634237234	7.12709821308776	8.97220203483233	8.84605480013967	8.71532520417348	8.63834562582467
FBTR0083225	-0.294908056276139	1	FBTR0083225	FBTR0083225	9.09195334919055	8.89136599340112	8.43045722348737	8.73021714033252	8.74432715098481	8.03346712514552
FBTR0082494	2.07432910881328	1	FBTR0082494	FBTR0082494	4.63039925514553	5.99073892169135	6.9947644940856	8.19680447583705	8.47887758653609	7.77014130164202
FBTR0072211	-0.28846299751043	1	FBTR0072211	FBTR0072211	9.53887993692414	9.6841111820416	9.79300438259985	9.58272646778737	9.41574243020334	9.13064695876364
FBTR0336648	-1.38937154145776	1	FBTR0336648	FBTR0336648	8.56815654399605	7.89756930562959	7.71585362868524	6.71608918048227	6.33653835918649	7.11201980690103
FBTR0073972	0.290701170102013	1	FBTR0073972	FBTR0073972	9.8159372986986	9.87480730758458	9.98109339612441	10.012005747637	10.0568748540213	10.4375388380333
FBTR0290314	-4.70786463101426	1	FBTR0290314	FBTR0290314	5.02484504558916	8.1114131453855	8.04627912549614	4.67343936675244	2	2
FBTR0308309	0.259643894421993	1	FBTR0308309	FBTR0308309	7.75492475275538	8.36328242059064	2	6.84319668543162	8.31240831339393	7.79805380143933
FBTR0083056	0.203122515272564	1	FBTR0083056	FBTR0083056	10.5206204532867	10.3651174541579	10.6880665270563	10.8425481049904	10.617129487873	10.7315250367981
FBTR0086593	0.419399562007574	1	FBTR0086593	FBTR0086593	9.31217978141842	9.01092527207272	9.38509856233182	9.44253183717052	9.67368725808762	9.84186234432751
FBTR0083657	-1.9253486337892	0.0479141075722581	FBTR0083657	FBTR0083657	8.0183227209059	8.2003457451574	8.4642141216068	6.00562909498586	6.07762197326424	6.85730458011464
FBTR0303749	0.633709934166025	1	FBTR0303749	FBTR0303749	7.99893283390344	6.59700739197132	8.1587881741903	8.76987215670092	6.92590726632046	8.73536962292587
FBTR0077096	0.627741627814066	1	FBTR0077096	FBTR0077096	8.34829592631442	8.12156962797829	7.22879449447787	9.13818517331836	7.75772120973328	8.57118581125379
FBTR0339715	0.730305982772152	1	FBTR0339715	FBTR0339715	8.42657612700403	8.61047005177861	8.09018048023107	9.39490766575624	8.59311005424279	9.24152544499148
FBTR0332970	-0.721080126864832	1	FBTR0332970	FBTR0332970	8.79869124960438	7.97242823039741	8.5134131519659	7.73283842806106	7.11542942722208	8.22041254019291
FBTR0081902	0.157484268790062	1	FBTR0081902	FBTR0081902	9.7464218445873	9.74778747295844	9.73714576546822	10.238318930389	9.75668742616289	9.6349606118751
FBTR0073113	-0.136843690030277	1	FBTR0073113	FBTR0073113	9.98067869508543	9.81191106708073	9.8435779036268	9.74888650489394	9.67033300196097	9.81479257174529
FBTR0307032	-0.269637265310271	1	FBTR0307032	FBTR0307032	9.45064304156537	9.54199078873409	9.56114970631647	8.8859734841704	9.29243476654174	9.5055116652464
FBTR0301330	0.299614468925814	1	FBTR0301330	FBTR0301330	10.1139500389124	10.1758413027011	10.2586483167228	10.6051039850494	10.4637918632709	10.368244455472
FBTR0088162	-0.25182435174519	1	FBTR0088162	FBTR0088162	9.62361322284187	9.83369753213931	9.55919858326665	9.34565756836045	9.42373280871729	9.5055116652464
FBTR0330270	-1.61288964356156	1	FBTR0330270	FBTR0330270	7.74913363849309	8.14167057464564	8.69141388737654	6.99693207629966	6.01553248025725	6.83052570170798
FBTR0083361	-0.799220340619145	1	FBTR0083361	FBTR0083361	8.64501215508331	8.62838774784331	9.127744225039	7.92391583547496	7.81959106341383	8.30065206937821
FBTR0080723	-0.771946678988401	1	FBTR0080723	FBTR0080723	8.07959836601696	5.75011203139083	6.59853627127412	2.8535345130433	7.89624848367385	2.61642771953445
FBTR0070216	-0.189888666578412	1	FBTR0070216	FBTR0070216	9.81316454401113	9.76084222852665	9.62968851650594	9.49725077532112	9.47654040855237	9.66558606021358
FBTR0345595	-0.618413235305124	1	FBTR0345595	FBTR0345595	8.82645639669641	8.25672753471941	8.99258691353678	7.60313430272999	8.1485056427267	8.46201411708631
FBTR0081631	0.177329116393093	1	FBTR0081631	FBTR0081631	9.33168590758285	9.15879878232499	9.4263573468774	9.78979316127594	9.55138402734015	9.01053210901497
FBTR0081125	-0.345246797617192	1	FBTR0081125	FBTR0081125	8.85639327787494	9.07765513782303	8.01814651672057	8.54731249717235	8.40814653697772	8.14634459559962
FBTR0344857	-0.368821399933096	1	FBTR0344857	FBTR0344857	9.43269041304005	9.19291270803304	9.2046490479247	9.00555417496077	8.73793247030843	8.99252638918219
FBTR0074840	-0.0567288116949955	1	FBTR0074840	FBTR0074840	10.0809042753586	10.1500254000691	9.9501589427347	10.0966611648766	10.0138535371635	9.9025816905987
FBTR0081931	-0.577430798080829	1	FBTR0081931	FBTR0081931	8.18630835433344	8.37606500265717	8.90311983036736	8.03460725068038	8.55723971813308	6.68862574252365
FBTR0073287	-2.10629670440275	0.0407807251531396	FBTR0073287	FBTR0073287	8.20335047920328	8.23817735925661	7.5049960209857	6.28977650147255	6.13714920434979	5.36860104390267
FBTR0074571	-0.249061370958106	1	FBTR0074571	FBTR0074571	9.46307826847152	9.05927977249008	9.42421499907524	8.86282201874471	9.06100219668647	9.28408946607772
FBTR0344369	0.236928713860761	1	FBTR0344369	FBTR0344369	9.87163505698439	9.74942579230937	10.1172823029962	10.3352207021842	10.1404627371826	9.97161193412293
FBTR0078708	-0.344698713811025	1	FBTR0078708	FBTR0078708	8.99251939765526	9.08286253948909	9.63895539003367	8.69319614473284	8.96022510859846	9.0917093477913
FBTR0077665	0.166521846126411	1	FBTR0077665	FBTR0077665	9.6471584036773	9.62821926045644	9.63895539003367	9.87325666981419	9.97767432522854	9.52024924461513
FBTR0301613	-0.030059982069174	1	FBTR0301613	FBTR0301613	9.13255577318923	9.2449419017579	9.45392218130232	9.33848255822388	9.55865919336312	8.74256958039582
FBTR0076138	-5.08521748705228	NA	FBTR0076138	FBTR0076138	2.2825373316382	8.29761338045693	2	3.22950830488497	2.96223395352885	2
FBTR0304057	2.04851300752038	1	FBTR0304057	FBTR0304057	6.45839680250795	2.31524540946982	6.9947644940856	8.39425692943449	7.45653288555641	8.50074630111269
FBTR0340325	-4.46064359306105	1	FBTR0340325	FBTR0340325	7.58328114529032	8.26132804825009	7.34206596695073	2	5.06169232273847	2
FBTR0334794	0.360527425826413	1	FBTR0334794	FBTR0334794	9.37932767314186	9.46031741101681	8.98679199412963	9.51857016770442	9.70188789046094	9.71766437496777
FBTR0070177	-0.0455880332749051	1	FBTR0070177	FBTR0070177	9.75367069107202	9.74121552723331	9.61473658444602	9.46247057570738	9.82011498536112	9.67125665355268
FBTR0086071	-0.234995903343318	1	FBTR0086071	FBTR0086071	9.32974712032749	9.15138251330516	8.84664925678387	8.97194603458045	9.02993175262705	8.63834562582467
FBTR0072679	-0.27559101139105	1	FBTR0072679	FBTR0072679	9.67796590258101	9.53250675998568	9.65548722340237	9.39490766575624	9.35853522790507	9.29392463369373
FBTR0085572	-0.201849793491205	1	FBTR0085572	FBTR0085572	9.69764367317416	9.45027906092328	9.77125693139095	9.30451911814219	9.4077075503258	9.60761944736487
FBTR0305091	10.3962686891577	1.25979680210023e-12	FBTR0305091	FBTR0305091	2	2	2	7.77596770519859	8.03832959974822	7.8917022444227
FBTR0083746	0.761227339838611	1	FBTR0083746	FBTR0083746	8.64812730396816	8.21938555537292	8.12225144509856	9.20019187772048	9.13830106700461	8.96508931208227
FBTR0300400	0.240009014627825	1	FBTR0300400	FBTR0300400	9.94439429267895	9.67551953983018	10.1757559330226	10.1806410815522	10.1621176815222	10.2123249728269
FBTR0303459	0.0408088665384528	1	FBTR0303459	FBTR0303459	9.86896740644014	9.87930358105669	9.50752044854409	9.95684766716516	9.7100783610319	9.73039542776538
FBTR0078950	0.722044698736708	1	FBTR0078950	FBTR0078950	8.12502380468215	8.3503855689467	8.88454082680037	9.44698654297203	9.05587003567266	9.07469462624471
FBTR0086671	0.131402232754278	1	FBTR0086671	FBTR0086671	8.53824627708058	7.95549463876365	9.10384999418512	8.39886297713979	8.36315043979613	9.26171208576558
FBTR0088679	0.201006995927804	1	FBTR0088679	FBTR0088679	10.0268830241417	10.4258012160943	10.2489974840022	10.632740438267	10.3635099106378	10.312486999966
FBTR0302047	0.839441212809098	1	FBTR0302047	FBTR0302047	8.38610233253299	6.89812840132458	8.01814651672057	8.51373239048776	8.59664851927413	9.00754671818633
FBTR0089429	-0.283188583589763	1	FBTR0089429	FBTR0089429	8.76177877687802	8.59232702361936	9.3938832189942	8.21781105601876	8.89274697010399	8.82966232656898
FBTR0310651	0.552348085530825	1	FBTR0310651	FBTR0310651	6.54115665069847	5.80155539844745	8.11695554938295	7.21111080362921	8.53158904378876	6.6584905978545
FBTR0079851	-0.0804940361474542	1	FBTR0079851	FBTR0079851	9.91882803344509	9.72131813373287	9.79797680966952	9.62068286509176	9.6294615873772	9.93436908824502
FBTR0100466	-0.271973388781974	1	FBTR0100466	FBTR0100466	9.48763171504848	9.39063761881272	9.81606380532769	9.49294882882227	9.01149342600281	9.37260384451354
FBTR0081214	-0.162214530884844	1	FBTR0081214	FBTR0081214	10.0658413352809	10.1586821309234	10.131796222741	9.96618837498884	9.96677797002452	9.93750964389216
FBTR0345713	-0.939152463114835	1	FBTR0345713	FBTR0345713	8.66360294409563	8.5057983520477	8.83056258777797	7.41585965635753	7.94702941286116	7.81863939506502
FBTR0343676	0.731820221775203	1	FBTR0343676	FBTR0343676	8.25738681221065	8.74137132242123	8.59185731344301	9.49510140555825	9.1671454505035	9.1140879245894
FBTR0087078	0.0225385669821451	1	FBTR0087078	FBTR0087078	10.0244877586565	9.78020550408051	9.78467872886403	9.86162488842807	9.8018377010718	10.0034289631082
FBTR0084636	0.127840980191107	1	FBTR0084636	FBTR0084636	9.02882328958181	8.80262166399614	9.03812690810029	8.72288855100338	8.71857658402103	9.62330635931402
FBTR0070466	-5.51779482334189	0.453362229969975	FBTR0070466	FBTR0070466	7.94422647405058	7.8060723847845	7.6292303529588	2	4.18783637318011	2
FBTR0344349	-0.0954640407663606	1	FBTR0344349	FBTR0344349	9.03835199921909	9.53820465550865	9.77630474956761	9.69746888980825	9.32052391339757	9.07469462624471
FBTR0082854	0.0322736761276649	1	FBTR0082854	FBTR0082854	10.3397787877955	10.2598530642572	10.4275151652188	10.2396033607976	10.3425890647929	10.5309426971676
FBTR0071119	-1.03856014900469	1	FBTR0071119	FBTR0071119	8.42657612700403	8.79946197797637	8.67348832183418	7.81094930028551	7.63919481277472	7.36622140593335
FBTR0082362	-0.252237490584829	1	FBTR0082362	FBTR0082362	9.42181061633662	9.03530509872772	9.06312523958353	8.85948412848458	8.99012839930711	8.95272553498046
FBTR0077792	-0.499932342518052	1	FBTR0077792	FBTR0077792	8.55825519617236	8.16149530069278	9.16926962885568	7.89812024327725	7.94147455330571	8.62671879608572
FBTR0079218	-0.388671544272782	1	FBTR0079218	FBTR0079218	9.29041396561994	9.22152461026129	8.97513185441815	8.63582007144274	8.8279908376568	8.87623154726815
FBTR0088769	0.305256138159528	1	FBTR0088769	FBTR0088769	9.53887993692414	9.49783856203948	9.37847478773627	10.0150091176529	9.75826808441604	9.5160538473437
FBTR0077824	1.43350158788692	1	FBTR0077824	FBTR0077824	6.88537196576079	7.40168967737672	6.97147929247892	8.20734599927767	8.38786756692174	8.85645708753774
FBTR0273279	-0.560714530425359	1	FBTR0273279	FBTR0273279	8.99741302493529	9.08545920870586	8.63325009944596	8.24364632584416	8.26871579937271	8.55900259196449
FBTR0077731	-1.65973620295337	1	FBTR0077731	FBTR0077731	8.02792080665546	6.44353896514892	8.44320880084688	5.62022427888199	6.40271499984832	6.56411364902075
FBTR0342624	-2.46351580473809	6.88468299944247e-09	FBTR0342624	FBTR0342624	8.19485458081232	7.95549463876365	7.72284283859469	5.4881314672143	5.62992700081574	5.6997930423209
FBTR0305667	-1.74168075177639	1	FBTR0305667	FBTR0305667	8.16036165394043	6.78765906566579	2	2	2	6.90941575539756
FBTR0113452	-0.927602722645021	1	FBTR0113452	FBTR0113452	8.63876160518409	8.84307999571064	8.6480123573855	7.68083517618551	7.67979524483255	8.00979177520722
FBTR0086038	-0.449477786229686	1	FBTR0086038	FBTR0086038	9.11465117304362	9.34802023800941	9.56698729287801	8.82224841169964	8.79140459294125	9.0917093477913
FBTR0089515	-0.156231522841219	1	FBTR0089515	FBTR0089515	9.89935155457627	9.83832356222512	10.180840694009	9.76503187048962	9.71334157375097	9.98229576589088
FBTR0070062	0.532768056371589	1	FBTR0070062	FBTR0070062	9.04309285678503	9.33934358142674	8.88454082680037	9.6107907544348	9.57310038111485	9.70666190638309
FBTR0073276	0.406042137098917	1	FBTR0073276	FBTR0073276	9.58023862825919	9.61749411130482	9.68083268329164	9.92047067160083	10.0348726150571	10.1282414019358
FBTR0345105	0.903788244947606	1	FBTR0345105	FBTR0345105	6.9774101381855	7.78705546816959	7.09513310137398	7.13585138880292	8.7347244694156	8.3533369260804
FBTR0303117	0.562932780392618	1	FBTR0303117	FBTR0303117	6.24455026903185	7.2055810767258	8.50126979168441	8.53899046168899	6.89175041041932	8.52600186727467
FBTR0079887	0.651723737961046	1	FBTR0079887	FBTR0079887	7.44683344608988	8.70468454890318	6.86177870209545	8.25892829306462	8.61071622564334	8.67267425891436
FBTR0082737	0.382931577727712	1	FBTR0082737	FBTR0082737	8.99741302493529	9.02181164480107	9.08227327001466	9.04134617472175	9.30546697818676	9.79415162008195
FBTR0080518	0.347537469825552	1	FBTR0080518	FBTR0080518	9.30232691793475	9.29515985145864	9.65731245443222	9.95215453632407	9.82011498536112	9.51395156469604
FBTR0301461	-1.4337503089097	1	FBTR0301461	FBTR0301461	8.45175327634829	7.96116128219652	8.30100790878466	6.42236979268755	6.74641174863199	7.25984525194953
FBTR0344365	-0.0199191384303098	1	FBTR0344365	FBTR0344365	9.96327598650862	9.89122558314594	9.97817567046075	9.69372511797728	9.91528336361004	10.1323584821364
FBTR0114575	-0.0423933209173472	1	FBTR0114575	FBTR0114575	10.001532171063	9.8807992302648	9.85793450013566	9.73983816380045	9.84114988483625	10.0242570563726
FBTR0304692	0.112229868974099	1	FBTR0304692	FBTR0304692	9.64404115972276	9.33280167124607	9.23674219517164	9.49079303552892	9.62253567905016	9.46473374570064
FBTR0300075	0.281378344689324	1	FBTR0300075	FBTR0300075	9.89148674032232	9.85515988329703	10.0269919096277	10.3824985943713	10.1881508872534	10.0272081028698
FBTR0072771	-0.717234362231624	1	FBTR0072771	FBTR0072771	8.84286256436966	8.48628079157633	8.7231291080298	7.99864556703394	7.41705168094587	8.38128330223685
FBTR0078043	-0.53311219376271	1	FBTR0078043	FBTR0078043	9.02643124596913	9.16862820734852	8.74389175734844	8.41259353861977	8.53158904378876	8.44003826132439
FBTR0345293	-0.444496863543491	1	FBTR0345293	FBTR0345293	8.864451209192	7.9891653681282	7.94232599619674	8.18618536000372	7.83165289531384	7.60615080096187
FBTI0020178	1.09152325239828	1	FBTI0020178	FBTI0020178	7.49607155773406	7.8060723847845	7.6292303529588	8.37100349047371	8.81589822093764	8.92767549772237
FBTR0306747	23.0481555913059	NA	FBTR0306747	FBTR0306747	2	2	2	2	2	8.37666300485246
FBTR0340444	1.22916548092578	1	FBTR0340444	FBTR0340444	2	6.65409780455816	7.18897092851375	8.14290956649506	8.15331915591098	2
FBTR0302297	0.495602429823339	1	FBTR0302297	FBTR0302297	8.7415045851249	8.34172316904031	9.16414384898362	9.15189343075053	9.41173058389397	9.26171208576558
FBTR0308630	-0.961930328372878	1	FBTR0308630	FBTR0308630	8.61666892281408	8.69791282429878	8.41327788064838	7.98645634052688	7.21086922093722	7.60615080096187
FBTR0334645	-0.205736627627791	1	FBTR0334645	FBTR0334645	9.33555568315261	8.63549297853761	9.14345665004597	8.97194603458045	8.76648792720156	8.84646727975928
FBTR0073777	0.19281719201607	1	FBTR0073777	FBTR0073777	9.06656623794206	8.32863125935854	9.28712259764473	8.8494238697954	9.12365969099265	9.39562293434061
FBTR0344442	0.417735982081906	1	FBTR0344442	FBTR0344442	8.7502284348538	7.86166382888671	7.68039047976476	8.82567347022358	8.72828698789911	8.12446459210841
FBTR0078894	-0.440832819577947	1	FBTR0078894	FBTR0078894	9.06423601200428	9.0299228520968	8.62207842405072	8.41259353861977	8.69895747437855	8.3055219007387
FBTR0070215	-0.633432782199488	1	FBTR0070215	FBTR0070215	8.67280926718503	9.17595657494405	8.5994721475941	8.25385226905146	8.1044456733299	8.27605324530919
FBTR0085944	0.152619140811615	1	FBTR0085944	FBTR0085944	9.96202486608871	10.2047903861269	10.2977893533125	10.5156914746089	10.3073922987982	10.0849957492796
FBTR0076669	-0.344844630907776	1	FBTR0076669	FBTR0076669	9.21469383446092	8.79312176950347	9.30353254374221	8.51797289746024	8.87245629857461	8.91179543363685
FBTR0300442	0.154889524853474	1	FBTR0300442	FBTR0300442	9.73767487633689	9.86728223759578	9.91091667650941	10.2447296776084	10.0032280339372	9.68065839171934
FBTR0306746	1.38625107656166	1	FBTR0306746	FBTR0306746	6.54115665069847	6.78765906566579	6.55220191495045	7.59512899746177	8.65551139524734	7.32844044918723
FBTR0332370	-0.98295505864684	1	FBTR0332370	FBTR0332370	8.13393974559428	6.42725456253867	2	4.99879612239462	7.3003851666581	2
FBTR0072956	-0.388016634663368	1	FBTR0072956	FBTR0072956	9.19991031706775	8.66356905688282	8.9604228928433	8.48369463161121	8.41617897914744	8.79545352028278
FBTR0074920	-0.188210283052415	1	FBTR0074920	FBTR0074920	9.71557258736438	9.63886526570523	9.97232245669783	9.46247057570738	9.64150249304719	9.67125665355268
FBTR0071329	0.788298196504878	1	FBTR0071329	FBTR0071329	8.46947169162051	8.09604308555732	7.83675425842046	8.7980425856963	9.08387363654364	8.92134443204928
FBTR0082699	2.06403981133608	0.220999622882875	FBTR0082699	FBTR0082699	5.42424356305816	6.9446354955632	5.95872209241043	8.24364632584416	8.31670565894941	8.19439406110937
FBTR0332403	-0.169371469586874	1	FBTR0332403	FBTR0332403	9.29041396561994	9.26798515561278	9.85157142176562	9.16005629594604	9.37305109637828	9.43393169964306
FBTR0304680	-0.328366001398175	1	FBTR0304680	FBTR0304680	9.13699741779433	9.07504437145131	8.52545515249846	8.65134484692418	8.70224590972532	8.47504072596724
FBTR0345493	1.06389189611084	1	FBTR0345493	FBTR0345493	7.783536681745	7.2245523709102	7.37792946134166	8.47062735587249	7.86724487657766	9.02536709460614
FBTR0089745	-0.0607609217361098	1	FBTR0089745	FBTR0089745	8.59745927892831	9.52295997207008	9.00697318759549	9.07627166041991	9.19074958690604	8.79891113426372
FBTR0070156	-0.364180158214498	1	FBTR0070156	FBTR0070156	9.17420927853276	8.73145800233767	8.64065011003161	8.61221510149244	8.52417572609709	8.38128330223685
FBTR0081538	0.246947519071438	1	FBTR0081538	FBTR0081538	10.4175976218559	10.4103501839048	10.4113824958209	10.7979087693691	10.5539181603729	10.6167074477808
FBTR0335157	0.310155277468904	1	FBTR0335157	FBTR0335157	8.55825519617236	8.31983684794099	9.21707719687657	8.67811758751489	8.94086787450592	9.4450080765527
FBTR0301352	-0.925693665465765	1	FBTR0301352	FBTR0301352	7.52347106668201	8.46649556165233	8.29633017633678	8.28404392529572	6.11757843687329	6.19573485639445
FBTR0301353	0.307078315850209	1	FBTR0301353	FBTR0301353	8.30947206534846	8.74794256010061	8.52944691953096	8.70067673371079	8.0894548359751	9.43170618283118
FBTR0080108	-0.548752878548487	1	FBTR0080108	FBTR0080108	7.90830125849421	7.24327742896877	8.91842163201617	7.36026395838165	7.28292081097679	8.14090562541005
FBTR0079380	0.242559318613535	1	FBTR0079380	FBTR0079380	10.5349957506816	10.5400094064043	10.5227007601298	10.8899433147627	10.6532585776095	10.7725501451846
FBTR0079117	0.225201480284646	1	FBTR0079117	FBTR0079117	9.15462850077943	9.46031741101681	9.61285665007042	9.99385303164999	9.56228306486988	9.29147212044057
FBTR0081617	0.0632580382871676	1	FBTR0081617	FBTR0081617	10.2119360500368	10.2284786519956	10.0755759291121	10.1399501020641	10.2217649669371	10.3424132515923
FBTR0079715	0.413770676487243	1	FBTR0079715	FBTR0079715	8.91446548519985	9.10862128330558	9.52361947534145	9.41323605827197	9.63118788174004	9.77847476577966
FBTR0080866	0.0360947601881201	1	FBTR0080866	FBTR0080866	9.59967739386357	9.13893671106622	9.53954083395382	9.43582388100458	9.60682973803449	9.3749223517507
FBTR0089207	-0.0312997322442848	1	FBTR0089207	FBTR0089207	9.51689552317582	9.18808839979741	9.79466376325007	9.31430481902634	9.36684788533346	9.74838994559252
FBTR0343873	0.31990102173775	1	FBTR0343873	FBTR0343873	9.38494038768454	9.27026936657818	9.44126536083912	9.86994286222747	9.76142421494611	9.37954821808822
FBTR0084810	-1.78756682171729	0.00236297254137579	FBTR0084810	FBTR0084810	8.16036165394043	8.3503855689467	7.88116441174489	6.47566569253424	6.40271499984832	6.33561749941803
FBTR0089950	-1.31371069690587	1	FBTR0089950	FBTR0089950	8.50426876393574	8.17618709180257	7.95425321119658	6.74531884230816	6.86852146441682	7.18782506464081
FBTR0301435	-0.228986759039291	1	FBTR0301435	FBTR0301435	8.7502284348538	8.4504696637791	8.52545515249846	9.06761923374183	7.77656234227149	7.82543649908813
FBTR0083676	-0.392660571704182	1	FBTR0083676	FBTR0083676	9.11690143767884	9.15879878232499	9.13823816579274	9.03248107706083	8.85778622779505	8.24089466897748
FBTR0330019	0.291829404977581	1	FBTR0330019	FBTR0330019	9.98930195625687	10.0879286980021	10.1172823029962	10.2292957555099	10.3330747894971	10.4940902943812
FBTR0073510	-3.18447153452994	8.83936635741519e-18	FBTR0073510	FBTR0073510	8.0038047916742	7.91519240768345	7.67319202988218	4.84527018561673	4.84078728570078	4.93799027588492
FBTR0084432	0.151695871286677	1	FBTR0084432	FBTR0084432	8.47649857311431	9.207289587818	8.56488435058513	9.0705091455941	9.20008415920326	8.4311533251643
FBTR0082620	0.245504202052133	1	FBTR0082620	FBTR0082620	9.82146687200514	9.82595436529977	9.99125921588524	10.3412158639962	10.1023887966391	9.90097378615568
FBTR0080071	0.513980882359318	1	FBTR0080071	FBTR0080071	9.03121137365876	8.82454779897915	8.85621585707543	9.62068286509176	9.43167917609736	9.16588585740234
FBTR0306947	0.131924696310162	1	FBTR0306947	FBTR0306947	9.20203154560905	8.23817735925661	8.93657210374447	8.92161997392024	9.05843839828546	8.94961796376153
FBTR0084466	-0.212791976395407	1	FBTR0084466	FBTR0084466	9.75511609996001	9.68753356357274	9.64632626876223	9.55203915299981	9.46883798531156	9.43615378863599
FBTR0304807	-2.78566602509614	1	FBTR0304807	FBTR0304807	8.0038047916742	7.68116802068961	8.01245356033851	5.65144061536318	2	5.91900361736025
FBTR0307071	-0.396968353565703	1	FBTR0307071	FBTR0307071	9.15462850077943	9.05133240033689	9.30119966267283	8.59626112163217	8.47503774914622	9.16856122241164
FBTR0078971	-0.00958482476595949	1	FBTR0078971	FBTR0078971	9.44348877566395	9.51334958885208	9.61661407232088	9.18693702727176	9.75984701274964	9.5431083527531
FBTR0071534	-1.03960125247075	1	FBTR0071534	FBTR0071534	8.46241041696852	8.72147609238749	8.46003745285308	7.64250777932476	7.6864522729951	7.20877172609993
FBTR0079036	-0.335253363258308	1	FBTR0079036	FBTR0079036	9.2479264761821	8.85834369589436	9.13037487495848	8.74476357263077	8.39194622885549	9.05747684081238
FBTR0347550	-1.80475338711123	0.00076774986984259	FBTR0347550	FBTR0347550	8.29364518213641	8.01663620255396	8.00673805020019	6.22899501876316	6.2671796387769	6.56411364902075
FBTR0334310	0.295549649830755	1	FBTR0334310	FBTR0334310	2	2	8.1327852698549	2	6.68124886859595	7.93634131475936
FBTR0080431	-0.0819375901790876	1	FBTR0080431	FBTR0080431	9.97572787633564	9.96075990852092	9.96054430189786	10.0680273081159	9.8618824917924	9.69928003326749
FBTR0340009	-0.664291670058415	1	FBTR0340009	FBTR0340009	8.83741454544632	8.85530384771015	9.16926962885568	8.26902707431774	8.11928234359797	8.50074630111269
FBTR0072265	-1.33576797235254	1	FBTR0072265	FBTR0072265	8.41930120928993	7.6880186125754	8.39589150158192	6.86998401471329	6.88018268829825	6.94729991135596
FBTR0332376	-0.888777178376085	1	FBTR0332376	FBTR0332376	8.38982904893141	8.02747972781518	8.92449719685285	7.40674121600778	7.62540339650761	7.79805380143933
FBTR0086077	-0.574845403545019	1	FBTR0086077	FBTR0086077	9.01923122606868	8.97776441914684	9.22448301864648	8.41714150566314	8.56809477337075	8.53016847652919
FBTR0080254	0.888608233151761	1	FBTR0080254	FBTR0080254	8.11154571973497	7.79342233346674	8.12752797153361	9.10192187784542	8.94919565500701	8.59524787401001
FBTR0336840	0.166886276651415	1	FBTR0336840	FBTR0336840	10.6365145174643	10.6111155040132	10.8226518688477	10.8915783582478	10.8609868199978	10.8243657446917
FBTR0301476	-0.640443858149569	1	FBTR0301476	FBTR0301476	8.84286256436966	8.99720076002925	9.04092598737438	8.6240658631629	8.28635190934486	8.00979177520722
FBTR0072299	0.328101804828463	1	FBTR0072299	FBTR0072299	9.58999075037385	9.71964756379273	9.78967988446554	10.256197721474	9.97223643482091	9.82330656481928
FBTR0082208	-0.188207651862625	1	FBTR0082208	FBTR0082208	9.56383715436846	9.54199078873409	9.59772832964078	9.28971497542658	9.57489540783897	9.25165407231537
FBTR0073779	-0.236364292294858	1	FBTR0073779	FBTR0073779	8.7502284348538	9.02452045076278	9.25854957301851	9.06761923374183	9.03254666735826	8.06826723196525
FBTR0085180	0.199420085559093	1	FBTR0085180	FBTR0085180	10.2877973191685	10.2632973629445	10.330186963042	10.6827016479788	10.4064803397924	10.3694076830473
FBTR0085447	-0.246993390536973	1	FBTR0085447	FBTR0085447	9.48763171504848	9.1832479051472	9.48714069715025	9.03839719074111	8.99549939134174	9.37954821808822
FBTR0091487	-0.00566826803742247	1	FBTR0091487	FBTR0091487	9.68253080705573	9.60849517534709	9.30353254374221	9.47124454790117	9.59626330846023	9.53690988445339
FBTR0089145	-0.932990145905432	1	FBTR0089145	FBTR0089145	8.64189026523436	8.54405876583678	8.57650599607883	7.59512899746177	7.26524244956364	8.04516067967108
FBTR0078680	0.140726430855173	1	FBTR0078680	FBTR0078680	10.3436269452541	10.2390127829351	10.2646474670551	10.509315934609	10.4044628916682	10.354212073371
FBTR0072347	-0.474436446413734	NA	FBTR0072347	FBTR0072347	7.56361867677387	7.06530073553478	7.23858096417124	2	2	8.39505607202757
FBTR0073211	0.441403545298089	1	FBTR0073211	FBTR0073211	9.47540722598534	9.39901208039286	9.4850867982755	9.91726367583587	9.90247473133097	9.85852660128349
FBTR0091477	-0.71698491722163	1	FBTR0091477	FBTR0091477	8.74441840033895	8.47839922995215	7.89978666789802	7.76886843662909	7.81352211879523	7.53329311743705
FBTR0084011	0.268530441859978	1	FBTR0084011	FBTR0084011	9.63150438954198	9.39483092603495	9.75940954723053	9.69372511797728	9.78642773447826	10.0990880955092
FBTR0077906	0.346837631784405	1	FBTR0077906	FBTR0077906	9.41816570788085	9.13643461450086	8.96926625327047	9.43806333366138	9.40972046941541	9.72858356976815
FBTR0335186	-0.208042205344253	1	FBTR0335186	FBTR0335186	9.43809969735019	9.04867351760408	9.07136267702342	8.96885156778469	8.9793260536433	9.02831587370083
FBTR0333954	0.0487204599660397	1	FBTR0333954	FBTR0333954	9.86361726153713	10.0135255777437	9.74231414063308	10.1358171624222	9.88955136115598	9.72313430273293
FBTR0303486	-0.738247227391727	1	FBTR0303486	FBTR0303486	8.7120381056364	7.77423681819283	8.12225144509856	7.17933625487328	7.52498550243597	7.81863939506502
FBTR0070821	-0.0464195637512864	1	FBTR0070821	FBTR0070821	9.78088884802573	9.78979054860953	9.51156207863481	9.73620287743037	9.68203893726536	9.53690988445339
FBTR0334524	-0.531480677926098	1	FBTR0334524	FBTR0334524	8.14280092372681	8.31098849839619	8.98097370417922	7.36967996540736	8.53158904378876	7.8589498023841
FBTR0078173	0.0773367473628046	1	FBTR0078173	FBTR0078173	9.33168590758285	9.20251319575626	9.11185878965953	9.5270104867534	9.42771146347648	8.83976877003365
FBTR0332880	1.19366784408691	1	FBTR0332880	FBTR0332880	7.8499752995707	7.16687326430835	2	8.33780586067204	8.30809812911336	7.71264200735282
FBTR0081888	0.0758166838565013	1	FBTR0081888	FBTR0081888	10.5248633712643	10.5371668332834	10.6381072829104	10.7107574689279	10.6735046806931	10.5382015459506
FBTR0340288	-0.589382455213319	1	FBTR0340288	FBTR0340288	8.25330127270601	8.04359371483425	7.43862218808499	8.39425692943449	5.28865404889303	6.93478206934903
FBTR0343330	-0.39300116705987	1	FBTR0343330	FBTR0343330	9.29836685382112	9.28163648562797	9.10919412800778	8.82909041667482	8.66901930639695	9.01351133488392
FBTR0084824	-0.560988178432131	1	FBTR0084824	FBTR0084824	8.7502284348538	8.26591393813152	9.07409807060692	7.94925828914231	8.37143662344658	8.18385384661607
FBTR0332366	-1.23217493671709	1	FBTR0332366	FBTR0332366	8.48697513620111	7.6948368283183	8.21439649988645	7.10235539563266	7.18289431371161	6.51450423666674
FBTR0304867	-0.914878444364635	1	FBTR0304867	FBTR0304867	8.68195721394742	8.5850054409985	8.29633017633678	7.61109543273126	7.59033679296756	7.69047488880873
FBTR0300296	0.711821742691876	1	FBTR0300296	FBTR0300296	7.82266338901535	7.39333078919367	8.72661036650203	8.60824311599587	8.65551139524734	9.0718392273118
FBTR0301588	1.4121266600039	1	FBTR0301588	FBTR0301588	7.1975043805107	2	7.70177280251762	8.14839056592838	8.1339679854639	8.5343230869553
FBTR0111129	-0.398446314291382	1	FBTR0111129	FBTR0111129	8.77038124998371	8.41787371101872	9.11717339334781	8.25385226905146	8.77900005110988	8.07398650456341
FBTR0072552	0.439929276819237	1	FBTR0072552	FBTR0072552	9.18282726426647	9.41561656488195	9.28239955257854	9.55203915299981	9.70188789046094	9.92332299089557
FBTR0078187	0.310141844273483	1	FBTR0078187	FBTR0078187	9.16336389447308	9.15138251330516	8.91232037315007	9.14368411658084	9.16476365658227	9.76792808337306
FBTR0346063	0.0805911652924399	1	FBTR0346063	FBTR0346063	9.91495371559127	9.92351201327623	9.85793450013566	10.2813605222312	9.76928446539145	9.83345747360512
FBTR0074479	0.166425595686254	1	FBTR0074479	FBTR0074479	9.91624631126215	9.99569049743445	9.76110799889813	9.95996796085203	10.1270673469539	10.0878252524449
FBTR0072951	-1.24994566192051	1	FBTR0072951	FBTR0072951	8.34446021902654	8.47839922995215	8.23898140204457	6.52706268156609	7.38466985897657	7.32844044918723
FBTR0073067	0.426105724881078	1	FBTR0073067	FBTR0073067	8.94010848689306	8.95522601558988	9.35392406131829	9.25202604414308	9.54040202436535	9.72495301299987
FBTR0301184	0.355783384289557	1	FBTR0301184	FBTR0301184	9.71111120389686	9.76084222852665	9.7302256701016	10.257466339584	10.0309547935705	9.96084839292954
FBTR0076399	-0.0759539980657918	1	FBTR0076399	FBTR0076399	9.64404115972276	9.5663613874631	9.43914505308114	9.2340951571013	9.48229035879848	9.68065839171934
FBTR0330097	-0.0759539980657918	1	FBTR0330097	FBTR0330097	9.64404115972276	9.5663613874631	9.43914505308114	9.2340951571013	9.48229035879848	9.68065839171934
FBTR0110770	0.72817492933402	1	FBTR0110770	FBTR0110770	8.24097477352992	8.27958478823908	8.80773558071606	9.13818517331836	9.20240839570479	9.21847264490739
FBTR0079230	-0.773176651795038	1	FBTR0079230	FBTR0079230	8.60709607295138	7.83722058506089	8.78119749982504	7.61901287233143	7.59741863247633	7.87214013909563
FBTR0073016	-0.264655446168867	1	FBTR0073016	FBTR0073016	9.53215111335566	9.61390126990873	9.56504405402807	9.299601263717	9.4197431513005	9.18978739227322
FBTR0343188	0.773479209061689	1	FBTR0343188	FBTR0343188	7.78919159958045	2	2	2	6.92590726632046	8.00979177520722
FBTR0334967	2.32896172532164	1	FBTR0334967	FBTR0334967	5.36489252537926	2	6.89928007521514	8.25892829306462	8.10940820277022	7.61402356647953
FBTR0082889	-0.243985193089812	1	FBTR0082889	FBTR0082889	9.24381401976327	9.38853638576026	8.87829427359015	9.02356116801361	9.01678560912785	8.77804004759163
FBTR0081207	-0.158994988511825	1	FBTR0081207	FBTR0081207	9.68556607193288	9.57747199312794	9.48302997118971	9.3191728906015	9.44155097847375	9.51395156469604
FBTR0085667	0.970583011069852	1	FBTR0085667	FBTR0085667	7.80602456397733	8.0382423590512	8.07932974793055	8.88925071549432	8.96296934708781	8.95272553498046
FBTR0340087	-5.43154448838753	0.555839392647517	FBTR0340087	FBTR0340087	7.74913363849309	7.94980564998991	7.23858096417124	4.16885493763557	2	2
FBTR0073626	0.207240989323009	1	FBTR0073626	FBTR0073626	9.89804372601357	9.75596052815823	9.77798343841551	10.2097682263345	9.97223643482091	9.85188397882685
FBTR0332748	0.659046968128382	1	FBTR0332748	FBTR0332748	8.25330127270601	8.39293415429469	7.24830149474547	9.06472352138701	8.65890024848035	8.26109007619556
FBTR0088774	0.0173260701729898	1	FBTR0088774	FBTR0088774	9.41084814797123	9.05133240033689	8.79120657374576	9.05891460170123	9.01678560912785	9.28655455091641
FBTR0089674	0.217012004322463	1	FBTR0089674	FBTR0089674	9.2662888254023	9.37374143486423	9.52761631767527	9.92207150010328	9.60858331007101	9.20810751494447
FBTR0076401	-0.112674610999882	1	FBTR0076401	FBTR0076401	10.1670360267928	10.1021032687942	10.3210045021088	10.0994935399701	10.0309547935705	10.1296150678704
FBTR0302723	-0.195028330427776	1	FBTR0302723	FBTR0302723	9.41451156738762	9.02452045076278	9.39825556954939	8.8661522041206	9.1088682003354	9.28408946607772
FBTR0079825	-2.26263208984544	1	FBTR0079825	FBTR0079825	7.24765451085067	2	8.23898140204457	2	6.59895762671341	2
FBTR0075426	-0.142449220807317	1	FBTR0075426	FBTR0075426	9.39424665867036	9.3196281796215	9.36513530020016	9.19490454211654	9.46883798531156	8.94025488477876
FBTR0085069	-0.614853561118678	1	FBTR0085069	FBTR0085069	7.81713840861669	8.27504221676387	7.9181716086385	2	7.33469215685568	8.43560263304447
FBTR0078382	-0.182943934104172	1	FBTR0078382	FBTR0078382	9.58836996766094	9.37374143486423	9.30818701927437	9.23151531191688	9.24361679932234	9.26920984446176
FBTR0081155	0.117058320932207	1	FBTR0081155	FBTR0081155	9.82422373124038	9.71797505717192	9.63895539003367	9.94587318519285	9.91528336361004	9.65989309030977
FBTR0300829	0.252093736671798	1	FBTR0300829	FBTR0300829	9.50663476492262	9.5056149210496	9.47062704548652	9.97083614775191	9.77710212270807	9.43837246035303
FBTR0072340	0.0169877848605664	1	FBTR0072340	FBTR0072340	9.84744674259462	9.575626157432	9.69866778692558	9.68997160583353	9.51070130084559	9.95311068480159
FBTR0071521	0.0301864546657892	1	FBTR0071521	FBTR0071521	10.0843581173582	9.98181958477443	10.0563382055531	10.2987169411694	9.9640409734629	9.92332299089557
FBTR0082460	0.31512829806539	1	FBTR0082460	FBTR0082460	9.75077552164479	9.68924171466209	9.81442887109191	10.2999487317824	9.93358624080228	9.93436908824502
FBTR0479834	0.402205720147634	1	FBTR0479834	FBTR0479834	9.14583989266018	9.01637872679114	8.56876864374029	9.20019187772048	9.3915022841919	9.39333748296676
FBTR0088802	0.926854486857196	1	FBTR0088802	FBTR0088802	8.02312974563734	8.01118372286045	8.11164014165966	9.17355926694512	8.8666061588059	8.83303901363511
FBTR0081164	-0.385634665665713	1	FBTR0081164	FBTR0081164	9.34518495178649	9.2262385753647	9.36513530020016	8.86947472010087	8.81893089087297	9.0917093477913
FBTR0075562	0.145078536295484	1	FBTR0075562	FBTR0075562	10.1648626751178	10.1186774390681	9.99270564590905	10.2267073059682	10.2444990430935	10.246912825296
FBTI0019822	5.76447017483582	1.24892449242798e-16	FBTI0019822	FBTI0019822	3.20037461048072	3.1512850130447	2.32796364219978	7.40674121600778	8.1339679854639	7.46528973990124
FBTR0335460	-0.43939306836698	1	FBTR0335460	FBTR0335460	8.70307951055597	8.78355890499166	7.81729471306015	8.04051466971547	8.30377502916399	7.79805380143933
FBTR0084537	0.412556398526993	1	FBTR0084537	FBTR0084537	8.73272766195261	8.66704045831453	8.80773558071606	8.79455121712302	8.90421478513218	9.60169259982732
FBTR0083935	-0.121783748860397	1	FBTR0083935	FBTR0083935	9.77946904369203	9.66340462873891	9.60531231949942	9.51433141850328	9.60682973803449	9.56966483662365
FBTR0076198	0.297364386780706	1	FBTR0076198	FBTR0076198	9.91365996076897	10.1537417898456	10.215940899318	10.5450770378518	10.3457465975304	10.284395585661
FBTR0345436	0.577983157504961	1	FBTR0345436	FBTR0345436	7.77215991190878	6.27178020154181	7.85595481646261	7.10235539563266	7.59741863247633	8.81607598621446
FBTR0079062	0.188524194063422	1	FBTR0079062	FBTR0079062	9.25407326391808	8.8369290096016	9.59582608643677	9.2545695033552	9.50129301632384	9.57168753777044
FBTR0076379	0.298552845654796	1	FBTR0076379	FBTR0076379	9.36614579259145	9.35879318715713	9.66640413146376	9.99992935086081	9.7677158375763	9.49062198178532
FBTR0331744	-9.43904942259236	0.805885533695682	FBTR0331744	FBTR0331744	2	6.59700739197132	8.2535337278219	2	2	2
FBTR0087135	0.353912220438564	1	FBTR0087135	FBTR0087135	9.1785247063673	8.62124735083205	8.87516082529441	9.30451911814219	9.383330875545	9.08038852551643
FBTR0074123	0.199410433312326	1	FBTR0074123	FBTR0074123	5.36489252537926	8.18589915269362	8.60326454528015	7.69588550432663	8.1241941862606	8.40869860165793
FBTR0076591	-0.100594378973042	1	FBTR0076591	FBTR0076591	8.78460568955759	8.08050751260135	8.89695337547368	8.10394820700015	8.20523418762861	9.07469462624471
FBTR0343412	0.110430439751631	1	FBTR0343412	FBTR0343412	9.84473394658103	9.51141980601311	9.78300781696527	9.69746888980825	9.79723196939831	9.98229576589088
FBTR0332410	0.506391350250229	1	FBTR0332410	FBTR0332410	7.73161949903251	6.78765906566579	8.19944191608436	8.89252051911719	7.97991677701671	7.1665697898087
FBTR0073446	-3.23335282288298	1.54073928069521e-16	FBTR0073446	FBTR0073446	7.67165409180704	7.99470154092491	7.89978666789802	5.04654365206448	4.88775727352113	4.46757489295108
FBTR0307035	-0.299515689172551	1	FBTR0307035	FBTR0307035	9.01923122606868	8.30208554500942	8.59185731344301	8.29396901817177	8.01736119481224	8.72086100602464
FBTR0333161	0.702628379255109	1	FBTR0333161	FBTR0333161	8.32512720435426	8.61047005177861	8.67709129732099	9.14368411658084	9.30330310172673	9.26671491864069
FBTR0079566	0.502627118807685	1	FBTR0079566	FBTR0079566	8.809861511779	8.91491617389358	9.19211290524164	9.56644116721421	9.57310038111485	9.27914662427719
FBTR0082037	-0.00658250540608532	1	FBTR0082037	FBTR0082037	9.62044463083082	9.21442465602815	9.68441738634432	9.34565756836045	9.47845960607001	9.69742864813222
FBTR0073474	-0.324708564714344	1	FBTR0073474	FBTR0073474	9.12363124861991	8.56653725567945	9.00983330731532	8.30872979476202	8.66228116003615	8.78153959731634
FBTR0087250	0.142725581226357	1	FBTR0087250	FBTR0087250	10.2390468944693	10.1782760372221	10.3785656554318	10.6298045854176	10.2932876650321	10.2794537943488
FBTR0339182	1.92815455202665	0.000115075043913121	FBTR0339182	FBTR0339182	6.61942546306251	6.50689844853818	5.95872209241043	8.27405007897978	8.2950897710066	8.24597008598427
FBTR0078216	-0.0314827064506545	1	FBTR0078216	FBTR0078216	9.37745190535871	9.12638260674495	8.9455624203632	9.20808672478286	9.27487331289447	8.87623154726815
FBTR0333229	0.166606385996924	1	FBTR0333229	FBTR0333229	8.24509531973767	8.49411952942523	9.04092598737438	8.34259540572237	8.47887758653609	9.35156788324118
FBTR0305605	-0.695182226956202	1	FBTR0305605	FBTR0305605	8.38982904893141	7.97802887876536	8.87829427359015	7.27263450716096	7.53976598285883	8.3103753492204
FBTR0080429	-0.033692276272845	1	FBTR0080429	FBTR0080429	10.1971241004723	10.2529396994722	10.1552357596755	10.0909796779004	10.1656954471368	10.2456464721453
FBTR0302418	1.3865964171473	0.193253136849614	FBTR0302418	FBTR0302418	7.1975043805107	7.12709821308776	7.19903035017683	8.68944125429498	8.52417572609709	8.38128330223685
FBTR0078066	0.139671542260169	1	FBTR0078066	FBTR0078066	9.31805936123847	9.37798406832015	8.7744859964231	9.4086757434709	9.39353792509585	9.14430243285114
[truncated: 39,611 more rows]
