# Supplementary material for: Whole-Genome and Poly(A)+Transcriptome Analysis of the Drosophila Mutant agnts3 with Cognitive Dysfunctions
Source: Int J Mol Sci. 2024 Sep 13;25(18):9891. doi: 10.3390/ijms25189891 (PMC11432035; doi:10.3390/ijms25189891)
Supplement: Supplementary file 1 [file ijms-25-09891-s001.zip › Supplementary materials/Archive_S2_transcriptome_sequences_annotation/Isoforms/All_genes/CS-HMC_CS-N_all.csv]

symbol	ensembl_ID	User_ID	CS_HMC-CS_N_log2FC	CS_HMC-CS_N_adjPval	Processed data:	CSN_1	CSN_2	CSN_3	CSHMC_1	CSHMC_2	CSHMC_3
TWEEK-RG	TWEEK-RG	TWEEK-RG	10,2648768918874	1,56075383087232E-08		2	2	2	8,43455815063365	7,90553589596208	6,79164065990305
PGANT1-RB	PGANT1-RB	PGANT1-RB	-9,49231389534815	2,74396227629937E-08		7,17360318835822	7,15883295233835	6,78832515442756	2	2	2
PGANT1-RA	PGANT1-RA	PGANT1-RA	9,35970128386634	2,74396227629937E-08		2	2	2	6,98410793989373	7,00803443092301	6,9310611523694
UNC-13-RB	UNC-13-RB	UNC-13-RB	9,42346164370396	3,76356507247673E-07		2	2	2	7,66499820903612	6,78801068779747	6,33648823451709
VAP33-RC	VAP33-RC	VAP33-RC	8,32732869507529	2,52180372318986E-05		2,29790606895825	2	2	6,38510302511746	7,37537174516877	6,77939050013815
CG12376-RB	CG12376-RB	CG12376-RB	-8,27311601079661	0,000129707894258		6,01236149259125	5,17524170466893	6,27003831989914	2	2	2
KHC-73-RA	KHC-73-RA	KHC-73-RA	-7,98774576676112	0,000169176226922		5,2458419152091	5,85550071080328	5,71215018366484	2	2	2
CG15894-RD	CG15894-RD	CG15894-RD	8,29609826808299	0,000203348616094		2	2	2	6,47505389215409	6,02218851406249	5,04607557903358
LECTIN-37DA-RA	LECTIN-37DA-RA	LECTIN-37DA-RA	-8,15198700195474	0,000208071364654		5,2458419152091	6,33457498749033	5,52253596821742	2	2	2
USP2-RD	USP2-RD	USP2-RD	8,13165242834881	0,000359691736295		2	2	2	6,18639767485033	4,88211289815266	6,04053892108401
SIMJ-RA	SIMJ-RA	SIMJ-RA	8,62432509733135	0,00040680688572		2	2	2	4,78968828959568	7,13493019688553	5,97759345958826
ZIZ-RI	ZIZ-RI	ZIZ-RI	7,58539380104392	0,000696233452776		2	2	2,34371610546341	6,02898621776583	5,62983335635787	6,71652908913925
CG15019-RB	CG15019-RB	CG15019-RB	-7,55620712987902	0,001595575998803		5,47142007255498	4,74437659629726	5,38069343474986	2	2	2
CG7985-RB	CG7985-RB	CG7985-RB	-7,65475785015752	0,001823600744379		5,61336454897624	5,53910824411884	4,61150331405282	2	2	2
CMET-RD	CMET-RD	CMET-RD	8,2323690090186	0,001847250836854		2	2	2	4,33136719620598	6,61122700237292	5,93405036912165
HMGS-RE	HMGS-RE	HMGS-RE	7,82278576264053	0,001979267274948		2	2	2	4,78968828959568	5,1643619949412	6,2144045434716
HSP60C-RB	HSP60C-RB	HSP60C-RB	7,64005345847944	0,002854695498335		2	2	2	4,47781462502997	5,5196378600795	5,77038415931908
MAM-RD	MAM-RD	MAM-RD	7,53049114770996	0,005064801650013		2	2	2	5,90500857844618	4,74190808429392	4,82552399858487
UNC-5-RB	UNC-5-RB	UNC-5-RB	7,48657250000541	0,005481916326687		2	2	2	5,85227212499651	4,74190808429392	4,77705838731892
NUAK-RH	NUAK-RH	NUAK-RH	7,1542853352535	0,005684880538904		2	2	2	5,13697662314557	4,58659653053179	5,00458042833897
HR78-RB	HR78-RB	HR78-RB	-7,47378977763655	0,006107726856913		4,70146295048009	4,68747830940922	5,79836316963072	2	2	2
USP2-RI	USP2-RI	USP2-RI	7,11110370126077	0,006124980112334		2	2	2	5,04598060113467	5,00989099809323	4,56506283026803
NSYB-RF	NSYB-RF	NSYB-RF	7,11617097923132	0,006950214904389		2	2	2	5,13697662314557	4,96854312223821	4,50681173409059
CG10984-RD	CG10984-RD	CG10984-RD	7,00362269730476	0,007646198030391		2	2	2	4,67289920224036	4,96854312223821	4,72690786540225
INE-RF	INE-RF	INE-RF	7,41525997381679	0,007927411962548		2	2	2	5,82516292620517	4,74190808429392	4,56506283026803
CG5191-RE	CG5191-RE	CG5191-RE	7,17603756709812	0,007931213258954		2	2	2	4,84471874423297	4,47291297627815	5,37396175190809
GEL-RJ	GEL-RJ	GEL-RJ	-7,68583642478501	0,00905697572581		4,07417093660092	6,07101784688649	5,2643377371388	2	2	2
STUMPS-RD	STUMPS-RD	STUMPS-RD	-7,5863039673369	0,00905697572581		4,48211938833279	6,07101784688649	4,67365203931371	2	2	2
SSADH-RD	SSADH-RD	SSADH-RD	7,30727371927	0,00905697572581		2	2	2	5,4875479691606	4,2145316849587	5,20106078719742
CG15719-RD	CG15719-RD	CG15719-RD	7,11794413826388	0,012753225927066		2	2	2	4,67289920224036	4,41252525566723	5,40618754440414
CG10804-RB	CG10804-RB	CG10804-RB	7,0005465750237	0,01752706719018		2	2	2	4,47781462502997	4,47291297627815	5,27272627967662
WASP-RB	WASP-RB	WASP-RB	6,74770989375585	0,027170871704024		2	2	2	4,84471874423297	4,34949900688086	4,50681173409059
CG15170-RB	CG15170-RB	CG15170-RB	-6,64577455268447	0,042419076118263		4,22334258971388	4,56647219448859	4,54655633685578	2	2	2
LOV-RF	LOV-RF	LOV-RF	-7,03002667265459	0,046101939032496		5,28030833493665	3,84453189805242	4,84548729690435	2	2	2
ZNT63C-RE	ZNT63C-RE	ZNT63C-RE	-6,62328188258068	0,046101939032496		4,64967361188605	4,28896270005331	4,33208264617169	2	2	2
BLOW-RB	BLOW-RB	BLOW-RB	7,68764105823929	0,054844775716037		2	2	2	5,22257214080249	3,37466259689571	6,3026484812728
EAS-RI	EAS-RI	EAS-RI	6,77334851570532	0,061521953117028		2	2	2	4,07938034582256	5,1272669773334	4,38274022678923
DSCAM1-RBD	DSCAM1-RBD	DSCAM1-RBD	6,19606726966178	0,072076605725345		2	2	2,34371610546341	5,2635378772023	4,92597515551763	4,50681173409059
CG11241-RB	CG11241-RB	CG11241-RB	-6,98961534772246	0,072076605725345		4,07417093660092	4,21036069921916	5,48836119616854	2	2	2
MTND-RB	MTND-RB	MTND-RB	-3,66484305095014	0,075362504647007		5,88377029858429	5,04541139401185	5,38069343474986	2,62078290798841	3,24213954800277	2,55420831641674
DSCAM1-RBM	DSCAM1-RBM	DSCAM1-RBM	-6,97670007417802	0,117685265760061		4,84653107220954	3,49259916787065	5,30417481748657	2	2	2
CAP-RAA	CAP-RAA	CAP-RAA	-6,37945314047353	0,124152111583071		3,99337173740625	4,28896270005331	4,40717278548468	2	2	2
CG8188-RA	CG8188-RA	CG8188-RA	6,46187371017971	0,165569062267393		2	2	2	4,67289920224036	4,47291297627815	3,74063109949487
MED-RA	MED-RA	MED-RA	8,10858756766725	0,189648144407743		2	2	2	7,11298526720335	4,34949900688086	2,76769205368047
FW-RA	FW-RA	FW-RA	6,37167576475033	0,189648144407743		2	2	2	4,07938034582256	4,69197253197058	3,92985758747931
SU(DX)-RF	SU(DX)-RF	SU(DX)-RF	-8,12458034623462	0,230706313465685		2,29790606895825	5,72021398781316	6,70149173945871	2	2	2
EVI5-RD	EVI5-RD	EVI5-RD	5,74708944616299	0,230706313465685		2,54470065867253	2	2	6,02898621776583	4,28359308224813	5,04607557903358
SYP-RP	SYP-RP	SYP-RP	-6,94562169349089	0,253471078681453		6,66175161132902	4,90273158563037	3,22965295815959	2	2	2,30355436587583
DIP-B-RC	DIP-B-RC	DIP-B-RC	-6,20512646910956	0,337507705470255		4,48211938833279	3,84453189805242	3,88370347597449	2	2	2
L(1)G0289-RA	L(1)G0289-RA	L(1)G0289-RA	-2,41404024516483	0,363654778429939		7,2965647254295	7,36338636311345	7,1902510126612	4,33136719620598	5,70728572514418	4,62105294183228
NEP1-RC	NEP1-RC	NEP1-RC	6,09601163622009	0,372240162649197		2	2	2	4,16835682435086	3,71185520280514	4,24698600636298
CG9121-RC	CG9121-RC	CG9121-RC	-6,52447212699347	0,375773149397421		3,90777743889268	3,61969059579922	5,09298406351525	2	2	2
CG8916-RB	CG8916-RB	CG8916-RB	6,02077856134214	0,378189127753406		2	2	2	4,16835682435086	3,89955524292282	3,92985758747931
SHAKB-RC	SHAKB-RC	SHAKB-RC	-6,2628235761572	0,465698620150246		4,70146295048009	3,61969059579922	3,88370347597449	2	2	2
RHOGAP100F-RH	RHOGAP100F-RH	RHOGAP100F-RH	6,12310937943357	0,48833679344663		2	2	2	3,98455356385566	3,60797469574887	4,50681173409059
CG14646-RB	CG14646-RB	CG14646-RB	-4,9775848548242	0,550376249418958		5,21053188715502	5,57091569986842	4,16905105784937	2	2	2,76769205368047
CHES-1-LIKE-RD	CHES-1-LIKE-RD	CHES-1-LIKE-RD	4,03673529552002	0,725207178523269		3,90777743889268	3,0261241280148	2	6,14314784543859	7,23422039222347	5,43770920214736
CG12934-RB	CG12934-RB	CG12934-RB	5,95948726163702	0,769247464770258		2	2	2	3,65573544178136	3,71185520280514	4,38274022678923
CG9915-RC	CG9915-RC	CG9915-RC	-5,81976046077884	0,790807419781086		3,71966020038283	3,84453189805242	3,88370347597449	2	2	2
BUN-RH	BUN-RH	BUN-RH	-6,27000227305847	0,827772293565735		3,50328287760008	3,61969059579922	4,89850004001721	2	2	2
HMS-BEAGLE{}101	HMS-BEAGLE{}101	HMS-BEAGLE{}101	5,82925606789048	0,879957546352161		2	2	2	3,52706181817352	3,89955524292282	4,09711807384743
HMS-BEAGLE{}1214	HMS-BEAGLE{}1214	HMS-BEAGLE{}1214	5,82925606789048	0,879957546352161		2	2	2	3,52706181817352	3,89955524292282	4,09711807384743
NOLO-RB	NOLO-RB	NOLO-RB	5,89525398049226	0,886904393204711		2	2	2	4,07938034582256	4,14199739562355	3,40013853843124
GS2-RD	GS2-RD	GS2-RD	6,32402586881754	0,91966273082353		2	2	2	5,04598060113467	3,80875563231821	3,26608963998401
PRL-1-RD	PRL-1-RD	PRL-1-RD	-5,83880788706981	0,955724643869634		4,15068390957286	3,73648695790998	3,52764489531797	2	2	2
USP2-RG	USP2-RG	USP2-RG	7,21966437770721	0,96042457310093		2	2	2	2,3435268855768	4,79017290041867	5,95598618406492
CYP4G1-RA	CYP4G1-RA	CYP4G1-RA	-0,229876143748719	1		17,3067217403618	16,6209696015525	16,8786951476143	17,0142259680486	16,4837656920824	16,6512576239599
MT:LRRNA-RA	MT:LRRNA-RA	MT:LRRNA-RA	-0,035944983547457	1		18,1607298958845	18,4847245002766	18,4839496270782	18,3496421120963	18,3157261420923	18,3790599059896
MT:COI-RA	MT:COI-RA	MT:COI-RA	-0,148335390416437	1		17,2250490522151	17,1282741728138	17,3720904608743	17,4757113695267	16,785512255787	16,935290024725
TOTA-RA	TOTA-RA	TOTA-RA	-0,337894808440676	1		15,5274408597671	13,2952341637405	15,135627242232	14,4966604419409	14,8405912954075	14,381891626355
CG17097-RB	CG17097-RB	CG17097-RB	0,276326582988113	1		14,1287398410513	14,3057683650266	14,729256747515	14,0060219453865	14,4790170687638	15,2813914023417
MT:CYT-B-RB	MT:CYT-B-RB	MT:CYT-B-RB	-0,175380546286912	1		15,8279044810931	15,7845832633343	15,9100414243303	16,1081029384217	15,2836731542999	15,4735432130671
MT:COIII-RA	MT:COIII-RA	MT:COIII-RA	-0,154558176210868	1		16,042378069944	15,8056495404686	16,1542297454425	16,1086958699464	15,5079580294826	15,8811265488431
EBP-RB	EBP-RB	EBP-RB	0,274192094796309	1		13,8161167178229	13,3928657972256	14,6418393356483	14,1406187412289	13,5941196805516	14,9169369753689
EEF1ALPHA1-RA	EEF1ALPHA1-RA	EEF1ALPHA1-RA	-0,188255209619289	1		15,827540355879	15,4527917182225	15,8564910507883	15,4746227534115	15,474714733521	15,6496453031053
ACP36DE-RA	ACP36DE-RA	ACP36DE-RA	0,283609869766255	1		13,5039370099961	13,7254083706484	14,2326344243173	13,361803092521	13,8263041242451	14,823968145931
AMY-P-RA	AMY-P-RA	AMY-P-RA	-0,102177523415461	1		13,9521064676209	13,6937065254675	14,4591255900576	13,0405645681338	13,8435601640486	14,607722849536
TOTC-RA	TOTC-RA	TOTC-RA	-0,231583262371935	1		14,3169599911848	12,1858437410149	13,7329510824055	13,6477756995833	13,6000547891069	12,9101414062143
ADH-RC	ADH-RC	ADH-RC	-0,113253667317313	1		14,404093352643	13,7922873819479	14,6140639422049	13,9025317683599	13,9951397778604	14,5922679389691
CG31872-RA	CG31872-RA	CG31872-RA	0,236473931801929	1		13,3828981378922	13,5297769444364	13,900686239079	13,2218467856118	13,630923264948	14,4443276296861
ALPHATRY-RA	ALPHATRY-RA	ALPHATRY-RA	-0,172451273870563	1		14,8658868939688	14,9182830063061	14,3800034088624	14,448273135395	14,6802603447652	14,5676023664172
CG12374-RA	CG12374-RA	CG12374-RA	-0,269277883905232	1		13,06432278709	13,8703517003035	12,9557276417922	13,8268223240533	13,0462917046159	11,6153289679835
CG18628-RA	CG18628-RA	CG18628-RA	0,01494198790456	1		13,9902633239577	14,0438243111195	13,5179269003477	13,5595474671474	14,1025926443422	13,9380252473392
BETATRY-RA	BETATRY-RA	BETATRY-RA	-0,148056697264205	1		14,0733833998768	14,0834726595007	13,4851315409946	13,5342687195179	13,9295697441995	13,7840621513179
JON99CIII-RA	JON99CIII-RA	JON99CIII-RA	-0,158168735756977	1		13,96730873422	14,7679524518674	14,5952454131924	14,5540292152659	14,1745297557003	14,2132025897994
AMY-D-RA	AMY-D-RA	AMY-D-RA	-0,272186173228001	1		13,5918933096863	13,3267235504428	13,8292089371583	12,7298584526731	13,2701828040928	13,7847326033886
CG34220-RA	CG34220-RA	CG34220-RA	-0,004266900604205	1		13,8550463422742	14,1516129162048	14,456089602499	14,2142983604311	13,7988292891615	14,4297663801877
APOLPP-RA	APOLPP-RA	APOLPP-RA	-0,54282400248424	1		13,7379630888813	12,8755208211105	13,3990787674724	12,8475700919756	12,8181795791977	12,8462446375551
CG16826-RA	CG16826-RA	CG16826-RA	-0,043750518902847	1		14,3237533097367	14,5440035259407	14,2015772294102	14,1537021970099	14,3772835852064	14,4145616838719
SFP87B-RA	SFP87B-RA	SFP87B-RA	0,260247515235339	1		12,4562572313847	12,2504922893515	13,182726810666	12,545175965765	12,5200759160926	13,5324644461812
CG2233-RA	CG2233-RA	CG2233-RA	-0,187543651266377	1		12,8244762424919	11,7787931439462	13,2952635178228	11,7846951886517	12,4572397305051	13,1566284400063
JON99CII-RA	JON99CII-RA	JON99CII-RA	-0,013502502884044	1		14,3797747796533	14,9954824124775	14,8283171083738	14,8642001370525	14,5958500586015	14,7583381298032
JON99CIII-RB	JON99CIII-RB	JON99CIII-RB	0,051914316699187	1		14,1247443469646	14,1829861715648	14,1277011824591	14,0156087939181	14,139009528655	14,4087329233025
EEF2-RA	EEF2-RA	EEF2-RA	-0,125536309673535	1		14,6064328857808	14,4714712097909	14,4627053578224	14,3435810078651	14,4128813131913	14,4111540978882
EBPII-RA	EBPII-RA	EBPII-RA	0,200883438820158	1		11,9748156827749	11,8330855161123	13,2126352586042	12,4871766933006	12,1465012605183	13,2066610322265
MT:ATPASE6-RB	MT:ATPASE6-RB	MT:ATPASE6-RB	-0,182449776064989	1		14,0994055354906	14,2014401542858	14,1865021834776	14,4194620453361	13,7499050522099	13,645296088929
TSF1-RA	TSF1-RA	TSF1-RA	-0,313563514151605	1		13,6254807141917	13,1898728121632	12,9805264232745	12,9469974323782	13,1558284091243	12,8081239453182
NINAE-RA	NINAE-RA	NINAE-RA	0,032283521782864	1		14,3218802549698	14,3433039236665	14,1253576251704	14,4336240361299	14,3619593119836	14,0777558115231
YIP7-RA	YIP7-RA	YIP7-RA	-0,15664637263097	1		14,3633525683506	14,5652557817661	14,1993507481134	14,2668744553055	14,2149401118121	14,1988297009905
MAL-A1-RA	MAL-A1-RA	MAL-A1-RA	-0,44193467293682	1		12,8262998167402	12,7318923213897	13,0544720944883	11,331744009296	12,4095166430607	13,0703330859202
SERCA-RA	SERCA-RA	SERCA-RA	0,134515136148309	1		13,6496787571885	13,6575940082877	13,5986106905353	13,529815435853	13,8846899757174	13,8682568975099
DESAT1-RC	DESAT1-RC	DESAT1-RC	-0,123811371271379	1		13,1925763931901	12,5431003429478	13,5800953194222	12,8046271498615	12,9413384792565	13,3288493147303
TOBI-RA	TOBI-RA	TOBI-RA	-0,649152773762812	1		12,9199631313635	12,3888086195894	12,5953176373344	10,7008269591538	12,0540945139641	12,6425797207214
LNCRNA:CR42862-RA	LNCRNA:CR42862-RA	LNCRNA:CR42862-RA	0,135499900374283	1		14,0303667002299	14,1137334957757	13,8812697716881	14,1740731139621	14,2066980546704	14,0563393147312
ARC1-RA	ARC1-RA	ARC1-RA	-0,115027464677494	1		12,8167919598315	13,3339828770015	12,5065954511412	12,4817618962199	13,1413657511142	12,7344830299244
MUR18B-RA	MUR18B-RA	MUR18B-RA	-0,003094221996108	1		12,9739341526444	12,9906021504175	12,8901639966148	12,4485617218256	12,8696244135961	13,3785499449093
MT:ND4-RB	MT:ND4-RB	MT:ND4-RB	-0,212143922248029	1		13,4428453465674	13,5370920526874	13,9264408602809	13,8826388519279	13,1192486382623	13,1853476971653
MT:ND1-RB	MT:ND1-RB	MT:ND1-RB	-0,164354466496098	1		13,5179963105121	13,3914748265649	13,5423360855593	13,7996612970277	12,8391215528758	13,1544068056329
HSC70-4-RA	HSC70-4-RA	HSC70-4-RA	-0,195629702913821	1		13,9678044671034	13,8182979140414	13,8179656131649	13,6080684169173	13,7104757080416	13,7018663511207
CG18180-RA	CG18180-RA	CG18180-RA	0,060195614442986	1		12,6899323077568	13,0227628622674	13,0630236152645	12,6061684788305	12,8539214919378	13,40520378774
SPN77BC-RA	SPN77BC-RA	SPN77BC-RA	0,195712652498444	1		11,896783210051	12,1758593381	12,790916307057	12,2214763871775	12,139823306627	13,0518322217634
MAL-A6-RC	MAL-A6-RC	MAL-A6-RC	-0,577993198483101	1		12,5841932062463	12,2639330974137	12,7416721580749	10,9758177587684	12,0301159651685	12,502649405076
EBPIII-RA	EBPIII-RA	EBPIII-RA	-0,111535388371534	1		13,1876195786074	13,5742252455619	13,2944911323822	13,1413675651465	13,5249426426799	13,0364728026605
SERCA-RE	SERCA-RE	SERCA-RE	-0,09346839606106	1		13,9351376979986	13,6334383681542	13,8408944262246	13,7526628068525	13,6543364945954	13,7367349456175
SFP60F-RA	SFP60F-RA	SFP60F-RA	0,359885648408247	1		11,2039941952832	10,3230820111689	11,8701311420271	11,2519251362456	10,5521774607356	12,4334852724134
EST-6-RB	EST-6-RB	EST-6-RB	0,151228165329668	1		11,8028488469329	11,8045234052824	12,3099704545463	11,6224300147072	11,8045482176621	12,7412095662342
ARGK1-RD	ARGK1-RD	ARGK1-RD	-0,061031783860531	1		13,3252603200154	13,3391870665536	13,2723809490514	13,0411168861471	13,2663224433018	13,4218005239306
MSR-110-RB	MSR-110-RB	MSR-110-RB	-0,219964250724181	1		13,3443481702664	13,208476469231	12,9994185855816	12,9728953820211	13,0021517647124	12,9379624069067
CG6910-RB	CG6910-RB	CG6910-RB	0,300760573089894	1		10,5315309745662	9,98674081439699	11,8306110397383	10,1530033302075	11,0862822390723	12,0510792992081
RPL3-RA	RPL3-RA	RPL3-RA	-0,100595857931556	1		13,5821052590765	13,5412376013615	13,379837180443	13,3700330456676	13,4536861823818	13,3843753037631
ACP53EA-RA	ACP53EA-RA	ACP53EA-RA	0,347737076842615	1		11,3444855999246	11,4764007820409	11,675512848857	11,0948036439079	11,7128429616908	12,4381196417029
MACON1-RB	MACON1-RB	MACON1-RB	-0,238100956044192	1		11,7248331626465	10,5663585814762	8,83615012204892	7,37840971343027	10,8348463312882	11,3173519989729
WHE-RA	WHE-RA	WHE-RA	-0,099066221573592	1		12,5037501411006	13,0292171953534	12,4544413917133	12,4256201042555	12,8548082245012	12,4403096840614
STA-RB	STA-RB	STA-RB	-0,127216795099559	1		13,0809156314844	13,0395554864871	12,6341765111885	12,7179328582274	12,8991518737164	12,7912551594515
ACT57B-RA	ACT57B-RA	ACT57B-RA	0,105513412293618	1		13,1651727612719	13,1131309954695	12,8656208200517	13,0894451999527	13,185313194663	13,2006445836199
MT:ND5-RB	MT:ND5-RB	MT:ND5-RB	-0,312812648338407	1		12,9156871383406	13,0510541433099	13,2575559905946	13,2255771044081	12,4693332040323	12,4746682248637
TPS1-RA	TPS1-RA	TPS1-RA	-0,04980242878151	1		13,2358889339205	12,883854549002	13,3934630415502	13,0787250627463	13,1812185951135	13,148019093933
CG4836-RA	CG4836-RA	CG4836-RA	0,029242618546483	1		13,9504352656259	13,9484810808959	13,9676263985128	13,9962760271555	13,9177376542336	14,0378176589185
RPL23A-RA	RPL23A-RA	RPL23A-RA	-0,143658199159178	1		13,3384821796655	13,1645259177044	13,1561022117586	12,9802102026942	13,126462942666	13,1243020466116
SMP-30-RA	SMP-30-RA	SMP-30-RA	-0,284176530658708	1		10,8596409496513	10,3576845739037	12,1504305142016	10,1719558044778	10,7798838938364	11,7426438355535
CG8997-RA	CG8997-RA	CG8997-RA	-0,444822035210914	1		11,2841991177582	10,9472520798956	11,9266553772357	10,1199226446353	10,1258398396234	11,9350783959949
S-LAP1-RA	S-LAP1-RA	S-LAP1-RA	0,107759788355523	1		13,9104222622022	14,0432043821506	14,1237931359993	14,2293204630336	14,0034802868257	14,1664903262324
TOTX-RA	TOTX-RA	TOTX-RA	-0,513792871508951	1		11,8644907865355	9,44808648372727	10,8111795063639	10,6476592088316	10,8341271033264	9,86609117020687
JON65AIV-RA	JON65AIV-RA	JON65AIV-RA	-0,194469782610703	1		13,787478482074	13,9362268911087	13,7550158843416	13,760621615001	13,5801396516463	13,5525119998225
CG10097-RB	CG10097-RB	CG10097-RB	-0,381144250422378	1		12,4946051802678	11,9178488940926	11,7625368229114	12,0015033370108	11,5840144827505	11,5038761558652
JON25BIII-RA	JON25BIII-RA	JON25BIII-RA	-0,124461302113777	1		12,0220433250704	12,2316488451677	12,294292899403	11,7526806166394	11,6467976766648	12,5929139659267
BG642312-RA	BG642312-RA	BG642312-RA	0,248256453181108	1		11,2328783886939	11,3921116283918	11,4571267145598	10,8802780619662	11,3449413672282	12,2589192446252
TOTM-RA	TOTM-RA	TOTM-RA	-0,241239158188456	1		11,8065486741835	8,38206847814004	11,356514562468	11,18085872937	10,3416021561646	10,9023621948046
FASN1-RA	FASN1-RA	FASN1-RA	-0,090611868105177	1		12,5996293003463	12,1880887524487	12,5702650224943	12,8859959380782	12,0012540865272	12,055213308108
SODH-1-RB	SODH-1-RB	SODH-1-RB	-0,237255039352889	1		10,7230175777746	9,87173748246727	11,6399567740002	9,1863008259	10,1128520090008	11,6652824672406
EST-6-RA	EST-6-RA	EST-6-RA	-0,135020394392784	1		11,2778163481945	11,1589084470587	12,0319826195078	10,8128784699484	10,9368537003328	12,1026903828478
MUC68D-RB	MUC68D-RB	MUC68D-RB	-0,1296017373149	1		12,4339459439464	12,4349097782616	12,0507659759187	11,8700684963491	12,0463528777777	12,5568102107922
CYP6G1-RA	CYP6G1-RA	CYP6G1-RA	-0,326369778997298	1		12,3357143399786	11,9054280498187	12,1754819455876	11,3190474440222	11,7624515051314	12,242000887466
MT:COII-RA	MT:COII-RA	MT:COII-RA	-0,07916495522978	1		14,2184724820616	14,1672222651881	14,2678457776648	14,3452218988656	13,9960242308324	14,0518902930774
CPR-RC	CPR-RC	CPR-RC	-0,373375818676099	1		12,2521727381042	11,4879011736543	11,6698061985542	12,0232847039775	11,114988845891	11,0511653421826
RPS26-RA	RPS26-RA	RPS26-RA	-0,059341143856493	1		12,9809910288302	12,8263357489606	12,7484563037918	12,6291268004108	12,885852494543	12,859034133322
ALD1-RM	ALD1-RM	ALD1-RM	-0,234076859313148	1		13,1743652628531	12,8653361454951	13,0444002028772	12,9676753789511	12,6213040122389	12,7895382942599
CG18284-RB	CG18284-RB	CG18284-RB	0,228872449485993	1		11,3895835131485	11,2924908600724	11,5742715263524	10,9819676271535	11,4292706122077	12,2509008263507
LCS-RA	LCS-RA	LCS-RA	-0,057873115338822	1		12,9849147924121	13,3833806426441	12,9803343256282	13,0119244074121	13,1352479328643	13,0632454182134
RPL4-RA	RPL4-RA	RPL4-RA	-0,058067722782832	1		13,2254239595303	13,1329106481877	12,9650772095757	13,0121122285057	13,0580431300167	13,0903052379902
CG32444-RA	CG32444-RA	CG32444-RA	-0,314371436437057	1		11,9368334515067	11,4520541274388	12,2478082487724	11,1538755348046	11,3271607862818	12,1264602046231
ARR2-RA	ARR2-RA	ARR2-RA	-0,04990267284905	1		13,0612289850134	13,15750537798	12,8633308992066	13,1682464650509	13,0611197667711	12,6731106799314
BT-RJ	BT-RJ	BT-RJ	0,35495296979277	1		11,6625033384346	12,3592289149138	12,0703912363643	12,2665720789608	12,4389072925869	12,5218493197723
ACT79B-RA	ACT79B-RA	ACT79B-RA	0,042868509989807	1		12,6955300761516	12,6409335531764	12,6748678976805	12,5059700228158	12,9274128955983	12,6751783872832
CG5162-RB	CG5162-RB	CG5162-RB	0,049561247752949	1		12,4204882288692	12,4931350535123	12,7243415048296	12,4329338502179	12,3807466041304	12,9255093049848
MACON1-RD	MACON1-RD	MACON1-RD	-0,309535869970132	1		12,8745084649889	12,8253058937604	12,7254880994197	12,796144802965	12,495496333709	12,134898327949
ACP54A1-RA	ACP54A1-RA	ACP54A1-RA	0,161188764710182	1		10,9372925106557	10,9971242628839	11,6297048292179	10,6311235008633	11,0753682692486	12,0618663995577
ACP26AA-RA	ACP26AA-RA	ACP26AA-RA	0,361367517453535	1		11,2889677313786	11,3549130370136	11,7290864231038	11,3993582948434	11,6602508292625	12,2870435364864
S-LAP4-RA	S-LAP4-RA	S-LAP4-RA	0,111998855040634	1		13,0332399928138	13,1257341745034	13,2659334675972	13,181500424912	13,2219257997853	13,3602889835271
RPL19-RB	RPL19-RB	RPL19-RB	-0,050332455881682	1		12,9889907298879	12,9578960950096	12,8776352053881	12,7303151665418	12,9952518941504	12,9367563950819
RPS8-RF	RPS8-RF	RPS8-RF	-0,08059116841847	1		12,8266642551521	12,7188638644728	12,5007142211646	12,4678614682184	12,7127658784774	12,6321864906202
NPLP2-RA	NPLP2-RA	NPLP2-RA	-0,238132038871038	1		11,8484283925454	11,1008554568639	12,1273673747593	11,0479405067235	11,361507552016	11,9782560276187
NPLP2-RC	NPLP2-RC	NPLP2-RC	-0,238132038871038	1		11,8484283925454	11,1008554568639	12,1273673747593	11,0479405067235	11,361507552016	11,9782560276187
ALPHATUB84B-RA	ALPHATUB84B-RA	ALPHATUB84B-RA	0,007994945172899	1		13,3522169554929	13,461686152726	13,2819205313103	13,3416184007908	13,3990510631018	13,3841225158021
LOOPIN-1-RA	LOOPIN-1-RA	LOOPIN-1-RA	0,070317787750132	1		13,500172223462	13,6094697455964	13,6906033459183	13,6611316096645	13,6188638250496	13,7347536663467
HSP83-RA	HSP83-RA	HSP83-RA	-0,380365611229993	1		12,8037080561441	12,9593989300764	12,6904527105041	12,5011607850628	12,4845380527983	12,3346521609596
ACP53C14B-RA	ACP53C14B-RA	ACP53C14B-RA	0,301212910343037	1		11,1949891410677	11,3837412293264	11,5134401331755	11,0078159909613	11,6140726513661	12,1628706926895
BLW-RA	BLW-RA	BLW-RA	-0,100946846344763	1		13,4751681374097	13,4191791037476	13,4623420846676	13,3111071131709	13,321375384036	13,4194588401851
SPN38F-RA	SPN38F-RA	SPN38F-RA	0,310046591133407	1		11,0926423672116	11,2384296067843	11,5171526569157	10,9501687496751	11,4926264705102	12,1267624175465
PEN-RA	PEN-RA	PEN-RA	0,123732791151582	1		12,99029260157	12,9616502514684	13,0493533728464	13,0733349738803	13,0490835999783	13,243218106162
RPL7A-RE	RPL7A-RE	RPL7A-RE	0,007661366714395	1		12,7333405718889	12,8133055370671	12,496421853807	12,5430977977261	12,7848832739918	12,7449548978186
MLC2-RA	MLC2-RA	MLC2-RA	0,023089466015393	1		12,9770565644994	13,0649071652011	13,0296235044505	12,9381286434768	13,1834791214747	13,0088660735397
CG16758-RB	CG16758-RB	CG16758-RB	-0,397187263375406	1		10,5501883825125	9,90954533678948	11,8496653638772	10,2580953363043	9,93107646029391	11,2721677779898
ENO-RA	ENO-RA	ENO-RA	-0,244726681867332	1		12,8373739806013	12,5011538419093	12,6010761898082	12,4088846955276	12,3443368704616	12,4713403553047
TOTM-RB	TOTM-RB	TOTM-RB	-0,429976861754619	1		11,3616886935144	9,61947159101689	11,5459947529111	11,4193230043626	10,4356352184769	9,31353965980752
ACP53C14A-RA	ACP53C14A-RA	ACP53C14A-RA	0,145242872556756	1		11,6402845495806	11,9155281167715	12,0069288207103	11,5809965112811	11,9164796203798	12,4046144690109
SAP-R-RA	SAP-R-RA	SAP-R-RA	-0,163921465021114	1		12,9553897484514	12,58191166053	12,8450905011412	12,6708859609147	12,6601708841255	12,5836972169944
RPL41-RA	RPL41-RA	RPL41-RA	-0,215334392006271	1		12,3736199381455	12,120514521811	12,0933102997645	11,6953544801479	12,2771311988951	11,9260772535245
CG34324-RA	CG34324-RA	CG34324-RA	0,107779102494176	1		13,2240413206775	13,5064503345583	13,3957695741146	13,5069406809917	13,4609257151765	13,4949125129764
UBI-P5E-RA	UBI-P5E-RA	UBI-P5E-RA	-0,10436614888025	1		12,7007086274647	12,3523818293674	12,2989216563878	12,3315274487807	12,4272704739047	12,3119747343808
GOT2-RA	GOT2-RA	GOT2-RA	-0,281265187682357	1		10,9059040099687	10,5273741491012	11,6506193373056	9,6259483808027	10,5995002733414	11,5975592689633
RPL6-RB	RPL6-RB	RPL6-RB	-0,101850981084309	1		12,781321036888	12,7199725453173	12,5577024180265	12,4292816118633	12,689692974881	12,6309086893868
ACP36DE-RB	ACP36DE-RB	ACP36DE-RB	0,261741906204331	1		10,9507295261831	11,2184858533728	11,6868588738653	10,9096100996504	11,6224279045637	12,0021726658117
RACK1-RA	RACK1-RA	RACK1-RA	-0,067929889248209	1		12,6748303914056	12,5373258985729	12,3783387852833	12,2943277484721	12,5569405256008	12,5362540508233
CG33340-RA	CG33340-RA	CG33340-RA	0,085848333412975	1		12,8485432511541	12,8396573943464	12,8044347550382	12,8565932350405	12,8000630640028	13,0784801471923
RPL32-RB	RPL32-RB	RPL32-RB	-0,108916842807584	1		12,3181968110289	12,0566567789967	11,9484235541982	11,6793594945809	12,2311601540643	12,0577514381966
RPLP0-RA	RPLP0-RA	RPLP0-RA	-0,122394719978987	1		12,9537223476443	12,8039256586648	12,7439370864798	12,6500367786893	12,7706701407784	12,7197335994636
ACC-RB	ACC-RB	ACC-RB	0,014158820186147	1		11,3414283505659	10,268358477546	11,6419012925265	10,9264490346027	10,6680990810084	11,7811670686146
CG2127-RA	CG2127-RA	CG2127-RA	0,036804548998256	1		12,9734405219096	12,8431213186441	12,9627454919035	12,8980385043675	12,8882797002825	13,0971073020177
FASN1-RC	FASN1-RC	FASN1-RC	0,200730648732381	1		12,3605918099643	11,8854086100051	12,3806696055661	12,6658809175093	12,0755526651736	12,4782253014595
CG3609-RB	CG3609-RB	CG3609-RB	-0,382386709644142	1		10,0334799436623	9,35980168308029	11,6015052026274	9,24117076226732	9,90117198883479	11,0587876765036
RPS4-RA	RPS4-RA	RPS4-RA	-0,032571502411746	1		12,7581990927184	12,587996567765	12,4624407274837	12,4727828092166	12,617338207361	12,6311217348686
RPL8-RA	RPL8-RA	RPL8-RA	-0,122368356286697	1		12,9862203457085	13,0086786203154	12,7869677524459	12,7511692285662	12,8430592401038	12,8292612866003
MET75CB-RA	MET75CB-RA	MET75CB-RA	-0,118298448503075	1		11,7857063561722	12,0643589028753	11,8923540050302	11,1312280831682	12,0057321313896	12,0850690652713
CG6770-RA	CG6770-RA	CG6770-RA	-0,075522141495676	1		12,8120144301507	12,5620184006106	12,5543510391642	12,5118262916859	12,6347893860612	12,568203900453
HAD1-RA	HAD1-RA	HAD1-RA	-0,257585401351713	1		10,9305267783303	10,7939742616676	11,9178553001223	10,3584146575067	10,9287916561316	11,5949403688097
BG642163-RA	BG642163-RA	BG642163-RA	0,387845659628128	1		10,9393160586541	11,0509795940219	11,1431442939558	10,8180441194448	11,3096758157652	11,9498427513265
CG8701-RA	CG8701-RA	CG8701-RA	0,088651806107941	1		12,6711822864145	12,5833743805827	12,6241291944444	12,597432741221	12,6609822537284	12,8726125054101
RPL13A-RB	RPL13A-RB	RPL13A-RB	-0,089899443331508	1		12,6449707024149	12,5981617876923	12,3739583215404	12,2909260536822	12,5356429731141	12,5223088301957
CG8036-RC	CG8036-RC	CG8036-RC	-0,369063654949349	1		12,2228456500593	11,9081542619296	12,5348626492289	11,7886475162096	11,7395897761928	12,075707509216
RPS7-RA	RPS7-RA	RPS7-RA	-0,05696015320755	1		12,5169082093127	12,3518097693364	12,2554487877856	12,1188212809916	12,3275711831574	12,4947100055948
CAT-RA	CAT-RA	CAT-RA	-0,224094300216252	1		12,5092094216215	12,0903113446375	12,1734668753933	12,0064140402927	11,9682019061208	12,1551877586833
ATPSYNBETA-RA	ATPSYNBETA-RA	ATPSYNBETA-RA	-0,131544784780403	1		13,3257760582019	13,2631942125054	13,2026247277773	13,2307511201204	13,1162936253006	13,0473692577278
CG13315-RA	CG13315-RA	CG13315-RA	0,409257164985965	1		10,2521944275097	9,97043664007309	11,6939050927951	11,1606687940811	11,0383802907264	11,5287884477851
RPL5-RB	RPL5-RB	RPL5-RB	-0,115367489326675	1		13,2825954523362	13,3235178382869	13,2918619244628	13,2629906742721	13,2693849558032	13,0045969015701
SESB-RB	SESB-RB	SESB-RB	-0,113599377419507	1		13,1379728648642	12,991887752513	12,9906711690616	12,9949195845859	12,9465053163208	12,8398071197601
SPN28F-RA	SPN28F-RA	SPN28F-RA	0,322820082779402	1		10,9257718158936	10,6459765982668	11,4582306558143	10,8786308859049	11,1803957426766	11,8723007684707
CG9512-RA	CG9512-RA	CG9512-RA	-0,422885562911144	1		11,7322438962763	11,037525212724	11,2886309612995	10,3140101778445	10,8870981739158	11,4551313454012
IDH-RA	IDH-RA	IDH-RA	-0,020229039004728	1		12,2959964839546	12,038997502825	12,4926555276395	12,1181234367602	12,117534585005	12,5268959026471
ACP95EF-RA	ACP95EF-RA	ACP95EF-RA	0,289235683185561	1		10,7378196937695	10,8354849537172	11,1133214002579	10,3945942282021	11,0838640376121	11,7757813889232
BT-RC	BT-RC	BT-RC	-0,914870939680907	1		11,4523327044045	9,9079896337392	10,9169390826123	10,4095003734821	9,89566758206673	9,48174796319042
CG14645-RA	CG14645-RA	CG14645-RA	-0,034310874886754	1		11,5024642023745	11,898785721917	11,2036373939246	10,9454559026495	11,7533502407542	11,7481544129604
MAL-A7-RA	MAL-A7-RA	MAL-A7-RA	-0,832042575236837	1		11,1373971528884	10,2647164068207	11,1493090310248	8,43903552175429	9,77494096466309	10,9760001560193
CG4716-RC	CG4716-RC	CG4716-RC	-0,125576385409994	1		12,0416404796091	11,1938006326533	11,7290864231038	11,409660361884	11,6831966391189	11,6053875654007
RPS15-RA	RPS15-RA	RPS15-RA	-0,108433640541747	1		12,5225429868241	12,4619325451115	12,3375278129672	12,1617800175281	12,4813261454597	12,3419592472765
S-LAP7-RA	S-LAP7-RA	S-LAP7-RA	0,025811022650933	1		12,0340860304182	11,9537286252373	12,244932582077	11,7705541234855	12,1331142979878	12,3613514002522
CG4716-RA	CG4716-RA	CG4716-RA	-0,624925951310781	1		11,648965897098	10,9555592564702	10,7583829851469	10,8876671695262	10,6785540562492	9,91450494447901
GLYP-RB	GLYP-RB	GLYP-RB	-0,073424289959333	1		10,8976021395843	8,33653355773193	9,80400504559279	8,48739075968211	9,31441874975592	10,9475419750952
TCTP-RA	TCTP-RA	TCTP-RA	-0,101026537604039	1		12,4154090439007	12,0998818158511	12,1439275865903	11,967814723919	12,219641337541	12,1772397868911
RPS25-RB	RPS25-RB	RPS25-RB	-0,07913309177117	1		12,7513048090994	12,68383796646	12,5001783731305	12,5360617971764	12,5138017544525	12,656042758782
PDI-RA	PDI-RA	PDI-RA	-0,07763257159721	1		12,4200052666577	12,4582168965189	12,7500346913347	12,2766132369442	12,4546684534243	12,6610591830724
CG9119-RA	CG9119-RA	CG9119-RA	-0,679986405810682	1		9,74505620852097	9,48820152279817	11,5407934417825	9,43518698284213	9,68845162987465	10,377647618212
ATPSYNC-RA	ATPSYNC-RA	ATPSYNC-RA	-0,180875096165767	1		12,6675249331656	12,4128662659453	12,7146739629294	12,3745278248457	12,3275711831574	12,5581553246117
RPS6-RB	RPS6-RB	RPS6-RB	-0,110239891128429	1		12,8051882444859	12,8341387158888	12,6774770859594	12,5866273405634	12,7323909998025	12,6681360576372
PUG-RA	PUG-RA	PUG-RA	-0,084659337008027	1		10,4543906272143	9,46299579413663	11,2445222301856	9,57396955859692	10,0731718900878	11,2512529666173
RPL7-RA	RPL7-RA	RPL7-RA	-0,00756249512488	1		12,6581360216941	12,7434963711504	12,4742207641418	12,560153818909	12,6894941715034	12,6135466780161
CG7953-RA	CG7953-RA	CG7953-RA	-0,27560047285906	1		10,3618697410511	10,0086809430026	11,1244904349806	9,25647207622044	9,51442101072201	11,2534688585429
GPDH1-RA	GPDH1-RA	GPDH1-RA	-0,379290159763631	1		11,7538671967985	11,4472422148867	11,2458013755928	11,7180985371707	10,7761441968121	10,5985489331076
RPS23-RB	RPS23-RB	RPS23-RB	-0,064880974088299	1		12,5324070549232	12,3316434072657	12,3994692089558	12,2224506941215	12,4518581874095	12,3920981020788
MEN-RC	MEN-RC	MEN-RC	-0,001607463107157	1		12,2114482704508	12,0275810606236	12,5819597613111	12,5868795502993	11,8744235420509	12,32362166642
MTNA-RA	MTNA-RA	MTNA-RA	-0,37795663850695	1		12,129632131022	12,2397105914829	11,8190564669412	11,6535854838781	11,8100450513737	11,617050936226
MHC-RP	MHC-RP	MHC-RP	0,088724434805987	1		12,0413264994111	11,9619986992677	11,9037435996614	11,7973918926084	12,2385168358656	12,1051464159412
MHC-RD	MHC-RD	MHC-RD	0,129433306099458	1		12,5406499542272	12,8735294845288	12,767729225422	12,9224258896942	12,9329656811805	12,7247334000039
ALDH-RB	ALDH-RB	ALDH-RB	-0,214334907646939	1		12,280117404857	12,0927099210251	12,4580327868182	11,8926867655144	11,9932228417531	12,2943261168544
CG45087-RA	CG45087-RA	CG45087-RA	-0,341317241350321	1		12,2497288079949	11,78091953345	12,1524779954616	11,8462474484554	11,7132341592253	11,634583613687
PEPCK1-RA	PEPCK1-RA	PEPCK1-RA	-0,341317241350321	1		12,2497288079949	11,78091953345	12,1524779954616	11,8462474484554	11,7132341592253	11,634583613687
CYS-RA	CYS-RA	CYS-RA	-0,130976634117562	1		11,7890763881324	10,7897567374742	11,8613956197544	11,53572724957	11,4949035279642	11,2243933448719
EEF1GAMMA-RA	EEF1GAMMA-RA	EEF1GAMMA-RA	0,022925644428236	1		12,3249198292737	12,1161420619604	12,1387729107583	12,0849380630322	12,154589442338	12,3991206409259
RPL17-RB	RPL17-RB	RPL17-RB	-0,053060734107615	1		12,2962596601485	12,2535580326993	11,9837339720874	11,9766959181041	12,2355241961736	12,1693398317335
SHMT-RC	SHMT-RC	SHMT-RC	-0,178551852896141	1		9,85347336640816	9,47144672896417	11,0792859213126	8,98362241384748	9,51621564432168	11,0492534494627
CYP6W1-RA	CYP6W1-RA	CYP6W1-RA	0,510259616860745	1		9,88601057057279	10,0753424975142	11,2742863249214	10,7230266973792	11,0042603961462	11,3780182344032
MST98CA-RA	MST98CA-RA	MST98CA-RA	0,111031214757528	1		12,3593328829248	12,3913160275748	12,363095967125	12,3832666568605	12,4092752239461	12,6398296220123
PABP-RB	PABP-RB	PABP-RB	-0,120189652746063	1		12,6707763713921	12,437607989434	12,6762916762366	12,4219492802246	12,4532640046912	12,5581553246117
CG1648-RB	CG1648-RB	CG1648-RB	-0,153947503153727	1		11,6058766919035	11,4152936348144	11,1112175456275	11,1333016963685	11,6651119473391	10,774728910188
DESAT1-RD	DESAT1-RD	DESAT1-RD	0,221867447853862	1		11,4313986147853	11,0153003356667	11,5859339635368	11,344329811397	11,411541529801	11,9267716464284
MAL-A8-RA	MAL-A8-RA	MAL-A8-RA	-0,821911572770825	1		11,1362215346969	10,5444970240825	10,7744257989576	8,677483245745	9,7928185657099	10,8277397720075
CG11892-RB	CG11892-RB	CG11892-RB	-0,346702769965388	1		11,4164650466423	11,7316414704631	10,8077192176535	11,3644768669126	11,1547029387627	10,366430442837
CRC-RA	CRC-RA	CRC-RA	-0,213238556088162	1		12,491390699641	12,3267030232598	12,2119346803094	12,1491969686921	12,0746395466008	12,1795722308332
IDGF6-RA	IDGF6-RA	IDGF6-RA	-0,296366203880475	1		12,1201491824084	11,6172946136934	11,834442090482	11,6170067495555	11,6328043807311	11,4737823816369
RPL27A-RA	RPL27A-RA	RPL27A-RA	-0,109507465974077	1		12,4733491435895	12,4370687507565	12,2343391576045	12,1998734579857	12,3693738818663	12,2533940735779
CG7920-RC	CG7920-RC	CG7920-RC	-0,187403668601872	1		12,4642430473889	12,4221601484251	12,1991156571278	12,1512449332513	12,247457687741	12,13670009409
AOX1-RA	AOX1-RA	AOX1-RA	-0,434462973352535	1		11,8376199103219	11,5634665788205	12,1018119412116	11,236575263219	11,3348078840506	11,646857368189
UBI-P63E-RD	UBI-P63E-RD	UBI-P63E-RD	0,063833705042377	1		12,0928363065512	12,1378730352814	12,0379018059436	11,9209701094884	12,1895921847583	12,3220389742501
CG3739-RB	CG3739-RB	CG3739-RB	0,070031307198775	1		10,4759257455766	10,1885940122663	10,3209812589079	9,06118618220856	10,0361268279157	11,2748972916527
JON25BI-RB	JON25BI-RB	JON25BI-RB	-0,090053849877492	1		10,8081588261232	10,7223150261535	11,3916081562441	10,3536795355744	10,5460416583337	11,546968552734
UQCR-C1-RA	UQCR-C1-RA	UQCR-C1-RA	-0,073942148770302	1		12,4149243780787	12,2384732512133	12,1558840201079	12,1132290527254	12,2829406524409	12,1989598116127
CG9029-RA	CG9029-RA	CG9029-RA	0,11877409253394	1		11,8401491419809	12,0587614394872	11,5803680370808	11,7714420124832	11,9626188335115	12,1194917771075
LK6-RA	LK6-RA	LK6-RA	-0,045264341221246	1		12,3372498408323	12,1871270324369	11,9452776139868	12,152949352428	12,203303209219	11,9972226236374
RPS19A-RA	RPS19A-RA	RPS19A-RA	-0,110018125405581	1		12,3331515345704	12,2471124300469	12,0915328009769	12,0258913885195	12,2600967259573	12,0548957276484
RPL28-RA	RPL28-RA	RPL28-RA	0,016230819755066	1		12,1213379653815	12,0779124213259	11,6929675829413	11,8795702204144	12,0413763399025	12,0510792992081
RPL18A-RA	RPL18A-RA	RPL18A-RA	-0,145949847664506	1		12,3387837091467	12,2172744574508	12,130486928561	11,9376777344487	12,1583293112052	12,1498447346592
APOLPP-RB	APOLPP-RB	APOLPP-RB	-0,225905510518054	1		11,5883600570199	10,7572941544187	11,540272277812	10,7797260371366	11,0899019582393	11,4111473594844
MFAS-RI	MFAS-RI	MFAS-RI	0,137307398240343	1		11,2584968381645	11,5430650062735	11,2553589855923	11,0898293663063	11,4144313576731	11,8741019894621
ALP4-RA	ALP4-RA	ALP4-RA	-0,189965554455217	1		11,4227463409028	11,7969784796658	10,9541931176989	11,6273426270429	11,2919763308868	10,6406362797303
ATPALPHA-RJ	ATPALPHA-RJ	ATPALPHA-RJ	0,140204412290602	1		12,4360971299937	12,3801384822224	12,67368034126	12,6921416271508	12,6958423308085	12,5332934000759
RPLP1-RA	RPLP1-RA	RPLP1-RA	-0,068121010092003	1		12,6431096564422	12,6099313887782	12,4458410434652	12,4941856826496	12,5466603492398	12,4605913408445
RPL18-RA	RPL18-RA	RPL18-RA	-0,09688756471935	1		12,2608288910688	12,2071897367156	11,9417302119417	11,9301434808891	12,1086407329907	12,0937520482853
CG12860-RA	CG12860-RA	CG12860-RA	0,119931595807552	1		12,2470084656579	12,1719757807566	12,2927466743043	12,2640508315772	12,2905629991875	12,5063705284068
MF-RA	MF-RA	MF-RA	-1,11478837658622	1		10,9916062910734	9,98379009126444	9,7634978801921	10,1171313738556	8,88514269605428	7,86146518362363
CG5107-RA	CG5107-RA	CG5107-RA	-0,321037151552267	1		11,5844863083417	11,4589764554548	10,90160157117	10,6495921845514	11,0655971605123	11,2852226007244
SFP24BB-RA	SFP24BB-RA	SFP24BB-RA	0,31809139032193	1		10,5919490363943	10,1041600603232	11,392763367194	10,992667216448	10,7991755752135	11,4642478708449
RPL26-RA	RPL26-RA	RPL26-RA	-0,069481081970297	1		12,342101506485	12,3506649683215	12,1738029159398	12,0952577644627	12,3344534392219	12,2251640588956
CG3168-RA	CG3168-RA	CG3168-RA	0,071813766856045	1		11,9136919002581	12,089282161318	12,2207431321617	11,9289502568805	12,1617729141187	12,3351753248322
RPS29-RA	RPS29-RA	RPS29-RA	-0,079090107895323	1		12,1043046270258	11,8639043297606	11,6854454909422	11,6953544801479	11,8880014766157	11,8570810645312
JON65AIII-RA	JON65AIII-RA	JON65AIII-RA	-0,005055252701842	1		12,5964270388965	12,7640653291023	12,4869875381439	12,8837395533987	12,5358641471878	12,3797258001069
BETATUB85D-RA	BETATUB85D-RA	BETATUB85D-RA	0,194186754273931	1		12,2750523747138	12,3223297669321	12,5277818809148	12,5838501195618	12,5106544116985	12,6227895598704
EIF4A-RC	EIF4A-RC	EIF4A-RC	-0,087000724696953	1		12,321044989314	12,00338122409	12,1172693458173	11,9942959531288	12,0534767095325	12,147463690797
ARR1-RA	ARR1-RA	ARR1-RA	-0,053754602030786	1		12,5259133196955	12,7506746669534	12,4566525388288	12,5480285676935	12,6223458357406	12,4103357352523
PRM-RA	PRM-RA	PRM-RA	0,167115501397357	1		11,2006238833924	11,1621748898694	11,5454754648342	11,1593126988251	11,8198868806209	11,380554823708
SPH93-RA	SPH93-RA	SPH93-RA	-0,64425782301117	1		10,9017590463224	7,47686496132985	9,64634029427902	9,05536556368103	9,60321483687998	9,0912428795059
RPL21-RA	RPL21-RA	RPL21-RA	-0,115285621347137	1		12,1384661392662	11,8441098575289	11,953521120916	11,7051458709451	11,9993306612715	11,8862910127612
CG32436-RA	CG32436-RA	CG32436-RA	0,050074811061071	1		12,4305932658648	12,277551068971	12,4793954123076	12,462648442079	12,2598289599176	12,6025068665951
GART-RA	GART-RA	GART-RA	0,145060657879075	1		8,78365046734748	8,44349536188125	10,6524131562946	8,66224549300268	8,97922498735889	10,7654424879147
SPN77BB-RA	SPN77BB-RA	SPN77BB-RA	0,430464930023797	1		10,4600395487567	10,7196570825289	11,280540656024	10,9979874003528	11,2788220566617	11,5447085289108
CG9297-RA	CG9297-RA	CG9297-RA	-0,03335258198271	1		12,4679858374439	12,2403288638891	12,3870600122762	12,2788004553041	12,3895848787068	12,3341288073036
RPL23-RA	RPL23-RA	RPL23-RA	-0,122308941710895	1		12,3114423165044	12,2817616878426	12,2204178504475	11,9759258070336	12,2314332937825	12,2260105833983
RPS5A-RA	RPS5A-RA	RPS5A-RA	-0,083588308710224	1		12,434902422657	12,3654769900447	12,2790679572273	12,1786116301835	12,3237334734434	12,3257292253914
CG43897-RI	CG43897-RI	CG43897-RI	-0,007963531554245	1		12,2999390948353	12,3815404205152	12,2278808372049	12,1481718951913	12,3268044574748	12,402369521935
AMY-P-RB	AMY-P-RB	AMY-P-RB	0,100303347400761	1		10,1109266705966	9,4756537048094	10,473989252625	8,38900317227468	10,0473405663621	11,0215675266871
JON25BII-RA	JON25BII-RA	JON25BII-RA	-0,128566745259671	1		10,8822568464842	10,5444970240825	11,3805872694081	10,5454766477123	10,3446353784241	11,4185717778509
RPL13-RB	RPL13-RB	RPL13-RB	-0,17422616028744	1		12,2787862252838	12,2931289485274	12,107451996226	11,9237681849462	12,1369101791094	12,0946792758674
S-LAP8-RA	S-LAP8-RA	S-LAP8-RA	0,151968293038835	1		12,4257901697356	12,5122034007858	12,6662955922344	12,7021876081261	12,6104242137241	12,7535911478709
CG17108-RA	CG17108-RA	CG17108-RA	-0,124466796024048	1		10,8976021395843	10,219024817484	11,4995665074846	10,3619558277817	10,8290824428936	11,2073485440682
FER2LCH-RD	FER2LCH-RD	FER2LCH-RD	-0,001586016578041	1		12,488860002166	12,2185301053207	12,2494033680805	12,4123042704538	12,2816223747707	12,270180121227
MHC-RB	MHC-RB	MHC-RB	0,103865583104881	1		12,2675555570941	12,2090859993484	12,4332647248618	12,5016959371836	12,5225333192687	12,1819009099362
ACCOAS-RD	ACCOAS-RD	ACCOAS-RD	-0,053116530617844	1		11,7138422238718	11,2209939521691	11,5747805540537	11,9596577809268	11,1303030104964	11,1394794648875
FASN3-RC	FASN3-RC	FASN3-RC	-0,202556666515629	1		11,5482627599124	11,2159733866982	11,6882708734771	10,8376761840089	11,3403901059388	11,6049537726348
CG10513-RB	CG10513-RB	CG10513-RB	-0,122508847359464	1		10,8460430763026	11,0361016354764	9,78828958472418	11,0841233969515	10,6697124784717	9,30715387858191
EBP-RA	EBP-RA	EBP-RA	-0,490145061583572	1		2	9,78116468090654	10,7867813637438	10,3818599155654	7,98544152501387	8,24229460707457
S-LAP7-RB	S-LAP7-RB	S-LAP7-RB	0,160461682854994	1		12,5259133196955	12,8060153527027	12,6815002089657	13,0235233218383	12,6886986839285	12,7747654373888
CG11089-RB	CG11089-RB	CG11089-RB	-0,226913314013808	1		8,33658458295544	7,70898750303037	10,5106319946687	7,11298526720335	7,40666888992693	10,4460877238461
VHA16-1-RA	VHA16-1-RA	VHA16-1-RA	-0,189116364649924	1		12,6909335035487	12,6294151732278	12,6800815639044	12,4648456967772	12,42583908529	12,5412505830312
SKP2-RA	SKP2-RA	SKP2-RA	-0,158466875294998	1		11,7793191816712	11,9081542619296	11,681669686301	11,29083919963	11,68917484081	11,8643485703719
MLP84B-RA	MLP84B-RA	MLP84B-RA	0,037927723742517	1		12,0340860304182	11,9872650741157	12,1088585715193	11,9068977465648	12,0260280224261	12,2865026208579
PRAT2-RB	PRAT2-RB	PRAT2-RB	-0,623544986487216	1		10,0535462647953	9,54335408898914	11,1224028167997	9,17828908919368	9,07730367869521	10,5560946791774
ODA-RC	ODA-RC	ODA-RC	-0,223409049940811	1		11,7924385662823	11,7347163076525	11,2749129795551	11,2976349954525	11,5541904373647	11,3205259322896
ACT5C-RD	ACT5C-RD	ACT5C-RD	-0,169447689773581	1		12,6325181405976	12,8298317678808	12,8270438847864	12,5271525551701	12,6789181963467	12,579066667401
GAMMATRY-RA	GAMMATRY-RA	GAMMATRY-RA	-0,172046836975905	1		11,5015514970211	11,7452091298944	10,9455599197398	11,5283925249487	11,3327726180274	10,8454755941975
KDN-RA	KDN-RA	KDN-RA	-0,154409219732124	1		12,2581294182282	11,8976103651971	12,0382709499759	12,012435126153	11,9137590895473	11,8227977658532
CG6409-RA	CG6409-RA	CG6409-RA	-0,21717090372663	1		12,2975748214707	12,1605886583113	12,2778179823426	11,9836084811924	12,1600521401139	11,9350783959949
RPL22-RA	RPL22-RA	RPL22-RA	-0,059796661785926	1		12,5854858743301	12,5615237220791	12,4163239248065	12,4612734565724	12,4718784998311	12,4572308031235
RPS17-RB	RPS17-RB	RPS17-RB	-0,035335938874517	1		12,0622135306803	11,9850534022074	11,7899777891958	11,7798498155526	11,9980469516538	11,9576783754518
FASN2-RA	FASN2-RA	FASN2-RA	-0,201997247885056	1		11,6795511043086	11,3289890283388	11,0355803769832	11,5283925249487	10,9771533297131	10,9268654316875
CG7916-RA	CG7916-RA	CG7916-RA	-0,377775378122937	1		10,1661119118428	9,93421110763242	10,5953556539758	8,81128928022362	8,97401099317985	10,8752788431382
RPS24-RA	RPS24-RA	RPS24-RA	-0,145751028740558	1		12,1150858979683	12,0250716254803	11,8327406571	11,7477263320082	11,8817506127813	11,9156210526384
FER1HCH-RB	FER1HCH-RB	FER1HCH-RB	-0,086350162902978	1		12,3990834426321	12,1468044006574	12,2407686957009	12,2408385954539	12,2088623125131	12,0856910144153
CG42782-RA	CG42782-RA	CG42782-RA	0,114829119880529	1		10,1545458620217	10,0231244944163	10,6601089991172	9,6435134154016	10,0286022844257	11,1466503176636
RPS3-RA	RPS3-RA	RPS3-RA	-0,1344607704249	1		12,4289140005578	12,423249620595	12,3242690873158	12,1912735967849	12,3004903291876	12,2813537819964
RPS2-RA	RPS2-RA	RPS2-RA	-0,013871736317093	1		12,1663768600083	12,4335587779318	12,0897531094877	12,1906099407819	12,3126751200732	12,1631653746269
CG3213-RA	CG3213-RA	CG3213-RA	0,098360252713103	1		12,3731210257278	12,373671961038	12,463540611515	12,486906435577	12,4022564380836	12,6100922933522
CG6295-RA	CG6295-RA	CG6295-RA	0,155133950213024	1		9,83330273848611	10,5514889736271	11,2509066459351	10,6961587022576	10,3962225921334	11,2238284173534
CG3902-RA	CG3902-RA	CG3902-RA	-0,287825735829058	1		10,9513981029581	10,4320920282273	11,268004762121	10,0746010042833	10,4739997113485	11,1514111610807
RPL14-RA	RPL14-RA	RPL14-RA	-0,050388527943282	1		11,8495048004144	11,6964776544314	11,4920404624424	11,4512569717301	11,7318879783692	11,7095344762364
PAICS-RA	PAICS-RA	PAICS-RA	-0,29983501790257	1		10,2758746357708	9,68633870675612	11,1048875107949	9,62791064554206	9,75683904518544	10,8225254846834
CG4363-RA	CG4363-RA	CG4363-RA	-0,415998947510785	1		10,8037228547229	10,4684322874508	11,0011525460264	9,27161280516465	10,3426139390007	10,9826939693154
RPS30-RA	RPS30-RA	RPS30-RA	-0,148794379082273	1		12,1903635069514	12,0257890524616	11,9405458035848	11,8667488251814	11,9540380051916	11,9005004264086
CG13868-RC	CG13868-RC	CG13868-RC	-0,071582500361297	1		11,8530870373863	11,9104869218872	11,7736646038756	11,5425048362969	11,7449566747248	12,0011840151748
SOD1-RA	SOD1-RA	SOD1-RA	-0,207844094842459	1		11,7087106852068	11,3645865814149	11,591981492773	11,0537910983842	11,4728939816339	11,4950073981232
RPL40-RA	RPL40-RA	RPL40-RA	-0,020803165399043	1		12,1434481700704	12,1127695905735	11,942519277656	11,9720690733026	12,146211556553	12,0205041966018
CG2765-RF	CG2765-RF	CG2765-RF	0,036767574403625	1		12,0163036082705	11,6063048152933	11,6764617665021	12,0206733011096	11,7218137763817	11,6772988829467
UBI-P63E-RA	UBI-P63E-RA	UBI-P63E-RA	-0,014143482487476	1		12,8086976172517	12,7480685081786	13,0158189852146	12,873645289526	12,7734864774453	12,8938979896205
SLS-RY	SLS-RY	SLS-RY	0,039894354514111	1		12,5550176521693	12,7709283135299	12,7450682186602	12,7021876081261	12,7727359917406	12,7235350271743
GAPDH2-RC	GAPDH2-RC	GAPDH2-RC	-0,22763404233915	1		12,0372385263343	11,8428890825902	11,9110182840271	11,5936021871917	11,8016079868853	11,7127590344569
RPL24-RA	RPL24-RA	RPL24-RA	-0,164372764004244	1		12,2156284956906	12,2443411889447	12,0587937056092	11,9337172429685	12,0617948294407	12,0341015858093
MSOPA-RA	MSOPA-RA	MSOPA-RA	0,411343569211536	1		10,2949643546683	10,5222990886923	10,9177418209202	10,669733585675	10,9111677871034	11,3657801354531
GSTD1-RA	GSTD1-RA	GSTD1-RA	-0,087104495741289	1		11,9116320644145	11,8441098575289	12,0338349754145	11,6380918492212	11,8001356213542	12,0637616610859
CG5089-RA	CG5089-RA	CG5089-RA	0,032467921062857	1		12,6140577290153	12,5533369421504	12,7206662664012	12,6670741703992	12,5909720240836	12,7289198832417
CG3699-RA	CG3699-RA	CG3699-RA	-0,350914072539594	1		9,5309585442638	9,15207529350132	10,8621119166431	8,9432185486045	9,1180541186634	10,4918529607112
CG4847-RA	CG4847-RA	CG4847-RA	0,443470386868108	1		10,2886291397333	10,3462423536716	10,6979842143008	10,4763698384847	10,8131119737138	11,2879275497035
SGP-RA	SGP-RA	SGP-RA	-0,080111395259713	1		11,7976530964739	11,2396669844704	11,4714124791671	11,6845537736471	11,3694716794184	11,2328408189978
RPS3A-RA	RPS3A-RA	RPS3A-RA	-0,068528628561005	1		12,5957857327787	12,5555743115832	12,6648619094864	12,5144803937838	12,607691395605	12,4874328638092
S-LAP2-RA	S-LAP2-RA	S-LAP2-RA	0,113801006218496	1		12,2319541960452	12,3711336721731	12,5311954780966	12,4722368218417	12,4875141488909	12,5298696977263
RPS27A-RA	RPS27A-RA	RPS27A-RA	-0,097054755991015	1		12,312483530073	12,2446493676286	12,1630106043737	12,0984454789257	12,1893110066559	12,1441833257433
RPS14A-RB	RPS14A-RB	RPS14A-RB	-0,058409415056051	1		12,1718374183919	12,1211860332925	12,0297566484325	11,9935351823512	12,1652083169841	11,9852727640844
RPL31-RA	RPL31-RA	RPL31-RA	-0,079074108715281	1		11,998299264696	11,8854086100051	11,6769359913745	11,7065392320664	11,8311045782371	11,8017540907249
REF(2)P-RB	REF(2)P-RB	REF(2)P-RB	-0,161905812068606	1		11,5762740765669	11,0467443818167	11,3939176538704	10,9949496980219	11,3901707143393	11,1685387024517
SCP1-RA	SCP1-RA	SCP1-RA	0,007756547566976	1		12,2699694995362	12,2458814244752	12,3716166244132	12,2139847601209	12,2625043865422	12,4278552551323
S-LAP3-RC	S-LAP3-RC	S-LAP3-RC	0,145683573508479	1		12,1516165479473	12,2369250820465	12,3321185084434	12,3777382127436	12,3126751200732	12,4677662416748
CG42807-RA	CG42807-RA	CG42807-RA	-0,19056167086846	1		9,46131688352738	9,32525047375076	10,3450524665896	7,63409087765915	9,03035402048008	10,6431736005546
IDGF4-RA	IDGF4-RA	IDGF4-RA	-0,077511081353673	1		12,0302939197123	11,8330855161123	11,7741079347821	11,7973918926084	11,9164796203798	11,6961564622367
CG10911-RA	CG10911-RA	CG10911-RA	-0,253535173319585	1		11,4720358071006	11,4141981356811	11,4620878115075	10,8059620393776	11,1638906690489	11,5287884477851
MAL-B2-RE	MAL-B2-RE	MAL-B2-RE	0,257981743515286	1		9,46319329182127	9,35524238533296	10,3426633387466	8,98055428153299	9,71838106289895	10,8373737315114
CG18284-RC	CG18284-RC	CG18284-RC	0,427330499116933	1		9,55754916027848	10,0388471490572	10,6867256886268	10,041123580263	10,5460416583337	11,0293474279685
MT:ND3-RA	MT:ND3-RA	MT:ND3-RA	-0,163561293612309	1		10,6597896224157	10,7311396377205	11,5118461223557	11,4130781009422	10,3932960223216	10,5497977163408
RPS13-RB	RPS13-RB	RPS13-RB	-0,097779973827617	1		12,0625229983719	11,9824688257554	11,8738588058278	11,7629849226651	11,9137590895473	11,9484756792538
MPCP2-RA	MPCP2-RA	MPCP2-RA	-0,124238153465474	1		12,4010425084741	12,291638363537	12,2715518111423	12,2057973195226	12,2030246909639	12,1874165048403
RPS10B-RB	RPS10B-RB	RPS10B-RB	-0,111102215763159	1		12,0806650847614	12,0135440068396	11,899686201621	11,7864531155507	11,9609726330451	11,9135206876141
GEL-RB	GEL-RB	GEL-RB	-0,300170630844476	1		11,2290236516586	10,1082302643741	10,9958407506139	10,5783197830055	10,4469698376152	10,6278823036117
MEN-B-RA	MEN-B-RA	MEN-B-RA	-0,00738935765532	1		10,596230389493	10,2202789435155	10,8326202812485	9,93258986025437	10,3557029489751	11,1376811686931
RPL27-RA	RPL27-RA	RPL27-RA	-0,100161373752343	1		12,0463420010234	12,1761824964876	11,8117336010194	11,8832713179538	11,9083025887965	11,9647956629524
28SRRNA:CR45844-RA	28SRRNA:CR45844-RA	28SRRNA:CR45844-RA	0,063181924267388	1		11,1047133813613	11,7556261878116	11,1314274254254	11,61304971233	11,5259653360856	11,0870180399023
GNMT-RA	GNMT-RA	GNMT-RA	0,335434160970272	1		9,35214097424365	8,74477902704604	10,7637504360164	9,91180183647038	9,90391633670499	10,6749326065322
GP93-RA	GP93-RA	GP93-RA	-0,05988209917329	1		11,286850293227	11,3645865814149	11,6745633066604	11,0783947704104	11,3225529953952	11,7046840850219
RPL35A-RA	RPL35A-RA	RPL35A-RA	-0,053704486032631	1		11,7154174937791	11,6502358028673	11,4145384310244	11,3544385077573	11,6521123890398	11,6118788532981
W-CUP-RA	W-CUP-RA	W-CUP-RA	0,044350943970043	1		12,0245869987852	11,8453296003495	11,9921423850179	11,9285522961342	11,9497283760112	12,1155381607862
COX4-RA	COX4-RA	COX4-RA	-0,221649156956019	1		11,7853314217785	11,5450681522614	11,4675802063278	11,3037853354122	11,4330754482836	11,4136264133254
P5CS-RA	P5CS-RA	P5CS-RA	-0,143004331098939	1		12,0194951585795	11,7412832592852	12,0954404115401	11,8254505327064	11,6537437540329	11,9563187116404
CG10077-RD	CG10077-RD	CG10077-RD	-0,023312986764098	1		11,9758018352861	11,9993690330873	11,7281715058763	11,8134305783349	11,8674106119664	11,9641193367934
RPL10-RC	RPL10-RC	RPL10-RC	-0,059905932758615	1		12,313783991184	12,4848105776046	12,2718657669338	12,2731694658629	12,357910795964	12,2666191067233
UQCR-C2-RB	UQCR-C2-RB	UQCR-C2-RB	-0,143944157778568	1		12,015344764775	11,8659089870008	11,6731378205314	11,8322743807431	11,6998735714943	11,6032172960557
RPL11-RA	RPL11-RA	RPL11-RA	-0,042193846768611	1		12,0233157225344	11,9054280498187	11,8340169202159	11,8725532464653	12,0006132296601	11,7598923892105
LPR2-RF	LPR2-RF	LPR2-RF	0,069512691777801	1		10,9440266621217	10,2947897067076	10,9241476982787	10,8059620393776	11,1939137465356	10,3343409418009
LK6-RB	LK6-RB	LK6-RB	-0,234406031799479	1		11,8459136465402	11,879864130905	11,5783387279935	11,7332163694732	11,5676659720151	11,2852226007244
VIR-1-RC	VIR-1-RC	VIR-1-RC	-0,186643503348599	1		11,0514523795365	11,1912447681171	10,5953556539758	10,8494966400796	11,1279575400648	10,2256750201715
CG42481-RB	CG42481-RB	CG42481-RB	0,143341666987564	1		10,2225908728441	10,4047748710087	10,6904883011279	9,87757527742884	10,532804973205	11,1147065825682
PGI-RC	PGI-RC	PGI-RC	-0,40966407369408	1		11,2240523789592	10,8517604766418	11,4415821788717	10,4969149357598	10,7519778100882	11,0486155884337
CG14995-RD	CG14995-RD	CG14995-RD	0,137041305499805	1		11,7232681457347	11,7395349928734	12,0061742172677	11,8783344082642	11,9373915724089	12,0738278862835
RPS9-RA	RPS9-RA	RPS9-RA	-0,095951626437761	1		11,9609382976776	12,1722998101208	11,9310353679597	11,838218885362	12,0559463414713	11,8848623436314
BBD-RA	BBD-RA	BBD-RA	-0,236313383324123	1		11,4799349964748	11,65209562989	11,4111220377667	11,2027461066754	11,5620302578837	11,0287007028742
JON99CI-RA	JON99CI-RA	JON99CI-RA	-0,271746501872255	1		10,5885147824514	10,3992488171175	10,9257447331707	9,55759185855345	10,2974102611728	10,9618412341401
CG31883-RA	CG31883-RA	CG31883-RA	0,203780729066961	1		10,6047551670532	11,0775176869656	11,1445165138277	10,8827453052185	11,0643711056207	11,4799461938397
PIF1B-RB	PIF1B-RB	PIF1B-RB	0,150749107775524	1		11,8437546556033	11,9567414128673	11,9837339720874	12,0206733011096	12,029487804355	12,1827731964558
RPS11-RC	RPS11-RC	RPS11-RC	-0,089890336407936	1		11,6168756049102	11,30967758211	11,5355733106296	11,16472944842	11,5156855294747	11,5024794451742
RPS15AA-RF	RPS15AA-RF	RPS15AA-RF	-0,131770309244581	1		12,0115030053958	11,9286300976134	11,8919455660875	11,7046811180299	11,8938803051497	11,8343162904094
CYP6D5-RA	CYP6D5-RA	CYP6D5-RA	-0,099632023587923	1		11,1921634954916	10,8305662762719	11,6223371504527	10,9296342862756	11,1769963574413	11,3215823602532
SARM-RL	SARM-RL	SARM-RL	0,65896058632351	1		9,50021788271097	9,97638677149747	9,34352051111949	9,52004777171025	10,7188533453835	10,3796777674174
CG43147-RB	CG43147-RB	CG43147-RB	0,26655636987891	1		10,1025239498152	10,0642111692419	10,2816119148163	9,43518698284213	10,5738804427952	10,8824554804838
OGDH-RI	OGDH-RI	OGDH-RI	-0,135296335891973	1		11,1119078063468	11,021788065971	11,237466585572	10,5833846502605	10,8654387639061	11,4021873273078
EXU-RD	EXU-RD	EXU-RD	0,099279977636992	1		12,1675281700683	12,2052909783752	12,4049185240422	12,3527429701974	12,3020515766479	12,4285908523893
CYT-B5-R-RA	CYT-B5-R-RA	CYT-B5-R-RA	-0,421478271691281	1		10,3986128563848	9,25845361847576	10,5731088343022	8,80783139822825	9,57421990309618	10,4460877238461
CG3124-RA	CG3124-RA	CG3124-RA	0,165347973831696	1		11,5250961710848	11,5520573411022	11,4460405915565	11,5315405455885	11,6883791770913	11,7884441952971
BACE-RA	BACE-RA	BACE-RA	-0,534261776747597	1		11,0129000219222	10,9427006501869	11,1328108298153	10,1853424548763	10,225736396304	10,9495934240451
MDH1-RA	MDH1-RA	MDH1-RA	-0,139892579196693	1		11,4086964906338	11,1861194149702	11,6079853891159	11,0391198909467	11,1650350321294	11,5577676559105
ATPCL-RF	ATPCL-RF	ATPCL-RF	-0,618941146176492	1		10,968673229877	10,13507539859	10,9265425881483	10,1254890369219	9,90117198883479	10,2712222693063
RPS12-RB	RPS12-RB	RPS12-RB	-0,080875684726664	1		11,8502219597427	11,7166126118633	11,5924843111256	11,5425048362969	11,6602508292625	11,7203885983229
CG30008-RA	CG30008-RA	CG30008-RA	0,031725716920589	1		11,5947932800427	11,1117086586164	11,1335020348716	11,561622422856	11,1882966299653	11,208491150605
GLOB1-RF	GLOB1-RF	GLOB1-RF	-0,581664293454796	1		9,79507796252175	9,44164930881543	10,5127587390241	9,63573312339462	5,75670297665144	10,2154814158357
VHA68-2-RA	VHA68-2-RA	VHA68-2-RA	-0,09078690198637	1		11,8694517211056	11,878673250917	11,7139155880952	11,596611230458	11,8122379340346	11,777322207185
GLOB1-RC	GLOB1-RC	GLOB1-RC	0,301315058553056	1		9,79507796252175	9,44164930881543	10,5127587390241	9,63573312339462	10,784358771796	10,2154814158357
CG10407-RA	CG10407-RA	CG10407-RA	-0,041876151501415	1		11,629045502613	11,6380881325799	11,2303762649658	11,3773648560722	11,4962680393293	11,5306168023235
CG16904-RA	CG16904-RA	CG16904-RA	-0,009185814538871	1		11,6460779151042	11,1693351370267	11,2597976270289	11,4495937432309	11,3719514799611	11,2672416019498
CG42369-RA	CG42369-RA	CG42369-RA	-0,338678748412477	1		11,132099310473	10,5202640551536	10,6300561519198	10,1268772856784	10,6113022563567	10,5596806420264
CG3164-RD	CG3164-RD	CG3164-RD	-0,126853001430214	1		11,693205637212	11,4621602078484	11,4048375602691	11,7107112592952	11,3484713373138	11,065739614193
OGDH-RG	OGDH-RG	OGDH-RG	-0,080227241833315	1		11,2246055892809	10,7337765297123	10,3839123647054	10,8137406969904	10,8362837124327	10,5623642769194
ACT5C-RA	ACT5C-RA	ACT5C-RA	-11,4844605857504	1		10,0233411404488	8,97617740381645	2	2	2	2
CG31988-RA	CG31988-RA	CG31988-RA	0,108846195922568	1		11,6319677473787	11,5405571562129	11,5676377704777	11,5487329350297	11,7030283888401	11,8040235083558
ACP62F-RA	ACP62F-RA	ACP62F-RA	0,352203044145469	1		9,76952584312817	9,9172987876482	10,2321309335358	9,73738406811203	10,0768246112133	10,9261710839334
RPS18-RA	RPS18-RA	RPS18-RA	-0,147905619429263	1		11,7357410014174	11,7766636157282	11,5256027215178	11,3941795422816	11,6182563265542	11,5844169672512
RPL34B-RD	RPL34B-RD	RPL34B-RD	-0,052252787475006	1		11,6612778976168	11,5495650873529	11,3416364830731	11,3568067661902	11,5801591764373	11,4685462001228
OGDH-RA	OGDH-RA	OGDH-RA	-0,389105591494613	1		10,8948241993136	10,5384768350531	10,2113296690672	10,7385473592456	10,1164057560626	9,41006048202533
MDH2-RA	MDH2-RA	MDH2-RA	-0,21591489913595	1		11,5977856616422	11,3463233561521	11,3320333541875	11,0704805817657	11,2205755976854	11,3415088957099
SCPR-C-RA	SCPR-C-RA	SCPR-C-RA	0,034348358604102	1		11,8505804057645	11,5520573411022	11,5959991412442	11,7409429537453	11,6315631369883	11,7457953138172
EIF4A-RA	EIF4A-RA	EIF4A-RA	-0,097101304032995	1		11,755782180711	11,5405571562129	11,7254232677431	11,5976128518295	11,7522085350455	11,3642430478246
NON1-RA	NON1-RA	NON1-RA	-0,200191090365981	1		11,6884011334754	11,6469753252548	11,3505817299581	11,4841251063696	11,4378174255822	11,1685387024517
RPS28B-RA	RPS28B-RA	RPS28B-RA	-0,151303547642803	1		12,015344764775	11,8794672801232	11,9206611514963	11,7318485486021	11,8271340813039	11,8047791882842
MASK-RF	MASK-RF	MASK-RF	0,729369636932011	1		10,0819112446956	9,06541048005211	2	9,65318014533299	10,0997461927494	9,61006881145501
PPI1-RB	PPI1-RB	PPI1-RB	0,048859537866252	1		11,781952620217	11,450451939202	11,7598533350983	11,7088585142914	11,6265874551514	11,8201840317185
CG12861-RA	CG12861-RA	CG12861-RA	0,104432967157354	1		12,0475931567332	11,9894733606889	12,1228494104982	12,1671875285583	12,062716111455	12,2406052990583
HSP60C-RC	HSP60C-RC	HSP60C-RC	0,191552979803392	1		11,2514562756384	10,9608208446514	11,5256027215178	11,420455542796	11,5405878463885	11,4011883244439
RPL12-RA	RPL12-RA	RPL12-RA	-0,026898547646815	1		11,8238118852768	11,8663095844035	11,5334799579933	11,7046811180299	11,7097095567965	11,7509018285499
CG10472-RA	CG10472-RA	CG10472-RA	-0,287932362191438	1		11,5723676956191	11,6978287629014	11,4703185824287	11,2404280697055	11,114988845891	11,5038761558652
AKR1B-RA	AKR1B-RA	AKR1B-RA	-0,645750515558617	1		9,76952584312817	9,57506909305592	10,7035807003375	8,76210805684094	8,9180952846774	10,2256750201715
RPS16-RA	RPS16-RA	RPS16-RA	-0,116849110945136	1		11,9875833845103	12,001194139617	11,9306377360158	11,7656609422637	11,937726390355	11,86071939366
CALR-RA	CALR-RA	CALR-RA	-0,203204170902289	1		11,6302986180894	11,7036689885847	11,7235881962211	11,2614365280815	11,4853156407968	11,6731665874025
LSD-1-RD	LSD-1-RD	LSD-1-RD	-0,163194296281305	1		10,3966504862408	10,0028627892625	9,2724998308077	10,5833846502605	9,58109485206616	8,54691948803164
RPL35-RB	RPL35-RB	RPL35-RB	-0,298803741848114	1		10,6833230189423	9,99848372399336	9,85183071005868	9,2989647320047	10,3785734552144	9,90748636244209
OBP56G-RA	OBP56G-RA	OBP56G-RA	0,209692612629505	1		11,5402855847138	11,3336319185512	11,4909621010081	11,6665300456409	11,6211776972024	11,7127590344569
ND-51-RB	ND-51-RB	ND-51-RB	-0,259101388724906	1		11,1641752955674	11,2039790505756	10,5244001207433	10,7475997664694	10,8153002031633	10,644862672002
ACP76A-RA	ACP76A-RA	ACP76A-RA	0,365622810829584	1		9,15728379829912	9,16255130609047	9,99258115742895	8,904890870816	9,60827164231383	10,5721617818285
PYK-RB	PYK-RB	PYK-RB	-0,140082777243623	1		11,7698746078937	11,667348402879	12,051497618177	11,6046047976515	11,7654725454929	11,721189368179
GAPDH1-RB	GAPDH1-RB	GAPDH1-RB	-0,13687319921136	1		12,3515029192701	12,2266652859209	12,3530417196438	12,2424404440815	12,0846522045491	12,1937767500902
MPCP1-RA	MPCP1-RA	MPCP1-RA	-0,161413066981889	1		11,557514056107	11,2835201821619	11,2323134471752	11,2014290095722	11,3081228017278	11,0950716830971
PGM1-RA	PGM1-RA	PGM1-RA	-0,164963750096429	1		11,3286196124933	11,002236688524	11,3647797520657	10,8570446798089	11,0131840721611	11,3189398384639
ALD1-RL	ALD1-RL	ALD1-RL	-0,115567633997637	1		10,7120127456315	10,0586131315242	10,4945806869369	9,9053447882362	10,1140375642694	10,8120400296678
GLYP-RA	GLYP-RA	GLYP-RA	-0,186565296239672	1		11,674295908988	11,9913110209467	12,175817517155	11,8160147268311	11,889733031962	11,6049537726348
GOT1-RA	GOT1-RA	GOT1-RA	-0,104616309892371	1		11,0345151686502	10,8971630752174	11,2991425949385	10,6725881107546	10,8829313301872	11,3147017101112
CG14292-RA	CG14292-RA	CG14292-RA	0,035976607860575	1		10,8000157641585	11,2147155106472	11,0480986265296	10,7221084965123	11,0588409278821	11,3503350635706
CG15635-RB	CG15635-RB	CG15635-RB	0,053933396059674	1		9,89715801490828	10,2995437889535	10,446439604956	9,75903249077348	9,94046298041677	10,888884071658
CG4691-RA	CG4691-RA	CG4691-RA	0,143935901911263	1		11,6109635350602	11,6077430237364	11,573762318987	11,6774660194669	11,7101016047849	11,8313525606714
CP1-RC	CP1-RC	CP1-RC	-0,123796183528426	1		11,6016239118511	11,4520541274388	11,3493922300984	11,3196545828297	11,491258508937	11,2198677186021
ERP60-RA	ERP60-RA	ERP60-RA	-0,086676846071729	1		11,6539033129608	11,5811453278274	11,7318276986381	11,3901387319546	11,5624645568232	11,7367161942891
TRET1-1-RB	TRET1-1-RB	TRET1-1-RB	-1,01875953707691	1		10,3282902012256	9,26576015822917	10,3426633387466	8,3080972788153	9,11568863333944	9,47796270206583
CG9920-RA	CG9920-RA	CG9920-RA	0,191483171503723	1		11,3959826814492	11,4758758524114	11,4979570853807	11,6031093735696	11,5352877019992	11,7937828976837
BETATUB56D-RB	BETATUB56D-RB	BETATUB56D-RB	-0,201002282160915	1		11,4246735577569	11,5340162703859	11,1383312199092	11,0891173530799	11,2872545973063	11,1394794648875
AWD-RE	AWD-RE	AWD-RE	-0,058120014344764	1		11,2056764032719	10,9846324214624	11,2824116803994	10,7990122909235	11,1448764356049	11,3221102842841
BARAA1-RA	BARAA1-RA	BARAA1-RA	0,068545086624513	1		9,6657986674331	8,87470163382032	10,353383394014	9,16753709103057	9,49816805063549	10,4681981279035
FEST-RA	FEST-RA	FEST-RA	0,079803065927752	1		11,6164541167222	11,4520541274388	11,6104700385721	11,5764313691432	11,5589864991146	11,7780919996492
ATPALPHA-RB	ATPALPHA-RB	ATPALPHA-RB	-0,226652366047435	1		11,720133009554	11,5560360135421	11,8378389493281	11,4507027752557	11,3625054755686	11,6230616909019
MP20-RA	MP20-RA	MP20-RA	-0,0994565725845	1		11,3383646087566	11,4669227014506	11,0147223161369	11,0762406573492	11,3112271598312	11,1614760885066
RPL10AB-RA	RPL10AB-RA	RPL10AB-RA	-0,020078350714572	1		12,2080953474804	12,2492641655565	12,1408369917038	12,228606071703	12,219090521756	12,0887967446255
PST-RG	PST-RG	PST-RG	-0,364654096658758	1		11,2852601726507	11,2001705541486	10,987453927838	10,8893040666175	10,9152539844453	10,5686067463822
THOR-RA	THOR-RA	THOR-RA	0,420196181586293	1		10,4666021228881	10,5233155300081	9,96021915117793	10,9941892719938	10,8541311777438	10,346847495049
EEF1BETA-RB	EEF1BETA-RB	EEF1BETA-RB	-0,224700885420151	1		11,4692374994307	11,2409033017859	11,2483562690177	10,9804326160079	11,1615992161147	11,1484374755386
CG3662-RA	CG3662-RA	CG3662-RA	0,01002718123227	1		11,9174606445403	11,9316957010681	11,7336523261986	11,9008244587174	11,890770968486	11,8294971330519
OBP56D-RA	OBP56D-RA	OBP56D-RA	-0,062653009220735	1		11,5909367896704	11,6474415591555	11,6655113483386	11,3912944045314	11,5628987250636	11,7406706600137
RPS27-RB	RPS27-RB	RPS27-RB	-0,125299231828747	1		11,6718639626992	11,5177881450033	11,4587823098297	11,3621211761936	11,4631582031673	11,4546499287558
CG34034-RB	CG34034-RB	CG34034-RB	0,063846931705408	1		10,4740658352285	10,8517604766418	11,0828689817912	10,6321014537135	10,7281741467219	11,2289048189739
MST57DB-RA	MST57DB-RA	MST57DB-RA	0,160321243463519	1		9,82018538343253	9,08481826993691	9,65983763063768	8,35149430083635	9,75532024925986	10,3756146081702
FAU-RA	FAU-RA	FAU-RA	0,041704790738006	1		11,2162850776964	11,2936827470348	10,9392486219295	11,0494053804568	11,3424146615128	11,1906782442249
RPL15-RA	RPL15-RA	RPL15-RA	-0,08414443800203	1		12,1367036597582	12,1592815314935	12,1346358683706	12,0392233009748	12,1163519011599	12,0205041966018
GP150-RA	GP150-RA	GP150-RA	-0,167617517759185	1		11,6616864935562	11,3921116283918	11,4510398917541	11,5050947279642	11,3276718557883	11,1656001472615
EPSILONTRY-RA	EPSILONTRY-RA	EPSILONTRY-RA	0,004075901908753	1		10,142886337582	10,5742268150005	9,50606719044794	10,6553756208916	10,2125146606471	9,21237528707498
CG42688-RB	CG42688-RB	CG42688-RB	0,311795678729915	1		10,2336261048878	9,72749188674563	9,19780111719501	9,53057506611941	10,1433641706731	10,453816792549
GPDH3-RA	GPDH3-RA	GPDH3-RA	0,126458547587167	1		11,7842060336042	11,7702561057868	11,8680560483047	11,9647127526921	11,8052823400239	12,0247266232683
MF-RD	MF-RD	MF-RD	0,0321016672472	1		11,6011979435324	11,5619835242867	11,4626379928843	11,4884514866576	11,6521123890398	11,5800094601501
CG16972-RA	CG16972-RA	CG16972-RA	0,066391153263424	1		11,9659098444595	11,8850132816581	11,9959482502646	12,0336833019269	11,9195340978952	12,0900371671024
LNCRNA:CR31781-RD	LNCRNA:CR31781-RD	LNCRNA:CR31781-RD	-0,150004663994018	1		10,8920408997382	10,9320244723906	10,285348767988	10,7128942026201	10,782868687494	10,1798083514203
RPL9-RB	RPL9-RB	RPL9-RB	-0,071286298437349	1		11,6694279099634	11,5644544355512	11,4247393359529	11,4868306140631	11,5624645568232	11,4026865694474
SPN43AB-RB	SPN43AB-RB	SPN43AB-RB	-0,21140014377969	1		10,9162146156897	10,1770149145837	10,7137848774864	10,1813394860293	10,5643713291723	10,4974728715666
REF(2)P-RA	REF(2)P-RA	REF(2)P-RA	0,970504398606536	1		3,10218384008525	9,1986296475908	7,03318046850969	10,0263223197633	2	8,51771932453125
RPS20-RA	RPS20-RA	RPS20-RA	-0,073896148257138	1		11,7330217636623	11,545568504479	11,5929869542933	11,541464200839	11,6282479232192	11,4841980739536
OBP99C-RA	OBP99C-RA	OBP99C-RA	-0,142422908856033	1		11,197809263184	10,8157088188505	11,3199388485831	10,8419089019534	10,887791479318	11,1970241576025
CG9336-RA	CG9336-RA	CG9336-RA	-0,023419766416453	1		10,3272603373404	10,6450430319448	9,85350979101444	10,047001825789	10,7165137053749	9,97886234547368
CG9389-RA	CG9389-RA	CG9389-RA	0,10473641668255	1		11,4673689410351	11,3417211954064	11,3921858773458	11,4215871928663	11,476124695608	11,6131736133804
CPR-RB	CPR-RB	CPR-RB	0,545148285292858	1		8,680970707296	9,8765180051318	9,97417756533731	9,71725020514803	10,1980530375528	10,4662888793047
COX5A-RC	COX5A-RC	COX5A-RC	-0,268885948781567	1		11,5358346869614	11,2660170916783	11,393340625974	11,2165035117391	11,1437159637694	11,0383712698907
RPL35-RA	RPL35-RA	RPL35-RA	-0,071115879640828	1		11,8124487327009	11,9931463434273	11,7939181253649	11,7490791886864	11,8789637338107	11,7626175631303
ASRNA:CR45485-RA	ASRNA:CR45485-RA	ASRNA:CR45485-RA	-0,230990225904238	1		9,57674210694347	9,40682404054588	10,5494780681498	9,03184537260504	9,47989182495023	10,3100627060529
BETA-SPEC-RA	BETA-SPEC-RA	BETA-SPEC-RA	-0,292723705386706	1		11,5083827541409	11,4477776650894	11,2642226542753	11,2652235961306	11,0765850178037	11,0019322209001
POE-RB	POE-RB	POE-RB	0,208679208037173	1		11,1647519445691	10,9742631812776	11,4054100089736	11,5580249590355	11,1291307519259	11,4799461938397
OBP56G-RB	OBP56G-RB	OBP56G-RB	0,234991737910711	1		11,4077224732253	11,3388373719775	11,5397509255065	11,7441124997883	11,6282479232192	11,6222045433768
PRM-RB	PRM-RB	PRM-RB	-0,23283544258175	1		10,7308270928607	10,9978557195268	10,2437011760822	10,8670476930279	9,98390927472219	10,3887782507778
CATHD-RA	CATHD-RA	CATHD-RA	-0,135663828253647	1		11,6435978922913	11,3982192021817	11,5329561448869	11,363888304741	11,4538245494076	11,3596219345069
OBP44A-RA	OBP44A-RA	OBP44A-RA	-0,080233915357332	1		11,4466534660738	11,1378262388244	11,1656206952254	11,1284586211613	11,2161660325972	11,1854652906095
RPLP2-RA	RPLP2-RA	RPLP2-RA	-0,018857812670018	1		12,144910205039	12,2307157381572	12,2690377021708	12,1812865581097	12,2638402415955	12,1420919304923
RM62-RD	RM62-RD	RM62-RD	0,080705299201438	1		10,5493053845181	10,3172333610594	9,40435168218988	10,4621421716922	10,4078698634739	9,78416301975059
CG4836-RD	CG4836-RD	CG4836-RD	0,041481867405643	1		11,8919155317034	12,1053222861011	12,253860342299	12,1065600038546	12,1366185425717	12,1537055691512
CG31538-RA	CG31538-RA	CG31538-RA	-0,00137473945152	1		12,53106591949	12,5797147960181	12,6164857162576	12,6049237501925	12,526322910029	12,5918198165272
PGD-RB	PGD-RB	PGD-RB	-0,29763891128024	1		11,1641752955674	10,9419406806048	11,4746892016082	11,0002614870054	10,636271727238	11,0670000116206
ZASP52-RF	ZASP52-RF	ZASP52-RF	-0,658145361137416	1		10,4703388056968	10,8123862792496	10,2865922378789	9,93417660054803	9,45951689752471	10,1704573999219
CG10252-RA	CG10252-RA	CG10252-RA	0,106718544874446	1		11,8383430005083	11,9861596619771	11,9683192524747	12,0344231987731	12,0469737397298	12,0344237763157
TWIN-RD	TWIN-RD	TWIN-RD	0,164810600672814	1		11,2963543866982	11,3747589484015	11,479590373152	11,4846666139549	11,4728939816339	11,6818307789919
CG31198-RA	CG31198-RA	CG31198-RA	-0,224787535337316	1		11,5051988590614	11,4450984245594	11,6588049527058	11,2468266368794	11,1598782347955	11,5131531634654
GLT-RD	GLT-RD	GLT-RD	-0,47087098153082	1		10,2236982022066	9,06261650227427	10,4805236172232	9,2640623028788	9,3550954558724	9,9842092797204
VHA55-RB	VHA55-RB	VHA55-RB	-0,041779241066682	1		11,6908053853545	11,6714804146452	11,5954975466269	11,5252376201726	11,670762627218	11,6337332864218
MHC-RI	MHC-RI	MHC-RI	-0,405716425546179	1		10,8822568464842	10,7143264594605	10,310016785427	10,2182755270495	10,3864441835184	10,1360428861826
EEF1GAMMA-RB	EEF1GAMMA-RB	EEF1GAMMA-RB	-0,392982503796462	1		10,6515848239367	10,3277439196074	10,9674345389167	9,90857692481434	10,5230202979786	10,341649600591
DESAT1-RA	DESAT1-RA	DESAT1-RA	0,304384960136413	1		10,2949643546683	10,4320920282273	10,7100826129545	10,6222919651078	10,6420362761098	11,0682593088745
RPL7A-RA	RPL7A-RA	RPL7A-RA	-0,174579209129385	1		11,6071500851673	11,2648021183738	11,6467511532435	11,5157312982842	11,247294006227	11,246254730677
MST57DC-RB	MST57DC-RB	MST57DC-RB	0,002697750519077	1		10,1061311101903	10,2598459658796	10,0912309561466	9,45742654326976	10,0695098972553	10,6856389889419
SARM-RF	SARM-RF	SARM-RF	-0,234533889679182	1		12,046029042484	12,1076960556001	12,1579237817886	11,9965758613733	11,8775682729237	11,7243880103067
CG7720-RA	CG7720-RA	CG7720-RA	0,188365383143625	1		10,2114705808242	10,5514889736271	9,75992117247923	10,6534503836831	10,6213419631239	9,75161161093489
CG10514-RA	CG10514-RA	CG10514-RA	-0,407518888960224	1		10,5936631025801	10,875834587133	10,0464239320829	10,3115705538967	10,2323021005054	9,82794066279526
ND-75-RA	ND-75-RA	ND-75-RA	-0,151294924983441	1		11,6799545583192	11,6063048152933	11,4757797906708	11,4395739030009	11,4378174255822	11,4401322186472
TALDO-RA	TALDO-RA	TALDO-RA	-0,41879869953947	1		10,5746954276888	10,3925894903717	11,1041824560804	10,2338202923852	10,0658385855272	10,5694963268484
ATPSYND-RA	ATPSYND-RA	ATPSYND-RA	-0,303812876558869	1		11,1904654478721	10,9212686997627	10,8394145739035	10,6659187451852	10,7126058539386	10,6880984499455
LSP2-RA	LSP2-RA	LSP2-RA	0,624063149969466	1		6,84561136493682	5,9309740333438	8,86972476650086	5,76936674131819	5,80448342911585	9,77339395049692
CG18609-RA	CG18609-RA	CG18609-RA	0,22552420689815	1		10,3688932936703	9,953946100987	9,85853534043442	10,8917559351874	9,97218944729645	9,79180629150459
ATPSYNO-RA	ATPSYNO-RA	ATPSYNO-RA	-0,203298755180405	1		11,3876088142398	11,1654339537469	11,1286566306228	10,9819676271535	11,0686577469599	11,0357987836586
LNCRNA:CR9284-RE	LNCRNA:CR9284-RE	LNCRNA:CR9284-RE	0,124391735078657	1		11,4887126203534	11,4381090234342	11,5630272359952	11,61601850729	11,4898892490333	11,7477614975619
UGP-RA	UGP-RA	UGP-RA	-0,402330327611012	1		10,4296531040856	9,60610187153021	10,0361106854413	9,07275743883516	9,59983375930078	10,1239828729213
ACBP2-RA	ACBP2-RA	ACBP2-RA	-0,137978715127963	1		10,8162561837242	10,6091122897928	11,0907205302426	10,4355012961921	10,6146565941893	11,0274063823018
SESB-RA	SESB-RA	SESB-RA	-0,071172045310877	1		12,607073717394	12,6135152162459	12,6648619094864	12,6352365901695	12,5440238420116	12,4902541779718
UQCR-Q-RD	UQCR-Q-RD	UQCR-Q-RD	-0,141457108664464	1		10,9079720345399	10,519245460906	10,3521962028304	10,2794742135894	10,6171672393644	10,4974728715666
CPR-RA	CPR-RA	CPR-RA	-0,31412895990948	1		10,551952758843	9,55731526800911	9,6939761030373	9,92143354311482	9,7042813311469	9,40807266924616
PORIN-RE	PORIN-RE	PORIN-RE	-0,095033174169262	1		12,0779123510867	12,0556032962448	12,1697652541575	11,9770808195371	12,0253980787767	12,0169216961776
PFAS-RC	PFAS-RC	PFAS-RC	0,121233635921263	1		7,94370404834568	7,87743550955983	9,71629439918641	7,42429514207796	8,30903315945892	9,88907662675021
FABP-RB	FABP-RB	FABP-RB	-0,217704215048807	1		11,4992672042545	11,535528339823	11,4974202121171	11,2340009974629	11,4425438675805	11,190099956468
MASK-RD	MASK-RD	MASK-RD	-0,609541956571174	1		7,8261466150226	9,70974325768067	10,3827500418322	8,84878882747937	8,90992743132697	9,30928561445505
ODA-RA	ODA-RA	ODA-RA	0,10079691330497	1		12,0403841486112	12,2350650833879	12,3327205448281	12,46457122288	12,1204870598509	12,3199260135255
CG7131-RA	CG7131-RA	CG7131-RA	0,174429571025412	1		11,0539447702003	10,9985868055038	10,9988784566243	11,086265780964	11,1096496863484	11,3616775902644
KARYBETA3-RB	KARYBETA3-RB	KARYBETA3-RB	0,100667081515532	1		11,2836682975292	11,4547204934677	11,0914321930503	11,355623122926	11,412987167305	11,3851094757011
XBP1-RD	XBP1-RD	XBP1-RD	-0,205112018359983	1		11,6995868540143	11,6991786072192	11,5166228809332	11,5687905502227	11,3862508696	11,3451497418992
MST87F-RA	MST87F-RA	MST87F-RA	0,110008704501359	1		10,8773398243125	11,1988988178684	11,0699281024718	10,9540843958329	11,246753649552	11,2699804427885
MST98CB-RA	MST98CB-RA	MST98CB-RA	0,077354775076913	1		11,5097451325494	11,5430650062735	11,4088399393919	11,546141160578	11,4561636300399	11,6855281343859
18SRRNA:CR41548-RB	18SRRNA:CR41548-RB	18SRRNA:CR41548-RB	0,021449170011589	1		10,4325291766852	11,0933462350554	10,2878346369365	10,7770760036353	10,7888198127151	10,4147505960138
CG34166-RA	CG34166-RA	CG34166-RA	-0,168785862396154	1		9,1362685434381	8,42621007171718	10,0969124467579	7,92966321368072	9,07973289219503	9,96134666751588
CG31029-RA	CG31029-RA	CG31029-RA	0,116171791811667	1		11,4318777785669	11,5249104214623	11,4904226178769	11,5257639169785	11,5805880529242	11,6842967351351
ATPSYNB-RA	ATPSYNB-RA	ATPSYNB-RA	-0,066218327212224	1		11,4928518756455	11,4573819406509	11,3641909491332	11,3190474440222	11,5053319489503	11,2846810018056
CG33791-RE	CG33791-RE	CG33791-RE	0,069716567654221	1		11,3455032450283	11,2046128236677	11,3181158958495	11,2771508128866	11,2740570026614	11,5159246729302
ATG8A-RA	ATG8A-RA	ATG8A-RA	0,02699169820513	1		11,506109260592	11,2954687332326	11,3612433244708	11,4339771076131	11,4944484038995	11,3189398384639
CG31523-RA	CG31523-RA	CG31523-RA	-0,461919817090607	1		10,395668299296	9,18841328462221	10,0493570831292	9,96555033843806	9,08940904849313	9,30073970634737
CG12699-RB	CG12699-RB	CG12699-RB	0,039193845259266	1		11,8325481057957	11,8207366268041	11,9206611514963	11,8621717688838	11,9198730854356	11,9093107617208
SCSBETAA-RG	SCSBETAA-RG	SCSBETAA-RG	-0,244948332707954	1		10,7532385205939	10,2000809153565	10,9113073731779	10,4060741381984	10,0804681074628	10,6765849226542
CG4546-RA	CG4546-RA	CG4546-RA	0,076168557081506	1		11,5797375576847	11,5879623138354	11,6957782868071	11,6414953284833	11,6402295000847	11,8055344725966
EIF4G2-RA	EIF4G2-RA	EIF4G2-RA	0,065038768845484	1		11,6694279099634	11,5085789614321	11,7982836915032	11,80521677041	11,5537536401072	11,8123142967873
CG7910-RB	CG7910-RB	CG7910-RB	-0,244227461002813	1		11,0601569736577	10,5937116815354	10,7091555604139	10,8435985181016	10,4020579817223	10,3817050638267
CG31740-RA	CG31740-RA	CG31740-RA	0,085764525801023	1		11,6510252076241	11,8586791471634	11,6664668650361	11,8168750820826	11,813333126695	11,8119384745902
TREH-RF	TREH-RF	TREH-RF	-0,355027411623264	1		10,2347249997677	9,14680862190116	9,80400504559279	8,82503852013811	9,27680257554422	9,9842092797204
CYT-C1-RA	CYT-C1-RA	CYT-C1-RA	-0,232181033300471	1		11,2968805605609	11,2153445857644	10,9851581254858	10,9343990164411	10,9719318294747	10,9143157537654
NPL4-RA	NPL4-RA	NPL4-RA	-0,05280111308424	1		11,2584968381645	10,9585682275891	10,8662762213828	11,1961485637913	10,9574744900839	10,7716400730476
ZASP52-RQ	ZASP52-RQ	ZASP52-RQ	1,58889395114664	1		8,28659591938975	4,03901091262481	7,00927785509846	8,73323294277452	9,71838106289895	6,40187574114485
CHC-RA	CHC-RA	CHC-RA	-0,281682317929473	1		10,9890037449017	10,723199920285	10,5536156698098	10,4698206537032	10,6205079842439	10,3551253683262
RFESP-RE	RFESP-RE	RFESP-RE	-0,226060994746731	1		10,8453238361339	10,3172333610594	10,3920225097016	10,1351788416455	10,3232676674617	10,4605459264471
CG2955-RA	CG2955-RA	CG2955-RA	0,420621594034763	1		10,2402069537678	10,1795960906757	10,4240147223095	10,5711989629043	10,655940742705	10,868066327304
PYK-RA	PYK-RA	PYK-RA	-0,021472787484812	1		11,4043082243879	11,1549789283247	11,0400109962855	11,2852550938351	11,114988845891	11,1555640503129
CTSF-RB	CTSF-RB	CTSF-RB	0,151608445438193	1		10,8037228547229	10,7399105993015	10,7156324530353	10,886848023988	11,1378995612915	10,6482348938794
ALD1-RC	ALD1-RC	ALD1-RC	-0,387598649946918	1		10,6342013492173	10,3335502003254	10,4575226739843	9,58613196491384	10,3344997381864	10,2502936464248
SCSALPHA1-RA	SCSALPHA1-RA	SCSALPHA1-RA	-0,175104487169804	1		10,9613897516828	10,5253462667779	10,3920225097016	10,5298202065364	10,3365325708667	10,5443783574565
CG6484-RA	CG6484-RA	CG6484-RA	-0,024164904054164	1		9,71544895862461	9,28746034287822	10,1768745740009	8,89188531327122	9,69004243888663	10,3196116010159
ABCD3-RA	ABCD3-RA	ABCD3-RA	-0,088619092672584	1		10,7865908079013	10,7116537436287	10,2008154750454	10,9272460070653	10,2742659488677	10,1821366497356
SLS-RW	SLS-RW	SLS-RW	-1,31142084071121	1		9,87759309520864	8,6511719677903	8,84292785037308	2,85324847420225	8,29655640346844	8,68466272141308
CG8834-RA	CG8834-RA	CG8834-RA	-0,197803164077819	1		10,4054602075758	9,9629642991685	10,6192399482928	9,83574149383395	9,90802309501718	10,5985489331076
UGP-RD	UGP-RD	UGP-RD	-0,483212880124642	1		10,6597896224157	10,1770149145837	10,6113223704156	9,77682795969575	9,95509093581992	10,2734077239531
MLC1-RB	MLC1-RB	MLC1-RB	0,089387720492746	1		11,1944244545212	11,4381090234342	11,2245490623316	11,2926957754502	11,4752023724743	11,3621910468661
CG1213-RA	CG1213-RA	CG1213-RA	-0,357445496417626	1		10,5135348443733	10,1176829873674	10,4586263124105	9,466227254894	10,0311148286827	10,4038193057695
CG15293-RA	CG15293-RA	CG15293-RA	-0,101081614589692	1		10,5798932105766	9,68088330707538	10,6572278667358	10,111532578536	10,2700177084975	10,4068087903473
D2HGDH-RB	D2HGDH-RB	D2HGDH-RB	-0,009552882799384	1		10,9961494803523	10,8123862792496	11,1824181499985	10,7911535968316	10,9686587690561	11,1964484084525
TER94-RA	TER94-RA	TER94-RA	-0,224203737884289	1		11,0351460315261	10,6071961804091	10,7484904918937	10,5671140868221	10,7047582511997	10,4729602243429
CG14718-RA	CG14718-RA	CG14718-RA	0,125992343270455	1		11,3900767658391	11,3803794241721	11,5049183177784	11,5173200416252	11,474279459317	11,6573550246407
OBP51A-RA	OBP51A-RA	OBP51A-RA	0,073066248554397	1		10,443025992305	10,7267340791744	10,6495165983948	10,3760342238226	10,5833272899903	11,0163575198471
UGT50B3-RE	UGT50B3-RE	UGT50B3-RE	0,173288028992848	1		10,324166327331	10,4893889785694	10,7964156151458	10,4709142511907	10,6543118615253	10,9926768134405
LYSD-RA	LYSD-RA	LYSD-RA	-0,86320696304391	1		7,91657063842584	10,1109373682269	7,92416388488477	8,29827361570538	8,28817821457507	7,97860865756221
HSP60C-RA	HSP60C-RA	HSP60C-RA	0,154048777282093	1		10,9024507011228	11,3865367618632	10,9820913615757	11,3062381486779	11,1303030104964	11,335245988521
CG3906-RA	CG3906-RA	CG3906-RA	-0,070165709261616	1		10,8631981374888	11,1595623275397	10,7119349328206	10,6447548805501	10,8569663938992	11,0325767119079
SDHB-RA	SDHB-RA	SDHB-RA	-0,203455336379949	1		11,1716538141747	10,9112088819862	10,7902921763591	10,8266126446536	10,8013850290759	10,6591404932955
JON99FII-RA	JON99FII-RA	JON99FII-RA	-0,140748916793732	1		10,7486301506886	11,1771059980051	10,5923421217909	11,0948036439079	10,5695658866839	10,405812983626
CPR67FB-RA	CPR67FB-RA	CPR67FB-RA	-0,32186769984108	1		9,20291651903829	9,59840603262335	7,78327983373268	8,20145296985068	9,70742653500431	7,1274802388797
CG9691-RB	CG9691-RB	CG9691-RB	-0,218734816823865	1		10,446824159672	9,60418175703296	10,3438583972226	9,5760037600233	9,93778734345727	10,278856920351
ACT87E-RA	ACT87E-RA	ACT87E-RA	-0,00542477859986	1		11,4905537556992	11,4889421321723	11,399100545572	11,471614002319	11,5732797565466	11,3072548947269
CG9259-RB	CG9259-RB	CG9259-RB	-0,332941508802427	1		10,8264966142615	11,2184858533728	10,8180752844792	10,5139919924252	10,5781821341623	10,7954073523201
CG3982-RA	CG3982-RA	CG3982-RA	0,133509753082318	1		11,0148203212305	10,9404195393959	11,0466315165863	10,9796644975375	11,2056389807507	11,2050606125914
CG18179-RA	CG18179-RA	CG18179-RA	0,458761295626833	1		7,6060464184853	7,87743550955983	9,44945950839734	7,91688005049758	8,50250928841126	9,88049993858615
MUC-RF	MUC-RF	MUC-RF	-0,402994835311736	1		9,93955868065741	9,23878664630425	7,87210290906214	9,05536556368103	9,29782141469799	7,77155609388251
CG17752-RA	CG17752-RA	CG17752-RA	-0,210347317306881	1		10,2576105251341	10,7701957277844	9,81266244851788	10,5235097442543	9,99424756878603	9,74059585758487
CG17472-RA	CG17472-RA	CG17472-RA	0,163100472146795	1		9,42133781695263	9,98674081439699	9,93981554194557	9,27412088330149	9,92703489515842	10,4595865410978
ACP33A-RA	ACP33A-RA	ACP33A-RA	0,36664620644178	1		9,63782774334839	9,70437580935075	9,66175555446579	9,43069763329652	10,0373771118244	10,4528529204068
CTSB-RA	CTSB-RA	CTSB-RA	-0,125487042293572	1		11,3900767658391	11,1305074877818	11,4571267145598	11,1908487198917	11,0838640376121	11,3362916962639
JUPITER-RB	JUPITER-RB	JUPITER-RB	0,222343275130812	1		10,7578322169408	10,61960564204	11,0510283781739	11,0070623182044	10,9348424089893	11,1749825321937
CG16758-RF	CG16758-RF	CG16758-RF	0,173605862823267	1		10,2467579203828	10,219024817484	10,3498188856247	10,084637488575	10,3567048943088	10,8029914398318
SFP26AD-RA	SFP26AD-RA	SFP26AD-RA	0,184475525777618	1		9,83475288744237	9,89705248582072	9,76884637029705	9,2640623028788	10,1410398557102	10,4157402548105
POF-RA	POF-RA	POF-RA	0,124209626389145	1		11,2622737266806	11,1969891090319	11,3452212402326	11,3526597591879	11,2972046404614	11,5205320564424
CG17376-RB	CG17376-RB	CG17376-RB	0,268696963364335	1		10,6191326769066	10,6252972818532	10,5983629045493	10,7682072367643	10,8006489203608	11,0594210569328
CG9254-RA	CG9254-RA	CG9254-RA	0,18186484098109	1		11,0199286583194	11,0947144585056	11,0546822208886	11,1586341728873	11,1983917462065	11,3492994891276
RPL36A-RA	RPL36A-RA	RPL36A-RA	-0,207804377595434	1		11,2525416780064	11,3781338607413	11,2049532910719	11,0160805091608	11,2320869869415	10,9550497360139
NMDMC-RB	NMDMC-RB	NMDMC-RB	-1,0377011553421	1		8,67774218895492	7,81903432017524	9,85518692004299	6,34749128078018	6,67687861546743	9,18709525367084
LECTIN-30A-RA	LECTIN-30A-RA	LECTIN-30A-RA	0,251830801387046	1		9,64941093303687	9,89862002112757	10,0726100506727	9,67232143384424	9,99938906646459	10,5810112324809
CHB-RC	CHB-RC	CHB-RC	0,104781429300718	1		11,4038198142858	11,2550453201407	11,3910302037039	11,4906098212476	11,3132930270519	11,5546262589637
VHA55-RC	VHA55-RC	VHA55-RC	-0,177738642200213	1		11,1525936469893	11,1451080493698	10,7376207514246	10,9696415626773	10,748164975273	10,8157935894279
TM1-RM	TM1-RM	TM1-RM	0,090907665195614	1		11,2681889320201	11,4800699512279	11,3582896650734	11,53572724957	11,5719862052921	11,2589937437371
MAG-RA	MAG-RA	MAG-RA	-0,3194807219841	1		10,1275867017333	10,5504921959605	9,98800222165876	9,76082194793721	9,45203590478809	10,3948135033382
HSP60B-RA	HSP60B-RA	HSP60B-RA	0,104581194407115	1		11,4023535911167	11,4402632171776	11,6433579633884	11,5708320620053	11,5659342497715	11,6706815167935
MUC11A-RB	MUC11A-RB	MUC11A-RB	-0,024273172861906	1		11,5823297228375	11,6158659003857	11,7705574671427	11,541464200839	11,6476166001628	11,707515461302
CG14933-RA	CG14933-RA	CG14933-RA	0,122961865535432	1		9,33993811238037	8,73779021022607	10,0272116982851	8,84541977081461	9,53049290784854	10,1105993696756
ARGK1-RH	ARGK1-RH	ARGK1-RH	0,175933451990626	1		10,0782429386882	10,3335502003254	10,6241664594093	10,2428113205348	10,7686355948331	10,5524997808444
PGLYM78-RB	PGLYM78-RB	PGLYM78-RB	-0,287395854210673	1		10,5099085226908	9,67723487957635	10,0537456585344	9,83404264537388	9,563845658685	10,0633861505154
ND-49-RA	ND-49-RA	ND-49-RA	-0,195827040718437	1		10,9850911015583	10,7770296802358	10,5317596607153	10,7239443142304	10,6255046413413	10,3735787292178
RPL30-RB	RPL30-RB	RPL30-RB	-0,112169522386531	1		11,0351460315261	10,9875814240512	10,8042506095193	10,6544133234344	10,9435378256834	10,8867443891939
SHOT-RAB	SHOT-RAB	SHOT-RAB	-0,137099358192711	1		11,6928058724503	11,855857728975	11,6920294634672	11,6371179500013	11,675588513785	11,5186908683549
IRP-1B-RA	IRP-1B-RA	IRP-1B-RA	-0,027645663968407	1		10,6216550774954	10,3007298657252	10,9048440990602	10,5599376042289	10,3088446561939	10,8810230061685
BOL-RB	BOL-RB	BOL-RB	0,138664849301875	1		11,300033580111	11,3196581807097	11,5645657185423	11,559053721528	11,4326003921762	11,6166206368117
XRP1-RA	XRP1-RA	XRP1-RA	-0,120339780169347	1		11,2611956242441	10,9919936560811	10,9541931176989	11,0339495164991	10,8576743281943	10,9719689093248
GSTE12-RA	GSTE12-RA	GSTE12-RA	-0,05684452640803	1		11,2212831408915	10,8726478218461	11,0857290367637	10,9773576853076	10,96931397546	11,0820395124625
CG9314-RA	CG9314-RA	CG9314-RA	0,188290439990045	1		10,7104337516727	10,5028493803513	10,7035807003375	10,6659187451852	10,8626201652729	10,9461727200729
CG15098-RA	CG15098-RA	CG15098-RA	-0,058916177247827	1		10,6350339006624	10,6394289120229	10,1053929498203	10,5129305780428	10,6196735229867	10,0797125104448
CG43078-RI	CG43078-RI	CG43078-RI	-0,040420295904177	1		11,3455032450283	11,2763032607847	11,316899313081	11,211278052805	11,4013813024996	11,1958724294414
GBS-70E-RB	GBS-70E-RB	GBS-70E-RB	-0,567409736344763	1		10,451557850279	9,92193093543379	10,4519917822354	9,69121208269535	9,53757890257752	9,9353581184102
TRPRS-M-RA	TRPRS-M-RA	TRPRS-M-RA	-0,129827031517324	1		10,7570676159161	10,7787331221784	10,639819187541	10,2732191280457	10,623008475981	10,8381121474602
CG31705-RA	CG31705-RA	CG31705-RA	-0,14469139908323	1		10,8453238361339	10,3160607804113	10,4945806869369	10,4049302491782	10,5256954338634	10,3385218508879
PRPS-RI	PRPS-RI	PRPS-RI	-0,135781876348489	1		7,48566946582622	6,7222128502911	9,60108125215266	7,1679645135936	7,3023674610265	9,37792205364972
GSTS1-RB	GSTS1-RB	GSTS1-RB	0,020673821458449	1		11,7083151944101	11,6015004059358	11,7176080420068	11,7167163007992	11,6290774411349	11,7446143160647
POE-RA	POE-RA	POE-RA	-1,12652987990987	1		8,99814392228004	9,755443199861	8,23876501450028	2	8,98701081601777	8,04151079246255
CG14245-RA	CG14245-RA	CG14245-RA	0,338097786565977	1		8,73788165317982	8,56297872358489	9,15759090595614	8,26335425869231	8,6569026073167	10,0014512108232
PGM2A-RA	PGM2A-RA	PGM2A-RA	0,083664624370295	1		11,3667096324391	11,31438293643	11,3898736035652	11,4068060480377	11,3818282761999	11,5292457536945
SDHA-RA	SDHA-RA	SDHA-RA	-0,123590069651647	1		11,4919330669111	11,3611797908906	11,2929685604637	11,3281278066265	11,1899840624966	11,2639481148419
RPS14B-RA	RPS14B-RA	RPS14B-RA	-0,200267580938161	1		10,8228476562569	10,6636005340653	10,5597999073286	10,2732191280457	10,6600049177348	10,4993413208144
CG7886-RA	CG7886-RA	CG7886-RA	0,145239532476221	1		11,3393865791119	11,3843007693575	11,5292841182514	11,592597776487	11,4659465647192	11,630753187951
TUD-RA	TUD-RA	TUD-RA	-0,197279833677942	1		11,4404756237784	11,3079091101714	11,3464141826196	11,1935010755098	11,1854798490181	11,1292593536833
CG10621-RA	CG10621-RA	CG10621-RA	-0,227184993092332	1		8,58082677543007	8,39545334310131	9,95865984681936	8,43006684082434	8,25846535843302	9,67101749429292
JON99FI-RA	JON99FI-RA	JON99FI-RA	0,254469597114419	1		9,59568306816493	10,2463668475525	9,63857045366164	10,6706857217261	9,77943117676787	9,66603563666656
IM33-RA	IM33-RA	IM33-RA	-0,059625389213849	1		10,3927177200391	10,1885940122663	10,645645452544	9,94680808569913	10,47122688604	10,5880519163574
CG17242-RA	CG17242-RA	CG17242-RA	0,082527484737924	1		10,4553336514849	11,0361016354764	10,8570988322448	10,7690965708546	10,8153002031633	11,0530747045711
CYCG-RF	CYCG-RF	CYCG-RF	-0,027952425898494	1		11,8358105976836	11,7399722581314	11,7991552217526	11,8625884654736	11,6190916076895	11,8013755071381
TIM-RM	TIM-RM	TIM-RM	-1,24031762187099	1		9,46880791794638	9,34147739778517	6,54403740082726	8,09766415432474	7,01820188524243	7,76535814720213
ASRNA:CR11538-RC	ASRNA:CR11538-RC	ASRNA:CR11538-RC	0,600084403630178	1		6,62199081905589	5,50658368156176	8,65544977824259	6,0525526887087	5,91743858871736	9,44344086406375
ATPSYNC-RG	ATPSYNC-RG	ATPSYNC-RG	0,107897235251781	1		10,2758746357708	10,2983567362752	9,93506575328126	9,92462987522319	10,3212160442909	10,5461870732891
IA-2-RD	IA-2-RD	IA-2-RD	0,139995736287988	1		10,7895849461491	11,0615135474626	10,8154932286873	11,0442718017996	11,1661784882067	10,8759981155026
VHA26-RB	VHA26-RB	VHA26-RB	-0,0994915409502	1		12,1755617169268	12,2730260127209	12,2522701459639	12,1594078430122	12,091890737156	12,1519249293192
CG1288-RB	CG1288-RB	CG1288-RB	0,176321162381397	1		10,8503510035835	10,850141161965	10,7806168082897	10,9462424470579	10,9145737547634	11,138880281849
VHA13-RA	VHA13-RA	VHA13-RA	-0,154614430000549	1		10,8815554399311	10,9274246709659	10,8360214272406	10,4969149357598	10,9009013711055	10,755314280534
NEPL21-RC	NEPL21-RC	NEPL21-RC	-0,410721329648513	1		9,9872834762844	8,65488681911042	10,116623294931	9,22051324465609	9,33286532241009	9,37385393967508
EEF2-RD	EEF2-RD	EEF2-RD	-0,032590051031527	1		10,5824850963258	10,2707814267188	10,6446760408784	10,2694530175229	10,3365325708667	10,7685446084568
HSC70-4-RF	HSC70-4-RF	HSC70-4-RF	0,23690049740175	1		10,6047551670532	10,4503765773362	10,7637504360164	10,7699853570622	10,8225704230701	10,9454876049206
GS2-RC	GS2-RC	GS2-RC	-0,215660737369751	1		11,4395228340819	11,301406102825	11,4002497750661	11,2449100447166	11,1696034287688	11,0814159868133
CG16727-RA	CG16727-RA	CG16727-RA	-0,081221280888507	1		8,88231290327729	8,93093481327304	9,62487172086431	8,03397642613171	8,71743603385571	9,92288241883877
PABP-RA	PABP-RA	PABP-RA	-0,175241880397371	1		11,254168251976	11,2172301669709	11,1189167261253	11,0435369399637	10,8498678788766	11,1597050194943
CYP9F2-RA	CYP9F2-RA	CYP9F2-RA	-0,0693558141528	1		10,8510677424946	10,611025857679	11,0871569408494	10,6476592088316	10,7641116038372	10,9516419600663
CYT-C-P-RA	CYT-C-P-RA	CYT-C-P-RA	-0,205493278452421	1		11,2778163481945	11,1110327202731	11,2458013755928	10,9880913913382	11,0625300674178	10,9726415665027
NAP1-RA	NAP1-RA	NAP1-RA	-0,087372292147495	1		10,7025127548327	10,6571325261402	10,2539085105753	10,5954682729996	10,6113022563567	10,139641318687
EFF-RA	EFF-RA	EFF-RA	0,142284442776654	1		10,9045236781939	10,7080824028049	10,7321550150491	10,886848023988	10,8484439749955	11,0377285782389
HSP60A-RA	HSP60A-RA	HSP60A-RA	-0,325055488397994	1		10,6606075416925	10,7486285592957	10,4194876123046	10,1030934340251	10,2689536908971	10,4786540684421
QSOX2-RA	QSOX2-RA	QSOX2-RA	0,278314194663536	1		9,65762806887347	9,83618775079209	9,81266244851788	9,56784968813396	10,048581173932	10,405812983626
MST77F-RA	MST77F-RA	MST77F-RA	-0,021750460847245	1		11,6071500851673	11,4889421321723	11,6169101718165	11,6105710412106	11,3926152199266	11,636707241749
MAL-A4-RA	MAL-A4-RA	MAL-A4-RA	-0,106359375593008	1		7,0690556329883	6,33457498749033	9,15759090595614	5,22257214080249	6,1754156133904	9,27915080454358
ZASP52-RR	ZASP52-RR	ZASP52-RR	0,321663172338716	1		10,0733373096125	10,3195756671045	10,4160829327584	10,7601784632853	10,7281741467219	10,249183684743
NIS-RA	NIS-RA	NIS-RA	0,15633225953015	1		11,1612885881619	11,2865166101492	11,3392416868967	11,4238478334839	11,3419087889091	11,4903176400081
MUC-RB	MUC-RB	MUC-RB	0,146633596282099	1		10,2402069537678	10,3981410617725	10,7690979916384	10,5108054037017	10,473076028264	10,8774355853196
CG18135-RE	CG18135-RE	CG18135-RE	-0,145093380116566	1		11,2246055892809	11,274493375384	11,5712135827516	11,211932271162	11,0458541397459	11,3825808889041
ZASP66-RA	ZASP66-RA	ZASP66-RA	0,056405283400169	1		11,0718869690408	10,9638188732476	10,7574864653326	11,0574357063268	11,0321223700082	10,8860304559255
PECT-RC	PECT-RC	PECT-RC	0,230617519792428	1		10,4074106392214	10,3981410617725	10,7788506577726	10,8154636066821	10,5095697027015	10,9482261155819
ND-39-RB	ND-39-RB	ND-39-RB	-0,076674211770655	1		11,1750924063547	11,1938006326533	10,9096942671963	11,0130807047197	11,0452327956846	11,0085070608669
UBI-P63E-RB	UBI-P63E-RB	UBI-P63E-RB	-0,198549465305496	1		11,2974065425895	11,0260970676496	11,3571065060474	11,1855293348267	10,9172927512387	10,9920134352733
EMP-RA	EMP-RA	EMP-RA	-0,138115000649304	1		11,0160991022299	10,6100693910017	10,7753118570977	10,7466970775052	10,6526811391711	10,6167369143835
14-3-3ZETA-RJ	14-3-3ZETA-RJ	14-3-3ZETA-RJ	-0,313770452069399	1		10,9520663700434	10,9274246709659	10,8232255736186	10,4936903611015	10,6354463367623	10,6321461690438
VHA16-1-RB	VHA16-1-RB	VHA16-1-RB	0,045830275386962	1		11,4485490306689	11,5314926275839	11,6380096310412	11,5346817120696	11,5874327940148	11,6358581656016
MACON1-RE	MACON1-RE	MACON1-RE	1,159086423352	1		3,50328287760008	8,62110369020897	8,66695405898103	9,63378147669437	9,3409886950897	8,4689712141857
NOT1-RG	NOT1-RG	NOT1-RG	0,105746392834416	1		11,1659045515684	11,0974470187602	11,3800048840314	11,2994828520472	11,3076047586556	11,3662921342876
CYP4E3-RA	CYP4E3-RA	CYP4E3-RA	-0,165024845064325	1		8,44310199813538	9,50064114667294	7,28288385484085	9,58006357836641	7,75559690077869	6,85137812901809
BRU1-RB	BRU1-RB	BRU1-RB	0,069135958700338	1		11,6763194039994	11,6632045226492	11,7185296807285	11,8147232311723	11,6459782880536	11,7998601785511
HEX-C-RA	HEX-C-RA	HEX-C-RA	-0,247216038905542	1		10,385809476625	10,2064232285598	10,7556917526245	9,88907458821776	10,3506827579518	10,3725597113676
SMVT-RA	SMVT-RA	SMVT-RA	0,693542784093658	1		8,81924800727922	9,11749315410857	9,70145396310482	9,87592501084303	9,95244231573632	10,0158812961452
CG43147-RC	CG43147-RC	CG43147-RC	0,197050389420363	1		9,48182435653777	9,51092618764118	9,52515586561732	8,87546174050611	9,84515938681868	10,1142617462221
UP-RN	UP-RN	UP-RN	-0,013796512050328	1		10,763934480737	10,6062371705442	10,7770823424797	10,6687808208272	10,9301384626753	10,4767586161724
CG9498-RA	CG9498-RA	CG9498-RA	-0,146262668800114	1		9,28371073929169	9,34837630824434	10,1484319449061	8,89840274725049	9,3389621360395	10,0404710003587
CG17633-RA	CG17633-RA	CG17633-RA	0,123750058889585	1		10,7486301506886	11,2984404724107	10,9612184181703	11,3562150659465	10,9778046904778	11,0714027513302
MSP300-RH	MSP300-RH	MSP300-RH	0,235229291308015	1		10,6375286761773	10,620555809372	10,5832635717658	10,7788432333867	10,8398709123712	10,92269432361
HSC70-5-RA	HSC70-5-RA	HSC70-5-RA	0,147261822413562	1		11,0160991022299	10,94346021965	11,0274220654573	11,2500153098625	10,8953959297627	11,2562339458723
CG9133-RB	CG9133-RB	CG9133-RB	0,119227636275268	1		11,3434672364898	11,3662869646112	11,4648366226356	11,5278671863635	11,4330754482836	11,5698208002623
SLF-RA	SLF-RA	SLF-RA	-0,355382310184043	1		9,85775919651253	9,99262421693371	9,05625165525278	9,17292310653917	9,7928185657099	8,89514974057377
RHEA-RB	RHEA-RB	RHEA-RB	0,140861683679619	1		8,65821786845009	9,47144672896417	8,08145133995899	8,59161094877959	9,72615511087061	8,19234898392431
CYP12A4-RA	CYP12A4-RA	CYP12A4-RA	-0,088033485244489	1		10,3169210611976	10,0739557692872	10,4696165092304	9,8031162398915	10,2290229834659	10,5058619024397
SALT-RB	SALT-RB	SALT-RB	0,450288262439223	1		8,85969789210514	8,79277513686635	10,0137594414116	9,66660566596925	9,69797027791213	9,97215068911656
ALAS-RA	ALAS-RA	ALAS-RA	-0,059146246483965	1		10,9134723178156	10,620555809372	10,5873055375132	10,6466917489014	10,5504270355382	10,763888922705
CG31523-RD	CG31523-RD	CG31523-RD	0,305819566533711	1		10,0144108593299	10,2327606049926	10,0969124467579	10,1972851488228	10,5113703774496	10,5316534530428
RPL37A-RA	RPL37A-RA	RPL37A-RA	0,036959185101914	1		11,0998970886757	11,3394145980088	11,2767913119326	11,2217101122823	11,3931036243997	11,2136217108889
L(2)EFL-RA	L(2)EFL-RA	L(2)EFL-RA	-0,326220175800636	1		9,95430946978217	10,0345761173642	8,79480114855826	9,21530231508328	9,49635081157443	9,38400279650473
PAPLA1-RE	PAPLA1-RE	PAPLA1-RE	0,513586204675542	1		6,53902265649202	9,1255475397125	9,2998518661283	8,69630686483404	9,25547297670676	9,64086498680462
CG11594-RD	CG11594-RD	CG11594-RD	-0,294604249879967	1		9,77859600421409	9,25356195286511	10,2034512159812	8,99278785460881	9,40437975425033	9,95046112613824
DRAT-RC	DRAT-RC	DRAT-RC	-0,245381635205279	1		9,11494263565573	9,12018294869655	10,4023832926372	9,54726057129078	9,37501166036537	9,38400279650473
EEF5-RA	EEF5-RA	EEF5-RA	-0,126994692435059	1		11,8516552097915	11,8322655371979	12,0664150920506	11,8314231627643	11,7752474641801	11,7738530490623
FIZ-RA	FIZ-RA	FIZ-RA	-0,053891667843043	1		10,3738892645473	10,500786705963	10,8146315154633	10,2415303134488	10,4959925231658	10,7755000872566
VRS-RA	VRS-RA	VRS-RA	0,076975154933351	1		11,0545671956597	11,0467443818167	11,1581674016414	11,0719227581175	11,1460359747328	11,2661446081026
CG7409-RA	CG7409-RA	CG7409-RA	-0,077524873203046	1		12,1735575201542	12,2504922893515	12,2487655319794	12,2998769150103	12,1339911574249	11,9919237910196
ACP26AB-RA	ACP26AB-RA	ACP26AB-RA	0,198376358800322	1		9,49655789019407	9,77776153071688	9,78828958472418	9,28161906208375	9,9903793850074	10,2380368452106
PSA-RB	PSA-RB	PSA-RB	0,131563683547018	1		10,1568665018598	10,0586131315242	10,7072996662893	10,3103491931334	10,5556719526009	10,5243313675683
SPIDEY-RA	SPIDEY-RA	SPIDEY-RA	-0,10758421009869	1		11,1089144881248	10,8032096425782	10,9225488935412	11,0596180598129	10,6412141779888	10,7992043796584
CG5945-RA	CG5945-RA	CG5945-RA	-0,258350633307559	1		10,5180549659337	10,3992488171175	10,1194172747733	10,0586869485842	10,3253163772095	9,87331354258333
CG10477-RB	CG10477-RB	CG10477-RB	0,120692514169682	1		10,3507631777456	10,4025669888211	10,3063433646565	10,2593617254045	10,3666862611276	10,7482605585289
DIEDEL-RA	DIEDEL-RA	DIEDEL-RA	0,488637451153495	1		8,0965885419531	6,70797921392199	8,73046696817361	9,69869962292108	6,54244480480163	7,62864336163054
ATPSYNF-RB	ATPSYNF-RB	ATPSYNF-RB	-0,189493946840788	1		10,6216550774954	10,2152558848667	10,2308396043627	10,1310340347555	10,3078089025202	10,0921467173838
CG17571-RA	CG17571-RA	CG17571-RA	-0,306411271781183	1		10,5598658581168	10,5840021430523	10,2828586083114	10,4185974187637	9,72149571079846	10,2993781657297
ACT5C-RC	ACT5C-RC	ACT5C-RC	1,32189147966791	1		8,90181435045875	2	7,32221897327565	8,98973917289639	9,19177175287798	8,95083012234821
CG3640-RA	CG3640-RA	CG3640-RA	0,249172027384718	1		9,85060905664264	10,2439025108103	10,2282534733017	10,1016820980227	10,4384772327292	10,5243313675683
ND-MLRQ-RB	ND-MLRQ-RB	ND-MLRQ-RB	-0,190737418107984	1		10,4093584375675	9,94335312293893	9,79354711580827	9,75365076321814	10,001952960335	9,88479465611072
CG14926-RA	CG14926-RA	CG14926-RA	0,177473566250297	1		10,446824159672	10,4925063904892	10,2398547295797	10,4242540798743	10,6801558104124	10,6055047518266
ATPSYNGAMMA-RC	ATPSYNGAMMA-RC	ATPSYNGAMMA-RC	-0,233745899304023	1		10,853215825222	10,7045021993088	10,6886082215095	10,4388584337	10,6567544941527	10,4460877238461
HSP83-RB	HSP83-RB	HSP83-RB	0,284433144800836	1		10,1614966129088	9,80810469340138	10,3757563704694	10,5287703777976	10,0985488300815	10,5783620922585
DROJ2-RA	DROJ2-RA	DROJ2-RA	-0,034915321600571	1		11,6419421721278	11,5530530383479	11,7969754081639	11,7450168068555	11,6578141141224	11,4832542940453
ACC-RF	ACC-RF	ACC-RF	0,591209080313669	1		8,66149032619914	8,08992877066086	9,3554197385517	9,51793306326329	9,78390745698598	8,59314427291865
SREBP-RC	SREBP-RC	SREBP-RC	-0,164410286839783	1		10,8525001529608	10,6571325261402	10,5222904809448	10,472007020333	10,5530518775549	10,5343896826372
MI-2-RC	MI-2-RC	MI-2-RC	0,003958338455435	1		9,08844213106393	9,38238451533191	7,9113237044908	8,66607004597082	9,6283234595562	8,01563403550398
GGAMMA30A-RF	GGAMMA30A-RF	GGAMMA30A-RF	0,082916528337023	1		9,90821998497452	9,29223859882127	9,66175555446579	9,65702877387467	10,1363799614709	9,24392218010049
MPC1-RB	MPC1-RB	MPC1-RB	-0,03223914287985	1		10,5090005162547	10,1377326413565	10,2165581701584	10,1213162574677	10,1164057560626	10,5188153125155
MGSTL-RA	MGSTL-RA	MGSTL-RA	-0,105923634984447	1		10,7088530276504	10,4299255896736	10,3197670910349	10,3619558277817	10,2410101489459	10,5515996548676
LOST-RA	LOST-RA	LOST-RA	-0,072499456713335	1		11,45893034921	11,31438293643	11,4499304323149	11,3455227526491	11,3378554096367	11,3279047342201
PPN-RE	PPN-RE	PPN-RE	-0,087218509232576	1		10,2303243891622	9,97935265985588	9,66175555446579	10,2051923726045	10,0286022844257	9,27697403901516
GALK-RC	GALK-RC	GALK-RC	-0,205722316052621	1		9,35416478721804	8,55504873539611	9,91430069286222	8,51733929025829	9,06018368192419	9,69892761316121
LARP-RB	LARP-RB	LARP-RB	-0,089369762764787	1		9,81725414777534	8,96724167801461	9,66175555446579	8,88861552188506	9,87763182135305	9,37792205364972
CYP1-RA	CYP1-RA	CYP1-RA	-0,134006921922487	1		11,5349428572451	11,4737742218309	11,5717236903439	11,3947558781047	11,412987167305	11,3724219892017
MAL-A7-RB	MAL-A7-RB	MAL-A7-RB	-0,576713878984288	1		9,25149967567049	8,25566488590177	9,17380972321809	6,26919180645858	8,10474291102945	9,34920137452027
TEQ-RD	TEQ-RD	TEQ-RD	-0,286395828285708	1		10,2843901548962	9,62137147671457	10,4486630406148	9,77505825809345	9,84801227199712	9,99219270707185
LSD-2-RA	LSD-2-RA	LSD-2-RA	0,185461594391116	1		10,4477721411626	10,1055180713026	10,3318630305956	10,8761565902374	10,2668232985933	10,2234159909686
CG1979-RA	CG1979-RA	CG1979-RA	0,014878172557631	1		11,1023072448564	10,850951046498	11,0842997180129	11,0683146105215	10,8794497434747	11,1364810580509
CG14034-RB	CG14034-RB	CG14034-RB	0,174660730670535	1		9,16422140224591	9,22385845185579	9,40892646244199	8,65841077427316	9,31853841945832	10,0288754735981
HSC70-3-RA	HSC70-3-RA	HSC70-3-RA	-0,172567088159775	1		10,8286815672579	10,8460849055669	10,9674345389167	10,4893796862075	10,8276378654655	10,7870185479073
CG17377-RB	CG17377-RB	CG17377-RB	0,176101910776467	1		10,6728210095151	10,7964988707483	10,8275034807444	10,8595519427958	10,9111677871034	11,0486155884337
BARAA1-RC	BARAA1-RC	BARAA1-RC	-0,149198897606619	1		9,47997203997873	8,12784544576034	9,99410424548669	9,0813753801059	9,05278388908975	9,53918397381077
GPDH1-RC	GPDH1-RC	GPDH1-RC	-0,168726871397768	1		10,9805128990204	10,6023947434693	11,007953385422	10,7779598891071	10,6689060052772	10,6716222862441
HSC70-5-RB	HSC70-5-RB	HSC70-5-RB	-1,46246981180651	1		8,96938631805067	9,23878664630425	9,10781089455907	7,2919486148134	8,80812653374051	2
HIS4R-RD	HIS4R-RD	HIS4R-RD	0,043624511260663	1		9,83185113042169	9,27302988034263	9,24972863873394	8,85550342948771	9,68366865090716	9,84273356519095
TTLL4B-RB	TTLL4B-RB	TTLL4B-RB	0,063044548924882	1		11,3306766679804	11,4245719433957	11,4637377265917	11,4797857130197	11,3419087889091	11,5791263406041
EIF3C-RA	EIF3C-RA	EIF3C-RA	-0,124619652986415	1		11,1391587859056	11,1686856719543	10,9510597471169	10,962661590245	11,0023409774444	10,9303321665972
CG30395-RB	CG30395-RB	CG30395-RB	0,173567586146133	1		9,4155349972937	9,3913195907338	9,61302552493767	9,01395012221433	9,58109485206616	10,1360428861826
EIF2A-RD	EIF2A-RD	EIF2A-RD	-0,269402940765638	1		10,1798698761445	9,86533871081233	9,78477388945164	9,30388257258965	10,0159735046682	9,64762021569846
CG34168-RA	CG34168-RA	CG34168-RA	0,102035805243928	1		10,7238004343625	10,8782200500853	10,6904883011279	10,7485018909777	10,887791479318	10,9591284702061
EEF1ALPHA1-RC	EEF1ALPHA1-RC	EEF1ALPHA1-RC	0,134688095167347	1		9,86060935957289	9,94638763303138	10,328244885443	9,83063893520236	10,2795587179058	10,4078039101964
HSC70-3-RC	HSC70-3-RC	HSC70-3-RC	-0,107585020341898	1		10,3138047738352	10,58594928551	10,7119349328206	10,2644161947048	10,2301168508148	10,7592181640494
MSR-110-RA	MSR-110-RA	MSR-110-RA	-0,363330286203394	1		10,5919490363943	10,2888249884977	10,4363915201166	10,0173681213607	10,1800527820457	10,0443155573578
CUL3-RF	CUL3-RF	CUL3-RF	0,027161960916136	1		11,1514303520398	10,9212686997627	11,1119191714496	11,1011740454206	11,0314950823818	11,1424716529459
CG12116-RA	CG12116-RA	CG12116-RA	0,639988807798495	1		8,57736591135053	8,67331893348824	9,74552500337479	9,96244348943162	9,47989182495023	9,73108637168725
NPC2G-RB	NPC2G-RB	NPC2G-RB	-0,282909959258661	1		10,4306124321566	9,9079896337392	9,97572019651354	9,92622538960682	9,9107544536549	9,67928255074373
CG6726-RB	CG6726-RB	CG6726-RB	-0,239205011644733	1		10,7041004371872	11,0403681599987	10,6212125719625	10,6428154083894	10,6288261577224	10,4008236136576
MAL-A3-RA	MAL-A3-RA	MAL-A3-RA	-0,204349631884466	1		7,79072098941845	7,61294911384428	9,0765219948318	5,87888130516415	7,08743572370979	9,31566198778079
FKBP14-RA	FKBP14-RA	FKBP14-RA	0,122380715530006	1		9,99767795236164	9,97787047783464	10,4881098238227	10,055774528755	10,2614835137481	10,5307402220595
HRB27C-RA	HRB27C-RA	HRB27C-RA	-0,397831362022952	1		10,4296531040856	10,0274295122824	10,1606903690824	9,82722717575819	9,95111618000068	9,6676981680697
COLT-RD	COLT-RD	COLT-RD	-0,222191281233195	1		9,6916379015705	9,91575142743259	9,19250406869094	8,80436520839175	9,85228104977452	9,38400279650473
CG4607-RB	CG4607-RB	CG4607-RB	-0,02446072112032	1		8,18110161496873	7,85822993273751	9,31211522545285	7,42429514207796	7,96981053597619	9,48363687592319
SPASE22-23-RB	SPASE22-23-RB	SPASE22-23-RB	0,222103095131719	1		9,08112943121631	9,18070325299674	9,30967087880387	8,61158105217229	9,3470513477293	9,97080460284568
RHEA-RF	RHEA-RF	RHEA-RF	-0,129669350324286	1		10,6115389057827	10,4036713522792	10,2791152912029	10,4433224994564	9,93376456070319	10,4880941543165
AG5R-RA	AG5R-RA	AG5R-RA	0,079727117517598	1		10,843163961705	11,1595623275397	10,9935582662703	11,014581386629	11,0545249748038	11,176734956635
RPL36-RA	RPL36-RA	RPL36-RA	-0,137876749779539	1		10,6655053433031	10,3358661853344	10,4035299111541	10,2568278345986	10,47122688604	10,2766797110246
NRG-RC	NRG-RC	NRG-RC	-0,37140802872425	1		9,01870426870469	9,08206166202849	9,0678695569126	9,41259921850504	9,10856881683766	2
CG2918-RA	CG2918-RA	CG2918-RA	-0,097661644222332	1		10,2918002246263	10,361099618292	10,8394145739035	10,2363948803141	10,3547003073112	10,6406362797303
ALDH-RA	ALDH-RA	ALDH-RA	0,251613959597481	1		9,65926589466617	10,3554033783333	9,92072183381582	10,4687262266136	9,83800239429483	10,3897858811253
ORB-RD	ORB-RD	ORB-RD	0,12418842166179	1		11,0433222436268	11,1764600225559	11,199682485659	11,2404280697055	11,2271647770867	11,3247470105795
CG5214-RA	CG5214-RA	CG5214-RA	-0,094197466625	1		11,0774101696289	11,1076482699721	10,9596601940562	10,8794547090155	11,0004190016695	10,9833616456234
MHC-RL	MHC-RL	MHC-RL	-0,313838337956266	1		10,3517764059562	10,2202789435155	9,95553617295946	9,89885871031311	10,1021379409544	9,56795718004665
EIF3B-RA	EIF3B-RA	EIF3B-RA	-0,027902528103983	1		11,0938540236915	10,9135366122028	10,9689843932073	10,960327408067	11,0182586423993	10,9199068700826
ACER-RA	ACER-RA	ACER-RA	-0,169302478042613	1		10,6474648599264	10,2959796967655	10,1915522748623	10,2993101660405	10,1618250999264	10,2075029604563
AQRS-RA	AQRS-RA	AQRS-RA	0,21945902293403	1		9,6787761325811	9,74850597674938	9,91430069286222	9,59618956180024	9,99938906646459	10,3196116010159
TM2-RA	TM2-RA	TM2-RA	-0,062300765465773	1		10,8610648774547	11,195076868945	10,9920346013954	10,9256516216339	11,1042906940993	10,8373737315114
BFC-RA	BFC-RA	BFC-RA	0,20758692514597	1		10,4534469861283	10,4503765773362	10,5159429887109	10,591451633727	10,602882131648	10,8329352813453
KPC1-RA	KPC1-RA	KPC1-RA	0,091901478582179	1		9,87618539544205	8,84898784263693	8,80871623377846	9,5901634214214	9,46510229422653	8,94809655481234
CG9674-RD	CG9674-RD	CG9674-RD	-0,022977257071964	1		10,2445775683444	9,98968551477469	9,48455705458614	10,1002693800096	10,023564030423	9,57506170248061
MARF-RC	MARF-RC	MARF-RC	0,027146814800664	1		10,5790282128543	9,96146517543878	10,4913488833151	10,5874237804114	10,3516881946424	10,2256750201715
SCPR-A-RA	SCPR-A-RA	SCPR-A-RA	0,017691034597256	1		10,8843590224114	10,6709572089136	10,6339692979657	10,7376389866272	10,6849504303652	10,8307109251545
CG14629-RA	CG14629-RA	CG14629-RA	-0,220873995319735	1		10,4851894997242	9,90018585510446	10,4408659776791	10,0292947450199	10,0853118329355	10,1203451221753
ALPHA-EST7-RA	ALPHA-EST7-RA	ALPHA-EST7-RA	-0,316782187560776	1		10,2833284597056	9,87969624243433	10,3306579901494	9,60617752834729	9,80167497081599	10,1300254812706
CG8547-RC	CG8547-RC	CG8547-RC	-0,06696217056584	1		10,7478606558516	10,6262437092496	10,5085021105508	10,4399757457714	10,6640576758478	10,5792456796059
MT:SRRNA-RA	MT:SRRNA-RA	MT:SRRNA-RA	-0,361130698026448	1		10,4712714661246	10,370167078693	10,7358011391376	10,5033425435027	9,76591839600225	10,1610454438086
TEP4-RA	TEP4-RA	TEP4-RA	-0,149135236198184	1		10,6132298680913	10,1230568651195	10,4794366096626	10,2234757479255	10,3405896632527	10,2469611961866
CG4572-RD	CG4572-RD	CG4572-RD	-0,106076523622615	1		10,5117228229106	9,92808408754582	10,0969124467579	10,1800026910867	10,0804681074628	10,0210930199533
ACP63F-RB	ACP63F-RB	ACP63F-RB	0,344827423271656	1		9,05150223310511	9,07929977688787	9,12459580734229	8,70748426417527	9,39855376714891	9,92566413472006
CG10096-RB	CG10096-RB	CG10096-RB	-0,011255358361128	1		11,5900783900394	11,6234694071038	11,5783387279935	11,61601850729	11,5030713045588	11,636707241749
WHD-RB	WHD-RB	WHD-RB	-0,409167060272013	1		10,1626518225724	9,90954533678948	9,43158526202439	9,56170374672679	9,25976419897232	9,53736645125817
CG9016-RB	CG9016-RB	CG9016-RB	0,117689747363895	1		10,4151861036748	10,2152558848667	10,1862321906877	10,2428113205348	10,3334822466985	10,5818931993304
TSP42EE-RA	TSP42EE-RA	TSP42EE-RA	0,022812376028755	1		10,76164915549	10,6919010538934	10,548441810931	10,7972696101943	10,8123818257131	10,4402636267014
MYO61F-RA	MYO61F-RA	MYO61F-RA	-0,53343438477876	1		9,90684186834244	9,64397706774396	9,79004422480454	9,38037017320876	9,64646263306235	8,5066150724851
FER1HCH-RC	FER1HCH-RC	FER1HCH-RC	-0,295900263537124	1		9,72486442280938	9,54335408898914	9,63271548819225	8,93373166586787	8,88791767598814	9,94086843198967
GSTT4-RA	GSTT4-RA	GSTT4-RA	-0,196086099268074	1		10,735492590597	10,53545729369	11,0583268330685	10,6360066493621	10,4403688033325	10,7019567488062
SERCA-RH	SERCA-RH	SERCA-RH	0,022630545240063	1		11,1220388823609	10,9396583669235	11,1689958685874	11,0891173530799	11,1191279077158	11,100005517418
CG15096-RB	CG15096-RB	CG15096-RB	-0,099334995790551	1		9,65270340576301	8,86511258977893	9,98800222165876	9,22311166830692	9,2140568477725	9,88193293209958
CG7630-RA	CG7630-RA	CG7630-RA	-0,227910712739514	1		10,5090005162547	10,2000809153565	10,0840974836899	9,97791125750062	10,056002499103	10,1105993696756
SDHA-RB	SDHA-RB	SDHA-RB	-0,171032485499145	1		10,7072705697694	10,5444970240825	10,3839123647054	10,4499928051673	10,4767672175747	10,2017769282798
CG2852-RA	CG2852-RA	CG2852-RA	-0,041098602005817	1		10,7347160546412	10,5956457722028	10,5943518424995	10,4455493631386	10,636271727238	10,7108534641916
SSP5-RA	SSP5-RA	SSP5-RA	0,088508313280284	1		11,1047133813613	11,0705811694426	11,2258460318081	11,2436309006142	11,095314565243	11,3226380152029
14-3-3ZETA-RE	14-3-3ZETA-RE	14-3-3ZETA-RE	0,078117610399534	1		9,95430946978217	9,62894609831217	10,256449099798	10,3922872435102	10,1352126323222	9,46272155334616
CAM-RA	CAM-RA	CAM-RA	-0,016180481897166	1		11,291082066328	11,3747589484015	11,7395664786303	11,6831390057638	11,3086406588479	11,377510380914
LECTIN-29CA-RA	LECTIN-29CA-RA	LECTIN-29CA-RA	0,216813018225905	1		8,99814392228004	9,19353050941186	9,59908089038632	8,97131053985868	9,32469595038344	10,008028238288
CG15628-RB	CG15628-RB	CG15628-RB	1,00650251704355	1		8,38489901370848	8,30378179781085	6,89652675681403	8,25829606100686	9,32469595038344	9,19633932771119
CG3330-RA	CG3330-RA	CG3330-RA	0,034065507755863	1		11,0096938320989	10,9502784087253	11,0706500935974	10,9995038563392	10,9455370393938	11,1790682162329
CG42393-RA	CG42393-RA	CG42393-RA	0,233404350633858	1		10,1695637224554	10,2635003371816	10,4728973086724	10,4818048730354	10,3942722053713	10,7228976039235
CUL1-RD	CUL1-RD	CUL1-RD	0,850108794603388	1		7,43302698278915	9,26576015822917	6,34834023951923	9,27412088330149	8,71118238849712	9,02274406603762
WUPA-RA	WUPA-RA	WUPA-RA	0,092169269402621	1		10,4344433780321	10,6891864290963	10,1862321906877	10,7082648923839	10,5986535686393	10,2918516248763
CG17560-RA	CG17560-RA	CG17560-RA	-0,044326934360973	1		10,1097292740966	9,30647913969268	9,82811604769111	9,59217493297787	9,62167043886723	9,9775225097773
TPI-RB	TPI-RB	TPI-RB	-0,15443913920376	1		10,7895849461491	10,7650489351148	10,7266684926306	10,4544226035863	10,5867472279432	10,7607767643929
RPL7-RB	RPL7-RB	RPL7-RB	-0,174284972344916	1		9,72486442280938	8,98505812427563	9,12181184813684	8,51309880386634	9,56731203564712	9,15426642131738
GBS-70E-RC	GBS-70E-RC	GBS-70E-RC	-0,117428696467817	1		9,99638273109232	9,43949718529695	10,2890759670035	9,58411200422262	10,0197737595929	9,860287126222
KST-RF	KST-RF	KST-RF	-0,261554121679256	1		10,3698938728654	10,3427919162099	10,8529079141195	10,2299497751995	10,1293617765731	10,4615046742335
FAS1-RG	FAS1-RG	FAS1-RG	0,120112706901353	1		10,783590442758	10,6882804178801	10,5669815050817	10,8843877930628	10,8434492150076	10,6724505786815
CG8997-RB	CG8997-RB	CG8997-RB	0,205459745372537	1		7,56469771966417	7,17961259612275	8,6321622934007	6,8152847053333	6,67687861546743	9,28998563788244
CG6230-RA	CG6230-RA	CG6230-RA	-0,007306278022287	1		11,0613962108389	11,0015074502551	11,0199651706319	10,9657679701113	10,9673474628771	11,122607550591
CG6287-RA	CG6287-RA	CG6287-RA	-0,141090974180091	1		10,4277325320887	10,1561975502858	10,5359483173578	10,0615935008508	10,1317049670212	10,4918529607112
MHC-RR	MHC-RR	MHC-RR	0,357113752330849	1		9,51295522742988	9,66623390926089	9,0936727329732	9,9420842295935	10,0398744337259	9,31566198778079
OCN-RA	OCN-RA	OCN-RA	0,077428690208908	1		11,2168412738942	11,1654339537469	11,2483562690177	11,3117417786789	11,2106350553201	11,338902654347
GLYS-RA	GLYS-RA	GLYS-RA	-0,907659593820985	1		9,21632954875583	6,61949592652341	8,539239952871	6,78746467130048	6,81158581166919	8,45363427126022
TRPRS-M-RB	TRPRS-M-RB	TRPRS-M-RB	0,535938979887358	1		9,33379775574792	9,2681874714361	9,3812576182883	10,3152284445169	9,44639959236786	9,68092989522432
PIX-RA	PIX-RA	PIX-RA	-0,046452128508862	1		11,0032599970124	10,9668106846329	10,8753955993967	10,8385237216493	10,9043316336479	10,963872464841
CG3308-RA	CG3308-RA	CG3308-RA	-0,127647560294067	1		10,6800997662854	10,6356739914165	10,3450524665896	10,434380512103	10,5265860446471	10,3353873055162
SALTO-RE	SALTO-RE	SALTO-RE	0,262632389434079	1		9,93821019097445	9,60993445092137	10,0855270027147	10,270709480382	9,7522778522428	10,3643815529462
CG31948-RB	CG31948-RB	CG31948-RB	0,24606429591928	1		10,3778736219648	10,4789486849744	10,6989184709003	10,8007528691485	10,6567544941527	10,8454755941975
CG10527-RA	CG10527-RA	CG10527-RA	-0,171334020423758	1		10,5953751347001	10,6431740850147	10,3124605465754	10,330973000389	10,4886987741175	10,2290569453954
ORB2-RA	ORB2-RA	ORB2-RA	0,256473457566994	1		9,66090186321829	10,0822562148506	10,3734175923762	10,2606270038508	10,2388380595104	10,4586265173373
NINAC-RD	NINAC-RD	NINAC-RD	0,144093976035376	1		10,1878351807483	10,1795960906757	9,89974777260986	10,6004733971563	10,2136211118498	9,79180629150459
ACT88F-RA	ACT88F-RA	ACT88F-RA	-0,326328474425991	1		9,76039829736813	9,34378070214088	8,60450977588882	9,25393310059319	9,16913701551368	8,39863341065323
KPC1-RB	KPC1-RB	KPC1-RB	0,039257322458432	1		7,47082373711558	9,43085644277442	9,30967087880387	8,57543341730497	8,72676596694041	9,52641296740253
CG13323-RA	CG13323-RA	CG13323-RA	0,10211155672412	1		9,30479205252881	9,46933863166781	9,61104166742168	8,86218692506525	9,64810039555785	9,97886234547368
CG12091-RA	CG12091-RA	CG12091-RA	0,034617032889162	1		9,91097227522837	9,60993445092137	9,88175917364155	9,36162507409491	10,0473405663621	10,0158812961452
CTRIP-RM	CTRIP-RM	CTRIP-RM	0,125135786610093	1		11,2665780979596	11,2568797530345	11,4653857569322	11,5910898480706	11,3322633525754	11,4386723802089
LNCRNA:CR42862-RE	LNCRNA:CR42862-RE	LNCRNA:CR42862-RE	0,244382202005467	1		9,2427871962459	9,21381980980044	8,37125264675812	9,51581525051696	9,60490240886442	8,23334125245536
CG8565-RA	CG8565-RA	CG8565-RA	0,166181054742935	1		10,3917328510987	10,4201361544856	10,7045113409661	10,641844693691	10,5372307093284	10,8381121474602
CG9485-RC	CG9485-RC	CG9485-RC	-1,65060785696428	1		9,173419948364	8,54307142108306	8,94725259517026	5,87888130516415	6,63784721469321	8,2732008881451
14-3-3ZETA-RK	14-3-3ZETA-RK	14-3-3ZETA-RK	1,93992311197549	1		2	7,83221819900656	2	6,78746467130048	7,7677004214594	9,08379054331352
CG43101-RA	CG43101-RA	CG43101-RA	-0,081270536284401	1		10,1204702329774	10,4058775463008	10,0798004081351	9,94680808569913	9,91756031199115	10,454780021153
TWEEK-RH	TWEEK-RH	TWEEK-RH	-0,761135954894063	1		8,1441500462732	8,40430809129571	8,60051579098902	5,68140511082973	2	9,0912428795059
EIF1A-RA	EIF1A-RA	EIF1A-RA	0,013685750044903	1		10,3127645137342	10,0808761194095	10,7367112321564	10,3830222362838	10,5194457164153	10,3395651877406
IDH3B-RB	IDH3B-RB	IDH3B-RB	-0,121290888548582	1		10,7128015950198	10,6186548485098	10,6192399482928	10,3945942282021	10,6624379385268	10,5188153125155
PAPLA1-RB	PAPLA1-RB	PAPLA1-RB	0,113433556476793	1		9,071321146183	7,5263735432462	6,20839039163067	8,93690089671409	5,98119662277507	8,26443787529621
SARM-RH	SARM-RH	SARM-RH	-0,577006114853296	1		9,68682816536136	9,66623390926089	9,55229001236323	8,31298413931425	9,5054142028136	9,1255203312849
TACC-RK	TACC-RK	TACC-RK	-0,197561365766152	1		10,1522214833151	9,5887281424649	10,4172187189359	9,91662572766599	9,69480436814956	10,0532465475609
GCS2ALPHA-RB	GCS2ALPHA-RB	GCS2ALPHA-RB	-0,235578084584649	1		10,7370444097123	10,4418009430723	10,7999030890438	10,434380512103	10,4610140198651	10,4028214327306
NACALPHA-RC	NACALPHA-RC	NACALPHA-RC	-0,461162090029538	1		9,74196811480587	8,74826078040556	8,94725259517026	8,5341776843171	8,62065986556948	9,05613115690712
CG13618-RA	CG13618-RA	CG13618-RA	-0,111760580576194	1		9,27091248501609	9,40902542235878	8,49259025649616	9,16753709103057	9,5054142028136	7,86726449966026
BIC-RA	BIC-RA	BIC-RA	-0,005910106663195	1		11,4650298345807	11,4774500686548	11,5139710789784	11,4819570412182	11,4848574815061	11,4714046547912
CG34417-RX	CG34417-RX	CG34417-RX	-0,335152100352095	1		10,3887742038616	10,0572102214563	10,0107529399274	9,94994875189908	9,83225112643281	9,6956719566794
PFRX-RD	PFRX-RD	PFRX-RD	-0,283015039143266	1		8,83092130583727	8,31321555856888	9,83152781641814	8,77278894730683	8,27551899100616	9,3198973002509
AAY-RA	AAY-RA	AAY-RA	-0,123726230327078	1		9,46693880271937	9,39576646207704	10,2952666466442	9,78036086369857	9,19177175287798	9,90325876503865
JON25BII-RB	JON25BII-RB	JON25BII-RB	-2,05198355788357	1		2	8,87470163382032	8,92506743886131	7,35963895798329	6,1754156133904	2
PS-RK	PS-RK	PS-RK	0,29324681531792	1		9,2406008304113	9,78116468090654	8,85973415989751	10,0352212858681	8,99732698762479	9,69077465498119
CG16926-RA	CG16926-RA	CG16926-RA	0,230413164217131	1		9,64941093303687	9,25110988625605	9,40205884055983	9,35216039231817	10,001952960335	9,58741104830769
ALDH7A1-RA	ALDH7A1-RA	ALDH7A1-RA	-0,002097122369209	1		8,89070296547322	8,54307142108306	9,69584920491179	8,74050608243838	8,73911275590865	9,67763332308873
NPL4-RB	NPL4-RB	NPL4-RB	-0,421478006227615	1		10,0647121148544	10,1705416977023	9,66940185406685	9,52004777171025	9,75075424438631	9,40009391537376
4E-T-RB	4E-T-RB	4E-T-RB	0,182821330892972	1		8,68419201686387	8,11711341263822	6,29001581132909	2	8,7080453709833	8,80436035159823
CG5790-RA	CG5790-RA	CG5790-RA	0,148441088872822	1		10,5729586635533	10,5917749945266	10,6133058422382	10,690536781313	10,6412141779888	10,8788716242987
CG2930-RB	CG2930-RB	CG2930-RB	-0,494577550094208	1		9,837648819743	9,05138616550206	9,91107937329269	9,07850844913431	9,03286351848005	9,34088934245404
CYP6A2-RA	CYP6A2-RA	CYP6A2-RA	0,277903169127147	1		9,48367429790497	9,43518328303274	10,0898070806078	9,78915545796194	9,99295932623343	10,1300254812706
RPS21-RE	RPS21-RE	RPS21-RE	-0,020586030341442	1		9,78160676341486	9,34147739778517	9,29244350022983	9,23345881431274	9,87483696695083	9,19172469460836
ALPHATUB84D-RA	ALPHATUB84D-RA	ALPHATUB84D-RA	0,061818034795263	1		10,5017158177069	10,4956170807482	10,4870285192719	10,3772012456514	10,6037263590028	10,6699642733637
MSP300-RG	MSP300-RG	MSP300-RG	-0,265507677363729	1		10,5996463475636	10,4535793435822	10,4081072938505	10,1365578019659	10,251821811516	10,2821165860514
UP-RO	UP-RO	UP-RO	-0,251050837324213	1		9,88740872069107	9,96146517543878	9,37892774857356	9,68933410995418	9,776439255372	8,94535779797534
ACC-RC	ACC-RC	ACC-RC	-0,318904496881703	1		9,36825253909023	8,35948065941082	9,94612436557546	9,24117076226732	8,72676596694041	9,12309876775122
SM-RB	SM-RB	SM-RB	0,099518934531162	1		10,8453238361339	10,8379380181079	11,0124695328247	11,0280177382037	10,8312466005346	11,1256348999616
CG15109-RE	CG15109-RE	CG15109-RE	0,18837341629741	1		10,4113036097151	10,4179516740109	10,6349459282916	10,6340553728971	10,5986535686393	10,7969273626725
LNCRNA:CR32652-RB	LNCRNA:CR32652-RB	LNCRNA:CR32652-RB	0,187954600002623	1		10,1614966129088	10,13507539859	10,1388250788887	10,174643090093	10,2763853871411	10,5224950249203
EIF4G1-RA	EIF4G1-RA	EIF4G1-RA	-0,231826895452276	1		10,9162146156897	10,7555651944069	10,8671076418514	10,6369812988072	10,5704298307802	10,6431736005546
SPN75F-RB	SPN75F-RB	SPN75F-RB	0,246660154136766	1		8,93193662687031	9,14944436099972	9,43831408255876	8,80783139822825	9,43126087687406	9,86753854009069
CG9674-RG	CG9674-RG	CG9674-RG	0,349905549603567	1		9,01102843519627	10,0515848990336	9,55229001236323	10,1543653662858	9,81777184298419	9,84714201893169
EEF2-RC	EEF2-RC	EEF2-RC	-0,620420962709419	1		9,47997203997873	9,30883895680467	9,70517840830742	9,21530231508328	7,68076254797225	9,28782517112237
YPS-RA	YPS-RA	YPS-RA	-0,086725118240093	1		10,7190969100497	10,7161055231757	10,6533773846927	10,4632416029471	10,6037263590028	10,7474746785314
CPX-RY	CPX-RY	CPX-RY	0,242342070828778	1		9,75274764694453	9,66991022787079	10,0301841305877	10,3393802015913	10,189080982875	9,56260573397467
CG15093-RB	CG15093-RB	CG15093-RB	-0,116834676552753	1		9,4500068924147	9,1729517960391	9,63466978470642	8,69256173790736	9,16227676147722	9,85153704275571
RPL36-RE	RPL36-RE	RPL36-RE	-0,055209625262172	1		10,7805838247651	10,7624686369497	10,9169390826123	10,6630509803556	10,9057014582225	10,7172895157683
HIS4R-RA	HIS4R-RA	HIS4R-RA	-0,189838337980698	1		10,2886291397333	10,5742268150005	10,2321309335358	10,4752803702129	10,2464261081314	9,73426317002579
HPRNA:CR18854-RD	HPRNA:CR18854-RD	HPRNA:CR18854-RD	-0,273228947541385	1		10,5677357911532	10,4364151699261	10,2841042254162	10,1946397473787	10,0498207155907	10,2369174097065
ACSL-RI	ACSL-RI	ACSL-RI	0,050153012583299	1		10,3334285219484	10,6562061532764	10,9682096741836	10,690536781313	10,6913185704665	10,7916003052133
CG31523-RG	CG31523-RG	CG31523-RG	-0,039671510057795	1		10,4971441311632	10,3066456669621	10,3521962028304	10,7475997664694	9,99424756878603	10,1960280789877
PINO-RA	PINO-RA	PINO-RA	0,000474088633781	1		10,4439764720012	10,6524947019796	10,2398547295797	10,8007528691485	10,3171040244521	10,1739711131764
UP-RP	UP-RP	UP-RP	0,073626717948577	1		10,0806895121017	10,2512829285192	9,9664395696722	10,0860655892856	10,4280290286046	9,97886234547368
CPX-RJ	CPX-RJ	CPX-RJ	-0,086693637472985	1		9,28583278698145	9,72395958603791	8,4037035901005	8,68126766899714	9,20740738930191	9,4550401707601
MHC-RU	MHC-RU	MHC-RU	-0,517749957785934	1		10,0585195368618	9,56720546438223	9,83832724381483	9,35216039231817	9,17369246183556	9,4258651469645
CG31820-RA	CG31820-RA	CG31820-RA	0,097674674653839	1		10,1787283769765	10,1718386667339	9,83832724381483	10,0083580007668	10,1199507707925	10,3561567708447
PCB-RE	PCB-RE	PCB-RE	0,08712673562698	1		11,0090517382091	10,9135366122028	11,0192173569134	11,0955128569911	10,9836537413829	11,1232135288853
IDGF2-RA	IDGF2-RA	IDGF2-RA	-0,210908478764464	1		10,3548118279321	9,91420240581621	10,1525296703687	9,87096285454674	10,078040132647	9,86609117020687
REGUCALCIN-RC	REGUCALCIN-RC	REGUCALCIN-RC	-0,107233510520583	1		10,7362687088043	10,4642041698105	10,7193205210007	10,5350579215317	10,3854626875245	10,6798838885277
PIF1A-RG	PIF1A-RG	PIF1A-RG	-0,413959133486248	1		10,4449263259123	10,2377231894461	10,4475517511214	10,1324169605708	9,93107646029391	9,82496379306456
PIF1B-RC	PIF1B-RC	PIF1B-RC	-0,413959133486248	1		10,4449263259123	10,2377231894461	10,4475517511214	10,1324169605708	9,93107646029391	9,82496379306456
EIF2A-RC	EIF2A-RC	EIF2A-RC	0,328718870506759	1		9,39602194448626	9,62516375866327	10,1374474323239	10,027809297913	10,0658385855272	10,1444253094327
CG1324-RA	CG1324-RA	CG1324-RA	0,041758075028707	1		10,7563026094524	10,86545175804	10,90160157117	10,7937779208624	10,8145711620658	11,0299938632816
CG18135-RA	CG18135-RA	CG18135-RA	-0,391918716517807	1		10,324166327331	10,1095844512589	10,2615168955589	9,71540584397782	9,95376723359779	9,85153704275571
NEPL11-RA	NEPL11-RA	NEPL11-RA	-0,208568898938196	1		9,97286767611612	9,46299579413663	9,95709885529819	9,31853630408772	9,49453128060615	9,9394928254397
GW-RE	GW-RE	GW-RE	0,455288037724689	1		8,85969789210514	9,68270406671115	8,58442835419307	9,4987598899606	9,56037093296263	9,6560200130141
CG3702-RA	CG3702-RA	CG3702-RA	0,593574418452193	1		9,24497025371453	9,46511317331584	8,86640224554794	10,0023198392539	9,7477021929843	9,63747547378672
CG33109-RA	CG33109-RA	CG33109-RA	0,578119058472648	1		8,45446603668665	8,02251632935989	8,94410409774025	8,80436520839175	8,64382852987816	9,63237622589602
CG30015-RF	CG30015-RF	CG30015-RF	-0,086964154069698	1		9,87054082050261	9,74328108029489	9,98033821772649	9,62201582627335	9,39465666406479	10,2029239542804
DPPIII-RC	DPPIII-RC	DPPIII-RC	0,048334355302885	1		10,5694788503468	10,7036057584818	10,3734175923762	10,5433989130654	10,6428579060372	10,621891641406
BGM-RA	BGM-RA	BGM-RA	-0,566499314354278	1		9,51476570262692	9,37113728552853	8,1098275014633	8,72225401804242	8,45089918901639	8,49167518894624
COX7A-RA	COX7A-RA	COX7A-RA	-0,074472952330714	1		10,4334865948345	10,2089523674742	10,2047672828768	10,0630445840272	10,1572319667807	10,3958169287143
CG11598-RB	CG11598-RB	CG11598-RB	0,227123399468015	1		8,94542338602206	9,05981710307238	9,24205766473093	8,70748426417527	9,16227676147722	9,83978709434122
CG42390-RB	CG42390-RB	CG42390-RB	-0,002590532148398	1		10,4344433780321	10,4244952174054	10,157975262008	10,4665348785868	10,4776885411556	10,0417536580446
ADIPOR-RA	ADIPOR-RA	ADIPOR-RA	0,440773082603404	1		9,6787761325811	9,18327784445883	9,44501166509001	9,94050616741622	9,98131308399518	9,73426317002579
ATPSYNE-RA	ATPSYNE-RA	ATPSYNE-RA	-0,149250340203072	1		10,7601235916733	10,6403661171312	10,5525823813478	10,4632416029471	10,5077667776636	10,5434731484795
FATP1-RE	FATP1-RE	FATP1-RE	-0,146061161278366	1		10,879449171897	10,5898357041963	10,7832619866854	10,7494034517354	10,5635037482784	10,5086474407902
JAFRAC1-RB	JAFRAC1-RB	JAFRAC1-RB	-0,351951091928713	1		10,5945193725966	10,4364151699261	10,5180619240104	10,3066788946633	10,0096174161553	10,1728008260253
OBP19D-RB	OBP19D-RB	OBP19D-RB	-0,036783735846769	1		10,9507295261831	11,0594129009504	10,8704285405444	10,8909391085727	10,9771533297131	10,9065924164374
TRXT-RA	TRXT-RA	TRXT-RA	0,111342553614409	1		10,5422218770972	10,4025669888211	10,5690268410328	10,5245634066693	10,6453199919837	10,6765849226542
RPL29-RA	RPL29-RA	RPL29-RA	-0,190989751131973	1		10,1889694998851	10,0072286028073	9,87681401321802	9,58208921135784	10,0448561461447	9,85445963788925
MINO-RC	MINO-RC	MINO-RC	0,272070842557524	1		8,33658458295544	9,20624472078989	9,51670317562954	9,03184537260504	9,18276042749864	9,78109433674457
LDSDH1-RA	LDSDH1-RA	LDSDH1-RA	-0,206330140788136	1		10,5659906234537	10,4799961207802	10,6763276179224	10,2130564940525	10,3191614993988	10,5560946791774
ACSL-RC	ACSL-RC	ACSL-RC	-1,69638640553062	1		9,18256021642751	8,47745678195074	8,11543636809608	7,03231494048041	6,5841063528169	7,29173451129712
ALD1-RE	ALD1-RE	ALD1-RE	-0,114746470075152	1		10,7041004371872	10,6837418074825	10,6933038346471	10,4321363284329	10,5608978708198	10,7276872464562
CAND1-RB	CAND1-RB	CAND1-RB	0,95098458026461	1		7,79072098941845	7,96980584906625	8,0169867651402	8,99886595855226	7,77970324362298	9,39005801747543
CG33655-RB	CG33655-RB	CG33655-RB	-0,263454667374114	1		9,97943817490551	9,50887503688839	9,54191410896844	9,12092545845314	9,42171787048363	9,69404136920935
CG4734-RA	CG4734-RA	CG4734-RA	0,354745407604599	1		7,92748531559699	7,83876523227173	8,77012204894182	7,52880857047846	8,22374115566289	9,39809231308563
LPR2-RB	LPR2-RB	LPR2-RB	-0,079224982254825	1		9,4290387804628	8,05661625967749	9,28996556683107	8,69630686483404	9,38486759991136	8,69448212816149
CG4669-RA	CG4669-RA	CG4669-RA	0,114200651755309	1		11,0533220760904	10,9985868055038	11,1547667698662	11,2372181125824	11,1448764356049	11,1697124506614
CG10254-RA	CG10254-RA	CG10254-RA	-0,152420291054158	1		10,5816216516921	10,1705416977023	10,6417638913954	10,379532461047	10,3486697800123	10,2514027547954
CG46059-RA	CG46059-RA	CG46059-RA	0,114483020536444	1		10,0372637001337	9,99555694526057	9,89812168237377	9,84420585783534	10,0584678148203	10,3311972894691
SGP-RB	SGP-RB	SGP-RB	0,325820374924681	1		9,18028057261134	8,91553307197414	8,31873611610993	9,34502090886216	8,2797510865309	9,58741104830769
DP1-RA	DP1-RA	DP1-RA	-0,261548462071145	1		10,8575024193395	10,8123862792496	10,9113073731779	10,5701788276845	10,6288261577224	10,5985489331076
AGBE-RA	AGBE-RA	AGBE-RA	-0,216884715505554	1		9,84486332015046	9,38462347745431	10,1822292133214	9,40575334713627	9,52515547789027	9,89476622274662
SALTO-RA	SALTO-RA	SALTO-RA	0,069966786474733	1		10,9805128990204	10,7964988707483	10,9767087880077	11,0383823995322	10,9395310677906	10,9926768134405
REXO5-RB	REXO5-RB	REXO5-RB	0,101176997237875	1		10,3054616146752	10,3914766079494	10,4035299111541	10,3369831391602	10,636271727238	10,41177753978
TM2-RC	TM2-RC	TM2-RC	0,067293985006091	1		10,378867994349	10,2549590269472	10,1291538119349	10,3548647738527	10,4795294250866	10,1191304973836
CG10570-RA	CG10570-RA	CG10570-RA	-0,204815051926532	1		10,2748066530579	9,90174999144048	9,84846667415436	9,87922365846824	9,92703489515842	9,63067246350993
CG42502-RA	CG42502-RA	CG42502-RA	-0,204815051926532	1		10,2748066530579	9,90174999144048	9,84846667415436	9,87922365846824	9,92703489515842	9,63067246350993
CG43755-RB	CG43755-RB	CG43755-RB	0,080049324953218	1		10,7692528701004	10,5444970240825	10,868769046733	10,8637210556185	10,6849504303652	10,8846015286209
EIF2A-RE	EIF2A-RE	EIF2A-RE	-0,684644203633641	1		9,53987664918699	9,35295732183092	8,539239952871	8,38436754896023	8,38956294030126	8,77072031958086
SPP-RA	SPP-RA	SPP-RA	0,158759390817499	1		9,73110743342258	9,79973985271323	10,0182574785687	9,72093186895445	9,98390927472219	10,2777687263983
CG9130-RA	CG9130-RA	CG9130-RA	-0,029877612382366	1		11,2345272711585	11,2247479437342	11,2742863249214	11,1895207112321	11,2100807895509	11,2429129271342
CG9133-RC	CG9133-RC	CG9133-RC	-0,029877612382366	1		11,2345272711585	11,2247479437342	11,2742863249214	11,1895207112321	11,2100807895509	11,2429129271342
IDH3A-RC	IDH3A-RC	IDH3A-RC	0,005385312549315	1		10,7970432179728	10,5946790509766	10,7257520402454	10,6735383653858	10,7227443334776	10,7443268706046
ATPSYNCF6-RC	ATPSYNCF6-RC	ATPSYNCF6-RC	-0,268107455378426	1		9,86487407426999	9,12018294869655	9,49750158267188	8,9588926920438	9,25976419897232	9,50797030275638
RPL38-RA	RPL38-RA	RPL38-RA	-0,199910916705905	1		10,5386670382736	10,5722637759724	10,3804225829938	10,2504735683212	10,4488503131934	10,1879410091911
AGO2-RB	AGO2-RB	AGO2-RB	0,103587364262398	1		9,80102502181016	9,24619321459476	10,2539085105753	10,0746010042833	9,94446715455687	9,7453271977877
CG9674-RA	CG9674-RA	CG9674-RA	0,080858730202101	1		10,5953751347001	10,4190443277066	10,4707109382305	10,7054801592627	10,655940742705	10,3478848304103
GDH-RF	GDH-RF	GDH-RF	-0,178183940955362	1		10,6275235847102	10,5966118460821	10,3354721244713	10,3536795355744	10,3496766200681	10,3426906787642
ACC-RE	ACC-RE	ACC-RE	-0,20528945709549	1		10,6199739672149	10,6119816906657	10,7239173871321	10,4332588566353	10,2136211118498	10,6624795445358
CG8654-RA	CG8654-RA	CG8654-RA	-0,481971327516872	1		8,88231290327729	8,67697726490238	7,77621530603749	9,04071044028341	8,02631467141045	2
ND-SGDH-RB	ND-SGDH-RB	ND-SGDH-RB	-0,233675948751866	1		10,1878351807483	9,95695843496921	9,69584920491179	9,62791064554206	9,83369109425914	9,71670357197252
TRPL-RB	TRPL-RB	TRPL-RB	-0,404924239694111	1		9,74351298792267	8,99973891341095	8,95665706905199	9,00189543472555	9,03286351848005	8,55771895711051
CG8526-RA	CG8526-RA	CG8526-RA	0,09447195249747	1		10,7828393754818	10,7161055231757	10,8503875071063	10,8419089019534	10,8815397035733	10,9094056889186
MFAS-RB	MFAS-RB	MFAS-RB	-0,178234442836938	1		9,70755552488962	10,3125373093622	10,2952666466442	9,67232143384424	9,9616912901313	10,1798083514203
EIF3L-RA	EIF3L-RA	EIF3L-RA	-0,058078970470766	1		10,4496662374584	10,4428756892007	10,071167668768	10,2530186342554	10,3416021561646	10,2256750201715
DSO1-RA	DSO1-RA	DSO1-RA	-0,38047042915663	1		9,52737580904665	8,28472717306774	9,65599411690788	8,82161347504051	8,93697567772119	8,92603952721084
TEP2-RG	TEP2-RG	TEP2-RG	-0,390309551129696	1		9,38418616043189	7,67280225735464	9,08226159157232	8,23273558634125	8,28817821457507	8,87226160935088
CG7542-RA	CG7542-RA	CG7542-RA	-0,318131528534551	1		9,52916828880887	9,38238451533191	8,75941467378759	8,44349904043553	8,78746962792241	9,4258651469645
CG31343-RA	CG31343-RA	CG31343-RA	-0,377566493624294	1		10,3138047738352	10,3858992822825	10,1928792361808	10,1853424548763	9,90391633670499	9,63067246350993
LAMP1-RA	LAMP1-RA	LAMP1-RA	-0,08897313081261	1		11,5156339507978	11,4716695252557	11,4839330357681	11,5157312982842	11,3439312159063	11,3404669640804
CG10863-RA	CG10863-RA	CG10863-RA	-0,091165594466164	1		10,1591834148385	9,84597033049198	10,2204671483145	9,72460416130484	10,0311148286827	10,18562206696
GGT-1-RB	GGT-1-RB	GGT-1-RB	0,107135630361012	1		10,0041366735784	10,133744939599	10,1701532054031	9,95464696881354	10,2323021005054	10,4078039101964
ACP32CD-RA	ACP32CD-RA	ACP32CD-RA	-0,013583051149038	1		10,5062730630043	11,0906058892028	10,8300641494622	10,8587166725264	10,7813770625705	10,8029914398318
RAB3-GAP-RA	RAB3-GAP-RA	RAB3-GAP-RA	0,109014264220804	1		10,5062730630043	10,558447200407	10,3663784230785	10,5371476947449	10,5354620437578	10,6864592752326
MCAD-RA	MCAD-RA	MCAD-RA	-0,083036229952596	1		10,7646954520583	10,6262437092496	10,6998521228878	10,5319175749533	10,6453199919837	10,6641461765904
ND-24-RB	ND-24-RB	ND-24-RB	-0,365464030513902	1		10,0622382724413	9,72219018719381	9,50179074354517	9,57193248489415	9,37501166036537	9,29429688952475
CG1394-RA	CG1394-RA	CG1394-RA	0,180443482738548	1		10,1417151857117	10,1430324889991	10,2927935616174	10,2744723166473	10,273205060975	10,5542983497287
SAP-R-RB	SAP-R-RB	SAP-R-RB	0,204056650890748	1		8,31180675062498	8,78262382478225	2	7,9232857903764	7,1718311897122	8,93435048112149
MF-RC	MF-RC	MF-RC	-0,001884609766172	1		10,5288458242278	10,6215053513302	10,2152528202548	10,5129305780428	10,502344444391	10,3725597113676
CNBP-RA	CNBP-RA	CNBP-RA	0,014152781887534	1		10,9420097151322	10,9411803104819	11,2780421762725	11,1215116172846	11,1173554779446	10,9866954000257
CG30376-RA	CG30376-RA	CG30376-RA	0,043287507246205	1		10,8489164566364	10,9104321365655	10,8662762213828	10,8761565902374	10,8527114774889	11,0202667878126
CG14355-RA	CG14355-RA	CG14355-RA	0,069970515609402	1		11,2628124759312	11,3120321775851	11,3493922300984	11,4283585154148	11,2877799981572	11,4151118034608
CG8564-RA	CG8564-RA	CG8564-RA	0,04982692829618	1		11,0084093584182	10,9897892268211	11,0177205655943	11,0494053804568	11,0074537633743	11,1067621062436
DNAJ-H-RC	DNAJ-H-RC	DNAJ-H-RC	0,41288601103083	1		8,7254273708851	8,9062124807028	8,41284278148471	8,33717318345468	9,266177194335	9,47606634064505
FOK-RC	FOK-RC	FOK-RC	-0,273291677752472	1		9,97286767611612	9,78455982234781	9,58297735543189	9,1863008259	9,70742653500431	9,60487159158896
HPD-RA	HPD-RA	HPD-RA	-0,334752820034674	1		10,1275867017333	9,86854164418831	9,70331738757899	9,48150048851155	9,62000237878038	9,62725889061494
CG13309-RA	CG13309-RA	CG13309-RA	-0,26965541462935	1		9,50751012971885	9,70974325768067	9,56464338884951	8,81818027932523	9,15307871449878	9,82496379306456
CORA-RA	CORA-RA	CORA-RA	-0,130588685659509	1		10,4267712864609	10,3172333610594	10,0346313276153	10,2143630233832	10,204745650635	9,98820651561575
PCB-RA	PCB-RA	PCB-RA	-0,163983056107864	1		9,43287390175537	8,6324528592751	9,29244350022983	9,68368547955659	8,59031418804169	8,34561270206381
MLP60A-RE	MLP60A-RE	MLP60A-RE	-0,031094773952584	1		10,2225908728441	10,1509459332127	9,90137203211061	9,87592501084303	10,1595303612575	10,1480029205832
SU(W[A])-RA	SU(W[A])-RA	SU(W[A])-RA	0,307865395440611	1		9,22077298914225	9,65329251514254	9,50606719044794	9,50944309500642	9,7385071064182	10,0327510137435
ACT42A-RA	ACT42A-RA	ACT42A-RA	0,086003718248836	1		10,456276059746	10,2561823144807	10,3545696090634	10,3748662572046	10,518550685436	10,4344159225974
PGK-RA	PGK-RA	PGK-RA	-0,141320019827588	1		10,9896548217198	10,9449781599029	11,0699281024718	10,818903265673	10,8035911043848	10,9557303263302
CYT-B5-RB	CYT-B5-RB	CYT-B5-RB	-0,134507456594181	1		11,5671426794675	11,6201478027005	11,6568830997069	11,5173200416252	11,4510126374442	11,4733071496658
CG9672-RA	CG9672-RA	CG9672-RA	0,04878308998128	1		9,59568306816493	9,62705616801589	9,66367093198397	9,28161906208375	9,57077010387216	10,0671702040092
CG11037-RA	CG11037-RA	CG11037-RA	0,170617121923028	1		9,46693880271937	9,73101556007222	9,93823401594819	9,63962851417166	9,7987288725018	10,1867820039998
PROS-RM	PROS-RM	PROS-RM	1,18665712853637	1		7,90004221566281	7,9875908516379	6,422610234703	8,49170737256406	9,18049877386816	8,49916446944601
CG5023-RA	CG5023-RA	CG5023-RA	0,047197190208311	1		9,97023107487315	9,83782279417226	9,86354344438011	9,64738788342547	10,1549299048292	9,9667587919063
VHA100-2-RB	VHA100-2-RB	VHA100-2-RB	-0,088216245196582	1		10,4619176180412	10,5161853560582	10,3149001752696	10,1880049436026	10,4232547150719	10,41177753978
CG8136-RB	CG8136-RB	CG8136-RB	0,146035847828728	1		10,6391894663605	10,7778816526215	10,6763276179224	10,8444425847051	10,8413032986292	10,8469437843413
CG31288-RA	CG31288-RA	CG31288-RA	0,670818848405999	1		8,66149032619914	8,61348767211367	8,90577622468624	9,17828908919368	9,3164800550905	9,65434396148388
NAT1-RA	NAT1-RA	NAT1-RA	0,030196351549047	1		10,3628752015969	10,06281369492	10,0478912530316	10,1502753943103	10,2528985348101	10,183299391333
NAT1-RD	NAT1-RD	NAT1-RD	0,030196351549047	1		10,3628752015969	10,06281369492	10,0478912530316	10,1502753943103	10,2528985348101	10,183299391333
CG42837-RA	CG42837-RA	CG42837-RA	-0,187178088863575	1		10,2489349822163	9,81642131364432	10,2741090450442	9,8609870444785	9,84086945328086	10,106927672278
CG44243-RA	CG44243-RA	CG44243-RA	-0,187178088863575	1		10,2489349822163	9,81642131364432	10,2741090450442	9,8609870444785	9,84086945328086	10,106927672278
LMANII-RA	LMANII-RA	LMANII-RA	-0,554945213291013	1		9,80842453677836	9,21884786224121	9,62683666434873	8,95577145708326	9,12512739217025	8,97520191391573
WAL-RA	WAL-RA	WAL-RA	-0,241061506971589	1		10,4306124321566	10,2888249884977	10,1402014111773	10,0248338074118	10,0147045252358	10,1142617462221
CG9512-RB	CG9512-RB	CG9512-RB	-0,168231529331433	1		9,10054819250051	9,02292180121516	10,1222058541417	9,40803891560493	9,2228753850994	9,38197872859776
PDHA-RA	PDHA-RA	PDHA-RA	-0,163876496364206	1		10,6768692961462	10,5233155300081	10,4837797344516	10,4014931302048	10,4261211987299	10,3756146081702
CG5326-RA	CG5326-RA	CG5326-RA	0,429354865713368	1		8,42780934789197	8,04533893468529	8,99975178211537	8,84204282813367	8,2797510865309	9,52090488068021
ANCE-3-RB	ANCE-3-RB	ANCE-3-RB	-0,163322136453593	1		8,56693322517521	9,19608233133335	7,68862727874117	8,63127849491791	9,03035402048008	7,00657252215778
GP150-RF	GP150-RF	GP150-RF	-0,226899844799516	1		9,09571795132056	9,69898831720118	9,6070657495467	8,55907242132482	9,61666046154425	9,41402790970005
COX5B-RB	COX5B-RB	COX5B-RB	-0,186247198712028	1		10,5008026386234	10,1456751296366	10,3354721244713	10,166566169772	10,1223092838035	10,1598646201751
ATPSYNDELTA-RA	ATPSYNDELTA-RA	ATPSYNDELTA-RA	-0,173874973705927	1		10,1787283769765	9,94183347102899	9,66749407507247	9,73374420346711	9,85085952681469	9,72790256263396
CG6357-RA	CG6357-RA	CG6357-RA	-0,285073483523761	1		10,1498933536729	9,68270406671115	10,2165581701584	9,81349887794024	9,85511990059741	9,56973659329098
RPN6-RB	RPN6-RB	RPN6-RB	0,037672372966912	1		10,3558222176899	9,93878935662061	10,1981749099108	10,166566169772	10,2268327574725	10,2425059213178
BICRA-RD	BICRA-RD	BICRA-RD	1,44017177415702	1		7,15514942919844	7,7787440182493	7,2728801866111	9,17828908919368	8,94232500169689	8,27756251491758
SEC61ALPHA-RA	SEC61ALPHA-RA	SEC61ALPHA-RA	-0,096368724741521	1		10,450612353896	10,5454979510738	10,7999030890438	10,3666639077089	10,4610140198651	10,6823531718317
GPP-RD	GPP-RD	GPP-RD	0,319466530292273	1		9,71702247608046	9,77605694051664	9,9539717961363	10,1059119707952	9,98650080188525	10,3004501876189
MIL-RA	MIL-RA	MIL-RA	0,185376318643646	1		10,5651172473189	10,5995061922938	10,8016436696848	10,9351916104619	10,7023956221218	10,8846015286209
CG15117-RA	CG15117-RA	CG15117-RA	0,002020462251569	1		9,39602194448626	9,0957923300963	9,4605194907995	8,63127849491791	9,52158618931795	9,63577772630722
HUWE1-RH	HUWE1-RH	HUWE1-RH	0,482602161059918	1		3,90777743889268	8,39988751059908	8,94725259517026	8,36096333914766	8,96352613086932	8,44977442390146
RPS21-RA	RPS21-RA	RPS21-RA	-0,0594039366942	1		9,33789422928453	9,44164930881543	9,04747641659032	8,77986586170963	8,95561217353582	9,74847282623981
CYP28D1-RA	CYP28D1-RA	CYP28D1-RA	-0,262171492945487	1		9,33789422928453	8,92171351332926	9,67130711359972	8,52998647453644	8,96089296573718	9,56439175583259
CYP6W1-RB	CYP6W1-RB	CYP6W1-RB	0,463191599912278	1		7,94370404834568	7,69462213064961	9,06497384078063	8,17485576715551	8,77852531622047	9,29859529609198
ZORMIN-RI	ZORMIN-RI	ZORMIN-RI	-0,128337239419715	1		10,870286308411	10,850141161965	10,7367112321564	10,6848928670301	10,6873417781762	10,7060075128869
ASRNA:CR44095-RA	ASRNA:CR44095-RA	ASRNA:CR44095-RA	-0,060306040426683	1		9,8846110641594	8,92786759085	9,81955115901097	9,65702877387467	9,51800804826875	9,45311341771329
MI-2-RD	MI-2-RD	MI-2-RD	-0,650880212721634	1		7,19182388039047	6,63462516123892	9,08797844443955	8,48739075968211	2	7,17501346974098
CYT-B5-R-RB	CYT-B5-R-RB	CYT-B5-R-RB	-0,387073865636649	1		8,57389672507704	7,33588099637469	8,56815950215406	5,18040908976873	7,52547997613882	8,92881516825124
MFAS-RK	MFAS-RK	MFAS-RK	0,396850489998324	1		9,28158556570187	9,01716091026604	9,29738663537067	9,35216039231817	9,52693681616486	9,86753854009069
CG10254-RB	CG10254-RB	CG10254-RB	0,419421735230587	1		8,11580170558524	9,36434661762097	8,67076852315077	9,0669834115201	8,97139691262889	9,55902704338458
MCPH1-RC	MCPH1-RC	MCPH1-RC	0,058749525821683	1		10,7245828663755	10,7080824028049	10,8351718921519	10,7494034517354	10,8021207623966	10,8895965945278
CG8036-RB	CG8036-RB	CG8036-RB	0,055934936360378	1		10,142886337582	9,81642131364432	10,0107529399274	9,96088755234201	9,89152545090858	10,2744992110473
CG6283-RA	CG6283-RA	CG6283-RA	0,517269227023523	1		6,92400148863986	5,57091569986842	8,06415381877607	5,22257214080249	6,66398512405894	8,90927259440186
PS-RN	PS-RN	PS-RN	0,563877177010833	1		6,90203554580644	2	8,539239952871	6,71547295949053	8,81397458598572	7,42352629028613
CG15096-RA	CG15096-RA	CG15096-RA	-0,661004898681136	1		8,87387376271558	8,86190202600311	9,84171497800115	8,79391639021683	8,66985926733815	8,3414523213279
EEF1ALPHA2-RD	EEF1ALPHA2-RD	EEF1ALPHA2-RD	-0,28731016045448	1		9,95564300200409	9,94031221671718	9,64440175362609	9,77682795969575	9,75075424438631	9,07379383241567
EIF3F1-RA	EIF3F1-RA	EIF3F1-RA	-0,159639300354877	1		10,3497492374282	10,1937105971923	9,98647267448058	9,99321494643455	10,0961511193673	9,98554292262327
SM-RJ	SM-RJ	SM-RJ	0,287336321303227	1		9,47440077796253	9,4819412555676	9,63271548819225	9,57803509726169	9,75987184870333	10,0684293527794
OBP99B-RA	OBP99B-RA	OBP99B-RA	-0,038016269521773	1		8,64835572068294	9,24372858099048	8,59651071836147	8,88861552188506	7,63524666282606	9,4219301828971
MHC-RN	MHC-RN	MHC-RN	-0,01828836803009	1		8,89348884494545	9,53531519092723	8,71577234734007	8,45238486149636	9,06509587501614	9,51352789920856
RPS3-RB	RPS3-RB	RPS3-RB	-0,296242092174695	1		10,1557066485474	10,0501751345269	9,91107937329269	9,5760037600233	9,89014209352274	9,7578687677187
FRY-RB	FRY-RB	FRY-RB	-0,054738569077242	1		8,87950533788804	9,6935806309702	9,57078063532144	8,89188531327122	9,33082731215588	9,75317844616687
CG10077-RC	CG10077-RC	CG10077-RC	-0,177163320150788	1		10,3096392253468	10,3531185700135	9,91107937329269	10,1946397473787	10,0147045252358	9,8573763244305
CG16974-RB	CG16974-RB	CG16974-RB	0,130538225160266	1		9,94494007026489	9,50887503688839	9,66749407507247	9,68557081478652	9,96037363279743	9,88622339223839
CG18258-RA	CG18258-RA	CG18258-RA	0,111946484113015	1		9,4290387804628	9,66439223093809	9,80574068731156	9,57803509726169	9,46138110011056	10,1264029541826
PIF1A-RA	PIF1A-RA	PIF1A-RA	0,204527882479819	1		9,40385886461597	9,56523284174158	9,40892646244199	9,25138964878515	9,80461506522088	9,860287126222
PIF1B-RA	PIF1B-RA	PIF1B-RA	0,204527882479819	1		9,40385886461597	9,56523284174158	9,40892646244199	9,25138964878515	9,80461506522088	9,860287126222
CG32548-RC	CG32548-RC	CG32548-RC	0,144771458669103	1		10,4229198864863	10,5222990886923	10,5567111022255	10,5813608366047	10,636271727238	10,7140750789857
ACP24A4-RC	ACP24A4-RC	ACP24A4-RC	0,178072021372324	1		9,06392092261384	8,30850638907825	9,46930683210964	9,16753709103057	8,70175079796335	9,59442064436538
CG5946-RA	CG5946-RA	CG5946-RA	-0,260189817554415	1		9,83475288744237	9,45236203212388	9,88668744130721	9,2640623028788	9,266177194335	9,82794066279526
CYP313A1-RA	CYP313A1-RA	CYP313A1-RA	-0,588343643993247	1		9,53453240428532	9,42868814660014	8,72313836674781	8,86883960109415	8,76952520613626	8,38252590245465
NEC-RA	NEC-RA	NEC-RA	-0,135835716830971	1		10,2467579203828	9,77435033390604	10,1701532054031	9,86265447711626	9,98131308399518	9,98153828970487
ANCE-RA	ANCE-RA	ANCE-RA	-0,310045452031339	1		10,0385227502419	9,79301288381668	9,79704152232234	9,32338799113205	9,60995331296669	9,75004307219528
VHAAC45-RB	VHAAC45-RB	VHAAC45-RB	-0,146557095029683	1		10,8029821982656	10,7880662695094	10,6514482830213	10,612415320795	10,5556719526009	10,6414825492663
ACT87E-RB	ACT87E-RB	ACT87E-RB	0,049137795350799	1		10,3065071519938	10,2127377819535	10,0566639764559	10,174643090093	10,1445249254038	10,4018228690122
COPIA{}837	COPIA{}837	COPIA{}837	0,40665507101497	1		9,16191257243794	8,96724167801461	9,15214386059196	9,9825194336404	8,86274858297129	9,4453805697244
SALTO-RG	SALTO-RG	SALTO-RG	0,076088393389349	1		9,94896298031407	10,1627353024908	10,3943313446475	10,2117487804338	10,4544770779105	10,0734549870093
CG10859-RB	CG10859-RB	CG10859-RB	0,106898959217088	1		9,76496928867878	9,77946410926602	9,62093378689447	9,49661372290107	9,94313366429724	9,99749055389891
UNC-89-RG	UNC-89-RG	UNC-89-RG	0,091977635169671	1		10,3937019171084	10,7641893483947	10,3908667051339	10,6495921845514	10,5824710372751	10,6236057990197
CG32857-RA	CG32857-RA	CG32857-RA	-0,451739659479519	1		8,25661542512751	8,52288557586713	2	7,23128804181869	8,42820258597265	2
RYR-RD	RYR-RD	RYR-RD	0,023627547074593	1		9,56105783235927	9,35980168308029	9,87350779740053	9,27161280516465	9,90665547408518	9,66103651625751
CG14540-RA	CG14540-RA	CG14540-RA	0,115513173234195	1		10,7768167194016	10,8256307718623	10,9966007769636	11,0405937437437	10,846305480656	11,0575200808231
PORIN2-RA	PORIN2-RA	PORIN2-RA	-0,011403774078521	1		10,544882269756	10,6413027138065	10,548441810931	10,4366212102553	10,6045700926269	10,6499180535218
ACTN-RD	ACTN-RD	ACTN-RD	0,006040501030711	1		10,8191894456634	10,7451476944802	10,8042506095193	10,8827453052185	10,8724612623766	10,6184572039538
LPIN-RG	LPIN-RG	LPIN-RG	-0,240306157118332	1		8,24357343497567	8,48164629398344	8,76656174635738	4,47781462502997	8,83425808235427	8,8164011872624
UQCR-14-RA	UQCR-14-RA	UQCR-14-RA	-0,072105556575958	1		10,2619288110422	9,96446186675555	9,87846428414757	9,99777457548965	10,0670633944637	9,84714201893169
CG3036-RA	CG3036-RA	CG3036-RA	0,100245502317761	1		9,74351298792267	9,30647913969268	8,91545407595578	9,70614850361255	9,49816805063549	9,12309876775122
IP259-RA	IP259-RA	IP259-RA	-0,089414146085748	1		10,1334903939613	9,85083685724355	9,64634029427902	9,79789676550317	9,91211819625569	9,68913851984864
LEVY-RB	LEVY-RB	LEVY-RB	-0,229878229291944	1		10,6809062548279	10,5574552203485	10,5328079655362	10,4752803702129	10,3212160442909	10,2886139053684
ACSL-RB	ACSL-RB	ACSL-RB	-0,255133618437003	1		9,55754916027848	8,62110369020897	8,84630481124282	9,23345881431274	8,30488621834271	8,75516618275081
GIP-RA	GIP-RA	GIP-RA	-0,25010457554359	1		9,177997320963	8,83268083301562	9,80574068731156	8,75134750099605	8,90992743132697	9,47606634064505
CG31233-RA	CG31233-RA	CG31233-RA	-0,438477608590366	1		10,1957567492446	10,331230491444	10,1511650546816	9,8874374305893	9,66275719048609	9,81749463388861
TTLL6B-RA	TTLL6B-RA	TTLL6B-RA	0,125157274198483	1		10,3718929518079	10,348538069226	10,4058204178915	10,4253827554546	10,4507283408629	10,61587599975
TRPL-RA	TRPL-RA	TRPL-RA	-0,040376353384312	1		10,0757922092397	10,4852219230827	9,98647267448058	10,2593617254045	10,2689536908971	9,92288241883877
CAND1-RA	CAND1-RA	CAND1-RA	-0,467785909620962	1		9,49655789019407	9,43085644277442	9,34829198579813	8,85550342948771	9,43506047452239	8,41059711020717
CAH2-RA	CAH2-RA	CAH2-RA	-0,330452204714444	1		10,0131305803596	9,88603178900974	10,1277668946836	9,40803891560493	9,68207079429361	9,91310395699585
ETFB-RA	ETFB-RA	ETFB-RA	-0,185612371114087	1		10,2758746357708	10,0642111692419	10,1968528127442	9,82551826564417	9,97871221288937	10,1645821268447
CG17896-RB	CG17896-RB	CG17896-RB	-0,159201438916583	1		10,4411231522557	10,4058775463008	10,7303284916032	10,2428113205348	10,3676806101797	10,4993413208144
NEBU-RA	NEBU-RA	NEBU-RA	-0,207357965934943	1		10,1844268623493	10,0360011999671	10,0227415353145	9,75544690395093	9,71838106289895	10,1203451221753
PSA-RI	PSA-RI	PSA-RI	-0,271661062949078	1		9,65762806887347	9,15207529350132	8,65544977824259	9,17560859265503	8,75135477530298	8,87226160935088
P5CDH1-RA	P5CDH1-RA	P5CDH1-RA	0,045813143728113	1		10,191235466084	10,219024817484	9,82469619148642	10,1240994510215	10,2301168508148	10,0455948030244
EIF3M-RB	EIF3M-RB	EIF3M-RB	-0,095947344071765	1		10,2456681562606	10,1885940122663	9,83323067991349	10,0455345082744	10,0997461927494	9,860287126222
RBP9-RC	RBP9-RC	RBP9-RC	-0,038374274804218	1		11,0051931620196	10,9495224214633	10,9565386877071	11,1215116172846	10,9220386992405	10,7284839765334
CG10912-RA	CG10912-RA	CG10912-RA	-0,292925186200398	1		9,7185942792032	9,71509081078177	10,328244885443	9,56989253079225	9,53226767206057	9,85153704275571
AOX3-RA	AOX3-RA	AOX3-RA	-0,189163928326077	1		10,4449263259123	10,2995437889535	10,2256626980949	10,1296497820354	10,2191406749269	10,0621225905285
BB8-RA	BB8-RA	BB8-RA	0,12965568550049	1		10,7222342961508	10,658983489268	10,8453334449417	10,9168508656364	10,8370018663289	10,8658955224894
RHAU-RB	RHAU-RB	RHAU-RB	-0,06598433834762	1		9,39011618993333	8,77581638261578	9,66940185406685	9,43294405430213	8,59031418804169	9,57328884912396
CG42564-RA	CG42564-RA	CG42564-RA	0,151417106915007	1		9,5416536738685	9,92347168553273	9,81093511909046	9,64157227244804	9,9800132345441	10,0921467173838
CG30427-RB	CG30427-RB	CG30427-RB	-0,14396510342931	1		7,61957009430832	7,16926018597135	8,81562376770894	7,40611572110875	6,19347345796059	8,88946165985127
CG46385-RD	CG46385-RD	CG46385-RD	0,229898991096983	1		9,98597888513848	9,83945598661325	10,1124221533996	10,3127908815517	9,94046298041677	10,3509923687611
CG15628-RA	CG15628-RA	CG15628-RA	-0,289949127866741	1		9,88601057057279	9,94335312293893	9,96333271296798	10,0644942091499	9,64646263306235	9,04081768100093
SFP60F-RB	SFP60F-RB	SFP60F-RB	0,507679260713199	1		2	8,4982837305	8,94410409774025	8,81128928022362	8,49888345914145	8,65814612238419
CHCHD2-RA	CHCHD2-RA	CHCHD2-RA	-0,181780335071902	1		10,5008026386234	10,4277558929709	10,2940306340547	10,2104398803784	10,2900863575259	10,18562206696
CUE-RA	CUE-RA	CUE-RA	-0,216971416392673	1		10,0131305803596	9,68452253134532	9,51245818631841	9,62398344347647	9,64482300924854	9,3198973002509
KRA-RG	KRA-RG	KRA-RG	-0,185747034946281	1		9,93955868065741	9,89705248582072	10,4519917822354	9,90857692481434	10,1021379409544	9,77030225079378
UGP-RE	UGP-RE	UGP-RE	-0,208964329869552	1		8,87669229816413	7,92743449996886	9,62879893522953	8,69256173790736	8,56279374275017	8,99916881739516
SYP-RE	SYP-RE	SYP-RE	-0,361799907793489	1		9,7725555705435	9,69898831720118	10,2204671483145	9,83913320105954	9,08457908257696	9,64424655505626
HIS3.3B-RE	HIS3.3B-RE	HIS3.3B-RE	0,002507362173437	1		10,2058781255607	10,2549590269472	9,99258115742895	10,0263223197633	10,2785017163514	10,157500069489
LASP-RA	LASP-RA	LASP-RA	0,069957389179793	1		10,4093584375675	10,2924067778896	10,4183536116498	10,363134288951	10,3884051745772	10,571273843897
CG8042-RA	CG8042-RA	CG8042-RA	0,02974755320934	1		10,8438842791934	10,723199920285	10,8111795063639	10,8351305795773	10,8065273004267	10,8299687103206
CG4161-RA	CG4161-RA	CG4161-RA	0,285434103450504	1		8,85398831089752	8,69513105254016	6,52730394682832	8,25829606100686	8,98701081601777	8,51402739550178
CG17470-RA	CG17470-RA	CG17470-RA	0,103716225632362	1		10,2069983522431	10,4546453542541	10,4319031420284	10,3501179671595	10,5256954338634	10,5298264126315
PS-RS	PS-RS	PS-RS	-0,191382802781712	1		9,64445809222708	9,33917041025637	10,0826665467967	9,26153666175963	9,59304773936508	9,70055269046266
CG43392-RA	CG43392-RA	CG43392-RA	0,171500196291139	1		8,90181435045875	9,18841328462221	9,26998737479652	8,66224549300268	9,45203590478809	9,61179706579541
MHC-RF	MHC-RF	MHC-RF	-0,590282627803577	1		9,45567297101075	9,61566429722635	9,62487172086431	8,48306119251749	8,99475485214099	9,33671529862318
PATH-RE	PATH-RE	PATH-RE	0,280249301923873	1		9,52378415444343	9,19608233133335	9,68457394035904	9,59618956180024	9,71838106289895	9,94498739927826
LNCRNA:CR42862-RC	LNCRNA:CR42862-RC	LNCRNA:CR42862-RC	0,011324203477129	1		9,21855297964968	9,92961828376295	9,32185140699194	9,62004552187349	9,78241690623071	9,13035129857608
EFF-RB	EFF-RB	EFF-RB	-0,122359479337074	1		10,5772966599715	10,8363031053827	11,1669717122607	10,8966472067306	10,7141702649734	10,6524391167576
PPI1-RA	PPI1-RA	PPI1-RA	0,026972018461128	1		10,8667465760976	11,0403681599987	10,9439846818155	10,947028562883	10,9601138962058	11,0267587863029
MEN-RA	MEN-RA	MEN-RA	0,297307669054855	1		9,6820023405366	9,68088330707538	10,1124221533996	10,4083591989173	9,89704565388377	10,054517902008
CG10467-RA	CG10467-RA	CG10467-RA	-0,162012426119795	1		8,63842569176716	8,37757911785161	9,420300346333	8,1586588545425	8,4471411314155	9,30288093389883
PROSALPHA1R-RA	PROSALPHA1R-RA	PROSALPHA1R-RA	-0,133062493302483	1		10,2467579203828	9,81310041640965	10,0286986799613	9,88251478110842	9,89152545090858	9,95046112613824
MIC26-27-RB	MIC26-27-RB	MIC26-27-RB	-0,061936315310186	1		10,2705267986577	10,2377231894461	9,97726117996154	10,0038317505087	10,1845739446144	10,1239828729213
MSBP-RA	MSBP-RA	MSBP-RA	-0,160087332684227	1		10,3189948527534	9,94638763303138	10,1263786428532	10,2517466625087	9,84086945328086	9,80395191971648
SDHA-RC	SDHA-RC	SDHA-RC	-0,264210723857804	1		9,26447052919283	9,5272312478896	8,380599065943	8,5835448585858	9,1298237149122	8,8519322246879
HUWE1-RE	HUWE1-RE	HUWE1-RE	-0,624811970514276	1		9,07868360435215	7,69462213064961	8,47960138731934	8,60760908473234	6,5841063528169	7,87879366090529
CG5177-RA	CG5177-RA	CG5177-RA	0,020326493524493	1		10,4219554278382	10,3814218453223	10,3699023008951	10,3103491931334	10,5131688075181	10,4018228690122
SYP-RS	SYP-RS	SYP-RS	0,27358191415414	1		9,8662928489143	10,2064232285598	10,3038892108627	10,5392344452567	10,2848321404859	10,3938093795724
ND-23-RA	ND-23-RA	ND-23-RA	-0,111665707700909	1		10,1452257930205	9,77776153071688	9,79179673344189	9,72276918357889	9,84801227199712	9,83978709434122
CG32473-RA	CG32473-RA	CG32473-RA	-0,1226281937366	1		9,20291651903829	9,31354704263944	9,07075947252691	9,40575334713627	9,42554265127208	7,99459316941715
SIP2-RE	SIP2-RE	SIP2-RE	0,09068886034077	1		10,439217799144	10,2768210562703	10,3675540056439	10,4140560663922	10,4232547150719	10,5206563418938
RH4-RA	RH4-RA	RH4-RA	0,078721658357658	1		9,6657986674331	10,1055180713026	9,47586239094861	9,82722717575819	10,0057902780088	9,70703475613382
ZASP52-RY	ZASP52-RY	ZASP52-RY	-0,49481603639881	1		8,73477814748406	8,70591467912072	7,81119701137598	7,1679645135936	7,12555556312668	8,90081548307415
LETM1-RB	LETM1-RB	LETM1-RB	-0,043579096024361	1		10,3877866382383	10,2364841427561	10,3414672895214	10,2993101660405	10,0311148286827	10,4758099553575
CNX99A-RD	CNX99A-RD	CNX99A-RD	-0,041356350647017	1		10,4142164592768	10,2512829285192	10,654340969077	10,3548647738527	10,3160741855942	10,5425673711787
GBP2-RA	GBP2-RA	GBP2-RA	-0,229359946435847	1		9,50751012971885	8,69873455812787	9,6307585407671	8,79041656593675	9,16913701551368	9,30928561445505
DJ-RA	DJ-RA	DJ-RA	0,152098965084697	1		10,456276059746	10,4820887137482	10,7744257989576	10,8059620393776	10,5986535686393	10,776270852321
VHAAC39-1-RA	VHAAC39-1-RA	VHAAC39-1-RA	-0,110110511381888	1		10,7316057243229	10,820678324962	10,5720894182569	10,6330787440924	10,5961104689039	10,5774779634209
CG5399-RA	CG5399-RA	CG5399-RA	-0,005762529073912	1		10,097700330141	10,0144757272915	9,64440175362609	9,89397494353926	10,023564030423	9,8573763244305
PICOT-RA	PICOT-RA	PICOT-RA	-0,11128447276759	1		10,0940720020264	9,87492625701369	9,92072183381582	10,2351081606656	9,79429841390996	9,4258651469645
TPL94D-RA	TPL94D-RA	TPL94D-RA	0,143590485969213	1		10,2521944275097	10,1068748051863	10,2816119148163	10,2931406774933	10,379559647702	10,399823665708
CG31709-RA	CG31709-RA	CG31709-RA	0,105989248211782	1		10,5252578319824	10,4684322874508	10,6734787253571	10,6360066493621	10,6255046413413	10,7268900761407
ATP6AP2-RA	ATP6AP2-RA	ATP6AP2-RA	-0,087368619024029	1		10,8088968304236	10,7719072531664	10,6857835002089	10,6792267866538	10,6833539935412	10,6473925770959
MSP300-RM	MSP300-RM	MSP300-RM	-0,028616790960895	1		11,4799349964748	11,4477776650894	11,6084826614556	11,5895803418936	11,3424146615128	11,5131531634654
CG10734-RA	CG10734-RA	CG10734-RA	0,152988298608103	1		10,3231335143629	10,2635003371816	10,4542066840521	10,5086770942354	10,3696672546365	10,61587599975
TRP-RA	TRP-RA	TRP-RA	0,020514950008762	1		10,7198818964424	10,8157088188505	10,6388458517066	10,7485018909777	10,7821230678091	10,7100469351684
HSC70-1-RC	HSC70-1-RC	HSC70-1-RC	-0,188511458523874	1		9,02125383125736	8,67331893348824	8,05250583474816	7,89749038857668	9,09181798115416	8,04663091012855
SAR1-RA	SAR1-RA	SAR1-RA	0,012161214577871	1		10,3897610939307	10,1324132525208	10,2665669518259	10,3042268312592	10,3756108264603	10,1491934888347
LNCRNA:CR43239-RA	LNCRNA:CR43239-RA	LNCRNA:CR43239-RA	0,318897756609994	1		8,00165986774901	8,26541750910246	8,61642581391447	7,75393549839582	8,41671896539664	9,30288093389883
SDHBL-RA	SDHBL-RA	SDHBL-RA	0,19915313361487	1		9,75734290406494	9,93878935662061	9,97108734567883	9,97328831500283	9,9800132345441	10,2918516248763
VHA68-3-RA	VHA68-3-RA	VHA68-3-RA	0,092549001786439	1		10,2391122281282	10,1679442565012	10,2539085105753	10,1906625277652	10,3026189507277	10,4334389966677
FER1HCH-RA	FER1HCH-RA	FER1HCH-RA	0,007607661704362	1		10,439217799144	10,2549590269472	10,7367112321564	10,5097416414372	10,5176550988454	10,4662888793047
MACON1-RF	MACON1-RF	MACON1-RF	-0,875436350489495	1		9,16882800647205	8,43919341610845	8,63996662945675	7,91044574146394	7,10662154319667	8,44202360995592
BRUCE-RC	BRUCE-RC	BRUCE-RC	0,121328844070052	1		10,0131305803596	9,8197345841558	10,0182574785687	9,95620964725739	10,2224423049067	10,0288754735981
GBA1A-RA	GBA1A-RA	GBA1A-RA	-0,056463081780718	1		7,32160345185669	6,2970315120011	8,52245043628644	5,90500857844618	6,55646608936024	8,7457525658568
IDH3A-RA	IDH3A-RA	IDH3A-RA	-0,633302994135985	1		9,08112943121631	8,84898784263693	7,79730594866224	8,71488804190479	7,71866488864109	7,35913479330757
CG18266-RA	CG18266-RA	CG18266-RA	0,183023515741887	1		10,2236982022066	10,2586257821945	10,3486287563752	10,4185974187637	10,4337374272127	10,5234134884192
PEBP1-RA	PEBP1-RA	PEBP1-RA	-0,003711956173809	1		8,80155902772896	8,55106733554149	9,02679087189392	8,31785450235064	8,31729145169704	9,45311341771329
CG15099-RA	CG15099-RA	CG15099-RA	2,2117001135565	1		6,16772344818922	6,50890131129874	2	6,59224803311842	7,69350762308513	8,73627712125744
CG13978-RA	CG13978-RA	CG13978-RA	0,206353411708135	1		9,99638273109232	9,97787047783464	9,94926846191231	10,1185276843007	10,0937494171037	10,3174950795742
BOND-RB	BOND-RB	BOND-RB	-0,252494483789631	1		9,11016042799036	8,97914372218136	9,99410424548669	9,45300597298929	9,06018368192419	8,99652540546703
NAT1-RB	NAT1-RB	NAT1-RB	-0,219344613101867	1		8,40456206569589	9,38685897024705	9,57485767638213	9,37102806808562	8,15168013751848	9,17077421386194
DBF-RA	DBF-RA	DBF-RA	0,16836583199497	1		10,3946854432227	10,4820887137482	10,6113223704156	10,6877175840885	10,5721561684264	10,7340488011228
UGT35C1-RB	UGT35C1-RB	UGT35C1-RB	-0,214252096255829	1		9,20066883983018	8,99973891341095	9,59908089038632	8,66224549300268	8,82270245546826	9,56973659329098
UEV1A-RC	UEV1A-RC	UEV1A-RC	1,68803473012438	1		7,39421330017561	2	4,94963364258176	2	8,41671896539664	8,14061206034896
CORO-RA	CORO-RA	CORO-RA	-0,116650613221747	1		9,63616538394375	9,41341813439599	8,87964666407974	9,25393310059319	9,46324289694409	8,91488325149282
CAM-RC	CAM-RC	CAM-RC	0,01080146903469	1		9,92329301472241	9,953946100987	9,48888481504024	9,75724081128694	9,97218944729645	9,70055269046266
NURF-38-RB	NURF-38-RB	NURF-38-RB	-0,413169824757481	1		9,77104150215694	9,68088330707538	9,51458224228174	8,93055545770445	9,38290179120334	9,38400279650473
PFK-RA	PFK-RA	PFK-RA	0,134163820948755	1		10,1393700259513	10,2947897067076	10,2034512159812	10,2415303134488	10,3273621817969	10,4624627853041
TWEEK-RF	TWEEK-RF	TWEEK-RF	0,156758355263291	1		8,42396072181431	7,4684457981985	8,67457292852361	8,51733929025829	9,06264186914323	7,05818756493479
ETF-QO-RA	ETF-QO-RA	ETF-QO-RA	-0,80295393921147	1		8,9667433409212	9,3666137269136	8,69719106013084	7,67262267978804	8,11898511365075	8,73310475939901
HUWE1-RC	HUWE1-RC	HUWE1-RC	0,118383459650718	1		8,45823424421558	2	2	2	7,06799131703851	7,97324088713996
CHIC-RB	CHIC-RB	CHIC-RB	0,020971125498645	1		10,0510531849857	10,0987151972155	9,59105159149086	10,0233437576892	10,0223017129185	9,80092508519029
TN-RA	TN-RA	TN-RA	0,234517962461014	1		8,5422928327061	9,49443474226091	8,02892388332055	9,20219204710149	9,13683965846269	8,78304400644053
CG8560-RB	CG8560-RB	CG8560-RB	0,075363484698429	1		9,46319329182127	10,0057747990887	9,17111921736909	9,73738406811203	9,75075424438631	9,48928882044165
WUPA-RC	WUPA-RC	WUPA-RC	0,044166340043028	1		10,7828393754818	10,7161055231757	10,7358011391376	10,8612210339556	10,8240200809213	10,6782353485461
ROH-RA	ROH-RA	ROH-RA	-0,09088204134205	1		10,4025296070665	10,2352440310064	10,2060821503133	10,1268772856784	10,2453445416186	10,2063595706999
NUCB1-RA	NUCB1-RA	NUCB1-RA	-0,065488423607896	1		10,5117228229106	10,3892482643855	10,5474048088555	10,3176618959463	10,399143237287	10,5307402220595
SVIL-RA	SVIL-RA	SVIL-RA	0,1571772111424	1		9,98858688878862	10,1055180713026	10,1025716507771	10,0789109070717	10,2625530530009	10,313252698655
BOMS3-RA	BOMS3-RA	BOMS3-RA	-0,213153451838143	1		9,3999457259496	8,25076373945129	9,19250406869094	8,79041656593675	9,08699608680073	8,51402739550178
LPIN-RA	LPIN-RA	LPIN-RA	0,916853253562871	1		7,36239253080398	2	7,06830786670569	8,87876144633448	2,93381976207082	6,36955240222941
CG6503-RB	CG6503-RB	CG6503-RB	-0,358422253601479	1		9,5557916190978	9,18841328462221	9,84171497800115	8,84204282813367	9,36109923898315	9,32833080595606
PAX-RD	PAX-RD	PAX-RD	0,152545275531124	1		10,1498933536729	10,2439025108103	10,2073958204752	10,284458828601	10,4450869077387	10,3206686984747
PAPLA1-RA	PAPLA1-RA	PAPLA1-RA	-1,58048253427956	1		8,53160245792235	7,69462213064961	8,32359013027575	4,84471874423297	8,09996409381881	2,30355436587583
CG1673-RA	CG1673-RA	CG1673-RA	0,066393516289393	1		9,15031267166882	8,41310882356222	9,36251244911814	9,04952136644276	8,58005544269698	9,50797030275638
CYP9B2-RA	CYP9B2-RA	CYP9B2-RA	-0,242798347600867	1		9,49838904708776	9,22885169952404	9,44055006661884	8,76567714701204	8,93697567772119	9,61006881145501
HSP60A-RB	HSP60A-RB	HSP60A-RB	0,391247191330741	1		8,96409551304346	9,14152265343628	9,72365776040699	9,98405222721903	9,5036060739325	9,57328884912396
CG1146-RC	CG1146-RC	CG1146-RC	-0,093777765792837	1		9,82018538343253	10,0245609282025	9,36486895822778	9,57803509726169	9,75683904518544	9,66603563666656
STA-RE	STA-RE	STA-RE	0,225577015002627	1		9,20066883983018	9,59647564132396	9,49750158267188	9,47932847255206	9,92568518684958	9,54643125285295
MOE-RD	MOE-RD	MOE-RD	-0,088741520051363	1		10,2651590641984	10,1949869130984	9,8366303888921	10,2038775079254	9,94446715455687	9,90325876503865
CG43897-RC	CG43897-RC	CG43897-RC	-0,067969211982367	1		9,7326639740125	9,402411174076	9,17917572883541	9,12370940529689	9,49453128060615	9,51537568393014
CG5762-RA	CG5762-RA	CG5762-RA	0,07995230641014	1		10,4209903240067	10,1783060798886	10,4251442836224	10,4208627454056	10,3756108264603	10,4796008615327
MET75CA-RA	MET75CA-RA	MET75CA-RA	-0,142218548293952	1		6,97749624406282	2	8,76656174635738	8,01610775416161	7,96981053597619	2
NNA1-RH	NNA1-RH	NNA1-RH	0,062276391748846	1		10,8460430763026	10,791445226963	10,9774789576872	10,9556476834255	10,8808433865552	10,9692751399522
XRP1-RD	XRP1-RD	XRP1-RD	0,142432620684193	1		8,73166795117426	9,14680862190116	9,08797844443955	8,81473889410751	8,77852531622047	9,65098600562797
MFAS-RG	MFAS-RG	MFAS-RG	-0,043756327379661	1		10,2511087637602	10,0302924039272	9,88668744130721	10,1759848581416	9,77344111630756	10,0846990606313
GGAMMA1-RA	GGAMMA1-RA	GGAMMA1-RA	-0,016068551571717	1		10,4916389155279	10,5791227583971	10,3330670653472	10,4310129261367	10,5077667776636	10,4265819294013
ARGL-RB	ARGL-RB	ARGL-RB	-0,421030947160269	1		8,43164773443677	8,36855826885371	9,44501166509001	7,89096882234348	8,17912653994615	8,96712364366416
ASRNA:CR45955-RA	ASRNA:CR45955-RA	ASRNA:CR45955-RA	-0,286672008266909	1		9,19841765333469	8,44349536188125	9,46930683210964	8,51733929025829	8,56279374275017	9,24169156505579
RAPTOR-RC	RAPTOR-RC	RAPTOR-RC	-10,1067224912864	1		8,344750187279	2	8,09854392329034	2	2	2
LNCRNA:ROX1-RB	LNCRNA:ROX1-RB	LNCRNA:ROX1-RB	-0,174773821645379	1		10,6873419841806	10,5781448980092	10,6706241959454	10,4577360490585	10,4795294250866	10,4786540684421
CG1640-RB	CG1640-RB	CG1640-RB	-0,044330867040199	1		9,83185113042169	9,66807323957864	10,1053929498203	9,58411200422262	9,83225112643281	10,0507004726334
CG3702-RB	CG3702-RB	CG3702-RB	-0,702960717995663	1		9,14330769681638	8,85222724217596	9,50606719044794	8,03397642613171	8,43201023609405	8,88946165985127
TSG101-RA	TSG101-RA	TSG101-RA	0,10341453043745	1		10,1204702329774	10,1937105971923	10,1360684689707	10,1324169605708	10,2025182274723	10,4087983441203
SCCPDH2-RA	SCCPDH2-RA	SCCPDH2-RA	-0,078477363084409	1		10,439217799144	10,4025669888211	10,167455865418	10,4242540798743	10,2785017163514	10,0671702040092
CG4928-RA	CG4928-RA	CG4928-RA	-0,075803269252577	1		9,78611115398828	9,61184692933899	9,94926846191231	9,38965217296241	9,90938942072342	9,78875384028773
CG43755-RD	CG43755-RD	CG43755-RD	-0,003703885253948	1		9,88321019881698	9,6935806309702	9,51245818631841	9,48799698487562	9,72149571079846	9,86753854009069
SCSALPHA1-RB	SCSALPHA1-RB	SCSALPHA1-RB	-0,992420489505205	1		2	7,70182269683761	8,81562376770894	6,95938661095811	7,71866488864109	2
MNR-RA	MNR-RA	MNR-RA	-0,166437651329329	1		10,4907193337247	10,2152558848667	10,4619321711196	10,3005409040991	10,256123891542	10,1251934210044
ZASP52-RN	ZASP52-RN	ZASP52-RN	-0,364402391694726	1		9,69323759023602	9,15732280861408	9,16572310601572	8,89514771060462	9,00756991558251	9,0912428795059
RGN-RA	RGN-RA	RGN-RA	-0,134376395197051	1		9,74967599046392	9,54535683391163	9,39053965239618	9,54726057129078	9,69163149570145	8,97520191391573
BIC-RB	BIC-RB	BIC-RB	-0,21382877357753	1		9,81137374887215	9,46299579413663	9,28996556683107	9,15942017727635	9,32264635877824	9,47796270206583
GPO3-RD	GPO3-RD	GPO3-RD	0,110698718459279	1		10,6573330786403	10,6882804178801	10,8368704623725	10,8595519427958	10,7633562241903	10,8931539398698
ECHS1-RA	ECHS1-RA	ECHS1-RA	-0,313747649054193	1		9,77406805162301	9,5231722261979	9,60108125215266	8,97131053985868	9,40825071607461	9,5337245224934
CG43061-RA	CG43061-RA	CG43061-RA	0,419562347561096	1		8,39672897490773	7,78553769264202	8,56815950215406	8,01610775416161	8,56279374275017	9,25723392607988
CG6277-RA	CG6277-RA	CG6277-RA	0,228699153533029	1		6,4204106692859	4,99940167986389	8,14863921386197	2,62078290798841	6,28052030463014	8,5861284575242
CG10365-RA	CG10365-RA	CG10365-RA	0,184498789482718	1		9,9872834762844	10,0656072912027	10,0001805688554	10,1185276843007	10,1491586276787	10,3269950689134
CG12766-RA	CG12766-RA	CG12766-RA	-0,803962391405056	1		6,9348603029068	6,69360374797321	9,0765219948318	6,55972403443712	7,02829818516866	7,77155609388251
HN-RC	HN-RC	HN-RC	-0,000181750049155	1		9,41940613592262	8,72016859841783	9,21879693914008	8,70748426417527	9,35709949427777	9,29429688952475
TER94-RC	TER94-RC	TER94-RC	0,165302874998199	1		9,33379775574792	10,0259959332113	9,74008918717803	9,97791125750062	9,59474723914492	10,0608579229038
CG4377-RA	CG4377-RA	CG4377-RA	-0,503149100737616	1		9,08844213106393	8,80953685632561	9,34352051111949	7,83090887542599	8,53473809934249	9,13756755270096
CG1208-RB	CG1208-RB	CG1208-RB	-0,051023283696536	1		8,15347704495881	7,58984812453615	8,89277059969531	7,35016119456	7,86667591876394	9,03051764233529
CAPT-RA	CAPT-RA	CAPT-RA	-0,190538196491854	1		9,94090591108154	10,041687495104	9,61104166742168	9,68557081478652	9,8565372339565	9,49491870911457
PGLYM78-RC	PGLYM78-RC	PGLYM78-RC	0,380432988474529	1		2,29790606895825	8,55504873539611	8,46649451355791	8,24812614944587	8,729862584452	7,80819480518846
LEVY-RA	LEVY-RA	LEVY-RA	0,028648343110696	1		10,0585195368618	9,80141670534227	9,75992117247923	9,79440659555405	9,96300774510665	9,96134666751588
LETM1-RA	LETM1-RA	LETM1-RA	-0,059178968774188	1		7,64624297774647	7,14832980575044	7,31248528036671	6,07574037966998	8,67950096670526	2
GISH-RF	GISH-RF	GISH-RF	0,112489832317285	1		10,0916480371689	10,0656072912027	10,1025716507771	10,0960229067739	10,1140375642694	10,3684764270567
CG4631-RA	CG4631-RA	CG4631-RA	0,030829433040976	1		10,5867945849642	10,4288411492033	10,6572278667358	10,6232759208631	10,4479103817916	10,6930048291446
TSP29FB-RB	TSP29FB-RB	TSP29FB-RB	0,049055373211155	1		10,2726683129176	10,3825425079699	10,3209812589079	10,2428113205348	10,3893846714537	10,4796008615327
SARM-RE	SARM-RE	SARM-RE	0,183908402843269	1		10,3668900510196	10,4190443277066	10,2890759670035	10,641844693691	10,4941725399819	10,4899747816656
SEC63-RA	SEC63-RA	SEC63-RA	0,090333886955238	1		10,022068765412	10,0459375565988	10,3757563704694	10,1282641998617	10,2464261081314	10,3551253683262
CG4461-RA	CG4461-RA	CG4461-RA	-0,070433669740349	1		10,1264030587022	10,0670020634171	9,87350779740053	10,0630445840272	10,1033323297783	9,66437118718665
TIG-RB	TIG-RB	TIG-RB	-0,087432272859371	1		8,94273610160825	8,33653355773193	6,44059533123166	8,70004229486219	7,74339097764092	7,78387267389742
HDAC6-RD	HDAC6-RD	HDAC6-RD	-0,281287886731567	1		10,0609997586683	10,0642111692419	10,3002001347437	9,66660566596925	9,86923096255648	10,0353289353762
CG14245-RB	CG14245-RB	CG14245-RB	0,261925788377889	1		7,18274229923822	7,03886534592719	8,42192444213083	6,49239012620975	7,49668185307411	8,87514256259769
TTLL4A-RD	TTLL4A-RD	TTLL4A-RD	0,157099175547997	1		10,0284194485739	9,76062431351627	10,2513634394755	10,1919894862752	10,1281887526445	10,2290569453954
CYP312A1-RA	CYP312A1-RA	CYP312A1-RA	-0,018135306405684	1		10,0041366735784	9,99262421693371	10,2060821503133	9,93258986025437	9,87343750675439	10,3111268208352
GGAMMA30A-RI	GGAMMA30A-RI	GGAMMA30A-RI	0,69957290638976	1		5,94949813038615	8,30850638907825	8,76656174635738	8,95264345476458	8,49524849435215	8,84018550750644
ERK7-RB	ERK7-RB	ERK7-RB	0,11010672695356	1		8,91284081115511	9,23878664630425	9,43158526202439	8,79041656593675	9,55164732755526	9,49491870911457
CG17839-RB	CG17839-RB	CG17839-RB	-0,252631182195685	1		10,3628752015969	10,2102152762174	10,2347101295131	10,0292947450199	10,0423674402032	9,98820651561575
INOS-RA	INOS-RA	INOS-RA	0,037011710560201	1		10,9072830223415	10,9787162703364	10,9643298264554	10,992667216448	10,9984944619992	10,9692751399522
PROS-RH	PROS-RH	PROS-RH	-0,796479626786468	1		8,32011340140494	8,43055084856664	9,21879693914008	8,59562714514087	6,10083536913312	8,10669553492672
DIP1-RE	DIP1-RE	DIP1-RE	-0,053971980538237	1		9,5922577019272	9,53934023918364	8,71207518610644	9,2640623028788	9,21626654072238	9,35746579133548
CUL1-RC	CUL1-RC	CUL1-RC	-1,62953798705273	1		8,4084627199861	2	8,18643409986466	2	7,38325991231408	5,40618754440414
CG3517-RA	CG3517-RA	CG3517-RA	0,047867071091206	1		10,6889464406912	10,7889117510911	10,8016436696848	10,7726484351277	10,7595733819113	10,8874579693395
GGAMMA30A-RH	GGAMMA30A-RH	GGAMMA30A-RH	0,25006568503352	1		10,0733373096125	10,1731344708499	10,1928792361808	10,4763698384847	10,3815300125642	10,3280467721138
EGLP4-RA	EGLP4-RA	EGLP4-RA	-0,196905642214533	1		9,97681356519737	9,60418175703296	10,0301841305877	9,59618956180024	9,55164732755526	9,88765071485351
NOP17L-RA	NOP17L-RA	NOP17L-RA	0,149203811084068	1		9,65926589466617	9,80476457485685	9,72915572268587	9,64545195006072	9,90802309501718	10,0557881370784
LTV1-RA	LTV1-RA	LTV1-RA	-0,040805456922707	1		10,4277325320887	10,4234066858148	10,131923652947	10,4577360490585	10,2593420535968	10,1491934888347
PUF-RF	PUF-RF	PUF-RF	0,500432246589386	1		8,16735544799192	8,74477902704604	8,24900720917579	8,80436520839175	8,35788837057512	9,37385393967508
HSC70-2-RA	HSC70-2-RA	HSC70-2-RA	0,096780176850265	1		10,6663200294416	10,8015348738052	10,8695990322476	10,874504699119	10,8548405043127	10,9023621948046
MST84B-RB	MST84B-RB	MST84B-RB	0,261153333903899	1		9,47067461473305	8,66228794777654	9,16301746276573	9,32096418709635	9,37105035398781	9,4911678921398
ANK2-RP	ANK2-RP	ANK2-RP	0,099223356215155	1		10,4805650581263	10,7240842719888	10,5873055375132	10,7312643132704	10,7466370153695	10,6167369143835
UFD4-RA	UFD4-RA	UFD4-RA	-0,078750065843734	1		11,3626942802021	11,319072994099	11,4925793410469	11,3843464418559	11,2777645150512	11,2797974403046
COLT-RA	COLT-RA	COLT-RA	0,154327838521623	1		8,11102234941528	6,52522914327124	8,51822234884471	8,81818027932523	5,40032418432782	8,33727990836196
JAR-RB	JAR-RB	JAR-RB	0,427230132971529	1		9,1125535133142	8,88738868126759	9,11342759152546	9,30142574778025	9,39855376714891	9,67101749429292
MLP84B-RB	MLP84B-RB	MLP84B-RB	-0,004281713668825	1		10,2960175244268	10,3137127561175	10,1511650546816	10,1530033302075	10,2410101489459	10,3520267291937
ETF-QO-RB	ETF-QO-RB	ETF-QO-RB	0,602229287052154	1		7,81443446143813	3,0261241280148	8,78075054133104	8,66607004597082	8,49888345914145	7,95156783175575
GSTE3-RA	GSTE3-RA	GSTE3-RA	-0,044511035962327	1		8,62172223205845	8,0396670415709	9,17917572883541	8,07482895135815	8,41671896539664	9,19864112086846
ATL-RA	ATL-RA	ATL-RA	-0,016297963214063	1		10,3334285219484	9,9734147733115	10,3402702479029	10,2580953363043	10,2377507872169	10,1300254812706
DOP-RA	DOP-RA	DOP-RA	-0,074890633922537	1		10,2489349822163	10,2038896481117	10,0682785715302	9,97944895225825	10,1618250999264	10,1539459610637
DRP1-RA	DRP1-RA	DRP1-RA	0,055486299446821	1		10,0092829124159	9,99409132630781	9,93506575328126	9,90857692481434	9,92298197617034	10,2469611961866
CG6701-RD	CG6701-RD	CG6701-RD	0,384761751046347	1		9,15496383014391	8,42185619492536	9,41803273177723	9,70614850361255	9,23382329106345	9,3325291432874
SCCPDH1-RB	SCCPDH1-RB	SCCPDH1-RB	-0,124175049135091	1		10,3231335143629	10,3769304692629	10,4542066840521	10,1129343156591	10,2147267151283	10,4363677921074
GLD-RA	GLD-RA	GLD-RA	0,165396969016575	1		8,92105570121497	8,83268083301562	9,26747053570443	8,84541977081461	8,94499224405214	9,62725889061494
GLD-RB	GLD-RB	GLD-RB	0,165396969016575	1		8,92105570121497	8,83268083301562	9,26747053570443	8,84541977081461	8,94499224405214	9,62725889061494
BOND-RC	BOND-RC	BOND-RC	-0,062997272483656	1		7,35432645143345	8,70591467912072	2	5,76936674131819	8,07095392201288	7,89023141791222
CG12470-RA	CG12470-RA	CG12470-RA	0,135633524443896	1		10,0422933212696	9,89705248582072	10,0032091603431	10,0352212858681	10,0535329633763	10,2525110111658
KARYBETA3-RA	KARYBETA3-RA	KARYBETA3-RA	-0,162343017385316	1		10,0855702470408	9,74850597674938	10,0969124467579	10,1880049436026	9,60321483687998	9,6013963476346
CG42808-RA	CG42808-RA	CG42808-RA	-0,266284852578382	1		9,76952584312817	9,89548324548281	9,25735904092354	9,53476456879642	9,38879119972881	9,27042396670943
CG12229-RA	CG12229-RA	CG12229-RA	0,175609880891565	1		10,2013885001575	10,250055477874	10,3161184443093	10,4060741381984	10,4136584260309	10,4710572716179
SLS-RZ	SLS-RZ	SLS-RZ	0,931192239198163	1		5,83822688654588	7,28884029043079	8,18643409986466	8,97131053985868	8,30072732272005	7,06829262177237
14-3-3ZETA-RB	14-3-3ZETA-RB	14-3-3ZETA-RB	-2,79359332386628	1		7,24514462815044	8,77240057802267	6,90949871637236	2	5,91743858871736	5,58574640685247
CHP-RA	CHP-RA	CHP-RA	-0,02750284237475	1		10,2896869426795	10,1443544143962	9,94139533612456	10,2363948803141	10,1009425624919	9,96810865659411
GSTE9-RA	GSTE9-RA	GSTE9-RA	-0,214779451681834	1		9,91783011650088	9,63460107960232	10,1755328030808	9,5760037600233	9,71213152149567	9,83535607408139
AGO2-RE	AGO2-RE	AGO2-RE	-0,250425008515872	1		9,01359158672655	9,46087530280629	8,18109507335411	8,79041656593675	8,36188593181489	8,96982142950511
NINAC-RB	NINAC-RB	NINAC-RB	0,026247952587998	1		10,0067120876401	9,47144672896417	9,79878555672048	9,85764638650513	9,83225112643281	9,71348782793996
SYP-RD	SYP-RD	SYP-RD	0,583247357138339	1		8,9265064221238	8,43055084856664	8,54756200395291	9,13202915739222	9,30821710360983	9,24614935161544
COL4A1-RB	COL4A1-RB	COL4A1-RB	-0,266576402939853	1		9,55050611233629	9,5272312478896	10,0001805688554	9,46403210493134	9,71525967620572	9,08379054331352
CG32486-RD	CG32486-RD	CG32486-RD	-0,020526795253056	1		10,0671817225391	10,1885940122663	9,73463281231487	10,0203590334051	10,0670633944637	9,87331354258333
CG9485-RE	CG9485-RE	CG9485-RE	-0,268089442112524	1		9,27945725698913	8,97617740381645	9,31699152941441	8,22756869548655	9,2468520492349	9,12309876775122
AHCY-RA	AHCY-RA	AHCY-RA	-0,06561898150834	1		9,51114247736576	9,50270402903444	9,97417756533731	9,42619427026463	9,4331619265636	9,924273947221
KRAKEN-RB	KRAKEN-RB	KRAKEN-RB	0,165136688713489	1		9,46319329182127	9,54535683391163	9,06207230079904	9,93417660054803	9,47066615042129	9,07880084648839
ASPR-RA	ASPR-RA	ASPR-RA	-0,067510590558795	1		10,3848198787784	10,3724250670431	10,1235981251644	10,3345820873396	10,2678888879824	10,0822079399842
CG14207-RA	CG14207-RA	CG14207-RA	-0,158424721411862	1		10,0523002634178	10,1705416977023	9,92870827803524	9,89234334049769	10,0889339846138	9,67763332308873
GALT-RB	GALT-RB	GALT-RB	-0,285692517716153	1		9,07623362399119	7,99347079574199	9,41576154739438	8,7185757310317	8,32550274064896	8,88375106406417
BGM-RC	BGM-RC	BGM-RC	0,089598410054091	1		9,173419948364	8,19061328387596	8,94410409774025	8,84878882747937	9,27043674206279	8,53239328147429
LNCRNA:CR42862-RD	LNCRNA:CR42862-RD	LNCRNA:CR42862-RD	0,366270146337484	1		9,43478764607095	9,64584497540818	9,67130711359972	10,2273636494721	9,74157865158079	9,84273356519095
CG15286-RA	CG15286-RA	CG15286-RA	-0,219399694643095	1		8,42780934789197	7,62814679842749	8,08145133995899	2	8,42438485986616	8,46132312304451
SDHC-RA	SDHC-RA	SDHC-RA	-0,14197561272901	1		10,2069983522431	10,0231244944163	9,89323238586767	9,9021053942906	9,93644766182495	9,88049993858615
CG32081-RA	CG32081-RA	CG32081-RA	0,195078287148835	1		9,99767795236164	10,2389611729041	10,2915554275131	10,3643117882834	10,3181331287045	10,4402636267014
MITOFILIN-RD	MITOFILIN-RD	MITOFILIN-RD	-0,126105896563535	1		9,70913767041231	9,4756537048094	9,49964775707794	9,12092545845314	9,42935731885199	9,70865073211418
PMCA-RO	PMCA-RO	PMCA-RO	-0,098873265974029	1		9,33789422928453	9,28026315400461	9,36722162447353	9,75724081128694	9,22726452190293	8,40263234399926
MF-RM	MF-RM	MF-RM	-0,145896691317682	1		9,22077298914225	8,89683128159254	8,92825771046689	8,15321922113214	9,2228753850994	9,04594025474414
CG34310-RC	CG34310-RC	CG34310-RC	0,25208425636793	1		9,53453240428532	9,56720546438223	9,8005274853487	9,79789676550317	9,78688394645505	10,064648604803
CUP-RB	CUP-RB	CUP-RB	0,25208425636793	1		9,53453240428532	9,56720546438223	9,8005274853487	9,79789676550317	9,78688394645505	10,064648604803
SCSBETAA-RH	SCSBETAA-RH	SCSBETAA-RH	-0,256206600265363	1		9,97681356519737	9,61375687587567	10,2073958204752	9,76082194793721	9,70585479017855	9,62383722167645
CG13607-RA	CG13607-RA	CG13607-RA	-0,21475480669453	1		9,40190362202277	9,07653259427087	8,58846706247474	9,10128594339188	9,02279922879438	8,29056883127805
IDH3G-RC	IDH3G-RC	IDH3G-RC	-0,104921781051146	1		9,53274658092494	8,79614309643304	8,97528407676191	8,99583010747532	9,23817929695595	8,83723382273157
SERCA-RI	SERCA-RI	SERCA-RI	0,138588333441933	1		9,91097227522837	9,81807890005041	9,78828958472418	9,84926074112915	9,96300774510665	10,1093765085346
CYT-C-D-RA	CYT-C-D-RA	CYT-C-D-RA	0,13160912029715	1		10,1037273389916	10,154886437115	10,1981749099108	10,1853424548763	10,2879869664201	10,3684764270567
SERCA-RB	SERCA-RB	SERCA-RB	-0,089224142756664	1		9,82018538343253	9,25110988625605	9,57078063532144	9,45300597298929	9,62333657255153	9,34297184441644
LRP1-RF	LRP1-RF	LRP1-RF	0,06802548932607	1		9,05399453771807	9,10124821470064	9,44055006661884	8,97131053985868	9,03035402048008	9,70541696805397
CG32425-RA	CG32425-RA	CG32425-RA	0,179871245813855	1		9,1125535133142	9,71686893276497	9,64634029427902	9,58006357836641	9,53404025568813	9,93397724522163
CG7430-RB	CG7430-RB	CG7430-RB	-0,128411906957085	1		11,0926423672116	11,1345041357146	11,1335020348716	11,019821514434	10,9771533297131	10,9793509449064
CG8093-RA	CG8093-RA	CG8093-RA	-0,046887278455353	1		8,57736591135053	7,90888734618034	8,88622355509438	7,58645175429034	8,32550274064896	9,09618980278727
MTNA-RB	MTNA-RB	MTNA-RB	-0,522599232935502	1		9,38616554646731	8,95524062618391	8,70465231776974	8,28341154884379	8,60050050004801	8,66482110312493
LNCRNA:CR32658-RA	LNCRNA:CR32658-RA	LNCRNA:CR32658-RA	0,124374746623927	1		9,98205801848595	9,84108733230101	9,85350979101444	9,96244348943162	9,88875740840339	10,18562206696
CG6262-RC	CG6262-RC	CG6262-RC	0,155920531668163	1		10,0757922092397	10,1377326413565	9,97417756533731	10,174643090093	10,2366626948938	10,2458486666748
SPARC-RA	SPARC-RA	SPARC-RA	-0,109107764413205	1		10,0708782255903	9,76578688693432	9,74733240024096	9,95151652481915	9,79577674570719	9,50239121433283
ZIZ-RC	ZIZ-RC	ZIZ-RC	1,26987752783222	1		8,21267564419605	2	6,52730394682832	8,21195605763714	8,28397080365396	8,3330953933673
THEG-RA	THEG-RA	THEG-RA	0,089354675456106	1		10,2081177097645	10,3078259218258	10,2100195776826	10,2453699274283	10,3088446561939	10,432461408761
ACBP5-RA	ACBP5-RA	ACBP5-RA	-0,244394884564763	1		8,86822011845552	8,16479106760748	8,97219622885409	7,79642920594898	8,19713828386115	9,0937184614871
AKAP200-RE	AKAP200-RE	AKAP200-RE	-0,404868992492717	1		9,7279893050555	9,72219018719381	9,43383169107892	9,4771531816333	9,28524689380289	8,87226160935088
CNGL-RE	CNGL-RE	CNGL-RE	0,740102867375064	1		7,83776445163489	8,44778451788928	2	7,91044574146394	8,38956294030126	8,60012613550002
CG14995-RG	CG14995-RG	CG14995-RG	0,103536807550168	1		9,89159505950019	9,79973985271323	10,2047672828768	9,99169186207682	10,0006715829546	10,2301824943583
MST84DA-RA	MST84DA-RA	MST84DA-RA	0,017173748383854	1		10,359856715301	10,5594384988605	10,5792102499118	10,4522094045894	10,6321400445393	10,4653333066632
MSPS-RF	MSPS-RF	MSPS-RF	0,326188599855412	1		9,016150192531	8,43919341610845	8,05250583474816	8,50458025495922	9,02532189094279	9,05104470411252
CG32445-RA	CG32445-RA	CG32445-RA	0,132653449652815	1		10,3688932936703	10,519245460906	10,4430980131947	10,5711989629043	10,5738804427952	10,5845358694346
RPL24-LIKE-RA	RPL24-LIKE-RA	RPL24-LIKE-RA	-0,148539248876628	1		9,86771022967841	9,92961828376295	9,54191410896844	9,70056545180588	9,81777184298419	9,37181557285731
ANNE-RH	ANNE-RH	ANNE-RH	-0,197839179505151	1		9,6278247329036	9,404619294551	8,89928806754966	9,25393310059319	9,25116895233239	8,90645906211954
CG15099-RB	CG15099-RB	CG15099-RB	-0,355294968021243	1		9,67230199197119	9,48403103110855	9,78653280800985	9,68745368944763	9,2999065538103	8,77072031958086
PAR-1-RV	PAR-1-RV	PAR-1-RV	0,087411811594183	1		9,75428102620031	9,80141670534227	9,49964775707794	9,61609682205366	9,92568518684958	9,77493731932233
VHA68-1-RA	VHA68-1-RA	VHA68-1-RA	0,001484047798766	1		10,281202722506	10,338178458408	10,2308396043627	10,2234757479255	10,4107670479504	10,212067479179
GRSM-RF	GRSM-RF	GRSM-RF	0,094909649067964	1		10,0105666089272	10,3007298657252	10,0940744982417	10,1543653662858	10,168687496924	10,3694983321132
CG17575-RA	CG17575-RA	CG17575-RA	0,036628713023424	1		9,85060905664264	10,1873120256537	9,89974777260986	9,85931768243154	10,1045257306008	10,0909081081413
UNC-89-RH	UNC-89-RH	UNC-89-RH	-0,238895682016308	1		9,97943817490551	9,63083355603875	9,84509477574816	9,47497460586441	9,65626143550174	9,62554907055061
CG3085-RA	CG3085-RA	CG3085-RA	0,11009526222818	1		10,5493053845181	10,7302596016145	10,6572278667358	10,7894013916323	10,7731454438708	10,7068163026527
MHC-RT	MHC-RT	MHC-RT	0,151881444739709	1		9,58020446598898	9,85891143226275	9,54607342945768	9,64545195006072	9,80461506522088	9,98687533383073
OGDH-RC	OGDH-RC	OGDH-RC	-0,387354640914044	1		8,24357343497567	7,79229952539585	8,05250583474816	6,63969924905094	6,19347345796059	8,7614079751298
PMCA-RM	PMCA-RM	PMCA-RM	-0,271397911269476	1		10,3578408768043	10,18987486071	10,3414672895214	10,0731615040661	9,96826158517907	10,0430351763701
SFP33A3-RA	SFP33A3-RA	SFP33A3-RA	0,188849889710325	1		8,78365046734748	9,12286773769928	8,93144094289934	8,70376807807666	9,02027214785136	9,56081749832361
CG10680-RB	CG10680-RB	CG10680-RB	-0,109293390237194	1		9,21855297964968	8,97022640704725	9,65599411690788	8,83865796243202	9,5054142028136	9,18012311876746
GW-RB	GW-RB	GW-RB	-0,523533807429321	1		9,02379889611401	8,59426985019734	9,65020957862552	8,79041656593675	8,48795097325877	8,6139893057009
ISCU-RA	ISCU-RA	ISCU-RA	-0,062944792264031	1		10,3946854432227	10,3393332066836	10,2577177186329	10,2906654758375	10,3706595519246	10,1372433612232
ATPCL-RG	ATPCL-RG	ATPCL-RG	-0,700159034994327	1		9,08844213106393	8,42621007171718	9,32911066485938	8,60760908473234	7,84969578321873	8,35389764303669
CHD64-RB	CHD64-RB	CHD64-RB	-0,143014871203036	1		10,3688932936703	10,2277808912959	10,2385702984279	10,111532578536	10,204745650635	10,0946207502454
GSKT-RA	GSKT-RA	GSKT-RA	0,182812808310989	1		10,0144108593299	10,0739557692872	10,0212483977471	10,1800026910867	10,1549299048292	10,3153754485042
CG13784-RE	CG13784-RE	CG13784-RE	0,043901874533555	1		8,76855495545846	9,05981710307238	8,37125264675812	8,09198914902871	8,85141980890013	9,24169156505579
HOE1-RF	HOE1-RF	HOE1-RF	-0,548111668549557	1		8,61160653287694	9,36434661762097	8,78427604277496	8,34196270225016	8,89621073327054	7,7960849942302
ENDOS-RA	ENDOS-RA	ENDOS-RA	0,162391085497167	1		10,2069983522431	10,153574131328	10,1835647735872	10,3405772409243	10,331445108366	10,3592465615836
CG5612-RA	CG5612-RA	CG5612-RA	0,123344825637356	1		10,17071249313	10,3473906680863	10,1768745740009	10,3560490392042	10,4327875945912	10,2766797110246
WHE-RB	WHE-RB	WHE-RB	0,176760097809883	1		8,89626935518262	9,20371082656158	8,69344591083293	8,76210805684094	8,96089296573718	9,52824433300009
CG1640-RG	CG1640-RG	CG1640-RG	-0,082135951147278	1		7,9964863158313	8,6915185237187	8,71207518610644	8,46561181065597	7,03832431969701	9,08627893511088
CG4161-RB	CG4161-RB	CG4161-RB	-0,195167460817163	1		7,11751831233537	6,58875300211498	8,9025357934712	8,16407805501457	5,85073204347611	8,13100271252301
SC2-RA	SC2-RA	SC2-RA	-0,081332050463276	1		10,437309926323	10,2852342844343	10,2513634394755	10,2618911735896	10,168687496924	10,3068656443148
SPRINGER{}1464	SPRINGER{}1464	SPRINGER{}1464	0,140314993119213	1		9,96758964627883	9,6935806309702	9,8212682093708	9,91662572766599	9,95111618000068	10,0455948030244
CK-RB	CK-RB	CK-RB	2,37598164093949	1		2	2	6,75995744851992	2	7,97503970548441	8,2198061671631
CG4836-RC	CG4836-RC	CG4836-RC	0,104976475882983	1		10,3169210611976	10,2352440310064	10,1484319449061	10,4185974187637	10,1868292237654	10,405812983626
CG5506-RA	CG5506-RA	CG5506-RA	0,004572134032106	1		9,599100320874	9,89548324548281	9,76528291429025	9,4596317593534	9,83080971992463	9,95046112613824
MLT-RA	MLT-RA	MLT-RA	-0,07027569837729	1		9,82894352520271	9,78455982234781	9,34112884287922	9,56580394872737	9,72305051678109	9,49679046706771
RAB1-RA	RAB1-RA	RAB1-RA	-0,050951082547692	1		10,7112234646733	10,6737063191931	10,5883142620062	10,6437854703834	10,5910107813041	10,5915594150176
ANK2-RL	ANK2-RL	ANK2-RL	0,695349658333424	1		6,32457894381161	7,28884029043079	8,57631686044067	8,82161347504051	8,53119246907951	7,41563277878201
ACT5C-RB	ACT5C-RB	ACT5C-RB	-0,102990392150552	1		10,5659906234537	10,7906012292386	10,4999509901473	10,5762888468518	10,4069028409702	10,5757080786179
STT3B-RA	STT3B-RA	STT3B-RA	-0,037432220984486	1		10,0523002634178	10,286432179047	10,290316229918	10,027809297913	10,0961511193673	10,3786630499159
CG5867-RA	CG5867-RA	CG5867-RA	-0,192521822898645	1		9,85060905664264	9,62894609831217	9,77594698531424	9,41714515187469	9,80020267367972	9,4376060501967
CG11327-RA	CG11327-RA	CG11327-RA	0,230190339775408	1		10,0041366735784	9,92654825809096	10,0840974836899	10,2732191280457	10,1641161943989	10,267937867362
CG10516-RA	CG10516-RA	CG10516-RA	-0,385284919828676	1		8,23919977272178	7,49355731027496	9,20307878800057	7,64188000727654	7,89453944108147	8,58964062994956
REL-RB	REL-RB	REL-RB	0,281061862557851	1		9,00073004689484	8,33653355773193	7,22179412947362	8,56318009784467	8,69859318254383	8,64807538517674
CG17450-RA	CG17450-RA	CG17450-RA	-0,036184473189689	1		9,93955868065741	9,88128273933101	9,98340870662726	9,68368547955659	9,87063450720243	10,1093765085346
ADH-RI	ADH-RI	ADH-RI	0,114503942037227	1		8,344750187279	8,25076373945129	9,01783403177299	8,00407115702483	8,59371762292548	9,22372138734291
CG45050-RE	CG45050-RE	CG45050-RE	0,217018242616036	1		10,0473054687001	9,97638677149747	10,0537456585344	10,2719648499226	10,1823151343993	10,2734077239531
LNCRNA:CR45013-RA	LNCRNA:CR45013-RA	LNCRNA:CR45013-RA	0,228756619240792	1		8,85112502432931	9,55334012680331	9,39746219637862	9,33544630321855	9,48356563904995	9,72471171185428
CG1648-RA	CG1648-RA	CG1648-RA	-0,131266494613779	1		9,6787761325811	9,48611778394153	9,14941260623955	9,30142574778025	9,53049290784854	9,11092960332601
CG7518-RH	CG7518-RH	CG7518-RH	0,809417028562891	1		7,4020600245872	7,25007119658838	7,05669350842538	6,00502838600646	8,32140293811926	8,65479701489202
VPS13B-RA	VPS13B-RA	VPS13B-RA	0,036592451018953	1		10,6873419841806	10,666363685121	10,7832619866854	10,7735350365377	10,6246730660056	10,8425347238854
CG1690-RA	CG1690-RA	CG1690-RA	0,187371459791723	1		9,8620323323557	9,66991022787079	9,82811604769111	9,91019028173828	9,92568518684958	10,0846990606313
CG9331-RB	CG9331-RB	CG9331-RB	-0,119686431233356	1		8,70970678751194	8,51881429190288	9,40205884055983	8,3703706330559	8,63724679079176	9,26823398402956
ENC-RB	ENC-RB	ENC-RB	0,020518364758265	1		7,7847312143209	8,54707491782031	8,36184528227369	8,1201435427002	7,03832431969701	9,04081768100093
BOLY-RA	BOLY-RA	BOLY-RA	0,152016090168458	1		9,62279709821172	9,58289009208031	9,4538936810949	9,56784968813396	9,57766147277084	9,94086843198967
CG7695-RA	CG7695-RA	CG7695-RA	-0,22602763554733	1		9,61606621414624	9,57310720053933	9,22140006203931	9,04659036595876	9,49816805063549	9,18477495050647
GLD2-RB	GLD2-RB	GLD2-RB	0,140073246186291	1		9,55227010037215	9,30411545630153	9,98494150395323	9,73556528369425	9,71525967620572	9,88479465611072
CG6441-RA	CG6441-RA	CG6441-RA	0,153952968372603	1		9,84917476639581	9,69718800637996	9,77062480307587	9,91019028173828	9,73388749234486	10,1130419867689
CG11459-RA	CG11459-RA	CG11459-RA	0,053316387318031	1		8,6284268407709	6,58875300211498	8,73411735556501	8,84204282813367	8,32959092550382	7,42352629028613
BALDSPOT-RA	BALDSPOT-RA	BALDSPOT-RA	-0,101053082853716	1		10,7104337516727	10,6366136381823	10,6310354339401	10,6272050467479	10,4232547150719	10,6201754446698
LNCRNA:ROX1-RD	LNCRNA:ROX1-RD	LNCRNA:ROX1-RD	-0,0875201384508	1		9,47440077796253	9,45022584179352	8,6631294826827	9,05827880838646	9,23164034604854	9,17077421386194
GCS2ALPHA-RD	GCS2ALPHA-RD	GCS2ALPHA-RD	0,122608039842037	1		9,1268292590001	9,4243417531823	8,95977831955104	9,06987331381385	9,10380267678783	9,66103651625751
MF-RJ	MF-RJ	MF-RJ	0,344282223730634	1		9,27519119709885	9,43302148500138	9,21095926960611	9,63962851417166	9,7928185657099	9,50797030275638
TWR-RA	TWR-RA	TWR-RA	0,045279793206135	1		9,37823165559904	9,53732911876583	9,64827623362149	9,31122804335548	9,42363152837925	9,90325876503865
CG14995-RI	CG14995-RI	CG14995-RI	0,105700584184282	1		9,69961866601979	9,70974325768067	9,50606719044794	9,68368547955659	9,52337193742519	9,99351899377157
LECTIN-46CA-RA	LECTIN-46CA-RA	LECTIN-46CA-RA	0,0976255187036	1		9,98074869137957	10,4157638808525	10,1620460088656	10,2656770499486	10,3098796668026	10,3057983807284
VHAAC45-RA	VHAAC45-RA	VHAAC45-RA	0,051577257524693	1		9,30897159969449	9,30883895680467	9,12181184813684	8,89188531327122	9,57937918377872	9,34505134466056
ZORMIN-RG	ZORMIN-RG	ZORMIN-RG	0,21012080285087	1		9,18937761445129	9,14416805861062	9,28250612765141	9,38269627775331	9,72305051678109	9,06372736877774
EIF3H-RB	EIF3H-RB	EIF3H-RB	-0,022345615904824	1		10,0535462647953	9,95243757206082	9,66175555446579	9,8609870444785	9,89290748310473	9,87762967440569
SPT6-RA	SPT6-RA	SPT6-RA	0,755492092621349	1		8,1856547183175	8,35948065941082	7,1138522784498	8,40739813558928	8,8457218865454	8,88375106406417
SOD2-RA	SOD2-RA	SOD2-RA	-0,2109502444503	1		10,1085308829654	9,86533871081233	9,86020664081598	9,75005175926919	9,77494096466309	9,6956719566794
MIB2-RB	MIB2-RB	MIB2-RB	0,05501129550593	1		10,7206664559476	10,6964141083545	10,8983517391196	10,9501687496751	10,8520011031155	10,6732783958454
PROSBETA7-RB	PROSBETA7-RB	PROSBETA7-RB	-0,086826953650033	1		10,0054249552938	9,66254819860788	9,74733240024096	9,6551057429604	9,69321880417477	9,8264529957422
ZASP66-RF	ZASP66-RF	ZASP66-RF	-0,281727151751594	1		9,77859600421409	9,69898831720118	9,53982994328524	9,18363518746326	9,55688781816697	9,41995866878721
ATX2-RC	ATX2-RC	ATX2-RC	0,755673401684437	1		6,20408362358615	7,32659476071095	7,37928105873023	7,37840971343027	6,19347345796059	8,74260099410936
CG12171-RA	CG12171-RA	CG12171-RA	-0,381066299832631	1		9,07623362399119	9,16776092327737	9,71444767170154	8,77278894730683	8,70490151742493	9,34088934245404
RPL39-RA	RPL39-RA	RPL39-RA	-0,32956207698615	1		9,87759309520864	9,94941577384482	9,81438771229791	9,36162507409491	9,63659682165129	9,64086498680462
ND-B14.7-RA	ND-B14.7-RA	ND-B14.7-RA	-0,125955550297748	1		9,78910628683218	9,47984844854906	9,42933532958592	9,26658353023283	9,48905887826385	9,57683237994299
CG9932-RE	CG9932-RE	CG9932-RE	0,01087760733265	1		9,92601672620094	9,61947159101689	9,52726132260109	9,70428988594616	9,60321483687998	9,82347305158881
CG10737-RE	CG10737-RE	CG10737-RE	-0,468096165761312	1		8,52802132340549	6,85732076564017	3,22965295815959	6,92149172713687	7,5537144823394	5,69412772376434
CG15128-RA	CG15128-RA	CG15128-RA	0,11462064664717	1		10,2347249997677	10,2377231894461	10,5359483173578	10,5001323192259	10,314012299862	10,5470905815662
UP-RK	UP-RK	UP-RK	0,821113948829732	1		5,71765094324298	7,80572885020306	8,4620989601104	8,3703706330559	8,38170925457136	8,77072031958086
TPR2-RA	TPR2-RA	TPR2-RA	-0,283497254346711	1		9,6836127430795	9,22385845185579	9,61500665818652	9,16213089252967	9,44262978017801	9,08876304226511
SCSBETAA-RJ	SCSBETAA-RJ	SCSBETAA-RJ	0,227797858409867	1		8,65493797092313	8,71305924240199	8,68215177410573	8,20671407177647	9,22507162264415	9,09618980278727
CG4364-RA	CG4364-RA	CG4364-RA	-0,126826741642827	1		9,89159505950019	9,82798462229441	9,44945950839734	9,61213728485436	9,70742653500431	9,50425330873161
CG8475-RC	CG8475-RC	CG8475-RC	0,203498379180994	1		9,52198496847214	9,13355720822545	9,14667617137314	9,4901559990186	9,64810039555785	9,28566146416413
AGXT-RA	AGXT-RA	AGXT-RA	-0,08522023373207	1		9,25366959919598	8,87788387067118	9,47368051280086	8,68126766899714	9,19177175287798	9,4376060501967
PINK1-RI	PINK1-RI	PINK1-RI	-0,018976404932578	1		6,3891687523477	8,57479257187106	7,74760609548785	5,82516292620517	8,45838606316068	8,03637243878519
AGO-RA	AGO-RA	AGO-RA	0,585431896719733	1		2	7,9757585772804	7,68108246331578	6,00502838600646	8,24120772655813	8,31623489565834
CG6652-RA	CG6652-RA	CG6652-RA	0,154299233799898	1		10,2002639073447	10,2610651184457	10,3378731808895	10,4208627454056	10,3355165125724	10,501207353344
CG31104-RA	CG31104-RA	CG31104-RA	-0,121158108571001	1		8,67774218895492	8,30378179781085	8,70092651241453	7,57021593974957	8,26274770242043	9,11092960332601
SFP26AD-RB	SFP26AD-RB	SFP26AD-RB	0,238022988299632	1		8,33248438375154	8,43055084856664	8,81906517181628	8,27341775968328	8,53473809934249	9,31353965980752
UCH-RB	UCH-RB	UCH-RB	0,100156808134055	1		9,95297470379045	9,96446186675555	9,58297735543189	9,95932993537261	9,89566758206673	9,9775225097773
PINK1-RH	PINK1-RH	PINK1-RH	0,193437450891187	1		9,77406805162301	9,40019966877542	9,47804097428759	9,81694321881766	9,79577674570719	9,6425567616978
ILERS-RD	ILERS-RD	ILERS-RD	-0,097387539004815	1		8,36897330702344	8,58651046489725	2	8,22756869548655	7,10662154319667	7,87879366090529
TOC-RB	TOC-RB	TOC-RB	0,207584413465178	1		9,73110743342258	9,71331049455812	9,71444767170154	9,81866231047868	9,97349636182587	9,9775225097773
UBQN-RA	UBQN-RA	UBQN-RA	-0,239782328788193	1		9,7373235448583	9,20117247406718	9,39976234916873	9,39657469146696	9,2533225695555	9,00180739472656
GALE-RB	GALE-RB	GALE-RB	-0,317953720011738	1		9,39405604458377	9,21884786224121	9,49964775707794	8,57136053008007	9,11094599523964	9,37995181698002
CG11125-RA	CG11125-RA	CG11125-RA	0,247230351099302	1		9,571532938219	9,52113842478317	9,62093378689447	9,72093186895445	9,74464367121337	9,97215068911656
CG14762-RB	CG14762-RB	CG14762-RB	-0,221608525969776	1		9,52378415444343	9,06819905736397	8,85303511142568	8,88533830285351	9,09422289821629	8,88088726718253
14-3-3ZETA-RA	14-3-3ZETA-RA	14-3-3ZETA-RA	0,02135769212699	1		10,2651590641984	9,98379009126444	10,0242331291357	10,2247728796182	10,0185081198909	10,106927672278
JHEH1-RA	JHEH1-RA	JHEH1-RA	0,16837982443875	1		9,47067461473305	9,29462180521094	10,0331504512796	9,95151652481915	9,65626143550174	9,78416301975059
CG10433-RB	CG10433-RB	CG10433-RB	0,144055663049986	1		9,83185113042169	9,47144672896417	9,64051684036006	9,75185238352052	9,7628982900967	9,88049993858615
CG13784-RC	CG13784-RC	CG13784-RC	-0,371340804165176	1		7,66592892635528	2	8,72680732093386	8,14227803506594	6,9347822733504	6,41776983090314
ND-51-RA	ND-51-RA	ND-51-RA	-0,142198002393919	1		9,2406008304113	8,33653355773193	9,28001105235707	9,27161280516465	8,8457218865454	8,35802233988801
CG7910-RA	CG7910-RA	CG7910-RA	0,434455510263888	1		9,1362685434381	9,10124821470064	8,89603301400451	9,53685476667248	9,57594171417248	9,31778119821343
TOK-RB	TOK-RB	TOK-RB	0,936098567660122	1		2	8,26054943845702	2	6,62405494958375	7,80928054825298	8,06693157997065
RIN-RF	RIN-RF	RIN-RF	0,102441597552045	1		10,2737378791645	10,3588238204746	10,3873937252373	10,3945942282021	10,4030282560469	10,5243313675683
ALDH-III-RE	ALDH-III-RE	ALDH-III-RE	0,042386747405073	1		10,4258093999427	10,2364841427561	10,2753622361508	10,4958408781483	10,3304254594905	10,2369174097065
ND-B22-RB	ND-B22-RB	ND-B22-RB	-0,093905248578178	1		9,70755552488962	9,43734184657645	9,42256440226612	9,17828908919368	9,5054142028136	9,58916664278777
IPO9-RA	IPO9-RA	IPO9-RA	0,21134114902368	1		8,83092130583727	7,21023143505262	9,04747641659032	8,74774273945925	8,78746962792241	8,77381112445004
STACL-RA	STACL-RA	STACL-RA	-0,320155922885249	1		8,40456206569589	8,46481475069818	3,65634494971971	7,9423341042713	6,55646608936024	7,8261710381366
MAL-A2-RA	MAL-A2-RA	MAL-A2-RA	-0,248429783865324	1		8,38489901370848	8,01675381583684	8,95352905112735	7,27201048357086	8,12370144090871	8,92047217317778
MARF-RB	MARF-RB	MARF-RB	-0,016682073928128	1		8,22599866377743	9,54134855999687	8,67076852315077	9,07850844913431	8,66339548254228	8,93435048112149
KRA-RF	KRA-RF	KRA-RF	-0,09117842971041	1		10,2092361994727	10,0529932872995	9,93347900897185	9,9825194336404	9,93242113657358	10,0236918385778
TNA-RE	TNA-RE	TNA-RE	0,116627547107148	1		9,6787761325811	9,78625440155004	9,55435626814855	9,66086716287039	9,69321880417477	9,99749055389891
MST33A-RA	MST33A-RA	MST33A-RA	0,243097072354533	1		9,73887339683372	9,75717230599258	9,87846428414757	10,0143709958466	9,94846024593656	10,1336389351718
PRX2540-2-RA	PRX2540-2-RA	PRX2540-2-RA	0,030547078260301	1		8,88511501559723	8,29428594358489	8,91223533356074	8,45680733242327	8,33773270425954	9,27697403901516
SOTI-RA	SOTI-RA	SOTI-RA	0,264397460322971	1		9,66090186321829	9,67357720218214	9,77062480307587	9,95777063489211	9,85085952681469	10,0784631751772
ATPSYNF-RA	ATPSYNF-RA	ATPSYNF-RA	-0,120564654641801	1		9,9314487709758	9,66070180624483	9,77417510520934	9,51157027557646	9,76138586299686	9,73267564526564
RM62-RH	RM62-RH	RM62-RH	-0,150591440350253	1		9,69643165608199	10,3462423536716	10,0740509919486	9,89397494353926	9,96300774510665	9,8790655203002
SLE-RA	SLE-RA	SLE-RA	0,189852244078949	1		9,83909460892165	9,83782279417226	10,0062314073473	10,027809297913	10,0273443694819	10,1925677413385
LNCRNA:CR42862-RB	LNCRNA:CR42862-RB	LNCRNA:CR42862-RB	0,146748884657178	1		8,28659591938975	7,65064729746087	9,32185140699194	8,71488804190479	8,62731753743232	8,8431311656042
PIGS-RC	PIGS-RC	PIGS-RC	-0,596720341655459	1		8,79263253533005	8,6878969263614	7,43417180967237	7,97353284361675	6,98748199722798	8,26003632756475
CG8420-RA	CG8420-RA	CG8420-RA	0,067667498698033	1		9,15728379829912	9,285065267117	9,39976234916873	8,9588926920438	9,3164800550905	9,68421895183046
GPDH3-RC	GPDH3-RC	GPDH3-RC	-0,234196591858487	1		9,28583278698145	8,32258803264563	9,01183176190602	8,46561181065597	8,64710817356931	8,93435048112149
CG31038-RE	CG31038-RE	CG31038-RE	0,697622753021776	1		7,19182388039047	5,8810997033682	8,6321622934007	8,63908278240104	7,68714915957126	8,5066150724851
CG17242-RB	CG17242-RB	CG17242-RB	0,285649094245187	1		8,3729712453986	8,24091121118121	8,76299263586871	8,09198914902871	8,77253148562571	9,20093924740673
WDP-RE	WDP-RE	WDP-RE	0,055500403219166	1		7,95974247571523	2	7,89184658368034	6,60823914496271	6,13860736662678	8,4145630644489
FUM1-RA	FUM1-RA	FUM1-RA	-0,107667936919653	1		10,1661119118428	10,1324132525208	10,0107529399274	9,9947364245348	10,1305338475163	9,85445963788925
ATPCL-RD	ATPCL-RD	ATPCL-RD	-0,221389476795591	1		10,2137015070166	10,0501751345269	10,1025716507771	10,1434329019675	9,64318151988085	9,88336450366805
26-29-P-RA	26-29-P-RA	26-29-P-RA	-0,182704991429418	1		10,1393700259513	9,8621286507655	9,96021915117793	9,82037935613612	9,82358100613433	9,78875384028773
TRPM-RE	TRPM-RE	TRPM-RE	0,440829761831302	1		8,35286983455617	8,14907293824736	6,51037412590157	8,88861552188506	8,36587244681995	7,18433503230872
OGDH-RK	OGDH-RK	OGDH-RK	0,380153460453083	1		8,20820715543514	8,53905678366973	7,76911601476503	7,84447327170769	8,9921781226863	8,67807912271209
NINAC-RC	NINAC-RC	NINAC-RC	0,288469423896066	1		7,67243166506504	9,04290566877954	8,39911219169652	8,38900317227468	8,77852531622047	9,0433812414601
CG5823-RA	CG5823-RA	CG5823-RA	0,062314223660901	1		9,93550942440038	9,85407211234903	9,68457394035904	9,81004629423914	9,83225112643281	10,0210930199533
SINAH-RC	SINAH-RC	SINAH-RC	0,091945852156449	1		10,1684140363233	10,3496845585422	10,2449810493499	10,302999234924	10,2689536908971	10,4624627853041
ZIZ-RE	ZIZ-RE	ZIZ-RE	-2,4495029954925	1		2	8,31790940663327	8,04664638568663	6,7733508592105	2	2
GDH-RA	GDH-RA	GDH-RA	-0,034227859070272	1		9,68039013837934	9,8621286507655	9,8366303888921	9,48366923935805	9,776439255372	9,9775225097773
SPEN-RF	SPEN-RF	SPEN-RF	0,09661796518975	1		9,04650466994783	9,00556965343065	9,76884637029705	9,25647207622044	9,46138110011056	9,50982521471905
CG46434-RB	CG46434-RB	CG46434-RB	0,220396789792017	1		9,44051369443432	9,13887238858882	9,80920571906334	9,69869962292108	9,68685906479707	9,7374329884568
CG44434-RA	CG44434-RA	CG44434-RA	-0,022711779792869	1		10,235823058261	10,0515848990336	10,1429501429402	10,0960229067739	10,0172413689004	10,2469611961866
CG44435-RA	CG44435-RA	CG44435-RA	-0,022711779792869	1		10,235823058261	10,0515848990336	10,1429501429402	10,0960229067739	10,0172413689004	10,2469611961866
EIF2A-RA	EIF2A-RA	EIF2A-RA	0,044871532629885	1		10,9507295261831	10,980197584116	11,0184691553684	11,1518313037338	10,8548405043127	11,0632155111158
CG6790-RA	CG6790-RA	CG6790-RA	0,238111501213336	1		9,83475288744237	9,77435033390604	9,88996362506677	10,0988552772766	9,9616912901313	10,1468113690168
MS(3)76CC-RA	MS(3)76CC-RA	MS(3)76CC-RA	0,025995271147484	1		10,2822659826263	10,2127377819535	10,3486287563752	10,2906654758375	10,1606781868409	10,4576658543154
POLDIP2-RA	POLDIP2-RA	POLDIP2-RA	0,076970988098493	1		10,4277325320887	10,32424890133	10,3402702479029	10,4828894272232	10,3884051745772	10,4557426070777
ZASP52-RG	ZASP52-RG	ZASP52-RG	0,033600291516329	1		9,95830637424708	10,1041600603232	9,99410424548669	10,1489094896147	10,2125146606471	9,75942882576195
CNN-RA	CNN-RA	CNN-RA	0,7984966890219	1		2,29790606895825	8,25566488590177	6,45835897764579	7,10173344850723	8,33773270425954	7,80215260571153
FKBP12-RA	FKBP12-RA	FKBP12-RA	-0,076709642534426	1		10,1787283769765	9,9734147733115	10,2295471183095	9,96710125755904	10,0197737595929	10,1692842578781
APOLTP-RC	APOLTP-RC	APOLTP-RC	0,035020824061385	1		10,1037273389916	9,73978727373534	10,2678267086282	10,1959630544441	9,98261176335298	10,0797125104448
P5CDH2-RB	P5CDH2-RB	P5CDH2-RB	-0,267682004268749	1		9,25366959919598	8,74128885060395	9,04159646334283	8,32270847893678	8,67308033205728	9,16372256200265
LMANII-RB	LMANII-RB	LMANII-RB	-0,200373965841855	1		9,575007806402	9,03437502681586	9,05625165525278	8,99583010747532	8,94765456433085	9,18477495050647
IDH-RB	IDH-RB	IDH-RB	-0,198438432767632	1		9,29849994060801	8,87788387067118	9,37892774857356	8,5508218144745	9,04782952349517	9,31141420510778
SEA-RC	SEA-RC	SEA-RC	-0,223403360960992	1		10,191235466084	9,92654825809096	10,328244885443	10,055774528755	9,90391633670499	9,83978709434122
MFAS-RM	MFAS-RM	MFAS-RM	0,151734270820522	1		8,42010180142631	8,34575624325721	9,3928508597704	8,69630686483404	8,99732698762479	9,13035129857608
KRA-RA	KRA-RA	KRA-RA	0,330230135876433	1		8,89904451684122	8,94313890566329	8,9186656531194	8,98055428153299	9,16227676147722	9,54099920950983
LIP3-RA	LIP3-RA	LIP3-RA	0,173593847920093	1		6,46604051119434	4,74437659629726	7,94950641087949	3,22914093241186	6,08157193009222	8,36623652348348
HASP-RH	HASP-RH	HASP-RH	-0,029231642073241	1		9,52737580904665	9,85891143226275	9,64634029427902	9,36398157434746	9,72925303840141	9,82794066279526
CG10841-RA	CG10841-RA	CG10841-RA	0,102393145731014	1		10,443025992305	10,5673444606248	10,5710692813773	10,6272050467479	10,6104624518862	10,6507588975262
BI-1-RA	BI-1-RA	BI-1-RA	0,035853046422234	1		10,3456863350255	10,3462423536716	10,4891903185392	10,3607764032028	10,4656651961148	10,4605459264471
VHA16-1-RC	VHA16-1-RC	VHA16-1-RC	-0,32321793615368	1		9,95830637424708	9,91575142743259	9,77771669191177	9,55964926757364	9,61833238783115	9,51537568393014
CAPU-RJ	CAPU-RJ	CAPU-RJ	0,113361715082802	1		10,046054063364	9,78625440155004	9,91590865938633	10,0484676524596	9,95244231573632	10,0970905477271
MRJ-RA	MRJ-RA	MRJ-RA	0,04618931996748	1		9,91783011650088	9,8064356007566	9,74552500337479	9,87922365846824	9,63989292746897	10,064648604803
PIF1A-RH	PIF1A-RH	PIF1A-RH	-0,223272887446687	1		10,1097292740966	9,83618775079209	10,1346881863092	10,0113676309926	9,79725356420613	9,59616773480926
PIF1B-RE	PIF1B-RE	PIF1B-RE	-0,223272887446687	1		10,1097292740966	9,83618775079209	10,1346881863092	10,0113676309926	9,79725356420613	9,59616773480926
L(1)G0320-RB	L(1)G0320-RB	L(1)G0320-RB	-0,23410165422261	1		9,92873530518316	9,59647564132396	9,85853534043442	9,54933275589383	9,67244631146076	9,47796270206583
TEP2-RA	TEP2-RA	TEP2-RA	-0,068404067003787	1		9,05150223310511	7,73729611891831	8,75582781609997	8,26839478389797	8,775531513672	8,55412810890363
ZIP-RC	ZIP-RC	ZIP-RC	-0,00231114685462	1		9,571532938219	9,4756537048094	9,89159893123415	9,96710125755904	9,1180541186634	9,75317844616687
ALPHACOP-RB	ALPHACOP-RB	ALPHACOP-RB	-0,06733946558825	1		9,32143807868281	9,26089324559595	8,88950079125632	8,68880686360624	9,27256180908312	9,27042396670943
ZASP66-RH	ZASP66-RH	ZASP66-RH	0,190731022932819	1		9,5165739086593	9,66070180624483	9,35304773162158	9,59217493297787	9,81631588994816	9,6973007032794
CG7029-RC	CG7029-RC	CG7029-RC	1,141014409216	1		6,82240894674253	5,36861618474813	6,1439901327998	6,99631154314767	2	8,45363427126022
CG3630-RA	CG3630-RA	CG3630-RA	-0,263430194753741	1		9,63782774334839	9,28746034287822	9,0678695569126	9,18096461466179	9,06018368192419	9,02533991490121
CG2145-RB	CG2145-RB	CG2145-RB	-0,388884321897411	1		9,41165344340598	8,70232908544532	9,23434568515621	8,66988448693358	8,729862584452	8,87514256259769
CG43897-RA	CG43897-RA	CG43897-RA	1,03478030291204	1		2	2	8,12658910426752	7,33101680524357	8,22812766330639	6,85137812901809
TRET1-1-RA	TRET1-1-RA	TRET1-1-RA	-0,011992350489191	1		10,3200306317427	10,2586257821945	10,3294519423271	10,3054533839146	10,4039978782588	10,1527593098958
MHC-RA	MHC-RA	MHC-RA	-0,031121019737023	1		9,071321146183	9,755443199861	9,21618911081157	9,14304804904258	9,31028728248602	9,55723436364223
MDR49-RB	MDR49-RB	MDR49-RB	0,258010135712954	1		8,00165986774901	8,25076373945129	8,39911219169652	8,03397642613171	7,95400833509927	9,13276072941838
CG32192-RB	CG32192-RB	CG32192-RB	0,094637871908468	1		9,90546243402266	9,99115561410389	10,1795543779133	10,0113676309926	10,1021379409544	10,2458486666748
CG3868-RA	CG3868-RA	CG3868-RA	-0,341220161396341	1		9,32350539208098	9,34608033506534	8,99975178211537	8,50030204394443	8,87678558625848	9,21237528707498
CG4000-RA	CG4000-RA	CG4000-RA	-0,197893406143527	1		9,86345390300124	9,74850597674938	9,68079585102639	9,67041869290165	9,73696887806841	9,25723392607988
LECTIN-46CB-RB	LECTIN-46CB-RB	LECTIN-46CB-RB	0,046266757529552	1		9,84198184785565	10,2364841427561	9,91590865938633	9,97174403637458	10,0731718900878	10,1130419867689
TIG-RA	TIG-RA	TIG-RA	-0,288372944618483	1		3,38156676892887	7,53446228029083	8,380599065943	4,40644834125065	8,12840240020495	7,06829262177237
OGDH-RF	OGDH-RF	OGDH-RF	-0,225789758537293	1		10,0397807025263	10,3554033783333	10,1768745740009	9,96710125755904	10,1033323297783	9,82942679738748
CG9485-RA	CG9485-RA	CG9485-RA	0,163052711534103	1		8,77158672032819	7,92743449996886	8,37125264675812	9,06408770876221	7,46729715219539	8,71392268653926
VVL-RD	VVL-RD	VVL-RD	0,557384830280572	1		8,65821786845009	8,58261506603199	8,33805494603311	8,95264345476458	9,24035237768939	9,04849473695583
MBC-RA	MBC-RA	MBC-RA	-0,067362959254599	1		8,61160653287694	8,35492034542563	7,98670456615253	7,936012569656	8,9316064453131	7,60801050249074
NACALPHA-RD	NACALPHA-RD	NACALPHA-RD	-0,103375054415589	1		10,6350339006624	10,7425315232724	10,7174776655278	10,5874237804114	10,6745418732421	10,5197361208728
IF-RB	IF-RB	IF-RB	-0,124018347739179	1		8,54583875964972	4,03901091262481	7,1138522784498	7,56202899637596	6,71488179787561	7,58707827363978
MST84DB-RA	MST84DB-RA	MST84DB-RA	0,060284445668661	1		10,4590995965068	10,670039673468	10,5349022927541	10,8223347433655	10,6037263590028	10,3958169287143
CG31988-RB	CG31988-RB	CG31988-RB	0,332189289230292	1		9,46880791794638	9,35524238533296	9,51670317562954	9,8323417940727	9,65300255727479	9,84567403061445
FMR1-RK	FMR1-RK	FMR1-RK	0,439164737454763	1		7,76661121778865	7,41687219461531	2	2,3435268855768	7,88345852525664	8,16435908418484
GLS-RF	GLS-RF	GLS-RF	-0,143417759010241	1		8,45446603668665	9,11479833523539	8,71207518610644	9,34740466453154	8,32550274064896	7,83803194994819
CG7029-RI	CG7029-RI	CG7029-RI	-0,260756269154558	1		9,41940613592262	9,68815259870002	9,41120842406436	9,4987598899606	9,44262978017801	8,68466272141308
ZIP-RD	ZIP-RD	ZIP-RD	-0,765052429918959	1		8,13476235611905	7,85822993273751	7,87871420138062	5,71132552308801	8,40514320312363	5,74541053656638
LQF-RK	LQF-RK	LQF-RK	0,134625834791403	1		9,45189805892538	9,56325751820543	9,3554197385517	9,38965217296241	9,54463026351006	9,81149133895848
CG3492-RA	CG3492-RA	CG3492-RA	0,110263818509023	1		9,93550942440038	10,097350764523	10,0032091603431	10,0233437576892	10,1199507707925	10,2166176018328
MSPS-RB	MSPS-RB	MSPS-RB	1,25084884819291	1		5,28030833493665	7,01593928219902	6,62491155664019	8,7549432780108	6,19347345796059	6,82777912838336
CALS-RA	CALS-RA	CALS-RA	-0,125363023340088	1		9,60080591664891	9,27302988034263	9,8701939873405	9,28659628475452	9,54463026351006	9,58036722850364
TOK-RC	TOK-RC	TOK-RC	-0,935548213247039	1		8,04740546111224	2	8,43991803689463	7,61046794302603	5,49072170523043	6,44904215071212
D2HGDH-RA	D2HGDH-RA	D2HGDH-RA	-0,349691905061086	1		9,3602192476617	8,72016859841783	9,07364361081557	8,78339134332945	8,34985986333368	8,98323520221295
RHAU-RA	RHAU-RA	RHAU-RA	0,246887311715236	1		8,13476235611905	8,58261506603199	6,78832515442756	7,97353284361675	8,78151291905526	7,82020381337031
CLPX-RA	CLPX-RA	CLPX-RA	0,013962509663667	1		10,0258825289753	9,77776153071688	9,76171063475034	9,86265447711626	9,89428819264771	9,86898445936982
LIG-RA	LIG-RA	LIG-RA	0,053121055951822	1		9,49472440612981	9,13621724618071	8,86640224554794	9,40346415204309	9,3409886950897	8,94261383209736
SAM-S-RA	SAM-S-RA	SAM-S-RA	0,309132496592888	1		8,84538134647904	8,67697726490238	9,46930683210964	9,28907847168025	9,30198868360261	9,43955361135529
SSP7-RA	SSP7-RA	SSP7-RA	-0,168985280973447	1		9,20740139918762	8,6511719677903	9,08512284971884	8,38900317227468	8,80519359398937	9,19172469460836
SYP-RT	SYP-RT	SYP-RT	0,01915052102149	1		9,16191257243794	9,19097416585895	9,74190340254883	9,42167680598639	9,04036592740195	9,69240893670332
ND-B17.2-RB	ND-B17.2-RB	ND-B17.2-RB	-0,261345931132211	1		9,62111731892684	9,36207594009316	9,43607462764285	9,01395012221433	9,12512739217025	9,47226612332101
CG45076-RA	CG45076-RA	CG45076-RA	0,052061462937834	1		9,44811324360136	9,96446186675555	9,47804097428759	9,59819269461	9,74922902576994	9,75161161093489
ND-30-RA	ND-30-RA	ND-30-RA	-0,05307732638999	1		10,0647121148544	9,89705248582072	9,91911922588814	9,84757774717435	10,0159735046682	9,85883245943545
CG11911-RA	CG11911-RA	CG11911-RA	-0,286595870308878	1		8,10622710756672	8,89369061013491	8,02892388332055	8,904890870816	6,78801068779747	7,92401047551052
BEL-RA	BEL-RA	BEL-RA	0,088000976736356	1		10,6089987403405	10,6224542687371	10,7137848774864	10,8016223714061	10,7420434020137	10,6641461765904
CG13245-RA	CG13245-RA	CG13245-RA	0,132262784514959	1		9,73421883704232	9,70437580935075	9,6307585407671	9,68368547955659	9,87763182135305	9,89334592594725
CG43816-RA	CG43816-RA	CG43816-RA	0,132262784514959	1		9,73421883704232	9,70437580935075	9,6307585407671	9,68368547955659	9,87763182135305	9,89334592594725
RTNL1-RH	RTNL1-RH	RTNL1-RH	-0,389279277687631	1		9,46131688352738	9,14416805861062	8,91545407595578	8,81473889410751	8,89345167423939	8,70423515270195
EIF3E-RA	EIF3E-RA	EIF3E-RA	-0,08170538720392	1		10,0940720020264	9,97043664007309	9,81955115901097	9,85931768243154	9,89014209352274	9,90607853934003
CG6028-RA	CG6028-RA	CG6028-RA	-0,186567759919488	1		9,25366959919598	9,17554024531799	9,73098373057843	8,95577145708326	9,12747746449927	9,52274324717856
SLC45-1-RA	SLC45-1-RA	SLC45-1-RA	0,2180970710759	1		8,221571313813	8,06222203610547	8,68969101404397	8,05162648838447	8,26701737275889	9,13516614300211
PROSBETA1-RA	PROSBETA1-RA	PROSBETA1-RA	0,03890144222332	1		9,87054082050261	9,77605694051664	9,76706574251018	9,69121208269535	9,93107646029391	9,89618512267477
MTS-RA	MTS-RA	MTS-RA	-0,062029053559162	1		10,287570560623	10,1834592165298	10,2766143396227	10,1393117747708	10,2763853871411	10,1432307981516
HBS1-RA	HBS1-RA	HBS1-RA	-0,397513243794727	1		8,11102234941528	7,68738544571435	8,44438158735282	4,33136719620598	7,98024998985813	8,49542468896012
COL4A1-RA	COL4A1-RA	COL4A1-RA	0,511104432742203	1		7,51491033675085	6,84436532328772	2	8,49170737256406	2	5,93405036912165
CG7461-RB	CG7461-RB	CG7461-RB	-0,12186540619162	1		10,17071249313	9,87014044824976	10,0331504512796	9,94523518497728	9,86078089863089	9,9214895469842
REXO5-RA	REXO5-RA	REXO5-RA	0,105371657104352	1		9,50751012971885	9,52520316455018	9,36722162447353	9,83743834416425	9,04782952349517	9,7183087600363
SHAB-RI	SHAB-RI	SHAB-RI	0,968325816809871	1		7,93291184402397	6,90800955828679	6,81614580571226	8,66988448693358	7,22547113968364	8,51771932453125
NRV1-RB	NRV1-RB	NRV1-RB	-9,47160820186142	1		8,21713033534027	6,50890131129874	2	2	2	2
CG44774-RD	CG44774-RD	CG44774-RD	-0,068625335867751	1		10,1061311101903	9,71152797867185	10,1053929498203	9,98558339400699	9,83656672533394	9,92844049738788
LNCRNA:CR32690-RB	LNCRNA:CR32690-RB	LNCRNA:CR32690-RB	0,188851282548078	1		9,61775188147253	9,60801943390124	9,69022258772034	9,71540584397782	9,77344111630756	9,97618142861428
STRN-MLCK-RM	STRN-MLCK-RM	STRN-MLCK-RM	0,021720264802076	1		8,6516505997132	8,12784544576034	9,04747641659032	8,63908278240104	8,0363545521341	9,14951500635949
RFESP-RB	RFESP-RB	RFESP-RB	-0,006938723343634	1		9,70755552488962	9,94031221671718	9,40892646244199	9,74463636298903	9,7928185657099	9,53554663608276
AQZ-RD	AQZ-RD	AQZ-RD	0,001625780515329	1		9,79954055367986	9,56917539350327	9,43831408255876	9,8972326242944	9,57421990309618	9,30715387858191
CAH13-RA	CAH13-RA	CAH13-RA	0,200401901082592	1		9,77557894872018	9,78286325036412	9,87516185241351	9,96865051120861	9,94846024593656	10,1093765085346
CG8093-RB	CG8093-RB	CG8093-RB	0,039547210055195	1		6,91306032248781	6,47568059126192	8,09854392329034	5,85227212499651	6,29731671561809	8,49167518894624
AGO-RC	AGO-RC	AGO-RC	-0,048739523224517	1		9,11732780811877	8,22100197147123	8,85638852397556	9,26153666175963	8,42820258597265	8,30773017441576
MEFTS-RA	MEFTS-RA	MEFTS-RA	0,031702716822825	1		10,4656664379947	10,4956170807482	10,5138209366809	10,4883000019725	10,4987182002849	10,5792456796059
GEL-RA	GEL-RA	GEL-RA	0,177253385586071	1		9,52737580904665	9,59840603262335	9,69210056608667	9,82722717575819	9,96037363279743	9,53007337679835
SFP24BA-RA	SFP24BA-RA	SFP24BA-RA	0,23568339052586	1		7,90557275662522	7,47686496132985	8,80177546782946	8,34196270225016	7,69350762308513	8,91768041873073
CAM-RD	CAM-RD	CAM-RD	0,266595575270896	1		8,8625442314579	8,61730070679587	9,53565255754552	9,52637336192866	9,06018368192419	9,34712785182729
PP1ALPHA-96A-RA	PP1ALPHA-96A-RA	PP1ALPHA-96A-RA	-0,113160489167646	1		10,1025239498152	9,8765180051318	10,2778653573463	9,94523518497728	10,0473405663621	9,95046112613824
SLMAP-RD	SLMAP-RD	SLMAP-RD	0,026971426725872	1		10,1661119118428	10,2352440310064	10,4352707340241	10,231241101713	10,2604131810062	10,4285444193815
MILT-RD	MILT-RD	MILT-RD	0,162174789823983	1		9,1711258043739	9,60225908360706	9,30967087880387	9,53685476667248	9,21626654072238	9,79028087319226
NIPPED-B-RF	NIPPED-B-RF	NIPPED-B-RF	-0,405108834210009	1		8,28659591938975	6,47568059126192	7,76198161608905	7,55379532881596	8,11898511365075	2
CG3345-RA	CG3345-RA	CG3345-RA	0,093839679659618	1		10,4870351338144	10,4277558929709	10,6241664594093	10,6592184048791	10,5442837681527	10,6210337982314
ND-42-RA	ND-42-RA	ND-42-RA	-0,061137147111384	1		10,4093584375675	10,3160607804113	10,3087933508028	10,3066788946633	10,3283839972279	10,2188872929554
CG45076-RH	CG45076-RH	CG45076-RH	-0,091681398810071	1		8,83382493177714	7,94574623656695	7,75481176105704	8,05746218143758	8,63063488739648	7,64898529354254
CG5787-RB	CG5787-RB	CG5787-RB	0,630939501962996	1		7,81443446143813	6,87016090243238	8,27429902347025	8,15321922113214	7,92728050539988	8,88946165985127
CG3348-RA	CG3348-RA	CG3348-RA	0,404251714626567	1		7,0189082504051	7,40809445964844	7,57923080842286	8,86883960109415	6,62459850626711	6,31966757347906
CG33521-RC	CG33521-RC	CG33521-RC	-0,004705822342379	1		9,20066883983018	8,57479257187106	8,4037035901005	8,76210805684094	8,99989454548945	8,4879159187514
IP6K-RA	IP6K-RA	IP6K-RA	0,261425702862229	1		9,68682816536136	9,78286325036412	9,61302552493767	10,1853424548763	9,86782605112404	9,78722518936941
CG6415-RA	CG6415-RA	CG6415-RA	-0,071584712701804	1		7,99129414459657	7,32659476071095	8,99367364870987	7,68775179249675	8,07582964201617	8,65814612238419
PIGS-RB	PIGS-RB	PIGS-RB	1,06918088891545	1		2	5,95527919103802	8,12102351316609	8,18021457957932	8,17912653994615	7,01704431811436
LARP-RE	LARP-RE	LARP-RE	0,082584596060662	1		7,59923674298189	8,51063709353348	7,87210290906214	8,85215003487385	6,08157193009222	8,2732008881451
EIF5-RD	EIF5-RD	EIF5-RD	-0,009260640432145	1		9,29428990177959	8,83268083301562	9,20833722236629	8,80783139822825	9,38486759991136	9,09618980278727
JBUG-RI	JBUG-RI	JBUG-RI	0,399864046070885	1		7,93291184402397	8,78262382478225	8,82249838633138	8,66988448693358	9,13216615582001	9,04081768100093
GSTE6-RA	GSTE6-RA	GSTE6-RA	-0,00327687042364	1		8,67126339638898	8,55106733554149	8,91545407595578	8,03988380522604	8,66663099494286	9,21009531979513
IRK3-RA	IRK3-RA	IRK3-RA	-0,13022812625876	1		8,94004380229116	9,16255130609047	8,0928688666265	8,84541977081461	8,89068732857803	8,17374951746491
BNIP3-RA	BNIP3-RA	BNIP3-RA	0,011942934958896	1		9,46131688352738	9,21129919689895	9,02082582803796	9,419412758229	9,43506047452239	8,83427608656843
CG42825-RA	CG42825-RA	CG42825-RA	-0,047017161268685	1		8,56343883043044	8,51473148625751	8,22844958669953	7,67262267978804	8,13775861324906	9,03567685371565
THETATRY-RA	THETATRY-RA	THETATRY-RA	-0,32660883252243	1		9,70755552488962	9,91884449002309	9,63466978470642	9,466227254894	9,58280848248585	9,23048646187209
CYP309A1-RB	CYP309A1-RB	CYP309A1-RB	-0,29881144332031	1		7,88891712082623	7,38143619598683	8,31873611610993	6,59224803311842	6,63784721469321	8,62087125339213
ALPHA-SPEC-RA	ALPHA-SPEC-RA	ALPHA-SPEC-RA	-0,133946135302259	1		11,2118277718005	11,3537706968177	11,3380427964447	11,3843464418559	11,0619158655647	11,034510818359
CG10560-RA	CG10560-RA	CG10560-RA	0,538480189565699	1		7,83196722791414	7,79229952539585	8,83954296639719	8,60362615164122	8,67950096670526	9,00180739472656
R-RE	R-RE	R-RE	1,20838573166583	1		5,41048636922723	2	7,91775807955774	7,9423341042713	6,51398668160364	8,29056883127805
CG9331-RD	CG9331-RD	CG9331-RD	-0,678578283230156	1		8,46199263511348	8,2799239325777	9,15214386059196	7,48617754454602	7,82674017825413	8,52140182983966
EIF4A-RB	EIF4A-RB	EIF4A-RB	0,265629699765004	1		9,32556974735569	9,22135533231726	8,75223201846268	9,38501863787964	9,2894505902517	9,47606634064505
GBS-76A-RA	GBS-76A-RA	GBS-76A-RA	-0,716938837583616	1		8,614986319614	8,42621007171718	6,6405562464818	7,82407855026516	7,05816994671646	7,26562485241689
LNCRNA:CR32661-RA	LNCRNA:CR32661-RA	LNCRNA:CR32661-RA	0,108405391892599	1		9,47997203997873	9,39798476825612	9,33392995660761	9,2989647320047	9,46881391482351	9,73584894981222
CG7220-RC	CG7220-RC	CG7220-RC	0,10374639538042	1		9,31521830466563	9,25600985890666	9,3928508597704	9,21791013256477	9,26404269506176	9,73426317002579
SHI-RF	SHI-RF	SHI-RF	0,278885114600833	1		5,44127489665709	8,2702692086937	8,67836732801043	8,74774273945925	7,95400833509927	7,92956421819587
CG4928-RB	CG4928-RB	CG4928-RB	-0,091471137312076	1		10,3002225321004	10,3576845739037	10,2411380182198	10,1448039991345	10,1732443606249	10,3036614820402
MTPBETA-RA	MTPBETA-RA	MTPBETA-RA	-0,088109709550857	1		10,0892199927967	9,8733327507549	10,0122569738435	9,82551826564417	9,94846024593656	9,94224272815118
FOK-RA	FOK-RA	FOK-RA	-0,577044786747644	1		9,03393449414837	8,43487860406753	8,71207518610644	8,36567465378443	8,49888345914145	7,4700013519002
RPS15AA-RD	RPS15AA-RD	RPS15AA-RD	-0,006810953442247	1		9,69643165608199	9,47984844854906	9,58500015482284	9,38037017320876	9,57249603463693	9,76875391281678
SIZ-RC	SIZ-RC	SIZ-RC	-0,222032247582488	1		7,10795513780341	8,64744752625615	6,78832515442756	6,55972403443712	8,26701737275889	7,28308368876697
SHN-RC	SHN-RC	SHN-RC	0,123850533641201	1		6,32457894381161	6,42436961309774	8,05250583474816	2	7,08743572370979	8,36213527775153
ACP53C14A-RB	ACP53C14A-RB	ACP53C14A-RB	0,201829296172392	1		8,04239366166301	7,96382845740092	8,21283681925365	7,36905486353533	8,05128457270567	8,96171289037463
CTRIP-RI	CTRIP-RI	CTRIP-RI	0,093081879144227	1		9,05648254421437	9,07376009381663	9,23949158266751	8,76923742937906	9,3389621360395	9,45311341771329
EIF1-RA	EIF1-RA	EIF1-RA	-0,018849349351568	1		10,1073314955493	9,98674081439699	10,071167668768	9,94050616741622	10,1057181450552	10,0583252569617
VHASFD-RA	VHASFD-RA	VHASFD-RA	-0,147198560969405	1		10,6792928266513	10,832207699412	10,6801174112983	10,7054801592627	10,5867472279432	10,454780021153
ATPSYNCF6-RA	ATPSYNCF6-RA	ATPSYNCF6-RA	0,172955482200143	1		8,55993595125326	9,29223859882127	8,63996662945675	9,50944309500642	8,91265519039378	8,53239328147429
PGI-RA	PGI-RA	PGI-RA	-0,092819994458553	1		10,1109266705966	10,5110707129742	10,3246176434997	10,5558206720198	9,98390927472219	10,0921467173838
PUR-ALPHA-RG	PUR-ALPHA-RG	PUR-ALPHA-RG	1,55197379184696	1		6,98796121991321	5,95527919103802	2	8,05162648838447	8,09516939451813	2
FAS1-RF	FAS1-RF	FAS1-RF	0,06325501292526	1		9,06885862025674	9,81807890005041	9,10499432464388	9,5901634214214	9,25976419897232	9,44149854695443
DOR-RB	DOR-RB	DOR-RB	0,212904087743194	1		9,00073004689484	9,13621724618071	8,67457292852361	9,01993990328023	9,44074117364272	8,97520191391573
CG30460-RI	CG30460-RI	CG30460-RI	-0,009345434772551	1		9,91509089059332	9,755443199861	10,109614580413	9,79615273595638	9,96826158517907	9,99881198138232
TOMOSYN-RF	TOMOSYN-RF	TOMOSYN-RF	1,23502276282667	1		2	7,56637120558606	4,16905105784937	7,68020706786324	8,09035870720908	2
CG34002-RB	CG34002-RB	CG34002-RB	0,250757237311614	1		8,59458780219589	8,75173415124064	8,539239952871	8,41650840459023	8,7993097660121	9,28782517112237
SET1-RH	SET1-RH	SET1-RH	-1,45160557817629	1		8,21713033534027	6,9448905974679	7,32221897327565	2	2	7,72760066935057
CG33258-RB	CG33258-RB	CG33258-RB	0,099017514341257	1		8,03231752670284	7,85822993273751	8,48827361389457	7,18938267119858	8,17003563272474	8,90081548307415
MINO-RE	MINO-RE	MINO-RE	0,311959573406384	1		8,81337574624878	7,864660241361	8,58037830812702	8,59161094877959	8,57661958593637	9,11092960332601
ASRNA:CR42871-RB	ASRNA:CR42871-RB	ASRNA:CR42871-RB	0,177352046549065	1		9,87195403601091	9,97935265985588	9,90946601221714	10,0673890969341	10,0572356835612	10,1634041955671
BMM-RB	BMM-RB	BMM-RB	0,108376665118669	1		8,83382493177714	8,39988751059908	9,11622776114308	8,54252375182914	8,82849183859093	9,28782517112237
CG8740-RB	CG8740-RB	CG8740-RB	0,070200439852518	1		9,58193253446401	9,60225908360706	9,49750158267188	9,58006357836641	9,85511990059741	9,42389900651175
BOD1-RD	BOD1-RD	BOD1-RD	1,04207000696245	1		7,33805772694738	7,93356427357369	7,61134247638495	8,74050608243838	8,53119246907951	8,73944252266861
CG2267-RA	CG2267-RA	CG2267-RA	0,192752963470698	1		9,79656702719362	9,89705248582072	10,1470634459132	10,1611563248895	10,1045257306008	10,1704573999219
EIF3I-RA	EIF3I-RA	EIF3I-RA	-0,191095552736429	1		9,98597888513848	9,95092746411645	9,77948423032773	9,68557081478652	9,8119391940284	9,65266596053518
ALPHA-SPEC-RD	ALPHA-SPEC-RD	ALPHA-SPEC-RD	0,90576360179397	1		7,93291184402397	7,25007119658838	2	7,38770429437728	8,37776632070978	7,90721980671275
CG6115-RA	CG6115-RA	CG6115-RA	-0,339257167572289	1		9,10295726210455	8,89369061013491	8,47087671545368	8,70748426417527	8,7993097660121	7,84979614357698
RTNL1-RF	RTNL1-RF	RTNL1-RF	-0,036755418804278	1		9,70597164238664	10,0245609282025	9,6070657495467	9,99169186207682	9,7987288725018	9,41402790970005
LERP-RD	LERP-RD	LERP-RD	0,229313138308646	1		8,1856547183175	8,39988751059908	2	7,8512079424008	8,22374115566289	7,71479201070875
CG42523-RA	CG42523-RA	CG42523-RA	0,206187495128279	1		9,10295726210455	9,22885169952404	9,07364361081557	9,09278646958466	9,27256180908312	9,60833848429555
CNN-RD	CNN-RD	CNN-RD	-0,159842446349225	1		9,34605244532782	8,59426985019734	9,26998737479652	9,15398341906478	8,52050299316364	9,0937184614871
CG32687-RA	CG32687-RA	CG32687-RA	-0,172762318907475	1		9,86771022967841	9,57702832125632	10,0361106854413	9,6041854592192	9,60490240886442	9,78416301975059
CDC14-RB	CDC14-RB	CDC14-RB	0,107811199001078	1		10,198012088409	10,2610651184457	10,3342700960814	10,4298886483844	10,1868292237654	10,4852686087359
EIF4H2-RA	EIF4H2-RA	EIF4H2-RA	0,145482821511169	1		9,47626025683354	9,3913195907338	9,68645928125831	9,49231178699286	9,66599413308718	9,82347305158881
KIS-RB	KIS-RB	KIS-RB	0,075854593701631	1		10,0334799436623	10,2574045656449	10,3640243802625	10,2351081606656	10,3416021561646	10,3185537284282
SCPR-B-RA	SCPR-B-RA	SCPR-B-RA	0,017264100828043	1		9,50569052062316	9,12018294869655	9,13843558623002	9,15670435920404	9,16456713936272	9,50239121433283
PDHB-RA	PDHB-RA	PDHB-RA	-0,080236256209871	1		10,9426823441523	10,8606343636726	10,9674345389167	10,9595485073532	10,7358957432692	10,8307109251545
CG3581-RA	CG3581-RA	CG3581-RA	0,134705070868516	1		9,80989989643657	9,80309161121849	9,78653280800985	9,85429797505504	9,87063450720243	10,0659099553248
STRIP-RC	STRIP-RC	STRIP-RC	0,165327661842343	1		9,3999457259496	9,19097416585895	9,42256440226612	9,29155639528566	9,58793719480653	9,61352325227701
DRAT-RA	DRAT-RA	DRAT-RA	0,443133581821378	1		8,78665070779025	9,00265722908023	8,13765628530998	9,16483652410368	9,08699608680073	9,12793783703438
CG17376-RA	CG17376-RA	CG17376-RA	0,199452450571466	1		9,43860753571551	9,45022584179352	9,31211522545285	9,44634961628696	9,60490240886442	9,73267564526564
SXE2-RA	SXE2-RA	SXE2-RA	-0,510649283634265	1		9,17571045004465	8,97617740381645	8,50546322699423	8,3080972788153	8,56626264504502	8,3330953933673
CG8086-RL	CG8086-RL	CG8086-RL	-0,281417761256093	1		9,39602194448626	9,34837630824434	9,29491718489468	8,65456583559651	9,27256180908312	9,19633932771119
OSA-RC	OSA-RC	OSA-RC	-0,163563457126543	1		9,47440077796253	8,7655446103299	9,24972863873394	9,34978448803308	8,84286446411111	8,84018550750644
TRF2-RF	TRF2-RF	TRF2-RF	0,35462050843884	1		6,97749624406282	8,43055084856664	7,76911601476503	7,71015208075971	7,77371431502365	8,81039333110297
CG4847-RC	CG4847-RC	CG4847-RC	-0,188577647501713	1		9,30479205252881	8,60966453289064	9,3194235145815	8,79740774483887	9,13683965846269	8,81939575930666
CG6209-RA	CG6209-RA	CG6209-RA	0,033755107551924	1		10,0733373096125	9,93878935662061	10,4296537056668	10,2542894855386	10,1092894864806	10,2200208008897
CG9313-RA	CG9313-RA	CG9313-RA	0,073672294573675	1		10,1684140363233	10,0670020634171	10,131923652947	10,1719558044778	10,1641161943989	10,2525110111658
PP1-87B-RA	PP1-87B-RA	PP1-87B-RA	-0,090426666337459	1		10,4814911330679	10,3358661853344	10,3850737518944	10,3876621773846	10,2890370438488	10,2602450592452
RED-RE	RED-RE	RED-RE	0,733372973107823	1		7,52931148628882	7,50183161347249	6,60909535303844	7,35963895798329	7,47469962751425	8,71713746250405
CG13492-RD	CG13492-RD	CG13492-RD	-0,254512840319342	1		9,74351298792267	9,74153523464345	9,97572019651354	9,47060755998817	9,39074900534855	9,81449610901036
KANK-RB	KANK-RB	KANK-RB	0,614432899672674	1		7,0290781447606	7,66545500885421	7,36051002228725	7,37840971343027	7,28563009177451	8,75829045456202
PEPCK2-RB	PEPCK2-RB	PEPCK2-RB	0,300929914852979	1		7,59239477258331	7,70182269683761	7,68108246331578	8,96200718886505	6,92400732090143	6,96390827742098
NEBU-RC	NEBU-RC	NEBU-RC	-0,532836670765099	1		9,19164294023947	8,70232908544532	8,74862723620015	8,68504219105961	8,39737410382623	7,9406079737508
JP-RA	JP-RA	JP-RA	-0,180053579601557	1		10,1580254234583	10,36223617237	10,0595764030496	10,1584437761553	10,0311148286827	9,85445963788925
CG13337-RA	CG13337-RA	CG13337-RA	0,08105278017205	1		10,2369202816397	10,0987151972155	10,4641318759682	10,4276374610459	10,2475068644176	10,3847406769525
MAL-B2-RF	MAL-B2-RF	MAL-B2-RF	0,027111671304656	1		6,84561136493682	6,04860101776132	8,2942180073443	6,36641971898077	6,4849558876645	8,37440420314113
UNC-104-RG	UNC-104-RG	UNC-104-RG	-0,077894715483657	1		9,22077298914225	9,15993942593764	8,60051579098902	8,61949233046257	9,04036592740195	9,11824341268278
PHTF-RA	PHTF-RA	PHTF-RA	0,051079099588233	1		10,3210656676308	10,3358661853344	10,2126385718552	10,3713566732874	10,2593420535968	10,3938093795724
KCMF1-RG	KCMF1-RG	KCMF1-RG	0,203935632196809	1		9,86912621929848	9,68452253134532	9,79004422480454	10,0946046335457	9,9695720611268	9,89192422952357
VHA16-1-RD	VHA16-1-RD	VHA16-1-RD	0,099500870084113	1		8,73166795117426	9,22635723592728	9,77062480307587	9,54518540606741	9,3868307336632	9,26384402031542
CG45080-RA	CG45080-RA	CG45080-RA	0,304237260095462	1		8,40456206569589	8,39100550502588	8,54756200395291	8,13677616776091	8,82849183859093	9,11580959365094
CG6051-RC	CG6051-RC	CG6051-RC	0,14704737366366	1		9,26015985584446	8,76210436981398	9,32427522039788	9,25900659139435	9,01266423677082	9,53007337679835
CG43897-RE	CG43897-RE	CG43897-RE	-0,531484256930657	1		9,04148973480302	9,32291737045354	8,9503942363674	8,50884581674032	8,19713828386115	8,95355852021076
FAT-SPONDIN-RA	FAT-SPONDIN-RA	FAT-SPONDIN-RA	-0,263024668371445	1		9,48552187016386	8,84574115304081	9,25735904092354	8,94006318083067	8,87398909041993	9,05866767415825
MF-RQ	MF-RQ	MF-RQ	-0,01791397528884	1		10,0806895121017	10,0130292118413	9,98340870662726	10,1719558044778	10,090139350415	9,72790256263396
GAL-RA	GAL-RA	GAL-RA	-0,29643548720371	1		8,69061313794741	7,92127857079539	8,85638852397556	7,84447327170769	7,85537806309454	8,81939575930666
ATPALPHA-RG	ATPALPHA-RG	ATPALPHA-RG	0,14176482587842	1		9,98336615838152	9,92347168553273	10,256449099798	10,4577360490585	10,0925470649834	10,0210930199533
CLU-RA	CLU-RA	CLU-RA	-0,051210588686347	1		9,82603004816488	9,54935400239108	9,86520895648781	9,60219063564406	9,61163302567015	9,87619239805813
RPL10-RD	RPL10-RD	RPL10-RD	0,154982712390817	1		9,91783011650088	9,73453064805847	9,97572019651354	10,0960229067739	10,078040132647	9,92288241883877
IMPL2-RD	IMPL2-RD	IMPL2-RD	0,261162275226418	1		8,90457887645466	8,89369061013491	8,17573621512714	9,37804031215198	8,86837978397523	8,48036786321796
PDE6-RC	PDE6-RC	PDE6-RC	-0,139080030413034	1		8,38885312219138	8,0844298285847	2,34371610546341	7,55379532881596	7,8209437474857	7,15618768944237
CG32276-RB	CG32276-RB	CG32276-RB	0,01137404322617	1		9,25366959919598	9,12018294869655	9,29491718489468	8,88205362235452	9,20740738930191	9,54099920950983
CG8665-RA	CG8665-RA	CG8665-RA	0,208488110207338	1		8,44310199813538	8,35034557070831	8,79829252262246	8,24812614944587	8,64054141366212	9,19864112086846
CUL1-RA	CUL1-RA	CUL1-RA	-2,30691141653288	1		7,7544035365565	2	8,17035737730521	2	2	6,70362131296806
KHC-73-RF	KHC-73-RF	KHC-73-RF	0,408148279674193	1		8,33658458295544	8,9093260399291	9,21618911081157	9,37336927183189	9,06264186914323	9,3512719213061
DIC2-RC	DIC2-RC	DIC2-RC	0,160235258769533	1		9,69323759023602	9,85407211234903	9,72549274350346	9,82722717575819	9,93644766182495	9,9842092797204
RPS4-RB	RPS4-RB	RPS4-RB	-0,380075568587208	1		9,40776141806392	9,22885169952404	8,83615012204892	8,86883960109415	8,81688974652591	8,71392268653926
CG17841-RA	CG17841-RA	CG17841-RA	-0,009431239475341	1		9,92192922823374	9,83782279417226	10,0062314073473	9,75724081128694	9,96694991777462	10,0027690171968
CG34212-RA	CG34212-RA	CG34212-RA	-0,04750963523686	1		9,39011618993333	9,42868814660014	9,17111921736909	8,95264345476458	9,40244037147449	9,45311341771329
VELO-RA	VELO-RA	VELO-RA	1,39079946299098	1		7,74826073939982	2	6,54403740082726	8,26335425869231	7,58824787620891	8,22884365189874
MSP300-RJ	MSP300-RJ	MSP300-RJ	-0,28969318698843	1		9,37424828822305	9,35295732183092	9,92711452217251	9,26910035922162	9,41980167085121	9,16372256200265
CG14740-RA	CG14740-RA	CG14740-RA	0,079465442735734	1		10,0118491642326	10,1014401974443	9,99562572727915	10,0688343654236	10,0311148286827	10,2391554127805
CG31704-RB	CG31704-RB	CG31704-RB	0,408280045481269	1		8,32011340140494	8,79277513686635	9,19515502404469	9,29403007019071	8,9921781226863	9,34088934245404
CG30015-RD	CG30015-RD	CG30015-RD	0,188446652026146	1		8,7956141738464	8,97022640704725	9,35067181833295	9,05244642433404	9,5017956760805	9,13516614300211
LSD-2-RB	LSD-2-RB	LSD-2-RB	-0,151645865002506	1		9,92329301472241	9,80309161121849	9,73827268752543	9,92622538960682	9,68685906479707	9,3512719213061
AKR1B-RD	AKR1B-RD	AKR1B-RD	0,195382276866407	1		8,83092130583727	7,8123969240947	8,95352905112735	8,99278785460881	8,97662034573256	8,37440420314113
DUP99B-RA	DUP99B-RA	DUP99B-RA	-0,060388714518223	1		9,13391450596321	9,15207529350132	9,10781089455907	8,57949483868178	9,13917074471927	9,37995181698002
TOM70-RA	TOM70-RA	TOM70-RA	0,136713708156706	1		10,0708782255903	10,0932497068223	10,2139462882014	10,2479240046872	10,2442621636636	10,2950820945091
VEIL-RA	VEIL-RA	VEIL-RA	-0,058905575984589	1		9,33584744648686	9,44164930881543	9,64440175362609	9,21007249569003	9,24035237768939	9,7453271977877
AQZ-RB	AQZ-RB	AQZ-RB	-0,179093068064632	1		8,26954057093096	8,46057600220191	8,97836532975954	7,81032011477871	8,18365060158523	9,00707011611036
SPT6-RB	SPT6-RB	SPT6-RB	-0,835845187394027	1		8,6284268407709	8,54307142108306	9,17111921736909	8,35149430083635	7,93803113011712	7,55150183830406
MRVA-RA	MRVA-RA	MRVA-RA	-0,026365737260595	1		9,25583626389169	8,87470163382032	8,69719106013084	8,68504219105961	9,15307871449878	8,93158547941146
CG44245-RA	CG44245-RA	CG44245-RA	-0,238131619620264	1		9,29218026627074	9,38909100444513	8,75223201846268	8,87876144633448	9,12747746449927	8,77381112445004
SMASH-RF	SMASH-RF	SMASH-RF	-0,34905910145163	1		8,95345533580183	8,15433136530046	8,73046696817361	7,91688005049758	8,71431259963071	8,16435908418484
CG30430-RB	CG30430-RB	CG30430-RB	-0,013097349095915	1		9,837648819743	9,85407211234903	9,75812948787262	9,64157227244804	9,80901400287896	9,94361571641836
CG33926-RA	CG33926-RA	CG33926-RA	-0,278976690728889	1		9,03393449414837	8,29428594358489	8,87303965327932	7,9919332914645	8,56279374275017	8,8013343747571
MENL-2-RA	MENL-2-RA	MENL-2-RA	0,249988514264879	1		9,24497025371453	9,17812405877871	9,4605194907995	9,43742642975902	9,46881391482351	9,7183087600363
TTLL3B-RB	TTLL3B-RB	TTLL3B-RB	0,021054515283228	1		10,7143780009725	10,7889117510911	10,817215112582	10,8120157272879	10,7172940070347	10,8520707153599
INDY-RA	INDY-RA	INDY-RA	-0,073976929218311	1		9,96758964627883	9,79806104880065	10,1025716507771	9,78740082279211	9,83512962627269	10,0275813098829
SCSBETAA-RI	SCSBETAA-RI	SCSBETAA-RI	0,275005512456571	1		7,94370404834568	7,90265159367201	7,9682253739032	7,45114183572852	8,86274858297129	7,94609831020212
WDR62-RA	WDR62-RA	WDR62-RA	0,32832890823738	1		8,75329982135201	9,23630931622787	9,52515586561732	9,68745368944763	9,40049837811988	9,4911678921398
ASRNA:CR46485-RA	ASRNA:CR46485-RA	ASRNA:CR46485-RA	0,014767236294147	1		10,2413008493529	9,9970210768171	10,3734175923762	10,2919036074968	10,1946950523388	10,1925677413385
OATP30B-RA	OATP30B-RA	OATP30B-RA	-2,35927920080954	1		7,3298540473829	2	8,31386571523969	2	2	6,58193986754558
CG10650-RA	CG10650-RA	CG10650-RA	-0,387616874663221	1		9,28795171795336	8,91243289408061	9,27751165446696	8,54252375182914	8,66015269758927	9,0912428795059
FBP-RA	FBP-RA	FBP-RA	-0,336379255261889	1		8,73788165317982	8,42621007171718	9,17111921736909	8,1694769754789	8,12840240020495	8,96982142950511
CLIP-190-RW	CLIP-190-RW	CLIP-190-RW	0,170277805821618	1		9,22961902264536	9,10124821470064	8,64385302262824	9,04659036595876	9,13683965846269	9,34712785182729
CG15531-RA	CG15531-RA	CG15531-RA	-0,009926075510011	1		9,78160676341486	9,53531519092723	9,84678171006037	9,62201582627335	9,85511990059741	9,66270481519906
TN-RB	TN-RB	TN-RB	-0,228463275709092	1		9,53631601981756	9,15732280861408	9,40435168218988	8,97131053985868	9,32059385123945	9,12793783703438
PNUTS-RB	PNUTS-RB	PNUTS-RB	0,075315666920933	1		9,76648973975066	9,6935806309702	9,37892774857356	9,73374420346711	9,72615511087061	9,63407797858326
CG1640-RE	CG1640-RE	CG1640-RE	-0,1652289022907	1		9,27732580388974	8,88105910372192	9,40205884055983	8,677483245745	9,16913701551368	9,21009531979513
ND-18-RA	ND-18-RA	ND-18-RA	-0,06930489037018	1		9,61606621414624	9,30411545630153	9,11902250635508	9,25393310059319	9,31853841945832	9,30715387858191
CG32026-RA	CG32026-RA	CG32026-RA	0,084781053168995	1		10,1061311101903	10,1230568651195	10,1443225474036	10,166566169772	10,1560813949707	10,2983053466619
SSH-RB	SSH-RB	SSH-RB	0,067993967980864	1		9,7357720261241	9,76406808096394	9,66749407507247	9,65125197413159	9,7644091333272	9,9394928254397
ATPSYNGAMMA-RB	ATPSYNGAMMA-RB	ATPSYNGAMMA-RB	-0,140502315098022	1		10,0067120876401	9,86052093831598	9,82298321858026	9,70800472991045	9,72460364893846	9,84273356519095
CG33199-RA	CG33199-RA	CG33199-RA	0,030950588954911	1		10,0684149428841	10,0515848990336	9,88996362506677	10,0158703369005	10,0633858437445	10,031460323454
KAP-ALPHA3-RA	KAP-ALPHA3-RA	KAP-ALPHA3-RA	-0,089455764832758	1		10,5333183023529	10,5394819460587	10,5390818483383	10,4276374610459	10,4526039269885	10,4624627853041
ALPHASNAP-RA	ALPHASNAP-RA	ALPHASNAP-RA	-0,043172192831234	1		10,1649594705634	10,2352440310064	10,0257231823996	10,1598006880375	10,177786876427	9,95863297259146
CG31300-RA	CG31300-RA	CG31300-RA	-0,199466805460915	1		8,83382493177714	8,35034557070831	9,14941260623955	8,13677616776091	8,56279374275017	9,01492837688727
COX6B-RB	COX6B-RB	COX6B-RB	-0,083059307931566	1		9,72486442280938	9,48611778394153	9,72182044039834	9,38733726562342	9,69638819145611	9,59442064436538
CG4658-RC	CG4658-RC	CG4658-RC	0,374075755256579	1		7,52931148628882	8,78939929642465	6,93509788224601	8,24301418288313	8,17912653994615	8,55052830081908
ORB2-RC	ORB2-RC	ORB2-RC	0,266618100243047	1		9,14798145717727	9,22635723592728	9,420300346333	9,48366923935805	9,35308862979738	9,7374329884568
ORB2-RJ	ORB2-RJ	ORB2-RJ	0,266618100243047	1		9,14798145717727	9,22635723592728	9,420300346333	9,48366923935805	9,35308862979738	9,7374329884568
ORB2-RK	ORB2-RK	ORB2-RK	0,266618100243047	1		9,14798145717727	9,22635723592728	9,420300346333	9,48366923935805	9,35308862979738	9,7374329884568
CG31178-RB	CG31178-RB	CG31178-RB	0,059276199622097	1		9,97549946762004	9,94031221671718	10,1025716507771	9,96865051120861	10,0621579073537	10,1598646201751
PTPMEG-RJ	PTPMEG-RJ	PTPMEG-RJ	0,100935898642407	1		9,45189805892538	9,58093881358583	9,73827268752543	9,50304266978518	9,68366865090716	9,87187195772441
KLP59C-RA	KLP59C-RA	KLP59C-RA	0,103763213467915	1		10,2248046822989	10,2635003371816	10,3075688778007	10,3619558277817	10,3273621817969	10,4147505960138
CG14125-RA	CG14125-RA	CG14125-RA	-0,057023459539837	1		9,65926589466617	9,52520316455018	9,56873778600697	9,32822341694713	9,48356563904995	9,74217469566928
CG7766-RA	CG7766-RA	CG7766-RA	0,011495047652468	1		9,53631601981756	9,47775260124509	9,05916491349483	9,29649951094028	9,46881391482351	9,38400279650473
ENO-RE	ENO-RE	ENO-RE	-0,093870144231747	1		9,50204440294139	9,22135533231726	9,04453943556035	9,18896154817263	8,90992743132697	9,39005801747543
TRF2-RH	TRF2-RH	TRF2-RH	0,048896113228176	1		8,54937599260357	6,33457498749033	8,39450613443445	7,96113419169358	8,40901211978831	7,84392603785083
PATH-RA	PATH-RA	PATH-RA	0,025020215104244	1		9,71702247608046	9,41341813439599	9,5605373386322	9,5136943243439	9,4999830035559	9,75474358158739
4E-T-RG	4E-T-RG	4E-T-RG	-0,744794358774244	1		6,62199081905589	5,8810997033682	8,19175344090164	8,05162648838447	2	2
HUWE1-RB	HUWE1-RB	HUWE1-RB	0,560217893885507	1		6,20408362358615	7,25007119658838	7,10260025781968	8,58758354085171	7,14424430733417	2
NUP358-RB	NUP358-RB	NUP358-RB	-0,169487800360455	1		9,7279893050555	9,41779751211135	9,31211522545285	9,48583473489345	9,29364207363001	9,19633932771119
CG18449-RA	CG18449-RA	CG18449-RA	0,069797050338358	1		10,3907473093691	10,5212819307445	10,5659577486856	10,5496231615858	10,5539257647115	10,5854156848439
FHOS-RF	FHOS-RF	FHOS-RF	-0,16078305591864	1		9,56280897363588	9,29223859882127	8,97836532975954	9,28410981981291	9,10856881683766	9,01231370968009
CG7457-RB	CG7457-RB	CG7457-RB	-0,111954587113651	1		10,2705267986577	10,2622832416341	10,3581224134247	10,1016820980227	10,1641161943989	10,2832015066745
R-RA	R-RA	R-RA	-3,25445099252401	1		7,85501764880303	8,12248940846258	7,10260025781968	6,14314784543859	2	2
HACD1-RA	HACD1-RA	HACD1-RA	-0,075826259410764	1		10,605604880869	10,5956457722028	10,6261323630368	10,5329651168478	10,4795294250866	10,5862949640322
DIDUM-RA	DIDUM-RA	DIDUM-RA	-0,145321420790481	1		8,680970707296	9,60801943390124	9,08226159157232	8,90812402334754	8,98182493503841	9,18245090955929
BBX-RC	BBX-RC	BBX-RC	0,18421475016451	1		9,01102843519627	8,91553307197414	8,43094929181631	8,81473889410751	9,23382329106345	8,88660918747542
CG34120-RE	CG34120-RE	CG34120-RE	0,071607772934345	1		10,030951914934	10,0202473291119	10,4486630406148	10,4276374610459	10,0596988946775	10,2458486666748
QSOX1-RA	QSOX1-RA	QSOX1-RA	-0,045979510759976	1		10,1405430823506	10,2451352053628	10,0726100506727	10,0366991248122	10,1104779717135	10,1739711131764
CG9691-RA	CG9691-RA	CG9691-RA	-0,313784538779473	1		9,30060036185348	9,0903157344555	9,01183176190602	8,81128928022362	9,1298237149122	8,4689712141857
FANCM-RA	FANCM-RA	FANCM-RA	0,035616402895157	1		7,79668599897941	6,58875300211498	8,16495841034953	8,40739813558928	4,34949900688086	8,02604050053495
1731{}PYD[1272]	1731{}PYD[1272]	1731{}PYD[1272]	-0,551446408980228	1		8,982529060002	8,13318167217665	8,33805494603311	8,1694769754789	8,04134841271657	7,72121055484921
CG12605-RE	CG12605-RE	CG12605-RE	0,267603018004691	1		9,28158556570187	9,28266620858179	9,0238114328873	9,38733726562342	9,49453128060615	9,51722110506044
CG7546-RB	CG7546-RB	CG7546-RB	0,209818197311785	1		8,89070296547322	8,14907293824736	8,16495841034953	8,48739075968211	8,92891431703101	8,49916446944601
WDR62-RE	WDR62-RE	WDR62-RE	-9,2790098383561	1		8,09174500307446	6,09309168238659	2	2	2	2
CG10237-RA	CG10237-RA	CG10237-RA	-0,231167824365958	1		9,76952584312817	9,66254819860788	9,55847992286056	9,33544630321855	9,52871595768046	9,4376060501967
HIS3.3B-RA	HIS3.3B-RA	HIS3.3B-RA	-0,097711613702597	1		9,89993146931296	9,85083685724355	9,68268613243666	10,0601409566848	9,46881391482351	9,55184292013253
CG16721-RA	CG16721-RA	CG16721-RA	0,049114458736898	1		9,86487407426999	9,87492625701369	9,58702012202197	9,95777063489211	9,88042127190319	9,63747547378672
KIS-RA	KIS-RA	KIS-RA	-0,879782238433616	1		7,8261466150226	7,05019318907613	8,85303511142568	7,61838531088152	7,23422039222347	6,71652908913925
CG11147-RB	CG11147-RB	CG11147-RB	-0,18600761429681	1		10,0144108593299	9,78116468090654	10,0346313276153	9,75903249077348	9,6578881182326	9,86464234680483
HASP-RG	HASP-RG	HASP-RG	1,12443261738159	1		7,05916463556159	5,8028983806474	6,12186830371899	8,44794879212856	7,57453355225446	3,40013853843124
RPL9-RA	RPL9-RA	RPL9-RA	0,162693980280793	1		9,64611092914354	9,81642131364432	9,73463281231487	9,80658542816709	9,9025448153198	9,96945725945495
YIP2-RA	YIP2-RA	YIP2-RA	-0,010488918654153	1		10,3828386443488	10,2935987342901	10,476170664249	10,359596013638	10,3952477283446	10,3705195138353
VHA68-2-RF	VHA68-2-RF	VHA68-2-RF	-0,99909578701962	1		8,51360722497254	8,20588763897501	8,51822234884471	8,25322006648326	6,73967225504606	6,76703543082139
FAF-RA	FAF-RA	FAF-RA	-0,287580967349766	1		9,80694766681167	9,60033384442286	9,5890372649491	9,51793306326329	9,20072714115618	9,41798445681863
CG30015-RA	CG30015-RA	CG30015-RA	-0,847915610111738	1		8,31180675062498	7,92743449996886	7,05669350842538	7,4332996633454	7,74339097764092	2
VELO-RD	VELO-RD	VELO-RD	0,202657060316792	1		8,93734646931857	9,18841328462221	8,69719106013084	8,88861552188506	9,22067579908933	9,32201030299842
CAH1-RA	CAH1-RA	CAH1-RA	-0,089268509069262	1		10,0485557894977	10,0043195288943	9,90461507536276	9,82722717575819	9,94713044310747	9,91730284458223
ALP2-RA	ALP2-RA	ALP2-RA	-0,100377988950581	1		9,5922577019272	9,71152797867185	9,46930683210964	9,40117131879799	9,71525967620572	9,33671529862318
EIF4E1-RC	EIF4E1-RC	EIF4E1-RC	-0,144959063644568	1		9,27519119709885	8,87470163382032	8,81562376770894	8,56318009784467	8,89621073327054	9,07379383241567
CG15286-RB	CG15286-RB	CG15286-RB	0,463154661252939	1		8,34067316223947	8,8261060669452	8,66695405898103	9,47279273530966	8,64382852987816	9,01753831397575
CG6426-RA	CG6426-RA	CG6426-RA	-0,384193982115944	1		9,21410268589853	8,84574115304081	8,58442835419307	8,57543341730497	8,67950096670526	8,29487834309696
PUR-ALPHA-RE	PUR-ALPHA-RE	PUR-ALPHA-RE	-0,554164579910088	1		8,66475537784516	8,9062124807028	9,20833722236629	8,30319380870955	7,86103805019791	8,84900449985896
LUBEL-RI	LUBEL-RI	LUBEL-RI	-0,231118498581176	1		9,65434682866521	9,30411545630153	9,39515837049578	9,25138964878515	9,05525470628091	9,36773017886961
CG44774-RC	CG44774-RC	CG44774-RC	-0,281392612754417	1		9,03393449414837	8,9062124807028	8,67836732801043	8,06906322538344	8,60388001725332	8,98590305533117
QVR-RB	QVR-RB	QVR-RB	0,05437673045978	1		10,0855702470408	9,96595788142724	9,93347900897185	10,2428113205348	10,0423674402032	9,84273356519095
GBETA76C-RA	GBETA76C-RA	GBETA76C-RA	0,181013830126235	1		9,78010216920823	9,77435033390604	9,72732539562491	10,0233437576892	10,0006715829546	9,79028087319226
CG11878-RA	CG11878-RA	CG11878-RA	-0,294982964926414	1		9,12208635550059	9,07098225504667	9,36015208457015	8,52578305328199	9,24252219011017	8,82834236046994
KLP59D-RA	KLP59D-RA	KLP59D-RA	0,15832810662071	1		9,69323759023602	9,71509081078177	9,99562572727915	9,93258986025437	9,9025448153198	10,054517902008
CG42788-RB	CG42788-RB	CG42788-RB	-0,723569704176053	1		8,7956141738464	7,85822993273751	8,19705324109618	8,02208860239558	7,62197394091045	7,08829284624498
GYF-RG	GYF-RG	GYF-RG	-0,008308465932298	1		10,0485557894977	9,78455982234781	9,81783206263634	10,0083580007668	9,8465865345944	9,78109433674457
AKR1B-RC	AKR1B-RC	AKR1B-RC	0,078985307724711	1		7,7544035365565	3,94504596124574	8,18109507335411	7,78943327200136	8,08553192491025	5,84281146308419
BSG-RB	BSG-RB	BSG-RB	-0,421342224399327	1		8,89348884494545	8,99973891341095	9,26747053570443	8,85550342948771	8,96089296573718	7,90157920861069
NEB-CGP-RA	NEB-CGP-RA	NEB-CGP-RA	-0,130521854634363	1		9,5557916190978	9,4566249470036	9,3554197385517	9,11254123921503	9,51262414191568	9,33043150180086
CG8517-RA	CG8517-RA	CG8517-RA	0,058697738953238	1		10,4122752131756	10,4003557225389	10,4442127373191	10,4926138992769	10,4327875945912	10,5067910129385
BBX-RD	BBX-RD	BBX-RD	-0,319342938424657	1		2	6,67908359748092	8,32842786763526	7,21048750217242	2	7,5940894828073
TSPO-RA	TSPO-RA	TSPO-RA	-0,124100746865088	1		9,40190362202277	9,46299579413663	8,84967388601152	9,27412088330149	9,22507162264415	8,89514974057377
RPL7A-RG	RPL7A-RG	RPL7A-RG	-0,291931090168824	1		8,94810567418022	8,07336866323793	8,0169867651402	7,91044574146394	8,21050103753376	8,23334125245536
ACTN-RH	ACTN-RH	ACTN-RH	-0,111378723470861	1		8,69381301306318	8,9093260399291	7,76198161608905	7,98582584770405	8,54883411864719	8,65144011460606
CG10859-RA	CG10859-RA	CG10859-RA	0,275857957262643	1		8,11102234941528	8,33190001120521	9,02679087189392	9,26910035922162	8,18365060158523	8,8013343747571
NPC2H-RC	NPC2H-RC	NPC2H-RC	0,128599720706122	1		9,43860753571551	8,88105910372192	9,36486895822778	9,34263320800923	9,31235449503851	9,47036225423373
CG43783-RE	CG43783-RE	CG43783-RE	0,222945265959993	1		9,24497025371453	9,13887238858882	9,33633357886764	9,38501863787964	9,2894505902517	9,68586067250344
CG7768-RB	CG7768-RB	CG7768-RB	0,131325489839278	1		9,65270340576301	9,73277417461734	9,8366303888921	9,78740082279211	9,78390745698598	10,031460323454
CG17544-RB	CG17544-RB	CG17544-RB	-2,06026443837083	1		7,69176584837501	8,13318167217665	2	6,22838858824262	2	5,58574640685247
MASK-RA	MASK-RA	MASK-RA	-0,137680085776338	1		9,52018353593281	9,57506909305592	9,75992117247923	9,85931768243154	8,92621715573356	9,52274324717856
DUBAI-RA	DUBAI-RA	DUBAI-RA	0,049438514896047	1		9,93955868065741	9,78625440155004	10,0316680533139	9,94050616741622	9,8565372339565	10,106927672278
DUBA-RD	DUBA-RD	DUBA-RD	0,042801864613892	1		9,87054082050261	9,96894526488369	10,0420129937274	9,89397494353926	9,94446715455687	10,1586828292639
SWS-RC	SWS-RC	SWS-RC	-0,070248493142026	1		9,07868360435215	8,74826078040556	8,80525002477907	8,32754617896821	8,89896452585356	9,10848340411518
NUP98-96-RD	NUP98-96-RD	NUP98-96-RD	-0,350385253322991	1		7,98608321954088	8,11711341263822	6,1439901327998	4,61075663785679	8,03134334534024	7,55868765600328
CG17666-RB	CG17666-RB	CG17666-RB	0,262881049814896	1		9,39208746217634	9,15732280861408	9,26747053570443	9,50944309500642	9,47989182495023	9,62040741820002
RAB8-RA	RAB8-RA	RAB8-RA	0,073125744377786	1		9,07623362399119	8,49414232422214	8,28926398485597	8,68880686360624	8,94499224405214	8,53603856812106
RCD7-RB	RCD7-RB	RCD7-RB	0,119459331327937	1		10,1991384372184	10,1203724283788	10,2321309335358	10,3690121985624	10,2014032249409	10,3374777589624
SCSBETAA-RD	SCSBETAA-RD	SCSBETAA-RD	-0,245047827451583	1		9,16422140224591	9,19353050941186	8,74862723620015	9,24884170498555	8,19713828386115	8,78916659692169
SFXN1-3-RA	SFXN1-3-RA	SFXN1-3-RA	-0,001480043017636	1		8,83961471038534	8,69513105254016	8,91545407595578	8,20145296985068	9,07730367869521	9,01753831397575
CG31326-RA	CG31326-RA	CG31326-RA	-0,177156986551341	1		9,42711738993516	8,78939929642465	9,31211522545285	8,95264345476458	9,08940904849313	9,03309955425159
RAB2-RB	RAB2-RB	RAB2-RB	-0,143197311777841	1		9,46506726277737	9,04006772239335	8,9503942363674	9,02590491876027	9,10618771501115	8,95083012234821
CG18335-RA	CG18335-RA	CG18335-RA	0,187718638389964	1		9,6980260410905	9,77093105233195	9,68079585102639	9,88251478110842	9,84086945328086	9,9842092797204
CG31075-RA	CG31075-RA	CG31075-RA	-0,050673942343647	1		8,87950533788804	8,73428306476123	9,12181184813684	8,51309880386634	8,66663099494286	9,30288093389883
CG43679-RA	CG43679-RA	CG43679-RA	0,141775252087377	1		8,85969789210514	8,71661829961778	8,50546322699423	8,36096333914766	9,01520466746998	9,04849473695583
HRB98DE-RD	HRB98DE-RD	HRB98DE-RD	0,331226498081332	1		9,23621813342758	9,1858478495636	9,3928508597704	9,61213728485436	9,58964272193776	9,60660607933889
CG31635-RG	CG31635-RG	CG31635-RG	0,197199321038773	1		9,5416536738685	9,61375687587567	9,78301282382055	9,77859549312872	9,82936687185692	9,9214895469842
YPS-RB	YPS-RB	YPS-RB	0,056341042630285	1		10,1661119118428	10,4036713522792	10,1277668946836	10,4979881943517	10,2377507872169	10,1215587252178
WASH-RA	WASH-RA	WASH-RA	-0,006114685366165	1		9,7279893050555	9,79469756892282	9,69958812866739	9,58814910135125	9,66437656961841	9,92844049738788
PAN3-RK	PAN3-RK	PAN3-RK	0,383948583526252	1		6,8684465245304	8,29904168342701	6,02982434538163	7,62625946604355	8,34985986333368	6,91994379082323
CG1648-RC	CG1648-RC	CG1648-RC	-0,008997133124103	1		9,1939047145794	9,03152023330677	8,96600063496065	9,11813612908092	9,35709949427777	8,60012613550002
TANGO1-RA	TANGO1-RA	TANGO1-RA	-0,12841321598703	1		9,86771022967841	9,87969624243433	9,95240572114992	9,58613196491384	9,82358100613433	9,88622339223839
HYDR2-RA	HYDR2-RA	HYDR2-RA	0,061881109467948	1		9,88321019881698	9,81310041640965	9,66367093198397	9,85597315221345	9,9148418202068	9,78262949415231
CG8043-RA	CG8043-RA	CG8043-RA	0,119795400018273	1		9,83039806030992	9,83291209439913	9,81266244851788	9,8742728543922	9,93912578221988	10,0145754181034
CG13428-RA	CG13428-RA	CG13428-RA	-0,121142508210572	1		9,47997203997873	9,33222723036451	9,01783403177299	9,1863008259	9,33490045774808	8,96442080361178
USP16-45-RB	USP16-45-RB	USP16-45-RB	1,72674276501361	1		5,61336454897624	6,73630742836665	2	8,19087285653197	7,67434753796376	2
CG42788-RC	CG42788-RC	CG42788-RC	-0,510622465425715	1		9,05896626739315	8,86831602464954	8,75582781609997	8,04576709408303	8,28817821457507	8,75516618275081
CG17646-RB	CG17646-RB	CG17646-RB	0,324282075622132	1		8,77158672032819	8,88105910372192	8,43094929181631	8,77986586170963	9,09422289821629	9,18012311876746
COX8-RA	COX8-RA	COX8-RA	-0,099278936767133	1		9,67230199197119	9,45875169016279	9,38358373146292	9,29403007019071	9,5054142028136	9,42782861155878
RPL36-RB	RPL36-RB	RPL36-RB	-0,227731301385635	1		9,25799967953126	8,81618739343749	8,71577234734007	8,69256173790736	8,93965281903157	8,51032599439589
SLGA-RF	SLGA-RF	SLGA-RF	-0,238929777510185	1		9,74505620852097	9,80476457485685	9,61104166742168	9,58208921135784	9,17823356916878	9,65266596053518
QSOX3-RA	QSOX3-RA	QSOX3-RA	0,088986121459722	1		8,40456206569589	8,70949138345039	8,83954296639719	8,20145296985068	8,70490151742493	9,17779156601064
CK-RA	CK-RA	CK-RA	-2,09322200579032	1		8,16274413187915	5,82943927517285	6,67134568763063	6,68563933267011	2,7508169115889	2
GLYS-RC	GLYS-RC	GLYS-RC	-0,103450743157133	1		10,1405430823506	10,2252845739485	10,2690853663744	9,9947364245348	10,178920274092	10,1432307981516
GPO1-RC	GPO1-RC	GPO1-RC	0,025451587154308	1		9,04900561549948	8,39988751059908	8,36184528227369	8,42556150526905	8,63063488739648	8,90081548307415
CYPE-RC	CYPE-RC	CYPE-RC	-0,339604779438632	1		9,10295726210455	8,38654391181901	8,66695405898103	8,14775900011654	8,5418033247754	8,51771932453125
EPS-15-RB	EPS-15-RB	EPS-15-RB	-0,054748684097492	1		8,83382493177714	8,55106733554149	8,81906517181628	8,25322006648326	9,12041573181595	8,54330162537886
ASRNA:CR43964-RA	ASRNA:CR43964-RA	ASRNA:CR43964-RA	-0,131930635609393	1		8,71601559196081	8,50241328246102	9,0936727329732	8,06327436421323	8,71118238849712	9,04081768100093
CG6701-RB	CG6701-RB	CG6701-RB	-0,36309790706717	1		8,62172223205845	8,78939929642465	8,73411735556501	7,35963895798329	8,66339548254228	8,69121641292769
ABCD3-RD	ABCD3-RD	ABCD3-RD	0,300172047734722	1		8,64174330143767	8,40430809129571	9,29244350022983	9,38269627775331	9,08699608680073	8,86648238606282
FER2LCH-RC	FER2LCH-RC	FER2LCH-RC	0,315942449309827	1		9,18937761445129	9,18841328462221	9,13567823128199	9,43518698284213	9,42935731885199	9,58565331486724
CG33523-RC	CG33523-RC	CG33523-RC	0,355683905040207	1		8,82801182415583	8,56297872358489	7,9744114415486	8,72958257663658	8,84000137099178	8,97251418000175
CG1486-RA	CG1486-RA	CG1486-RA	0,405330249170972	1		8,70019154986198	8,47745678195074	8,92825771046689	8,99583010747532	9,03286351848005	9,2964476936571
TBC1D8-9-RA	TBC1D8-9-RA	TBC1D8-9-RA	-0,012779120253702	1		9,79954055367986	9,70258221311102	9,4605194907995	9,78915545796194	9,69321880417477	9,4453805697244
TRX-RC	TRX-RC	TRX-RC	0,523071495956744	1		7,77267653891904	8,18033979231116	7,4251671590798	7,62625946604355	8,5697232265067	8,6242999556523
CG10576-RC	CG10576-RC	CG10576-RC	-0,000256866469213	1		9,60080591664891	9,54935400239108	9,77240104625162	9,43518698284213	9,66275719048609	9,8054629588961
CTL2-RC	CTL2-RC	CTL2-RC	0,656682371577036	1		8,20820715543514	8,0844298285847	8,19175344090164	8,63908278240104	8,87118716337135	8,90645906211954
FANCM-RB	FANCM-RB	FANCM-RB	0,133430983841847	1		6,77485370944364	7,91509626188629	6,59310383331937	5,09219592449629	8,30903315945892	7,10801959255656
SVIL-RAA	SVIL-RAA	SVIL-RAA	0,164279016504646	1		9,85204192237115	9,76921836776503	9,88340380079898	10,0543161110919	9,8465865345944	10,0871858872409
CG9861-RA	CG9861-RA	CG9861-RA	0,037893382871798	1		10,3907473093691	10,4342552184026	10,576162767602	10,487219509118	10,4868695606023	10,5434731484795
CG13506-RB	CG13506-RB	CG13506-RB	-0,0987998219104	1		9,52018353593281	9,4243417531823	9,16030673579251	9,31366824607401	9,46138110011056	9,02793110142783
CG42820-RA	CG42820-RA	CG42820-RA	0,143115463126695	1		9,55050611233629	9,59066892116501	9,77771669191177	9,66851343915855	9,76742608142537	9,90607853934003
CG31313-RB	CG31313-RB	CG31313-RB	-0,159876987366295	1		9,07623362399119	8,10630094652068	9,13843558623002	8,81128928022362	8,43959552014928	8,77997293977893
AMPDEAM-RF	AMPDEAM-RF	AMPDEAM-RF	-0,157268573467781	1		8,37695813545759	7,85822993273751	6,99717638196853	8,1033169237796	8,15629095190285	5,95598618406492
CG5273-RA	CG5273-RA	CG5273-RA	-0,090845296059944	1		9,76192357088112	9,75197875802027	9,50606719044794	9,60219063564406	9,72149571079846	9,4258651469645
MIB2-RA	MIB2-RA	MIB2-RA	-0,222640623714898	1		8,49538469311215	8,56297872358489	8,54340697902506	7,87783657757758	7,79160702903062	8,95899988487235
CG8813-RA	CG8813-RA	CG8813-RA	0,111366581548879	1		9,69643165608199	9,67357720218214	9,59707775117664	9,66660566596925	9,80754918013767	9,8204869394996
MFE2-RA	MFE2-RA	MFE2-RA	-0,158586312539928	1		10,2292221359551	10,1297461850199	10,1606903690824	10,0292947450199	10,0323694618064	9,98820651561575
CG3323-RA	CG3323-RA	CG3323-RA	0,231111220199703	1		9,571532938219	9,4566249470036	9,64634029427902	9,79789676550317	9,71993922737887	9,85007352197636
TSP42EB-RB	TSP42EB-RB	TSP42EB-RB	-0,418579670239514	1		8,78964472185457	9,00847621020037	8,54756200395291	7,73948816366478	8,45089918901639	8,76451877356877
RH3-RA	RH3-RA	RH3-RA	0,063738516646526	1		9,45943803154731	9,59840603262335	9,12181184813684	9,48583473489345	9,59474723914492	9,31778119821343
HBS1-RB	HBS1-RB	HBS1-RB	0,536531930461947	1		7,35432645143345	7,98168684473618	6,90949871637236	8,79740774483887	7,79752229105902	6,72932240292035
CG5758-RC	CG5758-RC	CG5758-RC	0,008856782527175	1		8,94542338602206	9,27302988034263	9,02679087189392	9,06118618220856	9,43126087687406	8,70747156388609
CG31808-RC	CG31808-RC	CG31808-RC	-0,020090510364085	1		9,82164877092478	9,74153523464345	9,531463040871	9,65318014533299	9,74157865158079	9,6560200130141
RPL12-RB	RPL12-RB	RPL12-RB	-0,075887377438287	1		9,1848362637952	9,09852285148295	8,92187009688173	8,5835448585858	9,15538372987093	9,17545623910967
NAPRT-RC	NAPRT-RC	NAPRT-RC	-0,332683703984176	1		7,94370404834568	7,9757585772804	8,97219622885409	8,72592295075826	7,79160702903062	7,24795214640974
NP15.6-RA	NP15.6-RA	NP15.6-RA	-0,095991406179079	1		9,81872051005622	9,75717230599258	9,58702012202197	9,6551057429604	9,75379985273803	9,4646355256169
TNC-RC	TNC-RC	TNC-RC	0,022574139674722	1		8,24357343497567	6,87016090243238	2	6,9086356296516	6,68965789657267	7,69536324230145
AGO1-RD	AGO1-RD	AGO1-RD	-0,046169320849217	1		9,86487407426999	9,70616717851317	9,85014967262689	9,63768213351566	9,83512962627269	9,8054629588961
KANK-RA	KANK-RA	KANK-RA	-0,047216397775472	1		9,79358735933711	9,56325751820543	9,88175917364155	9,72826712978705	9,84801227199712	9,52090488068021
OATP30B-RD	OATP30B-RD	OATP30B-RD	0,073534621884887	1		10,1001141559356	10,0101318226184	10,184899098615	10,1611563248895	10,1104779717135	10,2447352785774
SYP-RK	SYP-RK	SYP-RK	0,149134758778656	1		9,19841765333469	9,27061070758286	9,0238114328873	9,10692456740714	9,48172990141792	9,3325291432874
ND-B17-RA	ND-B17-RA	ND-B17-RA	-0,138215613473422	1		9,63450110685942	9,50064114667294	9,28748337007825	9,23603404682934	9,38879119972881	9,40209274447599
UBC87F-RA	UBC87F-RA	UBC87F-RA	0,095824889794565	1		9,40581146091185	9,29700108124321	9,17649522083671	9,23860469070642	9,31441874975592	9,59616773480926
AMPDEAM-RK	AMPDEAM-RK	AMPDEAM-RK	0,283871750450945	1		2	6,73630742836665	7,26280666817736	5,2635378772023	2	8,11158984394137
SOV-RC	SOV-RC	SOV-RC	0,670973364210131	1		8,01707013113449	7,93356427357369	2	7,9919332914645	8,06606166817395	8,12132893037044
CG31743-RB	CG31743-RB	CG31743-RB	-0,329966536373423	1		9,03140726249951	8,44778451788928	8,43991803689463	8,03397642613171	8,30488621834271	8,6242999556523
PAR-1-RT	PAR-1-RT	PAR-1-RT	-0,038437901567424	1		8,37695813545759	7,61294911384428	8,26927600744289	6,93423427291469	8,2797510865309	8,57554034567472
PROSBETA3-RA	PROSBETA3-RA	PROSBETA3-RA	0,030031964721116	1		9,71071808276028	9,45236203212388	9,68834216157398	9,5534682174023	9,60321483687998	9,78722518936941
CG5614-RA	CG5614-RA	CG5614-RA	0,112549374454693	1		10,1121230741152	10,1297461850199	10,1955295028858	10,2593617254045	10,204745650635	10,3079321189544
BG642167-RA	BG642167-RA	BG642167-RA	0,103052111730319	1		8,32424886006843	8,36402660379579	8,8829388573869	8,08057172632123	8,64382852987816	9,05613115690712
DRSL5-RA	DRSL5-RA	DRSL5-RA	-0,345682094380591	1		8,9667433409212	8,46057600220191	8,27429902347025	7,97353284361675	8,57661958593637	8,1501578265296
CG5048-RA	CG5048-RA	CG5048-RA	0,316986037658821	1		9,14798145717727	9,03722418243656	9,41120842406436	9,5284757436536	9,45951689752471	9,57506170248061
CG13124-RH	CG13124-RH	CG13124-RH	-0,228023515299738	1		9,02125383125736	8,59039537417191	8,20759478956517	8,57543341730497	7,91644916772102	8,66148747317957
RPL15-RF	RPL15-RF	RPL15-RF	0,032047170408829	1		9,94494007026489	9,86694106635588	9,94612436557546	10,0008063418884	10,0719522583229	9,76565224277783
CG14500-RA	CG14500-RA	CG14500-RA	0,452417700962167	1		6,95633577015585	6,63462516123892	7,68862727874117	6,28916866134367	7,18993367472274	8,4879159187514
CG5217-RA	CG5217-RA	CG5217-RA	0,09960164089916	1		9,74505620852097	9,84759433074355	9,77948423032773	9,79963868929175	9,84086945328086	10,0184895114616
CG17841-RB	CG17841-RB	CG17841-RB	-0,051215046381784	1		9,51476570262692	8,93093481327304	9,62683666434873	9,42167680598639	9,31441874975592	9,27261063007671
ANXB9-RC	ANXB9-RC	ANXB9-RC	-0,488584236170749	1		8,90181435045875	8,75519917981719	8,10419674371126	7,9919332914645	8,40514320312363	7,99459316941715
ANNE-RI	ANNE-RI	ANNE-RI	0,317592405367893	1		8,4084627199861	8,69513105254016	8,75223201846268	8,5835448585858	8,95825498583933	9,20781174365838
CG4983-RA	CG4983-RA	CG4983-RA	0,143757009655567	1		9,8818079719039	9,84108733230101	9,89486399315529	10,0143709958466	9,93912578221988	10,0909081081413
CG2519-RB	CG2519-RB	CG2519-RB	0,045295011175223	1		9,08844213106393	9,05981710307238	8,78427604277496	8,84541977081461	8,7993097660121	9,36977432197975
CG7378-RB	CG7378-RB	CG7378-RB	-0,01412559721774	1		9,38814222049399	9,15732280861408	8,83615012204892	9,04071044028341	9,22726452190293	9,12067313278846
CG9813-RG	CG9813-RG	CG9813-RG	-0,435742325627178	1		8,78665070779025	8,86831602464954	7,89184658368034	7,95489467725787	8,37776632070978	8,07697578846463
CG3597-RA	CG3597-RA	CG3597-RA	-0,142300840659747	1		8,64174330143767	8,24584588597494	9,24461919067727	8,26839478389797	8,70175079796335	8,8519322246879
SCSBETAA-RC	SCSBETAA-RC	SCSBETAA-RC	-0,025532827017168	1		9,26447052919283	9,06541048005211	9,54191410896844	9,53894194061958	8,73295256958082	9,43955361135529
NPC2G-RA	NPC2G-RA	NPC2G-RA	-0,357302017361541	1		8,80155902772896	8,05661625967749	8,10419674371126	7,38770429437728	8,14705453983623	8,3330953933673
ZIP99C-RC	ZIP99C-RC	ZIP99C-RC	0,239092469923488	1		9,36223176797818	9,34378070214088	9,39515837049578	9,6041854592192	9,42935731885199	9,76254389004573
SIN3A-RE	SIN3A-RE	SIN3A-RE	0,146637053552666	1		8,36094403919719	9,04290566877954	8,685926318892	8,47436288268797	8,89345167423939	9,15426642131738
IDH-RD	IDH-RD	IDH-RD	0,174464127900204	1		8,78064397457542	9,33917041025637	9,23176583697373	9,22051324465609	9,10856881683766	9,55902704338458
CG44774-RE	CG44774-RE	CG44774-RE	0,364486347935062	1		8,25661542512751	9,07929977688787	9,02976417047262	9,25647207622044	9,05772129908562	9,26164401895732
CG31624-RB	CG31624-RB	CG31624-RB	0,110895754736703	1		8,9265064221238	9,40019966877542	8,96600063496065	8,97747961041361	9,3389621360395	9,32412021552131
LGS-RA	LGS-RA	LGS-RA	0,020889430969757	1		10,1109266705966	9,98526620721445	9,99562572727915	10,0803446848775	9,94713044310747	10,1276114741564
CG16772-RA	CG16772-RA	CG16772-RA	0,07903289015532	1		9,31936779867131	9,0957923300963	9,08226159157232	9,03184537260504	9,24035237768939	9,44344086406375
CG12990-RA	CG12990-RA	CG12990-RA	-0,100291442823816	1		10,0002649116441	10,0808761194095	9,8366303888921	10,1733000729809	9,66599413308718	9,73901528977878
IDGF3-RA	IDGF3-RA	IDGF3-RA	-0,033041252314252	1		10,2380166711733	10,2076883522352	10,167455865418	10,1959630544441	10,2333934853539	10,0834540379891
GARZ-RB	GARZ-RB	GARZ-RB	-0,07699844135933	1		9,98074869137957	10,1692435616587	10,1593334542635	10,027809297913	9,80608286859479	10,2222851485019
CG31729-RD	CG31729-RD	CG31729-RD	0,261345232378154	1		9,18710872604431	9,42868814660014	8,88622355509438	9,50944309500642	9,4140377537889	9,40807266924616
CG9896-RA	CG9896-RA	CG9896-RA	-0,253215509918722	1		9,41747186502097	9,41779751211135	8,93461716715345	9,23087897674577	9,00756991558251	8,8013343747571
WNK-RN	WNK-RN	WNK-RN	0,370812206354232	1		8,58082677543007	8,30378179781085	8,05834158211924	8,32754617896821	8,76349378823254	8,93435048112149
SCU-RA	SCU-RA	SCU-RA	-0,201765847353016	1		10,0079980726663	9,87014044824976	9,9664395696722	9,71171003296008	9,76591839600225	9,76720391133756
CG42795-RA	CG42795-RA	CG42795-RA	0,720074199353972	1		7,14583327114792	6,95697769457932	7,61134247638495	7,61838531088152	7,29402304850501	8,63793385469481
NT5B-RE	NT5B-RE	NT5B-RE	-0,109534014112031	1		9,54697165254668	9,14416805861062	9,49964775707794	9,18896154817263	9,21847285438795	9,47226612332101
DIP-B-RB	DIP-B-RB	DIP-B-RB	-0,2863633730708	1		8,99035761677109	9,58093881358583	9,01183176190602	8,83526513644405	8,83713258463518	9,11824341268278
MI-2-RB	MI-2-RB	MI-2-RB	1,24974223360482	1		6,35723528057933	5,60203698962208	6,32915956440971	6,5264498732928	6,1754156133904	8,32468977504432
SU(DX)-RB	SU(DX)-RB	SU(DX)-RB	0,240845817728143	1		9,28795171795336	8,83595701393663	9,15759090595614	9,45300597298929	9,41018230905715	9,15900223917717
PINK1-RF	PINK1-RF	PINK1-RF	-0,11120789676326	1		8,35691258539331	7,78553769264202	7,443120605743	7,84447327170769	8,43580786327673	6,55344694464463
HEX-A-RC	HEX-A-RC	HEX-A-RC	0,131589462405981	1		9,63616538394375	9,53531519092723	10,0182574785687	9,98098500981064	9,70270615416612	9,92982667769769
STRN-MLCK-RR	STRN-MLCK-RR	STRN-MLCK-RR	-0,798161539757282	1		8,6516505997132	7,98168684473618	7,79030993665056	7,91044574146394	7,35946483025783	6,71652908913925
STRN-MLCK-RB	STRN-MLCK-RB	STRN-MLCK-RB	0,739698137035376	1		6,11140500124873	6,54137424960988	2	2	8,03134334534024	2
CG8531-RA	CG8531-RA	CG8531-RA	-0,018294652064682	1		10,191235466084	10,2290274320548	10,1443225474036	10,1393117747708	10,1081000213719	10,2591427304207
LARP-RH	LARP-RH	LARP-RH	-0,73737332409484	1		8,17653409665376	8,01096819294298	8,93778641401972	7,52880857047846	7,20781182737276	8,20155956292206
CDI-RA	CDI-RA	CDI-RA	0,090160679558956	1		9,837648819743	9,70974325768067	9,98340870662726	9,88579841301793	9,93644766182495	9,98687533383073
ATPSYNG-RB	ATPSYNG-RB	ATPSYNG-RB	-0,005620796801341	1		9,98858688878862	9,98379009126444	9,94139533612456	9,95464696881354	10,0804681074628	9,85299908039233
CG9014-RA	CG9014-RA	CG9014-RA	0,159657964120227	1		9,3822040549357	9,27785609005108	9,40435168218988	9,35453239027433	9,53404025568813	9,63747547378672
GBETA13F-RC	GBETA13F-RC	GBETA13F-RC	1,53717918267025	1		6,01236149259125	6,49238657022846	2	7,37840971343027	8,06115276798342	2
ESYT2-RB	ESYT2-RB	ESYT2-RB	-0,120747179251619	1		9,13391450596321	8,88422736373423	8,50546322699423	8,70748426417527	8,99989454548945	8,48036786321796
ATPCL-RE	ATPCL-RE	ATPCL-RE	0,589236563629078	1		7,94370404834568	8,39988751059908	8,45326747138218	8,79041656593675	8,99732698762479	8,79221817587665
HMU-RA	HMU-RA	HMU-RA	-0,142571547420648	1		9,9476232563289	9,72749188674563	9,69771987802504	9,77505825809345	9,55863042672993	9,62383722167645
GAD1-RA	GAD1-RA	GAD1-RA	0,249338214188187	1		9,66416824541581	9,70258221311102	9,7563355754038	10,1059119707952	9,88875740840339	9,86464234680483
CG10680-RA	CG10680-RA	CG10680-RA	-0,05272025250314	1		8,54583875964972	7,41687219461531	7,10260025781968	7,31161495184201	7,68714915957126	8,19696162378301
CG7518-RF	CG7518-RF	CG7518-RF	-0,488345870707566	1		8,07220657963496	8,0282559173883	8,31873611610993	8,63908278240104	7,19890044455608	5,99888189191794
CIRL-RB	CIRL-RB	CIRL-RB	-0,839993930338406	1		7,47826569721552	8,19061328387596	8,36655663231361	2,62078290798841	7,66790387586727	7,92401047551052
APL-RA	APL-RA	APL-RA	0,262308604109798	1		9,12208635550059	9,21129919689895	9,36486895822778	9,38037017320876	9,51442101072201	9,58213141021239
HUWE1-RD	HUWE1-RD	HUWE1-RD	-0,642028824286761	1		6,90203554580644	8,24091121118121	7,82495559782531	2	7,18993367472274	8,07697578846463
CG6071-RA	CG6071-RA	CG6071-RA	0,205368687053853	1		8,73477814748406	8,92479383350396	9,16301746276573	8,89840274725049	9,10618771501115	9,41006048202533
RTNL1-RC	RTNL1-RC	RTNL1-RC	-0,728036536830055	1		8,71286463822867	8,07890984665123	7,72577061309252	7,49480512389025	7,69983818554288	7,33422722721258
TAPAS-RF	TAPAS-RF	TAPAS-RF	-0,061458904468093	1		9,20516070187054	9,28026315400461	8,92825771046689	8,93373166586787	9,35910075274743	8,91488325149282
COX6B-RC	COX6B-RC	COX6B-RC	-0,048743377286614	1		9,87899942276068	9,71686893276497	9,63466978470642	9,71909221147171	9,7583562438813	9,6186894539054
VHASFD-RB	VHASFD-RB	VHASFD-RB	-0,061340880920947	1		9,27091248501609	8,9062124807028	8,67836732801043	8,78690823080569	8,8795766719018	9,05866767415825
USP16-45-RE	USP16-45-RE	USP16-45-RE	-0,444083465117653	1		7,12701851277868	6,02583036735241	8,15409948243066	6,71547295949053	2	7,98928465254102
TUDOR-SN-RA	TUDOR-SN-RA	TUDOR-SN-RA	-0,311357285108328	1		8,59115983140639	7,73729611891831	9,00580441549055	8,01010200842372	8,50250928841126	8,12132893037044
DPR17-RE	DPR17-RE	DPR17-RE	0,113427280083822	1		10,1180902544376	10,0753424975142	10,1688051657969	10,2631542365621	10,1834449815808	10,2558306813406
BICRA-RB	BICRA-RB	BICRA-RB	-1,25027904585403	1		7,96504923938407	6,58875300211498	8,19175344090164	6,63969924905094	2	7,42352629028613
ASX-RC	ASX-RC	ASX-RC	0,199394074039737	1		5,47142007255498	7,90265159367201	7,63496570771676	7,5203825483152	8,27127444424274	5,88915206219081
ALPHA-SPEC-RC	ALPHA-SPEC-RC	ALPHA-SPEC-RC	0,548702326159288	1		7,72342460940452	2	4,94963364258176	2	7,11611961434645	7,72760066935057
NEJ-RD	NEJ-RD	NEJ-RD	0,143145668706886	1		9,49838904708776	9,10939354930802	9,47368051280086	9,48583473489345	9,45951689752471	9,59267143564556
CAMKI-RH	CAMKI-RH	CAMKI-RH	0,069836326225404	1		8,052399910254	8,13849823372436	7,66587342001831	6,7733508592105	8,1608870771825	8,61053598197017
CG9399-RB	CG9399-RB	CG9399-RB	-0,002202218509809	1		6,95633577015585	8,43919341610845	2	7,76823958892904	6,91315128840544	7,08829284624498
KST-RH	KST-RH	KST-RH	-0,32534702059733	1		9,25149967567049	9,29223859882127	8,99975178211537	9,15398341906478	8,96089296573718	8,3703261433715
RRP6-RC	RRP6-RC	RRP6-RC	0,013634538516766	1		9,99897201185147	10,0086809430026	9,93347900897185	9,92941113454737	10,0273443694819	10,0223930144427
MSPS-RC	MSPS-RC	MSPS-RC	-0,824946637892485	1		8,35691258539331	8,87470163382032	8,78779294997878	7,31161495184201	8,06115276798342	8,11646760524962
OSTDELTA-RA	OSTDELTA-RA	OSTDELTA-RA	-0,098201546031758	1		9,61099736249168	9,60033384442286	9,67320986031681	9,33544630321855	9,47251601103472	9,75004307219528
PMP34-RA	PMP34-RA	PMP34-RA	0,607138202233137	1		8,28659591938975	8,32258803264563	7,57923080842286	8,60362615164122	8,74218301326499	8,75516618275081
SEC31-RA	SEC31-RA	SEC31-RA	0,085970790798999	1		8,9667433409212	8,43055084856664	8,35711849614838	8,43006684082434	8,67629422121333	8,93986463732575
CG5390-RB	CG5390-RB	CG5390-RB	-0,298921934830576	1		9,5165739086593	9,27785609005108	9,28001105235707	9,30388257258965	8,729862584452	9,11092960332601
NEPL15-RA	NEPL15-RA	NEPL15-RA	-0,250333573760645	1		9,43095761547326	9,20624472078989	8,95665706905199	9,12648799034536	8,98701081601777	8,75516618275081
CYP4D21-RA	CYP4D21-RA	CYP4D21-RA	-0,202364356287803	1		9,35214097424365	9,01137692298436	8,78427604277496	8,97747961041361	8,92080765857036	8,69448212816149
CG1418-RA	CG1418-RA	CG1418-RA	0,065754623566706	1		9,71702247608046	9,75889934222774	9,77417510520934	9,70056545180588	9,76893219288972	9,96134666751588
14-3-3EPSILON-RA	14-3-3EPSILON-RA	14-3-3EPSILON-RA	0,094979534263607	1		10,4151861036748	10,4966524888033	10,6979842143008	10,7788432333867	10,5944125751999	10,5234134884192
CG3246-RA	CG3246-RA	CG3246-RA	-0,444861450767458	1		9,1362685434381	8,60583123543037	8,86307205517642	8,28838260200392	8,44337325892686	8,5861284575242
CG32591-RB	CG32591-RB	CG32591-RB	0,17299394391861	1		9,31729454352001	9,32525047375076	9,61698507463998	9,53685476667248	9,47066615042129	9,76875391281678
CG17637-RA	CG17637-RA	CG17637-RA	0,208791426901725	1		9,12445975630427	9,26576015822917	9,58702012202197	9,45742654326976	9,59304773936508	9,58036722850364
TIO-RA	TIO-RA	TIO-RA	-0,450152175127672	1		7,99129414459657	7,81903432017524	8,13213330706234	8,17485576715551	8,04134841271657	2,95361933055131
GABAT-RD	GABAT-RD	GABAT-RD	-0,12230341347333	1		8,83382493177714	9,47355175035704	9,495352210828	8,91456867229005	9,26404269506176	9,31566198778079
LSD-1-RA	LSD-1-RA	LSD-1-RA	-0,042610257352785	1		8,07711604852769	8,14379527480802	7,22179412947362	8,65841077427316	7,64183751222643	6,3026484812728
SPECK-RA	SPECK-RA	SPECK-RA	-0,124040814815025	1		9,18937761445129	8,99973891341095	9,11622776114308	8,65841077427316	8,90445639182763	9,30288093389883
GALK-RA	GALK-RA	GALK-RA	-0,199392593824622	1		8,23041246862423	7,9875908516379	8,80871623377846	7,49480512389025	8,06115276798342	8,73627712125744
CHER-RA	CHER-RA	CHER-RA	0,037378718818662	1		9,09087148382239	8,35492034542563	8,33324943698469	8,82503852013811	8,46583428463087	8,71713746250405
NRV3-RD	NRV3-RD	NRV3-RD	0,112596041043056	1		10,419058177337	10,6791888738854	10,697049352306	10,8703666773562	10,609622158274	10,6549557822004
HSC70CB-RB	HSC70CB-RB	HSC70CB-RB	0,297242625751922	1		8,39672897490773	8,51063709353348	8,62037605508985	8,46561181065597	9,12277348545343	8,74889726799005
CG15219-RA	CG15219-RA	CG15219-RA	0,037833954356115	1		10,046054063364	10,2900199066267	10,3734175923762	10,2325312734203	10,2604131810062	10,3437310062159
TREH-RA	TREH-RA	TREH-RA	0,1785132050839	1		9,81872051005622	10,1297461850199	10,1497991470103	10,3285619167566	10,1422024812774	10,1763088433784
CG18568-RA	CG18568-RA	CG18568-RA	0,136047736495477	1		9,64776187463882	9,62516375866327	9,9366507543313	9,85429797505504	9,80461506522088	9,97080460284568
SCOT-RA	SCOT-RA	SCOT-RA	-0,217682706057953	1		8,97728632186822	8,62867971421848	9,0327313538814	8,21717906584529	8,67308033205728	9,02014353802888
KR-H1-RA	KR-H1-RA	KR-H1-RA	-0,058039192756042	1		9,27519119709885	9,22385845185579	8,64385302262824	9,01094588015579	9,11568863333944	8,92047217317778
PS-RB	PS-RB	PS-RB	0,002500180228961	1		9,70438601908523	9,29937643986054	9,75992117247923	9,62004552187349	9,54110889109574	9,65098600562797
PCF11-RD	PCF11-RD	PCF11-RD	1,34480898789954	1		6,53902265649202	2	6,87022759396218	6,88257455605745	6,66398512405894	8,25562130995552
MST84DC-RA	MST84DC-RA	MST84DC-RA	0,060613564108094	1		10,3937019171084	10,5444970240825	10,6103296109591	10,8536948699183	10,3844805233434	10,4557426070777
CG7309-RC	CG7309-RC	CG7309-RC	0,131359188327043	1		9,79507796252175	9,84597033049198	9,80574068731156	9,91823011371413	9,88181397725608	10,0340405503641
VHA44-RC	VHA44-RC	VHA44-RC	0,017467329733937	1		9,78910628683218	9,80810469340138	9,63662143748184	9,68745368944763	9,72770490616597	9,87042893094904
CNOT4-RA	CNOT4-RA	CNOT4-RA	0,434619434965302	1		7,88332223616766	2	5,18120343685909	5,95588508594267	7,72488625324841	6,58193986754558
EXU-RC	EXU-RC	EXU-RC	0,061189111328026	1		8,70019154986198	7,35427604987246	7,7110278337845	7,9919332914645	8,22812766330639	8,07196242531656
SUT4-RA	SUT4-RA	SUT4-RA	0,267674427990191	1		9,35011431827529	9,45875169016279	9,6030788441671	9,79963868929175	9,60658800914171	9,8054629588961
CG1468-RA	CG1468-RA	CG1468-RA	-0,142596339771379	1		8,97728632186822	7,92127857079539	8,9503942363674	8,59161094877959	8,42438485986616	8,6311330106659
CG42675-RB	CG42675-RB	CG42675-RB	0,072037429708639	1		9,80842453677836	10,0388471490572	10,0107529399274	9,95620964725739	9,97480209351362	10,1420352970289
CG12983-RE	CG12983-RE	CG12983-RE	-0,333672504276598	1		8,78665070779025	8,28472717306774	8,47087671545368	7,9423341042713	7,75559690077869	8,71392268653926
CHC-RF	CHC-RF	CHC-RF	0,503621475289978	1		7,47826569721552	8,32725153501652	8,636069738669	9,06408770876221	8,31316821459684	8,69121641292769
CG14183-RA	CG14183-RA	CG14183-RA	0,072591636196421	1		9,99249007570018	9,89076525708969	10,131923652947	10,0717205661018	10,0147045252358	10,1515716818754
DUBA-RF	DUBA-RF	DUBA-RF	0,511066104902644	1		8,35691258539331	7,23028883242352	8,45326747138218	8,61158105217229	8,71431259963071	8,51032599439589
STACL-RU	STACL-RU	STACL-RU	-0,393231597020567	1		7,71084434863449	7,96980584906625	7,99889382612367	6,4217590760593	8,43959552014928	6,8396268809826
SU(TPL)-RA	SU(TPL)-RA	SU(TPL)-RA	-0,04006041772181	1		9,79954055367986	9,72395958603791	10,0478912530316	9,73738406811203	9,75075424438631	9,96945725945495
FMR1-RJ	FMR1-RJ	FMR1-RJ	0,13259366996987	1		2	2	7,95577309049713	7,79642920594898	5,40032418432782	3,92985758747931
PNS-RA	PNS-RA	PNS-RA	0,34214648864892	1		6,3891687523477	8,46481475069818	6,6405562464818	7,91688005049758	7,24291690443275	8,1501578265296
CTH-RA	CTH-RA	CTH-RA	-0,076936699716523	1		8,79263253533005	8,56297872358489	9,17649522083671	8,40282133644553	8,74218301326499	9,13035129857608
ARM-RA	ARM-RA	ARM-RA	-0,015872113926056	1		9,82311067554432	9,64210673849879	9,87185184383066	9,72643680806939	9,88042127190319	9,68421895183046
TM9SF2-RB	TM9SF2-RB	TM9SF2-RB	-0,124815897243879	1		9,20066883983018	8,91862660224114	8,92825771046689	8,5508218144745	8,99475485214099	9,0912428795059
TEP2-RB	TEP2-RB	TEP2-RB	-0,483245816446052	1		8,42780934789197	5,95527919103802	7,95577309049713	7,28201399218794	7,32711496890983	7,28308368876697
CG7920-RA	CG7920-RA	CG7920-RA	0,123565199913743	1		9,51476570262692	9,14944436099972	9,11622776114308	9,5009028691031	9,30614394988472	9,37588943057128
CG9953-RA	CG9953-RA	CG9953-RA	-0,222053751418924	1		9,5416536738685	9,34837630824434	9,39515837049578	9,0813753801059	9,12041573181595	9,40608211378605
CG14712-RA	CG14712-RA	CG14712-RA	0,135750544368891	1		9,37025389207314	9,42216363621406	9,54607342945768	9,46403210493134	9,48539904379081	9,77493731932233
CRTP-RA	CRTP-RA	CRTP-RA	0,099417849159945	1		9,67392325287101	9,80476457485685	9,86520895648781	9,78915545796194	9,83512962627269	10,0093400533802
MYS-RA	MYS-RA	MYS-RA	0,17407392472007	1		9,61775188147253	9,26089324559595	9,51458224228174	9,79963868929175	9,53404025568813	9,59267143564556
CG15406-RA	CG15406-RA	CG15406-RA	-0,052285508767981	1		9,54873996482571	9,77264170610887	9,65791715372046	9,419412758229	9,75683904518544	9,63067246350993
EB1-RA	EB1-RA	EB1-RA	0,009337887251718	1		9,62111731892684	9,58289009208031	9,77594698531424	9,4987598899606	9,7644091333272	9,73267564526564
CG1317-RD	CG1317-RD	CG1317-RD	-0,056261304193835	1		7,90557275662522	8,87788387067118	7,14709118420604	8,00407115702483	8,11425331762227	8,15964084693171
FHOS-RH	FHOS-RH	FHOS-RH	-0,465277972636003	1		9,39798516918455	9,59454266361247	9,70331738757899	9,12370940529689	9,10856881683766	9,08876304226511
BOL-RD	BOL-RD	BOL-RD	-0,766084428245767	1		8,04740546111224	4,43437972532845	7,2728801866111	2	6,5841063528169	7,35913479330757
DHC64C-RD	DHC64C-RD	DHC64C-RD	-0,419384253341081	1		8,21713033534027	8,24091121118121	8,58442835419307	8,43903552175429	6,11984498054642	8,3330953933673
KRT95D-RC	KRT95D-RC	KRT95D-RC	0,081544818179659	1		9,80694766681167	10,0586131315242	9,68645928125831	10,0038317505087	9,88875740840339	9,92705298391761
ADSS-RA	ADSS-RA	ADSS-RA	0,014974798582288	1		9,92601672620094	10,230272896687	10,1333065818127	10,1733000729809	10,2224423049067	9,93811590599997
CG18304-RC	CG18304-RC	CG18304-RC	-0,038068439858068	1		8,94542338602206	8,88105910372192	8,27429902347025	8,82845545322654	8,92621715573356	8,23334125245536
ASRNA:CR45171-RA	ASRNA:CR45171-RA	ASRNA:CR45171-RA	-0,274242798458452	1		7,65283485236634	8,13318167217665	6,62491155664019	6,98410793989373	8,20160630149106	5,93405036912165
MRPS5-RA	MRPS5-RA	MRPS5-RA	-0,11060264812561	1		9,78611115398828	9,47984844854906	9,59306310950091	9,57193248489415	9,55688781816697	9,41600753959763
FUTSCH-RE	FUTSCH-RE	FUTSCH-RE	0,163247890392924	1		9,87195403601091	10,0159207938484	10,0926534277693	10,2669368042197	10,1766525876518	10,0223930144427
CBT-RA	CBT-RA	CBT-RA	0,156666760398128	1		8,42396072181431	8,18548568281949	9,14941260623955	8,66224549300268	8,67629422121333	9,03309955425159
CG5122-RA	CG5122-RA	CG5122-RA	0,058300273565007	1		10,0597601807518	10,0459375565988	10,0361106854413	10,0817770391822	10,0937494171037	10,139641318687
CG14687-RA	CG14687-RA	CG14687-RA	0,266867217156665	1		8,99555315354267	9,08481826993691	9,09651147114116	9,28907847168025	9,5017956760805	9,15900223917717
ASRNA:CR45835-RA	ASRNA:CR45835-RA	ASRNA:CR45835-RA	0,093977971339537	1		8,97465779092916	8,89996513082203	9,30722238368823	8,98362241384748	8,99989454548945	9,45696435401468
EXU-RA	EXU-RA	EXU-RA	0,111698777056214	1		9,39011618993333	9,98526620721445	9,83323067991349	9,97791125750062	9,86782605112404	9,75004307219528
USP30-RA	USP30-RA	USP30-RA	0,183369120435313	1		8,95878523359159	9,23878664630425	9,3554197385517	9,34502090886216	9,12041573181595	9,61696944141603
CG34330-RA	CG34330-RA	CG34330-RA	-0,270890262213593	1		8,87950533788804	9,30883895680467	8,9025357934712	8,42104205609231	8,74830399541618	9,07880084648839
USP47-RA	USP47-RA	USP47-RA	-0,026087998411805	1		11,0199286583194	11,1076482699721	11,0850145543966	11,1124302108613	11,0100033776276	11,0117832784847
FBL-RC	FBL-RC	FBL-RC	1,93395614196842	1		6,45099035035782	4,3635026085419	5,98150224056303	7,38770429437728	7,32711496890983	8,19696162378301
SYP-RF	SYP-RF	SYP-RF	0,659712852924194	1		7,83196722791414	7,96980584906625	6,20839039163067	7,79642920594898	8,37776632070978	8,28191099514029
SLS-RU	SLS-RU	SLS-RU	0,086320971006741	1		8,69061313794741	9,402411174076	9,23692092825044	9,62791064554206	9,08215802225386	8,8577699103214
CG33125-RB	CG33125-RB	CG33125-RB	-0,037926557163596	1		9,34808481131419	8,86190202600311	9,2998518661283	9,03776146625605	9,05030883301759	9,33671529862318
CG14073-RB	CG14073-RB	CG14073-RB	0,568942649173552	1		7,37839064546827	6,23881833007566	6,49324327453845	7,68775179249675	2	8,11158984394137
CG2493-RB	CG2493-RB	CG2493-RB	-0,266732659268663	1		8,88231290327729	8,05661625967749	8,58846706247474	8,09766415432474	8,0363545521341	8,64132229221278
CG9331-RA	CG9331-RA	CG9331-RA	0,306486977647007	1		7,85501764880303	7,33588099637469	4,16905105784937	6,22838858824262	7,3023674610265	8,09191218927837
RHEA-RI	RHEA-RI	RHEA-RI	-0,106251249509495	1		8,02725294543061	7,69462213064961	8,86972476650086	8,74050608243838	7,31066388766308	8,1501578265296
CG12099-RB	CG12099-RB	CG12099-RB	-0,07590494832385	1		10,1463940996646	10,1417093512255	10,0092473363941	10,042595388561	9,95376723359779	10,0784631751772
P47-RA	P47-RA	P47-RA	-0,040377944378689	1		9,6657986674331	9,55532906652288	9,51670317562954	9,43294405430213	9,66437656961841	9,51352789920856
SRRM234-RF	SRRM234-RF	SRRM234-RF	0,037345775965249	1		9,72016437172424	10,0345761173642	9,8883264631633	9,91019028173828	10,0436123298134	9,8054629588961
HSDL2-RA	HSDL2-RA	HSDL2-RA	-0,252399610632732	1		9,80694766681167	9,82304026289468	9,63271548819225	9,58613196491384	9,53049290784854	9,39809231308563
CG31872-RB	CG31872-RB	CG31872-RB	-0,404289086795007	1		8,32011340140494	7,20009718810013	6,29001581132909	7,24157691997691	6,06204779306859	7,62179847663847
YTHDC1-RA	YTHDC1-RA	YTHDC1-RA	0,053271805123688	1		9,35214097424365	9,4566249470036	9,02679087189392	9,25138964878515	9,4482808108925	9,32201030299842
CG1907-RA	CG1907-RA	CG1907-RA	-0,176988673260377	1		9,571532938219	9,2681874714361	9,56259182451758	9,20219204710149	9,21184376517073	9,4646355256169
CG8839-RA	CG8839-RA	CG8839-RA	0,0683095222657	1		9,65926589466617	9,57310720053933	9,77062480307587	9,82037935613612	9,87063450720243	9,49491870911457
CG9747-RA	CG9747-RA	CG9747-RA	0,000355360148114	1		9,21855297964968	9,26089324559595	9,74552500337479	9,37102806808562	9,2533225695555	9,63407797858326
ACP24A4-RB	ACP24A4-RB	ACP24A4-RB	0,733906673106972	1		7,0290781447606	7,21023143505262	7,98670456615253	8,22756869548655	7,53259057471374	8,6139893057009
CG13168-RC	CG13168-RC	CG13168-RC	0,190441487506267	1		9,56979236049802	9,51297442631146	9,74552500337479	9,82893406401807	9,67726657869826	9,89192422952357
MBL-RP	MBL-RP	MBL-RP	0,283757963198421	1		8,63842569176716	8,83922577191182	8,93778641401972	8,90165045634875	8,98442020565905	9,34505134466056
LILLI-RD	LILLI-RD	LILLI-RD	0,29233710302754	1		8,680970707296	8,6915185237187	8,58442835419307	8,65071062235254	9,1298237149122	9,00180739472656
CG30460-RH	CG30460-RH	CG30460-RH	0,225236787224544	1		8,39672897490773	8,41748913888366	8,59249449627332	8,57136053008007	8,23250087421201	9,13276072941838
R-RD	R-RD	R-RD	0,625389373825967	1		6,70044591963695	6,88288776804809	2	6,30887267244491	8,01620443208253	2
VPS60-RA	VPS60-RA	VPS60-RA	-0,518966220345275	1		8,13476235611905	8,06780611485283	7,52125590456458	7,17871333860453	8,24986234698594	6,04053892108401
COPIA{}RR48532	COPIA{}RR48532	COPIA{}RR48532	0,418214319712767	1		8,42396072181431	8,6915185237187	8,78075054133104	9,3330426901733	8,60388001725332	9,13276072941838
GCLM-RA	GCLM-RA	GCLM-RA	-0,184293604726566	1		9,53453240428532	9,40902542235878	9,27500791897771	9,13202915739222	9,36309496065476	9,17545623910967
GOT1-RB	GOT1-RB	GOT1-RB	0,154243518212217	1		9,26015985584446	9,34147739778517	9,46272134900019	9,43518698284213	9,3389621360395	9,72630801940618
CG7251-RB	CG7251-RB	CG7251-RB	1,43713053674839	1		7,21873057628054	6,11483286237844	5,2233693237098	7,41523406629706	7,67434753796376	8,2198061671631
CG6661-RA	CG6661-RA	CG6661-RA	0,153298470482541	1		9,73110743342258	9,8939122964006	9,94297340227378	10,0023198392539	9,93644766182495	10,0884276949028
PGLYM87-RA	PGLYM87-RA	PGLYM87-RA	0,041709570397071	1		9,90546243402266	9,9110993640835	10,0668318504038	9,91983271754537	10,0197737595929	10,0659099553248
SLS-RD	SLS-RD	SLS-RD	0,019353489982882	1		9,599100320874	9,40902542235878	9,87516185241351	9,59418364384144	9,62167043886723	9,75630702088061
ERGIC53-RA	ERGIC53-RA	ERGIC53-RA	-0,155340658877761	1		9,37225247256044	9,46299579413663	9,5890372649491	9,04365339868676	9,33286532241009	9,54462284331581
KCMF1-RD	KCMF1-RD	KCMF1-RD	-0,243500032134182	1		8,13004550390574	9,06261650227427	8,49689402192655	8,27842330782677	8,74524675055629	7,99459316941715
CG42232-RB	CG42232-RB	CG42232-RB	0,164499575197292	1		9,44431847294098	9,43518328303274	9,70331738757899	9,63962851417166	9,6283234595562	9,81149133895848
NORPA-RB	NORPA-RB	NORPA-RB	0,627483579964611	1		7,74826073939982	6,84436532328772	8,06415381877607	8,76567714701204	8,23250087421201	7,50017327954792
PFK-RB	PFK-RB	PFK-RB	0,047217139505445	1		10,4054602075758	10,3948126831193	10,555680029192	10,5752723056333	10,5194457164153	10,4028214327306
SYD-RD	SYD-RD	SYD-RD	1,22573887832531	1		6,4204106692859	4,74437659629726	7,06830786670569	6,18639767485033	8,04632504676078	7,80215260571153
ASX-RA	ASX-RA	ASX-RA	-0,266344722594118	1		8,03231752670284	7,22029499002596	7,79030993665056	7,24157691997691	5,82779305289866	8,32046852904448
CG16974-RA	CG16974-RA	CG16974-RA	-0,722883681025973	1		8,66475537784516	8,94313890566329	8,64772897458942	8,43455815063365	7,48939159701631	8,06188313007508
CG46439-RA	CG46439-RA	CG46439-RA	0,021282140068617	1		10,1168987912246	9,98379009126444	10,184899098615	10,1310340347555	10,0311148286827	10,1902562300089
IYD-RC	IYD-RC	IYD-RC	0,021282140068617	1		10,1168987912246	9,98379009126444	10,184899098615	10,1310340347555	10,0311148286827	10,1902562300089
RICTOR-RA	RICTOR-RA	RICTOR-RA	0,032644705865772	1		8,43164773443677	7,33588099637469	8,539239952871	7,79642920594898	8,59371762292548	8,17842191241578
NRV2-RG	NRV2-RG	NRV2-RG	0,193757510010607	1		9,12445975630427	8,65859212947815	8,98144001595726	9,10692456740714	8,92891431703101	9,3198973002509
CG17508-RA	CG17508-RA	CG17508-RA	-0,127405005401882	1		9,41359552575878	9,23630931622787	8,92187009688173	9,02887820323865	9,09422289821629	9,11337166183984
JAR-RJ	JAR-RJ	JAR-RJ	-0,122157993760087	1		10,3778736219648	10,5878938035363	10,4826951783877	10,3818599155654	10,4126952770559	10,2918516248763
CG12239-RA	CG12239-RA	CG12239-RA	0,088617153130764	1		9,12445975630427	9,55929873879126	9,16030673579251	9,44634961628696	9,54110889109574	9,13035129857608
USP47-RB	USP47-RB	USP47-RB	-0,311698858779594	1		8,43164773443677	8,20588763897501	7,30268546903659	7,13522901362071	8,28817821457507	7,58707827363978
DER-1-RB	DER-1-RB	DER-1-RB	0,107060703771075	1		9,25366959919598	9,06261650227427	9,48888481504024	9,27912399671873	9,27256180908312	9,58036722850364
MST84B-RC	MST84B-RC	MST84B-RC	-0,00748793058545	1		9,1268292590001	9,56720546438223	9,91107937329269	9,83404264537388	9,4331619265636	9,37588943057128
TER94-RE	TER94-RE	TER94-RE	0,08855640690865	1		10,1498933536729	10,0586131315242	10,2385702984279	10,3405772409243	10,0841024253135	10,2821165860514
CASK-RF	CASK-RF	CASK-RF	0,323057237552945	1		8,7254273708851	8,98800625770509	8,89277059969531	9,25393310059319	9,35910075274743	8,93158547941146
CG14676-RA	CG14676-RA	CG14676-RA	0,357100106523155	1		8,85684592601512	8,56297872358489	8,74501342430111	8,98362241384748	9,04782952349517	9,20323371898882
[truncated: 39,588 more rows]
