# Supplementary material for: Whole-Genome and Poly(A)+Transcriptome Analysis of the Drosophila Mutant agnts3 with Cognitive Dysfunctions
Source: Int J Mol Sci. 2024 Sep 13;25(18):9891. doi: 10.3390/ijms25189891 (PMC11432035; doi:10.3390/ijms25189891)
Supplement: Supplementary file 1 [file ijms-25-09891-s001.zip › Supplementary materials/Archive_S2_transcriptome_sequences_annotation/Isoforms/All_genes/CS-HS_CS-N_all.csv]

symbol	ensembl_ID	User_ID	CS_HS-CS_N_log2FC	CS_HS-CS_N_adjPval	Processed data:	CSN_1	CSN_2	CSN_3	CSHS_1	CSHS_2	CSHS_3
HSP70AB-RA	HSP70AB-RA	HSP70AB-RA	12.0829769301474	3.32477187979084e-142		5.96934152721229	6.06978979929006	7.21533282322872	18.8627097253555	18.6962794456346	17.9478468479947
MT:LRRNA-RA	MT:LRRNA-RA	MT:LRRNA-RA	0.0864653332867344	1		17.8554403465121	18.1853410041268	18.1790898703132	17.9390974605107	17.6640629330636	18.6951203279207
HSP68-RA	HSP68-RA	HSP68-RA	8.56344116269321	0		8.39498492905662	8.42746763669052	8.49299191214703	17.1490905487986	17.1505242750274	16.5876375000303
HSP70BC-RA	HSP70BC-RA	HSP70BC-RA	11.8305003485516	1.5223861428578e-269		4.39756800319874	4.74103270075659	5.57154139102532	16.652379474967	16.5966147085973	16.5965535226358
HSP70BBB-RA	HSP70BBB-RA	HSP70BBB-RA	12.0888424756798	8.62470019183365e-93		3.8474389757444	4.1273617513346	5.34293336843973	16.8120414018146	16.5652731014435	15.6080160528853
HSP83-RA	HSP83-RA	HSP83-RA	4.11055707339545	7.72616111968633e-80		12.498604065996	12.6601788923593	12.3857946601374	16.7934274707388	16.6958194726194	16.363102294801
HSP70BB-RA	HSP70BB-RA	HSP70BB-RA	12.2479788438268	0		3.98908005149351	4.1273617513346	4.91328780440946	16.5466628290461	16.2598795654274	16.1676745062455
CYP4G1-RA	CYP4G1-RA	CYP4G1-RA	0.180054484495841	1		17.0014359386863	16.3215956818193	16.5738429556053	17.4576732064453	16.2208170571759	16.5442348010917
MT:COI-RA	MT:COI-RA	MT:COI-RA	0.482149754909452	1		16.9197637391337	16.8288963384296	17.0672350049813	17.2107922068079	16.6813732724131	18.0469444002441
MT:COIII-RA	MT:COIII-RA	MT:COIII-RA	0.727901169274685	1		15.7371040306893	15.5062856519613	15.8493849036675	15.9769324384162	15.3807922234734	17.2710317597869
TOTA-RA	TOTA-RA	TOTA-RA	-1.26389321952048	1		15.222175463899	12.9959794279725	14.8308015021551	8.69043672914109	12.597989153173	14.6008697404499
HSP27-RA	HSP27-RA	HSP27-RA	6.79521309284289	6.49246125659368e-73		8.24770736538024	8.14363548720613	8.55110516990897	15.3640507391306	15.3600595455758	14.3755909115931
DNAJ-1-RA	DNAJ-1-RA	DNAJ-1-RA	5.40976602580168	5.47293305138133e-216		9.53672734437405	9.58805048774871	9.72364892347628	15.1330231865004	14.7941972418833	15.1104323372012
HSP26-RA	HSP26-RA	HSP26-RA	8.09488250833274	5.766654124638e-79		6.4819259128273	7.02618213635551	6.57692456034819	15.3559714893301	14.454519650646	14.1739175691127
EEF1ALPHA1-RA	EEF1ALPHA1-RA	EEF1ALPHA1-RA	-0.10221817053709	1		15.5222695523362	15.1534342679875	15.551650476685	15.4308468766213	15.1335250909123	15.3726450236542
MT:CYT-B-RB	MT:CYT-B-RB	MT:CYT-B-RB	0.395599592977318	1		15.5226336716484	15.4852197166022	15.6052000163034	15.7402908374284	15.3367906626497	16.4848133187323
HSP22-RB	HSP22-RB	HSP22-RB	8.03646500058148	0		6.67249105909311	6.10552448308592	6.09723560598977	14.2424513336087	14.3313139387062	14.2873985115523
ALPHATRY-RA	ALPHATRY-RA	ALPHATRY-RA	-0.511407770685554	1		14.560638250081	14.6189388631424	14.0752036334751	13.9885632036428	14.1915120489714	13.5205399761021
JON99CIII-RA	JON99CIII-RA	JON99CIII-RA	-0.984190039759566	1		13.6620994517416	14.468613028967	14.2904368113263	13.6524700488352	13.6309989413677	11.3361419637716
TOTC-RA	TOTC-RA	TOTC-RA	-2.69239836347177	1		14.0117324347159	11.8867422356392	13.4281873493223	6.18261695033561	11.2229227806627	11.2249961408502
JON99CII-RA	JON99CII-RA	JON99CII-RA	-0.394055204021836	1		14.0745443842655	14.6961360298572	14.5235003229137	14.2725871091655	14.2158098081046	13.6020163080854
HSP23-RB	HSP23-RB	HSP23-RB	6.89968961308058	0		7.12794355295718	7.17655381021228	7.21533282322872	13.8697272922205	14.0796785635362	14.1340163552112
STV-RC	STV-RC	STV-RC	7.4125095296083	2.28927071284397e-67		5.72798369184778	6.44934917530465	7.07324835281394	13.9519085999149	13.9989848341565	13.6105223894747
YIP7-RA	YIP7-RA	YIP7-RA	-0.700832888336449	1		14.0581229032746	14.2659235543555	13.8945594678805	13.3980339632368	13.6054117158241	13.0913582430459
CG16826-RA	CG16826-RA	CG16826-RA	-0.635250802916393	1		14.0185254402486	14.2446721131819	13.8967858378718	13.3057513690838	13.6077365584169	13.3436071225282
CR43482-RA	CR43482-RA	CR43482-RA	29.2210150127619	NA		2	2	2	2	2	14.3933048172917
MDG3{}1351	MDG3{}1351	MDG3{}1351	8.97266222938618	9.38865808302093e-111		5.36187263215131	4.32218729623073	4.6880554458328	13.2151449238421	13.9057920913083	13.6702999790385
MDG3{}144	MDG3{}144	MDG3{}144	8.97266222938618	9.38865808302093e-111		5.36187263215131	4.32218729623073	4.6880554458328	13.2151449238421	13.9057920913083	13.6702999790385
MDG3{}119	MDG3{}119	MDG3{}119	8.8444720342818	1.59260353757018e-97		5.36187263215131	4.32218729623073	4.6880554458328	13.2151449238421	13.9057920913083	13.2582161476649
CG17097-RB	CG17097-RB	CG17097-RB	0.283593766138011	1		13.8235215702587	14.0064469549709	14.4244432794531	13.4812056956875	14.2200129233931	15.0499582179349
AMY-P-RA	AMY-P-RA	AMY-P-RA	-0.708711780725193	1		13.6468980845558	13.3944198403367	14.154322416089	12.2712048258422	13.2049687666479	13.4527197803921
EEF2-RA	EEF2-RA	EEF2-RA	-0.0542465723445621	1		14.3011932155538	14.1721426695039	14.1579020344531	14.538872043381	14.1837415519328	13.5997293517984
BETATRY-RA	BETATRY-RA	BETATRY-RA	-0.700477176727021	1		13.7681680986597	13.7841621963776	13.1803864971657	12.947856275654	13.1992540586918	12.4706931477309
MT:ND1-RB	MT:ND1-RB	MT:ND1-RB	0.720739838364943	1		13.2128180512415	13.0922115477964	13.2375864384239	13.2972897589707	12.6185562152476	14.8529993802932
HSP70AA-RA	HSP70AA-RA	HSP70AA-RA	15.8206917692009	8.8898461945005e-15		2	2	2	11.4114463209449	12.2930653391307	14.1638388536404
EBP-RB	EBP-RB	EBP-RB	-0.0436712343162214	1		13.5109168162284	13.0936023991145	14.3370289903815	13.8133874427009	13.2048225180938	13.9700587692996
JON65AIV-RA	JON65AIV-RA	JON65AIV-RA	-0.797449817356623	1		13.4822804707981	13.6369246652269	13.4502506376682	12.821855568116	12.864650357667	12.4660134603334
MT:ATPASE6-RB	MT:ATPASE6-RB	MT:ATPASE6-RB	-0.0508895996975632	1		13.7941888241296	13.902123672259	13.8817115489327	14.4365485435136	13.7075216236236	12.8751760173491
SERCA-RE	SERCA-RE	SERCA-RE	-0.39660578922277	1		13.6299303301152	13.3341559675542	13.5361235040166	13.8823826245268	12.8587134693307	11.9560789463639
HSC70-4-RA	HSC70-4-RA	HSC70-4-RA	1.0214754250933	1		13.6625951554552	13.5190029192263	13.5131961733722	14.7786501697332	14.6085007786818	14.3435117719536
ACP36DE-RA	ACP36DE-RA	ACP36DE-RA	-0.331759797217803	1		13.1987598859703	13.4261195026109	13.9278414979536	12.3338491142503	13.2945533048546	13.7090071758129
ADH-RC	ADH-RC	ADH-RC	0.171378963789767	1		14.0988618909397	13.4929940631551	14.3092546294228	14.3455622898594	13.7036972236113	14.3882784753751
DNAJ-1-RB	DNAJ-1-RB	DNAJ-1-RB	6.04552205533887	6.56196044480973e-199		7.39303461369031	7.24223588059141	7.11917107115751	13.4822240720314	13.1548240548172	13.1326509296592
CG18628-RA	CG18628-RA	CG18628-RA	-0.258430678752629	1		13.6850527012466	13.7445159839665	13.2131791951424	13.103541353694	13.3822652968076	13.4181811797814
CG34220-RA	CG34220-RA	CG34220-RA	-0.104131468354026	1		13.5498439304947	13.8522989165499	14.1512865555274	13.8289480823888	13.8437466613498	13.6200321644928
JON99CIII-RB	JON99CIII-RB	JON99CIII-RB	-0.117840587711358	1		13.8195262867147	13.8836705989269	13.8229135773743	13.6116383753137	13.3286438863644	14.1200414095127
AMY-D-RA	AMY-D-RA	AMY-D-RA	-0.608116746056	1		13.2867092619876	13.0274659564966	13.5244387675078	12.2526247132776	12.8866986036718	12.8363341669977
CG12374-RA	CG12374-RA	CG12374-RA	-0.277554723277073	1		12.7591873646866	13.5710534407273	12.6510350928217	13.4644696439673	12.7654079662238	11.4522363960035
LNCRNA:CR42862-RA	LNCRNA:CR42862-RA	LNCRNA:CR42862-RA	-0.120263014332442	1		13.7251537865961	13.8144214414575	13.576496295682	13.3900981009367	13.56154094013	13.7862572064009
FASN1-RA	FASN1-RA	FASN1-RA	1.21219546913176	1		12.2945542090328	11.8889868030043	12.2656248160061	14.2269415529874	11.7199107440204	13.1787311175168
CG4836-RA	CG4836-RA	CG4836-RA	-0.0656472717325352	1		13.6452269820137	13.6491781369661	13.6628476944204	13.5636964161183	13.7313748315129	13.450860102508
EBPIII-RA	EBPIII-RA	EBPIII-RA	-0.73556683522687	1		12.8824711517409	13.2749472324369	12.9897628165128	12.5892806559102	12.4616696265671	11.8033365000826
S-LAP1-RA	S-LAP1-RA	S-LAP1-RA	0.00520989726482048	1		13.6052163944809	13.7438960888631	13.8190057366686	13.6992018335524	13.8898697200603	13.5857768969833
TSF1-RA	TSF1-RA	TSF1-RA	-0.414061987062873	1		13.3202941319721	12.8906281061538	12.6758309617461	12.7127102744712	12.4704558910205	12.5273017503011
LOOPIN-1-RA	LOOPIN-1-RA	LOOPIN-1-RA	-0.163994809439918	1		13.1949954053134	13.3101890993206	13.3858425834351	13.0732238955525	13.4720148580082	12.7744160338007
MT:COII-RA	MT:COII-RA	MT:COII-RA	0.252916431619102	1		13.9132496331923	13.8679074786408	13.9630511506787	14.0909153310663	13.610388942049	14.6252849284163
LNCRNA:HSROMEGA-RC	LNCRNA:HSROMEGA-RC	LNCRNA:HSROMEGA-RC	4.62264942868015	7.78711204206961e-17		8.32322468600288	8.1044351973348	7.97880513953487	12.405384683009	12.0187151036203	13.4293855681327
LCS-RA	LCS-RA	LCS-RA	-0.758418005236643	1		12.6797883532762	13.0841180606284	12.6756388864695	12.0477627708466	12.5568709397937	11.3572349414513
CG31872-RA	CG31872-RA	CG31872-RA	0.0753503389082242	1		13.0777312587938	13.2305023451263	13.5959115601698	12.6439971320471	13.5101525897039	13.7948128360914
ACP36DE-RB	ACP36DE-RB	ACP36DE-RB	1.30612926862187	NA		10.6461223068439	10.9196571344734	11.3824072287882	10.2770519953074	10.6330930839464	13.6105223894747
CG2233-RA	CG2233-RA	CG2233-RA	0.360082571225827	1		12.5193695341229	11.4797847301768	12.9905351296229	12.0732176309715	12.0623105227023	13.6726229153059
APOLPP-RA	APOLPP-RA	APOLPP-RA	0.166512244460368	1		13.4327684357987	12.5763107851186	13.094341001454	13.6247630383615	12.6854889547591	13.2676587270476
ARC1-RA	ARC1-RA	ARC1-RA	-0.405075868295518	1		12.5116862526542	13.0347246329532	12.2019653172149	11.831469776423	12.8328270276097	11.7170672129788
SERCA-RA	SERCA-RA	SERCA-RA	-0.162651662293746	1		13.3444903851957	13.3583098689163	13.2938566895652	13.0129588327837	13.1914514537821	13.2914706855174
CG6770-RA	CG6770-RA	CG6770-RA	1.17537225963456	1		12.5069093481351	12.2628513443731	12.2497133087698	13.1521275808649	13.5794752864309	13.7612369008558
NINAE-RA	NINAE-RA	NINAE-RA	0.383060615464111	1		14.0166524716403	14.0439808259686	13.8205701434042	14.229672882349	14.2306829513428	14.5550981330372
ARGK1-RD	ARGK1-RD	ARGK1-RD	-0.346866340600524	1		13.0200986299242	13.0399283584579	12.9676547202087	12.8563018900655	12.7206926327365	12.3687251306589
ALPHATUB84B-RA	ALPHATUB84B-RA	ALPHATUB84B-RA	-0.20380679665566	1		13.0470528127412	13.1624169913484	12.9771933980825	12.9644701298341	13.0559715163289	12.502053396707
RPL3-RA	RPL3-RA	RPL3-RA	0.00488871051769638	1		13.2769219611594	13.2419621117377	13.0751011019978	13.2901356981472	13.3142096376176	12.9899927674573
REF(2)P-RB	REF(2)P-RB	REF(2)P-RB	1.96645663728575	0.00109735813058753		11.2714252009802	10.7479862396584	11.0895587068121	12.8341385061716	12.9084149592114	13.2695782139202
S-LAP7-RB	S-LAP7-RB	S-LAP7-RB	-0.557677078446352	1		12.2208497135034	12.5068140566781	12.3768434371226	12.4068155831892	12.3934962958669	2
MUR18B-RA	MUR18B-RA	MUR18B-RA	-0.588328144654276	1		12.6688089950932	12.6913785378853	12.5854793934618	11.5883263701205	12.385259919004	12.1002396992913
MT:ND4-RB	MT:ND4-RB	MT:ND4-RB	-0.0144479620262553	1		13.137673286019	13.2378168842918	13.6216646105765	13.323663873917	13.0007700215781	13.6117334602747
STV-RG	STV-RG	STV-RG	6.67598290401577	3.39262661861792e-98		5.43797175090711	6.19117059509334	5.59772920188035	12.075468696431	12.3973409703255	12.5253751796356
CG34324-RA	CG34324-RA	CG34324-RA	-0.0898746358704451	1		12.9188892601601	13.2071775693538	13.0910320967272	12.6981755643447	13.1476900100978	13.0765233061354
WHE-RA	WHE-RA	WHE-RA	-0.681133198890891	1		12.198690104282	12.729989264572	12.1498198462395	12.1482772766619	11.9509221620734	10.5590819501723
ATPSYNBETA-RA	ATPSYNBETA-RA	ATPSYNBETA-RA	-0.0386811014974405	1		13.0206143207548	12.963942449625	12.8979052969569	13.4822240720314	12.5504397382656	12.5163503419521
PABP-RB	PABP-RB	PABP-RB	0.64082488103049	1		12.3656907379823	12.1384607513487	12.371635651892	12.2664836676133	12.2616327040715	13.7396576752548
EBPII-RA	EBPII-RA	EBPII-RA	0.257229749562681	1		11.6698593318078	11.5340631170844	12.9079148319037	12.0808569661014	11.6737396174892	13.1393845953814
TOBI-RA	TOBI-RA	TOBI-RA	-0.398760573115521	1		12.6148444166855	12.0896696337706	12.2906735877668	10.951026825905	12.1581783539622	12.3762270040023
MSR-110-RB	MSR-110-RB	MSR-110-RB	-0.0758903001856786	1		13.0391847387297	12.9092299386072	12.6947209385661	12.8239992572062	12.5291044957786	13.0389796189245
STA-RB	STA-RB	STA-RB	-0.140653542061505	1		12.7757783936046	12.7403264190721	12.3295266311181	12.6984676982254	12.6187757808423	12.0706006250097
VHA16-1-RA	VHA16-1-RA	VHA16-1-RA	-0.497334679346645	1		12.3858449766782	12.3302380734899	12.3754249953897	12.2891608128223	12.1933955993196	10.5678441967066
MACON1-RD	MACON1-RD	MACON1-RD	-0.214867994387226	1		12.5693953666498	12.5261021296877	12.4208251211592	13.015305834387	11.9255874847159	11.4902648868445
RPL23A-RA	RPL23A-RA	RPL23A-RA	-0.028875945997142	1		13.0333192808518	12.865283735842	12.851387500909	13.0473104912638	12.905898163552	12.6960837326288
DESAT1-RC	DESAT1-RC	DESAT1-RC	0.408012672943785	1		12.8874274663935	12.2439361912405	13.2753427322407	13.6438496702295	12.64358972883	13.350333793893
RPL8-RA	RPL8-RA	RPL8-RA	-0.231337739729548	1		12.6810937548453	12.7094529719337	12.4822964107823	12.7196352624772	12.4847408865241	11.8528281663242
MAL-A1-RA	MAL-A1-RA	MAL-A1-RA	-0.274565771985184	1		12.521192871558	12.4327008217362	12.7497682395521	11.5558041746461	12.4075436251665	12.706040168426
ACT57B-RA	ACT57B-RA	ACT57B-RA	-0.148196997774634	1		12.8600266199507	12.8138940698702	12.5609392854607	12.8381213073329	12.5128934212233	12.4238884456713
UBI-P63E-RA	UBI-P63E-RA	UBI-P63E-RA	-0.139482384931117	1		12.5035929704753	12.448874827486	12.7111194640299	12.4690952456629	12.7919372272332	11.8425490266058
SESB-RB	SESB-RB	SESB-RB	-0.085751686287023	1		12.8328295411223	12.6926639943468	12.6859745304099	13.1463571966719	12.2731167839203	12.3740875891707
MT:ND5-RB	MT:ND5-RB	MT:ND5-RB	-0.207369455309819	1		12.6105689444936	12.7518238212159	12.9528311791295	12.9463811202313	12.3850017730195	12.292990122744
RPL5-RB	RPL5-RB	RPL5-RB	-0.0154947397899152	1		12.9774377390085	13.0242605324679	12.9871338550977	13.0632773098682	13.0105087188316	12.8612418358521
MAL-A6-RC	MAL-A6-RC	MAL-A6-RC	-0.510790710326593	1		12.2791204715854	11.96481654459	12.4370069435393	10.6656492900869	11.9999575687622	12.1254716555722
SFP87B-RA	SFP87B-RA	SFP87B-RA	-0.260423172189617	1		12.1512050304256	11.9513782688341	12.8780093799901	12.2522267802709	11.687621180032	12.3481640470932
FASN1-RC	FASN1-RC	FASN1-RC	-0.315811942799633	1		12.0555561978676	11.586373221846	12.0760607509594	8.02817860054545	11.9603091299437	12.3206556886659
BLW-RA	BLW-RA	BLW-RA	0.0750462953348548	1		13.1699933711453	13.1199134695454	13.1575989261744	13.4012679123699	12.8848740651966	13.3348336311233
STV-RB	STV-RB	STV-RB	5.00200629024673	1.85250100265104e-33		7.34772163967234	7.27398854623409	6.25365255505631	12.060546340762	12.0437878441996	11.8817281923869
CG18180-RA	CG18180-RA	CG18180-RA	-0.291975676255874	1		12.3848439236512	12.723535645242	12.7583188171226	12.4203388167893	12.0936109559106	12.4776843396662
ACT5C-RD	ACT5C-RD	ACT5C-RD	-0.356331260922802	1		12.3274381113931	12.5306274295272	12.522367280104	12.0982311423382	12.3176192900602	11.8696302463129
ALD1-RM	ALD1-RM	ALD1-RM	0.552267227470617	1		12.869218181246	12.5661273639996	12.7396974660318	13.4309311175984	12.3257119445215	13.7432536797961
ACP95EF-RA	ACP95EF-RA	ACP95EF-RA	1.13505265192435	1		10.4333216888422	10.5368259759846	10.809070747614	10.0058488840479	10.3357742315535	12.9486590552515
ARR2-RA	ARR2-RA	ARR2-RA	0.163818603569391	1		12.7560939034281	12.8582639031291	12.5586496535888	13.0831023743125	13.0195170644325	12.5124652049675
HSP23-RA	HSP23-RA	HSP23-RA	12.4656065587981	NA		2.24563543567991	2	2	2	12.0703600771383	2
CG10097-RB	CG10097-RB	CG10097-RB	-0.160668154736148	1		12.1895466322954	11.6188056860252	11.458064135317	12.5622480497029	10.9013093710798	10.5987105359351
LNCRNA:HSROMEGA-RA	LNCRNA:HSROMEGA-RA	LNCRNA:HSROMEGA-RA	3.31948011940233	5.57885626422201e-33		8.90440594885984	8.87845284302229	8.69450815270593	12.0255810466393	11.917399795799	12.4194000306722
JON65AIII-RA	JON65AIII-RA	JON65AIII-RA	-0.421698622577125	1		12.291352434407	12.4648695154677	12.1823605967843	12.0839908548225	11.9001612844627	11.6759757748665
MLC2-RA	MLC2-RA	MLC2-RA	-0.133858400620756	1		12.6719310415289	12.7656753447505	12.7249224221713	12.6686593292528	12.523251939539	12.5678006997926
TPS1-RA	TPS1-RA	TPS1-RA	0.226993141971912	1		12.9307357110489	12.5846434930711	13.0887257657326	13.4298758695215	12.9637394008547	12.8723999268504
RPL7A-RE	RPL7A-RE	RPL7A-RE	-0.0731783620142396	1		12.428246088072	12.5141033044494	12.1917933709334	12.4570597423956	12.5333036835824	11.8512909565586
RPL4-RA	RPL4-RA	RPL4-RA	0.107845344376422	1		12.9202717628715	12.8336716774906	12.6603835566378	13.0204558372775	12.8616849673856	12.8622597813623
S-LAP4-RA	S-LAP4-RA	S-LAP4-RA	0.0843717847823165	1		12.7281080279798	12.8264959425721	12.961207853393	12.7939672333156	13.0362164898767	12.9371117490928
ENO-RA	ENO-RA	ENO-RA	-0.149772764485448	1		12.5322656037145	12.2019962677933	12.2964312662683	12.6605853128173	11.841917454753	11.9579847232587
RACK1-RA	RACK1-RA	RACK1-RA	-0.119245637368319	1		12.3697441728087	12.2381626410411	12.0737303423143	12.446663074694	12.3073029937771	11.3658736593954
CPR-RC	CPR-RC	CPR-RC	0.0855631988342389	1		11.947157305125	11.1889773488672	11.3653594493152	12.6710429784136	10.8684477151694	10.0706620192866
CG2127-RA	CG2127-RA	CG2127-RA	-0.0769064634958363	1		12.668315422201	12.5439153043738	12.6580521136183	12.481710253915	12.5522801516673	12.6062826765122
MUC68D-RB	MUC68D-RB	MUC68D-RB	-0.588716394017671	1		12.1288975141219	12.1357629892076	11.7462225297903	11.1631586441288	11.3346096030104	11.7243633563123
PDI-RA	PDI-RA	PDI-RA	-0.43524292633317	1		12.1149592229087	12.1590662562971	12.4453683310755	11.8175511311338	11.9351402004495	11.6719176340768
RPLP0-RA	RPLP0-RA	RPLP0-RA	0.0117265344687003	1		12.6485995747264	12.5047246319836	12.4392715609777	12.8054043467733	12.5676021352642	12.1994288570707
MHC-RD	MHC-RD	MHC-RD	-0.163224415062812	1		12.2355840048705	12.5743196931237	12.4630604626716	12.4857780323633	12.4103367520543	11.8201977065222
CG11891-RH	CG11891-RH	CG11891-RH	5.49395894075582	3.00232414674621e-42		5.8256487887149	6.3335809917705	6.39475739787062	11.0459144959839	11.9358452991593	11.7327363867806
APOLPP-RB	APOLPP-RB	APOLPP-RB	0.882136369898547	1		11.2835074670203	10.4586757187848	11.2358646683393	10.6668440961724	11.1482281180942	12.9159437355002
CG6409-RA	CG6409-RA	CG6409-RA	-0.743450397018756	1		11.9925507533141	11.8614921963447	11.9732279398034	11.6524574699033	10.9793050806898	10.8348154208518
CG33340-RA	CG33340-RA	CG33340-RA	-0.0231195431286319	1		12.5434334413545	12.540451815418	12.4997611015293	12.422462524067	12.6547681696608	12.4235436783095
ODA-RA	ODA-RA	ODA-RA	0.725324663998561	1		11.7354127886848	11.9359539986464	12.0281202936465	12.1066202827509	11.9809529372439	13.3663868585198
RPL6-RB	RPL6-RB	RPL6-RB	-0.0530256900369483	1		12.4762200209915	12.4207826685296	12.2530641639108	12.6219893631394	12.3748978800702	11.917424990838
RPL19-RB	RPL19-RB	RPL19-RB	0.0170967623554967	1		12.6838638175133	12.6586762314248	12.5729521621514	12.7333863086686	12.6705280860348	12.5599795784889
PEN-RA	PEN-RA	PEN-RA	0.0882179760135582	1		12.6851655383225	12.6624299532317	12.7446500851692	12.6114789408953	12.8714845671224	12.8597135696033
RPS25-RB	RPS25-RB	RPS25-RB	-0.0858521605542991	1		12.4462078541509	12.3846530920854	12.1955492792629	12.5395991695062	12.2576902802157	11.9169352022475
SAP-R-RA	SAP-R-RA	SAP-R-RA	0.0335610257793071	1		12.6502667775432	12.2827415908366	12.5404115737939	12.784641746338	12.4067809238372	12.3697992181158
RPS26-RA	RPS26-RA	RPS26-RA	0.0266291732316233	1		12.6758650465295	12.5271318540528	12.4437901592743	12.5369879396215	12.5246587198259	12.6707425649338
CG8701-RA	CG8701-RA	CG8701-RA	-0.0452368130186587	1		12.3660965943378	12.2842040909501	12.3194808068857	11.9739063272869	12.4964981162295	12.31620526517
REF(2)P-RA	REF(2)P-RA	REF(2)P-RA	3.61663492404183	1		2.94716065020737	8.9015057613152	6.7386471331206	12.1741352089254	11.2933897146151	2
RPL23-RA	RPL23-RA	RPL23-RA	-0.332703336447571	1		12.0064156645533	11.9826418122246	11.9158389045289	12.0199819140648	11.8392818299859	10.759233522993
RPS5A-RA	RPS5A-RA	RPS5A-RA	-0.213391131837579	1		12.1298538299659	12.0663420494545	11.9744776779192	12.1232536205436	12.0522662938615	11.1848751528304
TOTM-RA	TOTM-RA	TOTM-RA	-1.34107172691237	1		11.5016341111108	8.08666499848029	11.0521688639988	2	9.49942324316779	10.4194482399682
CG31538-RA	CG31538-RA	CG31538-RA	-0.074441759586189	1		12.2260014912984	12.2805450570715	12.3118384711053	12.1478494910586	12.4557822476961	11.945551933922
SPN77BC-RA	SPN77BC-RA	SPN77BC-RA	-0.19541282841694	1		11.5918456330271	11.8767598160536	12.4862444403315	11.4368817147159	11.7211383331949	12.2418927658919
RPL13A-RB	RPL13A-RB	RPL13A-RB	-0.089491844438011	1		12.3398888327772	12.2989892870535	12.0693506539905	12.3003671013367	12.2225821661653	11.9011735197525
MET75CB-RA	MET75CB-RA	MET75CB-RA	0.527250184726813	1		11.4807973165675	11.7652824875335	11.5878476945207	11.5441484403068	11.1878357566679	13.0098794181867
GAPDH1-RB	GAPDH1-RB	GAPDH1-RB	-0.272764040550563	1		12.0464689411957	11.9275558128957	12.0484377873304	12.36767423425	11.4019867702982	11.1318364296739
TOTX-RA	TOTX-RA	TOTX-RA	-1.57619683010088	1		11.5595612807171	9.1506034618756	10.5070715843781	5.01176251102096	8.87400414594584	10.2258240444963
CG5089-RA	CG5089-RA	CG5089-RA	-0.0144046017673388	1		12.3089804575711	12.2541712140689	12.4160039592745	12.2860540426528	12.5209042530726	12.1019643558073
RPL26-RA	RPL26-RA	RPL26-RA	-0.107417148414686	1		12.0370692294833	12.0515326299854	11.8692333121516	12.3439681445619	12.032624922521	10.9115593750427
UBI-P63E-RD	UBI-P63E-RD	UBI-P63E-RD	0.998976253986197	1		11.7878534215014	11.8387811856181	11.7333612257464	12.9350212039933	12.8683485446204	12.5192573440045
RPS8-RF	RPS8-RF	RPS8-RF	0.0513889170941334	1		12.521557262679	12.4196741393135	12.1960850402714	12.6719358324804	12.3361649833616	12.2697789353161
VHA16-1-RB	VHA16-1-RB	VHA16-1-RB	0.686109544463454	1		11.1437413706993	11.2325550155899	11.3335721665782	11.0283595602444	11.023757670993	12.8701246000616
ACT79B-RA	ACT79B-RA	ACT79B-RA	-0.116632159469245	1		12.3904408951054	12.3417547834137	12.3702120781385	12.1966453905679	12.1344181125263	12.4086401958245
RPS6-RB	RPS6-RB	RPS6-RB	0.0306530218067679	1		12.5000840593075	12.5349338327037	12.3728208912544	12.5389468049862	12.5288708488081	12.4345355720759
RPL22-RA	RPL22-RA	RPL22-RA	-0.0196087356745454	1		12.2804129413469	12.2623567413069	12.1117088556001	12.4096731329695	12.332689045565	11.781441029228
RPLP1-RA	RPLP1-RA	RPLP1-RA	-0.0068129740438428	1		12.3380280608503	12.3107571444773	12.141220944306	12.4330344192505	12.3550025798874	11.9426675490218
CYS-RA	CYS-RA	CYS-RA	-1.28924638337302	1		11.4841664500126	10.4911212029113	11.5568970550662	9.5679527868249	9.93285932417371	10.3043221250941
CG5162-RB	CG5162-RB	CG5162-RB	-0.143748704562491	1		12.1154421020708	12.1939787587319	12.4196786859563	11.7969638557519	12.0961363631763	12.3665745537877
SLS-RY	SLS-RY	SLS-RY	-0.0224330496482624	1		12.2499494412343	12.4717315920408	12.4404025380405	12.4714903444909	12.4655812406295	12.1431682470071
RPS7-RA	RPS7-RA	RPS7-RA	-0.0753803561709916	1		12.2118460467816	12.0526772289217	11.9508630172562	12.2253120873451	12.1061940163088	11.5956250060256
FASN2-RA	FASN2-RA	FASN2-RA	0.259114040850537	1		11.3746714690335	11.0301191427732	10.7313636443833	12.4580953002626	10.4829417568678	9.35589087568336
RPS3A-RA	RPS3A-RA	RPS3A-RA	-0.0500364974836363	1		12.2907112259136	12.2564082404471	12.3602075349644	12.4438779295782	12.3029371233891	11.9726697503392
JON25BIII-RA	JON25BIII-RA	JON25BIII-RA	-0.404236558600541	1		11.7170760949828	11.9325384147873	11.9896997526071	11.5883263701205	11.7630615904238	10.9778666671316
RPL41-RA	RPL41-RA	RPL41-RA	0.476252926257646	1		12.0685820016986	11.8214262459818	11.7887575553708	12.1188949853212	11.5603453956706	13.046611700939
ARR1-RA	ARR1-RA	ARR1-RA	0.132128762014038	1		12.2208497135034	12.4514806371532	12.1520306228989	12.4563689572995	12.5854617555277	12.1635435994067
TOTM-RB	TOTM-RB	TOTM-RB	-3.42762580302981	1		11.0569112204501	9.32177541507678	11.2415853391626	4.5135735874947	8.86514741455594	2
CG7409-RA	CG7409-RA	CG7409-RA	-0.356810518772392	1		11.8685576970967	11.9513782688341	11.9441810507026	11.8526242573112	11.668234238719	11.062672563075
UBI-P5E-RA	UBI-P5E-RA	UBI-P5E-RA	0.129771993445661	1		12.3956187119089	12.0532491880336	11.9943276437855	12.5369879396215	12.2231599168057	12.0653064005799
ASNS-RA	ASNS-RA	ASNS-RA	3.44879091351864	3.42873036183956e-12		7.71701643575588	7.66976219516669	8.58422696605188	11.3848285344038	11.6926360873933	11.3456355917252
MACON1-RB	MACON1-RB	MACON1-RB	-0.0717057140693496	1		11.4199407195387	10.2678488850752	8.53425468000171	11.1682297162863	10.8363313809476	2
IDH-RA	IDH-RA	IDH-RA	-0.238001238928921	1		11.9909727114513	11.7399265971791	12.188027658954	12.0732176309715	11.5566827771731	11.5458085382781
RPL7-RA	RPL7-RA	RPL7-RA	0.11521586694548	1		12.3530522234767	12.4443033044432	12.1695959249142	12.5056127986983	12.517375544596	12.2914794655483
EST-6-RA	EST-6-RA	EST-6-RA	-0.842556233019354	1		10.9730697994434	10.8601032660301	11.7274433666177	11.0991042041578	10.8580695240668	2
SESB-RA	SESB-RA	SESB-RA	-0.0349161549064516	1		12.3019974985095	12.3143404438208	12.3602075349644	12.6403524055102	12.0564869067526	12.1002396992913
RPL18-RA	RPL18-RA	RPL18-RA	-0.159985372724769	1		11.9558117907161	11.9080840368663	11.6372118862274	11.9685871346131	11.8343742871039	11.0950734458874
UQCR-C1-RA	UQCR-C1-RA	UQCR-C1-RA	-0.160218977259348	1		12.1098792097187	11.9393615151984	11.8513180885283	12.1105771236889	11.735788501113	11.5247473557474
ATPALPHA-RJ	ATPALPHA-RJ	ATPALPHA-RJ	0.0488151296084828	1		12.1310483340227	12.0810009919968	12.3690246926959	11.8750246024837	11.917042753073	12.7670975726393
CRC-RA	CRC-RA	CRC-RA	-0.129049235213216	1		12.1863326772478	12.0275749516575	11.9073574121225	11.9887921175972	11.7933344273456	11.9598879859738
ALDH-RB	ALDH-RB	ALDH-RB	-0.145527150554158	1		11.9750966248753	11.7936274600517	12.1534106399288	12.2362187805877	11.7769007671528	11.3637188245496
RPS4-RA	RPS4-RA	RPS4-RA	0.122725879295519	1		12.4531011975429	12.2888255845891	12.1578178444831	12.4445747200911	12.3824177694897	12.4555969571352
CG32436-RA	CG32436-RA	CG32436-RA	-0.0956023875317192	1		12.1255454077785	11.978431974406	12.1747697187986	12.0687049354258	12.08727802933	11.8285549827078
RPL17-RB	RPL17-RB	RPL17-RB	-0.0888540200618928	1		11.9912358383246	11.9544434325044	11.6792057438696	11.9132814638375	11.9881090437684	11.4110930228678
EST-6-RB	EST-6-RB	EST-6-RB	0.195839789760545	1		11.4979352585447	11.5055082980028	12.0053743864649	11.1340809319279	11.3579462899402	12.6614161066171
ATPSYNC-RA	ATPSYNC-RA	ATPSYNC-RA	0.101339888726573	1		12.3624397702819	12.1137231769531	12.4100124929817	12.3728084220129	11.9206092102619	12.7859952557641
SMP-30-RA	SMP-30-RA	SMP-30-RA	-0.318483299465423	1		10.5550784913368	10.0593113797192	11.8458657093174	9.78376241368348	10.5690883875351	11.352896106797
RPS3-RA	RPS3-RA	RPS3-RA	0.00665367874640808	1		12.1238664293393	12.1241047816864	12.0196703824248	12.1724537323593	12.2489220978115	11.8353098020428
SGP-RA	SGP-RA	SGP-RA	-0.475057050169333	1		11.4927408810828	10.940830128705	11.1670271513679	11.752074678001	9.90288176882215	9.52997071032432
CG32444-RA	CG32444-RA	CG32444-RA	-0.16209609179069	1		11.6318861119655	11.1531419566734	11.9432239526525	10.8013073723964	11.1675676533659	12.0728008306997
CAT-RA	CAT-RA	CAT-RA	0.124334951407799	1		12.2041485004916	11.7912293905547	11.8688973400528	12.5509680547655	11.7913878269298	11.7889549529788
KDN-RA	KDN-RA	KDN-RA	-0.00692011117711978	1		11.9531128367829	11.5985720150934	11.7337302871827	12.3870152030574	11.3404792596116	11.2724793536828
CG3168-RA	CG3168-RA	CG3168-RA	-0.371323680582529	1		11.6087501685551	11.7902004249907	11.9161641221076	11.3202351558563	11.6097856246141	11.2624901945651
EIF4A-RC	EIF4A-RC	EIF4A-RC	-0.0483677543081911	1		12.0160165626861	11.7043182213067	11.8127114844697	12.0486796490402	11.8947317325322	11.3808680527443
RPS2-RA	RPS2-RA	RPS2-RA	-0.08886214510009	1		11.8613785055936	12.1344122140244	11.7852011320756	11.7610530696089	12.0147161117697	11.7454813875314
CG7920-RC	CG7920-RC	CG7920-RC	0.0647736076425475	1		12.1591895107463	12.1230154925354	11.8945409429693	12.5281399818157	11.9710119743816	11.7776693408021
VHA68-2-RA	VHA68-2-RA	VHA68-2-RA	-0.425929548280487	1		11.564520963573	11.5796395085088	11.4094562927584	11.3255406584576	11.4516415659073	10.2194828414569
ODA-RC	ODA-RC	ODA-RC	-0.308411399476512	1		11.4875277338301	11.4357196411147	10.9705974050349	11.6027567523187	11.2828980596926	9.17109036141308
MST98CA-RA	MST98CA-RA	MST98CA-RA	0.0391455933433186	1		12.0542974965473	12.0921766109023	12.0584902325897	11.7666363218042	12.2557150208953	12.2473574576578
MHC-RP	MHC-RP	MHC-RP	-0.346081868022978	1		11.7363549287082	11.6629451271771	11.5992344810179	11.4312680323261	11.5461006561654	10.9105756386768
RPS14A-RB	RPS14A-RB	RPS14A-RB	-0.157743455769009	1		11.8668379464773	11.8220976184093	11.7252178961003	11.8410276974767	11.8214596880727	11.1929891074793
S-LAP3-RC	S-LAP3-RC	S-LAP3-RC	-0.0348402600846133	1		11.8466212354721	11.9378136416836	12.0275183671119	11.8636074175796	12.1729069787035	11.6223081297411
LK6-RB	LK6-RB	LK6-RB	-0.262194207769125	1		11.5409888664122	11.580830096952	11.273919249717	11.824527239025	11.3399466401862	9.79170353236748
SARM-RF	SARM-RF	SARM-RF	-0.295933127723505	1		11.7410564220135	11.8086104466167	11.8533574298867	12.0016331857854	11.0023758929334	11.3310040155705
RPS9-RA	RPS9-RA	RPS9-RA	-0.214034397830573	1		11.6559852117056	11.8732009984737	11.6265196099615	11.716745868852	11.7618691749626	10.8947439400718
CYP6G1-RA	CYP6G1-RA	CYP6G1-RA	-0.0916775416717165	1		12.0306832249967	11.6063878151135	11.8709120000384	11.5532221372839	11.6796450858063	11.9955809407407
RPL13-RB	RPL13-RB	RPL13-RB	-0.146408188552383	1		11.9737656976712	11.9940069756748	11.8028962213093	11.915796209161	11.7882677927821	11.620504419858
S-LAP8-RA	S-LAP8-RA	S-LAP8-RA	0.0698475166848071	1		12.1207431330481	12.2130440754059	12.3616410100508	12.2338021866543	12.4080518688043	12.265937939461
CG18284-RB	CG18284-RB	CG18284-RB	-1.02351522981112	1		11.0847961469488	10.9936342244121	11.2698533013095	10.5172239664285	10.8317926473806	2
RPS23-RB	RPS23-RB	RPS23-RB	0.0644285302537066	1		12.2273424132599	12.0325144501565	12.0948570584177	12.1474215785713	12.2135973178569	12.1929703066892
S-LAP2-RA	S-LAP2-RA	S-LAP2-RA	-0.0392966040074635	1		11.9269426968086	12.0719977448145	12.2265613996585	11.9617887647057	12.166012263923	11.9853392665743
UQCR-C2-RB	UQCR-C2-RB	UQCR-C2-RB	-0.205315799252838	1		11.7103790561496	11.5668783846271	11.368690110228	11.9307933186575	11.2520901669926	10.5413961694192
MTNA-RA	MTNA-RA	MTNA-RA	-0.189290917716629	1		11.8246414073747	11.9405986194026	11.5145687682147	11.8853260340693	11.3752043703223	11.4297528753097
SKP2-RA	SKP2-RA	SKP2-RA	-0.573571021641425	1		11.4744118507771	11.6091133724165	11.3772195249252	10.5794538218684	10.7265187966867	11.3324738688687
MT:SRRNA-RA	MT:SRRNA-RA	MT:SRRNA-RA	1.69668937898205	1		10.166934974537	10.0717851526546	10.4317337310409	12.1657081595109	10.8882543932096	12.3379555165691
S-LAP7-RA	S-LAP7-RA	S-LAP7-RA	0.435039836434462	1		11.7291160827376	11.6546769704616	11.9403488429052	11.4884741312892	12.1171148798576	12.7611068104453
CG2765-RF	CG2765-RF	CG2765-RF	-0.00454660832896626	1		11.711337681427	11.3073444908798	11.3720130995573	12.2028363878444	10.9120989971299	10.8696537702737
RPL24-RA	RPL24-RA	RPL24-RA	-0.0755506861259755	1		11.9106202132689	11.9452283352122	11.7542484839345	11.8447276328891	11.917399795799	11.6102405813313
CG9297-RA	CG9297-RA	CG9297-RA	-0.0109406698940334	1		12.1629316773333	11.9412167739279	12.0824500324877	12.0641780800359	11.8347523836486	12.2367998077578
RPL10AB-RA	RPL10AB-RA	RPL10AB-RA	-0.0205768640610409	1		11.9030885617056	11.9501503776013	11.8362741792066	12.105739509044	11.9833422522531	11.4636834963056
BETATUB85D-RA	BETATUB85D-RA	BETATUB85D-RA	0.115398836122974	1		11.97003255622	12.0232024817192	12.2231483458227	12.0152993131927	12.3568465562543	12.1811899769145
CG14645-RA	CG14645-RA	CG14645-RA	-0.679546159192481	1		11.1976386986538	11.5997470878186	10.8993495616741	10.3247628742274	10.4615562825522	10.8987181818913
CG4716-RC	CG4716-RC	CG4716-RC	-0.144836732504782	1		11.7366688387085	10.8949815486566	11.4246229005732	11.2040599627628	10.7531661629105	11.6496863026747
FER1HCH-RB	FER1HCH-RB	FER1HCH-RB	-0.0261123319696856	1		12.0940410233856	11.8477107288548	11.9361857649444	11.9676178980856	11.6199123785913	12.1713674639326
RPS30-RA	RPS30-RA	RPS30-RA	-0.134132060567395	1		11.8853602750413	11.7267210548953	11.636027761298	11.6506469131	11.6800659814175	11.5215292747103
RPL27A-RA	RPL27A-RA	RPL27A-RA	0.0767692279368857	1		12.1682940928821	12.1379216023432	11.9297574797289	12.0394845393559	12.0434607528279	12.3697992181158
COX4-RA	COX4-RA	COX4-RA	-0.404364450780612	1		11.4804224822682	11.2461263309191	11.1631961500834	11.5864334602665	10.7777579841977	9.81291856836431
FER2LCH-RD	FER2LCH-RD	FER2LCH-RD	0.0901776951725009	1		12.1838023943754	11.9194222022073	11.9448187635023	12.0844379980075	11.7462774157334	12.4242331306623
CG16758-RB	CG16758-RB	CG16758-RB	0.147243773784676	1		10.2458009268653	9.61154131953355	11.5451697777959	10.2114252387709	9.85596925723359	11.7344051772388
PORIN-RE	PORIN-RE	PORIN-RE	-0.173375040404562	1		11.7729327026954	11.7565287721003	11.865196473852	11.997840325961	11.5359054753238	11.2423019572336
CG4836-RD	CG4836-RD	CG4836-RD	-0.117858763280484	1		11.586979159782	11.8062371735786	11.9492748776525	11.9238140636332	11.8107366385388	11.1685090441049
ATPALPHA-RB	ATPALPHA-RB	ATPALPHA-RB	-0.13438535088255	1		11.4152418772491	11.257090820207	11.533346390882	11.9057108198651	11.3783201427699	9.84622679070694
CG3213-RA	CG3213-RA	CG3213-RA	0.0678116957232002	1		12.068083177906	12.0745355921486	12.1589175451877	12.0736681251416	12.2599444128653	12.1651942584696
CG9029-RA	CG9029-RA	CG9029-RA	-0.11620928637878	1		11.5352258406498	11.7596862318653	11.2759479348295	11.3088000927692	11.7361933341653	11.1519551438766
ACP53EA-RA	ACP53EA-RA	ACP53EA-RA	0.401725560531414	1		11.0397143240992	11.1774806645878	11.3710644547888	10.6427579185382	10.9976560848441	12.4750250216913
RPS15-RA	RPS15-RA	RPS15-RA	0.129061081478507	1		12.2174799198947	12.1627812966605	12.0329266862735	12.1499871517395	12.2118518331132	12.4297369200942
CG12860-RA	CG12860-RA	CG12860-RA	0.0620016600317125	1		11.9419940322101	11.8728770338653	11.9881538173482	11.8817288940706	12.1717102623468	11.9184040694578
LMANVI-RA	LMANVI-RA	LMANVI-RA	4.27877380222446	0.0205608711980199		6.84079626021835	3.90205690486693	7.58616361095119	11.0732051017279	11.3016190400265	10.3929259901059
FASN3-RC	FASN3-RC	FASN3-RC	-0.642258143849681	1		11.2434226136522	10.9171456409255	11.3838188256011	11.2972736686679	9.85447837528165	10.0600545238333
RPS19A-RA	RPS19A-RA	RPS19A-RA	0.0479573506267517	1		12.0281208872887	11.9479990500298	11.7869804396013	12.0316223514977	12.017050203915	11.8625259757407
NPLP2-RA	NPLP2-RA	NPLP2-RA	0.0374958390141043	1		11.5435029691454	10.8020741653111	11.8228073820878	11.3680313550211	10.9135315362967	11.9811284448132
NPLP2-RC	NPLP2-RC	NPLP2-RC	0.0374958390141043	1		11.5435029691454	10.8020741653111	11.8228073820878	11.3680313550211	10.9135315362967	11.9811284448132
CG8036-RC	CG8036-RC	CG8036-RC	0.0678666472226646	1		11.9178359410807	11.6091133724165	12.2302279885138	11.9767994601738	11.6880397554339	12.2982650007641
OBP56D-RA	OBP56D-RA	OBP56D-RA	-0.638763302002786	1		11.2860834117725	11.348469238639	11.361065841302	10.6811051159644	10.9425894064565	10.4083403466697
RPL32-RB	RPL32-RB	RPL32-RB	0.0245376711962352	1		12.0131689095434	11.7575820266938	11.6439036311401	11.8656900011515	11.7055111524133	11.9339796315012
IDGF4-RA	IDGF4-RA	IDGF4-RA	-0.233830245019056	1		11.7253248253257	11.5340631170844	11.4696321259549	11.5538680799869	11.2130677889268	11.2508776360493
MHC-RB	MHC-RB	MHC-RB	-0.0337255255552446	1		11.9625371679201	11.909979929877	12.1286467562337	12.1995378290903	11.7674253677908	11.9090758857672
HAD1-RA	HAD1-RA	HAD1-RA	-0.476645306503829	1		10.6259292443086	10.4953365337118	11.6133427328051	9.80779069599316	10.337909692947	11.1276094833335
GLYP-RA	GLYP-RA	GLYP-RA	-0.256232861635834	1		11.3694177863168	11.692250740969	11.8712475033489	11.5525759052412	10.8889827772967	11.6555699474462
IDGF6-RA	IDGF6-RA	IDGF6-RA	-0.0732510179808809	1		11.8151604598304	11.3183310509389	11.5299504062496	11.6305793632574	11.3963625779293	11.4508836874099
GAMMATRY-RA	GAMMATRY-RA	GAMMATRY-RA	-0.369312593607643	1		11.1967262898557	11.4462096342125	10.6413848169592	10.9964022144924	11.0461338613104	10.0475797264519
CG10252-RA	CG10252-RA	CG10252-RA	-0.122322223036231	1		11.5334201637323	11.6871005509989	11.6637946248836	11.4742132514991	11.7666329348598	11.2297365339158
CG10096-RB	CG10096-RB	CG10096-RB	-0.515958734898823	1		11.2852252744617	11.3245040356273	11.273919249717	11.082188443465	10.9474925369755	10.1428078119982
CG12861-RA	CG12861-RA	CG12861-RA	-0.0261685630630209	1		11.7426201878568	11.6904134972532	11.8182903695599	11.6281278553037	11.9008836832675	11.6271070270195
ALP4-RA	ALP4-RA	ALP4-RA	-0.397721873220276	1		11.1179474593337	11.497965322783	10.6500139090069	10.9332639444181	10.9600245981141	10.1759348258823
PYK-RB	PYK-RB	PYK-RB	-0.240010511245902	1		11.4649698175325	11.3683703988595	11.746954009817	11.623827666953	11.3021659962913	10.8635666393273
BT-RC	BT-RC	BT-RC	-0.0509405686056099	1		11.1475237703255	9.60998710801924	10.6127777687838	10.9112524890231	11.0184418617765	8.83184557071929
AOX1-RA	AOX1-RA	AOX1-RA	-0.148097405753725	1		11.532697259694	11.2645191155287	11.7972573713825	11.0532426159337	11.4496680953891	11.6366571971191
CG6910-RB	CG6910-RB	CG6910-RB	0.328050656016198	1		10.2271553175069	9.6886647679558	11.5261203439352	10.3650695691593	10.5996669373527	11.7181921010693
VHA26-RB	VHA26-RB	VHA26-RB	0.00914796847830495	1		11.8705614852587	11.9739077600802	11.9476849878749	11.7202028458959	11.6938870951842	12.3180612769921
GAPDH2-RC	GAPDH2-RC	GAPDH2-RC	-0.189989019351708	1		11.7322678709897	11.5438642138518	11.6065073833558	11.6262864866951	11.1955106925728	11.4677020613434
RPL18A-RA	RPL18A-RA	RPL18A-RA	0.0943085436650416	1		12.0337520351112	11.9181667974394	11.8259262804758	11.9283046016663	11.9557971022457	12.1721885658112
MF-RA	MF-RA	MF-RA	-0.0593119006831981	NA		10.6869798849638	9.68571672787384	9.46019583660683	11.4742132514991	6.65354224632958	6.69748968666135
SODH-1-RB	SODH-1-RB	SODH-1-RB	0.0617596123015813	1		10.4185277815077	9.57377017252935	11.3355187350614	9.41707827953249	10.142851159965	11.6011232129156
CG1648-RB	CG1648-RB	CG1648-RB	-0.0241821544485591	1		11.3010187733902	11.1163937194992	10.8069677870913	11.7898528524369	11.0184418617765	9.66443202879315
DESAT1-RD	DESAT1-RD	DESAT1-RD	0.52512919355978	1		11.126596772096	10.7165560497931	11.2815121543633	10.8325200960622	11.0480916696444	12.3651390528103
RPL12-RA	RPL12-RA	RPL12-RA	-0.0851513383991678	1		11.518892807261	11.5672788830593	11.229074499421	11.5705618734049	11.5479466096232	10.8564323727625
28SRRNA:CR45844-RA	28SRRNA:CR45844-RA	28SRRNA:CR45844-RA	0.150106741471735	1		10.8000366315124	11.4566239036892	10.8271691316193	10.9714774987774	11.7235903823142	10.7482627928805
RPLP2-RA	RPLP2-RA	RPLP2-RA	0.00139985331004865	1		11.839916284982	11.9316054867777	11.9644493285752	11.9767994601738	11.950573320917	11.8091547939676
SCP1-RA	SCP1-RA	SCP1-RA	0.122315681884591	1		11.9649506493167	11.9467682781127	12.0670093723515	11.8935145442954	11.7987709768164	12.5391257542492
CG9512-RA	CG9512-RA	CG9512-RA	-0.373303122284869	1		11.4273493950778	10.738771101898	10.9843102028266	10.9411855707788	10.6032221725135	10.5426666547492
RPL40-RA	RPL40-RA	RPL40-RA	0.0393110586168844	1		11.8384545544315	11.8136829232219	11.6380007632484	11.7931392098304	11.8709646449688	11.7487877360346
RPS10B-RB	RPS10B-RB	RPS10B-RB	-0.0577525907420322	1		11.7756848368458	11.7144787291229	11.5951780807991	11.719051440368	11.6455692461067	11.548972973917
MEN-RC	MEN-RC	MEN-RC	0.176419368235327	1		11.9064408175696	11.7285126669518	12.2773177525406	12.523530699313	11.6678098765814	12.1803739836346
RPL7A-RA	RPL7A-RA	RPL7A-RA	-0.36111893524799	1		11.302291781807	10.9659557604519	11.3423111157837	11.0714017013491	11.1236833287083	10.1840990760759
CG8997-RA	CG8997-RA	CG8997-RA	-0.252460493823414	1		10.97945015194	10.6485388342826	11.6221406763309	10.4632332855084	11.140908427887	10.9797438976132
SCPR-C-RA	SCPR-C-RA	SCPR-C-RA	-0.172693507156769	1		11.5456544327691	11.2531133680213	11.2915742620145	11.1991134963198	11.3871117964038	10.9741048622981
CG31740-RA	CG31740-RA	CG31740-RA	-0.114179804806882	1		11.3461538495609	11.5596503357048	11.362021081315	11.2089895275393	11.6434125439152	11.0066927673988
CG3609-RB	CG3609-RB	CG3609-RB	-0.00332742697331126	1		9.72948283170485	9.06243873634279	11.2970786529907	9.35912769355764	9.76842995339763	11.2058772566859
RPS17-RB	RPS17-RB	RPS17-RB	0.00531077239323436	1		11.7572373233181	11.6859945428179	11.4854977400757	11.7063249565619	11.7149899150256	11.529240643684
VHA55-RC	VHA55-RC	VHA55-RC	-0.828972501781879	1		10.8478967459595	10.8463084606103	10.4335523402089	10.2454117133135	10.6580914275753	4.78836702907268
MPCP1-RA	MPCP1-RA	MPCP1-RA	-0.289040525962566	1		11.2526710080533	10.9846668547441	10.928014288497	11.5699233636373	10.2746607193087	9.92822624886623
RPL28-RA	RPL28-RA	RPL28-RA	0.099331774069642	1		11.8163489912278	11.778833100982	11.3885141980751	11.8330671670799	11.7701954603757	11.7136872765742
MPCP2-RA	MPCP2-RA	MPCP2-RA	0.111080179467997	1		12.095999747604	11.9925166647538	11.9669629586303	12.2498368745054	11.9795858356395	12.1511030873974
PIF1B-RB	PIF1B-RB	PIF1B-RB	0.0614957483806863	1		11.5388304286402	11.6576890583411	11.6792057438696	11.3833756488413	11.9393656328335	11.6863588777467
CG3662-RA	CG3662-RA	CG3662-RA	-0.123681595123022	1		11.6125179934249	11.6326492083142	11.4291875401028	11.5731130902975	11.4785065434066	11.2407372513499
SFP60F-RA	SFP60F-RA	SFP60F-RA	0.271907137388108	1		10.8992763927431	10.0247334208886	11.5656303748465	11.4577405991601	10.0829993191991	11.698948686254
CG9119-RA	CG9119-RA	CG9119-RA	-0.871314376980393	1		9.44134598920352	9.19066631899196	11.2363856676923	8.50513957137609	9.12957346068351	10.1037469553908
RPL35A-RA	RPL35A-RA	RPL35A-RA	-0.158182255160105	1		11.4105276808588	11.3512626798425	11.1101723253626	11.3804654808909	11.3605744578158	10.5183340095808
RPL34B-RD	RPL34B-RD	RPL34B-RD	-0.271507145317895	1		11.3564035457312	11.2506218803589	11.0372961507817	11.1850057002657	11.1795245226556	10.3280940490799
PABP-RA	PABP-RA	PABP-RA	-0.067457888052283	1		10.9494307521832	10.9184019342113	10.8146637018819	11.5112684090094	11.1470107458019	8.0585266679972
CG13315-RA	CG13315-RA	CG13315-RA	-0.391778973311728	1		9.94801492703753	9.67237548756856	11.3894514415728	9.72073021473804	9.69202562971017	10.774453726905
ACP53C14B-RA	ACP53C14B-RA	ACP53C14B-RA	0.388610942066624	1		10.8902749467678	11.0848520850101	11.2090410798599	10.4958695391245	10.9779364159387	12.277048773782
EXU-RD	EXU-RD	EXU-RD	0.139226631421943	1		11.8625295796868	11.9061856491216	12.1003054261346	11.9510404624394	12.1693138474794	12.1656066283101
CG5107-RA	CG5107-RA	CG5107-RA	-0.322230335041545	1		11.2796349054848	11.1600620116024	10.5974477599441	10.2864103313421	10.9341450755743	10.8564323727625
CG11892-RB	CG11892-RB	CG11892-RB	-0.284793228979409	1		11.111668325908	11.432645636888	10.5036131095175	10.815382851352	10.9530757857815	10.5452042738322
RPS15AA-RF	RPS15AA-RF	RPS15AA-RF	-0.0612312491887392	1		11.7065381725519	11.629584329356	11.5874393566919	11.5092715733272	11.6286608392295	11.6011232129156
RPS16-RA	RPS16-RA	RPS16-RA	-0.0107639106279378	1		11.6826240572356	11.7021316285098	11.6261220738522	11.6305793632574	11.7909981914669	11.5451748173847
CG4716-RA	CG4716-RA	CG4716-RA	-0.127101127254277	1		11.3440951429302	10.6568421426477	10.454303217174	11.2910883792761	10.5617982549457	10.1394528870307
RPL21-RA	RPL21-RA	RPL21-RA	0.015775305885289	1		11.8334735632818	11.5450846824263	11.6489999863009	11.7621714499678	11.6172774620072	11.7080363928116
RPL27-RA	RPL27-RA	RPL27-RA	0.0732641168967623	1		11.7413693108113	11.877082910033	11.5072478141917	11.6704391531449	11.8153419938975	11.8756919004664
EEF2-RD	EEF2-RD	EEF2-RD	0.959192765672728	1		10.2780775738593	9.97247116181517	10.3406605205954	10.3767991932233	10.1670747052759	12.1028259115342
CG13868-RC	CG13868-RC	CG13868-RC	-0.132608363646151	1		11.548160425263	11.6114454730746	11.4691889141736	11.3833756488413	11.5124631149735	11.3310040155705
EEF1ALPHA1-RC	EEF1ALPHA1-RC	EEF1ALPHA1-RC	0.948700850991983	1		9.55677728113028	9.64834875865629	10.0244372432974	9.2738754026038	9.28817386961474	11.8756919004664
EEF1GAMMA-RA	EEF1GAMMA-RA	EEF1GAMMA-RA	0.127607513941788	1		12.0198906898716	11.8170546931482	11.8342105286647	12.0790631113329	11.8892816693813	12.0872386359259
HSP27-RB	HSP27-RB	HSP27-RB	7.86044339728977	5.26520070119e-22		2.80112507607013	3.30685436493804	4.01752556426867	9.99447367851664	9.95806773088678	11.473042794945
CG10407-RA	CG10407-RA	CG10407-RA	-0.294805326808197	1		11.3241806348289	11.3391185097072	10.9260778643657	10.8755270556084	11.0565449380607	10.7980514234805
ACC-RB	ACC-RB	ACC-RB	0.438755063061602	1		11.0366581838347	9.97005002202797	11.3374626806592	11.7744167516508	9.9413111621133	11.6549826615645
ACP53C14A-RA	ACP53C14A-RA	ACP53C14A-RA	-0.0345794999890013	1		11.3354163507243	11.6164854623206	11.702395246521	10.9973523109778	11.4292828354603	11.980191035255
HSP60C-RC	HSP60C-RC	HSP60C-RC	-0.378318073851055	1		10.9467198230936	10.6621012922788	11.2211997701137	10.7571162985345	11.0643042357932	9.51451439826184
CG16904-RA	CG16904-RA	CG16904-RA	-0.290315218517058	1		11.3412080092939	10.8705257661611	10.9554878218688	11.2965019561592	10.3336356045873	10.5260624308222
RPS27A-RA	RPS27A-RA	RPS27A-RA	0.222688040053434	1		12.0074566851231	11.9455364553201	11.8584432068438	11.9564246231147	11.9530134395327	12.502053396707
RPL10-RC	RPL10-RC	RPL10-RC	0.166037853327851	1		12.0087569053769	12.1856556184727	11.9672768546744	12.2692395538167	12.162100626254	12.2360146775085
GSTS1-RB	GSTS1-RB	GSTS1-RB	-0.0469159795931883	1		11.4034273768425	11.3025415049932	11.413147713711	11.5046015136886	11.5621732239058	10.794856193947
RPL15-RA	RPL15-RA	RPL15-RA	0.0595620125111129	1		11.83171145243	11.8601853329688	11.8300743507917	11.9183065786867	11.8994385237509	11.8827317901466
MUC11A-RB	MUC11A-RB	MUC11A-RB	-0.343253114868573	1		11.2774789822664	11.3169027572339	11.4660826133711	10.9001195295115	10.9551639460129	11.1701540349534
BBD-RA	BBD-RA	BBD-RA	-0.427045788381018	1		11.1751168680205	11.3531219735825	11.1067571110645	10.6231951911323	10.6792994423411	11.0313384922145
TCTP-RA	TCTP-RA	TCTP-RA	0.27104853942416	1		12.1103637919044	11.8007978442592	11.8393641307901	12.2077701281007	11.9689466434316	12.37836325093
ALD1-RC	ALD1-RC	ALD1-RC	0.270728698425826	1		10.3297626145819	10.0351941044025	10.1536245668935	11.7057438040056	9.6513921835939	5.5240578337486
BG642312-RA	BG642312-RA	BG642312-RA	0.385417322087724	1		10.9281491632834	11.0932196036962	11.1527461440182	10.4480246459934	11.1687678095264	12.1893246256966
OBP56G-RB	OBP56G-RB	OBP56G-RB	-0.519474189409386	1		11.1029287757307	11.0399639682093	11.2353434807701	10.5538501216769	10.6208681063123	10.6526584665954
SDHA-RA	SDHA-RA	SDHA-RA	-0.326437710205562	1		11.1871109963839	11.0622984940179	10.9886461730618	11.2130846702725	10.8180901391565	9.97791031419242
RPS24-RA	RPS24-RA	RPS24-RA	0.0977993944790266	1		11.81009824923	11.726003786632	11.5282494115216	11.8132413145705	11.7186821094007	11.8384167759135
SPASE22-23-RB	SPASE22-23-RB	SPASE22-23-RB	1.45153570033889	1		8.77834406303602	8.88360764186048	9.00694561465884	8.16975207398096	8.7155045419589	11.6306957533601
ACP26AA-RA	ACP26AA-RA	ACP26AA-RA	0.200686510157718	1		10.9842169667157	11.0560339417364	11.4246229005732	10.5628631950959	10.9895288869872	12.0989448525481
PPI1-RB	PPI1-RB	PPI1-RB	-0.0765344528579434	1		11.4770445839034	11.1515402961033	11.4553813749394	11.3262969971764	11.4060633645267	11.1301471369885
TM2-RA	TM2-RA	TM2-RA	-0.674614559500034	1		10.556501697466	10.8962572827698	10.6878376824015	10.703400659936	10.4992524699874	5.91787923678781
CG12699-RB	CG12699-RB	CG12699-RB	-0.00289790372343906	1		11.527626763448	11.5217173626769	11.6161479024841	11.5590252363882	11.7021995390453	11.3773120687153
ACP54A1-RA	ACP54A1-RA	ACP54A1-RA	0.423614714173841	1		10.6326917179925	10.6983881253282	11.3252698236861	10.5499700718097	10.8794849788254	12.10755529311
CG43897-RI	CG43897-RI	CG43897-RI	0.23826134893528	1		11.9949145844091	12.0824026878466	11.9233004234514	12.075018764242	11.990825869899	12.5808454787648
COX5A-RC	COX5A-RC	COX5A-RC	-0.325040977407633	1		11.2309984683294	10.9671702786241	11.0889818807085	11.2988158563971	10.4722886447097	10.3659070139242
MT:ND3-RA	MT:ND3-RA	MT:ND3-RA	0.378581487072344	1		10.3553358531837	10.4325352608585	11.2074475823571	10.791481735782	9.82280859660895	11.9266995194027
RPL37A-RA	RPL37A-RA	RPL37A-RA	-0.264718983575668	1		10.7952224030914	11.0405409887775	10.9724750246858	11.1648509828225	11.0177760063079	9.06898146568794
JON25BII-RA	JON25BII-RA	JON25BII-RA	-0.95101442657106	1		10.5776830097127	10.2460007207021	11.0762330047893	10.0902011359743	9.77474940373091	9.16780064012216
ACCOAS-RD	ACCOAS-RD	ACCOAS-RD	0.0938307496459111	1		11.4089528526679	10.922164263523	11.2703621719698	11.9122743370644	10.8765499550414	10.8726877315239
SPH93-RA	SPH93-RA	SPH93-RA	-2.03125975695073	1		10.5971755397889	7.18492947364694	9.34317026262401	3.88425246714384	6.61179428601748	8.87686355947426
HSP60B-RA	HSP60B-RA	HSP60B-RA	-0.125729074458045	1		11.0975617593144	11.1413549433879	11.3389189228364	11.1933211017537	11.3953376377055	10.4684018023496
BT-RJ	BT-RJ	BT-RJ	0.158848789361522	1		11.3576286301369	12.0600950687619	11.7658434669669	11.9077335458925	11.5447146394011	12.21505149497
MLP84B-RA	MLP84B-RA	MLP84B-RA	0.00893851837527117	1		11.7291160827376	11.6882057119342	11.8043024967985	11.7173226072481	11.5721850933275	11.9388127099932
CG14995-RD	CG14995-RD	CG14995-RD	0.378581542951933	1		11.4183761386129	11.4405370245353	11.7016408156512	11.3927933561059	11.6382232662682	12.456945255716
CALR-RA	CALR-RA	CALR-RA	-0.174205984582036	1		11.3254333776158	11.4046808147311	11.4191262005818	11.4192659325473	11.2526562229983	10.9115593750427
RPL31-RA	RPL31-RA	RPL31-RA	0.0662146285908835	1		11.6933374596643	11.586373221846	11.3724871881259	11.6734144307267	11.5451767929567	11.6485066888466
W-CUP-RA	W-CUP-RA	W-CUP-RA	0.28293800233143	1		11.7196191927938	11.5463041194006	11.6876122088844	11.5583815991083	11.7414458523006	12.3755142181782
GSTD1-RA	GSTD1-RA	GSTD1-RA	-0.00400053168179329	1		11.606690836239	11.5450846824263	11.7292953065702	11.5264863483745	11.6137567372315	11.7277184021382
AG5R-RA	AG5R-RA	AG5R-RA	-1.09048147521833	1		10.5386099062361	10.8607568828668	10.6893606438598	9.71381049316806	9.88984107632763	9.13785062894785
CG16972-RA	CG16972-RA	CG16972-RA	0.0590466962652467	1		11.6609555851982	11.5859779898834	11.6914171961787	11.7178991151768	11.7602777530458	11.6348713490962
LK6-RA	LK6-RA	LK6-RA	0.296760284794681	1		12.0322184460263	11.8880252731385	11.6407584407741	12.3126324734014	11.8362637797037	12.2820018501782
CG31198-RA	CG31198-RA	CG31198-RA	-0.239206854001908	1		11.2003724679213	11.1461885488489	11.3543613927731	11.0964464453288	11.1488364192417	10.7069298878411
CG43101-RA	CG43101-RA	CG43101-RA	0.982165430446424	1		9.81639725433116	10.1074710527472	9.77619109505689	9.86304281990666	9.99236438822838	11.8655749478348
CG45087-RA	CG45087-RA	CG45087-RA	0.585323662515323	1		11.9447138475861	11.4819105619832	11.847912767068	12.3160634040115	11.9231004947899	12.7207068559436
PEPCK1-RA	PEPCK1-RA	PEPCK1-RA	0.585323662515323	1		11.9447138475861	11.4819105619832	11.847912767068	12.3160634040115	11.9231004947899	12.7207068559436
RPS29-RA	RPS29-RA	RPS29-RA	0.32863435442185	1		11.7993192774105	11.5648742230651	11.3809942494534	11.7362267737074	11.6984648650686	12.2566776106257
OBP56G-RA	OBP56G-RA	OBP56G-RA	-0.339192840952566	1		11.235447955581	11.0347603713774	11.1865703388977	10.8045677698571	10.6538121546792	10.9750462334855
CAM-RA	CAM-RA	CAM-RA	-0.186328383186352	1		10.986330505983	11.0758729136611	11.4351000617872	11.2629216469166	11.1633592269843	10.4125158354305
ND-75-RA	ND-75-RA	ND-75-RA	-0.116357266337376	1		11.3750748071453	11.3073444908798	11.1713930179005	11.5801057631192	10.9751951849669	10.8482354903411
CG10472-RA	CG10472-RA	CG10472-RA	-0.00729515000359276	1		11.2675200272571	11.3988422071018	11.165933617242	11.2309664699858	11.5256377345093	11.0158699764151
ATPSYNB-RA	ATPSYNB-RA	ATPSYNB-RA	-0.289648685450978	1		11.1880295045843	11.1584680194238	11.0598425035286	11.2089895275393	10.7531661629105	10.4869995426788
RPS13-RB	RPS13-RB	RPS13-RB	0.0866778654060522	1		11.757546722815	11.6834105549097	11.5693571028402	11.7771853390262	11.6137567372315	11.8751877342508
RPL9-RB	RPL9-RB	RPL9-RB	-0.103805956548501	1		11.3645511933723	11.2655066713592	11.1203697266335	11.3999961422613	11.1579302916452	10.8379234584531
EBP-RA	EBP-RA	EBP-RA	-0.0528475878897553	1		2	9.48328931661407	10.482686324272	10.9192955648981	7.05763707869971	2
CG17108-RA	CG17108-RA	CG17108-RA	-0.176515450156724	1		10.593020683225	9.92075387096769	11.195171940937	11.1891693920373	10.0534158569229	9.81922271846337
CATHD-RA	CATHD-RA	CATHD-RA	-0.196444921666521	1		11.3387287163547	11.0993250862958	11.2285508526095	11.270801060013	10.8543448597425	10.9301240355796
RPS28B-RA	RPS28B-RA	RPS28B-RA	0.0470375306688259	1		11.7103790561496	11.5804333432984	11.6161479024841	11.6969983058952	11.470742740321	11.8589606783923
HSP67BC-RA	HSP67BC-RA	HSP67BC-RA	6.46178983465271	1.86071905012492e-41		4.29216687456818	3.98113309975485	4.36114396902291	9.76380081860144	10.7879472205627	10.2847147931297
OGDH-RG	OGDH-RG	OGDH-RG	0.430415348716082	1		10.9198796121974	10.4351707238741	10.0800647730489	11.77663204643	9.98556997251673	10.461701220109
NPL4-RA	NPL4-RA	NPL4-RA	-0.067845101832843	1		10.9537576709305	10.6598497181325	10.5621399964402	11.4604991357903	10.4693695458529	9.32963527692728
ACT87E-RA	ACT87E-RA	ACT87E-RA	-0.268327652768543	1		11.1857321366915	11.1900179732714	11.0947397896128	11.1656964083084	10.8378411245833	10.6120852831398
GPDH1-RA	GPDH1-RA	GPDH1-RA	0.01143631899471	1		11.4489667504879	11.1483316306465	10.9414969667921	11.1833368530647	11.1255387428922	11.3050361662914
SOD1-RA	SOD1-RA	SOD1-RA	-0.0997502282453885	1		11.4038227562698	11.0657040916956	11.2875578364297	11.3731642742964	10.7738198052648	11.2655711551515
BRU1-RB	BRU1-RB	BRU1-RB	-0.0143850266031555	1		11.371440698253	11.3642276952754	11.4140690950175	11.3702334141396	11.5124631149735	11.2058772566859
BETATUB56D-RB	BETATUB56D-RB	BETATUB56D-RB	-0.0738629957821433	1		11.1198740150871	11.2350778728894	10.8340700376924	11.3262969971764	11.1199653263536	10.394334120625
CG3124-RA	CG3124-RA	CG3124-RA	0.547166561913307	1		11.2202633734782	11.2531133680213	11.1416637453587	11.1974608981799	11.4852657661506	12.3258305571624
CG10513-RB	CG10513-RB	CG10513-RB	-0.840975746986993	1		10.5414875456339	10.7373481494466	9.48496095265678	9.812116801755	9.67692188304519	8.88489983825026
CG18284-RC	CG18284-RC	CG18284-RC	0.796200567343137	1		9.25405864958479	9.7407246152498	10.382685817425	9.09015160488605	10.0598988473332	11.6631829879414
EEF5-RA	EEF5-RA	EEF5-RA	0.0341155056663981	1		11.5467289626122	11.5332433455001	11.761868193819	11.6201315620169	11.6119931476274	11.7210004900009
PRM-RB	PRM-RB	PRM-RB	-0.364052290947674	1		10.4263329552609	10.6991192520742	9.93995723030847	10.9392092382511	10.1790356438615	2
BIC-RA	BIC-RA	BIC-RA	-0.173743231675509	1		11.1602166492175	11.1785296117214	11.2095718548089	11.1766420925053	11.1445729151539	10.6479439517211
CYT-B5-RB	CYT-B5-RB	CYT-B5-RB	-0.146833737063424	1		11.2622966309571	11.3211834032273	11.3524400994263	11.5079388124274	11.0043939505592	10.9125424410813
CAM-RD	CAM-RD	CAM-RD	1.43614413426343	1		8.56016887143598	8.32129858331501	9.23261747916155	8.68572929937286	8.19977507376379	11.4454601338966
NON1-RA	NON1-RA	NON1-RA	0.093419079231558	1		11.3835189633106	11.3480031387923	11.0462381646946	11.6734144307267	11.3589981316904	10.9618108093992
ERP60-RA	ERP60-RA	ERP60-RA	-0.145785340202298	1		11.349031112332	11.2821925106227	11.427363417009	11.2676544569862	11.0558964422285	11.2930076642681
RPL35-RA	RPL35-RA	RPL35-RA	0.0762394635916787	1		11.5075326204741	11.6940856479665	11.4894370306265	11.8034968941458	11.6408202382761	11.4643540349557
EIF4A-RA	EIF4A-RA	EIF4A-RA	0.0521499983508716	1		11.450881212176	11.2416167291999	11.4209607618463	11.491174579086	11.5181241186802	11.2539834692344
RPL36A-RA	RPL36A-RA	RPL36A-RA	-0.235809015332122	1		10.9478048060899	11.0792466553696	10.9006649341288	11.144410706212	10.8831453816827	9.94753852244135
CG7430-RB	CG7430-RB	CG7430-RB	-0.36250235764776	1		10.7879708040349	10.835708880404	10.8292428716375	10.9820751692333	10.6503795738201	9.19067269877587
GOT2-RA	GOT2-RA	GOT2-RA	0.0214850394440883	1		10.6013184650219	10.2288884782514	11.3461781662417	10.3049468346776	10.6199909168561	11.3434502928638
ATPSYNO-RA	ATPSYNO-RA	ATPSYNO-RA	-0.204414386182991	1		11.0828221421121	10.866626146981	10.8243994999532	11.3217530057016	10.3674789331322	10.2274049998005
MSP300-RM	MSP300-RM	MSP300-RM	-0.0179651036259692	1		11.1751168680205	11.1488669040454	11.30405400416	11.3599282595408	11.3958501988365	10.7305342312458
ACT5C-RC	ACT5C-RC	ACT5C-RC	2.29642252642468	1		8.59936068863889	2	7.02581566323125	7.32295316448169	2	11.2010576830108
GP150-RA	GP150-RA	GP150-RA	-0.0878408113430433	1		11.3568120227993	11.0932196036962	11.1466613625169	11.3956787872682	10.9446927888942	10.9618108093992
CG43078-RI	CG43078-RI	CG43078-RI	-0.235870413995283	1		11.0407316005474	10.9774526098184	11.0125680262802	11.1974608981799	10.8142606759588	10.1140391416678
MAL-A7-RA	MAL-A7-RA	MAL-A7-RA	0.051744820123247	1		10.8327065752799	9.96641067681073	10.8450432842665	9.83992464380397	11.0363047675891	10.8264944362596
SHOT-RAB	SHOT-RAB	SHOT-RAB	-0.0249367305748344	1		11.3879224464304	11.5568296188521	11.3875763453034	11.5864334602665	11.3741642823547	11.2877134935796
PGD-RB	PGD-RB	PGD-RB	-0.397589863517937	1		10.8594736198011	10.6432299199208	11.1703027892613	10.8682745685498	10.3389762394797	10.2446821170664
CG17242-RA	CG17242-RA	CG17242-RA	-0.891389636276951	1		10.1510077949228	10.7373481494466	10.5529672470203	9.72990518254178	10.2212920883002	8.25113047097534
CG7910-RB	CG7910-RB	CG7910-RB	-0.0501215409633883	1		10.7554995861828	10.2951855109738	10.4051029872964	11.3782789960451	9.97737420886881	9.03327347686759
RPL11-RA	RPL11-RA	RPL11-RA	0.158654583183573	1		11.7183482042411	11.6063878151135	11.5295253455501	11.8484181037157	11.6976336229591	11.787883928316
GLYP-RB	GLYP-RB	GLYP-RB	0.222210652303922	1		10.593020683225	8.04125763489144	9.50065979392219	10.5486743994544	10.1802263017111	8.20051471675714
CG9920-RA	CG9920-RA	CG9920-RA	0.527869832565477	1		11.091193072568	11.1769559048837	11.1935630421222	11.1349445770042	11.3510905620695	12.2861796736317
CG4546-RA	CG4546-RA	CG4546-RA	-0.00517331906571678	1		11.2748876144764	11.2890074496016	11.3913241039096	11.2910883792761	11.4736590648309	11.1577706398185
MDH1-RA	MDH1-RA	MDH1-RA	-0.191443084300104	1		11.1039024554103	10.887303362807	11.3035568816927	11.089335058115	10.9249409275873	10.7125850988423
AMY-P-RB	AMY-P-RB	AMY-P-RB	0.376978678062887	1		9.80686179370677	9.17813466783246	10.1700801934848	6.8542707571427	9.26815709169035	11.385831751233
CG10077-RD	CG10077-RD	CG10077-RD	0.421966423602633	1		11.6708452534952	11.7003069328512	11.4237082370206	11.8930041217765	12.0594016531932	12.1135521698818
CG9259-RB	CG9259-RB	CG9259-RB	-0.72615915949098	1		10.5219511568684	10.9196571344734	10.5139637607344	9.76380081860144	10.106988415999	9.92822624886623
PYK-RA	PYK-RA	PYK-RA	-0.232659367567523	1		11.0995157125448	10.8561753341948	10.735792281028	11.1219352989709	10.2316656035706	10.5209147527998
CG17633-RA	CG17633-RA	CG17633-RA	-0.609969033043003	1		10.4441262036783	10.9995816539428	10.6570358863522	10.408572423776	10.1908982328306	9.62179094574442
EIF4G2-RA	EIF4G2-RA	EIF4G2-RA	0.0977599361480324	1		11.3645511933723	11.2096485446939	11.4938014416352	11.5264863483745	11.5812268911037	11.2438649679204
JON25BI-RB	JON25BI-RB	JON25BI-RB	-0.54481320350441	1		10.5036229439399	10.4237154505275	11.0872500173271	9.9675774554922	10.3954294039681	10.0794424081218
XBP1-RD	XBP1-RD	XBP1-RD	0.0479083222190507	1		11.3947015021152	11.4001916768586	11.2122228043768	11.6151886459275	11.3778013144363	11.1242189867081
RPS12-RB	RPS12-RB	RPS12-RB	0.0983826433169998	1		11.5452960782328	11.4176208751891	11.2880605015487	11.4431711072205	11.4337823885478	11.6690119572952
FABP-RB	FABP-RB	FABP-RB	-0.185024305366775	1		11.1944427401214	11.2365894723414	11.1930263435479	10.972444146667	10.9397801177028	11.1511224417793
CYP1-RA	CYP1-RA	CYP1-RA	-0.140504262625996	1		11.2301069217597	11.1748549552435	11.2673062521711	11.2486293406115	11.0578410558772	10.9291528811105
BETA-SPEC-RA	BETA-SPEC-RA	BETA-SPEC-RA	-0.00470697481610222	1		11.2035553319161	11.1488669040454	10.9599111538723	11.5654458651218	10.9717613054545	10.608449904333
CG9314-RA	CG9314-RA	CG9314-RA	-0.490779770641735	1		10.4059510003957	10.2043791596348	10.399531265826	10.2597357732716	10.5672693050429	4.71813697069493
CG33791-RE	CG33791-RE	CG33791-RE	-0.165925725374063	1		11.0407316005474	10.905789499269	11.0137841605539	11.0459144959839	10.9976560848441	10.3132825615973
P5CS-RA	P5CS-RA	P5CS-RA	0.193232516342441	1		11.7145285064317	11.4422848197147	11.7908872087679	12.0591820780725	11.6690825887052	11.794298182086
SFP24BB-RA	SFP24BB-RA	SFP24BB-RA	-0.269714909626291	1		10.2875357182773	9.80598157665602	11.088404823883	9.82287565009892	9.78886776336331	10.8118162221066
CG4691-RA	CG4691-RA	CG4691-RA	0.0609412523931692	1		11.3061040812223	11.3087822741252	11.269344251096	11.2770737518275	11.5110443864022	11.2624901945651
LNCRNA:HSROMEGA-RH	LNCRNA:HSROMEGA-RH	LNCRNA:HSROMEGA-RH	6.99310558609012	8.06370182552311e-08		2.45547028500668	4.38169092593722	3.45534507593315	9.06136670800623	8.81390557283829	11.1267626058892
MAL-A8-RA	MAL-A8-RA	MAL-A8-RA	-0.220208365017474	1		10.8315314490557	10.2460007207021	10.4703373669019	9.09370966829892	10.4137666764373	10.9036706378732
RPL14-RA	RPL14-RA	RPL14-RA	0.144540247670907	1		11.5445791020118	11.3974914738945	11.1876483479442	11.4857686192924	11.3313978780035	11.7393999978652
KARYBETA3-RB	KARYBETA3-RB	KARYBETA3-RB	0.0947822371423311	1		10.9789195323181	11.1558074458556	10.787190907071	11.5864334602665	11.0713804500905	10.2892632716697
ND-51-RB	ND-51-RB	ND-51-RB	-0.0479719586154503	1		10.8594736198011	10.9051559738591	10.2204582991463	11.2317740364762	10.5266579783156	9.85647985266212
CTSB-RA	CTSB-RA	CTSB-RA	-0.185193706000476	1		11.0852892264179	10.8317138740406	11.1527461440182	10.9637209101871	10.900587185451	10.6514812814344
TM1-RM	TM1-RM	TM1-RM	-0.181049247496193	1		10.9634460493206	11.181148647749	11.0539433300519	11.0723036833247	10.9888495493559	10.5502661605407
CYCG-RF	CYCG-RF	CYCG-RF	0.348733162835377	1		11.5308884132433	11.4409741718782	11.4946727416957	11.5159169720887	11.555306894434	12.3001442215257
ND-39-RB	ND-39-RB	ND-39-RB	-0.219844156495252	1		10.8703862647644	10.8949815486566	10.6055364873578	11.0999890368418	10.5378476513798	9.81502301402281
SYP-RE	SYP-RE	SYP-RE	0.491991199019247	1		9.46881546101733	9.40120151377292	9.91674137067359	3.74638326259693	9.43903260696208	11.3412616788343
ATG8A-RA	ATG8A-RA	ATG8A-RA	0.371159627472163	1		11.2012825743918	10.9966110039184	11.0568959319998	11.13839399651	10.8889827772967	12.0670733016128
EIF2A-RA	EIF2A-RA	EIF2A-RA	-0.25649177469477	1		10.6461223068439	10.6814691276067	10.7142601372651	10.2486071508764	10.9348506606875	9.88880840193893
GS2-RC	GS2-RC	GS2-RC	0.0402893597583485	1		11.1347182271057	11.0025461996757	11.095888618889	11.5460976139087	11.1100035528858	10.5234908877376
MFAS-RI	MFAS-RI	MFAS-RI	-0.0536515150077807	1		10.9537576709305	11.2441238035569	10.9510508861204	10.836772787735	11.2130677889268	10.9291528811105
VHA55-RB	VHA55-RB	VHA55-RB	0.00252491093428926	1		11.3859225292274	11.3725012407095	11.2910728198861	11.3540063810357	11.2211885489651	11.4750404838338
CG3164-RD	CG3164-RD	CG3164-RD	0.165120805431419	1		11.3883220974029	11.1632447222011	11.100474809573	11.8346627910189	11.0097616774298	11.1832468713865
VIR-1-RC	VIR-1-RC	VIR-1-RC	-0.161074968151612	1		10.7467988450123	10.8924266911484	10.2913696138435	10.9559223930994	10.5961029193735	9.68758802241024
MDH2-RA	MDH2-RA	MDH2-RA	-0.0191093593493473	1		11.2929301963623	11.0474472941203	11.0276965150144	11.3300727544741	10.9099475177407	11.0564599563817
CG9389-RA	CG9389-RA	CG9389-RA	-0.0367229958211044	1		11.1625549765583	11.0428467659631	11.0878275361508	11.0514140726411	11.1902016270843	10.9301240355796
SDHB-RA	SDHB-RA	SDHB-RA	-0.0988979034173672	1		10.8669490755546	10.6125126800308	10.4861952696968	11.2526136491361	10.2108434430484	9.84828324076797
SPIDEY-RA	SPIDEY-RA	SPIDEY-RA	-0.237036356577061	1		10.8042359432964	10.5045671339344	10.6183848554302	11.0741059572624	10.187349686636	9.57785105380915
HSC70-5-RA	HSC70-5-RA	HSC70-5-RA	-0.336327984180484	1		10.7114614573146	10.6447487471182	10.7232089995791	10.5590073421591	10.6759270407618	9.62898589126347
MLC1-RB	MLC1-RB	MLC1-RB	-0.188601913151466	1		10.8897104872368	11.1392014650665	10.9202529482359	10.8250475872517	10.9171066733056	10.6396562964777
LNCRNA:CR9284-RE	LNCRNA:CR9284-RE	LNCRNA:CR9284-RE	0.036654394522662	1		11.1838916047168	11.1392014650665	11.2586124941106	11.0937837812907	11.3752043703223	11.2082810192053
BACE-RA	BACE-RA	BACE-RA	-0.420054140457957	1		10.7082638341359	10.6439895333916	10.8285519561128	10.6058574608495	10.4198276694392	9.78097786696066
OBP44A-RA	OBP44A-RA	OBP44A-RA	-0.0422807454328906	1		11.1418464456713	10.83902962246	10.8613482299233	11.1816660731777	10.8736089480607	10.627733587018
MST98CB-RA	MST98CB-RA	MST98CB-RA	0.0739857867916229	1		11.2049172698213	11.2441238035569	11.1044758017728	10.9302820845612	11.308713348096	11.4849876449825
NIS-RA	NIS-RA	NIS-RA	-0.121548789248556	1		10.8565880989087	10.9876621754087	11.0349022235333	10.8868506673142	11.0828853631953	10.4869995426788
TTLL4B-RB	TTLL4B-RB	TTLL4B-RB	-0.0273866803705094	1		11.0259104204061	11.1256689053043	11.1593549486833	10.8940106000445	11.2667359192313	11.0439539032125
CG18135-RE	CG18135-RE	CG18135-RE	-0.189583066635446	1		10.9198796121974	10.9756433977295	11.2667963022868	10.9262966600729	10.4944743139974	11.129301748301
CG6295-RA	CG6295-RA	CG6295-RA	-0.505951830051813	1		9.52949858331766	10.2529883646958	10.9466002626936	10.070474049237	9.7525091511258	9.70584888601568
CPX-RJ	CPX-RJ	CPX-RJ	0.505369862414576	1		8.98271579477263	9.42614533634324	8.10284409195107	2	2	11.0167844946971
RPS11-RC	RPS11-RC	RPS11-RC	0.0189226954359333	1		11.3120143734624	11.0108146654125	11.231167188083	11.3240267904389	11.0879693553505	11.2074802099559
CG30008-RA	CG30008-RA	CG30008-RA	0.307138300788305	1		11.2899387255549	10.8129228275117	10.8292428716375	11.716745868852	11.0623683202368	11.0149548780562
CP1-RC	CP1-RC	CP1-RC	0.0803157876945432	1		11.2967672810832	11.1531419566734	11.0450490935872	11.5712001007051	11.105623553326	11.005771827538
EEF1GAMMA-RB	EEF1GAMMA-RB	EEF1GAMMA-RB	-0.50573085206826	1		10.3471358465046	10.0293919800383	10.6632490801899	10.6083470726082	9.9200879970881	8.07266762889933
CG6726-RB	CG6726-RB	CG6726-RB	-0.624264592920489	1		10.3996212548844	10.7416128032696	10.3172109508721	9.78376241368348	10.1837923906815	9.59264688034621
ACC-RE	ACC-RE	ACC-RE	-0.674756149254845	1		10.3155437079986	10.3134446890918	10.419856561519	9.70917883770098	10.330421708117	8.37611906810346
CG9674-RA	CG9674-RA	CG9674-RA	-0.869958791193956	1		10.2909597278142	10.1206289281257	10.1668040495745	9.94805416256488	9.87226807244803	2
MF-RD	MF-RD	MF-RD	-0.0030587934419024	1		11.2963414419573	11.2630365131189	11.1582555814679	11.2903133501988	10.9641778767853	11.4221798235536
LNCRNA:CR42862-RB	LNCRNA:CR42862-RB	LNCRNA:CR42862-RB	2.14139336715148	1		7.98565054717197	7.3578680975846	9.01910817946884	10.5238329188787	10.7499622711776	9.80446995338399
CYP6D5-RA	CYP6D5-RA	CYP6D5-RA	0.0594869933906272	1		10.8874504380494	10.5319097846654	11.3179043382605	10.7859939940522	10.9976560848441	11.2082810192053
JON99FII-RA	JON99FII-RA	JON99FII-RA	-0.257303750397499	1		10.4441262036783	10.8782935241416	10.2883579157894	10.5277838067773	10.5978860289267	9.57288519811668
GPDH3-RA	GPDH3-RA	GPDH3-RA	0.157749974013306	1		11.4792973946896	11.4712499393546	11.5635558031119	11.4985748523576	11.56125959926	11.8967093429366
MF-RC	MF-RC	MF-RC	-0.567867008198768	1		10.2244718777931	10.3229627579619	9.91153116034743	10.2739190112282	10.0804507903799	2
SPN77BB-RA	SPN77BB-RA	SPN77BB-RA	0.223975724977626	1		10.1557105398068	10.4210589587804	10.9762229488723	9.98875226424719	10.3872040873695	11.5163653674744
CG31988-RA	CG31988-RA	CG31988-RA	0.337762804227949	1		11.3271020109911	11.2416167291999	11.2632215970986	11.2220532749372	11.475115019368	12.0276926513575
CG31029-RA	CG31029-RA	CG31029-RA	0.0819101024598347	1		11.1270757724086	11.2259748647038	11.1860310321581	11.2341940272126	11.4040265073057	11.1318364296739
PGK-RA	PGK-RA	PGK-RA	-0.303091715966339	1		10.685029319294	10.6462659770201	10.7656961577297	10.9223001954007	10.2912859125773	9.73725956830087
EEF1BETA-RB	EEF1BETA-RB	EEF1BETA-RB	-0.00426920843370218	1		11.1644229134779	10.9420659747598	10.9440508712502	11.1656964083084	10.9840852079518	10.886762460923
CG17377-RB	CG17377-RB	CG17377-RB	-0.306831834438932	1		10.3683596853991	10.4978598328912	10.523387060287	10.4673534212876	10.6147165501715	8.79819974025958
PRAT2-RB	PRAT2-RB	PRAT2-RB	-0.47349475878014	1		9.74953124471092	9.24574946745402	10.8181483196057	9.62562091476192	9.29258457722083	9.88280172292091
SPN28F-RA	SPN28F-RA	SPN28F-RA	0.185852796365286	1		10.6211765812048	10.3474198047125	11.1538497159715	10.3292974104046	10.9171066733056	11.3680252805412
ATPSYND-RA	ATPSYND-RA	ATPSYND-RA	-0.23242062634113	1		10.8857530746863	10.6225676979511	10.5352920127462	10.766063466069	10.0508144816345	10.4697381923814
RPS18-RA	RPS18-RA	RPS18-RA	0.144337837339321	1		11.4308455326757	11.4776557613037	11.2211997701137	11.5883263701205	11.2060705690945	11.732179694059
18SRRNA:CR41548-RB	18SRRNA:CR41548-RB	18SRRNA:CR41548-RB	-0.258488265259337	1		10.1282187427914	10.7945681044129	9.9840569753206	9.74129244269752	10.5369184863156	9.85443506136963
CG4363-RA	CG4363-RA	CG4363-RA	-0.308143504725068	1		10.4991893071442	10.1699841962821	10.6969514286864	9.09370966829892	10.2453819391926	10.7159676153824
PRM-RA	PRM-RA	PRM-RA	0.0132151133035212	1		10.895907428669	10.8633683930036	11.2410662145204	10.607102803759	10.9662500409851	11.3907784302916
SPN38F-RA	SPN38F-RA	SPN38F-RA	0.0750771511799566	1		10.7879708040349	10.9395932230881	11.2127524102574	10.513244013747	11.0532995399541	11.4737089986424
CG3739-RB	CG3739-RB	CG3739-RB	0.647215052557989	1		10.1715861703549	9.89034684997618	10.0171789440015	9.45630170748551	10.3453590136632	11.5046785494578
LPR2-RF	LPR2-RF	LPR2-RF	-0.40569650240812	1		10.6394226411599	9.99646167630179	10.6199828856798	9.92826304184744	9.89854795551496	10.274045574437
CG14718-RA	CG14718-RA	CG14718-RA	0.0357215329309956	1		11.0852892264179	11.0814914414135	11.200522015329	11.0559810927278	11.2639309511725	11.1469517066501
CG46059-RA	CG46059-RA	CG46059-RA	0.84480903532174	1		9.7332631923083	9.69747291502127	9.59468059654371	9.47824542049737	9.76049151382078	11.4609982208103
PUG-RA	PUG-RA	PUG-RA	0.0986470783782733	1		10.1500654036024	9.16549320874003	10.9402183171839	10.5512645815765	10.2270643584411	10.2709826775934
CG7886-RA	CG7886-RA	CG7886-RA	0.0988214502126819	1		11.0346171543944	11.0854114319736	11.2248799934283	11.1409756595389	11.3731234440113	11.1165611099889
CG9130-RA	CG9130-RA	CG9130-RA	-0.0802304112717614	1		10.9297974005342	10.9259168067671	10.9699709883896	10.9332639444181	10.9703854618624	10.6608719768557
CG9133-RC	CG9133-RC	CG9133-RC	-0.0802304112717614	1		10.9297974005342	10.9259168067671	10.9699709883896	10.9332639444181	10.9703854618624	10.6608719768557
CG31883-RA	CG31883-RA	CG31883-RA	-0.18547851638648	1		10.3003340667997	10.778746273259	10.8402527555147	10.0486414161926	10.7848197286519	10.4935839166966
MP20-RA	MP20-RA	MP20-RA	0.0215270317674438	1		11.0335955558345	11.1680056616931	10.7105149995151	11.082188443465	10.8875256411921	11.0385608005974
CG14292-RA	CG14292-RA	CG14292-RA	-0.279023758820055	1		10.4954841730928	10.9158882527108	10.7438763077961	10.1253917579358	10.4848702630791	10.6852356146953
CYP6W1-RA	CYP6W1-RA	CYP6W1-RA	-0.053671343220029	1		9.58215298705264	9.77718838853119	10.9699709883896	10.1149244069184	10.0702114151901	10.3801905827058
FAU-RA	FAU-RA	FAU-RA	-0.0859143477666098	1		10.9115623865093	10.9948256733711	10.6350765363518	10.7793810304975	10.7659110493424	10.7635985621108
CG42807-RA	CG42807-RA	CG42807-RA	0.174762339581402	1		9.15795070410857	9.02793655410674	10.0412325998212	6.18261695033561	8.47669213010674	10.9608607593878
LMANV-RA	LMANV-RA	LMANV-RA	4.26865992436655	0.0296660482705644		6.36982765094473	3.17851808431625	6.43888362265389	10.2644790290751	10.3314938026492	9.45907478688551
UFD4-RA	UFD4-RA	UFD4-RA	-0.0606622675720667	1		11.0579164471656	11.0202066752569	11.1881870505521	11.2325811511742	10.8787517824729	10.9561011021417
ND-49-RA	ND-49-RA	ND-49-RA	-0.282161791089877	1		10.6804677172698	10.4784008035712	10.2278131510746	10.6584595989827	10.0165626993589	9.74831396949156
PST-RG	PST-RG	PST-RG	-0.0392957583983736	1		10.9805108060609	10.9013489681069	10.6832591280394	11.1631586441288	10.6417622197452	10.5876745768872
CG31523-RA	CG31523-RA	CG31523-RA	0.12668621670624	1		10.0913833153436	8.89130546952017	9.7457745040286	10.9322706757651	8.70230441041552	8.10742526193648
LNCRNA:CR32652-RB	LNCRNA:CR32652-RB	LNCRNA:CR32652-RB	0.782957546046548	1		9.85738940949259	9.83687130114328	9.83516551158174	9.60083054576381	10.0714953184445	11.4922388864168
MST57DB-RA	MST57DB-RA	MST57DB-RA	0.909084815594176	1		9.5163948307357	8.78787999980379	9.35665183891714	9.21954489322267	8.75758946207956	11.2273682843742
FEST-RA	FEST-RA	FEST-RA	0.246449323602381	1		11.3115930117642	11.1531419566734	11.306040782818	11.2374143799528	11.4232615179807	11.7969623938841
AWD-RE	AWD-RE	AWD-RE	-0.0781761189237617	1		10.900957929179	10.6859019437806	10.9780932660552	10.5870471564139	10.4458016546804	11.1994475738834
AQZ-RC	AQZ-RC	AQZ-RC	1.48516934766441	1		8.55732829058313	8.14363548720613	8.73930742845157	8.62800844979776	8.6687658140539	11.1157077202082
CG3902-RA	CG3902-RA	CG3902-RA	-0.151354482824065	1		10.6467905654108	10.1336678829312	10.9636918168937	10.434058090852	10.2757750457966	10.6725250360685
RPS27-RB	RPS27-RB	RPS27-RB	0.205958127890929	1		11.3669865418821	11.2188548226971	11.154401185548	11.3599282595408	11.1711651308185	11.7695537940057
CG7953-RA	CG7953-RA	CG7953-RA	-0.315351388545592	1		10.0576086707165	9.71058511773077	10.8202350574233	9.46456976266174	10.0351069501245	10.2632968650309
CG10911-RA	CG10911-RA	CG10911-RA	0.158191200352559	1		11.167220291944	11.1152985904022	11.1577055835467	10.9839936824357	11.2407221547234	11.618698452088
XRP1-RA	XRP1-RA	XRP1-RA	0.0657106728773045	1		10.9564554199222	10.6932598372033	10.6500139090069	11.1521097873133	10.8535987715517	10.4180644214141
JON99CI-RA	JON99CI-RA	JON99CI-RA	-0.360683575489423	1		10.2841035630564	10.1008468380784	10.6215791477973	9.21301643949602	10.438854533108	10.0671348461763
CG3906-RA	CG3906-RA	CG3906-RA	-0.289330192455774	1		10.5586338776539	10.8607568828668	10.4078807994587	10.1766187674539	10.2679566250166	10.5311918067068
14-3-3ZETA-RJ	14-3-3ZETA-RJ	14-3-3ZETA-RJ	-0.259142243124176	1		10.6474585145826	10.628720748403	10.51911137101	10.5845204829635	10.4693695458529	9.87273467946182
ALD1-RL	ALD1-RL	ALD1-RL	0.140370971844075	1		10.4075291069896	9.76047339748341	10.1906581068888	10.3383239479347	10.7824696524121	9.41535725785034
CG16758-RD	CG16758-RD	CG16758-RD	2.24627818832315	NA		6.64063926302947	7.49890363653627	7.5796086313087	7.34700421208746	7.17695327609869	10.8817515199102
PGM2A-RA	PGM2A-RA	PGM2A-RA	0.0482401109134107	1		11.0619303645153	11.0155183131222	11.0855160724552	11.0237041159583	11.1771410634172	11.1002597481939
CHB-RC	CHB-RC	CHB-RC	0.238965504380892	1		11.0990274722802	10.9562026310678	11.0866722672269	11.274724687295	11.4357776941863	11.1335237466316
CG3699-RA	CG3699-RA	CG3699-RA	-0.579172107762488	1		9.22750156447042	8.85502557072045	10.5579777933495	8.2800479270566	8.96800009935497	9.83382614993715
SCSBETAA-RG	SCSBETAA-RG	SCSBETAA-RG	-0.385896928367901	1		10.4487320540413	9.90182471613975	10.6071488049374	10.1323280369768	10.1057357274281	9.59509816576987
CG17571-RA	CG17571-RA	CG17571-RA	-0.706212287996201	1		10.255472342416	10.2854817846249	9.97908469679598	9.77048541898683	9.81516458629002	8.50162787076438
ALD1-RB	ALD1-RB	ALD1-RB	0.954755380848174	1		9.51931707865687	9.8302121780284	9.72513456583341	10.1799700851913	9.62889501695373	11.4843266303903
EIF3B-RA	EIF3B-RA	EIF3B-RA	-0.0654013993561789	1		10.7891819379296	10.6148392966374	10.6647982066807	10.8755270556084	10.7483576531917	10.1578091698427
ALAS-RA	ALAS-RA	ALAS-RA	-0.0849311405591862	1		10.6088830659888	10.3220137718707	10.2833244054961	10.9441450025295	10.2316656035706	9.41535725785034
GEL-RB	GEL-RB	GEL-RB	0.72070644939405	1		10.9242959374998	9.81004837705663	10.6916420758581	11.5192282277461	10.8393492899622	11.3629998304516
LAMP1-RA	LAMP1-RA	LAMP1-RA	0.134451530057842	1		11.2108041887903	11.1727509415964	11.1795435770848	11.1314868903197	11.1286258070247	11.643778564745
SHMT-RC	SHMT-RC	SHMT-RC	-0.0742352747592896	1		9.54964853422521	9.17393314383899	10.775049894485	9.82715682405888	9.55371704578103	10.3058194012632
CYT-C1-RA	CYT-C1-RA	CYT-C1-RA	0.0334828906116689	1		10.9921268240563	10.9165170838036	10.6809643903462	11.2731565166574	10.5599699512792	10.782004035285
CYT-C-P-RA	CYT-C-P-RA	CYT-C-P-RA	-0.043039371530387	1		10.9730697994434	10.8122471708963	10.9414969667921	11.1699161203222	10.3737371135735	10.9494110905587
CG17752-RA	CG17752-RA	CG17752-RA	-0.74659416443493	1		9.95342684939797	10.4715704504591	9.50930811832738	9.34426888375432	9.50513554445583	8.96289254959335
TER94-RA	TER94-RA	TER94-RA	-0.023020068719532	1		10.7304997775844	10.3086620025928	10.4444161146556	11.0171611522128	10.3131589512856	9.88880840193893
ATPSYNGAMMA-RC	ATPSYNGAMMA-RC	ATPSYNGAMMA-RC	-0.382801523277817	1		10.5486566321536	10.4059124050492	10.3845672766358	10.4837172976028	9.94271500041551	9.64799881350806
ACTN-RD	ACTN-RD	ACTN-RD	-0.312052266605617	1		10.5146477891893	10.4465357562292	10.5001463239633	10.6244256639212	10.1979692473738	9.48838010403941
TPI-RB	TPI-RB	TPI-RB	-0.42945887649454	1		10.4850588872542	10.4664263797992	10.4226061383391	10.3443104156879	10.0442904475878	9.6097190523754
MACON1-RE	MACON1-RE	MACON1-RE	1.96451026521233	1		3.31319875845549	8.32509266594278	8.3654275057866	8.47271471638618	8.16651853581189	10.8917560575611
BG642163-RA	BG642163-RA	BG642163-RA	-0.0354571722774611	1		10.6347142943346	10.7522196085161	10.8388811062023	10.12365246489	10.823434367879	11.0313384922145
VHASFD-RA	VHASFD-RA	VHASFD-RA	-0.381938504738839	1		10.3748277758008	10.5335503772127	10.3760813201235	10.289516335182	10.2879761653135	9.40141931855243
CG9133-RB	CG9133-RB	CG9133-RB	0.202577394624475	1		11.0386963298405	11.0674038805759	11.1604534787931	10.9001195295115	11.2667359192313	11.6199026817567
CG4847-RA	CG4847-RA	CG4847-RA	-0.396826298955964	1		9.98442185116006	10.0478772302261	10.3939379427864	9.82715682405888	10.3830737761714	8.46457209670957
GSTE12-RA	GSTE12-RA	GSTE12-RA	-0.0712918063374553	1		10.9165584736219	10.5739703316129	10.7814902146533	10.7649480999086	10.5916354797586	10.7193422198825
CG10514-RA	CG10514-RA	CG10514-RA	-0.408064407401147	1		10.289248738839	10.5771555315053	9.74284395863891	9.75259052608764	9.9413111621133	9.80870044539263
MHC-RI	MHC-RI	MHC-RI	-0.190374225551234	1		10.5776830097127	10.4157312555859	10.0062225629447	10.1799700851913	10.3830737761714	9.88079392616738
EIF3C-RA	EIF3C-RA	EIF3C-RA	0.0402520695037619	1		10.8344674718468	10.8698765611852	10.646882025804	11.1254159260825	10.8662300933394	10.3985502845504
RPL36-RA	RPL36-RA	RPL36-RA	-0.38532801886245	1		10.3610482520112	10.0375084362004	10.0996686041266	10.3217319126441	10.0125577285327	8.41548617312253
POF-RA	POF-RA	POF-RA	0.0636903981929542	1		10.9575331086081	10.8981687712515	11.0408796099393	10.8858249128702	11.1298587854621	11.0617866840958
CG4669-RA	CG4669-RA	CG4669-RA	-0.0189270195238572	1		10.748667712014	10.6998500084886	10.8504987666845	10.6846484527065	10.9551639460129	10.576553546612
ALPHA-SPEC-RA	ALPHA-SPEC-RA	ALPHA-SPEC-RA	0.123411258121678	1		10.9071068486787	11.0548920038912	11.0337037686286	11.4242200718525	11.1464016742236	10.7114558286779
MST77F-RA	MST77F-RA	MST77F-RA	0.203231057642076	1		11.302291781807	11.1900179732714	11.3124789823994	11.5750235466562	11.4442270906666	11.3921886574546
VHA55-RA	VHA55-RA	VHA55-RA	5.17771850055092	NA		5.04246566355671	4.38169092593722	2	4.88607948207953	5.33529253482688	10.6455809042917
SCPR-A-RA	SCPR-A-RA	SCPR-A-RA	-0.208751328690274	1		10.5797841370259	10.3723861657736	10.3299600920814	10.1966108846203	10.4858335503297	9.93210944047336
CG11089-RB	CG11089-RB	CG11089-RB	0.225183740652104	1		8.03549132244963	7.41594699551165	10.2066990078365	8.24207544505269	8.09761329584497	10.3543774575281
CG10254-RA	CG10254-RA	CG10254-RA	0.015315218154463	1		10.2772146598868	9.87230888353062	10.3377500839448	10.6108323955252	10.5480291648458	8.80668504634905
RPS20-RA	RPS20-RA	RPS20-RA	0.387686535423783	1		11.4281270470486	11.2466265287483	11.2885629915896	11.5415454389027	11.5474853426424	11.9946528780027
EMP-RA	EMP-RA	EMP-RA	-0.134019923963225	1		10.7114614573146	10.3115335166843	10.4712229493178	10.7447226338046	10.2521915122402	10.0313805511832
VHA13-RA	VHA13-RA	VHA13-RA	-0.303335144702822	1		10.5769819533773	10.628720748403	10.5319006102433	10.3635966379443	10.2746607193087	10.1889755410047
LOST-RA	LOST-RA	LOST-RA	0.0738691405042488	1		11.1541192014235	11.0155183131222	11.1455522760795	11.2786376726152	11.059136010306	11.1970290358885
LNCRNA:CR42862-RC	LNCRNA:CR42862-RC	LNCRNA:CR42862-RC	1.30124895184594	1		8.91553984326307	9.63159516492633	9.01910817946884	10.3472943599352	10.8550905622939	10.2862325465657
OCN-RA	OCN-RA	OCN-RA	0.0712014261484758	1		10.9121183624654	10.866626146981	10.9440508712502	10.7196112489066	11.0688112952429	11.1157077202082
RPL30-RB	RPL30-RB	RPL30-RB	-0.0928459475592785	1		10.7304997775844	10.6888496057983	10.5001463239633	10.8034817891964	10.5790525475744	10.2083182236085
ATPCL-RF	ATPCL-RF	ATPCL-RF	0.0275486846811001	1		10.6640575211595	9.83687130114328	10.6223766170284	10.4755585603821	9.89420108432522	10.8285791860438
LNCRNA:CR31781-RD	LNCRNA:CR31781-RD	LNCRNA:CR31781-RD	-0.011586768621257	1		10.5874621954156	10.633318375531	9.98157297818993	10.8388944418528	10.3250492523819	9.95328215073778
OBP99C-RA	OBP99C-RA	OBP99C-RA	0.0567448472715075	1		10.8930939364656	10.5170598885376	11.015606441961	11.2244896126239	10.6486602158682	10.6955525247102
PDHB-RA	PDHB-RA	PDHB-RA	-0.182459723305155	1		10.6380789664432	10.5619628058293	10.6632490801899	10.7173065725622	10.4713162678768	10.0547213849428
CNBP-RA	CNBP-RA	CNBP-RA	-0.153555015473563	1		10.6374066594992	10.6424699062846	10.9737254149038	10.6512338984228	10.586256227216	10.5815068132592
HIS4R-RA	HIS4R-RA	HIS4R-RA	-0.619653759957821	1		9.98442185116006	10.2757123477138	9.92839599871103	9.77270675400801	9.94551858556983	7.92460433805079
IDH3B-RB	IDH3B-RB	IDH3B-RB	-0.310570668748025	1		10.4083175134228	10.3201139249406	10.3152395060647	10.4100001673297	10.2339607347098	9.20679069028231
CG34168-RA	CG34168-RA	CG34168-RA	-0.1851567969957	1		10.4193102018433	10.5795398249365	10.386446285378	10.1949554156196	10.6147165501715	9.94561888698634
LEVY-RB	LEVY-RB	LEVY-RB	-0.420983785533532	1		10.3764402774991	10.2589509539341	10.2288607900654	10.4071432658755	9.80284929720957	9.12093908875745
SCSALPHA1-RA	SCSALPHA1-RA	SCSALPHA1-RA	-0.168445257707115	1		10.6567774761449	10.2268618635242	10.0881692253287	10.120167575528	10.0031693321395	10.3830304045967
HSC70-4-RF	HSC70-4-RF	HSC70-4-RF	0.823779986412962	1		10.3003340667997	10.1519403083674	10.4596677585723	10.7514960097811	11.2745609402858	11.3027884480145
CG5945-RA	CG5945-RA	CG5945-RA	-0.732378359642685	1		10.2136879261909	10.1008468380784	9.81577400532717	9.85886697588768	9.10721254336246	8.79393829845128
D2HGDH-RB	D2HGDH-RB	D2HGDH-RB	0.0123885976935526	1		10.6915209751159	10.5137390505266	10.8781388449636	10.9695422577786	10.8081123130471	10.2786277616447
GBS-70E-RC	GBS-70E-RC	GBS-70E-RC	0.401857568635579	1		9.69241938892304	9.14202552606925	9.9852973718926	8.97139682856662	9.03006931009737	11.070621090059
FATP1-RE	FATP1-RE	FATP1-RE	-0.127549970777473	1		10.5748767380426	10.2913118491096	10.4791688235227	10.78158872142	10.3109865102154	9.68068016547536
GOT1-RA	GOT1-RA	GOT1-RA	0.00497677598279321	1		10.729869198037	10.5984736311682	10.9948178973856	10.5807221562889	10.4288716812352	11.2281581329211
CNX99A-RD	CNX99A-RD	CNX99A-RD	-0.353621090161656	1		10.1099185878571	9.95298731097852	10.3503197888956	10.1614407461845	10.2014918006545	8.41548617312253
CTRIP-RM	CTRIP-RM	CTRIP-RM	0.130528525936657	1		10.961835831046	10.9580363722652	11.1610024303317	11.2739408150461	11.2206100081604	10.9674980085841
ACT5C-RA	ACT5C-RA	ACT5C-RA	-10.8867287209	1		9.71935317191281	8.6794304882989	2	2	2	2
CG14355-RA	CG14355-RA	CG14355-RA	0.0504683145670412	1		10.958071651215	11.0131684061912	11.0450490935872	11.0468325491933	11.0688112952429	11.0511134883824
CG8042-RA	CG8042-RA	CG8042-RA	-0.141616653839593	1		10.5393298543725	10.4245998618865	10.5070715843781	10.5343446708784	10.5507935159183	9.8625968948325
CYP9F2-RA	CYP9F2-RA	CYP9F2-RA	-0.170471477042524	1		10.546509644327	10.3124894193599	10.7829175009441	10.2065040037874	10.4188192705664	10.5260624308222
SM-RJ	SM-RJ	SM-RJ	0.979370395304337	1		9.1710172038567	9.1844141000462	9.32956151551172	9.01708299651172	9.52776122436888	11.1577706398185
CG8547-RC	CG8547-RC	CG8547-RC	-0.329718126598386	1		10.4433571303329	10.3276983474793	10.204570497969	10.3003349891225	10.0637747039512	9.53253073951645
TWIN-RD	TWIN-RD	TWIN-RD	0.125850898440429	1		10.9916008473048	11.0758729136611	11.1752023431777	11.1219352989709	11.2492565506966	11.2485438654311
ATP6AP2-RA	ATP6AP2-RA	ATP6AP2-RA	-0.295363758650219	1		10.5043605605321	10.4732810728065	10.3817441668949	10.2015659243064	10.2385400722239	10.0277558989788
CUL3-RF	CUL3-RF	CUL3-RF	-0.0317605624341002	1		10.8467339327196	10.6225676979511	10.8076691145878	10.6560550509704	10.6742378791477	10.854387514126
CG31343-RA	CG31343-RA	CG31343-RA	0.79249158272597	1		10.0095786898588	10.0875064581315	9.88917541437578	10.990688458422	11.0454806676775	10.1726561452496
CG6230-RA	CG6230-RA	CG6230-RA	-0.0294365505916333	1		10.7567382767225	10.7027693383212	10.7157554744043	10.6799220671577	10.8027109168524	10.5938160844987
YPS-RA	YPS-RA	YPS-RA	-0.135741701062439	1		10.4146093021654	10.4175093436115	10.3493567670987	10.5705441216987	10.4839063322121	9.49627022116047
LNCRNA:ROX1-RB	LNCRNA:ROX1-RB	LNCRNA:ROX1-RB	0.686273936775296	1		10.3828723215513	10.2796280646826	10.3665935653974	10.4632332855084	10.7142417138477	11.6324867744427
HSP60A-RA	HSP60A-RA	HSP60A-RA	-0.293155758221772	1		10.356153296267	10.4500147534685	10.1156152852877	9.81642997390834	10.2735455314584	9.93210944047336
PAICS-RA	PAICS-RA	PAICS-RA	0.141714969900365	1		9.97167699515722	9.3885659888205	10.8006404503049	10.4796436964019	9.72503392574081	10.5889049717268
POE-RA	POE-RA	POE-RA	-0.350373767428343	1		8.69550695896813	9.45759501559484	7.93838971604152	2	10.0547147876914	2
ACT5C-RB	ACT5C-RB	ACT5C-RB	-0.295686738817754	1		10.2615932933518	10.4919652549705	10.196024915402	10.3247628742274	10.2073436769694	9.37883468748893
CG34034-RB	CG34034-RB	CG34034-RB	0.132987484738131	1		10.1697274910745	10.5530933326454	10.7786313989478	10.0264733015127	10.3611934873891	11.2747747550956
CHC-RA	CHC-RA	CHC-RA	-0.0277799138670839	1		10.6843785442476	10.4245998618865	10.2496553778934	10.8378340048119	9.82889477724498	10.4710733456406
CG8564-RA	CG8564-RA	CG8564-RA	-0.00138012014342054	1		10.7037752215123	10.6910564067264	10.713511887081	10.6231951911323	10.8610423473766	10.6011515489058
PGM1-RA	PGM1-RA	PGM1-RA	0.0980486547823936	1		11.023854118081	10.7034982486908	11.06043109635	11.1504024276113	10.7988403578679	11.1335237466316
TTLL3B-RB	TTLL3B-RB	TTLL3B-RB	-0.179325527546776	1		10.4098930349162	10.4902766567483	10.513104037178	10.3428161259699	10.540631561397	9.92628072648295
SARM-RL	SARM-RL	SARM-RL	-0.0226912412862616	1		9.19680044416015	9.67832016402421	9.04074569879002	7.62787197426005	10.3538256885306	8.62670291822025
GNMT-RA	GNMT-RA	GNMT-RA	0.492893519081113	1		9.04892625032849	8.44849094172256	10.4596677585723	10.0020671056772	9.18043933611801	10.6514812814344
CG42369-RA	CG42369-RA	CG42369-RA	0.185806999883842	1		10.8274109530507	10.2217828365416	10.3260492655604	10.7638318707769	10.5808568424296	10.6573576252975
TUD-RA	TUD-RA	TUD-RA	0.121254164041127	1		11.1356706936313	11.0090468363306	11.0420721210893	11.2171682216877	10.9530757857815	11.3565127079057
LMANII-RB	LMANII-RB	LMANII-RB	1.57470959150045	1		9.27149561356969	8.73752381781648	8.75393662416366	10.5819893766422	10.6529547748249	10.2679132642654
CG31705-RA	CG31705-RA	CG31705-RA	-0.118258453719332	1		10.5407686737136	10.0177172548991	10.1906581068888	10.5473775624205	10.0534158569229	9.72611981022001
SSP5-RA	SSP5-RA	SSP5-RA	0.0403991558998144	1		10.8000366315124	10.7718127225811	10.9215494080025	10.7080508730479	10.9348506606875	10.9608607593878
ACP32CD-RA	ACP32CD-RA	ACP32CD-RA	-0.0827398338788947	1		10.2019136234626	10.7918289161756	10.5259464045866	10.2676325579529	10.6208681063123	10.4194482399682
CG10477-RB	CG10477-RB	CG10477-RB	-0.684013730249394	1		10.0465100886818	10.1041627473408	10.0025518671472	9.0057963705585	9.77474940373091	9.21318780230623
PDK-RC	PDK-RC	PDK-RC	1.15490034673648	1		9.76930486916455	9.69600861994228	9.86512084911754	10.5198711815702	10.7690797562383	11.3658736593954
CG7720-RA	CG7720-RA	CG7720-RA	-0.583421304611135	1		9.90732298101691	10.2529883646958	9.4566230026357	9.38839393894418	9.73316933240875	8.66454050349605
EPSILONTRY-RA	EPSILONTRY-RA	EPSILONTRY-RA	-0.393016113970173	1		9.83879453865806	10.2757123477138	9.2030699693227	10.0301917230076	9.57197511490828	8.16135235557125
EIF3A-RA	EIF3A-RA	EIF3A-RA	-0.161067214708841	1		10.3364056810952	10.4245998618865	10.4389944532001	10.6928825510939	10.3066317894513	9.46444749402898
NOT1-RG	NOT1-RG	NOT1-RG	0.130399154486102	1		10.8612021661679	10.7986671599074	11.0756508249694	10.7671779705916	10.9607176420765	11.3507217863263
SM-RB	SM-RB	SM-RB	0.0953399224747089	1		10.5407686737136	10.5392778036461	10.7082632413452	10.6354529464923	10.9544682283715	10.4400477982486
AKR1B-RA	AKR1B-RA	AKR1B-RA	-0.478298165592321	1		9.4657889989115	9.27742573744896	10.399531265826	8.80773045480968	8.63094987915856	10.0794424081218
TSP42EE-RA	TSP42EE-RA	TSP42EE-RA	-0.265268572333369	1		10.4571381112613	10.393318252425	10.2444847627946	9.81427499969753	10.009881557984	10.4194482399682
INOS-RA	INOS-RA	INOS-RA	0.132475900547206	1		10.6026968005196	10.6799884903191	10.6601458280309	11.1435527110039	10.8550905622939	10.1808389181058
CPR-RA	CPR-RA	CPR-RA	0.39243053861869	1		10.2475641953096	9.2596934906178	9.39075110094586	10.8132263113015	9.80130246795137	9.19714152006935
CG10527-RA	CG10527-RA	CG10527-RA	-0.288534460844142	1		10.2909597278142	10.344618905525	10.0086645151282	10.1631351000575	10.1379572586533	9.37027346104718
GPDH1-RC	GPDH1-RC	GPDH1-RC	0.0150738543249102	1		10.6758916463307	10.3038634082319	10.7037491538672	11.0311456329462	10.2442438789219	10.3572684963006
OBP19D-RB	OBP19D-RB	OBP19D-RB	-0.113235531389122	1		10.6461223068439	10.7606492609744	10.5662902260299	10.5317239045271	10.336842357361	10.7460586002068
CG30376-RA	CG30376-RA	CG30376-RA	-0.0332960430961503	1		10.5443594566367	10.6117363066129	10.5621399964402	10.5238329188787	10.7419212743278	10.3192254165378
EIF4A-RE	EIF4A-RE	EIF4A-RE	0.853974045559966	1		9.47334328325242	9.5349834933057	9.32564960692234	9.78596341524814	9.170887860215	11.1783509714825
DROJ2-RA	DROJ2-RA	DROJ2-RA	0.309405974122775	1		11.3370734841704	11.2541087595721	11.4924935041013	11.7649636137378	11.616398085977	11.6354668774289
ACP33A-RA	ACP33A-RA	ACP33A-RA	0.696771756094786	1		9.33423966615807	9.40658304424383	9.35856753522209	8.80339115617902	9.28596344871262	11.0582377184463
TALDO-RA	TALDO-RA	TALDO-RA	-0.140077113649817	1		10.2702927041506	10.0941920676061	10.7999356968384	10.1698926862727	10.1019711222245	10.5324713061965
GCS2ALPHA-RB	GCS2ALPHA-RB	GCS2ALPHA-RB	-0.271633672241771	1		10.4325468326407	10.1433703411081	10.4958010940857	10.395658747832	9.83495539042564	9.99657303644159
UQCR-Q-RD	UQCR-Q-RD	UQCR-Q-RD	0.210380681419618	1		10.6033854747651	10.2207648819206	10.0483711831677	10.3049468346776	9.95667875976067	11.067976443904
BEL-RA	BEL-RA	BEL-RA	-0.14586066983038	1		10.3045750765082	10.3239111202327	10.4097297072929	10.4755585603821	10.4318737965871	9.5041174217376
HSC70-2-RA	HSC70-2-RA	HSC70-2-RA	-0.0374413310203066	1		10.3618624657124	10.5028932298352	10.5654611346863	10.4354608464787	10.7240717239623	10.0951136872576
MEN-B-RA	MEN-B-RA	MEN-B-RA	0.12383966854052	1		10.2918144619617	9.92200702750904	10.5285012166425	9.70220335417655	10.0918838830256	11.0412598719748
CTSF-RB	CTSF-RB	CTSF-RB	-0.166067601743179	1		10.4991893071442	10.4413014793895	10.4115762486634	10.4057126908233	10.3923504031871	10.025940152157
CG1324-RA	CG1324-RA	CG1324-RA	-0.122560245465928	1		10.4517944721116	10.566777815378	10.5974477599441	10.3913283738548	10.5907403293723	10.2462425526153
ORB-RD	ORB-RD	ORB-RD	0.0448083529526618	1		10.7386723288262	10.8776478060018	10.8953962332462	10.7837930391742	10.9446927888942	10.9145065658265
DP1-RA	DP1-RA	DP1-RA	-0.0772549932481735	1		10.552941046212	10.5137390505266	10.6071488049374	10.794764389004	10.4915998058654	10.0671348461763
OGDH-RI	OGDH-RI	OGDH-RI	-0.0168532049394625	1		10.8072279857666	10.723040896414	10.9331654152612	10.8271865420996	10.5636242445654	10.9993087351712
HACD1-RA	HACD1-RA	HACD1-RA	-0.312136462860576	1		10.3011832666925	10.2971184485555	10.3221278088328	10.3547273304198	10.0178952227863	9.48574044663191
ACSL-RI	ACSL-RI	ACSL-RI	0.237208585873809	1		10.0291880130643	10.3576434946899	10.6640238513615	9.812116801755	10.5387762184021	11.1685090441049
UBI-P63E-RB	UBI-P63E-RB	UBI-P63E-RB	0.242940578503967	1		10.9926526091175	10.7273479899672	11.05276059522	10.9627483977914	11.032354302739	11.4717094639263
CG9691-RB	CG9691-RB	CG9691-RB	-0.524209019015588	1		10.1425040296067	9.30650358657445	10.0400393942459	9.39993620276269	9.48407893151579	9.15456622360415
GART-RA	GART-RA	GART-RA	0.185842166553852	1		8.48143899333596	8.14792604685105	10.3483931020401	9.16984581703149	9.36347932874519	9.93016915118053
HSP60C-RA	HSP60C-RA	HSP60C-RA	0.187849179673417	1		10.5978668540397	11.0876466537038	10.6778990512666	10.9916423239548	11.03827595089	10.94268991172
BARAA1-RA	BARAA1-RA	BARAA1-RA	0.373881410047683	1		9.36217784976303	8.57814692254281	10.0495575204789	9.03199577748774	8.77029550387115	10.7798508333792
CG9336-RA	CG9336-RA	CG9336-RA	-0.402139173690588	1		10.0230243414181	10.3464867757157	9.55011335311826	9.60831248678226	9.73802864667619	9.46712636304106
RFESP-RE	RFESP-RE	RFESP-RE	0.0341068215745801	1		10.5407686737136	10.0188889879915	10.0881692253287	10.760477992175	9.67523388650981	10.1693699964849
CPR-RB	CPR-RB	CPR-RB	0.406042163139445	1		8.37898637258315	9.57854600057796	9.67066347125887	6.67587211449853	9.60249318241225	10.6886827887174
CG42481-RB	CG42481-RB	CG42481-RB	0.147599364285861	1		9.91843447256223	10.1063691269986	10.386446285378	9.47552064006342	9.799753978433	11.0846445716539
AFG3L2-RA	AFG3L2-RA	AFG3L2-RA	-0.300312879256686	1		10.1234253732925	10.0235664268629	10.2257155880412	10.2341716143353	10.0586045777485	8.82768250412209
PGLYM78-RB	PGLYM78-RB	PGLYM78-RB	-0.453596657462097	1		10.2055467313878	9.37947237547449	9.75015919072548	9.24536723441021	9.01946470011614	9.74169149823981
NRV1-RA	NRV1-RA	NRV1-RA	0.176071145823565	1		10.8060319133083	10.9683837752264	11.0396861122612	10.9142738996501	10.7338352089127	11.5659420118592
GP93-RA	GP93-RA	GP93-RA	0.216496310017414	1		10.9821003265831	11.0657040916956	11.3701151858281	11.3877299234383	11.3297893302885	11.3773120687153
CG15109-RE	CG15109-RE	CG15109-RE	0.578500836711112	1		10.1070077512323	10.1195370104157	10.3309361444877	10.0919812034926	10.4248591182309	11.430439367418
CG42688-RB	CG42688-RB	CG42688-RB	0.762018838613506	1		9.92946103819573	9.42967379281963	8.89524811323493	9.62562091476192	9.59000500325084	11.0103706592854
BB8-RA	BB8-RA	BB8-RA	-0.0614820296927775	1		10.41774493661	10.3604192454793	10.5412078511371	10.4396609483467	10.5987767579409	10.045788774252
BOL-RB	BOL-RB	BOL-RB	0.254950480557168	1		10.9952786639512	11.0207916506992	11.2601504984759	11.1665413386614	11.3108892122585	11.5508683090014
ZASP52-RF	ZASP52-RF	ZASP52-RF	-0.288858638146381	1		10.1660029332282	10.5137390505266	9.9828155113659	10.1461013436518	9.5314979119277	10.0985731964831
UNC-89-RG	UNC-89-RG	UNC-89-RG	-0.0659425588582541	1		10.0894183091525	10.4655672486396	10.0870142300969	10.4769215580676	10.3861726176088	9.38167717696955
SREBP-RC	SREBP-RC	SREBP-RC	-0.0245829562939598	1		10.5479413244973	10.3585693384748	10.2183500076064	10.7242095858935	10.27019478639	9.97791031419242
ABCD3-RA	ABCD3-RA	ABCD3-RA	0.297811913955282	1		10.4820663443998	10.4130600078104	9.89710529414516	11.1521097873133	10.2645928590313	10.1020244298229
LSP2-RA	LSP2-RA	LSP2-RA	1.75329707825704	1		6.55209409503262	5.65323753472541	8.56776111832511	7.62787197426005	6.34926528667217	10.5092648788382
CG42782-RA	CG42782-RA	CG42782-RA	0.575424858358798	1		9.85044438881161	9.72501581149188	10.3560844591201	9.96951533211518	10.0791748357332	11.2877134935796
CG9254-RA	CG9254-RA	CG9254-RA	0.128237976751681	1		10.7152892733455	10.7959357507011	10.7504569836802	10.794764389004	10.9996807507624	10.8399917698921
MLP60A-RE	MLP60A-RE	MLP60A-RE	-0.789909760162877	1		9.91843447256223	9.85272889830875	9.59792774689316	9.42557353735927	9.2249647806007	8.02982200842565
NNA1-RH	NNA1-RH	NNA1-RH	-0.000558067473300542	1		10.5414875456339	10.4928088135039	10.6732887960275	10.6330097130357	10.7051716514866	10.3471244124458
CG2918-RA	CG2918-RA	CG2918-RA	-0.340311494816943	1		9.98759055053218	10.0627240276835	10.5352920127462	9.89602145255539	9.97600371022913	9.74831396949156
ASPR-RA	ASPR-RA	ASPR-RA	-0.540239193252495	1		10.0805425095265	10.0740415695279	9.81995132627928	9.84626642906813	9.41293535530715	8.99294614607491
MSOPA-RA	MSOPA-RA	MSOPA-RA	-0.239692847130803	1		9.99075230550182	10.223816593531	10.61358011661	10.1580460569942	10.1634670007592	9.83382614993715
ACBP2-RA	ACBP2-RA	ACBP2-RA	0.00834269236711892	1		10.511716058445	10.3105769802255	10.7864795511834	10.5421785254995	10.0271885836839	10.9580068497886
FIZ-RA	FIZ-RA	FIZ-RA	-0.292600354313374	1		10.069619625779	10.2023177966976	10.5105217882953	9.83992464380397	10.1634670007592	9.91651356486247
MST84DB-RA	MST84DB-RA	MST84DB-RA	-0.147424804921689	1		10.1547712163914	10.3714691493632	10.2309537885198	10.116674247885	10.4298730806379	9.67837017668544
EFF-RA	EFF-RA	EFF-RA	0.0733205995714247	1		10.5999388114177	10.4094906328827	10.4280896208034	10.4326539699758	10.7117737102069	10.502751845175
SYP-RS	SYP-RS	SYP-RS	-0.199598841275448	1		9.56245502472089	9.9081620704672	10.0000995377316	9.7276169050236	10.2623459832877	8.2818866291871
DESAT1-RA	DESAT1-RA	DESAT1-RA	-0.211165138070827	1		9.99075230550182	10.1336678829312	10.4060295190876	9.1183733974451	9.98693141795084	10.5040568062742
MSR-110-RA	MSR-110-RA	MSR-110-RA	-0.320384670876692	1		10.2875357182773	9.99050134428608	10.1325076517802	10.238999526678	9.43305192869299	9.67837017668544
PORIN2-RA	PORIN2-RA	PORIN2-RA	-0.147060537707896	1		10.2404981540907	10.3427486138505	10.2444847627946	10.1614407461845	10.4046271743309	9.74610985506545
EFF-RB	EFF-RB	EFF-RB	0.144957441924872	1		10.272892331029	10.5376437149398	10.8626986938912	10.395658747832	10.3517136735027	11.2383870059742
REGUCALCIN-RC	REGUCALCIN-RC	REGUCALCIN-RC	-0.195220689102245	1		10.4317715600485	10.1657588338106	10.4152622561909	10.2941628387491	9.72666468128082	10.3485779415285
OGDH-RF	OGDH-RF	OGDH-RF	-0.652392908485074	1		9.73577794065023	10.0570317880829	9.87318368311367	9.13573572012563	9.71027357736272	8.71048328867438
CG32445-RA	CG32445-RA	CG32445-RA	-0.190300286099803	1		10.0646272077502	10.2207648819206	10.139209603242	10.0794743597525	10.3011698386115	9.29688232551026
USP47-RA	USP47-RA	USP47-RA	0.07023425672313	1		10.7152892733455	10.8088641332046	10.7807760416427	10.884798428597	10.8706619334391	10.755951054698
ATPSYNF-RB	ATPSYNF-RB	ATPSYNF-RB	-0.285584629223035	1		10.3172238124645	9.91698785696094	9.92710567971666	10.013382830236	9.40684527596474	9.8625968948325
CG3085-RA	CG3085-RA	CG3085-RA	-0.12060359577793	1		10.244918483831	10.4316557022402	10.3532050032893	10.3738757156504	10.4218423551267	9.79810086410105
CG2852-RA	CG2852-RA	CG2852-RA	-0.164422405996342	1		10.4302197639004	10.2971184485555	10.2903664128934	10.12365246489	10.230516667332	10.1726561452496
SAP-R-RB	SAP-R-RB	SAP-R-RB	1.59855332844139	1		8.01078615522189	8.48625558630472	2	7.60810495441321	7.6523140314382	10.5105639646259
CG3330-RA	CG3330-RA	CG3330-RA	0.142403935640787	1		10.7050591079238	10.6515637513337	10.7664178329639	10.6739922272437	10.9418875969506	10.9184268114329
CG7630-RA	CG7630-RA	CG7630-RA	-0.261787025807618	1		10.2046393117819	9.90182471613975	9.78048444229993	10.3126006330417	9.35506928350544	9.20999279200278
SCCPDH1-RB	SCCPDH1-RB	SCCPDH1-RB	-0.465899089786939	1		10.0189005486201	10.0785438434886	10.1503107976034	10.1079037417349	9.40072937941932	9.18417474159898
CG1213-RA	CG1213-RA	CG1213-RA	-0.187606854683238	1		10.2091707131128	9.81949323226273	10.1547274673691	10.0902011359743	10.1231751529099	9.29688232551026
PIF1A-RG	PIF1A-RG	PIF1A-RG	0.143739078206182	1		10.140607477612	9.93943787529	10.1436603367479	11.0077622839413	9.57378827727035	9.57039584572041
PIF1B-RC	PIF1B-RC	PIF1B-RC	0.143739078206182	1		10.140607477612	9.93943787529	10.1436603367479	11.0077622839413	9.57378827727035	9.57039584572041
RPS14B-RA	RPS14B-RA	RPS14B-RA	-0.0724107558395797	1		10.5183040945116	10.3650336617761	10.2558357533916	10.3502721451898	10.3239723562758	10.2602110385311
SAR1-RA	SAR1-RA	SAR1-RA	-0.343095325836144	1		10.085480249255	9.83421133918309	9.96280540906739	10.0227452713376	9.82737563745033	8.70141103086265
MST87F-RA	MST87F-RA	MST87F-RA	0.209239750742803	1		10.5727684462372	10.9000777304709	10.7656961577297	10.5958558276822	10.9291962937494	11.277829620291
MGSTL-RA	MGSTL-RA	MGSTL-RA	-0.148293289776539	1		10.4043711656834	10.1315028910479	10.0159656692326	10.2373920170497	10.009881557984	9.86666056123076
LNCRNA:CR32690-RB	LNCRNA:CR32690-RB	LNCRNA:CR32690-RB	0.803399106183106	1		9.31418769737464	9.31033672621929	9.38700185159026	9.32017180914564	9.33168563280876	11.0331474617401
CG3517-RA	CG3517-RA	CG3517-RA	-0.0400752571828751	1		10.3844758618556	10.4902766567483	10.4975407568309	10.3398228953144	10.6014456500791	10.2892632716697
DPPIII-RC	DPPIII-RC	DPPIII-RC	-0.090438257307003	1		10.2650793550579	10.4050164596724	10.0695774148919	10.0339005852262	10.3913226075921	10.0295693634106
MPC1-RB	MPC1-RB	MPC1-RB	-0.25894503903721	1		10.2046393117819	9.83952636783579	9.91283547802572	9.97338329373649	9.93427140677876	9.16780064012216
RPL35-RB	RPL35-RB	RPL35-RB	0.123393884545124	1		10.3788556557717	9.70039705405194	9.5484359796817	9.94805416256488	9.61487418910645	10.4522678124693
EIF1A-RA	EIF1A-RA	EIF1A-RA	-0.163618654701842	1		10.008539199912	9.78271729212271	10.432643322184	10.1409517506517	10.1550137726489	9.39017119638255
VHA68-2-RD	VHA68-2-RD	VHA68-2-RD	3.74801549294544	NA		5.33558732204789	5.41770207663186	4.53383964085092	2	2	10.3117930149304
CG8526-RA	CG8526-RA	CG8526-RA	-0.0327974576340747	1		10.4783169155658	10.4175093436115	10.5462593335806	10.4632332855084	10.5727196859469	10.2937974549831
GSTT4-RA	GSTT4-RA	GSTT4-RA	0.0437990776739668	1		10.4309958706179	10.2369665878563	10.754099985937	10.2517955264761	10.4858335503297	10.8086513666908
UGP-RD	UGP-RD	UGP-RD	-0.173468300409845	1		10.3553358531837	9.878776934807	10.3073266760643	10.2676325579529	9.87961618800834	9.88880840193893
VHAAC45-RB	VHAAC45-RB	VHAAC45-RB	-0.0506969122574901	1		10.4984490411859	10.4894316159028	10.3474287928599	10.3826284357615	10.4576337254163	10.3442129535561
IM33-RA	IM33-RA	IM33-RA	-0.241549076919138	1		10.0884348014894	9.89034684997618	10.3416293628505	9.51586166041974	9.43504824414398	10.4509151333461
CG5214-RA	CG5214-RA	CG5214-RA	0.0681151451155012	1		10.7727452136319	10.8088641332046	10.6554783979181	10.9954514919023	10.6623580449669	10.7701214572573
14-3-3ZETA-RK	14-3-3ZETA-RK	14-3-3ZETA-RK	2.98665325383382	1		2	7.53865913780721	2	2	7.30472579942684	10.3354431568489
EIF5B-RB	EIF5B-RB	EIF5B-RB	-0.39512873808666	1		9.74953124471092	9.86450874867922	9.96657850503341	9.80779069599316	9.9200879970881	8.02982200842565
SALTO-RA	SALTO-RA	SALTO-RA	0.160153284724041	1		10.6758916463307	10.4978598328912	10.6725189857945	10.4673534212876	10.7651177839721	11.0430564516535
WUPA-RC	WUPA-RC	WUPA-RC	-0.0860980704048519	1		10.4783169155658	10.4175093436115	10.4317337310409	10.3826284357615	10.4015677617587	10.2816744876918
PPI1-RA	PPI1-RA	PPI1-RA	0.0860080259174641	1		10.562180523591	10.7416128032696	10.6398103308641	10.6512338984228	10.8393492899622	10.7057961806274
JUPITER-RB	JUPITER-RB	JUPITER-RB	0.410427772117686	1		10.453323246861	10.3210641611379	10.7468047590519	10.4410582694218	10.8188548135224	11.3701736975584
CG8136-RB	CG8136-RB	CG8136-RB	-0.0265979973340974	1		10.334747779967	10.4792523284294	10.3722937023828	10.3308057607612	10.5745319133695	10.1726561452496
ATPCL-RD	ATPCL-RD	ATPCL-RD	-0.636297762448898	1		9.90955213624019	9.75204271438546	9.79894270626307	9.72990518254178	9.18043933611801	8.32977208384857
CG10912-RA	CG10912-RA	CG10912-RA	-0.95075384902338	1		9.41491336479772	9.41728625458637	10.0244372432974	7.90398059827861	8.46891853031934	9.36166112722959
CG4572-RD	CG4572-RD	CG4572-RD	-0.286398522842853	1		10.2073598601589	9.63006241930993	9.79328835225865	9.92227237343407	9.56652191502704	9.27869862843952
OGDH-RA	OGDH-RA	OGDH-RA	0.768779248785286	1		10.5902441163212	10.2399842555707	9.90761111707438	11.0902259008807	10.4896802803194	11.3985176762552
MASK-RF	MASK-RF	MASK-RF	0.54187844199704	1		9.77787133115598	8.76850534708529	2	9.18326720075656	9.11221167348605	9.60486186873196
ASRNA:CR45485-RA	ASRNA:CR45485-RA	ASRNA:CR45485-RA	-0.211126114835334	1		9.27322777453353	9.10939622659595	10.2455203693948	8.57298904333154	9.01680132304675	10.1840990760759
ZORMIN-RI	ZORMIN-RI	ZORMIN-RI	-0.0253008145011429	1		10.5657184720167	10.5514748263429	10.432643322184	10.6858276336723	10.4097118218285	10.3630332514876
RM62-RH	RM62-RH	RM62-RH	-0.423881532863979	1		9.39277570191996	10.0478772302261	9.77044668467559	9.87962636669051	9.67354391265403	7.53288728802881
TRXR-1-RA	TRXR-1-RA	TRXR-1-RA	0.0622479728126971	1		10.2475641953096	10.377876057352	10.4041758600828	10.6256550881357	10.6164768157829	9.84828324076797
PGI-RC	PGI-RC	PGI-RC	0.32509684005283	1		10.9193266197596	10.5530933326454	11.1372068385468	11.2581732595871	10.8355759162505	11.4776997733338
HPRNA:CR18854-RD	HPRNA:CR18854-RD	HPRNA:CR18854-RD	-0.218271356442674	1		10.2633373771494	10.1379881442706	9.98032937394932	10.3562093400542	9.53522494618493	9.72163971052855
MUC-RF	MUC-RF	MUC-RF	-0.742074492904384	1		9.63564877754511	8.94160067949342	7.57302373269531	9.35912769355764	7.64543352496945	4.98061385628871
HSC70-3-RE	HSC70-3-RE	HSC70-3-RE	2.05812841423849	0.084745605147416		7.80585989496433	7.97034901071855	8.58749770364417	10.5211929698412	10.0205565830202	10.0094947668317
VRS-RA	VRS-RA	VRS-RA	0.273348569975291	1		10.749912279741	10.7479862396584	10.8538979968261	10.7230613749534	10.8787517824729	11.4623414833178
CG10570-RA	CG10570-RA	CG10570-RA	-0.506056489617413	1		9.97060982417811	9.60375346417303	9.54507537076825	9.89602145255539	8.81390557283829	8.57796623748394
CG42502-RA	CG42502-RA	CG42502-RA	-0.506056489617413	1		9.97060982417811	9.60375346417303	9.54507537076825	9.89602145255539	8.81390557283829	8.57796623748394
DIDUM-RB	DIDUM-RB	DIDUM-RB	-0.173871757997869	1		10.1481787721937	10.0886228801115	10.2983725555727	10.1766187674539	10.2224483914103	9.52226325309231
DRAT-RC	DRAT-RC	DRAT-RC	-0.836977956066435	1		8.81209919993847	8.82318542882612	10.0985227821363	8.4781697199822	8.01461103212428	8.99294614607491
CHD64-RB	CHD64-RB	CHD64-RB	-0.324642836132651	1		10.0646272077502	9.92950319353259	9.93483033969167	9.71612075672681	9.96913162001466	9.16119860738202
RAB3-GAP-RA	RAB3-GAP-RA	RAB3-GAP-RA	0.506820712700088	1		10.2019136234626	10.2599423273442	10.0625432487934	10.1271289566388	10.3055410523184	11.3147360139309
HEX-C-RA	HEX-C-RA	HEX-C-RA	-0.282565203483405	1		10.0815314103826	9.9081620704672	10.4516134475338	9.98492534356846	9.79820382508661	9.8625968948325
CG1979-RA	CG1979-RA	CG1979-RA	0.248735372223833	1		10.7976315254173	10.552284306462	10.780061514922	10.725356883723	10.7761840024128	11.3110130171864
PPN-RE	PPN-RE	PPN-RE	0.164426972700351	1		9.92616190849913	9.68128334169476	9.35856753522209	10.7196112489066	9.12710596078833	8.96668366573085
GPO3-RD	GPO3-RD	GPO3-RD	-0.0134405875317825	1		10.3528807412335	10.3896996369375	10.5327492085658	10.3650695691593	10.588051540892	10.2648373066653
UGT50B3-RE	UGT50B3-RE	UGT50B3-RE	0.0629136548722593	1		10.0199326024176	10.1909273498753	10.4923154626423	9.58574924184546	10.2259117505379	10.8482354903411
SEC61ALPHA-RA	SEC61ALPHA-RA	SEC61ALPHA-RA	-0.23235254990849	1		10.1462896703811	10.247001030056	10.4958010940857	9.92227237343407	10.005857971121	10.266376105243
NEPL21-RC	NEPL21-RC	NEPL21-RC	-0.67960227240058	1		9.68332855055744	8.35879774547871	9.81298238984244	8.37667736851119	8.53369617955513	9.18417474159898
MASK-RD	MASK-RD	MASK-RD	-0.0248745732947874	1		7.52683288434827	9.41194457514833	10.0789032686627	8.57298904333154	9.33382715018907	9.7938391297899
SDHA-RB	SDHA-RB	SDHA-RB	0.19893913827982	1		10.4027895990637	10.2460007207021	10.0800647730489	11.0486669048702	10.0018231313331	10.0313805511832
CG5612-RA	CG5612-RA	CG5612-RA	-0.538856499667774	1		9.86659773454204	10.0490247317897	9.87318368311367	9.46731528468478	9.58641700662579	9.08302081670321
SPN43AB-RB	SPN43AB-RB	SPN43AB-RB	0.251056606246647	1		10.6116240255035	9.878776934807	10.4097297072929	10.5857843728269	10.3506565054095	10.7798508333792
VHAAC39-1-RA	VHAAC39-1-RA	VHAAC39-1-RA	-0.0573407125336946	1		10.4271111551657	10.5220268568885	10.2681176385243	10.2097866916269	10.1908982328306	10.6169182487702
HSC70-3-RB	HSC70-3-RB	HSC70-3-RB	2.09159322816134	1		7.54988077174313	5.87649573096267	8.08444164107652	10.0776787839491	9.82128303120873	7.50187072583371
ZASP66-RA	ZASP66-RA	ZASP66-RA	0.168005547458662	1		10.7672244260879	10.6650979353709	10.4534071843811	10.7649480999086	10.5415583389038	11.0555702531808
MTD-RH	MTD-RH	MTD-RH	0.618792452636616	1		8.95923556210486	8.87586852025803	8.98974390231833	7.94395316454175	8.4959448293242	10.6909763372895
POE-RB	POE-RB	POE-RB	0.273020566530175	1		10.8600500320691	10.6755374390995	11.1010470596741	11.4577405991601	10.5572231440892	11.3199321213297
ROH-RA	ROH-RA	ROH-RA	-0.255986082141137	1		10.0982398364948	9.93696061112772	9.90236776862104	10.2454117133135	9.68029196262511	8.98922350648047
IA-2-RD	IA-2-RD	IA-2-RD	0.272448790348857	1		10.4850588872542	10.7627490005142	10.5113830515707	10.4452421307072	10.7902883982643	11.2438649679204
CG14933-RA	CG14933-RA	CG14933-RA	0.380299656473745	1		9.03674103914682	8.44151715770201	9.72364892347628	8.15620377334766	8.72205959112971	10.5753125681525
HIS3.3B-RA	HIS3.3B-RA	HIS3.3B-RA	-0.751466775807539	1		9.59606009710552	9.55289025582917	9.3794739952204	9.42557353735927	9.26367094962426	2
PMCA-RM	PMCA-RM	PMCA-RM	-0.460615511318072	1		10.0535826945518	9.89162668719117	10.0376500184249	9.5806869018197	9.51649273856647	9.51710197705587
CG3308-RA	CG3308-RA	CG3308-RA	-0.0085357179873102	1		10.3756342519368	10.337123146937	10.0412325998212	10.4741942737758	10.2724294809128	9.95900300326197
CG31523-RG	CG31523-RG	CG31523-RG	-0.262034464125373	1		10.1927906232575	10.0083089718218	10.0483711831677	9.82287565009892	9.93427140677876	9.70357887838903
PIX-RA	PIX-RA	PIX-RA	0.119541532993037	1		10.6986282196803	10.6680883669913	10.5712547931922	10.9392092382511	10.7142417138477	10.6289303016674
CG1288-RB	CG1288-RB	CG1288-RB	0.334949281714206	1		10.5457932711082	10.5514748263429	10.476525058383	10.4424542384322	10.9034737614223	11.1452800306834
PFK-RA	PFK-RA	PFK-RA	-0.280182675755324	1		9.8352811599909	9.99646167630179	9.89973893085262	9.63785816454048	10.0689263683288	8.99294614607491
ASRNA:CR44095-RA	ASRNA:CR44095-RA	ASRNA:CR44095-RA	-1.30741164828662	1		9.5807548742213	8.63121049674269	9.51618964380613	7.65702377918896	8.17609888703832	8.13464076447363
RBP9-RC	RBP9-RC	RBP9-RC	0.0679326357592669	1		10.700560497873	10.6508081164614	10.6523583677084	10.9705102027712	10.55355258034	10.6526584665954
CG16758-RF	CG16758-RF	CG16758-RF	-0.239568012670873	1		9.94258262668903	9.92075387096769	10.0459955779301	9.80127711645561	10.1044819502054	9.12093908875745
RPL36-RE	RPL36-RE	RPL36-RE	0.0212525733905157	1		10.4760625720149	10.4638474499462	10.6127777687838	10.6905347431152	10.5745319133695	10.3325080045858
PINO-RA	PINO-RA	PINO-RA	0.987888981764749	1		10.1396582658491	10.3539341665208	9.93611377142406	11.376089192429	10.9868096150274	11.0213484106261
CG7131-RA	CG7131-RA	CG7131-RA	0.235220118387631	1		10.7492901300837	10.6998500084886	10.6946783839048	10.7149982086519	10.9256510274918	11.1717971522853
TACC-RK	TACC-RK	TACC-RK	-0.42538938805016	1		9.84812193248807	9.29106836506538	10.1133479513416	9.5882737660981	9.42101567575783	9.03688431038783
LYSD-RA	LYSD-RA	LYSD-RA	-0.477237193451939	1		7.61689428127224	9.81275322243934	7.62488009446718	9.28325430005066	7.29596512321277	7.2514193709301
CG7916-RA	CG7916-RA	CG7916-RA	-0.027888282332213	1		9.86200091878013	9.63618365542752	10.2913696138435	9.71381049316806	10.2978827147441	9.68298646151042
SC2-RA	SC2-RA	SC2-RA	-0.157646520824876	1		10.1329962389943	9.98691328942129	9.94761356592335	10.4837172976028	9.4430059962659	9.40141931855243
CG14926-RA	CG14926-RA	CG14926-RA	-0.101680906008847	1		10.1425040296067	10.1940427647592	9.93611377142406	9.93025441609948	10.2533233227627	9.74831396949156
FAS1-RG	FAS1-RG	FAS1-RG	0.404421390818674	1		10.4790675812909	10.3896996369375	10.2630128869912	10.3970993221903	10.4368634812624	11.3184494278909
MIC26-27-RB	MIC26-27-RB	MIC26-27-RB	-0.359336272383814	1		9.96633322876672	9.93943787529	9.67374420617314	9.83780450529283	9.67015801441332	8.82768250412209
POLDIP2-RA	POLDIP2-RA	POLDIP2-RA	-0.176978973990983	1		10.1234253732925	10.0258994716974	10.0364538449022	10.0339005852262	10.1119883214698	9.41535725785034
MSP300-RG	MSP300-RG	MSP300-RG	0.626685238346963	1		10.2952283436057	10.1551409667602	10.1042428133284	10.3186945698976	10.6226208867946	11.3110130171864
CG2955-RA	CG2955-RA	CG2955-RA	0.689566059310624	1		9.93603675031191	9.88135605757899	10.1201392910996	10.0955347630457	10.3590922387	11.2770665102083
PDHA-RA	PDHA-RA	PDHA-RA	-0.0928083295840247	1		10.3724056389063	10.2248323979204	10.1798642225573	10.5198711815702	9.91007598560547	10.0021250985953
UP-RP	UP-RP	UP-RP	-0.263585566165472	1		9.77665066072215	9.95298731097852	9.66293272904773	9.89805779963607	9.89854795551496	8.34149916103732
IDH3G-RA	IDH3G-RA	IDH3G-RA	-1.46141476786461	1		9.12954608442844	9.46104747762442	9.36620498356981	7.52621178786808	9.01680132304675	2
VIG-RA	VIG-RA	VIG-RA	-0.592972184777129	1		9.51931707865687	9.53006100872003	9.77475713534862	9.57050861763115	9.4666192295593	6.54355162339094
ATPSYNC-RG	ATPSYNC-RG	ATPSYNC-RG	-0.389216349419282	1		9.97167699515722	10.0000260914767	9.63158872342041	9.94214528135574	9.28596344871262	9.10382695461672
MIB2-RB	MIB2-RB	MIB2-RB	0.00786305072356275	1		10.416177971283	10.3978287954241	10.5941995278655	10.5105845991376	10.5553890295641	10.3644708482512
CG15293-RA	CG15293-RA	CG15293-RA	0.414165411988621	1		10.2754872820017	9.38311670197043	10.3532050032893	10.3753381949537	9.96499259833067	10.9320643855088
ACER-RA	ACER-RA	ACER-RA	0.162665422890292	1		10.3430182989439	9.99765079345892	9.88784951973068	10.5238329188787	10.3357742315535	9.80235004628018
SCCPDH2-RA	SCCPDH2-RA	SCCPDH2-RA	-0.168529707772095	1		10.1349028164586	10.1041627473408	9.86377265161377	10.1949554156196	9.93285932417371	9.36740839179289
LVA-RD	LVA-RD	LVA-RD	-0.387027007307785	1		9.83175920434133	9.8487808097935	10.0364538449022	9.14605369507349	9.88254498678234	9.44011116357075
CG43755-RB	CG43755-RB	CG43755-RB	0.087293234850706	1		10.4647377102743	10.2460007207021	10.5646315666046	10.3753381949537	10.5925300750745	10.5753125681525
CG5790-RA	CG5790-RA	CG5790-RA	0.0430123195550437	1		10.2685570135066	10.2932499801477	10.3093089560269	10.2597357732716	10.5590549298441	10.1444823533604
TNA-RE	TNA-RE	TNA-RE	-0.47492123660712	1		9.37514033853993	9.48837371605656	9.25129765356074	9.23895484964123	9.6936941045861	2
CG30015-RF	CG30015-RF	CG30015-RF	-0.610330255851998	1		9.56669871654452	9.44544591733947	9.67681837649327	9.56282750149783	9.36557420208421	6.27663947480517
UGP-RA	UGP-RA	UGP-RA	-0.184498973453244	1		10.1253446326371	9.30842142944443	9.73253991587876	9.48096506440939	9.36557420208421	9.84210507570692
SLF-RA	SLF-RA	SLF-RA	-0.880077852648773	1		9.5539300079803	9.69454283713464	8.75393662416366	8.14938161051876	8.85921257553691	8.44839498011681
SERCA-RH	SERCA-RH	SERCA-RH	0.207787561410891	1		10.8173547634967	10.6409486768281	10.864722022555	11.1026402834366	10.4556684401814	11.2755390780387
MCAD-RA	MCAD-RA	MCAD-RA	-0.0249936307014635	1		10.4601827563834	10.3276983474793	10.3958047943134	10.5395719642083	10.2956871305659	10.2632968650309
CG18609-RA	CG18609-RA	CG18609-RA	-0.321655184105858	1		10.0646272077502	9.65590018469983	9.55513380371942	9.7276169050236	9.01680132304675	9.53763720993467
BALDSPOT-RA	BALDSPOT-RA	BALDSPOT-RA	-0.00599378068273198	1		10.4059510003957	10.3380622493575	10.3270279665194	10.1096621136007	10.2757750457966	10.6217350782165
BARAA1-RC	BARAA1-RC	BARAA1-RC	-0.364864011131049	1		9.17658110672047	7.83320832508282	9.69057165045154	9.5447442421239	9.02212316935136	2
TRP-RA	TRP-RA	TRP-RA	0.138860424889441	1		10.4153938499296	10.5170598885376	10.3348337640222	10.8346480088774	10.5952105374726	10.1857263965147
CG31233-RA	CG31233-RA	CG31233-RA	0.148943985431682	1		9.89162170131758	10.032876054051	9.84749523812583	10.3443104156879	10.3913226075921	9.20679069028231
RFESP-RB	RFESP-RB	RFESP-RB	-0.437464720078584	1		9.40388699480217	9.6422790293375	9.10605913765549	9.80127711645561	9.23874466807729	2
CG17896-RB	CG17896-RB	CG17896-RB	-0.178695915468969	1		10.1368068776319	10.1074710527472	10.4262641081088	10.2309440069105	9.97050865929721	9.93984460738913
TM2-RB	TM2-RB	TM2-RB	1.22117586540803	1		7.98565054717197	8.62198703440397	7.9637817211277	8.11477833349446	8.31699295131382	10.5311918067068
HRB27C-RA	HRB27C-RA	HRB27C-RA	-0.22012319679196	1		10.1253446326371	9.72931702184346	9.85701270074548	10.013382830236	9.63237903605334	9.36453762143174
CG9016-RB	CG9016-RB	CG9016-RB	0.454682252372552	1		10.1108875630788	9.91698785696094	9.88253372194534	9.78155804909982	10.1416292401066	11.0502204809004
KAP-ALPHA3-RA	KAP-ALPHA3-RA	KAP-ALPHA3-RA	-0.137143164639001	1		10.2289415084059	10.240988743766	10.2351306981052	10.2015659243064	10.1379572586533	9.94177193629844
RM62-RD	RM62-RD	RM62-RD	0.393027023146344	1		10.244918483831	10.0188889879915	9.1014906927903	10.2244670484751	10.0624839083596	10.460357361056
MIL-RA	MIL-RA	MIL-RA	0.469854171843836	1		10.2607204601522	10.3009765717164	10.4975407568309	10.3472943599352	10.5645363734367	11.3593994752569
NAP1-RA	NAP1-RA	NAP1-RA	0.101332557536821	1		10.3980344696842	10.3585693384748	9.95015667502237	10.4769215580676	10.3325651010789	10.2321374974222
PSA-RB	PSA-RB	PSA-RB	0.0973027946817262	1		9.85276311244364	9.76047339748341	10.4032481366812	10.0039592340229	10.4056455384712	9.93598220804274
VHA68-3-RA	VHA68-3-RA	VHA68-3-RA	-0.122231686332235	1		9.93494287755144	9.86971352159835	9.95015667502237	9.812116801755	10.1730675700888	9.26028281575222
GDI-RA	GDI-RA	GDI-RA	-0.457648920133209	1		9.56669871654452	9.66640621447493	9.58161841255368	9.80345157882325	9.41495968219213	7.00825433190408
CG45050-RD	CG45050-RD	CG45050-RD	2.89869981959411	NA		6.85011076303756	5.38899017050615	2	2	2	10.1259546212631
TRPRS-M-RA	TRPRS-M-RA	TRPRS-M-RA	0.290358052887896	1		10.4525590619851	10.4801033509868	10.3358065258281	10.3247628742274	10.4497564701918	11.2034694824254
JAR-RJ	JAR-RJ	JAR-RJ	0.00325317647219246	1		10.0736011585489	10.2893711108638	10.178780379154	10.2941628387491	10.4107266044141	9.77666517367073
LSD-1-RD	LSD-1-RD	LSD-1-RD	0.131162567679775	1		10.0923648156944	9.70477217975955	8.96983033073386	9.8754983168447	9.17328166413244	10.1578091698427
CG17376-RB	CG17376-RB	CG17376-RB	0.110367968466674	1		10.3147029214774	10.3267524723103	10.2943750379222	10.3576898288552	10.6147165501715	10.266376105243
ND-MLRQ-RB	ND-MLRQ-RB	ND-MLRQ-RB	-0.00336438016416247	1		10.1050639255676	9.64531708607715	9.49021290359072	10.3502721451898	9.09968121737624	9.57537026256402
CG18135-RA	CG18135-RA	CG18135-RA	-0.361768041815245	1		10.0199326024176	9.81140143364732	9.95775921526711	9.5447442421239	9.60958104848297	9.56039525902394
CG10254-RB	CG10254-RB	CG10254-RB	0.510312017919222	1		7.81540195805734	9.06697730858398	8.36923316903178	4.01008801243678	7.9985021067874	10.3207073130977
ATPALPHA-RG	ATPALPHA-RG	ATPALPHA-RG	-0.516731652028231	1		9.67941487237754	9.62545438767062	9.95269530914572	9.62069680245575	9.40480952315896	8.47525693643111
ATPSYNE-RA	ATPSYNE-RA	ATPSYNE-RA	0.0595346078592133	1		10.4556133757878	10.3418125579933	10.2486227363287	10.4368622395082	9.89854795551496	10.7690363540741
CG12990-RA	CG12990-RA	CG12990-RA	-0.655801211576374	1		9.69629799472407	9.78271729212271	9.53325120695128	9.31408412212447	9.14184805040347	8.48586322386525
CG10077-RC	CG10077-RC	CG10077-RC	-0.296692344546592	1		10.0054162286652	10.0547485887798	9.6076255756919	9.83780450529283	9.33810067195826	9.60729250466393
RAB1-RA	RAB1-RA	RAB1-RA	-0.0462372717568446	1		10.4067402694711	10.3751337228987	10.2843325134739	10.3034111903136	10.0829993191991	10.515748641564
TREH-RF	TREH-RF	TREH-RF	-0.00692632643996172	1		9.93055907369032	8.84976744063536	9.50065979392219	8.79903876654011	9.64105245074347	9.8254994410998
MST57DC-RB	MST57DC-RB	MST57DC-RB	-0.43748494307023	1		9.80207032462427	9.96154389137782	9.78761174992073	9.10079957749624	9.61487418910645	9.48309595066524
CG7461-RB	CG7461-RB	CG7461-RB	-0.324987069661849	1		9.86659773454204	9.57217471011334	9.7295823356925	9.95393894130887	9.4430059962659	8.43203440848195
CYP12A4-RA	CYP12A4-RA	CYP12A4-RA	-0.260822059083382	1		10.0126926734036	9.77580284554956	10.1657103462647	9.48909336976443	9.72829359557149	9.94753852244135
ZASP52-RG	ZASP52-RG	ZASP52-RG	-0.311514012182624	1		9.65437860728176	9.80598157665602	9.69057165045154	9.97145060920833	9.60958104848297	7.9856648965274
GLT-RD	GLT-RD	GLT-RD	0.395573021054197	1		9.91954092930177	8.76571617653871	10.1766102465301	10.0412898275531	9.60958104848297	10.580270090022
VHA36-1-RA	VHA36-1-RA	VHA36-1-RA	-0.3257423405043	1		9.92836216634951	10.0683938964487	9.93226004589008	9.72532499227179	9.75889857065475	9.45368199655333
CG42390-RB	CG42390-RB	CG42390-RB	-0.10536920841971	1		10.130131640177	10.1260761545439	9.85429982647666	10.2739190112282	9.91437535838327	9.52997071032432
SARM-RH	SARM-RH	SARM-RH	-0.771474594254107	1		9.38318314646105	9.36848383366055	9.24923398294292	8.95192550290993	9.32308763261873	2
MNR-RA	MNR-RA	MNR-RA	0.149212003053371	1		10.186370022956	9.91698785696094	10.1580311189802	10.6893594047819	10.2510588131023	9.57039584572041
ND-42-RA	ND-42-RA	ND-42-RA	-0.13476358096572	1		10.1050639255676	10.0177172548991	10.0050000351043	10.3202140405951	9.86931831472329	9.39017119638255
CG17839-RB	CG17839-RB	CG17839-RB	-0.21060944811957	1		10.0586134117562	9.91195116361851	9.93097317974173	10.2628996759243	9.45879101652736	9.38451407700757
IRP-1B-RA	IRP-1B-RA	IRP-1B-RA	0.162406313070238	1		10.3172238124645	10.0023974851572	10.6006886950448	10.9382200558004	10.0311531994841	10.3500300076404
CG5399-RA	CG5399-RA	CG5399-RA	-0.554895446934207	1		9.79364677030483	9.71637472804781	9.34123399761301	8.94011530452531	9.23645714094646	9.04048612913069
CORA-RA	CORA-RA	CORA-RA	-0.0392164107465994	1		10.1224647853027	10.0188889879915	9.7310618836796	10.2309440069105	10.005857971121	9.43464688403451
ACP62F-RA	ACP62F-RA	ACP62F-RA	-0.467531281884898	1		9.4657889989115	9.61928736065623	9.92839599871103	8.36494674988922	8.84426777872564	9.96470125993071
CG15098-RA	CG15098-RA	CG15098-RA	0.112543701905352	1		10.3305946726487	10.3408758944058	9.80176159450581	10.3308057607612	10.2373965998299	10.3043221250941
CG4836-RC	CG4836-RC	CG4836-RC	-0.154518279198326	1		10.0126926734036	9.93696061112772	9.84476439085127	9.72990518254178	10.0598988473332	9.48574044663191
JON99FI-RA	JON99FI-RA	JON99FI-RA	-0.348719101541093	1		9.29214553507708	9.94807495432507	9.33540956141916	9.67633409578217	9.5183769422989	7.81951501617455
MFE2-RA	MFE2-RA	MFE2-RA	-0.202620915714158	1		9.92506051993612	9.83154646387061	9.85701270074548	10.1631351000575	9.72176687422967	8.82350738973179
L(2)EFL-RA	L(2)EFL-RA	L(2)EFL-RA	0.768261635489097	1		9.65038549186431	9.73645733121754	8.49299191214703	9.96951533211518	10.3590922387	10.1174536182963
PATH-RE	PATH-RE	PATH-RE	0.27241140562065	1		9.22033632782581	8.89896244156683	9.38135964498571	7.18298855789135	9.07172502771839	10.4684018023496
CG17450-RA	CG17450-RA	CG17450-RA	-0.421525091831152	1		9.63564877754511	9.58330607110445	9.67988601013614	9.46181900580695	9.67015801441332	8.02982200842565
REXO5-RA	REXO5-RA	REXO5-RA	-0.473721434721811	1		9.20408323499238	9.22762109670451	9.06441280361989	8.45068607192249	9.70200765728669	5.94887515276804
NRV3-RD	NRV3-RD	NRV3-RD	0.121607868385645	1		10.1147569690006	10.3806131889507	10.393003610349	10.0722786088489	9.99912695536798	10.9797438976132
MHC-RL	MHC-RL	MHC-RL	-0.0885413141658871	1		10.0475225862302	9.92200702750904	9.65203961917235	10.3840820736308	9.23874466807729	9.5041174217376
P5CDH1-RA	P5CDH1-RA	P5CDH1-RA	-0.314299378577746	1		9.88710405504301	9.92075387096769	9.52132933225918	9.64029320774129	9.62714984718203	9.08998958926183
GDH-RF	GDH-RF	GDH-RF	0.00523507583253574	1		10.3230888176967	10.2980839470494	10.0316592083077	10.323248189405	10.2096777974252	10.1494943470584
FUM1-RA	FUM1-RA	FUM1-RA	-0.237201161738913	1		9.86200091878013	9.83421133918309	9.70720508194801	10.174940184695	9.45486092341369	8.70595429101627
FER1HCH-RA	FER1HCH-RA	FER1HCH-RA	-0.0860964255123767	1		10.1349028164586	9.95666063275141	10.432643322184	10.0632331538409	10.0842718973481	10.1578091698427
ZIP-RC	ZIP-RC	ZIP-RC	-0.281390858654721	1		9.26802504001115	9.17813466783246	9.58816428765106	9.70453226477536	9.59179566083358	3.7214775752449
EXU-RA	EXU-RA	EXU-RA	-0.201537627640284	1		9.08684748146547	9.68719150092728	9.52985499799246	9.49986035923168	9.86636251351727	7.45944995703032
CG5177-RA	CG5177-RA	CG5177-RA	-0.199279529271779	1		10.1176522280593	10.0830321107297	10.0660646189098	9.91223231287875	9.91866195666816	9.83797155140537
ALDH-III-RE	ALDH-III-RE	ALDH-III-RE	-0.154560272821527	1		10.1215035572995	9.93819977492526	9.97159399860901	10.2549768712579	9.71849240752983	9.49627022116047
VPS13B-RA	VPS13B-RA	VPS13B-RA	-0.0130650725926063	1		10.3828723215513	10.3677952437762	10.4791688235227	10.4796436964019	10.3559346162202	10.3558237010889
MAG-RA	MAG-RA	MAG-RA	0.150697914835948	1		9.82350771650526	10.2519921995581	9.68447526496186	10.0650467876108	10.3737371135735	9.76800091711985
CG4000-RA	CG4000-RA	CG4000-RA	-0.680889529704661	1		9.55961894602726	9.45066520634778	9.37758587762307	9.56282750149783	8.747985950442	7.1349539565119
TRET1-1-RB	TRET1-1-RB	TRET1-1-RB	0.411087224702482	1		10.0240534504603	8.968533450076	10.0388452009926	9.8672066119274	9.81975585090475	10.6514812814344
FAF-RA	FAF-RA	FAF-RA	-0.664103490628445	1		9.50317096722739	9.3026602354088	9.28593580710996	8.8120567409456	9.40887816021522	6.96342168988411
PRPS-RI	PRPS-RI	PRPS-RI	0.851286825516757	1		7.18794341700577	6.43537608840201	9.29796515476172	7.55746899810479	7.98766201961708	10.1071858488779
GLOB1-RC	GLOB1-RC	GLOB1-RC	0.050783659046772	1		9.49131379287646	9.14417479623708	10.2088243819888	9.24216460468479	9.35717639542081	10.3398347188783
GLOB1-RF	GLOB1-RF	GLOB1-RF	0.050783659046772	1		9.49131379287646	9.14417479623708	10.2088243819888	9.24216460468479	9.35717639542081	10.3398347188783
ALD1-RE	ALD1-RE	ALD1-RE	0.0837951234795402	1		10.3996212548844	10.3851635665176	10.3892602178011	10.3709463019107	10.544335104636	10.5001383764996
CYT-B5-R-RA	CYT-B5-R-RA	CYT-B5-R-RA	0.680138455488689	1		10.0943258154492	8.96123787126857	10.2691364249203	10.7310797268827	10.1119883214698	10.7438510347479
CG15628-RA	CG15628-RA	CG15628-RA	-0.300725917628464	1		9.58215298705264	9.64531708607715	9.65982879560688	10.0449703045843	9.3966376637266	7.65068649632909
JP-RA	JP-RA	JP-RA	-0.244543990317754	1		9.85392107824611	10.0638597854688	9.75598478687798	10.116674247885	9.56287496334264	9.10382695461672
KRA-RG	KRA-RG	KRA-RG	-0.368889817099866	1		9.63564877754511	9.59906049161165	10.1480973818993	9.8754983168447	9.19700375130072	9.16119860738202
AOX3-RA	AOX3-RA	AOX3-RA	0.00839790319322246	1		10.140607477612	10.0012122755568	9.92193283231374	10.1563457122792	10.2143347397507	9.66443202879315
MFAS-RG	MFAS-RG	MFAS-RG	-0.315792500214798	1		9.94693010211119	9.73217738771992	9.58325766783648	9.63541900441854	9.52401483337305	9.13785062894785
COX7A-RA	COX7A-RA	COX7A-RA	0.0479476717830649	1		10.1291755085277	9.91068923798644	9.9010539485109	9.68107223113885	9.55738719164618	10.6145037897322
ALPHATUB84D-RA	ALPHATUB84D-RA	ALPHATUB84D-RA	-0.0504720429277614	1		10.1973593346029	10.1971514665822	10.183110875806	10.0955347630457	10.2544542460632	10.0635990285175
AQZ-RB	AQZ-RB	AQZ-RB	1.0284738412658	1		7.9686468361592	8.16496181183538	8.67619152975703	10.3003349891225	9.31660533746181	4.30421386596176
CG9314-RC	CG9314-RC	CG9314-RC	1.2475669502239	1		7.50341080764884	8.47263709063431	7.93838971604152	7.58806333082562	8.26407304765599	10.3886933333557
CG5762-RA	CG5762-RA	CG5762-RA	-0.100626664384719	1		10.1166877871539	9.8800670725339	10.1212680794	9.73218983633986	10.0469036025636	10.0277558989788
SCYL-RC	SCYL-RC	SCYL-RC	1.09614496180141	1		8.92217916793711	8.91918455433646	9.15758208920847	9.55510527099976	9.46466615488909	10.8306609276309
YIP2-RA	YIP2-RA	YIP2-RA	-0.171610501669354	1		10.0785626719505	9.99527157822624	10.172260163583	10.2228432551748	9.80284929720957	9.65271314939805
LTV1-RA	LTV1-RA	LTV1-RA	0.0182025581529227	1		10.1234253732925	10.1249883533981	9.82826985608583	10.3680109278483	10.0868136910266	9.59264688034621
SDHC-RA	SDHC-RA	SDHC-RA	-0.251049239800161	1		9.90285431086263	9.72501581149188	9.58979612625808	10.0794743597525	9.18281735702684	8.97423614136596
CG8834-RA	CG8834-RA	CG8834-RA	0.0524900236946996	1		10.1011683994672	9.66491002908105	10.3152395060647	10.1597444000602	10.1967931490542	9.94177193629844
IDGF3-RA	IDGF3-RA	IDGF3-RA	-0.358547562988815	1		9.93384817477107	9.90942620758136	9.86377265161377	9.56539242015656	9.43903260696208	9.63376266399786
MCPH1-RC	MCPH1-RC	MCPH1-RC	0.12030295061716	1		10.4200921980769	10.4094906328827	10.5310515124785	10.3724117523077	10.5961029193735	10.7316486718193
ANK-RB	ANK-RB	ANK-RB	-0.34659585865705	1		9.82114145415683	10.0340355447927	9.84476439085127	9.33527958137033	9.45092009495266	9.84003979394674
MEFTS-RA	MEFTS-RA	MEFTS-RA	-0.0754105341865184	1		10.1613336731671	10.1971514665822	10.2098858960564	10.0614172372545	10.1991443877081	10.072422377325
CG46385-RC	CG46385-RC	CG46385-RC	1.09609838741167	1		8.62400460427087	8.40613343892732	8.86591817163343	8.67151414196576	9.18281735702684	10.6108745077656
SERCA-RG	SERCA-RG	SERCA-RG	-0.488381271717666	1		9.31922687832052	9.47135556701511	9.56512259479436	9.8754983168447	8.85921257553691	6.66051750942742
NEBU-RA	NEBU-RA	NEBU-RA	0.419643967976382	1		9.88030094963073	9.73788116213456	9.71918279508079	9.45076322833359	9.89274921188947	10.8736976357364
PIF1A-RH	PIF1A-RH	PIF1A-RH	-0.280900250425606	1		9.80566541749095	9.53825584352877	9.83103207464435	10.081267703563	9.14184805040347	8.82350738973179
PIF1B-RE	PIF1B-RE	PIF1B-RE	-0.280900250425606	1		9.80566541749095	9.53825584352877	9.83103207464435	10.081267703563	9.14184805040347	8.82350738973179
CG44774-RD	CG44774-RD	CG44774-RD	-0.369303375968846	1		9.80207032462427	9.41372733341338	9.80176159450581	9.29257261929911	9.56469959156395	9.04048612913069
CG3640-RA	CG3640-RA	CG3640-RA	-0.226805000958652	1		9.54678714311456	9.94561248928663	9.92452157444833	9.31103061844076	9.96361028141207	9.40421769963264
RHEA-RF	RHEA-RF	RHEA-RF	0.0230415931110123	1		10.3071137110165	10.1052663589594	9.97534420930653	10.0577785325942	10.0178952227863	10.3759203411312
CG5506-RA	CG5506-RA	CG5506-RA	-0.956630023814869	1		9.29555863431108	9.59749276886782	9.4619789410152	8.10775695569723	8.77660680563429	8.55296625858887
OBP51A-RA	OBP51A-RA	OBP51A-RA	0.179926664902222	1		10.1387084291474	10.4281320955905	10.3454982386862	10.0794743597525	10.2131719126948	10.9956024981121
CG32192-RB	CG32192-RB	CG32192-RB	0.559992319964376	1		9.60158562017012	9.69307556357221	9.87586131188382	9.5525219813635	9.94691833771569	10.9712770575973
SOD2-RA	SOD2-RA	SOD2-RA	-0.345150151510167	1		9.80446804833898	9.56737770903076	9.55680341236184	9.79691833475686	9.31226756940545	8.53775564928411
LECTIN-46CA-RA	LECTIN-46CA-RA	LECTIN-46CA-RA	-0.262879539889096	1		9.67679984286829	10.1173506925782	9.85836722727015	9.72990518254178	9.77947089178155	9.35299707218537
DNAJ-H-RA	DNAJ-H-RA	DNAJ-H-RA	-0.792552552668791	1		9.09470545077034	9.32556824555875	9.50930811832738	9.18993135901901	9.03270832754695	2
PCB-RE	PCB-RE	PCB-RE	0.180352596990101	1		10.7044173075379	10.6148392966374	10.7150079995722	11.058714381281	10.3664332586709	11.0502204809004
SCSBETAA-RH	SCSBETAA-RH	SCSBETAA-RH	0.423299580018022	1		9.67286838956144	9.31606740735264	9.9036803933622	10.8261174610803	9.05104750720613	9.78956476896868
CG17560-RA	CG17560-RA	CG17560-RA	-0.000533796561156687	1		9.80566541749095	9.00919235162938	9.52474564685937	10.2277091624661	8.72858499135091	9.03327347686759
PGI-RA	PGI-RA	PGI-RA	-0.107332026417464	1		9.80686179370677	10.2125952837027	10.0208126582709	10.4171177674878	9.6886828800097	9.46444749402898
ISCU-RA	ISCU-RA	ISCU-RA	-0.103214857504711	1		10.0904011467998	10.0409729876497	9.9539629530076	10.3171734971805	9.78104129359735	9.58032758652283
MTPALPHA-RA	MTPALPHA-RA	MTPALPHA-RA	-0.0756756680210741	1		10.0616234432737	9.97368020972208	10.0996686041266	10.4535736282843	9.75090736494535	9.54526318492306
RIN-RF	RIN-RF	RIN-RF	0.0386978522538336	1		9.96954186322124	10.0604498262215	10.0835436860076	10.12365246489	10.337909692947	9.69446296096602
CG11151-RA	CG11151-RA	CG11151-RA	-0.355520251469932	1		9.74953124471092	9.75063279827547	9.71320636882675	9.72073021473804	9.53708485888671	8.70595429101627
EIF3F1-RA	EIF3F1-RA	EIF3F1-RA	-0.0585544210470268	1		10.0454968800537	9.89545940072336	9.68294713484095	10.0523032099198	9.92435768033571	9.42089494744137
CG6287-RA	CG6287-RA	CG6287-RA	-0.0811295860657495	1		10.1234253732925	9.85797626554893	10.231999150186	10.2692067412138	9.89565149712155	9.78742283019257
LETM1-RB	LETM1-RB	LETM1-RB	-0.195285885396379	1		10.0835071808773	9.93819977492526	10.0376500184249	10.0020671056772	9.45092009495266	9.96848763234239
TRPL-RA	TRPL-RA	TRPL-RA	0.372353257677768	1		9.77175762455134	10.1867629705773	9.68294713484095	10.4864266556037	10.4713162678768	9.72388149941862
THOR-RA	THOR-RA	THOR-RA	0.630920763815556	1		10.1622687349209	10.2248323979204	9.6567181697056	10.4931778732962	10.7150634443991	10.7722892182524
CG9861-RA	CG9861-RA	CG9861-RA	-0.0247721147137173	1		10.0864657724576	10.1358296307697	10.2721884745961	10.0919812034926	10.2934881999159	10.0223017883121
ENO-RE	ENO-RE	ENO-RE	0.80392378302252	1		9.19862459137918	8.92419610158551	8.74224515908648	9.33227065700059	8.55588174217079	10.6372796240843
ORB2-RA	ORB2-RA	ORB2-RA	0.0347237731347706	1		9.35728673166065	9.78409621362474	10.0695774148919	10.0039592340229	10.1219364466923	9.05836156105455
STT3B-RA	STT3B-RA	STT3B-RA	-0.279918404139678	1		9.74828634809169	9.98811029950252	9.98653670291574	9.66442022708467	9.80747985892991	9.39299145921161
SINAH-RC	SINAH-RC	SINAH-RC	-0.0756480402916425	1		9.86430115749726	10.0513170004164	9.94123611123442	9.8504788513597	10.1562244133626	9.56540421771128
CG32548-RC	CG32548-RC	CG32548-RC	-0.0242013480146914	1		10.1186160246672	10.223816593531	10.2527488751614	10.2032138295289	10.2901835069442	10.0149974173726
GGT-1-RB	GGT-1-RB	GGT-1-RB	-0.280510870965715	1		9.70016620106013	9.83554193319958	9.86646778790787	9.38258799241227	9.85149198136683	9.26028281575222
CG6484-RA	CG6484-RA	CG6484-RA	-0.374371024197855	1		9.41177156329983	8.99020140594262	9.87318368311367	8.5210827482213	9.50703462977051	9.09692486171922
CG6424-RB	CG6424-RB	CG6424-RB	0.792649916610181	1		9.55250426138419	9.35370102600451	9.4619789410152	10.1883144777337	10.5350583589767	9.95709857191194
TEP4-RA	TEP4-RA	TEP4-RA	0.0541487150468851	1		10.3088036556906	9.824862660085	10.1755239548544	10.3141265321503	9.87374069271794	10.2877487049627
M-CUP-RA	M-CUP-RA	M-CUP-RA	-0.0609650334536768	1		10.0795529303595	10.1325857931036	10.1536245668935	10.0937590773831	10.1885335054362	9.88079392616738
IDGF2-RA	IDGF2-RA	IDGF2-RA	-0.164713162160193	1		10.0505558223599	9.6161939331711	9.84885872576969	9.95393894130887	9.51271693251044	9.55032486530053
CG6357-RA	CG6357-RA	CG6357-RA	-0.326081065158341	1		9.84579573143584	9.38493541885896	9.91283547802572	9.44520340509842	9.09716201310009	9.6361451324548
UP-RO	UP-RO	UP-RO	-0.147755028785631	1		9.58354974628735	9.66341229041718	9.07610233541327	9.76826065847428	9.61311196581135	8.00791238755727
MARF-RC	MARF-RC	MARF-RC	0.114696031896867	1		10.2746228168509	9.66341229041718	10.187428412621	10.408572423776	9.95528845009795	10.1428078119982
CG2841-RE	CG2841-RE	CG2841-RE	-0.400338185964112	1		9.46730302357212	9.42260822901888	9.48496095265678	9.47005559176254	9.51082531725528	7.34759741202653
ATPSYNG-RB	ATPSYNG-RB	ATPSYNG-RB	-0.288646213731079	1		9.6846307542011	9.68571672787384	9.63791223975831	10.0650467876108	9.12957346068351	8.53775564928411
THEG-RA	THEG-RA	THEG-RA	-0.0426560935619458	1		9.90397277670831	10.0094883680034	9.90630206542452	9.80995537042121	10.177844002549	9.65035790709849
CG1648-RA	CG1648-RA	CG1648-RA	-0.404279431249119	1		9.37514033853993	9.18858525514668	8.84693834483501	9.69519398000415	8.84726914873606	2
COLT-RD	COLT-RD	COLT-RD	-0.47388179928686	1		9.38798739685175	9.61774147602961	8.88995955664798	9.51851137415535	8.97898836805141	7.27607163289281
CG42393-RA	CG42393-RA	CG42393-RA	0.527310790907379	1		9.86544990299994	9.96519551873763	10.1689889719317	9.94805416256488	10.330421708117	11.0794017272407
CG4928-RB	CG4928-RB	CG4928-RB	0.0107722398306215	1		9.9960065475132	10.0593113797192	9.93739606242122	9.5882737660981	9.64795383323269	10.570337952031
STV-RE	STV-RE	STV-RE	2.17280666979964	0.000777519496658906		8.00662718137193	7.71094301024442	7.36005143977575	10.1061432241315	9.67692188304519	9.79170353236748
ORB2-RB	ORB2-RB	ORB2-RB	-0.485081086123502	1		9.27495785828506	9.48837371605656	9.62682783033383	9.24856277038234	9.49560243812	7.59298887873281
CG14540-RA	CG14540-RA	CG14540-RA	0.17657300080101	1		10.4722974870087	10.5269767834169	10.6924017521648	10.5667087700601	10.6918761998609	10.9446134457991
EIF4G1-RA	EIF4G1-RA	EIF4G1-RA	0.145868320881541	1		10.6116240255035	10.4569476802941	10.5629709980315	10.7671779705916	10.3799682642372	10.8817515199102
KLP10A-RE	KLP10A-RE	KLP10A-RE	-0.511752442643598	1		9.35073933897536	9.31224948365038	9.33540956141916	9.23573793750353	9.39458744584893	6.39390771487596
GYF-RG	GYF-RG	GYF-RG	-0.398244664621348	1		9.74454519992538	9.4866809064209	9.51447233726343	9.5447442421239	9.31226756940545	8.53264959881169
CG17841-RB	CG17841-RB	CG17841-RB	-0.0416423877416552	1		9.2113294465386	8.63427192665807	9.32368966770453	9.95979981341821	9.19229043606549	2
CG7542-RA	CG7542-RA	CG7542-RA	-0.417041272531002	1		9.22571358879087	9.0849901520846	8.45768119558692	8.78590225569553	9.40072937941932	2
PROSALPHA1R-RA	PROSALPHA1R-RA	PROSALPHA1R-RA	-0.192743645209951	1		9.94258262668903	9.51519197217567	9.72513456583341	9.84415559659443	9.53708485888671	9.18417474159898
TRET1-1-RA	TRET1-1-RA	TRET1-1-RA	-0.0602810986557433	1		10.0157999500478	9.96032462543465	10.0256434175042	10.4741942737758	9.58101822466108	9.57288519811668
TSP29FB-RB	TSP29FB-RB	TSP29FB-RB	-0.00487769431804091	1		9.96847311111618	10.0841519991891	10.0171789440015	9.891940115216	10.2544542460632	9.87273467946182
CG34166-RA	CG34166-RA	CG34166-RA	-0.605071720412612	1		8.83338917720102	8.13068671236957	9.79328835225865	8.40559328343489	8.66196350802659	8.35313168171269
ATL-RA	ATL-RA	ATL-RA	-0.0933671266787462	1		10.0291880130643	9.67535088770068	10.0364538449022	9.9925690604129	9.88254498678234	9.58526793466242
CG8839-RA	CG8839-RA	CG8839-RA	-0.567737396743018	1		9.35565266707635	9.27546621642657	9.46731506924365	9.1183733974451	9.36138140910979	6.99346437952221
PCB-RA	PCB-RA	PCB-RA	0.711905209390545	1		9.12954608442844	8.33641541130789	8.98974390231833	10.4452421307072	9.30791671958817	7.93237974071645
CG34120-RE	CG34120-RE	CG34120-RE	-0.300479050128288	1		9.72695707681031	9.72214119719299	10.1447708780268	9.5679527868249	9.43105284703145	9.72611981022001
CAND1-RA	CAND1-RA	CAND1-RA	-0.540204601320614	1		9.19314521573751	9.13339628259646	9.0455102819952	8.85880883017638	9.42503892785652	2
KAY-RB	KAY-RB	KAY-RB	1.5434675901124	1		8.18283799310499	8.53293274916518	8.11649350476304	9.19325192982549	9.95806773088678	10.1444823533604
MLT-RA	MLT-RA	MLT-RA	-0.658671208886852	1		9.52514387676363	9.4866809064209	9.03835749342508	8.44512595076213	9.08195370380997	8.5172221142484
CG13321-RA	CG13321-RA	CG13321-RA	1.16772362856299	1		8.4076572515761	8.39895135130734	8.09367220811864	8.85042036658574	10.0416725508117	9.23535692143017
ACSL-RB	ACSL-RB	ACSL-RB	0.207152443627051	1		9.25405864958479	8.32509266594278	8.54438857282122	10.120167575528	7.8804031926093	7.28824157411104
PRE-RRNA:CR45847-RA	PRE-RRNA:CR45847-RA	PRE-RRNA:CR45847-RA	0.921854805895458	1		9.05296522352958	9.52016536454976	9.46375984430911	9.91021588891232	10.48004415534	10.3787685727757
CG15099-RB	CG15099-RB	CG15099-RB	-0.961469492296153	1		9.36867365245602	9.18650118506409	9.48320604505316	8.20307642781829	8.68898238637028	8.23864203921503
COX5B-RB	COX5B-RB	COX5B-RB	0.0639966523322931	1		10.1964467490525	9.84746237566276	10.0316592083077	10.5408758335231	9.5389423768885	10.0386026495429
TRX-2-RA	TRX-2-RA	TRX-2-RA	-0.379246779468262	1		9.54535431654759	9.70185690401004	9.75453059170509	9.5806869018197	9.5481942611201	8.5172221142484
HDAC6-RD	HDAC6-RD	HDAC6-RD	-0.207186556016576	1		9.75697814986734	9.76606660645603	9.99641320985291	10.1184219690449	9.570159670917	9.01873908510448
DBF-RA	DBF-RA	DBF-RA	0.0403690726359521	1		10.0904011467998	10.1836317785632	10.3073266760643	10.0902011359743	10.3768560530266	10.2242413548256
RBCN-3A-RB	RBCN-3A-RB	RBCN-3A-RB	-0.102870347364115	1		10.0332825463551	10.0941920676061	9.99395041463112	10.2032138295289	9.91580564011479	9.64326902192891
GPO1-RB	GPO1-RB	GPO1-RB	-0.51932636333264	1		9.48982477049826	9.52181935934837	9.63948879756737	9.70453226477536	8.78602228992494	8.22604455893138
NMDMC-RB	NMDMC-RB	NMDMC-RB	-0.851212959082301	1		8.37576526093956	7.52552865314524	9.55178877859325	6.15563587793438	6.88145186469278	9.01873908510448
CG10734-RA	CG10734-RA	CG10734-RA	0.481633717815685	1		10.0189005486201	9.96519551873763	10.1503107976034	10.0152601854078	10.2408243016678	11.091605524144
HIS3.3B-RE	HIS3.3B-RE	HIS3.3B-RE	0.347331908594323	1		9.90173497724071	9.95666063275141	9.68904996751366	9.6998706779895	9.72666468128082	10.8533639968954
MITOFILIN-RC	MITOFILIN-RC	MITOFILIN-RC	-0.085562826747383	1		9.97274337732641	10.1647005567269	10.0904764454842	9.84204167119877	10.099455916846	10.0204791597188
RPS9-RD	RPS9-RD	RPS9-RD	2.46612235946182	NA		2	6.59473341428411	6.87337512656742	6.18261695033561	5.82385287656787	9.9947175907651
PP1-87B-RA	PP1-87B-RA	PP1-87B-RA	-0.0624782077517431	1		10.1771478835964	10.0375084362004	10.0812253430676	10.2097866916269	9.94271500041551	9.94753852244135
ASRNA:CR11538-RC	ASRNA:CR11538-RC	ASRNA:CR11538-RC	1.68938687638027	1		6.33043869419317	5.23617787120821	8.35394990933581	8.09361084505376	6.18816086102496	10.0547213849428
BIC-RB	BIC-RB	BIC-RB	-0.371085739213307	1		9.50759240330837	9.16549320874003	8.98726968591107	9.52379624644256	9.14429048591298	6.64166993197492
MST84DA-RA	MST84DA-RA	MST84DA-RA	0.247257134533497	1		10.0555970869918	10.2609330199823	10.2752340812288	9.94411759866444	10.256713436554	10.9513256901141
CG3982-RA	CG3982-RA	CG3982-RA	0.271595017053854	1		10.7101832583917	10.6417094920612	10.7424098500312	10.9588517792716	10.9291962937494	11.0213484106261
AGO2-RB	AGO2-RB	AGO2-RB	0.0276116626743098	1		9.49725456143675	8.94899598489753	9.95015667502237	10.149524222202	9.44696847233476	8.69685341810018
CG11147-RB	CG11147-RB	CG11147-RB	-0.415038785384894	1		9.71043099768933	9.48328931661407	9.7310618836796	9.69519398000415	8.90025270979404	8.96668366573085
UQCR-14-RA	UQCR-14-RA	UQCR-14-RA	-0.171153720685178	1		9.95774181754809	9.66640621447493	9.57504270172892	9.9519800143083	9.2947848845381	9.38167717696955
KST-RF	KST-RF	KST-RF	0.120232852843193	1		10.0656270744058	10.0444292391004	10.5487784574858	10.4128514225747	10.3892648171437	10.2694487872225
CG3345-RA	CG3345-RA	CG3345-RA	0.125105654648642	1		10.1826882382686	10.1293346453687	10.3201630760517	10.1184219690449	10.4576337254163	10.411125348169
CPR67FB-RA	CPR67FB-RA	CPR67FB-RA	-0.84509612640608	1		8.89992822016472	9.30073471347508	7.4845671904463	6.95159839125929	8.90025270979404	6.90139172761739
SIP2-RE	SIP2-RE	SIP2-RE	0.0739165358312417	1		10.1349028164586	9.97850629434889	10.0637179940975	9.75932714914939	10.1826046735051	10.390105599166
BOND-RB	BOND-RB	BOND-RB	-0.876148804462044	1		8.80732512251899	8.6823913886692	9.69057165045154	8.96752353027076	7.69292188392485	7.75958900796067
ENDOS-RA	ENDOS-RA	ENDOS-RA	-0.0664558760457757	1		9.90285431086263	9.8553549676416	9.87986845993337	9.85677451253668	10.0469036025636	9.47513325320925
ATPSYNGAMMA-RB	ATPSYNGAMMA-RB	ATPSYNGAMMA-RB	-0.287950386401511	1		9.70273925528757	9.56256470455983	9.51961813646338	9.88579637851336	9.21570452007141	8.51204273940282
CLPX-RC	CLPX-RC	CLPX-RC	0.0425502957167516	1		10.1070077512323	10.307703559732	10.3474287928599	10.395658747832	10.3622429651912	10.1259546212631
IP3K1-RB	IP3K1-RB	IP3K1-RB	-0.362117358880332	1		9.58773192855832	9.76047339748341	9.48320604505316	9.61822842943138	9.39047824862588	8.55296625858887
QSOX1-RA	QSOX1-RA	QSOX1-RA	-0.150800236973516	1		9.83645323714712	9.9468442471883	9.76900700110093	9.66442022708467	9.90720260246292	9.50150642789768
CG31820-RA	CG31820-RA	CG31820-RA	-0.000233271313349973	1		9.87460708607172	9.87360481572928	9.53494631803224	9.5105475883819	10.0258646202684	9.72163971052855
PP2A-29B-RA	PP2A-29B-RA	PP2A-29B-RA	-0.0379329922407596	1		10.0726068050251	10.1140649909286	10.0660646189098	10.149524222202	10.1144817911736	9.85647985266212
UP-RN	UP-RN	UP-RN	0.142569513473358	1		10.4594221972704	10.307703559732	10.472992485001	10.5525579308393	10.1730675700888	10.86661341521
MAL-B2-RE	MAL-B2-RE	MAL-B2-RE	0.377898241012113	1		9.1598246080807	9.05788584114333	10.0388452009926	9.18660312780476	9.64795383323269	10.4657253027883
IDH3A-RC	IDH3A-RC	IDH3A-RC	0.138132314471624	1		10.4925131993793	10.2961523034858	10.421690194866	10.7333625228979	10.1305851382039	10.6944098379669
SEC63-RA	SEC63-RA	SEC63-RA	-0.188998880339238	1		9.71808194887559	9.7478088256646	10.0719145360539	9.891940115216	9.76367213332688	9.27258610653915
ENO-RB	ENO-RB	ENO-RB	-0.375790489864113	1		9.34745446603555	9.1989606846489	9.59468059654371	9.0830090440098	9.56834193954701	7.97064032393363
BUN-RO	BUN-RO	BUN-RO	0.407902064407918	1		9.91288942421138	9.93819977492526	10.0625432487934	9.9772409128176	9.85447837528165	11.0103706592854
RETININ-RA	RETININ-RA	RETININ-RA	1.51934078215084	NA		7.73220883669928	6.90973263659328	6.89465548106986	10.0919812034926	6.49417288395574	6.52310100186952
ARGK1-RH	ARGK1-RH	ARGK1-RH	-0.124817704629745	1		9.77420621703491	10.0351941044025	10.3201630760517	10.0722786088489	9.75889857065475	9.96090492397887
CG14629-RA	CG14629-RA	CG14629-RA	0.307521650070737	1		10.1808438164259	9.60219083557984	10.1369790769121	10.6512338984228	10.1979692473738	9.97603069478489
ACT88F-RA	ACT88F-RA	ACT88F-RA	-0.276081917222213	1		9.45667133193187	9.04644034293394	8.30313064752481	9.61575582591536	8.05670900060214	7.84445469287554
ZDA-RA	ZDA-RA	ZDA-RA	-0.428653556423243	1		9.22928732700008	8.9116344399818	9.28794767671526	9.44798599500337	9.15159308023547	2
NACALPHA-RC	NACALPHA-RC	NACALPHA-RC	-0.761283777282306	1		9.43826128774871	8.45196523297807	8.64513737375114	8.29248652121598	8.63789964203517	7.17482960218635
DHOD-RD	DHOD-RD	DHOD-RD	-0.25013472964905	1		9.51785669459031	9.65439305826513	9.68294713484095	9.67633409578217	9.67015801441332	8.46457209670957
ND-24-RB	ND-24-RB	ND-24-RB	-0.181002153109975	1		9.75821557211412	9.42437786668745	9.19879905895446	9.891940115216	8.95692749590228	8.79393829845128
CG7084-RC	CG7084-RC	CG7084-RC	-0.474901351171756	1		9.38478634151585	9.72214119719299	9.55847109102534	9.22279807499469	9.36347932874519	8.55800103181437
CG9512-RB	CG9512-RB	CG9512-RB	-0.512432735659294	1		8.79772931043175	8.7260907864949	9.81856022946538	8.29248652121598	8.29956778194182	9.26952010632511
CG31921-RA	CG31921-RA	CG31921-RA	0.030213270195024	1		9.97167699515722	9.94561248928663	10.2246656617817	10.12365246489	10.2362522204069	9.86056076123031
NINAC-RD	NINAC-RD	NINAC-RD	0.549414384475691	1		9.88370651238396	9.88135605757899	9.59630508528496	10.4837172976028	10.5266579783156	9.93984460738913
CG8560-RB	CG8560-RB	CG8560-RB	-0.638587542561364	1		9.1598246080807	9.70768157644506	8.86860930653757	8.79903876654011	8.78602228992494	8.32977208384857
CG13492-RD	CG13492-RD	CG13492-RD	0.883649887340572	1		9.43980446292108	9.443701949885	9.67220466104206	10.2130619270389	10.5681791329973	10.4013542307944
CG42564-RA	CG42564-RA	CG42564-RA	-0.242452548736353	1		9.23818313321556	9.62545438767062	9.50758259590756	9.13227993131496	9.76684575614247	8.49639210558164
VHA100-2-RB	VHA100-2-RB	VHA100-2-RB	0.0236273245828093	1		10.1575873538757	10.2177067013835	10.0111023409679	10.3156508190622	10.1194558390032	10.0149974173726
CG7766-RA	CG7766-RA	CG7766-RA	-0.342193199305323	1		9.23285223447778	9.18023085022333	8.75684474604063	9.66442022708467	8.84726914873606	2
PAX-RD	PAX-RD	PAX-RD	-0.14710279232336	1		9.84579573143584	9.94561248928663	9.9036803933622	9.78155804909982	9.90288176882215	9.54526318492306
RHEA-RB	RHEA-RB	RHEA-RB	0.39385034232426	1		8.35628608622237	9.17393314383899	7.78159222083031	9.98875226424719	8.82916654769772	2
KLP59C-RA	KLP59C-RA	KLP59C-RA	0.0250651327994824	1		9.92064653810855	9.96519551873763	10.0037764704252	9.86928401013899	10.2189766980705	9.84003979394674
CG15635-RB	CG15635-RB	CG15635-RB	-0.0250342248579535	1		9.59328937922235	10.0012122755568	10.1425489399506	9.39993620276269	9.86191742585684	10.3117930149304
14-3-3ZETA-RE	14-3-3ZETA-RE	14-3-3ZETA-RE	-0.310488617167056	1		9.65038549186431	9.33123886035497	9.95269530914572	9.57560673574351	9.01680132304675	9.4291618295555
DOP-RA	DOP-RA	DOP-RA	-0.136448060460907	1		9.94475800200671	9.9056304683418	9.76467931018273	9.91021588891232	9.74287164863228	9.53763720993467
14-3-3ZETA-RA	14-3-3ZETA-RA	14-3-3ZETA-RA	-0.126072547891912	1		9.96096959536623	9.68571672787384	9.72067304126545	9.78596341524814	9.69202562971017	9.51710197705587
CG8728-RA	CG8728-RA	CG8728-RA	-0.185953415027883	1		9.72062327580469	9.73788116213456	9.79045284306863	9.642724147895	9.81516458629002	9.15456622360415
CG42837-RA	CG42837-RA	CG42837-RA	-0.0941444136417667	1		9.94475800200671	9.51850947133257	9.9703417589152	9.92427202815032	9.68365418817319	9.56540421771128
CG44243-RA	CG44243-RA	CG44243-RA	-0.0941444136417667	1		9.94475800200671	9.51850947133257	9.9703417589152	9.92427202815032	9.68365418817319	9.56540421771128
ACT42A-RA	ACT42A-RA	ACT42A-RA	0.0463075193966304	1		10.15194957106	9.9578829978698	10.0507428830588	9.88784719914244	10.0906180045436	10.2983174326443
CAH2-RA	CAH2-RA	CAH2-RA	-0.346537580150267	1		9.70915188506877	9.58805048774871	9.82411658671871	9.15289157571198	9.30573636431528	9.60242713078065
UNC-89-RH	UNC-89-RH	UNC-89-RH	-0.0827457430282003	1		9.67549054846179	9.33312412302343	9.54170691538276	10.171577148673	9.06400564571587	8.63625575492457
CAMKI-RH	CAMKI-RH	CAMKI-RH	1.11520068747361	1		7.75221966480239	7.8438262254736	7.36768105728042	6.04236344224878	7.23310399989878	10.0933808167659
CG32425-RA	CG32425-RA	CG32425-RA	-0.779952793769621	1		8.80971413598813	9.41906242832304	9.34317026262401	7.99811701249206	9.13940147291732	7.79413661532628
MLF-RG	MLF-RG	MLF-RG	6.58277225642394	NA		2	3.7295786995246	2	2	2	9.80022701958418
CG34417-RX	CG34417-RX	CG34417-RX	0.0683888184623009	1		10.0844940523688	9.75907170047156	9.70720508194801	10.3413202869175	9.6513921835939	9.68528907657828
CG12091-RA	CG12091-RA	CG12091-RA	-0.305157150374054	1		9.60709006119588	9.31224948365038	9.57833430359621	9.72990518254178	9.24102857386237	8.28795995521591
TTLL6B-RA	TTLL6B-RA	TTLL6B-RA	0.0586773946298465	1		10.0676247312281	10.0501713213703	10.1019575216003	9.9868400728279	10.27019478639	10.119157830949
DJ-RA	DJ-RA	DJ-RA	0.310997316303678	1		10.15194957106	10.1836317785632	10.4703373669019	10.2015659243064	10.415789838002	11.014039198884
CG9674-RD	CG9674-RD	CG9674-RD	0.487660400917856	1		9.94040396626612	9.69160679621959	9.1815878485812	10.0740809140914	10.2645928590313	10.0204791597188
HPD-RA	HPD-RA	HPD-RA	-0.135163653823441	1		9.82350771650526	9.57057748133739	9.40008181689314	10.007736062236	8.98989357696237	9.22273059708069
ND-SGDH-RB	ND-SGDH-RB	ND-SGDH-RB	-0.108653708879292	1		9.88370651238396	9.65890972247103	9.39262207813755	9.97531339263655	9.23645714094646	9.32668827265894
FDH-RA	FDH-RA	FDH-RA	-0.311995444849117	1		9.58773192855832	9.65590018469983	9.59305427655004	9.72990518254178	9.38635731382499	8.55296625858887
CAM-RC	CAM-RC	CAM-RC	0.385055724051475	1		9.61939879945796	9.65590018469983	9.18590993892463	9.09370966829892	9.62014798056037	10.5553103490274
SEA-RC	SEA-RC	SEA-RC	-0.11293717574989	1		9.88710405504301	9.62852804354448	10.0244372432974	10.1008487443667	9.59715433680791	9.45097802316222
RPL17-RE	RPL17-RE	RPL17-RE	0.663255495249709	1		9.19314521573751	9.57854600057796	9.40935257346348	9.47824542049737	9.49942324316779	10.7905848498456
GGAMMA1-RA	GGAMMA1-RA	GGAMMA1-RA	0.0749522173777235	1		10.1872890028765	10.2806053355638	10.0292559013255	10.0919812034926	10.106988415999	10.4975201648842
CG43147-RB	CG43147-RB	CG43147-RB	-0.18512177541033	1		9.79846625065836	9.76606660645603	9.97783894487701	9.59079388048494	9.17567150268918	10.0899088190237
CG14740-RA	CG14740-RA	CG14740-RA	-0.209001596991474	1		9.70787163736349	9.80326399357755	9.69209173008491	9.61079786922947	9.73479092309342	9.17437259834379
IA-2-RC	IA-2-RC	IA-2-RC	0.149511041121656	1		9.50021579718309	9.35555718196424	9.4584105256363	10.013382830236	9.89854795551496	8.32387260372349
MTPBETA-RA	MTPBETA-RA	MTPBETA-RA	-0.265531927330188	1		9.78517374385128	9.57536387248788	9.70870774566518	9.75259052608764	9.35506928350544	9.10382695461672
RPN1-RA	RPN1-RA	RPN1-RA	-0.17071037742996	1		9.86889066155372	9.73217738771992	9.92063671721556	10.0001724925017	9.57197511490828	9.37598658649687
26-29-P-RA	26-29-P-RA	26-29-P-RA	-0.240664701543548	1		9.8352811599909	9.564170824129	9.6567181697056	9.63541900441854	9.43305192869299	9.26028281575222
LARP-RB	LARP-RB	LARP-RB	0.567803802591881	1		9.51346665164547	8.67051115100489	9.35856753522209	8.94011530452531	9.61663426250664	10.429097981482
WHE-RB	WHE-RB	WHE-RB	0.867615186544918	1		8.59382662113315	8.9065789893878	8.39185871088352	7.79455162125158	9.60426841618543	10.2083182236085
ACC-RC	ACC-RC	ACC-RC	-0.176918079219218	1		9.06501473798877	8.06413995315375	9.64263675405623	9.35616814925997	7.31343359791284	9.24162888481175
MST84DC-RA	MST84DC-RA	MST84DC-RA	0.0725318543911948	1		10.0894183091525	10.2460007207021	10.3063345137681	10.1305970911488	10.348539842388	10.373066475258
GBS-70E-RB	GBS-70E-RB	GBS-70E-RB	0.300515045441661	1		10.1472345304922	9.62391510058651	10.1480973818993	10.2244670484751	9.74609130815505	10.7394257440761
NEC-RA	NEC-RA	NEC-RA	-0.0940035899592944	1		9.94258262668903	9.47648212330174	9.86646778790787	9.91424592246572	9.55371704578103	9.55032486530053
GP150-RF	GP150-RF	GP150-RF	-0.0432391626978191	1		8.79290736350029	9.40120151377292	9.30394242322671	7.51564039253563	8.65855028975866	10.120860032841
CYP6A2-RA	CYP6A2-RA	CYP6A2-RA	-0.456798391469431	1		9.1802784899593	9.13771735612358	9.78618910248132	9.45353512567259	8.93169898254246	8.18106641624314
LASP-RA	LASP-RA	LASP-RA	0.0155268455943193	1		10.1050639255676	9.99408049761261	10.1144820637313	10.1698926862727	10.1231751529099	9.96090492397887
CG10841-RA	CG10841-RA	CG10841-RA	0.0749827503219571	1		10.1387084291474	10.2688341650123	10.2670981321846	10.238999526678	10.3569879251311	10.2998209504139
EIF3I-RA	EIF3I-RA	EIF3I-RA	-0.145452718957102	1		9.68202517045834	9.65288435574845	9.47616498956071	9.72073021473804	9.69202562971017	8.79393829845128
SALT-RB	SALT-RB	SALT-RB	-0.590772921275194	1		8.55732829058313	8.49638575297618	9.71020884588558	7.7228377644517	8.51494398200643	8.88489983825026
RAN-RB	RAN-RB	RAN-RB	-0.333834950695901	1		9.65703455729737	9.63159516492633	9.70117872675079	9.63785816454048	9.34236157216673	8.92831659742408
ZASP52-RR	ZASP52-RR	ZASP52-RR	-0.0422300127148763	1		9.76930486916455	10.0212296030482	10.112212946717	9.70453226477536	10.0714953184445	9.99285975573233
GRSM-RF	GRSM-RF	GRSM-RF	-0.0146731932678198	1		9.70659025255715	10.0023974851572	9.79045284306863	9.82287565009892	10.0637747039512	9.53253073951645
CG45076-RA	CG45076-RA	CG45076-RA	-0.280040270309367	1		9.1447647785101	9.66640621447493	9.17508033757523	9.59079388048494	9.31876934036673	7.66941740639529
CG46385-RD	CG46385-RD	CG46385-RD	-0.0615703680856967	1		9.68202517045834	9.54152078813493	9.80878481207773	9.77492467407014	9.89854795551496	9.04766290155109
WHD-RB	WHD-RB	WHD-RB	0.313714565714189	1		9.85854366947057	9.61154131953355	9.12868685225334	9.94805416256488	10.0573091460069	9.58032758652283
MYO61F-RA	MYO61F-RA	MYO61F-RA	0.00298449995335027	1		9.60296370057612	9.3462524284862	9.48671372816778	9.31408412212447	9.92861476465263	9.06898146568794
ANK2-RP	ANK2-RP	ANK2-RP	0.203802276090607	1		10.1762224190644	10.4254837314095	10.2833244054961	10.2739190112282	10.5350583589767	10.667875101284
RPL38-RA	RPL38-RA	RPL38-RA	0.0521645500124493	1		10.2342868504872	10.2737504965365	10.0765774507615	10.4466340591773	9.99236438822838	10.2771019824068
TRPRS-M-RB	TRPRS-M-RB	TRPRS-M-RB	-0.34463859938225	1		9.03060962069943	8.97095713418408	9.07842891877284	9.13918325081983	9.38222457419934	2
WAL-RA	WAL-RA	WAL-RA	0.0143956932572262	1		10.1263033056903	9.99050134428608	9.83654069638136	10.1614407461845	9.86191742585684	9.97603069478489
SAF-B-RE	SAF-B-RE	SAF-B-RE	-1.87251847805237	0.450276299355164		9.02033232453319	8.89386231160377	8.65763936315251	7.08628678658741	6.50941077536721	7.37067244602924
GGAMMA30A-RF	GGAMMA30A-RF	GGAMMA30A-RF	-0.193127153129688	1		9.60434046587854	8.99497263008599	9.35856753522209	8.86298484225668	9.5426502534027	8.93607207220318
ND-30-RA	ND-30-RA	ND-30-RA	-0.247395194811721	1		9.76068723708256	9.59906049161165	9.61565759817	9.80345157882325	9.28817386961474	9.04766290155109
TRXT-RA	TRXT-RA	TRXT-RA	0.185347479930721	1		10.237839440667	10.1041627473408	10.2650569555989	10.1131724409968	10.3527700674988	10.6503031349499
FKBP14-RA	FKBP14-RA	FKBP14-RA	-0.141980987725022	1		9.69371341647115	9.67980251362494	10.1841914719616	9.891940115216	9.59358409862625	9.69217495301207
RM62-RJ	RM62-RJ	RM62-RJ	-1.22666481649274	1		9.1802784899593	9.09391293225611	8.97233461096485	7.87118548113125	7.92085323648207	7.81951501617455
WUPA-RA	WUPA-RA	WUPA-RA	0.168966235074217	1		10.130131640177	10.3906051420711	9.88253372194534	10.402847278002	10.2442438789219	10.3028232933882
SQD-RA	SQD-RA	SQD-RA	0.28976617406659	1		10.1195791778378	10.0467288152275	10.1992354436348	10.1816428292119	9.88984107632763	10.9503687079443
CG11594-RD	CG11594-RD	CG11594-RD	-0.25602394872054	1		9.47484940497592	8.95635357495467	9.89973893085262	9.23895484964123	9.1320367475182	9.34136346170809
EGLP4-RA	EGLP4-RA	EGLP4-RA	-0.162368711212829	1		9.67286838956144	9.30650358657445	9.72661867989602	9.83142533128413	9.4724626394427	8.75500806134871
MSP300-RJ	MSP300-RJ	MSP300-RJ	-0.37204682746019	1		9.07100196468232	9.05560399412791	9.62364515084292	9.68107223113885	8.84726914873606	7.30030971321381
GEL-RA	GEL-RA	GEL-RA	-0.709765073302965	1		9.22392339446896	9.30073471347508	9.38887769420275	8.5210827482213	9.0562447375719	8.04424572750951
TN-RB	TN-RB	TN-RB	-0.560716084227012	1		9.23285223447778	8.86026460629135	9.1014906927903	9.49448690887593	8.29956778194182	5.97921911236527
CG13309-RA	CG13309-RA	CG13309-RA	-0.845770319391314	1		9.20408323499238	9.41194457514833	9.26157195856345	8.19647285257635	8.36804017483628	8.75061691343628
MS(3)76CC-RA	MS(3)76CC-RA	MS(3)76CC-RA	-0.0206787336228324	1		9.97806349671731	9.91447170828256	10.0448063067831	10.0246104906129	10.0455976167269	9.79170353236748
CG7251-RA	CG7251-RA	CG7251-RA	-0.461580293802664	1		8.93536685131613	9.24774974115319	9.38512356676571	9.05772787574017	9.33810067195826	6.71562643119472
BOR-RA	BOR-RA	BOR-RA	-0.139007215354574	1		9.69758854957644	9.86189930382127	9.91153116034743	9.75259052608764	9.86043268124944	9.40979823027296
ATPSYNDELTA-RA	ATPSYNDELTA-RA	ATPSYNDELTA-RA	-0.0476192417669903	1		9.87460708607172	9.64379885740743	9.36429940860954	10.0246104906129	9.22034208020476	9.41812875965118
ACSL-RC	ACSL-RC	ACSL-RC	0.445376827095708	1		8.87960465756431	8.1817987589408	7.81546093836636	10.0001724925017	7.8627141420931	6.37120425442112
MSBP-RA	MSBP-RA	MSBP-RA	0.0723334247605793	1		10.0147649345942	9.64834875865629	9.82272950233038	10.3826284357615	9.51271693251044	9.67837017668544
VHA44-RC	VHA44-RC	VHA44-RC	0.40646689337477	1		9.48534846007295	9.51020137573681	9.33346284552747	9.17321288663804	9.29917545738164	10.608449904333
CYP312A1-RA	CYP312A1-RA	CYP312A1-RA	-0.271782307274109	1		9.70016620106013	9.69454283713464	9.90236776862104	9.50253959778162	9.47051746472074	9.52226325309231
LECTIN-46CB-RB	LECTIN-46CB-RB	LECTIN-46CB-RB	-0.197271042283711	1		9.53816876027881	9.93819977492526	9.61245015325352	9.48909336976443	9.66846208070349	9.35299707218537
GALK-RC	GALK-RC	GALK-RC	0.0607150297929222	1		9.0509471503687	8.25919568836955	9.61084375274121	8.58314990445708	8.30394384504909	9.94945560704257
ARM-RA	ARM-RA	ARM-RA	-0.340895618979329	1		9.51931707865687	9.34438425466282	9.56843688195187	9.56539242015656	9.26142263650601	8.33564753798615
MUC-RB	MUC-RB	MUC-RB	0.351497475569644	1		9.93603675031191	10.0997398391968	10.465012426246	10.1682062548278	10.3995245430546	10.9281810724654
VHA68-1-RA	VHA68-1-RA	VHA68-1-RA	-0.080105103745598	1		9.97700104117041	10.0398190613561	9.92710567971666	9.96951533211518	9.84399883842353	9.89479017573041
JBUG-RM	JBUG-RM	JBUG-RM	-0.148289170319096	1		9.48385326486054	9.41194457514833	9.4203994120215	9.96951533211518	9.25239418138018	8.06561447417972
MHC-RU	MHC-RU	MHC-RU	-0.055635634209432	1		9.75450011674521	9.26957163361287	9.53494631803224	9.82073028955704	8.45717902548536	9.78956476896868
ACP63F-RB	ACP63F-RB	ACP63F-RB	0.732003204813503	1		8.74876887260849	8.78237088388189	8.8221629648241	8.46174243842298	8.85026428768365	10.4263474923161
SFP26AD-RA	SFP26AD-RA	SFP26AD-RA	-0.360578502585854	1		9.53094723606467	9.59906049161165	9.4655385519161	8.8163700923961	9.39047824862588	9.25098599930047
TIM-RM	TIM-RM	TIM-RM	-0.124235111230258	1		9.16543176012381	9.04414030658526	6.25365255505631	8.78149670250301	8.60281112518629	7.9856648965274
CG18266-RA	CG18266-RA	CG18266-RA	0.126962656238732	1		9.91954092930177	9.96032462543465	10.0448063067831	10.0758809705899	10.2978827147441	9.90074724996975
PHTF-RA	PHTF-RA	PHTF-RA	-0.00314563120638175	1		10.016834223495	10.0375084362004	9.90891898201268	10.0375999371921	10.005857971121	9.91062136974099
CG9498-RA	CG9498-RA	CG9498-RA	-0.438855127698599	1		8.98059694944074	9.05102944418168	9.84476439085127	9.07942445901014	8.72858499135091	8.90874352754774
HSDL2-RA	HSDL2-RA	HSDL2-RA	-0.328484172098578	1		9.50317096722739	9.52512167106671	9.32956151551172	9.61822842943138	9.15644102136733	8.33564753798615
GW-RE	GW-RE	GW-RE	-0.971976553445392	1		8.55732829058313	9.38493541885896	8.28309800493542	7.31077559285633	8.63789964203517	7.12141333330422
CG31872-RB	CG31872-RB	CG31872-RB	1.35687271990866	1		8.01906830658725	6.90973263659328	6.00240188219934	7.56773936628695	2	9.85238736779593
ND-23-RA	ND-23-RA	ND-23-RA	-0.10732099345999	1		9.84113204670458	9.47988973482561	9.48846437676056	9.90414965178837	9.19229043606549	9.32373523619818
KPC1-RA	KPC1-RA	KPC1-RA	0.162024991296147	1		9.57233762410607	8.55248401642001	8.50687771108377	9.31103061844076	9.31443808373526	8.66454050349605
ADSS-RA	ADSS-RA	ADSS-RA	0.0578860071044076	1		9.62211987164906	9.93199328497083	9.82965162644123	9.97916586116106	10.0969363187802	9.40421769963264
CG5867-RA	CG5867-RA	CG5867-RA	-0.428454918242487	1		9.54678714311456	9.33123886035497	9.47263153332585	9.41138685529258	8.91749013523966	8.65046744515776
NPL4-RB	NPL4-RB	NPL4-RB	0.149601445089539	1		9.76068723708256	9.87230888353062	9.36620498356981	10.2163297437842	8.79537672400386	10.1037469553908
EIF3L-RA	EIF3L-RA	EIF3L-RA	0.170167466223664	1		10.14534419105	10.1444443751696	9.76756587941266	10.3171734971805	10.1391822912105	10.1360901421419
CG4631-RA	CG4631-RA	CG4631-RA	0.247686824883121	1		10.282384418685	10.130419175544	10.3532050032893	10.2628996759243	10.3011698386115	10.8696537702737
CG7069-RA	CG7069-RA	CG7069-RA	-0.072039137156663	1		9.84229938201624	9.73788116213456	9.9852973718926	9.81642997390834	9.88692706680256	9.64326902192891
EIF2A-RC	EIF2A-RC	EIF2A-RC	-0.0716107600613086	1		9.09274496732207	9.32746092809935	9.83378901469766	9.32925544401762	9.76525981739656	8.92051920622083
DSO1-RA	DSO1-RA	DSO1-RA	-0.504770924381694	1		9.22392339446896	7.98960134211802	9.35281279805021	8.98678686283464	8.25053410149625	7.9856648965274
EEF1ALPHA2-RD	EEF1ALPHA2-RD	EEF1ALPHA2-RD	-0.186258599678877	1		9.65171775873769	9.6422790293375	9.34123399761301	9.70685742192376	9.41293535530715	8.85657480777375
CG17470-RA	CG17470-RA	CG17470-RA	0.0638123247723063	1		9.90285431086263	10.1562062768896	10.1280223250139	10.0577785325942	10.2419650615809	10.0794424081218
CG10621-RA	CG10621-RA	CG10621-RA	-0.10371575874069	1		8.27908006217557	8.10001312565032	9.65516033805151	7.99811701249206	8.43739837445463	9.43738161083005
AGBE-RA	AGBE-RA	AGBE-RA	-0.22220930084952	1		9.54104727885566	9.08722602610935	9.87853398020466	9.5105475883819	9.02477674880661	9.37598658649687
CG31709-RA	CG31709-RA	CG31709-RA	0.42190196534193	1		10.2208861763163	10.1699841962821	10.3694464490676	10.3292974104046	10.5238469466216	11.071501562545
DIP1-RE	DIP1-RE	DIP1-RE	-0.659961008167427	1		9.28872434204889	9.24174058073734	8.4104459994159	8.68100645923902	8.30830667456829	8.08667132771771
CG44434-RA	CG44434-RA	CG44434-RA	-0.0833432109026849	1		9.9316562741054	9.75345125395867	9.83928713971607	9.74355914869859	9.74125912036558	9.79810086410105
CG44435-RA	CG44435-RA	CG44435-RA	-0.0833432109026849	1		9.9316562741054	9.75345125395867	9.83928713971607	9.74355914869859	9.74125912036558	9.79810086410105
RPL15-RF	RPL15-RF	RPL15-RF	-0.0632422964876268	1		9.64102501571032	9.56897848228603	9.64263675405623	9.76380081860144	9.80593798915955	8.93993423129346
CG15531-RA	CG15531-RA	CG15531-RA	-0.389603600388853	1		9.47785693960371	9.23772052328473	9.54339212617387	9.48096506440939	9.03797192435906	8.39874591884542
PSA-RI	PSA-RI	PSA-RI	-0.37180781422148	1		9.35401674957439	8.85502557072045	8.35394990933581	9.35023078452933	7.63157327895643	8.07266762889933
14-3-3EPSILON-RA	14-3-3EPSILON-RA	14-3-3EPSILON-RA	0.0899570713848003	1		10.1108875630788	10.1981862137269	10.3939379427864	10.1849825100444	10.0969363187802	10.6443979275419
NURF-38-RB	NURF-38-RB	NURF-38-RB	-0.142464380032226	1		9.46730302357212	9.38311670197043	9.21157404576882	9.29566539871319	9.63932193432301	8.48056982693082
14-3-3ZETA-RB	14-3-3ZETA-RB	14-3-3ZETA-RB	1.34705428597405	1		6.94878736493965	8.4760537853874	6.61588645188454	7.53670628409293	7.97673986543934	9.98540439844497
GGAMMA30A-RB	GGAMMA30A-RB	GGAMMA30A-RB	-0.174813002886052	1		9.07497968956861	8.92669536198818	8.88465154219534	9.69519398000415	8.95414601551906	2
COL4A1-RB	COL4A1-RB	COL4A1-RB	-0.549664615165665	1		9.2470244229562	9.22964664593352	9.69664238285534	9.0540798422301	8.70561578334282	8.80668504634905
JHEH2-RA	JHEH2-RA	JHEH2-RA	-0.15789683019063	1		9.83175920434133	9.7407246152498	9.77762363090302	9.94017026398818	9.40072937941932	9.48309595066524
CG42782-RB	CG42782-RB	CG42782-RB	1.50065251358991	1		6.80292496794804	7.4088137169529	7.63755809147019	6.61774745854625	7.78970584742257	9.99285975573233
FORM3-RA	FORM3-RA	FORM3-RA	-0.184233870247347	1		9.74079432511143	9.76467033581215	9.68294713484095	9.90617456629512	9.39253431025416	9.26028281575222
GLYS-RC	GLYS-RC	GLYS-RC	-0.0974235843526519	1		9.83645323714712	9.9270087967648	9.96532190248356	10.0246104906129	9.78730586234761	9.59754529327433
NAT1-RB	NAT1-RB	NAT1-RB	-0.698203207678835	1		8.10327572334986	9.08945844036062	9.27177361111588	8.85042036658574	8.73183665668435	2
CG14995-RG	CG14995-RG	CG14995-RG	-0.192572857550964	1		9.58773192855832	9.50184515878466	9.9010539485109	9.8504788513597	9.41090818398313	9.08302081670321
SPAW-RA	SPAW-RA	SPAW-RA	0.18036409865073	1		10.1845303051099	10.1825865358761	10.2278131510746	10.1426703248044	10.3726959668905	10.5852106347191
CG1317-RC	CG1317-RC	CG1317-RC	-0.14883709050482	1		9.09470545077034	8.78787999980379	9.2179193674008	9.76380081860144	8.9817224079677	5.78677336612807
MIPP1-RA	MIPP1-RA	MIPP1-RA	-0.418032669093229	1		9.47183558754871	9.38129568944313	9.50930811832738	9.2260439375585	9.20872010795567	8.59765891532109
SCSALPHA2-RA	SCSALPHA2-RA	SCSALPHA2-RA	-0.264308775490431	1		9.30913085339039	9.43143479019323	9.40565141662641	9.24536723441021	9.55371704578103	8.27578762810159
PGLYM87-RA	PGLYM87-RA	PGLYM87-RA	-0.106500312452485	1		9.60158562017012	9.61309385850162	9.76323385686321	9.48367959112891	9.8364665739331	9.28478536155996
CLPX-RA	CLPX-RA	CLPX-RA	-0.028959025378587	1		9.72189226252002	9.47988973482561	9.4584105256363	9.9519800143083	9.56652191502704	8.87282857075449
CAH1-RA	CAH1-RA	CAH1-RA	-0.165673772855413	1		9.74454519992538	9.70622761150294	9.60116760511855	9.55768394326442	9.61839219125122	9.37027346104718
GYG-RB	GYG-RB	GYG-RB	-0.146343143065011	1		9.71043099768933	9.87619319304846	9.60601379114822	9.78376241368348	9.60249318241225	9.3500974525363
CG15406-RA	CG15406-RA	CG15406-RA	-0.653542929352029	1		9.24526049427262	9.47477529451771	9.35473359545403	8.77707765486847	8.63789964203517	8.72398559518204
FOK-RC	FOK-RC	FOK-RC	0.457195600368562	1		9.66892619346485	9.4866809064209	9.27988330974416	9.31713117663121	9.64450726872948	10.5640954627554
MFAS-RB	MFAS-RB	MFAS-RB	0.129090615651921	1		9.40388699480217	10.0141963348045	9.99148340803176	9.5105475883819	10.0442904475878	10.2258240444963
SARM-RE	SARM-RE	SARM-RE	-0.00618662446743435	1		10.0626253931477	10.1206289281257	9.9852973718926	10.1131724409968	9.79820382508661	10.214708580891
MHC-RF	MHC-RF	MHC-RF	-0.400754040617691	1		9.1523143437959	9.31797258699297	9.32172706223507	8.43394100672163	7.84480550897288	9.69217495301207
LGS-RA	LGS-RA	LGS-RA	-0.143865833623234	1		9.80686179370677	9.68719150092728	9.69209173008491	9.57814905488082	9.62889501695373	9.55032486530053
STRN-MLCK-RT	STRN-MLCK-RT	STRN-MLCK-RT	-1.08772564187172	1		8.9375531259731	8.7573161642934	8.87397656325819	2	8.747985950442	7.82787623655942
RPT2-RA	RPT2-RA	RPT2-RA	-0.588532837070103	1		9.22033632782581	9.04414030658526	9.03835749342508	9.16308801076219	8.76395647094333	6.54355162339094
CG10565-RA	CG10565-RA	CG10565-RA	-0.342242737187617	1		9.22928732700008	9.48498610816599	9.47086155459072	9.44520340509842	9.31443808373526	8.0585266679972
UNC-45-RA	UNC-45-RA	UNC-45-RA	1.62545933629437	1		7.87136579420994	7.91100078403522	7.71137189936696	9.50788319402959	9.75410916085755	8.94762766966697
CG31522-RF	CG31522-RF	CG31522-RF	-0.162053767934093	1		9.81520876270993	9.63159516492633	9.79328835225865	9.70917883770098	9.51271693251044	9.53763720993467
PNUTS-RB	PNUTS-RB	PNUTS-RB	-0.351781563470471	1		9.46275617459399	9.39579983397215	9.07610233541327	9.10785481471506	9.22957271618273	8.46457209670957
CG8531-RA	CG8531-RA	CG8531-RA	-0.00284433607784906	1		9.88710405504301	9.93074877648883	9.84065840322777	9.8754983168447	9.98829157982448	9.77450398284554
MST33A-RA	MST33A-RA	MST33A-RA	0.601454875109272	1		9.43516997659791	9.45932227935485	9.57504270172892	9.4142353739905	9.82889477724498	10.7125850988423
GARZ-RB	GARZ-RB	GARZ-RB	-0.126690456991553	1		9.67679984286829	9.87101178618598	9.85565690127924	9.73902216973166	9.78417697827449	9.48838010403941
TEQ-RD	TEQ-RD	TEQ-RD	0.528069287573282	1		9.98018606339013	9.32367307673147	10.1447708780268	10.7379173071246	9.6936941045861	10.5247772322382
EAAT1-RB	EAAT1-RB	EAAT1-RB	5.37727258005543	NA		2.24563543567991	4.49380594095721	2	2	2	9.65271314939805
SCSBETAA-RD	SCSBETAA-RD	SCSBETAA-RD	-1.04852352610402	1		8.86129573609029	8.89641463029376	8.44691722382086	3.00673317332425	8.82916654769772	7.38207302105587
FKBP12-RA	FKBP12-RA	FKBP12-RA	-0.0987457514095317	1		9.87460708607172	9.67535088770068	9.92581420565237	9.67395917988461	9.63063807821455	9.87878333127119
THETATRY-RA	THETATRY-RA	THETATRY-RA	-0.361296458460022	1		9.40388699480217	9.62083159060082	9.33151349926427	9.18993135901901	9.2947848845381	8.75061691343628
RPT1-RA	RPT1-RA	RPT1-RA	-0.243202699662695	1		9.56669871654452	9.5431504937916	9.59142612117061	9.54993405779023	9.47828247695537	8.84837873688065
NPC2G-RB	NPC2G-RB	NPC2G-RB	0.276271950466518	1		10.1263033056903	9.60998710801924	9.67220466104206	10.283297626101	9.93568210861543	10.0529392819083
KCMF1-RG	KCMF1-RG	KCMF1-RG	-0.134031892655571	1		9.56528553913103	9.38675184588936	9.48671372816778	9.68579485631719	9.54634862471223	8.58291466455767
CG17242-RB	CG17242-RB	CG17242-RB	0.850851857580811	1		8.07177350530123	7.94591658508726	8.46125141314301	7.73199938129744	7.81445473762229	10.1276488273389
GSTE9-RA	GSTE9-RA	GSTE9-RA	-0.227355584463463	1		9.61394120983521	9.33688727363522	9.87184300279931	9.48638901987644	9.17805738900083	9.50932527588127
SERCA-RB	SERCA-RB	SERCA-RB	-0.194037936827899	1		9.5163948307357	8.95390521178351	9.26770160260642	9.73674831855712	8.72858499135091	8.39874591884542
LARP4B-RB	LARP4B-RB	LARP4B-RB	-0.0546232811441337	1		9.91288942421138	9.97971029719374	10.112212946717	9.87962636669051	9.77474940373091	10.1677241109061
SRRM234-RF	SRRM234-RF	SRRM234-RF	-0.264990214824121	1		9.41648170351684	9.73645733121754	9.58489506263714	9.30797063822244	9.52025868841315	9.100380035759
TSG101-RA	TSG101-RA	TSG101-RA	-0.0531409433397491	1		9.81639725433116	9.89545940072336	9.83241120322297	9.68815038425733	9.89129587687351	9.7938391297899
MLP84B-RB	MLP84B-RB	MLP84B-RB	0.0049190618267729	1		9.99180468587964	10.0153709298571	9.84749523812583	9.9519800143083	9.90576376196859	10.0186542255949
CG17575-RA	CG17575-RA	CG17575-RA	-0.125815454318549	1		9.54678714311456	9.88906587638952	9.59630508528496	9.54214231645093	9.72013056988151	9.39580621958425
TOM70-RA	TOM70-RA	TOM70-RA	0.0606289007301446	1		9.76684793669554	9.79508039425393	9.91022566238909	9.75259052608764	10.1044819502054	9.76582669816938
ROP-RA	ROP-RA	ROP-RA	-0.641215216545431	1		9.00164665687464	8.97579232134775	9.01668385554719	9.13573572012563	8.71878578949263	2
AQRS-RA	AQRS-RA	AQRS-RA	-0.42154667589985	1		9.37514033853993	9.45066520634778	9.61084375274121	8.7457594137558	9.15885889656931	9.23535692143017
ACT87E-RB	ACT87E-RB	ACT87E-RB	0.0660436330695727	1		10.0022864825209	9.91447170828256	9.75307492926615	9.8651262180673	9.96637359205132	10.0422001861915
MHC-RT	MHC-RT	MHC-RT	-0.223933657324007	1		9.27668586980031	9.56095679494128	9.24302520016596	9.24856277038234	9.53522494618493	8.43750857309837
HMU-RA	HMU-RA	HMU-RA	-0.183548954830259	1		9.6437056404043	9.42967379281963	9.39449063207125	9.74582229892585	9.2318711765839	8.80244863165629
ASRNA:CR46485-RA	ASRNA:CR46485-RA	ASRNA:CR46485-RA	-0.0361264856577882	1		9.93712979431017	9.69893572538857	10.0695774148919	9.96174815837333	9.63411789554054	10.0021250985953
ZASP66-RF	ZASP66-RF	ZASP66-RF	-0.0461408195894649	1		9.47484940497592	9.40120151377292	9.23678958173821	10.055955732947	9.02477674880661	8.42653939354602
CG14125-RA	CG14125-RA	CG14125-RA	-0.636976357950713	1		9.35565266707635	9.22762109670451	9.26566128025763	8.62309249361878	8.52622452401116	8.80244863165629
CG33655-RB	CG33655-RB	CG33655-RB	-0.209165425465412	1		9.67549054846179	9.21131350135294	9.23887111727275	9.06499638532716	9.05364846273019	9.40701066322772
RH4-RA	RH4-RA	RH4-RA	0.00765552243543166	1		9.36217784976303	9.80733845095134	9.1729046279225	9.57560673574351	9.72992067276597	9.04766290155109
MSP300-RH	MSP300-RH	MSP300-RH	0.251775150740796	1		10.3330879714372	10.3220137718707	10.2792849144554	10.4410582694218	10.2154966303109	10.9369038736456
CG13618-RA	CG13618-RA	CG13618-RA	-1.05700502496867	1		8.96781810890336	9.11159462303769	8.19149182574147	7.63765483940271	8.29956778194182	7.10774441755786
ZASP52-RY	ZASP52-RY	ZASP52-RY	0.898469192287754	1		8.43267277432867	8.40971111926519	7.51236673571726	7.90398059827861	8.07730611175385	10.1020244298229
LPR2-RB	LPR2-RB	LPR2-RB	-0.560639518185216	1		9.12571619373134	7.76221912818708	8.98726968591107	8.88779020980641	8.28635938213531	6.45995003217473
CG6262-RA	CG6262-RA	CG6262-RA	-0.0449217228772403	1		9.63968283325365	9.86059280933813	9.82134108304118	9.93025441609948	9.86340064401527	9.32963527692728
COX6B-RC	COX6B-RC	COX6B-RC	-0.216846275237998	1		9.57514883429295	9.41906242832304	9.33151349926427	9.67158034803343	9.21338013768882	8.61708640533173
CG43897-RC	CG43897-RC	CG43897-RC	-0.414162091508935	1		9.4289674114791	9.10498935828628	8.87665272221802	9.0758309454003	8.88280683728304	8.10054040357974
CG9281-RD	CG9281-RD	CG9281-RD	-0.0733348730129637	1		9.68202517045834	9.58647074849876	9.67681837649327	9.90009127648761	9.65995237827482	9.03688431038783
ACCOAS-RA	ACCOAS-RA	ACCOAS-RA	0.6565492596877	1		8.75374036654778	8.77128913571578	8.80540647177497	8.58314990445708	8.57773129883796	10.3471244124458
BI-1-RA	BI-1-RA	BI-1-RA	0.0671224402422449	1		10.0414369147217	10.0478772302261	10.1852712593432	9.99447367851664	10.0956748676896	10.3644708482512
CAPT-RA	CAPT-RA	CAPT-RA	-0.136980765580679	1		9.63699471650416	9.74356247513577	9.30791355495365	9.46181900580695	9.5183769422989	9.32668827265894
CG8517-RA	CG8517-RA	CG8517-RA	0.137170226964725	1		10.1079786828107	10.1019529881964	10.1403235745213	10.0541306273361	10.2373965998299	10.4427723160253
ADIPOR-RA	ADIPOR-RA	ADIPOR-RA	0.0620049310550111	1		9.37514033853993	8.88617815083918	9.14209506473695	8.08648543213856	8.89735967539859	10.0058146384855
MF-RQ	MF-RQ	MF-RQ	0.40839238801456	1		9.77665066072215	9.71492950219954	9.67988601013614	9.99827538796127	9.31876934036673	10.7349868375905
HEX-A-RC	HEX-A-RC	HEX-A-RC	0.340476974682253	1		9.33257927260807	9.23772052328473	9.71470279801759	9.43120937812343	8.9652399053218	10.5040568062742
CG31077-RB	CG31077-RB	CG31077-RB	-0.829968654951496	1		9.02856001009515	9.3629580164785	9.00938634432265	8.10775695569723	8.2907756321214	8.53264959881169
ELYS-RA	ELYS-RA	ELYS-RA	-0.360251820084178	1		8.97422167788566	9.08050798170262	9.11288479433674	9.18660312780476	9.2226552819158	6.066599867849
RHOGEF3-RC	RHOGEF3-RC	RHOGEF3-RC	0.021211020652729	1		9.6437056404043	9.80054128176602	9.51447233726343	9.78155804909982	9.88692706680256	9.29989078380975
PI4KIIIALPHA-RC	PI4KIIIALPHA-RC	PI4KIIIALPHA-RC	-0.107078921173628	1		9.53239443563568	9.51020137573681	9.35281279805021	9.85886697588768	9.39047824862588	8.54284369191098
CUE-RA	CUE-RA	CUE-RA	-0.0476365825795134	1		9.70915188506877	9.38675184588936	9.20945272153212	9.82929265632697	9.24330886974938	9.01141660798298
SLIM-RC	SLIM-RC	SLIM-RC	-0.668027578360764	1		8.89543655055101	8.91667223725306	9.0667582994754	8.72755322125884	8.95970362397754	4.56650543775135
CG18568-RA	CG18568-RA	CG18568-RA	-0.148114834647928	1		9.34416209669537	9.32746092809935	9.63317220285057	9.17321288663804	9.68365418817319	8.91267944303432
CG32026-RA	CG32026-RA	CG32026-RA	-0.0012307128075449	1		9.80207032462427	9.824862660085	9.84065840322777	9.78816106403953	9.9677532651048	9.68758802241024
ATPSYNCF6-RC	ATPSYNCF6-RC	ATPSYNCF6-RC	0.34572390692053	1		9.56103768227647	8.82318542882612	9.19451546756371	9.87342985403848	8.20446403943996	10.0295693634106
FER1HCH-RC	FER1HCH-RC	FER1HCH-RC	-0.375166915815536	1		9.42117651600066	9.24574946745402	9.32956151551172	8.38250710231246	9.18992799140502	9.17109036141308
P23-RA	P23-RA	P23-RA	-0.0287835654677862	1		9.97060982417811	9.87230888353062	9.95775921526711	10.0431312397321	9.77789877868967	9.88880840193893
HSP60A-RB	HSP60A-RB	HSP60A-RB	0.728305667146724	1		8.66152194785467	8.84449007634067	9.4203994120215	10.3502721451898	9.6786079068818	8.76375046327095
IDH3G-RC	IDH3G-RC	IDH3G-RC	0.769598991605089	1		9.22928732700008	8.49974672974555	8.6731160220037	10.3487840208472	8.49976472889675	9.37313285179355
AIF-RB	AIF-RB	AIF-RB	-0.268137349265407	1		9.04690251547815	9.27742573744896	9.32760688712303	9.06861695365328	9.48021721729318	7.89307677153475
CYP4E3-RA	CYP4E3-RA	CYP4E3-RA	-0.8279386614685	1		8.14171015091784	9.20309005345907	6.98671368122377	8.60824331264292	6.38274814566895	6.56371639864279
AMPKALPHA-RA	AMPKALPHA-RA	AMPKALPHA-RA	-0.176372506178598	1		9.59328937922235	9.54802859404433	9.40194074024263	9.80562276872409	9.21338013768882	8.84013583726042
IP259-RA	IP259-RA	IP259-RA	0.0711340830516503	1		9.8294064482002	9.55289025582917	9.34317026262401	9.88989510862563	9.65995237827482	9.38734540954191
EEF2-RC	EEF2-RC	EEF2-RC	-0.594512992648197	1		9.17658110672047	9.01154873852195	9.40194074024263	9.03939475737287	8.73508100962388	7.81110505525014
TOC-RC	TOC-RC	TOC-RC	-0.0721418503457634	1		9.66233183365569	9.68276265135397	9.68447526496186	9.79254634405199	9.75410916085755	9.19067269877587
CG6652-RA	CG6652-RA	CG6652-RA	0.0901573277548337	1		9.89612524521133	9.9627621277519	10.0340585184093	9.81427499969753	10.1404062844409	10.1808389181058
PDGY-RA	PDGY-RA	PDGY-RA	-0.248758292667092	1		9.59606009710552	9.6619129952549	9.75307492926615	9.67158034803343	9.24558556713177	9.32373523619818
CIRL-RE	CIRL-RE	CIRL-RE	-1.09524423930515	1		8.90663961235358	8.99020140594262	8.61980360804882	8.4283158476897	8.19977507376379	3.85837429141764
CG17841-RA	CG17841-RA	CG17841-RA	0.324280933842967	1		9.61803633635535	9.53988923943842	9.70268767716106	9.51851137415535	9.37184063247092	10.608449904333
EIF3M-RB	EIF3M-RB	EIF3M-RB	0.0660708757870008	1		9.94149370773573	9.89034684997618	9.52985499799246	9.90212189118981	9.74287164863228	9.94369669388022
CG15128-RA	CG15128-RA	CG15128-RA	0.192354922484585	1		9.93055907369032	9.93943787529	10.231999150186	9.95589521203626	10.2735455314584	10.4277233923727
CG10576-RA	CG10576-RA	CG10576-RA	-0.709866202069516	1		8.89543655055101	8.94653509276018	8.75102262837882	8.57298904333154	8.89446082794635	2
UCH-RB	UCH-RB	UCH-RB	-0.0114961404794545	1		9.64905199356246	9.66640621447493	9.27988330974416	9.61079786922947	9.70366463441045	9.23535692143017
PROSBETA7-RB	PROSBETA7-RB	PROSBETA7-RB	-0.168284410411727	1		9.70145330180575	9.36480230820687	9.44404794118351	9.5447442421239	9.27708774173297	9.18742737856728
CG7695-RA	CG7695-RA	CG7695-RA	-0.59699021565984	1		9.31250405138239	9.27546621642657	8.91880960162906	8.73668503660911	8.3342101651153	8.66920118105526
NT5A-RA	NT5A-RA	NT5A-RA	-0.0740701327250404	1		9.66497319570774	9.65137407384996	9.81437887280684	9.75932714914939	9.77789877868967	9.332576273597
PAPLA1-RE	PAPLA1-RE	PAPLA1-RE	0.396074566840926	1		6.24827990362588	8.82854115802884	8.99714119333813	7.98284800925313	9.37807996192239	8.80668504634905
NKCC-RB	NKCC-RB	NKCC-RB	-0.566041841438006	1		9.02445203261453	9.38675184588936	9.18806613815735	8.51578790822899	9.07172502771839	8.20693965593538
SLMAP-RD	SLMAP-RD	SLMAP-RD	0.181889957797275	1		9.86200091878013	9.93696061112772	10.1313876267401	9.93422893735186	10.2912859125773	10.2337115531063
ASRNA:CR44179-RA	ASRNA:CR44179-RA	ASRNA:CR44179-RA	-0.156051332315454	1		9.5807548742213	9.4815905270709	9.4258912724063	9.8504788513597	9.18281735702684	8.79393829845128
TANGO1-RA	TANGO1-RA	TANGO1-RA	-0.267586487575159	1		9.56387097609645	9.58172112534612	9.6489121351752	9.2738754026038	9.35928043430546	9.35877888631604
CG14207-RA	CG14207-RA	CG14207-RA	-0.0429052795181588	1		9.74828634809169	9.87230888353062	9.62523736823805	9.79691833475686	9.77159313870479	9.54526318492306
BFC-RA	BFC-RA	BFC-RA	0.32607692798881	1		10.1491223962946	10.1519403083674	10.2120065839211	10.1916387678252	10.4732603666018	10.7668636961981
LNCRNA:ROX1-RA	LNCRNA:ROX1-RA	LNCRNA:ROX1-RA	0.653575386412791	1		9.58354974628735	9.58013443645011	9.42223235598538	10.4156970538843	10.3120731396639	9.72388149941862
ND-51-RA	ND-51-RA	ND-51-RA	-0.734582690679855	1		8.9375531259731	8.04125763489144	8.97733016798443	9.03199577748774	6.27987406949383	7.32414729954162
PRTP-RA	PRTP-RA	PRTP-RA	-0.267433177733471	1		9.54821854806771	9.42614533634324	9.65047672464621	9.38839393894418	9.32954093186223	9.100380035759
CG5023-RA	CG5023-RA	CG5023-RA	-0.184292633501755	1		9.66629206546519	9.53988923943842	9.56013684416668	9.38258799241227	9.4724626394427	9.35877888631604
BGM-RA	BGM-RA	BGM-RA	0.635705412044388	1		9.2113294465386	9.07375850768172	7.80987107991724	10.0375999371921	8.14716483706458	9.58279987530044
NP15.6-RA	NP15.6-RA	NP15.6-RA	-0.222419570916783	1		9.51493148409112	9.45932227935485	9.28392112799036	9.67870510859756	9.09211036906885	8.65046744515776
PP2C1-RA	PP2C1-RA	PP2C1-RA	-0.20533091985707	1		9.39913548702926	9.56577515763	9.71470279801759	9.5525219813635	9.52213798331196	8.92442316967479
LSD-2-RA	LSD-2-RA	LSD-2-RA	0.143084485295968	1		10.1434513714774	9.80733845095134	10.0280527448384	10.2309440069105	9.799753978433	10.3442129535561
CG7457-RB	CG7457-RB	CG7457-RB	-0.0131913373203192	1		9.96633322876672	9.9639793362942	10.0542931383957	9.9868400728279	9.82280859660895	10.1259546212631
FEST-RB	FEST-RB	FEST-RB	-0.593686307517454	1		9.07696444686473	8.7851280714994	8.68537890978144	8.97911236736538	8.64826191459352	4.39704475240665
LDSDH1-RA	LDSDH1-RA	LDSDH1-RA	0.153540539786857	1		10.2615932933518	10.1815405353543	10.3722937023828	10.395658747832	10.2073436769694	10.6467629118225
ALIX-RA	ALIX-RA	ALIX-RA	-0.0653108344051486	1		9.73954186327647	9.72788470942141	9.65203961917235	9.84837417765727	9.68365418817319	9.3500974525363
MTS-RA	MTS-RA	MTS-RA	0.0379063087433805	1		9.9833640695572	9.88521611717484	9.97284515231834	9.92826304184744	9.95389679931626	10.072422377325
ACP26AB-RA	ACP26AB-RA	ACP26AB-RA	0.273579786054465	1		9.19314521573751	9.47988973482561	9.48496095265678	8.82067058627465	9.31443808373526	10.394334120625
MHC-RR	MHC-RR	MHC-RR	0.192146511648573	1		9.20952130287131	9.36848383366055	8.79129250596857	9.61079786922947	9.69536065210185	8.34149916103732
CG2930-RB	CG2930-RB	CG2930-RB	-0.0277899697464365	1		9.53384018494319	8.75450525636269	9.6076255756919	9.34426888375432	9.41293535530715	9.19067269877587
CTRIP-RI	CTRIP-RI	CTRIP-RI	0.677839073084408	1		8.75374036654778	8.77684065002745	8.93687281863863	8.38831337373141	9.11719354075998	10.3207073130977
ALP2-RA	ALP2-RA	ALP2-RA	-0.358307938332828	1		9.28872434204889	9.41372733341338	9.16635774245815	8.77707765486847	9.29698184119526	8.64574575317027
JON65AI-RA	JON65AI-RA	JON65AI-RA	-0.707790739056124	1		8.87732870900743	9.36480230820687	9.09461078582293	8.47271471638618	8.76077647892812	7.90892667552897
ACP76A-RA	ACP76A-RA	ACP76A-RA	0.246997535103817	1		8.85436953987434	8.86548468552707	9.68904996751366	8.71374619701847	9.03534252644611	10.1494943470584
CG3492-RA	CG3492-RA	CG3492-RA	-0.0156494542738224	1		9.63160341019589	9.79917799652875	9.69966819643938	9.67158034803343	9.89420108432522	9.48838010403941
CG1317-RB	CG1317-RB	CG1317-RB	-0.234236679258829	1		9.20226598099575	9.19066631899196	9.4368126712396	8.85880883017638	9.52588924494931	8.58784617658644
TER94-RE	TER94-RE	TER94-RE	0.10674031955632	1		9.84579573143584	9.76047339748341	9.93483033969167	9.80995537042121	10.099455916846	9.93598220804274
ALPHA-EST7-RA	ALPHA-EST7-RA	ALPHA-EST7-RA	0.0912996694645191	1		9.97912517040725	9.58172112534612	10.0268485841239	10.0301917230076	9.8364665739331	10.0277558989788
CG4461-RA	CG4461-RA	CG4461-RA	0.481606592447509	1		9.82232507046449	9.76885510025096	9.5700911746935	10.4142749398345	10.3142439463103	9.81502301402281
DIP1-RD	DIP1-RD	DIP1-RD	-0.366389669876213	1		9.23107088185193	9.12906222795949	9.38700185159026	9.16647087071919	9.21338013768882	7.9856648965274
ZDA-RC	ZDA-RC	ZDA-RC	1.16410800336572	1		7.88954816293534	7.72823833653808	7.59918489226287	7.64737181382732	7.65916187906538	10.0002767842541
MRPS5-RA	MRPS5-RA	MRPS5-RA	-0.311115030374025	1		9.48235651843444	9.18232399135722	9.28995674463121	9.42274733933284	8.95692749590228	8.52752541257235
CG32486-RD	CG32486-RD	CG32486-RD	0.0701080684016659	1		9.76315467476762	9.89034684997618	9.43136230635869	9.73902216973166	9.84399883842353	9.74610985506545
KRA-RF	KRA-RF	KRA-RF	0.0965425835022348	1		9.90509037612221	9.75485841968036	9.63000350407821	9.61575582591536	9.83344262233493	10.1020244298229
SCSBETAA-RC	SCSBETAA-RC	SCSBETAA-RC	0.281121861118409	1		8.96138599017024	8.76850534708529	9.23887111727275	10.0001724925017	9.37600318218378	7.4808162524832
CG13337-RA	CG13337-RA	CG13337-RA	0.225449563620949	1		9.93275264071021	9.80054128176602	10.1602293580327	9.88374263845012	10.2014918006545	10.4495611847529
VHA44-RA	VHA44-RA	VHA44-RA	-0.390047784536515	1		9.27668586980031	9.3462524284862	9.32564960692234	9.24856277038234	9.1344958356548	8.18757835695371
FAS1-RF	FAS1-RF	FAS1-RF	-0.132683561330301	1		8.76609466303357	9.52016536454976	8.80259470322114	8.62800844979776	9.43704180102927	8.58784617658644
CG8043-RA	CG8043-RA	CG8043-RA	-0.0881686606338927	1		9.52659690660168	9.5349834933057	9.50930811832738	9.63785816454048	9.6548223588733	8.8889012529853
CNDP2-RA	CNDP2-RA	CNDP2-RA	-0.542930998778403	1		8.89543655055101	9.1355584371369	9.3392951304157	8.91620084745971	9.00341018123715	7.35918106243651
CG13428-RA	CG13428-RA	CG13428-RA	-0.783645975763148	1		9.17658110672047	9.03490331622203	8.71558771226734	8.62309249361878	8.04629911200833	7.86084480329867
GLD2-RB	GLD2-RB	GLD2-RB	0.0707978187474455	1		9.24878619758429	9.00683210969869	9.681417384379	9.12186261817432	9.77789877868967	9.23849631145506
CG6304-RA	CG6304-RA	CG6304-RA	-0.607227937891034	1		8.85668196855824	8.8576474666487	8.88730799059952	8.73668503660911	8.94576925313914	2
SCU-RA	SCU-RA	SCU-RA	-0.127022974073186	1		9.704024063549	9.57217471011334	9.66293272904773	9.812116801755	9.43704180102927	9.26028281575222
CG8745-RA	CG8745-RA	CG8745-RA	-0.393851194629766	1		9.19314521573751	9.37764675423989	9.68752667788554	9.25175124395676	8.97350469517925	8.87686355947426
MOE-RD	MOE-RD	MOE-RD	0.10591311978581	1		9.96096959536623	9.89673471254223	9.53325120695128	9.98875226424719	9.73479092309342	10.0076558760996
ND-B14.7-RA	ND-B14.7-RA	ND-B14.7-RA	-0.307196766812641	1		9.48534846007295	9.18232399135722	9.12643998467876	9.38839393894418	8.82308151587073	8.57300077892883
CKIALPHA-RD	CKIALPHA-RD	CKIALPHA-RD	-0.150173717972969	1		8.93317725852746	8.84449007634067	8.53764055969176	9.56025801463421	8.75439538929218	2
PS-RS	PS-RS	PS-RS	0.186398935358287	1		9.34086219666152	9.04183659751602	9.77905474571188	9.26758875888922	8.9707550226103	10.2509137580374
AGO2-RE	AGO2-RE	AGO2-RE	-0.187729905530561	1		8.71092634869583	9.1633754875529	7.88090252167512	6.18261695033561	8.28192957199705	9.44283556179809
HASP-RH	HASP-RH	HASP-RH	-0.310426819996835	1		9.22392339446896	9.56095679494128	9.34317026262401	9.43962207263254	9.18281735702684	8.41548617312253
PROSBETA5-RA	PROSBETA5-RA	PROSBETA5-RA	-0.284960325417874	1		9.41334331929836	9.33123886035497	9.39822049521642	9.61327897738171	9.00071697236292	8.44839498011681
CG1394-RA	CG1394-RA	CG1394-RA	-0.0112712752445594	1		9.83762436285503	9.84482188725863	9.98901217562725	9.69284993363381	9.72340132478422	10.1759348258823
TBC1D8-9-RA	TBC1D8-9-RA	TBC1D8-9-RA	-0.216632212416557	1		9.4957716611339	9.40479143028883	9.15758208920847	9.53430826467699	9.12957346068351	8.63148724334756
FHOS-RH	FHOS-RH	FHOS-RH	-0.243353672238566	1		9.09470545077034	9.29687594260544	9.40008181689314	9.82287565009892	8.41734273818288	8.31794890030904
CG18449-RA	CG18449-RA	CG18449-RA	0.161083845100987	1		10.0864657724576	10.2228000734079	10.261989765616	10.1563457122792	10.2373965998299	10.6217350782165
TROL-RAS	TROL-RAS	TROL-RAS	-0.142446645608726	1		9.49131379287646	9.55773558956448	9.62205117426971	9.9868400728279	9.00878156278475	9.02602458420021
ASRNA:CR45046-RA	ASRNA:CR45046-RA	ASRNA:CR45046-RA	-0.0131951327137846	1		8.81923082472625	9.32556824555875	9.5484359796817	9.09015160488605	9.70034877488815	8.80244863165629
OATP30B-RD	OATP30B-RD	OATP30B-RD	0.0024849306375296	1		9.79605852298072	9.71203469995474	9.88120170642118	9.53430826467699	9.80130246795137	10.0241221171928
FUM3-RA	FUM3-RA	FUM3-RA	-0.07846649232151	1		9.47635395600212	9.60687365291	9.617258650501	9.24216460468479	9.76208270008776	9.40979823027296
VSG-RC	VSG-RC	VSG-RC	0.0263973246614264	1		9.94693010211119	9.88906587638952	10.0927799817243	9.94017026398818	9.74448237655691	10.2816744876918
EIF2A-RD	EIF2A-RD	EIF2A-RD	0.279891523198422	1		9.87574765795373	9.56737770903076	9.48144900016361	10.4256127934775	9.22034208020476	9.90272748777589
CG6209-RA	CG6209-RA	CG6209-RA	0.168427800349234	1		9.76930486916455	9.64075759849397	10.1257744214527	9.70453226477536	9.97737420886881	10.3325080045858
LECTIN-30A-RA	LECTIN-30A-RA	LECTIN-30A-RA	0.0264421113511822	1		9.34580922055333	9.60062651261886	9.76900700110093	8.91620084745971	9.5183769422989	10.1360901421419
IDH3A-RA	IDH3A-RA	IDH3A-RA	-0.0815519850599477	1		8.77834406303602	8.55248401642001	7.49853392133868	9.50521386992157	7.71937237449514	2
STIP1-RA	STIP1-RA	STIP1-RA	1.04323432163529	1		8.95708192390515	8.80428223756766	8.87129543087133	9.83992464380397	10.1019711222245	9.78097786696066
HSC70-5-RB	HSC70-5-RB	HSC70-5-RB	1.36523998041285	1		8.66680280311802	8.94160067949342	8.80540647177497	10.3018739096256	9.89565149712155	10.2694487872225
CG9672-RA	CG9672-RA	CG9672-RA	-0.375756031271635	1		9.29214553507708	9.32935113086828	9.36048069112443	8.92021422040597	9.25239418138018	8.6122540039301
SLS-RW	SLS-RW	SLS-RW	0.574957511224589	1		9.57374391393374	8.35509138764278	8.54101851161902	9.71381049316806	9.08195370380997	9.62898589126347
DUP99B-RA	DUP99B-RA	DUP99B-RA	0.492183183336198	1		8.83103907989381	8.85502557072045	8.80540647177497	8.69512884878309	8.20913781466338	10.2368545216934
RPL10-RD	RPL10-RD	RPL10-RD	-0.126903114920082	1		9.61394120983521	9.43670492176923	9.67220466104206	9.35023078452933	9.58641700662579	9.40141931855243
COX8-RA	COX8-RA	COX8-RA	-0.45261333005497	1		9.36867365245602	9.16125465320845	9.08075175617373	9.18993135901901	8.51494398200643	8.45919985444102
TEP2-RG	TEP2-RG	TEP2-RG	-0.680317776966357	1		9.0809257887273	7.37992258386613	8.77990106673958	8.12176570474952	7.60344680060578	7.95545763371396
AQZ-RD	AQZ-RD	AQZ-RD	-0.118377675668265	1		9.4957716611339	9.2715391717828	9.13540653520314	8.66674445935698	9.42101567575783	9.36740839179289
EIF2A-RE	EIF2A-RE	EIF2A-RE	-0.358885210042551	1		9.23640835475801	9.05560399412791	8.23802187793868	9.13918325081983	8.18561603850046	8.07266762889933
CHD64-RC	CHD64-RC	CHD64-RC	3.26243311120292	NA		5.13681876038524	3.03764086548393	5.69797086404029	4.59616706146919	4.53252244240426	9.57785105380915
LEVY-RA	LEVY-RA	LEVY-RA	-0.0101451550674667	1		9.75450011674521	9.50352027865657	9.4566230026357	9.92626891507097	8.91749013523966	9.68298646151042
CG13323-RA	CG13323-RA	CG13323-RA	-0.643511028101082	1		9.00164665687464	9.17182778441902	9.30791355495365	7.95181647393375	8.80467089447532	8.68309355010949
HSC70CB-RA	HSC70CB-RA	HSC70CB-RA	1.33645627469742	1		7.97717374239586	8.00387384218442	7.93325724201223	9.50788319402959	9.65310829068845	8.44839498011681
STRN-MLCK-RR	STRN-MLCK-RR	STRN-MLCK-RR	0.530611919281026	NA		8.34973414039472	7.68755524331541	7.49156745731695	9.76380081860144	6.29753727434569	6.25199699734071
SPRINGER{}1464	SPRINGER{}1464	SPRINGER{}1464	0.328695994617302	1		9.66365311917472	9.39579983397215	9.5179049085897	9.26443513416662	9.96499259833067	10.1889755410047
CG17472-RA	CG17472-RA	CG17472-RA	-0.135874844674383	1		9.11802577533962	9.6886647679558	9.63633395722308	8.85462069514963	9.25691547149501	9.8254994410998
SEC24AB-RA	SEC24AB-RA	SEC24AB-RA	0.0125084390187194	1		9.82587010414005	9.78271729212271	10.0376500184249	10.0058488840479	9.89274921188947	9.78956476896868
PINK1-RH	PINK1-RH	PINK1-RH	-0.216178990665223	1		9.47032631457154	9.10278086585883	9.17508033757523	9.37383502618518	9.14916298693428	8.45919985444102
BRUCE-RC	BRUCE-RC	BRUCE-RC	0.196374521594177	1		9.70915188506877	9.52181935934837	9.71470279801759	9.31408412212447	9.93709143238139	10.1611217271426
DIC2-RC	DIC2-RC	DIC2-RC	-0.134220426980808	1		9.38958526501239	9.55612228577695	9.42223235598538	9.48096506440939	9.57378827727035	8.79819974025958
CG31948-RB	CG31948-RB	CG31948-RB	0.256900334434656	1		10.0736011585489	10.180493775898	10.3948716705137	10.2486071508764	10.4076801127685	10.7360978452774
CHCHD2-RA	CHCHD2-RA	CHCHD2-RA	0.196073890705592	1		10.1964467490525	10.1293346453687	9.99024832095977	10.5105845991376	10.1367311850027	10.2399906580798
CG31988-RB	CG31988-RB	CG31988-RB	0.477159159496458	1		9.16543176012381	9.05788584114333	9.21369225541085	8.71374619701847	9.28817386961474	10.3644708482512
CG12099-RB	CG12099-RB	CG12099-RB	-0.0173993377176693	1		9.84229938201624	9.84349982856266	9.70570085147369	9.93025441609948	9.70862417777298	9.6967473460529
CG31773-RA	CG31773-RA	CG31773-RA	-0.0572553248599899	1		9.65703455729737	9.64379885740743	9.78191272347527	9.60332883991684	9.77001241298246	9.5248369833637
PECT-RC	PECT-RC	PECT-RC	0.321608927565127	1		10.1031174773412	10.0997398391968	10.4747598529211	10.3635966379443	10.4722886447097	10.8001776517737
HEX-T2-RA	HEX-T2-RA	HEX-T2-RA	0.0275470334106493	1		9.74454519992538	9.73930358922349	9.85294147393617	9.64999248776642	9.93285932417371	9.81922271846337
CG43897-RE	CG43897-RE	CG43897-RE	-1.00888347206825	1		8.7387741926974	9.02560680386151	8.64827304251805	8.05762655669563	8.4959448293242	5.60412477173713
RHAU-RB	RHAU-RB	RHAU-RB	-0.440384321472975	1		9.08684748146547	8.47946240759106	9.36620498356981	8.94799950262565	8.75439538929218	7.82787623655942
UBA1-RA	UBA1-RA	UBA1-RA	-0.0580897538732282	1		9.71680960471903	9.68424044571328	9.73549144531431	9.71842732665285	9.72666468128082	9.5041174217376
UBA1-RC	UBA1-RC	UBA1-RC	-0.0580897538732282	1		9.71680960471903	9.68424044571328	9.73549144531431	9.71842732665285	9.72666468128082	9.5041174217376
FRY-RB	FRY-RB	FRY-RB	-0.402895981336624	1		8.57709589752171	9.39579983397215	9.26770160260642	8.33519599469952	9.14429048591298	8.55800103181437
RCD7-RB	RCD7-RB	RCD7-RB	0.172020483150384	1		9.8950006765221	9.822180444167	9.92839599871103	9.7276169050236	10.0906180045436	10.2877487049627
CG3581-RA	CG3581-RA	CG3581-RA	-0.111406717377338	1		9.50612009636846	9.50519345579456	9.48320604505316	9.31103061844076	9.63585466172831	9.16780064012216
CDC14-RB	CDC14-RB	CDC14-RB	0.126381307902363	1		9.89387523055713	9.9627621277519	10.0304580552588	9.96174815837333	10.1706734106127	10.1225602287118
TSR-RA	TSR-RA	TSR-RA	-0.141409850485363	1		9.64638129355283	9.69013653203212	9.59305427655004	9.36797007263485	9.40887816021522	9.71037821406089
EIF3E-RA	EIF3E-RA	EIF3E-RA	-0.00964558560170985	1		9.79002156491386	9.67237548756856	9.51618964380613	9.6998706779895	9.64278089389166	9.62179094574442
SVIL-RA	SVIL-RA	SVIL-RA	0.15016715884787	1		9.6846307542011	9.80733845095134	9.79894270626307	9.5806869018197	10.0855433539656	10.0223017883121
ADIPOR-RD	ADIPOR-RD	ADIPOR-RD	0.370644809290642	1		8.24064202706558	8.5296482889096	8.04691720272477	9.83780450529283	8.17131666381268	2
MGL-RC	MGL-RC	MGL-RC	0.0368736444657856	1		9.89274890594662	9.84085207108084	9.93483033969167	10.2406052471469	9.75410916085755	9.72835465370836
CG8565-RA	CG8565-RA	CG8565-RA	0.256246005312166	1		10.0874506228965	10.1217200200323	10.4004613816675	10.2770519953074	10.3995245430546	10.6886827887174
CG15628-RB	CG15628-RB	CG15628-RB	1.0329075917376	1		8.08366759246093	8.00860013660641	6.6030157145945	5.42721833144279	8.51871397155175	9.74610985506545
CHB-RA	CHB-RA	CHB-RA	1.29208843487511	1		8.32322468600288	8.7145664267517	8.59401701723922	9.59079388048494	9.87961618800834	10.0039710479911
CG5011-RB	CG5011-RB	CG5011-RB	5.21116515976817	2.86023422573165e-26		3.69036270642661	4.38169092593722	3.85332988184778	8.43394100672163	8.99531542455659	8.93607207220318
PDK1-RC	PDK1-RC	PDK1-RC	-0.0524388488103142	1		9.32758659542239	9.25770971972179	9.33735365402842	9.63297571343098	9.50323395599313	8.29400782145149
PICOT-RA	PICOT-RA	PICOT-RA	0.0291275294609545	1		9.79002156491386	9.57695581387851	9.617258650501	10.0394460620473	9.56834193954701	9.39580621958425
RPL7-RB	RPL7-RB	RPL7-RB	-0.179894807355117	1		9.42117651600066	8.68829502121149	8.81938369653431	9.18660312780476	8.06188591218902	9.02602458420021
SSH-RB	SSH-RB	SSH-RB	-0.217102858807092	1		9.43207202736462	9.46621072874228	9.36429940860954	9.40853270122916	9.34660992514884	8.78107792360722
DIAP1-RA	DIAP1-RA	DIAP1-RA	-0.147189803937029	1		9.54821854806771	9.49680809751972	9.70268767716106	9.54993405779023	9.51649273856647	9.22589755305311
CAMKI-RA	CAMKI-RA	CAMKI-RA	-0.0458906632353068	1		9.77909096964841	9.64075759849397	9.95015667502237	9.77492467407014	9.50323395599313	9.94177193629844
NEPL11-RA	NEPL11-RA	NEPL11-RA	-0.0659654861782039	1		9.66892619346485	9.16549320874003	9.65360082242197	9.64515099880563	9.2318711765839	9.44283556179809
SPP-RA	SPP-RA	SPP-RA	-0.202338416168449	1		9.42741259456321	9.50184515878466	9.71470279801759	9.31103061844076	9.44894563660778	9.28478536155996
YPS-RB	YPS-RB	YPS-RB	0.372956739387088	1		9.86200091878013	10.1052663589594	9.82411658671871	10.1043805555473	9.8258548963342	10.8097070901036
YME1L-RB	YME1L-RB	YME1L-RB	-0.314999935811185	1		9.27149561356969	9.36848383366055	9.15317416329896	9.20974110069833	9.16368252415899	8.32977208384857
L(1)G0320-RB	L(1)G0320-RB	L(1)G0320-RB	0.0406692379903219	1		9.62483582127651	9.29880661816982	9.55513380371942	9.19325192982549	9.14429048591298	10.0811920914529
SDHD-RA	SDHD-RA	SDHD-RA	-0.125265674034974	1		9.53528448689097	9.47477529451771	9.41856413633965	9.77492467407014	9.2748602566544	8.86472457901268
CG10561-RA	CG10561-RA	CG10561-RA	-0.059840697385659	1		9.60434046587854	9.50519345579456	9.41119959729126	9.50521386992157	9.60426841618543	9.20679069028231
UP-RE	UP-RE	UP-RE	-0.862527177584329	1		8.86129573609029	8.93416727008798	8.84966508405978	8.23564837980029	8.60635863006631	6.52310100186952
LILLI-RD	LILLI-RD	LILLI-RD	-0.926488255778952	NA		8.37898637258315	8.39534685502758	8.28309800493542	5.12736845555828	8.91463149541482	2
MFAS-RK	MFAS-RK	MFAS-RK	-0.30388819122791	1		8.97847498764313	8.7203401137775	8.9946796415891	7.19628878930537	9.24558556713177	8.68309355010949
ADK1-RA	ADK1-RA	ADK1-RA	-0.17731951793549	1		9.16356512980211	9.22152732964052	9.36239131335291	9.11487571742042	9.49368823427995	8.41548617312253
CG6262-RC	CG6262-RC	CG6262-RC	0.171314577238403	1		9.77175762455134	9.83952636783579	9.67066347125887	9.53953568967984	9.96499259833067	10.214708580891
JAFRAC1-RB	JAFRAC1-RB	JAFRAC1-RB	0.217665720712541	1		10.2901044869737	10.1379881442706	10.2141241590581	10.5895694124935	10.005857971121	10.6253371755735
SCHUY-RA	SCHUY-RA	SCHUY-RA	0.159914084328505	1		9.94475800200671	9.91321198640857	10.0159656692326	9.89398222713153	10.1305851382039	10.2998209504139
PCYT1-RA	PCYT1-RA	PCYT1-RA	-0.107123445656101	1		9.61803633635535	9.58805048774871	9.63791223975831	9.93224304541532	9.2226552819158	9.25719052874589
ATP7-RB	ATP7-RB	ATP7-RB	-0.332809285458126	1		9.10446810440041	9.21131350135294	9.28995674463121	9.24856277038234	9.14429048591298	7.86084480329867
MLC-C-RA	MLC-C-RA	MLC-C-RA	-0.111813249505284	1		9.61530754398462	9.59592334068491	9.60440020389837	9.22279807499469	9.37600318218378	9.81712439441698
MAL-A7-RB	MAL-A7-RB	MAL-A7-RB	0.239661901046437	1		8.94843507714601	7.96062563624502	8.87129543087133	7.61802231868615	8.37221368844535	9.81502301402281
NINAC-RB	NINAC-RB	NINAC-RB	0.160128211080158	1		9.70273925528757	9.17393314383899	9.49544580478113	9.72532499227179	9.7525091511258	9.39299145921161
SSH-RD	SSH-RD	SSH-RD	-0.41748695506965	1		8.91331992777574	9.03258479822387	9.22633661539999	8.92421645968315	9.10971427375448	7.37067244602924
ZASP52-RN	ZASP52-RN	ZASP52-RN	-0.35461602736468	1		9.38958526501239	8.86026460629135	8.863222007431	8.9321877831281	8.35965675188352	8.78107792360722
VHAM9.7-B-RA	VHAM9.7-B-RA	VHAM9.7-B-RA	-0.176450649575099	1		9.55961894602726	9.54640439260817	9.43499816986923	9.43401906386432	9.3676660379608	9.20679069028231
SU(W[A])-RA	SU(W[A])-RA	SU(W[A])-RA	-0.113376099442491	1		8.91775634815125	9.35555718196424	9.2030699693227	9.2260439375585	9.49177148725165	8.12109718759526
ANCE-RA	ANCE-RA	ANCE-RA	0.231272652431033	1		9.73452111440851	9.49512516138728	9.49370361249204	9.81427499969753	9.99236438822838	9.59019142284982
SEC23-RH	SEC23-RH	SEC23-RH	-0.535396323647416	1		9.1541955783263	9.24574946745402	9.29196301865012	8.71374619701847	8.80157948567796	8.56801817124953
CG12229-RA	CG12229-RA	CG12229-RA	0.135563206641545	1		9.89724893799142	9.95176078903505	10.0123197108622	9.97916586116106	10.1562244133626	10.1225602287118
WASH-RA	WASH-RA	WASH-RA	-0.190132093309071	1		9.42429792472632	9.49680809751972	9.39635676901597	9.33227065700059	9.43305192869299	8.93607207220318
SCYL-RA	SCYL-RA	SCYL-RA	-0.168520976075075	1		8.87504916431459	8.69417459400136	8.61980360804882	9.38839393894418	8.85623597550493	2
CG43078-RG	CG43078-RG	CG43078-RG	-0.118133436131701	1		9.34416209669537	9.28718361788434	9.1219357243201	9.44798599500337	9.37807996192239	8.34149916103732
SYT1-RI	SYT1-RI	SYT1-RI	0.671530335765758	1		8.25122710130202	8.35879774547871	8.00350165753578	7.15601449971365	8.10264574140316	9.95519162329169
RYR-RD	RYR-RD	RYR-RD	-0.166663312174689	1		9.25756294313015	9.06243873634279	9.5700911746935	9.7570851014764	8.79537672400386	8.6122540039301
TM2-RC	TM2-RC	TM2-RC	0.239818001124683	1		10.0745948272032	9.95666063275141	9.82550233877059	10.1732596466216	9.75090736494535	10.5527904593234
RPN3-RB	RPN3-RB	RPN3-RB	-0.382690087078721	1		9.21674032019004	9.20309005345907	9.05971034108057	9.00956839867455	9.0562447375719	8.08667132771771
PFK-RB	PFK-RB	PFK-RB	0.153574100599319	1		10.1011683994672	10.0964137369202	10.2517184462551	10.5447803859285	9.75889857065475	10.4883188237321
CG8740-RB	CG8740-RB	CG8740-RB	-0.254295313864741	1		9.27841181403745	9.30458319083104	9.19451546756371	9.57560673574351	8.92034312198885	8.21333610892087
CG6028-RA	CG6028-RA	CG6028-RA	-0.560816440966309	1		8.95060165229983	8.87845284302229	9.42771725663071	8.69980575756331	8.69898541950857	8.19406103652788
CG31729-RD	CG31729-RD	CG31729-RD	-0.483826029993433	1		8.8841458115304	9.13123088278951	8.58422696605188	9.01333059026928	8.68563256977822	6.45995003217473
VKG-RA	VKG-RA	VKG-RA	0.213955153144472	1		9.02856001009515	8.64645309275702	8.90314477511159	10.0152601854078	8.31265635029715	8.08667132771771
PS-RJ	PS-RJ	PS-RJ	-0.36911228451159	1		8.28596008495252	8.7516888610419	8.70959634365134	8.38831337373141	9.13695073938241	2
PITSLRE-RE	PITSLRE-RE	PITSLRE-RE	-0.442041380164542	1		8.98271579477263	9.40120151377292	8.90314477511159	8.77707765486847	8.93734356832097	8.20693965593538
CG42675-RB	CG42675-RB	CG42675-RB	-0.00612008681065931	1		9.50464628536685	9.7407246152498	9.70720508194801	9.64757377420764	9.82433255051714	9.44283556179809
ARF1-RA	ARF1-RA	ARF1-RA	0.0558672195516405	1		9.95774181754809	10.0672617039256	10.1099402551398	10.1184219690449	9.96361028141207	10.2163017572018
ALPHASNAP-RA	ALPHASNAP-RA	ALPHASNAP-RA	0.0244384384884012	1		9.86084942264192	9.93696061112772	9.72216174967382	9.89398222713153	9.65824439785314	10.0295693634106
CG1640-RB	CG1640-RB	CG1640-RB	-0.0343466569240863	1		9.52804847447337	9.37032107937274	9.80176159450581	9.31103061844076	9.63932193432301	9.65271314939805
SALTO-RE	SALTO-RE	SALTO-RE	0.220777677646398	1		9.63430158174147	9.31224948365038	9.78191272347527	9.40280739750608	9.91294365726923	10.0349961195657
RYR-RG	RYR-RG	RYR-RG	-0.542444686598733	1		8.98694417256187	8.99972812702315	9.07377199399355	8.80773045480968	8.87987857058032	7.26379815741115
SEC61BETA-RA	SEC61BETA-RA	SEC61BETA-RA	-0.346568920727279	1		9.25931190310124	9.34438425466282	9.23887111727275	9.00201445434967	9.15159308023547	8.59765891532109
SPASE22-23-RA	SPASE22-23-RA	SPASE22-23-RA	-0.804684847071387	1		8.70323725385842	8.76012160617544	8.82493688930768	8.43954431806138	8.64481608689041	2
NEBU-RC	NEBU-RC	NEBU-RC	0.543683465185745	1		8.88867271620095	8.40613343892732	8.44691722382086	10.0394460620473	8.70561578334282	7.77696622128866
CG11037-RA	CG11037-RA	CG11037-RA	-0.235323830975835	1		9.16356512980211	9.43319364066028	9.6347539461839	8.93615698897577	9.35084580458423	9.24475467103864
CYP313A1-RA	CYP313A1-RA	CYP313A1-RA	0.166576692372264	1		9.23107088185193	9.13123088278951	8.42148450062686	9.88989510862563	8.54852439700066	8.51204273940282
OSBP-RA	OSBP-RA	OSBP-RA	-0.194635574062825	1		9.48085821757266	9.52512167106671	9.5058550072206	9.5983279178451	9.25691547149501	9.01873908510448
CG1146-RC	CG1146-RC	CG1146-RC	0.264463525358413	1		9.5163948307357	9.72645097358154	9.06206348830817	9.40567288945859	9.8258548963342	9.89279900563208
GSKT-RA	GSKT-RA	GSKT-RA	0.106254370229148	1		9.71043099768933	9.77580284554956	9.71769100793964	9.642724147895	9.98284322126093	9.87071281356573
EIF3H-RB	EIF3H-RB	EIF3H-RB	0.0305166205938226	1		9.74953124471092	9.65439305826513	9.35856753522209	9.642724147895	9.55921876925432	9.68068016547536
RPS3-RB	RPS3-RB	RPS3-RB	0.0424516961295191	1		9.85160421646401	9.75204271438546	9.6076255756919	9.82501782511754	9.42905099148268	10.0349961195657
CG13124-RE	CG13124-RE	CG13124-RE	-0.037554330594146	1		8.19385413934427	8.44849094172256	8.62617887717612	8.34717001800283	9.31876934036673	5.5240578337486
HSC70-1-RA	HSC70-1-RA	HSC70-1-RA	-0.407576213603441	1		9.07497968956861	8.92169250406131	9.13540653520314	8.92421645968315	9.03534252644611	7.55320062429132
HRB27C-RF	HRB27C-RF	HRB27C-RF	0.110753929147537	1		9.81520876270993	9.75063279827547	10.1503107976034	9.87962636669051	9.85894640704796	10.2983174326443
PP1ALPHA-96A-RA	PP1ALPHA-96A-RA	PP1ALPHA-96A-RA	0.0237366119351955	1		9.79846625065836	9.57854600057796	9.97409522192515	10.0614172372545	9.54450062416123	9.80022701958418
CG7140-RB	CG7140-RB	CG7140-RB	-0.0941497295943471	1		9.36867365245602	9.37398856656363	9.32956151551172	9.36208117907364	9.5481942611201	8.76810187779783
RPL29-RA	RPL29-RA	RPL29-RA	0.245295598896135	1		9.8848399158587	9.70913407753946	9.5733940802541	9.74355914869859	9.66336228492047	10.39574087809
CG4928-RA	CG4928-RA	CG4928-RA	-0.0556754761166127	1		9.48235651843444	9.31415970846221	9.64577785666539	9.8754983168447	9.34660992514884	8.91267944303432
CG32119-RA	CG32119-RA	CG32119-RA	0.0294475973703081	1		9.58773192855832	9.76746152706625	9.71619767665191	9.62807668272557	9.87961618800834	9.6361451324548
TTLL4A-RH	TTLL4A-RH	TTLL4A-RH	-0.226122713110385	1		9.17287422336171	9.28912729903256	9.28794767671526	8.58314990445708	9.41090818398313	8.95909144490161
CG32371-RA	CG32371-RA	CG32371-RA	0.478296048803524	1		9.73703367294115	9.76746152706625	9.85022092600127	9.85886697588768	9.95945536605119	10.782004035285
USP7-RC	USP7-RC	USP7-RC	-0.453074411077958	1		9.12187610883959	8.88874408798114	9.19236889290864	9.19656487540633	8.60635863006631	7.69706553880122
KIS-RB	KIS-RB	KIS-RB	0.165377830203684	1		9.72948283170485	9.9591043281807	10.0601908846004	9.80345157882325	10.1132355950175	10.30132290291
PS-RK	PS-RK	PS-RK	0.454754276212367	1		8.9375531259731	9.48328931661407	8.55779064212095	8.78149670250301	9.29038090900738	10.1020244298229
NOP17L-RA	NOP17L-RA	NOP17L-RA	0.808944183400961	1		9.35565266707635	9.50686469469961	9.4258912724063	9.85677451253668	10.1944380722024	10.5690916131881
KANK-RA	KANK-RA	KANK-RA	-0.158595958342644	1		9.48982477049826	9.26562848898176	9.57833430359621	9.44520340509842	9.34660992514884	9.05836156105455
CG16953-RB	CG16953-RB	CG16953-RB	-0.14180867260141	1		9.61803633635535	9.43143479019323	9.53155410183697	9.61327897738171	9.2110520043588	9.31483968544602
RPS10B-RD	RPS10B-RD	RPS10B-RD	-0.257368191694471	1		8.91109659117709	9.33123886035497	9.19236889290864	9.08658474465822	9.28596344871262	8.04424572750951
CG15534-RA	CG15534-RA	CG15534-RA	2.3956222709165	1		6.19078724893173	5.10108687271826	7.51923372195026	9.10079957749624	9.19229043606549	8.42653939354602
MHC-RC	MHC-RC	MHC-RC	10.9703952336681	0.000541020047364935		2	2	2	7.75014990246445	2.96876524336116	9.43738161083005
SYP-RT	SYP-RT	SYP-RT	0.273792801213886	1		8.85899069668856	8.89386231160377	9.438624893348	8.51578790822899	8.92034312198885	10.1327195407918
RPL9-RA	RPL9-RA	RPL9-RA	-0.134550381105951	1		9.34251309016767	9.51850947133257	9.43136230635869	9.40280739750608	9.51460607078801	8.90479684483813
SEC71-RA	SEC71-RA	SEC71-RA	-0.0125664196506693	1		9.70787163736349	9.63465577954149	9.81158455381708	9.84626642906813	9.71685238295035	9.54272566955033
DPPIII-RB	DPPIII-RB	DPPIII-RB	-0.309987039994681	1		9.17843098281051	9.25174198768546	9.65360082242197	9.32623391608012	8.86810570376007	8.97423614136596
HOE1-RF	HOE1-RF	HOE1-RF	-1.34409921987127	1		8.30978502625256	9.06697730858398	8.48248914594277	7.12852648304047	7.53808269160432	7.30030971321381
S-LAP5-RA	S-LAP5-RA	S-LAP5-RA	-0.0722423253443902	1		9.36542940706381	9.50519345579456	9.48846437676056	9.38549388633985	9.64450726872948	9.05123794402881
CG16974-RB	CG16974-RB	CG16974-RB	-0.048602417460629	1		9.64102501571032	9.21131350135294	9.36429940860954	9.26758875888922	9.2748602566544	9.5477962449672
TRPL-RB	TRPL-RB	TRPL-RB	0.237767328157509	1		9.43980446292108	8.70294926774502	8.65452400788035	9.54214231645093	9.28374963592317	8.69685341810018
DIP-B-RB	DIP-B-RB	DIP-B-RB	-0.736099856564897	1		8.68773502012541	9.28328838198919	8.70959634365134	8.57298904333154	8.03581356371967	7.87705079935106
SFP60F-RB	SFP60F-RB	SFP60F-RB	-1.13632429754737	1		2	8.20257232840201	8.64199487482308	2	8.30394384504909	2
TAPAS-RF	TAPAS-RF	TAPAS-RF	-0.639180239324552	1		8.9021688217164	8.98301485262154	8.62617887717612	8.24207544505269	8.79537672400386	7.1483686730395
CG10237-RA	CG10237-RA	CG10237-RA	-0.247300060379048	1		9.4657889989115	9.36480230820687	9.25541616005985	9.28013477064499	9.05883634854771	9.00774138498648
TER94-RC	TER94-RC	TER94-RC	0.0457363540205014	1		9.03060962069943	9.72788470942141	9.4368126712396	8.91620084745971	9.50893121851851	9.84210507570692
PROSBETA6-RA	PROSBETA6-RA	PROSBETA6-RA	-0.0334910513635015	1		9.62754666759106	9.67980251362494	9.62523736823805	9.80127711645561	9.64795383323269	9.34719199330973
L(3)02640-RA	L(3)02640-RA	L(3)02640-RA	-0.127730921795274	1		9.45819495028725	9.31987525402813	9.42771725663071	9.71612075672681	9.20170171816515	8.75061691343628
RTNL1-RF	RTNL1-RF	RTNL1-RF	-0.120315321850414	1		9.40230489702586	9.72645097358154	9.30394242322671	9.6548177836732	9.24785867734917	9.15788622680409
NAT1-RA	NAT1-RA	NAT1-RA	0.266015900983897	1		10.0586134117562	9.76467033581215	9.74430997543547	10.0902011359743	9.83948420045243	10.4027541629598
NAT1-RD	NAT1-RD	NAT1-RD	0.266015900983897	1		10.0586134117562	9.76467033581215	9.74430997543547	10.0902011359743	9.83948420045243	10.4027541629598
JON25BII-RB	JON25BII-RB	JON25BII-RB	-1.28233874337235	1		2	8.57814692254281	8.62299476414875	2	7.76452497811299	6.73353799872219
CYP6A17-RA	CYP6A17-RA	CYP6A17-RA	-0.912747499454397	1		8.84740993139482	8.85502557072045	8.89788513930669	8.4226686699272	8.17609888703832	6.86934706618667
PRX5-RB	PRX5-RB	PRX5-RB	-0.326094693156585	1		9.19314521573751	9.21336206005839	9.12868685225334	9.32925544401762	8.92886838626678	8.01525262693357
RPN6-RB	RPN6-RB	RPN6-RB	0.29507206875036	1		10.051565485542	9.64075759849397	9.89446684094568	10.0776787839491	10.0337902368082	10.3659070139242
NUP358-RB	NUP358-RB	NUP358-RB	-0.141538541469961	1		9.42429792472632	9.12035486172986	9.00938634432265	9.03939475737287	9.26815709169035	8.81932015761403
CG46309-RA	CG46309-RA	CG46309-RA	1.29274822004713	1		7.88048562256316	7.60257664989843	7.95367848468328	8.17647880922571	8.39700436321673	9.99099952518155
PRL-1-RA	PRL-1-RA	PRL-1-RA	1.29274822004713	1		7.88048562256316	7.60257664989843	7.95367848468328	8.17647880922571	8.39700436321673	9.99099952518155
PDH-RA	PDH-RA	PDH-RA	0.262220811224881	1		9.17472885560632	9.10719447509755	9.13763949225701	10.2130619270389	8.74154790935944	8.69228136175875
CG9313-RA	CG9313-RA	CG9313-RA	0.171326092893797	1		9.86430115749726	9.76885510025096	9.82826985608583	9.82287565009892	10.0598988473332	10.075936662578
CG5217-RA	CG5217-RA	CG5217-RA	0.459477960128102	1		9.44134598920352	9.5496509689933	9.47616498956071	9.33527958137033	9.7364106931547	10.5144542180707
OSY-RA	OSY-RA	OSY-RA	-0.381923076819197	1		9.05900256054671	8.85502557072045	8.86052079509719	9.3796762335826	8.26407304765599	7.23893345058217
RPL13-RC	RPL13-RC	RPL13-RC	0.0245613318806327	1		9.17658110672047	9.17813466783246	9.13317011669182	9.5983279178451	9.46466615488909	8.0585266679972
ASRNA:CR44370-RA	ASRNA:CR44370-RA	ASRNA:CR44370-RA	0.55157986352247	1		9.09470545077034	9.16125465320845	9.40379727143746	9.03939475737287	9.52401483337305	10.4152927958942
ASRNA:CR42871-RB	ASRNA:CR42871-RB	ASRNA:CR42871-RB	0.131796021274425	1		9.56811051104879	9.68128334169476	9.60601379114822	9.77713918965706	9.95806773088678	9.46980026701178
CAPU-RJ	CAPU-RJ	CAPU-RJ	0.0140400428562062	1		9.74204570057673	9.48837371605656	9.61245015325352	9.78155804909982	9.60604146822084	9.49627022116047
RAB11-RB	RAB11-RB	RAB11-RB	-0.227167768876341	1		9.41177156329983	9.18232399135722	9.53155410183697	9.34127866881434	9.14184805040347	8.96289254959335
CG5122-RA	CG5122-RA	CG5122-RA	0.0302886596330006	1		9.75573966535283	9.7478088256646	9.73253991587876	9.61079786922947	9.77001241298246	9.92822624886623
CG6661-RA	CG6661-RA	CG6661-RA	0.0491974270178029	1		9.42741259456321	9.59592334068491	9.63948879756737	9.60083054576381	9.84399883842353	9.32077614279988
FUTSCH-RE	FUTSCH-RE	FUTSCH-RE	0.0439189061414533	1		9.56811051104879	9.71781850758371	9.78903299586363	9.48909336976443	9.86488233886015	9.82758562814678
VPS13-RA	VPS13-RA	VPS13-RA	-0.00817940382389655	1		9.72948283170485	9.52016536454976	9.79187129428618	9.7503379765602	9.63411789554054	9.64563585601086
RAB2-RB	RAB2-RB	RAB2-RB	-0.473166356952018	1		9.1616960812124	8.74320653544073	8.64827304251805	8.77707765486847	8.58134093497658	7.58314421567586
STAT92E-RH	STAT92E-RH	STAT92E-RH	0.742706965266981	1		8.84275147026937	8.72895754968086	8.59726565980468	8.87544083759972	8.73831808298415	10.2555698876767
SLMO-RB	SLMO-RB	SLMO-RB	-0.14485526423783	1		9.07100196468232	9.00919235162938	8.74810273490949	9.63541900441854	8.52247413519121	7.49138189704281
HSP83-RB	HSP83-RB	HSP83-RB	0.229799649252939	1		9.85738940949259	9.51020137573681	10.0719145360539	10.0227452713376	10.0245394407335	10.131031282455
PROSBETA1-RA	PROSBETA1-RA	PROSBETA1-RA	-0.122187272673947	1		9.56669871654452	9.47818693515065	9.46375984430911	9.5105475883819	9.3966376637266	9.22589755305311
CYT-C-D-RA	CYT-C-D-RA	CYT-C-D-RA	0.174194384731064	1		9.79966860931681	9.85666621193953	9.89446684094568	9.83142533128413	10.1194558390032	10.1002998451633
BUR-RB	BUR-RB	BUR-RB	-0.526021644355593	1		8.86359709853184	8.51974980369708	8.65452400788035	8.85880883017638	8.62046205668049	2
HIS4R-RD	HIS4R-RD	HIS4R-RD	0.460246681072434	1		9.52804847447337	8.97579232134775	8.94709401544901	9.45353512567259	8.9817224079677	10.2018994345217
CG10365-RA	CG10365-RA	CG10365-RA	0.117491906987595	1		9.68332855055744	9.76746152706625	9.69664238285534	9.7570851014764	9.9814779105689	9.74169149823981
CG44245-RA	CG44245-RA	CG44245-RA	-0.44429644956929	1		8.98905372318041	9.09168740552913	8.45051414514573	8.75477707074593	8.75758946207956	7.40460740798276
CG8036-RB	CG8036-RB	CG8036-RB	0.154519824889576	1		9.83879453865806	9.51850947133257	9.70720508194801	9.63541900441854	9.6548223588733	10.1857263965147
SDHBL-RA	SDHBL-RA	SDHBL-RA	0.122196126571405	1		9.45361925946538	9.64075759849397	9.66757614365432	9.5983279178451	9.95528845009795	9.54018368314868
EIF1-RA	EIF1-RA	EIF1-RA	0.143420940105749	1		9.8032696846013	9.6886647679558	9.76756587941266	9.61079786922947	9.6513921835939	10.3162570490957
CG34212-RA	CG34212-RA	CG34212-RA	-0.109524973267278	1		9.08684748146547	9.13123088278951	8.86860930653757	8.49441205582053	7.96573439216017	9.72835465370836
GISH-RF	GISH-RF	GISH-RF	0.433734018039002	1		9.78759969062007	9.76746152706625	9.79894270626307	9.78596341524814	10.0740597022619	10.6526584665954
SPARC-RA	SPARC-RA	SPARC-RA	0.290306899345991	1		9.76684793669554	9.46792771421391	9.44404794118351	10.3383239479347	9.58461965648715	9.49101494056135
SDHA-RC	SDHA-RC	SDHA-RC	0.00565085508183422	1		8.96138599017024	9.22964664593352	8.07980411574402	9.5730599286181	8.24143703150285	8.2818866291871
PFAS-RC	PFAS-RC	PFAS-RC	0.512764913364593	1		7.64392322120823	7.58369696821204	9.4130442594727	9.1183733974451	8.24143703150285	9.38451407700757
ASPRS-RA	ASPRS-RA	ASPRS-RA	0.0324213306465819	1		8.86359709853184	8.69710541911688	8.59401701723922	9.15289157571198	9.28153242082071	6.69748968666135
PROSALPHA5-RA	PROSALPHA5-RA	PROSALPHA5-RA	-0.610708762732803	1		8.9375531259731	8.9040446053472	9.00694561465884	8.69043672914109	8.69232444298438	7.21363267642099
CG34166-RB	CG34166-RB	CG34166-RB	2.86817606637354	1		7.07331534980185	2	2	7.65702377918896	5.61431954977301	9.48309595066524
HYDR2-RA	HYDR2-RA	HYDR2-RA	-0.028240549033233	1		9.57935540516722	9.51519197217567	9.36048069112443	9.26127460074882	9.54450062416123	9.55284906145884
ND-B22-RB	ND-B22-RB	ND-B22-RB	-0.29344420940433	1		9.40388699480217	9.13987304922572	9.11967830958304	9.0540798422301	8.62746240284667	9.08998958926183
CG5390-RB	CG5390-RB	CG5390-RB	-0.45472206781071	1		9.21313532687827	8.98061135751422	8.97733016798443	9.03570001070953	8.48056327893183	8.18757835695371
CG13607-RA	CG13607-RA	CG13607-RA	-0.495110341416278	1		9.09861844339895	8.77960841681023	8.28712684843909	8.87544083759972	7.8862516716691	7.78557696257385
ECHS1-RA	ECHS1-RA	ECHS1-RA	-0.10082810667845	1		9.47032631457154	9.22559269959792	9.29796515476172	9.58574924184546	9.24330886974938	8.75938588441917
GBP2-RA	GBP2-RA	GBP2-RA	-0.22601791777403	1		9.20408323499238	8.4025468643856	9.32760688712303	9.20316803041269	8.45324453264286	8.66454050349605
CG46439-RA	CG46439-RA	CG46439-RA	0.0975126204907095	1		9.81282883819165	9.68571672787384	9.88120170642118	9.70220335417655	9.85745860009755	10.0916458623606
IYD-RC	IYD-RC	IYD-RC	0.0975126204907095	1		9.81282883819165	9.68571672787384	9.88120170642118	9.70220335417655	9.85745860009755	10.0916458623606
RAB7-RA	RAB7-RA	RAB7-RA	0.0557548179812768	1		9.83175920434133	9.79644755521777	9.70570085147369	9.73902216973166	9.67354391265403	10.0635990285175
NAPI-T-RB	NAPI-T-RB	NAPI-T-RB	-0.803759283990687	1		8.56300387034256	9.01154873852195	9.14431770141177	8.03559713274372	8.4132979361315	7.8850860381069
CG15096-RA	CG15096-RA	CG15096-RA	-0.344632505166067	1		8.57147559369118	8.5653725307495	9.53833057679898	8.7229655461251	8.3512243284349	8.77244020717281
ATPALPHA-RH	ATPALPHA-RH	ATPALPHA-RH	0.267776539839085	1		9.20408323499238	9.22559269959792	9.24302520016596	8.82923330634024	8.97624913703862	10.2289842245353
CG31286-RB	CG31286-RB	CG31286-RB	-0.149642013759074	1		9.28357729239587	9.25770971972179	9.35473359545403	8.99822259806996	9.4607520555757	8.92442316967479
CG6329-RE	CG6329-RE	CG6329-RE	0.382768052055799	1		8.89992822016472	8.86026460629135	8.84420644222642	8.61321004097123	8.3342101651153	10.1174536182963
RPL24-LIKE-RA	RPL24-LIKE-RA	RPL24-LIKE-RA	0.0625754188931606	1		9.56387097609645	9.63159516492633	9.23887111727275	9.71381049316806	9.62014798056037	9.28174520498969
RPN9-RA	RPN9-RA	RPN9-RA	-0.323904686533621	1		9.2058982028108	9.19066631899196	9.40194074024263	9.17992354220193	9.05104750720613	8.53264959881169
ATPSYNF-RA	ATPSYNF-RA	ATPSYNF-RA	-0.0607403855512214	1		9.62754666759106	9.3629580164785	9.47086155459072	9.67870510859756	9.31226756940545	9.26952010632511
LUBEL-RI	LUBEL-RI	LUBEL-RI	-0.2597748103955	1		9.35073933897536	9.00683210969869	9.09231017328526	9.33527958137033	8.7155045419589	8.52238296127685
CG3961-RA	CG3961-RA	CG3961-RA	0.0466467523356211	1		9.41334331929836	9.38129568944313	9.26361806830877	9.96951533211518	9.24785867734917	8.70595429101627
UGP-RE	UGP-RE	UGP-RE	0.344998112478044	1		8.57428848248034	7.63350391436407	9.32564960692234	8.66195895541721	8.26855794149085	9.70584888601568
SVIL-RE	SVIL-RE	SVIL-RE	0.016078223182536	1		9.49725456143675	9.8302121780284	9.81856022946538	9.77048541898683	9.80902008259734	9.62898589126347
CG9747-RA	CG9747-RA	CG9747-RA	-0.468044457883343	1		8.91553984326307	8.96367383240302	9.4422425226332	8.50513957137609	8.7447705211256	8.72398559518204
NORPA-RA	NORPA-RA	NORPA-RA	1.10782083309607	1		8.51696147829751	8.66153632746284	8.13895941669306	9.19656487540633	8.8769443482263	10.2289842245353
IFRD1-RA	IFRD1-RA	IFRD1-RA	0.00456731466545385	1		9.68853032758946	9.59749276886782	9.86512084911754	9.92626891507097	9.6513921835939	9.57785105380915
CG8086-RL	CG8086-RL	CG8086-RL	-0.430830587950331	1		9.09274496732207	9.05102944418168	8.99221388271774	9.0830090440098	8.72858499135091	7.73312431914441
CG3270-RA	CG3270-RA	CG3270-RA	-0.366316761186411	1		9.13527192432632	9.18232399135722	9.18806613815735	8.97525975580136	9.04321638700449	8.27578762810159
CHP-RA	CHP-RA	CHP-RA	0.43777858843328	1		9.9854788577674	9.84614273555389	9.63791223975831	10.3428161259699	10.2724294809128	10.1808389181058
CG18258-RA	CG18258-RA	CG18258-RA	-0.310970904313736	1		9.12571619373134	9.36664424526591	9.50239361120925	8.76819874381687	9.00341018123715	9.27564560473759
CG5112-RA	CG5112-RA	CG5112-RA	-0.114623928932269	1		9.32925274166169	9.33312412302343	9.57174357268246	9.77048541898683	9.18519146464929	8.77676552985684
RPN7-RA	RPN7-RA	RPN7-RA	-0.388170960923611	1		9.16356512980211	9.17813466783246	9.20520069254288	9.07222845858979	8.90889716661559	8.30003044046138
SYP-RV	SYP-RV	SYP-RV	-0.14929292602467	1		8.45421110252865	8.62506807845203	8.80821277093575	9.09015160488605	9.04583148638886	2
PAST1-RA	PAST1-RA	PAST1-RA	-0.109953125154892	1		9.20408323499238	9.35555718196424	9.4655385519161	9.56282750149783	9.39458744584893	8.56801817124953
RHO1-RB	RHO1-RB	RHO1-RB	0.0885041961937522	1		9.86315149657737	9.89162668719117	9.9840569753206	9.9675774554922	9.9677532651048	10.0688995106574
ND-B17.2-RB	ND-B17.2-RB	ND-B17.2-RB	-0.133030093577888	1		9.31754910628169	9.06470980719863	9.13317011669182	9.68107223113885	8.62396647570581	8.52752541257235
GIP-RA	GIP-RA	GIP-RA	-0.195116238932712	1		8.87504916431459	8.53620974895276	9.50239361120925	8.5210827482213	8.42940954513304	9.36166112722959
BOLY-RA	BOLY-RA	BOLY-RA	-0.117532538791455	1		9.31922687832052	9.28523731456474	9.15096513964095	9.13918325081983	9.41293535530715	8.7853774654861
ABCD1-RH	ABCD1-RH	ABCD1-RH	-0.461722839116329	1		8.6929209619203	8.61580513597793	8.80540647177497	8.92820762689317	8.72205959112971	2
CG9485-RC	CG9485-RC	CG9485-RC	-0.959780542844138	1		8.87047924093802	8.24724779988513	8.64513737375114	8.26750115677245	6.49417288395574	7.7241937641789
CG5273-RA	CG5273-RA	CG5273-RA	-0.172850892408941	1		9.45819495028725	9.45413427177875	9.2030699693227	9.286367098671	9.14184805040347	9.18742737856728
HSP60D-RB	HSP60D-RB	HSP60D-RB	-0.256159472060446	1		9.08290238822683	9.08275080754589	9.42954093267215	8.88368548674166	9.25465659760677	8.65046744515776
QSOX2-RA	QSOX2-RA	QSOX2-RA	-0.0253507017822922	1		9.35401674957439	9.53825584352877	9.50930811832738	8.98295471820649	9.59537032212559	9.65975589378747
RPT6-RA	RPT6-RA	RPT6-RA	-0.250748293674999	1		9.32925274166169	9.26562848898176	9.31976178324989	9.43682328830418	8.95135916214974	8.67847760847886
MLF-RA	MLF-RA	MLF-RA	-0.172303382247028	1		9.09861844339895	9.07826166371381	9.12418961235128	9.10785481471506	9.31443808373526	8.0936225315517
RPS21-RE	RPS21-RE	RPS21-RE	-0.127726168315165	1		9.47785693960371	9.04414030658526	8.98974390231833	9.24216460468479	8.82612723997999	9.08998958926183
BETACOP-RA	BETACOP-RA	BETACOP-RA	-0.290116916384693	1		9.28701069834818	9.24174058073734	9.37758587762307	9.19656487540633	9.06142331238365	8.75061691343628
AAY-RA	AAY-RA	AAY-RA	0.710456275569708	1		9.16356512980211	9.09835371270487	9.99148340803176	10.1149244069184	9.92435768033571	10.4643851886528
CHER-RB	CHER-RB	CHER-RB	-0.382810801869835	1		8.76609466303357	9.1355584371369	8.73045817285315	8.18317432578105	9.08704097436749	8.00791238755727
USP20-33-RA	USP20-33-RA	USP20-33-RA	-0.1479671304006	1		9.37352638243037	9.32935113086828	9.48671372816778	9.41138685529258	9.37184063247092	8.91660464988772
APS-RA	APS-RA	APS-RA	3.70806086127975	1		4.83294881383557	2	5.07115188541329	5.5566088970792	2	9.38451407700757
SWS-RA	SWS-RA	SWS-RA	-0.0473464370659838	1		9.40072106237415	9.46621072874228	9.89578667070774	9.61079786922947	9.49942324316779	9.56039525902394
RH3-RA	RH3-RA	RH3-RA	-0.323022401550144	1		9.15607436297301	9.30073471347508	8.81938369653431	8.79029439661112	8.94015760102746	8.60254036901433
CG10859-RB	CG10859-RB	CG10859-RB	0.0895622163247946	1		9.46123736823573	9.4815905270709	9.31779382345517	9.08658474465822	9.69868798282821	9.66676442485459
P47-RA	P47-RA	P47-RA	-0.184767166751471	1		9.36217784976303	9.25770971972179	9.21369225541085	9.26758875888922	9.2226552819158	8.73736270328335
QVR-RB	QVR-RB	QVR-RB	0.305112693648327	1		9.78152715777791	9.6679008498172	9.63000350407821	9.61575582591536	9.85447837528165	10.4083403466697
ANT2-RA	ANT2-RA	ANT2-RA	-0.0983470920674962	1		9.31922687832052	9.35370102600451	9.32368966770453	9.25810712829938	9.48600591923509	8.89289160020854
CG3036-RA	CG3036-RA	CG3036-RA	0.228223483048124	1		9.43980446292108	9.00919235162938	8.6134000415159	9.20974110069833	8.65169953166207	9.78312938869481
EIF4H2-RA	EIF4H2-RA	EIF4H2-RA	-0.100307844995391	1		9.17287422336171	9.09391293225611	9.38324283336166	9.32623391608012	9.40277089369094	8.45919985444102
PKA-C1-RB	PKA-C1-RB	PKA-C1-RB	-0.0248763292674749	1		9.69887795100182	9.5085339998571	9.5700911746935	9.59330960038553	9.31660533746181	9.77017186433558
CG16727-RA	CG16727-RA	CG16727-RA	-0.234329955780146	1		8.57989786007723	8.63427192665807	9.32172706223507	7.82055117229723	8.13247725370184	9.45638091149749
CAPR-RA	CAPR-RA	CAPR-RA	-0.139430817236083	1		9.47032631457154	9.58172112534612	9.48496095265678	9.34426888375432	9.35506928350544	9.42365584155985
ALDH7A1-RA	ALDH7A1-RA	ALDH7A1-RA	-0.395040485786378	1		8.58827124359913	8.24724779988513	9.39262207813755	8.19647285257635	8.52996518870056	8.54791385326495
PIF1A-RA	PIF1A-RA	PIF1A-RA	-0.122654103706547	1		9.10057096697222	9.26760140846219	9.10605913765549	9.12881584473029	9.40072937941932	8.40992764322054
PIF1B-RA	PIF1B-RA	PIF1B-RA	-0.122654103706547	1		9.10057096697222	9.26760140846219	9.10605913765549	9.12881584473029	9.40072937941932	8.40992764322054
CUL1-RD	CUL1-RD	CUL1-RD	-0.489466509186472	1		7.13558142424611	8.968533450076	6.06004677406911	7.87945441483273	7.77086151905564	5.75204683874767
BACC-RB	BACC-RB	BACC-RB	0.306803755390096	1		8.8841458115304	8.58765403056176	9.11061316171478	8.75477707074593	8.11265827381012	10.0131655315271
KARYBETA3-RA	KARYBETA3-RA	KARYBETA3-RA	0.242730089701874	1		9.78152715777791	9.45066520634778	9.79328835225865	9.642724147895	9.74930379836712	10.2968123463351
CG31313-RB	CG31313-RB	CG31313-RB	-0.932862113903718	1		8.77345677656271	7.8117351730731	8.83597955761845	7.11458354591967	7.33069308831453	8.19406103652788
TAPDELTA-RA	TAPDELTA-RA	TAPDELTA-RA	-0.532571896357924	1		9.00790214191467	9.04873671825402	8.97233461096485	8.5420698956274	8.76712946902541	8.03705189350311
CG42659-RB	CG42659-RB	CG42659-RB	0.800255060406401	1		8.22282580185743	8.30602167959261	8.42514531182099	8.18983891207992	8.32992508625854	10.0331894680056
NEB-CGP-RA	NEB-CGP-RA	NEB-CGP-RA	-0.327509675211601	1		9.25230330567282	9.15913069654019	9.05262778238743	9.26758875888922	8.37221368844535	8.71949885273792
ACCOAS-RB	ACCOAS-RB	ACCOAS-RB	2.78850405333093	NA		2	6.60725156998497	2	2	2	9.3442806709374
CHIC-RB	CHIC-RB	CHIC-RB	0.283055142609043	1		9.74704037632762	9.80054128176602	9.28794767671526	9.74808190451767	9.81055866367285	10.1444823533604
CG18179-RA	CG18179-RA	CG18179-RA	-0.816110589862698	1		7.3077159788734	7.58369696821204	9.14653691912727	7.55746899810479	7.34774853573274	7.44864696268406
CG43897-RR	CG43897-RR	CG43897-RR	-0.143269949518447	1		8.78078151168102	9.31033672621929	9.16635774245815	9.26758875888922	9.26367094962426	8.03705189350311
ANCE-3-RB	ANCE-3-RB	ANCE-3-RB	-1.04168394106247	1		8.2652207975536	8.89896244156683	7.39033076355376	7.28610767543483	8.05670900060214	5.5240578337486
KPC1-RB	KPC1-RB	KPC1-RB	-0.13568116625079	1		7.1731757615487	9.13339628259646	9.00694561465884	8.06489557547692	8.60989743322667	8.82350738973179
GW-RB	GW-RB	GW-RB	-0.213474614990833	1		8.72111514020772	8.29832213284712	9.34703501396114	9.33828224330367	8.13738974792959	8.07968646932232
TSPO-RA	TSPO-RA	TSPO-RA	-0.126161020993509	1		9.09861844339895	9.16549320874003	8.54775078007713	9.19987023070183	9.04059653875412	8.00791238755727
LMANII-RA	LMANII-RA	LMANII-RA	-0.0228606941030346	1		9.50464628536685	8.92169250406131	9.32368966770453	9.5983279178451	8.87105793931504	9.18417474159898
SEMA1B-RA	SEMA1B-RA	SEMA1B-RA	-0.272316875416082	1		9.28357729239587	9.33312412302343	9.2030699693227	8.80339115617902	9.04059653875412	9.14456012540982
SERCA-RI	SERCA-RI	SERCA-RI	0.482826411434913	1		9.60709006119588	9.52016536454976	9.48496095265678	9.68107223113885	9.58101822466108	10.576553546612
IRU-RA	IRU-RA	IRU-RA	-0.136584662577817	1		9.27495785828506	9.29494267986664	9.24509776474522	9.31713117663121	9.34660992514884	8.63625575492457
CG15219-RA	CG15219-RA	CG15219-RA	0.17467723452154	1		9.74204570057673	9.99169538227228	10.0695774148919	9.8754983168447	10.0031693321395	10.411125348169
L(3)80FJ-RA	L(3)80FJ-RA	L(3)80FJ-RA	-0.184907218413777	1		9.4657889989115	9.36664424526591	9.46731506924365	9.29257261929911	9.09463840214551	9.35877888631604
KUMPEL-RB	KUMPEL-RB	KUMPEL-RB	-0.754397363479647	1		8.70323725385842	9.09391293225611	8.52745898787293	8.41699930037935	8.13247725370184	7.4267952221521
HIS3.3A-RD	HIS3.3A-RD	HIS3.3A-RD	-0.16080829073387	1		9.31081843825501	9.21131350135294	9.01668385554719	9.33828224330367	9.10470646726456	8.51204273940282
CG30395-RB	CG30395-RB	CG30395-RB	0.318068680908864	1		9.11223093884341	9.09391293225611	9.3098950292551	8.63779039267845	9.26142263650601	10.1644266959343
CG15096-RB	CG15096-RB	CG15096-RB	0.286476000314062	1		9.34909783742132	8.56857674852097	9.68447526496186	9.59330960038553	9.05883634854771	9.89876429036024
CG12470-RA	CG12470-RA	CG12470-RA	0.333436049650433	1		9.73828831318398	9.59906049161165	9.69966819643938	9.60083054576381	9.91723450527535	10.4041527380051
UGGT-RA	UGGT-RA	UGGT-RA	-0.190105022201929	1		9.28872434204889	9.29880661816982	9.60278480990534	9.16647087071919	9.24330886974938	9.23221068500539
UPSET-RA	UPSET-RA	UPSET-RA	0.0504845428616295	1		9.69887795100182	9.74639476375364	9.83791457159552	9.68343547615119	9.7935433462278	9.94753852244135
BGM-RC	BGM-RC	BGM-RC	0.544974237581066	1		8.87047924093802	7.8957742526737	8.64199487482308	8.57298904333154	9.51082531725528	8.95528029888236
PEP-RC	PEP-RC	PEP-RC	-0.0128405443492807	1		9.44596070985439	9.47477529451771	9.57504270172892	9.43682328830418	9.65653439298756	9.34136346170809
PAPLA1-RB	PAPLA1-RB	PAPLA1-RB	-0.360955853731072	1		8.76855287758193	7.23418730392509	5.92177422700423	8.05032072741616	6.04910168715443	7.45944995703032
CG30460-RI	CG30460-RI	CG30460-RI	0.0451379494918297	1		9.61120465335307	9.45759501559484	9.8059796265007	9.47005559176254	9.60781234387457	9.91651356486247
CORO-RA	CORO-RA	CORO-RA	-0.0359847767096933	1		9.33257927260807	9.11598139154228	8.57766316116672	9.31103061844076	8.9624744203038	8.67847760847886
MEFTU2-RA	MEFTU2-RA	MEFTU2-RA	-0.129345231321277	1		9.25405864958479	9.42791064329191	9.26361806830877	9.30183113787768	9.38015375640425	8.81932015761403
TRAP1-RB	TRAP1-RB	TRAP1-RB	0.00852106178407253	1		9.47032631457154	9.41550789141793	9.32368966770453	9.56282750149783	9.55187846564797	9.06898146568794
LNCRNA:CR32658-RA	LNCRNA:CR32658-RA	LNCRNA:CR32658-RA	0.208486231998416	1		9.67810795012326	9.5431504937916	9.55011335311826	9.40567288945859	9.75570739807653	10.1428078119982
CNC-RA	CNC-RA	CNC-RA	10.6855070269712	1		2	2	2	2	6.80940959196097	9.31781096756633
CG43755-RD	CG43755-RD	CG43755-RD	0.0722156293524135	1		9.57935540516722	9.39579983397215	9.20945272153212	9.19656487540633	9.37392340858139	9.78956476896868
DIP1-RG	DIP1-RG	DIP1-RG	-0.327191034919724	1		9.17472885560632	9.39940320009789	9.22002828789358	8.9558408483736	8.67890951192772	9.16119860738202
CG8475-RC	CG8475-RC	CG8475-RC	-0.0126223107541638	1		9.21853944441688	8.83653765637988	8.84420644222642	9.69519398000415	8.2907756321214	8.48586322386525
CG1572-RA	CG1572-RA	CG1572-RA	-0.835803807888776	1		8.62128708790751	8.79336815846307	8.38811234259876	8.06489557547692	8.45324453264286	5.43928487267347
SMURF-RA	SMURF-RA	SMURF-RA	-0.0444190202993037	1		9.47484940497592	9.46621072874228	9.54339212617387	9.67395917988461	9.49560243812	9.13110978298878
ETFB-RA	ETFB-RA	ETFB-RA	0.148660661624724	1		9.97167699515722	9.76606660645603	9.89314580264979	10.1766187674539	9.80439446976397	10.0811920914529
UND-RA	UND-RA	UND-RA	0.153079185015675	1		9.90732298101691	10.022398488093	10.0147513732675	10.1219110724455	10.1044819502054	10.1775713762417
CG31704-RB	CG31704-RB	CG31704-RB	0.495711984685426	1		8.01906830658725	8.49638575297618	8.89260625825462	7.82055117229723	8.45324453264286	9.91258810984456
CG32425-RB	CG32425-RB	CG32425-RB	-0.424133610136941	1		9.1102941426719	9.20926202965423	9.18806613815735	8.78149670250301	8.7447705211256	8.71949885273792
CYCT-RB	CYCT-RB	CYCT-RB	-0.433033429840012	1		8.51696147829751	8.50978293445698	8.81101362194008	8.75027528791912	8.78914717881501	2
CHIC-RA	CHIC-RA	CHIC-RA	-0.355116605013158	1		9.05699292077051	9.04644034293394	9.15978101203432	8.57807841920868	9.05883634854771	8.49639210558164
JHEH1-RA	JHEH1-RA	JHEH1-RA	-0.0344955351384572	1		9.16729597842718	8.99735233797256	9.7295823356925	9.60332883991684	9.14429048591298	9.093461392861
AGO1-RD	AGO1-RD	AGO1-RD	0.378679260840143	1		9.56103768227647	9.40837243603847	9.54675665374862	9.43962207263254	9.56652191502704	10.4332139080468
BEL-RB	BEL-RB	BEL-RB	-0.054023256816498	1		9.51931707865687	9.39399477028194	9.76323385686321	9.51586166041974	9.41495968219213	9.60486186873196
CG4161-RA	CG4161-RA	CG4161-RA	-0.619346452736075	1		8.55163029481031	8.39895135130734	6.23708715798312	7.79455162125158	8.18561603850046	2
EEF1ALPHA2-RA	EEF1ALPHA2-RA	EEF1ALPHA2-RA	-0.345501144186364	1		9.1523143437959	9.1633754875529	9.38135964498571	8.92421645968315	8.90025270979404	8.8524825926397
NAAT1-RA	NAAT1-RA	NAAT1-RA	-0.486019843930336	1		8.98694417256187	9.12906222795949	8.84693834483501	8.80773045480968	8.60635863006631	8.00053461095919
CG6304-RB	CG6304-RB	CG6304-RB	1.33293565615324	1		7.48559128151795	7.00741497676223	7.42730755423537	6.98263456766532	7.86863462360492	9.6990281197276
CG32081-RA	CG32081-RA	CG32081-RA	0.183014482843416	1		9.69371341647115	9.94067491404561	9.98777497021915	9.89602145255539	10.1007140676637	10.1726561452496
ND-B17-RA	ND-B17-RA	ND-B17-RA	-0.150983920108723	1		9.33091696591388	9.20309005345907	8.98479121894152	9.30797063822244	9.06142331238365	8.64574575317027
OSA-RC	OSA-RC	OSA-RC	-0.382697561033476	1		9.1710172038567	8.46921228500499	8.94709401544901	8.59825826329501	8.36385455280357	8.56801817124953
CG4364-RA	CG4364-RA	CG4364-RA	0.0863900328372605	1		9.58773192855832	9.53006100872003	9.14653691912727	9.69519398000415	9.47051746472074	9.37883468748893
B52-RK	B52-RK	B52-RK	-1.78981202183237	0.239655483441631		8.56016887143598	8.46921228500499	8.15668361017421	6.88744822650712	6.38274814566895	6.67912203129314
SVIL-RAA	SVIL-RAA	SVIL-RAA	0.0727222324071247	1		9.54821854806771	9.47135556701511	9.57997729255598	9.33527958137033	9.72013056988151	9.72611981022001
CG16721-RA	CG16721-RA	CG16721-RA	0.133261332474191	1		9.56103768227647	9.57695581387851	9.28392112799036	9.62069680245575	9.73316933240875	9.46980026701178
HPRNA:CR18854-RE	HPRNA:CR18854-RE	HPRNA:CR18854-RE	-0.142237066299092	1		9.28872434204889	9.17813466783246	9.4619789410152	9.52906182985301	9.15885889656931	8.71949885273792
CG44435-RB	CG44435-RB	CG44435-RB	0.138493197488329	1		9.2470244229562	9.42791064329191	9.53325120695128	9.12881584473029	9.7935433462278	9.62898589126347
CG10650-RA	CG10650-RA	CG10650-RA	-0.436967367143216	1		8.98483153277948	8.61580513597793	8.97483455171066	8.31094561492151	8.86810570376007	7.97817216883049
KRA-RA	KRA-RA	KRA-RA	0.734924140857651	1		8.5965963084167	8.64645309275702	8.61660537764952	8.5420698956274	8.83824624143282	10.1377724943542
CALS-RA	CALS-RA	CALS-RA	-0.142656584221408	1		9.29726216070517	8.97579232134775	9.56678069010725	9.1596971999611	9.10721254336246	9.20679069028231
PFRX-RD	PFRX-RD	PFRX-RD	0.165051591724762	1		8.52861056415656	8.01800652727113	9.52815389070427	8.92021422040597	8.665368670145	9.32373523619818
HUWE1-RH	HUWE1-RH	HUWE1-RH	1.14677956148648	1		3.69036270642661	8.1044351973348	8.64513737375114	9.52115623023687	8.76395647094333	8.40992764322054
CG13124-RD	CG13124-RD	CG13124-RD	-0.0725469939853076	1		9.49428723503658	9.51850947133257	9.64420816022994	9.63785816454048	9.45879101652736	9.332576273597
SMVT-RA	SMVT-RA	SMVT-RA	-0.390172373782959	1		8.51696147829751	8.82050008993056	9.39822049521642	8.76819874381687	8.70230441041552	8.1745249490436
MINO-RC	MINO-RC	MINO-RC	-0.505154326875455	1		8.03549132244963	8.9091089290793	9.21369225541085	8.20964991451884	8.58134093497658	8.05140386819156
CG16782-RA	CG16782-RA	CG16782-RA	0.189616005110297	1		9.70273925528757	9.72645097358154	9.78903299586363	9.61079786922947	9.93568210861543	10.1824699179913
CG1999-RA	CG1999-RA	CG1999-RA	-0.0376274378292842	1		9.28872434204889	9.34251365856789	9.43136230635869	9.25175124395676	9.56652191502704	9.08650941071028
L(2)K09913-RB	L(2)K09913-RB	L(2)K09913-RB	-0.0327016162581223	1		8.92217916793711	9.5349834933057	9.07143788235346	9.38839393894418	9.33596549344045	8.67384685060103
TPL94D-RA	TPL94D-RA	TPL94D-RA	0.251013680207834	1		9.94801492703753	9.80869405028697	9.97783894487701	9.9772409128176	10.0624839083596	10.4139049838136
UBQN-RA	UBQN-RA	UBQN-RA	0.145598834448395	1		9.43362183352287	8.9040446053472	9.09690773549895	9.8651262180673	8.91749013523966	8.92051920622083
VSG-RB	VSG-RB	VSG-RB	-0.106475170031564	1		9.42429792472632	9.35370102600451	9.21157404576882	9.46456976266174	9.20170171816515	8.97423614136596
VSG-RE	VSG-RE	VSG-RE	-0.106475170031564	1		9.42429792472632	9.35370102600451	9.21157404576882	9.46456976266174	9.20170171816515	8.97423614136596
CG3788-RA	CG3788-RA	CG3788-RA	-0.0515162668750584	1		9.28357729239587	9.14632086926937	9.30592935544635	9.10433150889536	9.47634513853047	8.94762766966697
CG33199-RA	CG33199-RA	CG33199-RA	0.060624237295857	1		9.76438681289275	9.75345125395867	9.586530601174	9.90009127648761	9.56469959156395	9.81291856836431
EIF4G2-RC	EIF4G2-RC	EIF4G2-RC	0.587800331389464	1		8.92878807816003	8.94406999575684	8.92399363952771	8.99442074933036	8.85325322138709	10.2586656466068
KRAKEN-RB	KRAKEN-RB	KRAKEN-RB	-0.104628902682065	1		9.1598246080807	9.24774974115319	8.75974701764283	9.35616814925997	9.04844185409214	8.30602802216209
ND-18-RA	ND-18-RA	ND-18-RA	-0.206161335290577	1		9.31250405138239	9.00683210969869	8.81659906380948	9.1596971999611	8.5885332256884	8.76375046327095
INDY-RA	INDY-RA	INDY-RA	0.0644677720052886	1		9.66365311917472	9.50016809166216	9.79894270626307	9.9868400728279	9.13940147291732	9.90667982779401
GLYS-RA	GLYS-RA	GLYS-RA	0.178464200268725	1		8.91331992777574	6.3335809917705	8.23802187793868	8.4226686699272	7.57476105289965	8.79393829845128
CG14034-RB	CG14034-RB	CG14034-RB	-0.375715780636496	1		8.86129573609029	8.92669536198818	9.10605913765549	7.66661159956471	8.94576925313914	8.85657480777375
CG15117-RA	CG15117-RA	CG15117-RA	-0.360407602654129	1		9.09274496732207	8.79883551870298	9.15758208920847	8.30481878866897	8.86810570376007	8.76375046327095
CG42808-RA	CG42808-RA	CG42808-RA	0.0856194482368792	1		9.4657889989115	9.59749276886782	8.95471266948575	9.64029320774129	9.31226756940545	9.37883468748893
CG14995-RI	CG14995-RI	CG14995-RI	0.451728283725186	1		9.39595909892572	9.41194457514833	9.2030699693227	9.21628435915915	9.63411789554054	10.3058194012632
SYP-RD	SYP-RD	SYP-RD	-0.49688137685748	1		8.62400460427087	8.1350158968888	8.24632298780466	8.03559713274372	8.75119422925346	2
GALT-RB	GALT-RB	GALT-RB	-0.00628613417227453	1		8.77345677656271	7.69929651912869	9.11288479433674	9.06499638532716	8.82002934822089	7.68790824148911
OSTDELTA-RA	OSTDELTA-RA	OSTDELTA-RA	-0.201792304295522	1		9.30744129217028	9.3026602354088	9.37000859917118	9.06499638532716	9.18756167184367	9.11753286109075
CG6701-RD	CG6701-RD	CG6701-RD	-0.226504301857344	1		8.85205339875492	8.12634449788813	9.11515285572352	8.29248652121598	8.95970362397754	8.21333610892087
NPC2B-RA	NPC2B-RA	NPC2B-RA	-0.34715430363114	1		9.02445203261453	9.17603543533409	8.65140191074988	8.85042036658574	8.74154790935944	8.19406103652788
AGPAT3-RA	AGPAT3-RA	AGPAT3-RA	-0.406883756373015	1		9.11223093884341	9.0395292039782	8.84420644222642	8.90003476877991	8.57773129883796	8.25113047097534
CIZ1-RA	CIZ1-RA	CIZ1-RA	-0.365669717251456	1		9.07497968956861	9.20515031405683	9.32172706223507	8.9081404515688	8.83824624143282	8.77244020717281
CG10863-RA	CG10863-RA	CG10863-RA	0.203895670071826	1		9.85507811536341	9.54802859404433	9.91674137067359	9.89602145255539	9.76842995339763	10.2493583694675
CG2841-RA	CG2841-RA	CG2841-RA	1.63089645452597	1		6.77385448469912	6.66826311604887	6.34923883170121	5.63684125217571	6.75930184807708	9.4988907001044
CG12116-RA	CG12116-RA	CG12116-RA	0.241902707254708	1		8.27562770782068	8.37718803864982	9.4422425226332	9.69519398000415	8.51871397155175	8.58784617658644
MSBP-RB	MSBP-RB	MSBP-RB	-0.215385977460538	1		9.27322777453353	9.47818693515065	9.33540956141916	9.40567288945859	8.84426777872564	9.15456622360415
CCT5-RA	CCT5-RA	CCT5-RA	0.0939913083784395	1		8.99955545317233	9.22152732964052	8.98974390231833	9.39128817366217	9.50323395599313	8.35313168171269
CYCT-RC	CYCT-RC	CYCT-RC	0.708482297480346	1		8.91331992777574	8.63121049674269	9.02152843635769	9.0758309454003	9.00071697236292	10.2602110385311
SU(W[A])-RB	SU(W[A])-RB	SU(W[A])-RB	0.10044118170559	1		9.53384018494319	9.52841644109252	9.38700185159026	9.21628435915915	9.39253431025416	10.0186542255949
HRD3-RA	HRD3-RA	HRD3-RA	-0.0933859024285114	1		9.32925274166169	9.3758188198926	9.43318138349635	9.40853270122916	9.41698117260929	8.99294614607491
DOR-RA	DOR-RA	DOR-RA	-0.0278148857248472	1		9.5163948307357	9.37947237547449	9.53833057679898	9.76380081860144	9.34448731244084	9.18742737856728
GDH-RA	GDH-RA	GDH-RA	-0.138575040268682	1		9.37675249111949	9.564170824129	9.53325120695128	9.53168743212999	8.94856691499616	9.51968492314643
VHAPPA1-1-RA	VHAPPA1-1-RA	VHAPPA1-1-RA	0.0614177641377566	1		9.59744346314633	9.74214424297083	9.73401643539261	9.51320707115368	9.65824439785314	10.0386026495429
JAR-RB	JAR-RB	JAR-RB	-0.749460273906542	1		8.80971413598813	8.59080919509159	8.81101362194008	8.20307642781829	8.36385455280357	7.16165980280354
CG5823-RA	CG5823-RA	CG5823-RA	0.116735846073433	1		9.63160341019589	9.55612228577695	9.38135964498571	9.4199155939971	9.61311196581135	9.8625968948325
SIF-RL	SIF-RL	SIF-RL	1.57557668168402	1		5.93473767862607	7.09890075909834	6.7386471331206	2	7.46180408538269	9.46176364150256
LNCRNA:CR32661-RA	LNCRNA:CR32661-RA	LNCRNA:CR32661-RA	0.537333927298255	1		9.17658110672047	9.10056898746449	9.03116906501915	9.0430800659439	9.27039494232731	10.2831954412952
MRJ-RA	MRJ-RA	MRJ-RA	0.416721362626115	1		9.61394120983521	9.5085339998571	9.4422425226332	9.50521386992157	9.77317213435998	10.390105599166
HEX-A-RA	HEX-A-RA	HEX-A-RA	-0.557404792698244	1		8.57147559369118	8.51974980369708	8.6669452674239	9.01333059026928	8.06188591218902	2
HEX-A-RB	HEX-A-RB	HEX-A-RB	-0.557404792698244	1		8.57147559369118	8.51974980369708	8.6669452674239	9.01333059026928	8.06188591218902	2
SU(DX)-RB	SU(DX)-RB	SU(DX)-RB	-0.33563548187965	1		8.98483153277948	8.5394793220876	8.85510315017226	8.97525975580136	8.665368670145	7.28824157411104
RTNL1-RH	RTNL1-RH	RTNL1-RH	-0.171310201089219	1		9.15795070410857	8.84713117155502	8.6134000415159	8.95974559669266	8.92886838626678	8.12788486884234
MASK-RA	MASK-RA	MASK-RA	0.132632310956891	1		9.21674032019004	9.27742573744896	9.4566230026357	9.84837417765727	9.5610480245259	8.72845842722865
RPI-RB	RPI-RB	RPI-RB	-0.462598241541117	1		8.7856440893641	8.52635633413925	9.11741735708617	8.8120567409456	8.57048481902512	7.35918106243651
FOK-RA	FOK-RA	FOK-RA	-0.372508661939059	1		8.73123247941516	8.13933212941162	8.4104459994159	8.76819874381687	8.53741754648136	2
DPR17-RE	DPR17-RE	DPR17-RE	0.234316343645852	1		9.81401929120247	9.77718838853119	9.86512084911754	9.82715682405888	10.0429820930001	10.2555698876767
TTD14-RB	TTD14-RB	TTD14-RB	-0.0513563369056795	1		9.08290238822683	8.87586852025803	8.74517691983441	9.52906182985301	8.76395647094333	7.76830377796039
ORP8-RD	ORP8-RD	ORP8-RD	-0.469934254943134	1		8.65356424318471	8.87068594511214	8.82493688930768	8.51578790822899	8.85325322138709	7.02289420070394
ERF1-RC	ERF1-RC	ERF1-RC	-0.327219082681006	1		9.11223093884341	8.99020140594262	8.88465154219534	8.61815972912136	8.92603222538544	8.42653939354602
CRTP-RA	CRTP-RA	CRTP-RA	-0.00291309506470459	1		9.3702930434486	9.50686469469961	9.56180067622718	9.56282750149783	9.61134758736281	9.22905757225413
CG16772-RA	CG16772-RA	CG16772-RA	-0.573579977026788	1		9.01620081866422	8.79883551870298	8.77990106673958	8.33519599469952	8.3512243284349	8.21333610892087
COMT-RA	COMT-RA	COMT-RA	0.0220849758037186	1		9.34909783742132	9.50519345579456	9.38324283336166	9.42839420976794	9.6254025637921	9.21955667381512
RGN-RA	RGN-RA	RGN-RA	-0.0138554850547376	1		9.44596070985439	9.24774974115319	9.0876979127659	8.98678686283464	9.17567150268918	9.54526318492306
CG12171-RA	CG12171-RA	CG12171-RA	0.109801847978432	1		8.77345677656271	8.87068594511214	9.41119959729126	8.43954431806138	8.78914717881501	9.84828324076797
ZASP52-RQ	ZASP52-RQ	ZASP52-RQ	1.36842051819144	1		7.98565054717197	3.81839379979865	6.71491646857116	9.19656487540633	8.38466227426341	4.48426179786725
VAP33-RC	VAP33-RC	VAP33-RC	9.47006322734957	0.1570201821081		2.24563543567991	2	2	2	4.80369821651578	9.23535692143017
UBR1-RC	UBR1-RC	UBR1-RC	-0.0227743155323071	1		9.47032631457154	9.62391510058651	9.55178877859325	9.73902216973166	9.50513554445583	9.30588894491484
CYCG-RC	CYCG-RC	CYCG-RC	-0.268744012781265	1		8.87276601210356	8.7203401137775	9.04788668581895	9.39128817366217	8.34698956186552	7.52262234785153
CG6790-RA	CG6790-RA	CG6790-RA	0.243332559456437	1		9.53094723606467	9.47648212330174	9.586530601174	9.5525219813635	9.94971377432149	9.78742283019257
GBETA76C-RA	GBETA76C-RA	GBETA76C-RA	0.0247298943243826	1		9.47635395600212	9.47648212330174	9.42406297414869	9.46181900580695	9.60781234387457	9.36453762143174
TACC-RH	TACC-RH	TACC-RH	1.7393505710027	1		5.55651058081658	7.53210883358056	5.48999896619827	5.81983448079277	7.27828254120115	9.42089494744137
CG2964-RA	CG2964-RA	CG2964-RA	-0.226587168249653	1		9.10446810440041	9.14417479623708	9.20520069254288	9.0758309454003	9.14429048591298	8.46457209670957
LNCRNA:NOE-RD	LNCRNA:NOE-RD	LNCRNA:NOE-RD	1.56085209190873	0.943674800110854		7.97291658894777	7.93105602116921	8.11195803401807	9.8672066119274	9.33382715018907	9.40141931855243
28SRRNA-PSI:CR45851-RA	28SRRNA-PSI:CR45851-RA	28SRRNA-PSI:CR45851-RA	1.11248907078059	1		3.60490797043567	7.83852704341623	7.07324835281394	8.32312175753957	8.88864560009892	2
ACT79B-RB	ACT79B-RB	ACT79B-RB	-0.534260647676671	1		8.72618267865933	8.7318186276489	8.70659130285308	8.65715752483635	8.61694910441532	6.34813779315405
ND-ASHI-RC	ND-ASHI-RC	ND-ASHI-RC	-0.405802774719546	1		9.07894647742365	9.0692412517016	8.8819901934224	8.97911236736538	8.39290205407275	8.38180913706658
HUWE1-RE	HUWE1-RE	HUWE1-RE	-0.808901995629023	1		8.77590248932523	7.40164499319839	8.17853696213075	6.15563587793438	7.53808269160432	8.02255570912488
GCS2ALPHA-RD	GCS2ALPHA-RD	GCS2ALPHA-RD	-0.00613800905044055	1		8.82396573096132	9.12689030830579	8.65763936315251	8.5420698956274	9.35717639542081	8.56801817124953
CIRL-RH	CIRL-RH	CIRL-RH	-1.27911633241004	1		8.5965963084167	8.46233818643989	8.17419269358072	7.15601449971365	5.89519496272079	7.84445469287554
GCLM-RA	GCLM-RA	GCLM-RA	0.198353268961063	1		9.23107088185193	9.11159462303769	8.97233461096485	9.32623391608012	9.61663426250664	8.87686355947426
TN-RA	TN-RA	TN-RA	-0.187733394349081	1		8.24064202706558	9.1968915595214	7.72924999278393	8.18983891207992	8.5522077596335	8.23235704903428
CG7778-RA	CG7778-RA	CG7778-RA	-0.406550931423038	1		9.06100940483623	9.1844141000462	9.0667582994754	8.77707765486847	8.63442894539996	8.69685341810018
MI-2-RD	MI-2-RD	MI-2-RD	-2.15987696079286	1		6.89580201888875	6.34857033210058	8.78560802959563	2	5.4969124517357	6.69748968666135
KHC-73-RF	KHC-73-RF	KHC-73-RF	0.248507445971924	1		8.03549132244963	8.61270422484673	8.91360686872355	7.93604676174166	9.38841925261209	8.75061691343628
SRP54K-RA	SRP54K-RA	SRP54K-RA	-0.0614606944869326	1		9.39436827846828	9.52347146007634	9.53155410183697	9.49986035923168	9.4724626394427	9.28478536155996
BACC-RC	BACC-RC	BACC-RC	1.46988723568419	1		7.45539406076975	7.37992258386613	7.20685093952031	7.91206420389372	7.94906714869109	9.72835465370836
VEIL-RA	VEIL-RA	VEIL-RA	-0.166957731345345	1		9.03265632358965	9.14417479623708	9.34123399761301	8.89188328733239	9.29698184119526	8.78966423186866
CHC-RF	CHC-RF	CHC-RF	-0.108594636994955	1		7.18057848470293	8.03200211011122	8.33461530477088	2	8.95414601551906	7.47017265871623
MST84B-RB	MST84B-RB	MST84B-RB	0.275155385087848	1		9.16729597842718	8.36618201741015	8.86052079509719	8.71374619701847	9.39868497216813	9.12772751213116
MI-2-RC	MI-2-RC	MI-2-RC	-0.0303002058424972	1		8.7856440893641	9.0849901520846	7.61208969834175	8.80773045480968	8.71878578949263	8.16135235557125
CG14411-RA	CG14411-RA	CG14411-RA	-0.581710357820489	1		8.48742047962449	8.66752574233446	8.53086083524975	8.57807841920868	8.55588174217079	2
CG31178-RB	CG31178-RB	CG31178-RB	0.154126791495405	1		9.67155552073649	9.6422790293375	9.79894270626307	9.64515099880563	9.87814955595415	10.0277558989788
RPS4-RB	RPS4-RB	RPS4-RB	-0.358788331566509	1		9.10446810440041	8.93168093135479	8.53425468000171	8.7412293597624	8.43739837445463	8.35891295748031
CG30015-RD	CG30015-RD	CG30015-RD	0.490556972030632	1		8.49337726873019	8.67349039464204	9.04788668581895	8.11477833349446	9.11719354075998	9.94561888698634
MICS1-RA	MICS1-RA	MICS1-RA	-0.143865155779881	1		9.21493894954945	9.15700360834112	9.08075175617373	8.94011530452531	9.24785867734917	8.79393829845128
PROSALPHA3-RA	PROSALPHA3-RA	PROSALPHA3-RA	-0.193969548708978	1		9.31586938081774	9.17603543533409	9.22843327635927	9.17992354220193	9.04321638700449	8.91267944303432
VHA14-1-RA	VHA14-1-RA	VHA14-1-RA	-0.467176325489594	1		9.05296522352958	8.97820385155916	8.72452836903433	8.54726932332782	8.40517415168597	8.43750857309837
COL4A1-RA	COL4A1-RA	COL4A1-RA	1.88936895442706	1		7.21703282880908	6.55651373204949	2	9.36208117907364	7.78345171399012	2
ALPHA-EST3-RB	ALPHA-EST3-RB	ALPHA-EST3-RB	-0.0963716941739773	1		9.27668586980031	9.41015961117828	9.38324283336166	9.35023078452933	9.39047824862588	9.01141660798298
ATPSYNGAMMA-RA	ATPSYNGAMMA-RA	ATPSYNGAMMA-RA	0.987067595449093	1		7.99407783581134	7.66976219516669	7.163676996439	8.37082398194118	6.06980691576844	9.61455993798505
CG6503-RB	CG6503-RB	CG6503-RB	-0.00854637089701151	1		9.25230330567282	8.89130546952017	9.53833057679898	9.16647087071919	8.73508100962388	9.67605648329629
DRP1-RA	DRP1-RA	DRP1-RA	0.0843935294922083	1		9.70530772862802	9.69600861994228	9.63158872342041	9.8754983168447	9.71521049190437	9.69217495301207
CG33284-RA	CG33284-RA	CG33284-RA	0.192751879672972	1		9.52077598592824	9.62545438767062	9.65516033805151	9.36208117907364	9.75090736494535	10.1578091698427
CG11459-RA	CG11459-RA	CG11459-RA	-1.99532857730686	1		8.32656512925844	6.3031268523764	8.43243918379901	4.33268614000148	6.5541819467232	6.34813779315405
CG5614-RA	CG5614-RA	CG5614-RA	0.154535362220032	1		9.8080571786319	9.83154646387061	9.89182355360477	9.85886697588768	9.92435768033571	10.1905973732959
UGT35C1-RB	UGT35C1-RB	UGT35C1-RB	-0.247826084511676	1		8.89768413339601	8.70294926774502	9.29596721600387	8.07932465234707	8.65855028975866	9.25098599930047
CG3036-RB	CG3036-RB	CG3036-RB	0.930252148379216	1		7.40572400377452	7.88553321231485	7.44183692506311	9.51586166041974	8.48442406818798	2
CG6761-RB	CG6761-RB	CG6761-RB	-0.177301745214575	1		9.23285223447778	9.21745047149806	9.20945272153212	9.01333059026928	9.20638443629485	8.88489983825026
EIF3D1-RB	EIF3D1-RB	EIF3D1-RB	-0.0867176407282806	1		9.3702930434486	9.38675184588936	9.33151349926427	9.44520340509842	9.3209301021877	9.03327347686759
WDR62-RA	WDR62-RA	WDR62-RA	-0.107375269206205	1		8.45115381539601	8.93912712950176	9.22213413008194	7.99811701249206	9.19229043606549	8.94762766966697
XRP1-RD	XRP1-RD	XRP1-RD	-0.0180264881265916	1		8.42956945234605	8.84976744063536	8.78560802959563	6.5978402653571	8.66196350802659	9.51192217011629
DNAH3-RD	DNAH3-RD	DNAH3-RD	0.0882055959030451	1		9.44902901007147	9.56256470455983	9.64577785666539	9.74808190451767	9.76049151382078	9.38451407700757
ACP24A4-RC	ACP24A4-RC	ACP24A4-RC	-0.296688688084493	1		8.76116563245108	8.01331099814906	9.16635774245815	8.41699930037935	7.71937237449514	8.91267944303432
ASRNA:CR46128-RA	ASRNA:CR46128-RA	ASRNA:CR46128-RA	-0.171439927557664	1		9.13717549873653	9.2596934906178	9.23887111727275	8.86298484225668	9.26815709169035	8.95528029888236
ARGK1-RB	ARGK1-RB	ARGK1-RB	-0.349097290857285	1		9.07497968956861	8.7318186276489	8.76264346246104	8.64265660423709	8.75119422925346	8.07266762889933
GGAMMA1-RC	GGAMMA1-RC	GGAMMA1-RC	0.74231928239871	1		8.42645944054232	8.21489439125249	8.19149182574147	8.39985627955716	7.98221127849351	9.91258810984456
SLGA-RF	SLGA-RF	SLGA-RF	-0.0674191255561864	1		9.44134598920352	9.50686469469961	9.30791355495365	9.66681088466519	8.9817224079677	9.33844034176643
ATPSYNCF6-RA	ATPSYNCF6-RA	ATPSYNCF6-RA	-0.514101100389955	1		8.25824091617768	8.99497263008599	8.33850301062449	7.93604676174166	8.70230441041552	7.12141333330422
MFRN-RA	MFRN-RA	MFRN-RA	0.0679953425528784	1		9.67941487237754	9.64683371870939	9.71769100793964	9.82929265632697	9.71849240752983	9.6990281197276
MST84B-RC	MST84B-RC	MST84B-RC	-0.126723834381174	1		8.82396573096132	9.26957163361287	9.6076255756919	9.34725291381516	9.0562447375719	9.00036273160885
ACK-RA	ACK-RA	ACK-RA	-0.191926375852492	1		9.25581186034448	9.18650118506409	9.25747101272307	9.0430800659439	9.13940147291732	8.9321995461815
LNCRNA:HSROMEGA-RF	LNCRNA:HSROMEGA-RF	LNCRNA:HSROMEGA-RF	3.44799241332505	1.02738544112257e-05		5.46247151265502	4.87129327097146	5.64872048460543	8.13563973419457	8.44929928037023	9.22589755305311
HRB87F-RC	HRB87F-RC	HRB87F-RC	-0.504046341695286	1		8.46940110405226	8.11762066363636	8.65763936315251	8.33519599469952	8.6687658140539	2
DUBA-RD	DUBA-RD	DUBA-RD	0.138679585376697	1		9.56669871654452	9.67088548317053	9.73843694870643	9.51586166041974	9.81975585090475	10.0149974173726
CG4666-RA	CG4666-RA	CG4666-RA	-0.224630049438664	1		9.23463139030928	8.97095713418408	9.05025918167232	9.23251383628264	8.71221581458158	8.57300077892883
LIG-RA	LIG-RA	LIG-RA	-0.103035792063793	1		9.19131412280208	8.83919333660234	8.56444527659396	8.9081404515688	8.94856691499616	8.44839498011681
KLP59D-RA	KLP59D-RA	KLP59D-RA	0.150716817978529	1		9.38958526501239	9.41728625458637	9.69209173008491	9.54993405779023	9.8258548963342	9.57039584572041
NMDA1-RA	NMDA1-RA	NMDA1-RA	-0.528538375583185	1		8.66416479174688	8.63427192665807	8.79977744391326	8.72755322125884	8.53741754648136	6.2014121744518
PHM-RB	PHM-RB	PHM-RB	-0.229154173840335	1		8.81448032740714	8.89641463029376	8.64199487482308	9.10079957749624	8.82612723997999	7.02289420070394
NACALPHA-RD	NACALPHA-RD	NACALPHA-RD	0.27914525782656	1		10.3305946726487	10.4439209916339	10.4134204296205	10.6999031371071	10.4198276694392	10.8726877315239
CASS-RA	CASS-RA	CASS-RA	-0.0863099703888603	1		9.35237897494782	9.45413427177875	9.30791355495365	9.20974110069833	9.33810067195826	9.30588894491484
SNX3-RA	SNX3-RA	SNX3-RA	-0.0371125800605081	1		9.26628661737432	9.3592623448788	9.25541616005985	9.39993620276269	9.42302870426505	8.88489983825026
CG15093-RB	CG15093-RB	CG15093-RB	-0.248172466451591	1		9.1466558768019	8.87586852025803	9.33151349926427	8.99822259806996	8.89155614402959	8.75061691343628
DRONGO-RH	DRONGO-RH	DRONGO-RH	-0.264044879547691	1		8.80732512251899	9.00446800009554	8.8221629648241	9.08658474465822	8.8769443482263	7.37067244602924
SPT6-RB	SPT6-RB	SPT6-RB	-0.434210930657405	1		8.32656512925844	8.24724779988513	8.86860930653757	8.86298484225668	8.41734273818288	2
SCSALPHA1-RB	SCSALPHA1-RB	SCSALPHA1-RB	0.444543821116908	1		2	7.4088137169529	8.51377081148244	9.02455865562893	7.67951253292779	2
CG4607-RB	CG4607-RB	CG4607-RB	-0.897049368248843	1		7.88048562256316	7.56456693973668	9.00938634432265	6.7498990988584	7.69958010896722	7.60276681882072
DUBAI-RA	DUBAI-RA	DUBAI-RA	0.116863478714722	1		9.63564877754511	9.48837371605656	9.72810126880524	9.67870510859756	9.76525981739656	9.76364919760793
VHA16-1-RD	VHA16-1-RD	VHA16-1-RD	0.0791287934092874	1		8.42956945234605	8.9291903002702	9.46731506924365	9.0057963705585	9.33810067195826	8.85657480777375
TWR-RA	TWR-RA	TWR-RA	-0.273855189283203	1		9.07497968956861	9.23973195224257	9.34510393242422	8.77264502986946	8.89155614402959	9.16450340026038
RRP6-RC	RRP6-RC	RRP6-RC	0.131291080850921	1		9.69500628437931	9.71058511773077	9.63000350407821	9.71612075672681	9.80439446976397	9.90272748777589
CG5554-RA	CG5554-RA	CG5554-RA	-0.126839889874052	1		9.25581186034448	9.1968915595214	9.36429940860954	9.26443513416662	9.25917081412025	8.88489983825026
WAM-RA	WAM-RA	WAM-RA	0.151748298408677	1		9.48085821757266	9.50686469469961	9.66293272904773	9.38258799241227	9.79042797525088	9.88680895307764
CG10467-RA	CG10467-RA	CG10467-RA	-0.0497736585883934	1		8.33654030109142	8.08218803657548	9.11741735708617	7.4054340582086	8.14228557146302	9.36453762143174
CG6441-RA	CG6441-RA	CG6441-RA	0.133161228930486	1		9.54535431654759	9.39940320009789	9.46731506924365	9.38839393894418	9.69202562971017	9.70811532751061
CG8093-RA	CG8093-RA	CG8093-RA	-0.843897067822065	1		8.27562770782068	7.61502722711519	8.58422696605188	7.18298855789135	8.45717902548536	2
EIF2GAMMA-RB	EIF2GAMMA-RB	EIF2GAMMA-RB	-0.226780488206435	1		9.07894647742365	8.94406999575684	8.84693834483501	9.07942445901014	8.88572917246214	8.04424572750951
CG15892-RA	CG15892-RA	CG15892-RA	0.078432927001248	1		9.26628661737432	9.49175338809888	9.39075110094586	9.25810712829938	9.67015801441332	9.42641146222899
CDGAPR-RB	CDGAPR-RB	CDGAPR-RB	-0.266803851182431	1		9.04487593785347	9.05331853229772	9.0667582994754	8.96752353027076	8.99801872642831	8.30003044046138
QUA-RB	QUA-RB	QUA-RB	0.0689462722336032	1		9.32591852275148	9.3758188198926	9.56180067622718	9.4199155939971	9.67692188304519	9.35589087568336
NRG-RC	NRG-RC	NRG-RC	-0.371560603937237	1		8.71602973901176	8.7851280714994	8.76553410384482	8.98678686283464	8.63094987915856	6.66051750942742
CG1690-RA	CG1690-RA	CG1690-RA	0.115361665810601	1		9.55819881322923	9.37215598836163	9.52474564685937	9.39993620276269	9.6513921835939	9.73281398159887
PSIDIN-RA	PSIDIN-RA	PSIDIN-RA	-0.1777469732169	1		9.09861844339895	9.1968915595214	9.17072563215394	9.10079957749624	9.18043933611801	8.58291466455767
RPL39-RA	RPL39-RA	RPL39-RA	0.0415292799007413	1		9.57374391393374	9.65137407384996	9.51103157941682	9.89602145255539	9.45682730823214	9.46980026701178
CG32687-RA	CG32687-RA	CG32687-RA	0.0923364301668163	1		9.56387097609645	9.27938260058806	9.73253991587876	9.70685742192376	9.56834193954701	9.6097190523754
ENDOA-RA	ENDOA-RA	ENDOA-RA	0.106290073638576	1		9.30236070395026	9.41372733341338	9.36239131335291	9.35616814925997	9.6936941045861	9.30887869956214
LNCRNA:CR45013-RA	LNCRNA:CR45013-RA	LNCRNA:CR45013-RA	-0.186631360994317	1		8.54877283544864	9.25572321729471	9.09461078582293	8.32312175753957	9.07428900362369	8.92831659742408
PIS-RA	PIS-RA	PIS-RA	-0.0550787619222054	1		9.45971696125923	9.52676999663764	9.52985499799246	9.5958209410991	9.36557420208421	9.38451407700757
CONT-RA	CONT-RA	CONT-RA	-0.0787277187800874	1		9.36054931883262	9.26167453748439	9.16197658841215	9.45630170748551	9.12463423339642	8.92831659742408
CED-6-RC	CED-6-RC	CED-6-RC	5.73521188697721	NA		2	3.90205690486693	2	2	3.86084491858801	9.17109036141308
SNU-RD	SNU-RD	SNU-RD	-0.135077160932714	1		8.82396573096132	8.63732687390724	8.27094352608768	9.24536723441021	8.41734273818288	6.7687074935396
HSC70-3-RC	HSC70-3-RC	HSC70-3-RC	0.762786459618877	1		10.0095786898588	10.2874277583864	10.4078807994587	11.0039855244633	10.7515651064316	11.2226200905174
MAL-A5-RA	MAL-A5-RA	MAL-A5-RA	-0.22122741612486	1		9.03877906818601	8.88103254472428	8.59726565980468	9.24216460468479	8.37221368844535	7.9856648965274
CYP4D21-RA	CYP4D21-RA	CYP4D21-RA	-0.135277653097747	1		9.04892625032849	8.7145664267517	8.48248914594277	9.27700848128304	8.40109504049563	7.86897055673399
CLU-RA	CLU-RA	CLU-RA	0.0191211130854302	1		9.52223341938817	9.25174198768546	9.56180067622718	9.6548177836732	9.36557420208421	9.37598658649687
VRP1-RJ	VRP1-RJ	VRP1-RJ	-0.475535419588187	1		8.52279777880823	8.13068671236957	8.93687281863863	8.01322610466062	8.70230441041552	7.18788026633508
GGAMMA30A-RH	GGAMMA30A-RH	GGAMMA30A-RH	0.276276950812808	1		9.76930486916455	9.87489958487332	9.88917541437578	9.87135842131682	9.86488233886015	10.5234908877376
PLE-RB	PLE-RB	PLE-RB	-0.999661102350323	1		8.46637587153824	8.4760537853874	8.85238667938184	7.60810495441321	7.09851543806439	8.02982200842565
CG12766-RA	CG12766-RA	CG12766-RA	-0.092137754477591	1		6.64063926302947	6.40701723595164	8.77417143879094	6.10011106531411	6.52448940331516	8.72845842722865
TRBD-RA	TRBD-RA	TRBD-RA	-0.0184241906538204	1		9.34745446603555	9.24774974115319	9.28794767671526	9.62807668272557	9.25012821168767	8.84837873688065
GBETA13F-RF	GBETA13F-RF	GBETA13F-RF	-0.0333643375845284	1		9.21853944441688	9.03258479822387	9.23261747916155	8.5420698956274	9.10721254336246	9.56540421771128
MEFTU1-RA	MEFTU1-RA	MEFTU1-RA	-0.208815562245065	1		9.13717549873653	9.09613503113362	8.93430616436289	9.03570001070953	8.9817224079677	8.46992440826052
MF-RK	MF-RK	MF-RK	-0.682452154466726	1		8.59936068863889	8.87068594511214	8.95724330632813	7.83762749551037	7.98221127849351	8.5172221142484
ZASP52-RE	ZASP52-RE	ZASP52-RE	1.32967365479397	1		2	7.56456693973668	6.22032934119074	9.23573793750353	2.30951522267614	5.56464667756439
TIMP-RB	TIMP-RB	TIMP-RB	-0.325703705626871	1		9.10252085159812	8.99972812702315	9.08075175617373	8.92820762689317	8.73831808298415	8.52238296127685
TUDOR-SN-RA	TUDOR-SN-RA	TUDOR-SN-RA	-0.233807802157317	1		8.28938783160856	7.44413255730357	8.70357998968128	8.59323970311903	8.57048481902512	2
CG43783-RE	CG43783-RE	CG43783-RE	0.0380035145951645	1		8.94191576101224	8.84184413728981	9.03356918972641	9.06499638532716	9.37807996192239	8.2818866291871
INAD-RA	INAD-RA	INAD-RA	0.080206172310897	1		9.02650748350318	9.16125465320845	9.22002828789358	9.36797007263485	9.51460607078801	8.61708640533173
CG12605-RE	CG12605-RE	CG12605-RE	0.0781869843024414	1		8.97847498764313	8.98541435022288	8.721554302195	9.03939475737287	9.3676660379608	8.34149916103732
CG4686-RA	CG4686-RA	CG4686-RA	-0.268581233404193	1		8.66152194785467	8.47946240759106	8.6731160220037	8.7457594137558	8.85623597550493	6.3246965343176
ADGF-A2-RA	ADGF-A2-RA	ADGF-A2-RA	-0.0234336463470083	1		9.20952130287131	9.3462524284862	9.48846437676056	9.47005559176254	9.46271043262387	9.00405677555121
OST48-RA	OST48-RA	OST48-RA	-0.278115328386114	1		9.03877906818601	9.09391293225611	9.33540956141916	8.84198284338462	8.92886838626678	8.88088729443957
MAL-A4-RA	MAL-A4-RA	MAL-A4-RA	0.627204253450267	1		6.77385448469912	6.05158495888942	8.85510315017226	7.50499096280505	8.36385455280357	8.87282857075449
CLPP-RA	CLPP-RA	CLPP-RA	0.0536426794183026	1		9.50759240330837	9.51850947133257	9.49544580478113	9.30490415393743	9.42704635433799	9.88480672930928
PRM-RE	PRM-RE	PRM-RE	0.634003823947269	NA		7.85757703844825	6.91980392205187	6.48170016302469	9.27700848128304	4.53252244240426	5.20260791693278
LERP-RD	LERP-RD	LERP-RD	-0.0764778688462528	1		7.88502400872843	8.1044351973348	2	6.71336035993452	8.52622452401116	3.98339930548213
CG13991-RA	CG13991-RA	CG13991-RA	0.0676093501480991	1		9.53672734437405	9.56577515763	9.68904996751366	9.64757377420764	9.70200765728669	9.64326902192891
OXA1L-RB	OXA1L-RB	OXA1L-RB	-0.0573885546395039	1		8.9243855036184	9.13771735612358	9.05262778238743	9.08658474465822	9.32524194131038	8.37611906810346
ZIP-RB	ZIP-RB	ZIP-RB	0.743949028507086	1		8.35955093453255	8.48625558630472	7.65012564763071	8.14252703396166	8.25506121556877	9.80022701958418
OX-RA	OX-RA	OX-RA	-0.196546179442705	1		9.03470012700427	8.76012160617544	8.90576741979824	9.37090552973984	8.32992508625854	8.0936225315517
CG7882-RA	CG7882-RA	CG7882-RA	-0.874497335537039	1		8.22997871560625	8.38811073252234	8.8819901934224	7.77695457741686	8.24599273680781	6.41625942293946
STACL-RA	STACL-RA	STACL-RA	0.11397979062698	1		8.10327572334986	8.16918950585038	3.45534507593315	8.90409330281947	7.09851543806439	2
VINC-RA	VINC-RA	VINC-RA	-0.252731262167693	1		8.97209031144147	8.9065789893878	8.81659906380948	9.0430800659439	8.82916654769772	7.79413661532628
CD98HC-RA	CD98HC-RA	CD98HC-RA	-0.11781842922123	1		9.23818313321556	9.1989606846489	9.47439934321294	9.24216460468479	9.23874466807729	9.08650941071028
CG1907-RA	CG1907-RA	CG1907-RA	-0.160026151608056	1		9.26802504001115	8.97095713418408	9.25952294279035	9.01708299651172	8.99260704776467	9.03327347686759
CAM-RE	CAM-RE	CAM-RE	3.61739677541237	NA		4.17845407235077	4.59783300741146	4.29865779889066	4.8188783379549	3.86084491858801	9.18742737856728
PROSALPHA4-RA	PROSALPHA4-RA	PROSALPHA4-RA	-0.396316216326233	1		8.97422167788566	9.02093598624259	9.00205173272439	8.9321877831281	8.52247413519121	8.29400782145149
7B2-RA	7B2-RA	7B2-RA	-0.747389665498944	1		8.62671701143733	8.88103254472428	8.64513737375114	8.14938161051876	8.11763860179553	7.62212610548741
HLK-RF	HLK-RF	HLK-RF	-0.165338655560223	1		9.12571619373134	8.96123787126857	9.10605913765549	9.33828224330367	8.87400414594584	8.31794890030904
CG30430-RB	CG30430-RB	CG30430-RB	0.11006035302302	1		9.53384018494319	9.55612228577695	9.45483326211673	9.40280739750608	9.63932193432301	9.80446995338399
CG3702-RB	CG3702-RB	CG3702-RB	-0.390987127250394	1		8.84041658672413	8.5557169555638	9.2030699693227	8.49978578446201	8.57773129883796	8.42653939354602
JHEH3-RA	JHEH3-RA	JHEH3-RA	-0.337171484182935	1		8.99536393006536	8.87845284302229	8.70659130285308	8.79903876654011	8.68563256977822	7.97817216883049
CG15824-RC	CG15824-RC	CG15824-RC	-0.106702722366718	1		8.98905372318041	9.03258479822387	9.11515285572352	9.02455865562893	9.25917081412025	8.40434761411304
SLGA-RN	SLGA-RN	SLGA-RN	-0.363799007473137	1		8.31652050598753	8.39895135130734	8.42514531182099	7.66661159956471	8.91749013523966	6.52310100186952
NUCB1-RA	NUCB1-RA	NUCB1-RA	0.367439245678086	1		10.2073598601589	10.0908531355977	10.2434484122733	10.498556192407	10.4147786118669	10.7170933608357
MARF-RB	MARF-RB	MARF-RB	-0.0267573105093272	1		7.92523955171269	9.24374641655624	8.36923316903178	8.14938161051876	8.31265635029715	9.12093908875745
ARGL-RB	ARGL-RB	ARGL-RB	-0.398990911992324	1		8.13028695078978	8.07319221732171	9.14209506473695	7.39393587162431	7.9985021067874	8.72845842722865
SQH-RA	SQH-RA	SQH-RA	-0.15451923527161	1		9.18764494998553	9.22964664593352	9.09231017328526	9.10079957749624	9.12710596078833	8.79819974025958
ASRNA:CR45955-RA	ASRNA:CR45955-RA	ASRNA:CR45955-RA	-0.0164298043414115	1		8.89543655055101	8.14792604685105	9.16635774245815	8.22919255442974	8.57048481902512	9.32077614279988
EB1-RA	EB1-RA	EB1-RA	0.448178966300622	1		9.31754910628169	9.28523731456474	9.47263153332585	9.33828224330367	9.50323395599313	10.3601537532604
PROSBETA3-RA	PROSBETA3-RA	PROSBETA3-RA	-0.0777457186356687	1		9.40704599493702	9.15487337936343	9.38512356676571	9.286367098671	9.08195370380997	9.35299707218537
REXO5-RB	REXO5-RB	REXO5-RB	0.263181132497789	1		10.0012417231873	10.0930799486633	10.0996686041266	10.3277874814037	9.89274921188947	10.6632101308709
DIDUM-RA	DIDUM-RA	DIDUM-RA	-0.106976219460389	1		8.37898637258315	9.31033672621929	8.77990106673958	8.31704653180816	8.95970362397754	8.93607207220318
CG31639-RA	CG31639-RA	CG31639-RA	0.123022241148477	1		9.54392006554022	9.48498610816599	9.55011335311826	9.39417661379	9.65653439298756	9.85852174988883
TUDOR-SN-RB	TUDOR-SN-RB	TUDOR-SN-RB	0.0248081642391463	1		9.37514033853993	9.5349834933057	9.25129765356074	9.21628435915915	9.15885889656931	9.78956476896868
CROL-RI	CROL-RI	CROL-RI	-0.370319044821894	1		8.56865720976768	8.7516888610419	9.02635680345992	8.69980575756331	8.80467089447532	7.40460740798276
YTHDC1-RA	YTHDC1-RA	YTHDC1-RA	-0.248132322958238	1		9.04892625032849	9.15913069654019	8.72452836903433	8.96363980507607	8.74154790935944	8.48586322386525
ASRNA:CR44370-RB	ASRNA:CR44370-RB	ASRNA:CR44370-RB	0.644989805855552	1		8.61856444306315	8.64341742981948	8.9419924689088	8.53685166155454	9.18756167184367	10.0331894680056
HERC2-RC	HERC2-RC	HERC2-RC	-0.22016225489682	1		8.98271579477263	8.96367383240302	9.08075175617373	9.14947668654063	8.93452403600545	8.08667132771771
PAN3-RK	PAN3-RK	PAN3-RK	1.37661510626304	1		6.57474505655335	8.00387384218442	5.74559529917703	6.51534531589072	8.19977507376379	9.34136346170809
TIG-RB	TIG-RB	TIG-RB	-0.0561634765064286	1		8.6402030767054	8.04125763489144	6.15128095354432	6.7498990988584	8.22306897394036	8.22604455893138
AP-1-2BETA-RA	AP-1-2BETA-RA	AP-1-2BETA-RA	-0.299333381906605	1		9.13527192432632	8.92669536198818	9.01425545090114	8.91620084745971	8.65169953166207	8.6122540039301
ZORMIN-RG	ZORMIN-RG	ZORMIN-RG	-0.12244087689925	1		8.88641103943647	8.84713117155502	8.97982147472152	9.30490415393743	8.93734356832097	7.6412290491106
ASRNA:CR43481-RC	ASRNA:CR43481-RC	ASRNA:CR43481-RC	3.18072301985026	1.77440514872513e-12		5.64479321642676	5.5271554343398	5.40357012685486	8.69043672914109	8.80775569315956	8.21970432719696
ND-B14.5B-RA	ND-B14.5B-RA	ND-B14.5B-RA	-0.523103693582652	1		8.72870978848501	8.76292160322592	8.51720505035331	8.87544083759972	7.98221127849351	7.06594301352475
DHC64C-RD	DHC64C-RD	DHC64C-RD	-4.0017597505076	1		7.91639914234266	7.94591658508726	8.28309800493542	5.71284574992055	2.30951522267614	2
CG13032-RA	CG13032-RA	CG13032-RA	0.115135189522477	1		9.23107088185193	9.3629580164785	9.5484359796817	9.34426888375432	9.69702527670512	9.43190696353133
CG3061-RA	CG3061-RA	CG3061-RA	-0.0186012272542069	1		9.42429792472632	9.47306644402052	9.31582317552721	9.44798599500337	9.3676660379608	9.34719199330973
CG9485-RE	CG9485-RE	CG9485-RE	-0.395500684749518	1		8.97634990019868	8.6794304882989	9.01425545090114	8.55761229843609	8.60635863006631	8.33564753798615
CG3630-RA	CG3630-RA	CG3630-RA	0.0600591899215843	1		9.33423966615807	8.99020140594262	8.76553410384482	8.93615698897577	9.07940332560162	9.29084652259271
CG7251-RB	CG7251-RB	CG7251-RB	2.18667648364145	1		6.92253792498207	5.83452280921061	4.95440256874411	7.0427729850897	6.96119227508306	9.35589087568336
CG2076-RA	CG2076-RA	CG2076-RA	-0.206984997755324	1		8.36280841110367	8.55894266620105	7.71137189936696	9.07222845858979	7.98221127849351	2
CG12902-RB	CG12902-RB	CG12902-RB	-0.000396636565617933	1		9.22033632782581	9.38311670197043	9.30394242322671	9.1562984008536	9.48407893151579	9.24162888481175
CG43397-RB	CG43397-RB	CG43397-RB	-0.000396636565617933	1		9.22033632782581	9.38311670197043	9.30394242322671	9.1562984008536	9.48407893151579	9.24162888481175
KERMIT-RD	KERMIT-RD	KERMIT-RD	-0.0638391044269877	1		9.27495785828506	9.3026602354088	9.41672652299985	9.30183113787768	9.35928043430546	9.13110978298878
EIF4A-RB	EIF4A-RB	EIF4A-RB	0.0818046396474557	1		9.02239364908465	8.92419610158551	8.45051414514573	9.07942445901014	9.18281735702684	8.2818866291871
GSTS1-RA	GSTS1-RA	GSTS1-RA	1.09585868269697	1		7.88954816293534	7.85960797612111	7.80425947876114	8.43394100672163	7.85079978792729	9.80022701958418
DER-1-RB	DER-1-RB	DER-1-RB	-0.291793237764494	1		8.95060165229983	8.76571617653871	9.18590993892463	8.82067058627465	8.82916654769772	8.36467115852211
LECTIN-29CA-RA	LECTIN-29CA-RA	LECTIN-29CA-RA	0.1510836775062	1		8.69550695896813	8.89641463029376	9.29596721600387	8.38250710231246	8.83219946600179	9.80870044539263
CG33303-RA	CG33303-RA	CG33303-RA	-0.335997743144616	1		9.00581999251524	9.03721811416731	9.15317416329896	8.77707765486847	8.75758946207956	8.65986472064111
SWS-RC	SWS-RC	SWS-RC	-0.159778698673636	1		8.77590248932523	8.45196523297807	8.50341877087499	9.28013477064499	8.20446403943996	6.85305380974872
TEP2-RA	TEP2-RA	TEP2-RA	0.363651284533399	1		8.74876887260849	7.44413255730357	8.45410212093953	7.93604676174166	8.08749543365825	9.46980026701178
GZL-RA	GZL-RA	GZL-RA	-0.383423561616793	1		8.5052175653295	8.65853226964643	8.31106646194439	8.7229655461251	8.55588174217079	5.1502290311433
HSC70-3-RA	HSC70-3-RA	HSC70-3-RA	0.531255848669297	1		10.5241349770649	10.5474205988449	10.6632490801899	11.1495479894454	11.0037215782886	11.1717971522853
EMC1-RD	EMC1-RD	EMC1-RD	-0.147716690087253	1		8.20841269414096	8.39895135130734	7.86481831053178	8.34119542900621	8.82916654769772	2
GPO2-RA	GPO2-RA	GPO2-RA	-0.133493555734264	1		9.03674103914682	9.14632086926937	9.19879905895446	9.06136670800623	9.22034208020476	8.64100855714351
PHB1-RB	PHB1-RB	PHB1-RB	-0.257489589256623	1		9.12571619373134	9.01390128294891	9.13763949225701	9.17992354220193	8.4728105659679	8.78107792360722
GAD1-RA	GAD1-RA	GAD1-RA	0.02502117872671	1		9.36054931883262	9.40479143028883	9.45304129857065	9.34127866881434	9.5389423768885	9.39861549892975
SLE-RA	SLE-RA	SLE-RA	0.49802453119717	1		9.53528448689097	9.53988923943842	9.70268767716106	9.71149652412802	10.0072004139652	10.454969371812
CG43147-RC	CG43147-RC	CG43147-RC	0.00557123458764698	1		9.17843098281051	9.21336206005839	9.22213413008194	9.00201445434967	8.59211596963907	9.78097786696066
PROSALPHA7-RA	PROSALPHA7-RA	PROSALPHA7-RA	-0.0238790041506973	1		9.40230489702586	9.44718777918558	9.51447233726343	9.5806869018197	9.39868497216813	9.30289298161072
CG31161-RB	CG31161-RB	CG31161-RB	0.0329528774995124	1		9.33589815096251	9.44892754050168	9.60440020389837	9.34127866881434	9.56469959156395	9.57785105380915
DELTATRY-RA	DELTATRY-RA	DELTATRY-RA	-0.24067426679793	1		8.82160022033045	9.26957163361287	8.87129543087133	9.17992354220193	8.08749543365825	8.82350738973179
CG7029-RI	CG7029-RI	CG7029-RI	-0.0523405330338892	1		9.116096748238	9.39037785338951	9.10833794659352	9.5105475883819	9.13695073938241	8.72398559518204
CG14762-RB	CG14762-RB	CG14762-RB	-0.0313489495832942	1		9.22033632782581	8.77128913571578	8.55110516990897	9.13573572012563	8.63442894539996	8.7149981131043
CG6700-RA	CG6700-RA	CG6700-RA	0.0529568957429394	1		9.60571591858497	9.64379885740743	9.58979612625808	9.6548177836732	9.44102066952414	9.8747537157777
CG44250-RB	CG44250-RB	CG44250-RB	1.14791249317256	1		7.7067985537799	7.87521895539595	7.9637817211277	8.22919255442974	9.32739303787005	9.17437259834379
MPI-RA	MPI-RA	MPI-RA	-0.11682745252336	1		9.27841181403745	9.04414030658526	9.22843327635927	8.90409330281947	8.95135916214974	9.32373523619818
CNX99A-RB	CNX99A-RB	CNX99A-RB	10.3190939369547	0.220301847455781		2	2	2	5.12736845555828	2	9.100380035759
DRSL5-RA	DRSL5-RA	DRSL5-RA	-1.04659257985661	1		8.66416479174688	8.16496181183538	7.97381469606394	7.60810495441321	7.03675517713929	7.10774441755786
BSG-RB	BSG-RB	BSG-RB	-0.482853000581002	1		8.59105160637205	8.70294926774502	8.9648086913716	8.18317432578105	7.33069308831453	8.92051920622083
PMCA-RO	PMCA-RO	PMCA-RO	-0.332349185954347	1		9.03470012700427	8.98301485262154	9.06441280361989	8.95192550290993	8.23686689472546	8.81932015761403
JP-RC	JP-RC	JP-RC	1.22234901019991	1		6.9313409119087	7.17655381021228	7.23214844084899	6.47225870862595	7.26935930712067	9.48044659836842
CG6180-RA	CG6180-RA	CG6180-RA	-0.201046688040028	1		9.12379742895046	9.10498935828628	9.00205173272439	8.90003476877991	8.99260704776467	8.72398559518204
RHOGEF2-RE	RHOGEF2-RE	RHOGEF2-RE	-0.0606137967264491	1		9.35565266707635	9.39579983397215	9.13986899855196	9.27073550505456	9.03797192435906	9.39861549892975
CYP28D1-RA	CYP28D1-RA	CYP28D1-RA	0.0146056149687003	1		9.03470012700427	8.62506807845203	9.36810804488276	8.63290771181758	8.94856691499616	9.46176364150256
PS-RB	PS-RB	PS-RB	0.279157754587962	1		9.40072106237415	9.00210001012342	9.4566230026357	9.33227065700059	9.14429048591298	10.0811920914529
NEUROCHONDRIN-RA	NEUROCHONDRIN-RA	NEUROCHONDRIN-RA	-0.426558604936276	1		8.77345677656271	8.95635357495467	8.65452400788035	8.63779039267845	8.5885332256884	7.74199993221322
BOMS3-RA	BOMS3-RA	BOMS3-RA	0.11142022847275	1		9.0966632737256	7.95573926323253	8.88995955664798	8.79903876654011	8.38052466920563	9.21318780230623
DRAT-RA	DRAT-RA	DRAT-RA	-0.527794789618193	1		8.48443283642092	8.70586233920021	7.83760627300092	7.59811894410508	8.51116411506737	7.1349539565119
CG10550-RB	CG10550-RB	CG10550-RB	-0.355603492135873	1		8.94626524343195	9.06470980719863	9.06909998827369	8.87544083759972	8.64826191459352	8.47525693643111
MLC1-RA	MLC1-RA	MLC1-RA	0.466778151590712	NA		7.81063881546168	7.58369696821204	6.96675794851379	9.32925544401762	5.9408688524391	5.30198421540265
LPR2-RD	LPR2-RD	LPR2-RD	1.66487433213226	1		6.17604882377104	5.26806268386552	6.96675794851379	2	6.69411602409078	9.2633684888933
MACON2-RA	MACON2-RA	MACON2-RA	0.100581155752123	1		9.39118136539941	9.49680809751972	9.64734584707903	9.60083054576381	9.71192109338561	9.52226325309231
TSP42EA-RB	TSP42EA-RB	TSP42EA-RB	-0.229462452622539	1		8.95708192390515	9.10278086585883	8.79695467236494	9.10785481471506	8.76395647094333	8.16795368637657
CUL1-RC	CUL1-RC	CUL1-RC	-9.58317537850514	0.254815534712629		8.10716557112356	2	7.8862243221513	2	2	2
BOND-RC	BOND-RC	BOND-RC	0.37945139039624	1		7.05731967579293	8.40971111926519	2	2	8.34698956186552	8.16795368637657
CG1418-RA	CG1418-RA	CG1418-RA	0.100322194858797	1		9.41334331929836	9.46104747762442	9.47086155459072	9.30183113787768	9.62365316165804	9.68758802241024
CG33144-RA	CG33144-RA	CG33144-RA	0.169071081188532	1		8.85899069668856	8.99735233797256	8.99714119333813	9.30490415393743	9.45879101652736	8.37611906810346
CG4213-RA	CG4213-RA	CG4213-RA	-0.0920852519537847	1		8.28938783160856	8.25124143371714	8.88730799059952	8.92021422040597	8.83522602170026	6.37120425442112
CG31808-RC	CG31808-RC	CG31808-RC	0.136686043913078	1		9.51785669459031	9.443701949885	9.22843327635927	9.40280739750608	9.23874466807729	9.89279900563208
P5CDH2-RA	P5CDH2-RA	P5CDH2-RA	-0.279358706218297	1		8.49040194857198	8.99258899041394	8.87129543087133	8.2227077103895	8.97624913703862	8.22604455893138
CG5946-RA	CG5946-RA	CG5946-RA	0.104528577669993	1		9.53094723606467	9.15487337936343	9.58325766783648	9.60582281528767	9.18756167184367	9.76800091711985
GGAMMA30A-RI	GGAMMA30A-RI	GGAMMA30A-RI	0.701091484129131	1		5.66604486268152	8.01331099814906	8.46481281733669	7.51564039253563	7.77717035058491	9.38167717696955
KRT95D-RC	KRT95D-RC	KRT95D-RC	0.213743888894413	1		9.50317096722739	9.76047339748341	9.38324283336166	9.65962699448497	9.76842995339763	9.8747537157777
REGUCALCIN-RD	REGUCALCIN-RD	REGUCALCIN-RD	-0.742388652669353	1		8.04363325110879	8.48964021812337	8.64199487482308	7.33502880682801	8.51871397155175	6.43827011216206
CG16711-RC	CG16711-RC	CG16711-RC	-0.00560491622759802	1		9.09274496732207	8.57814692254281	9.11288479433674	8.92820762689317	9.16849007775587	8.68769477000067
MITOFILIN-RD	MITOFILIN-RD	MITOFILIN-RD	0.275850859016536	1		9.40546735950831	9.17813466783246	9.19665885309165	10.0902011359743	9.13940147291732	9.17437259834379
SGT-RA	SGT-RA	SGT-RA	-0.0559542144254868	1		9.25230330567282	9.34998153435478	9.42954093267215	9.18993135901901	9.34872941948027	9.32077614279988
CG2680-RB	CG2680-RB	CG2680-RB	-0.439029571472261	1		8.77834406303602	8.87327955984623	8.40674765023897	8.34717001800283	8.53369617955513	7.81951501617455
CG4377-RA	CG4377-RA	CG4377-RA	-0.370063624892916	1		8.7856440893641	8.51311288075394	9.04074569879002	7.83762749551037	8.59211596963907	8.71048328867438
NSYB-RG	NSYB-RG	NSYB-RG	0.509316848721025	1		9.27668586980031	9.52841644109252	9.35473359545403	9.60831248678226	9.41293535530715	10.4509151333461
USP7-RB	USP7-RB	USP7-RB	0.219959220552601	1		9.64771726155359	9.73645733121754	9.76467931018273	9.77048541898683	9.95528845009795	10.065368020563
GDAP2-RC	GDAP2-RC	GDAP2-RC	-0.411514537078409	1		8.94191576101224	8.68829502121149	8.61660537764952	8.64750645722216	8.36804017483628	7.94780594759411
CPX-RY	CPX-RY	CPX-RY	0.335765222401357	1		9.44902901007147	9.37215598836163	9.72661867989602	10.0595990320975	9.92293585614761	9.54272566955033
CG34120-RD	CG34120-RD	CG34120-RD	-0.351914420335081	1		8.5344000230732	8.57814692254281	8.63884551591377	9.12186261817432	8.07218433657076	6.30086809658852
KDM5-RE	KDM5-RE	KDM5-RE	-0.293244991065252	1		8.93536685131613	8.83919333660234	9.07377199399355	8.2611866143771	8.82612723997999	8.82350738973179
HEXO2-RA	HEXO2-RA	HEXO2-RA	-0.212872445263558	1		9.10057096697222	9.00919235162938	9.16416882851214	9.19325192982549	8.80775569315956	8.57796623748394
CG14245-RA	CG14245-RA	CG14245-RA	-0.735839691901533	1		8.43576943520884	8.26710632784509	8.85510315017226	6.71336035993452	7.85676926416454	8.40434761411304
UK114-RB	UK114-RB	UK114-RB	0.489309007733785	1		8.17173708199479	7.81713349854412	8.69753844109512	7.82055117229723	8.01994094924254	9.66909305623142
CG9570-RA	CG9570-RA	CG9570-RA	-0.141081597362579	1		9.14854449946891	9.14417479623708	9.15317416329896	8.92820762689317	9.1344958356548	8.94378607880968
TAF3-RA	TAF3-RA	TAF3-RA	-0.210378143944108	1		9.1858068582378	9.07150164770159	9.0900058861852	8.98295471820649	8.59925487568702	9.10382695461672
CG5886-RA	CG5886-RA	CG5886-RA	0.00207404451999353	1		9.26628661737432	9.3758188198926	9.51447233726343	9.35912769355764	9.48214936650294	9.32077614279988
CG10226-RA	CG10226-RA	CG10226-RA	-0.5986576938904	1		8.63212657477393	8.62814255658984	8.8578145156929	8.20964991451884	8.43340948948918	7.57323191277774
NMDA1-RI	NMDA1-RI	NMDA1-RI	1.15337470731433	1		7.49155561244719	7.41594699551165	7.12818277183275	7.27361372317241	7.45394962985767	9.54526318492306
UNR-RE	UNR-RE	UNR-RE	0.976154085080472	1		8.60762218934777	8.04586322524581	8.76553410384482	9.17657211621976	8.94576925313914	10.0511549747908
CABP1-RA	CABP1-RA	CABP1-RA	-0.225046602324102	1		9.08290238822683	9.09835371270487	9.15537980971788	9.05772787574017	8.90602143234392	8.67847760847886
NMDA1-RC	NMDA1-RC	NMDA1-RC	-0.645858879578186	1		8.54590970525521	8.60648233548756	8.14784873202887	8.17647880922571	8.29517840472036	6.12204541696178
IRK3-RA	IRK3-RA	IRK3-RA	-0.279538415237788	1		8.6375159300334	8.86548468552707	7.79297036711252	8.5210827482213	8.43340948948918	7.52262234785153
CG4983-RA	CG4983-RA	CG4983-RA	0.319338172013817	1		9.5779545772567	9.5431504937916	9.59142612117061	9.54734148362525	9.85894640704796	10.1889755410047
CG13245-RA	CG13245-RA	CG13245-RA	0.120638360895395	1		9.4305205545462	9.40658304424383	9.32760688712303	9.32017180914564	9.58641700662579	9.59998827694119
CG43816-RA	CG43816-RA	CG43816-RA	0.120638360895395	1		9.4305205545462	9.40658304424383	9.32760688712303	9.32017180914564	9.58641700662579	9.59998827694119
CG9674-RG	CG9674-RG	CG9674-RG	0.345996257852727	1		8.70836786775799	9.75345125395867	9.24923398294292	9.77935031120438	9.47440519503137	9.65975589378747
CG12576-RA	CG12576-RA	CG12576-RA	-0.136015626454878	1		9.1102941426719	9.25572321729471	9.09920103395825	9.28325430005066	9.03006931009737	8.69228136175875
CG10433-RB	CG10433-RB	CG10433-RB	0.360789213846676	1		9.52804847447337	9.17393314383899	9.33735365402842	9.56282750149783	9.22034208020476	10.1873518834487
IPO9-RA	IPO9-RA	IPO9-RA	0.0266160522646703	1		8.52861056415656	6.91980392205187	8.74517691983441	8.47271471638618	8.61342757725206	7.56325103413675
SMG6-RA	SMG6-RA	SMG6-RA	-0.0669106859999686	1		9.16729597842718	9.23570628604402	9.19665885309165	9.16308801076219	9.28374963592317	8.92442316967479
CG6891-RA	CG6891-RA	CG6891-RA	-0.352377947408283	1		8.90663961235358	9.00919235162938	8.83322680443325	8.2611866143771	8.63789964203517	8.75938588441917
KHC-RA	KHC-RA	KHC-RA	-0.0433341444265362	1		9.35237897494782	9.30458319083104	9.33346284552747	9.45076322833359	9.24330886974938	9.15456622360415
KAP-ALPHA1-RA	KAP-ALPHA1-RA	KAP-ALPHA1-RA	0.0805210999456073	1		9.42741259456321	9.35555718196424	9.55847109102534	9.35320252127153	9.55738719164618	9.65975589378747
CG7794-RA	CG7794-RA	CG7794-RA	-0.0806081990950913	1		9.05900256054671	9.12471511398346	9.16197658841215	8.8120567409456	9.27039494232731	8.97799760435273
RAB5-RE	RAB5-RE	RAB5-RE	0.394139346588974	1		8.65090189084923	8.65853226964643	8.60696792525405	8.19647285257635	8.46501596650907	9.84828324076797
CG18335-RA	CG18335-RA	CG18335-RA	0.0577779748115182	1		9.39436827846828	9.47306644402052	9.37758587762307	9.40853270122916	9.53522494618493	9.46712636304106
ACC-RF	ACC-RF	ACC-RF	0.104388804698684	1		8.35955093453255	7.79541793022742	9.05262778238743	8.59825826329501	8.99260704776467	8.04424572750951
EIF1A-RC	EIF1A-RC	EIF1A-RC	0.0998281163210825	1		9.43826128774871	9.54477836056764	9.28190363149869	9.37090552973984	9.22957271618273	9.89080508357405
MF-RJ	MF-RJ	MF-RJ	0.576120096081503	1		8.97209031144147	9.1355584371369	8.90838530548477	8.98678686283464	9.34660992514884	10.1544889891064
CG14183-RA	CG14183-RA	CG14183-RA	0.194785839025449	1		9.68853032758946	9.59277935313152	9.82826985608583	9.79254634405199	9.84099065006543	10.0547213849428
AHCY-RA	AHCY-RA	AHCY-RA	-0.0205039633714939	1		9.20771089019599	9.20515031405683	9.67066347125887	9.45076322833359	9.08704097436749	9.5041174217376
14-3-3EPSILON-RB	14-3-3EPSILON-RB	14-3-3EPSILON-RB	0.142464612254399	1		9.22750156447042	9.22152732964052	9.37000859917118	8.92021422040597	9.20170171816515	9.93210944047336
BETATUB97EF-RB	BETATUB97EF-RB	BETATUB97EF-RB	-0.0516143204811389	1		9.18396642164817	9.02093598624259	9.03116906501915	9.21628435915915	9.14916298693428	8.65986472064111
CG33129-RE	CG33129-RE	CG33129-RE	-0.216312869461075	1		8.72365113443015	8.3624946058847	8.6731160220037	8.87956905168173	8.69565877549003	6.83657443948595
HFP-RH	HFP-RH	HFP-RH	-1.16869721928143	1		8.36280841110367	8.59395747435272	8.12101476180015	6.63738369463617	7.33069308831453	7.55320062429132
UFSP2-RA	UFSP2-RA	UFSP2-RA	0.0691384674692772	1		9.4520907985245	9.31987525402813	9.32956151551172	9.39705928248418	9.46271043262387	9.45097802316222
CG6565-RB	CG6565-RB	CG6565-RB	-0.226157228644447	1		8.51403445025007	8.74036797462626	8.89788513930669	8.5210827482213	8.99801872642831	7.69706553880122
OATP58DC-RC	OATP58DC-RC	OATP58DC-RC	-0.658726764569842	1		8.62400460427087	8.7851280714994	8.8138090459011	8.10070123872828	8.08749543365825	8.08667132771771
LIS-1-RA	LIS-1-RA	LIS-1-RA	-0.0963821004295164	1		9.1541955783263	9.31415970846221	9.12418961235128	9.31103061844076	9.11967803800532	8.84426317408233
VHA68-2-RF	VHA68-2-RF	VHA68-2-RF	-2.00074643677243	1		8.2120294928566	7.91100078403522	8.21705770116306	7.28610767543483	5.84802768829285	2
SLS-RD	SLS-RD	SLS-RD	0.31602903146804	1		9.29555863431108	9.11159462303769	9.57174357268246	9.29566539871319	9.33382715018907	10.1578091698427
CG34417-RN	CG34417-RN	CG34417-RN	1.06093353464011	1		7.77195672666489	7.95083628393247	7.75274795495537	8.07932465234707	8.15202765635645	9.73947723511954
PGLYM78-RC	PGLYM78-RC	PGLYM78-RC	0.673398109415645	1		2.24563543567991	8.25919568836955	8.1654647138077	8.94799950262565	8.4092417620079	6.81990465435727
HYD-RA	HYD-RA	HYD-RA	0.379454173900749	1		9.97487377989348	9.92075387096769	10.0364538449022	10.2438113365062	10.2956871305659	10.515748641564
KLHL10-RA	KLHL10-RA	KLHL10-RA	-0.201119104094657	1		8.91109659117709	9.00210001012342	9.04074569879002	8.9321877831281	9.01680132304675	8.30602802216209
SPRINGER{}300	SPRINGER{}300	SPRINGER{}300	-0.0506028900220943	1		9.05900256054671	9.15913069654019	9.28190363149869	8.80773045480968	9.31009378464654	9.18742737856728
BETA-SPEC-RB	BETA-SPEC-RB	BETA-SPEC-RB	-0.41919657100182	1		8.47543260421987	8.87327955984623	8.87397656325819	8.95974559669266	8.24599273680781	7.40460740798276
CG9896-RA	CG9896-RA	CG9896-RA	-0.0244523106652449	1		9.11416513838103	9.12035486172986	8.63252609789078	8.97525975580136	9.06658336509141	8.78966423186866
LSD-2-RB	LSD-2-RB	LSD-2-RB	0.883066180923532	1		9.61939879945796	9.50519345579456	9.43499816986923	10.428433389211	10.1416292401066	10.6011515489058
CG31204-RA	CG31204-RA	CG31204-RA	0.00773399982574412	1		9.15795070410857	9.23368923266784	9.19665885309165	9.0430800659439	9.40684527596474	9.12772751213116
BSG-RI	BSG-RI	BSG-RI	2.52409527246908	1		2	2	7.18110192014963	6.18261695033561	7.61052999463947	9.11753286109075
CG9953-RA	CG9953-RA	CG9953-RA	0.00432051781102523	1		9.23818313321556	9.05102944418168	9.09231017328526	9.54993405779023	9.03006931009737	8.69228136175875
TIM23-RA	TIM23-RA	TIM23-RA	0.0459013853419324	1		9.52223341938817	9.41550789141793	9.66602999876377	9.61822842943138	9.35506928350544	9.75490618015417
GRAMD1B-RA	GRAMD1B-RA	GRAMD1B-RA	1.71218300549586	1		7.18794341700577	6.79404395284865	7.54637940379981	8.5104735640219	9.09211036906885	9.00774138498648
CG9297-RB	CG9297-RB	CG9297-RB	-0.302505868629038	1		7.91195854003766	8.86548468552707	7.93325724201223	8.94011530452531	7.00485443205977	7.27607163289281
SERINC-RA	SERINC-RA	SERINC-RA	-0.146492920963146	1		9.22213097599177	9.1844141000462	9.09690773549895	9.12534342042775	8.90889716661559	9.03688431038783
ROOT-RD	ROOT-RD	ROOT-RD	-0.0272584104017018	1		8.8841458115304	9.33876517438053	9.31582317552721	9.69050207253039	8.80157948567796	8.82350738973179
P5CDH2-RB	P5CDH2-RB	P5CDH2-RB	-0.200518321866918	1		8.95060165229983	8.44500826349403	8.73930742845157	8.64750645722216	8.78602228992494	8.04424572750951
CG30197-RA	CG30197-RA	CG30197-RA	-0.456032861396396	1		8.79772931043175	8.9116344399818	8.98479121894152	8.57298904333154	8.38052466920563	8.38747685221908
ALPHACOP-RB	ALPHACOP-RB	ALPHACOP-RB	-0.202017818183569	1		9.01826805054388	8.96367383240302	8.58749770364417	8.39409637086497	8.68563256977822	8.88489983825026
CG3092-RA	CG3092-RA	CG3092-RA	0.0255837000613752	1		9.2113294465386	9.27546621642657	9.32956151551172	9.16308801076219	9.45879101652736	9.24787369948258
CG6126-RA	CG6126-RA	CG6126-RA	-0.469205601213211	1		8.74876887260849	8.79610442852834	8.92915911629233	8.61321004097123	8.43340948948918	7.96306895125491
TTLL5-RB	TTLL5-RB	TTLL5-RB	0.0296877526229667	1		9.41648170351684	9.40479143028883	9.34510393242422	9.45353512567259	9.41090818398313	9.39299145921161
AK3-RA	AK3-RA	AK3-RA	-0.18378869377763	1		8.94626524343195	8.99735233797256	9.13317011669182	8.98295471820649	9.0274254564366	8.45380753246551
PYD-RA	PYD-RA	PYD-RA	-0.502653908333954	1		8.54590970525521	8.31749449647449	8.77703909714799	8.75477707074593	8.0925632345164	6.60321961182865
SYP-RI	SYP-RI	SYP-RI	0.978427040203947	NA		7.27350905264647	6.94960268816723	6.87337512656742	5.95116212698711	6.09021918718359	9.31781096756633
PCYT2-RA	PCYT2-RA	PCYT2-RA	-0.0234584470549176	1		9.03265632358965	9.06016408476072	9.00205173272439	8.97525975580136	9.28596344871262	8.69685341810018
CG9331-RB	CG9331-RB	CG9331-RB	-0.314301371681157	1		8.4076572515761	8.22305101730949	9.09920103395825	7.76807490653008	8.03581356371967	8.89687094097441
TOC-RB	TOC-RB	TOC-RB	0.109497378622229	1		9.42741259456321	9.41550789141793	9.41119959729126	9.45630170748551	9.60249318241225	9.51192217011629
CG7309-RC	CG7309-RC	CG7309-RC	0.214954875720408	1		9.49131379287646	9.54802859404433	9.50239361120925	9.5447442421239	9.80439446976397	9.81502301402281
CG6178-RA	CG6178-RA	CG6178-RA	0.0686509837063898	1		9.25581186034448	8.99972812702315	9.17725277100869	9.68343547615119	9.03534252644611	8.77676552985684
CG46434-RB	CG46434-RB	CG46434-RB	0.465418233951016	1		9.13717549873653	8.84184413728981	9.5058550072206	9.24856277038234	9.61487418910645	9.99099952518155
CG14767-RC	CG14767-RC	CG14767-RC	-0.03656353906596	1		9.34580922055333	9.17603543533409	9.23052689467376	9.44798599500337	9.06142331238365	9.11411857222589
TOMBOY40-RA	TOMBOY40-RA	TOMBOY40-RA	-0.132374254140198	1		8.62671701143733	8.8576474666487	8.95471266948575	8.68572929937286	9.11221167348605	8.07968646932232
SCPR-B-RA	SCPR-B-RA	SCPR-B-RA	0.0545943777308327	1		9.20226598099575	8.82318542882612	8.83597955761845	8.63290771181758	9.04059653875412	9.30588894491484
EIF4E1-RC	EIF4E1-RC	EIF4E1-RC	-0.308949879367465	1		8.97209031144147	8.57814692254281	8.51377081148244	8.43394100672163	8.45324453264286	8.30003044046138
HLC-RB	HLC-RB	HLC-RB	-0.442789265883707	1		8.37898637258315	8.45196523297807	8.23385334264581	8.62800844979776	8.35544670099552	2
VHAAC45-RA	VHAAC45-RA	VHAAC45-RA	-0.285049288229414	1		9.00581999251524	9.01154873852195	8.81938369653431	8.61815972912136	8.63789964203517	8.74179431689113
GLO-RA	GLO-RA	GLO-RA	0.0777980172547062	1		8.64823461631856	8.64341742981948	8.28309800493542	8.92021422040597	9.03797192435906	7.34759741202653
CG10516-RA	CG10516-RA	CG10516-RA	-0.593952321571163	1		7.93839941682501	7.20153632058237	8.90051735409073	7.33502880682801	7.46180408538269	7.92460433805079
CG30350-RA	CG30350-RA	CG30350-RA	-0.0245140045952116	1		9.10835474288525	8.99735233797256	9.07377199399355	9.05772787574017	9.25691547149501	8.74179431689113
RPN5-RA	RPN5-RA	RPN5-RA	-0.0617922078514155	1		9.33091696591388	9.31415970846221	9.35473359545403	9.36797007263485	9.16368252415899	9.28478536155996
ASS-RA	ASS-RA	ASS-RA	-0.811994676522617	1		8.35301383273261	8.16918950585038	8.40674765023897	7.8032703032982	8.25957416818138	4.20499643280987
MTNA-RB	MTNA-RB	MTNA-RB	0.257720422194738	1		9.08290238822683	8.65853226964643	8.40303979597128	8.73668503660911	8.38878804672443	9.59509816576987
ENS-RD	ENS-RD	ENS-RD	-0.317250170085636	1		8.35301383273261	8.54924381630013	8.27500640739538	8.79029439661112	8.45717902548536	4.30421386596176
CG5539-RA	CG5539-RA	CG5539-RA	-0.0526112003182384	1		8.838077918235	9.1355584371369	8.81101362194008	9.0057963705585	9.15644102136733	8.37040646830173
MTOR-RA	MTOR-RA	MTOR-RA	-0.525728152163607	1		8.2120294928566	8.38447901527531	7.24048331708379	7.76807490653008	8.3427423283124	2
MACON1-RF	MACON1-RF	MACON1-RF	-0.404000613588759	1		8.86589479572536	8.14363548720613	8.33850301062449	8.45622484671648	7.74534663767001	7.96306895125491
TTM2-RA	TTM2-RA	TTM2-RA	0.0843020899535233	1		9.11802577533962	9.30073471347508	9.27786015480279	9.30490415393743	9.52588924494931	9.08302081670321
PORIN-RD	PORIN-RD	PORIN-RD	0.704428103498407	1		7.95576123041556	7.71673118737523	7.89680938969504	7.94395316454175	6.95006709603501	9.567902190552
BY-RA	BY-RA	BY-RA	0.0194564046174786	1		9.34580922055333	9.18650118506409	9.25129765356074	9.49448690887593	9.25012821168767	9.0725041324823
HMT-1-RA	HMT-1-RA	HMT-1-RA	-0.0434598365191412	1		9.22750156447042	9.00210001012342	8.9995985522969	9.36502863056438	8.92886838626678	8.75061691343628
CG43061-RA	CG43061-RA	CG43061-RA	0.876865332318077	1		8.09546442184874	7.49216989164789	8.26686917067565	7.7228377644517	8.58134093497658	9.63376266399786
RPN2-RA	RPN2-RA	RPN2-RA	-0.135557611557189	1		9.14287119809485	8.79610442852834	8.93430616436289	9.00201445434967	8.82002934822089	8.65046744515776
RPN2-RB	RPN2-RB	RPN2-RB	-0.135557611557189	1		9.14287119809485	8.79610442852834	8.93430616436289	9.00201445434967	8.82002934822089	8.65046744515776
CG6420-RA	CG6420-RA	CG6420-RA	-0.764534196070092	1		8.23354191717566	8.41327994940285	8.47190935894023	8.02072172399877	8.2730289363707	4.48426179786725
PDCD4-RA	PDCD4-RA	PDCD4-RA	-0.195272366633318	1		8.68513504187358	8.7145664267517	8.54101851161902	8.7321263541193	8.85921257553691	7.34759741202653
CG11327-RA	CG11327-RA	CG11327-RA	0.294455025871632	1		9.70016620106013	9.62852804354448	9.78048444229993	9.78596341524814	9.93144585809471	10.2384234420547
[truncated: 39,588 more rows]
