# Supplementary material for: Whole-Genome and Poly(A)+Transcriptome Analysis of the Drosophila Mutant agnts3 with Cognitive Dysfunctions
Source: Int J Mol Sci. 2024 Sep 13;25(18):9891. doi: 10.3390/ijms25189891 (PMC11432035; doi:10.3390/ijms25189891)
Supplement: Supplementary file 1 [file ijms-25-09891-s001.zip › Supplementary materials/Archive_S2_transcriptome_sequences_annotation/Isoforms/DEGs/agn-HMC-CS-HMC.csv]

symbol	AGN_HMC-CS_HMC_log2FC	AGN_HMC-CS_HMC_adjPval
ALD1-RD	21,4731847302105	1,68154150149273E-05
PGANT1-RB	21,4731847302105	1,68154150149273E-05
APOLPP-RD	21,4539715206818	1,71354786326438E-05
ACT5C-RA	14,1827124921469	8,81735836645717E-25
PORIN-RA	12,7666826286645	1,92278161482193E-20
CG5162-RA	11,8524666760705	2,89901850095797E-12
CG16826-RB	11,2621944794299	2,27521711289122E-14
ACTN-RG	11,2306309905622	6,88946840312565E-15
LNCRNA:ROX1-RC	10,8988361325497	6,87393254383002E-14
PAL2-RD	10,7554503722789	1,00966154934955E-13
LECTIN-GALC1-RB	10,6802990664423	3,32704628478469E-13
PGRP-SC1B-RA	10,5297407683405	6,93151355067922E-13
PKA-R1-RAA	10,4551012383537	2,95396362735012E-10
ENS-RE	10,3589432466482	9,95681118361624E-11
ASPH-RI	10,2674360047866	3,91814979256224E-12
CG14989-RF	10,1214628237336	1,1790131034068E-11
CG14411-RC	9,83632070363318	6,46253229825974E-11
CG1532-RB	9,69493863058286	4,29410808883193E-09
CG43897-RF	9,64620338256905	2,9592521877171E-10
CG32425-RE	9,59824842905406	2,30008975966752E-10
CG4645-RC	9,55511922590547	2,61070689958447E-10
ZASP66-RK	9,51001457179225	3,93400383251741E-10
RL-RI	9,43723121797952	5,98713873439947E-10
SYT1-RB	9,20533446076173	2,22400161816588E-06
NON1-RB	9,20177390689674	2,89687592048954E-09
CG3301-RA	9,1498873070492	5,53275511939676E-09
CG42671-RD	9,13892487085354	1,5917109125439E-06
TRX-RE	9,11986579670555	6,37142291101144E-06
CPO-RQ	9,05259741473062	6,86715555396147E-09
CG43897-RB	9,02199150600906	5,88151682617594E-09
CG5024-RB	9,013357287247	4,80975526423794E-08
PDK1-RF	8,89951619878296	3,23491583648605E-08
CG10353-RE	8,84452579088072	3,33127459255328E-08
RDGA-RH	8,78237262739499	4,00800370792159E-06
CG30428-RA	8,75788750597329	2,91559705157044E-08
SP1173-RD	8,75486453161351	2,67491115240231E-07
LNCRNA:CR44344-RA	8,73982130345796	3,23491583648605E-08
LNCRNA:CR34335-RB	8,73781381968374	3,33127459255328E-08
AKAP200-RA	8,59880682766112	1,13766517796575E-16
WWOX-RB	8,52150236504786	1,12635770187649E-07
MRPS6-RB	8,42010082567172	5,37878728011324E-07
EMC2B-RA	8,40113205497118	2,67491115240231E-07
CR43086-RA	8,39059321583503	3,89783891827591E-07
SHAKB-RI	8,36095047393887	5,04845640722525E-07
CG42671-RG	8,36005457914085	2,6626981447395E-05
LNCRNA:CR34335-RC	8,35962044761392	4,75366139189442E-09
CG11134-RB	8,31483330009648	4,1369070354739E-07
ARU-RA	8,29857592045789	6,60743707196155E-07
CG32512-RD	8,20830792066953	5,61715822544304E-05
DHC1-RE	8,18499493468138	1,90394756037753E-05
RTCA-RA	8,18202492845092	3,12083112532282E-05
CG7985-RB	8,17249867295864	3,65109118392488E-06
RM62-RB	8,14758162457013	3,19316880050255E-05
ED-RA	8,12876055894784	4,35736696584187E-06
LNCRNA:CR43453-RA	8,12105970389486	1,45783409187538E-06
SD-RM	8,10362568599058	0,001305474691946
SD-RV	8,10362568599058	0,001305474691946
CG3734-RA	8,10191746791928	0,000164333723533
CG17129-RC	8,10180083129004	6,36464728254066E-05
COPIA{}997	8,06700469766097	5,23483152715884E-09
ZNT63C-RE	8,04675360128824	1,99346555740421E-06
SEC16-RJ	8,04573845321788	2,57331520859922E-05
DS-RB	8,01630653779806	2,6626981447395E-05
CG31064-RF	8,0128223789165	6,33078841545978E-05
SM-RZ	7,99323344883222	6,86859463231707E-06
PLUM-RC	7,97475621098947	4,07549113313049E-05
NIN-RF	7,94391126966117	3,36502875245049E-05
CG9003-RG	7,92369717834811	1,70614239709476E-05
PSA-RH	7,8805560771013	5,28407788086149E-06
CR11386-RB	7,86262016565442	7,79218382798395E-06
CG34447-RB	7,79782482045714	1,37776462585915E-05
ELGI-RA	7,76192437861199	0,000668611153443
HR78-RB	7,71660548572666	3,25840064100294E-05
CG15186-RH	7,66110752581909	1,42223158261251E-05
STALKER2{}106	7,64603872828896	3,7499491618691E-05
CG42676-RD	7,64233252800605	0,005588339904996
SEC16-RI	7,51124661566112	0,001850352044481
CG5381-RC	7,46980760035611	7,50971276101382E-05
CG4733-RB	7,43087524752626	0,020642845879324
CG43658-RD	7,41179991023511	7,79062231614712E-05
VAS-RC	7,38596713051294	8,32994470149796E-05
LNCRNA:CR45155-RA	7,38443444969669	8,91006972238624E-05
UCK-RA	7,36456458127406	0,024908388998339
PGRP-SC1B-RB	7,3460153408387	0,000123831452145
KHC-73-RA	7,34160863279629	0,000361228533117
THRRS-RC	7,3406295756444	9,72026324773371E-05
STALKER2{}6584	7,30716726472751	0,001434890956192
JHE-RC	7,2675771435075	0,000374529801891
MTPAP-RC	7,26526014872586	0,061940769143222
CR42653-RA	7,24706603742786	0,000222231305811
CG13887-RB	7,23705839479099	0,003045994631702
UBCE2H-RC	7,2281313383395	0,000986054771139
TRAL-RC	7,22025943911716	4,56342955236477E-06
RT1B{}987	7,21118176571053	0,00267470240336
STALKER2{}1673	7,18837302065033	0,000265361727603
DDR-RG	7,17247238191803	0,000356869424942
CG15734-RD	7,14986725730818	0,000432081983067
LCP2-RA	7,12597882357983	0,000134394212212
CG31643-RB	7,11891837743085	0,000113040870599
CG13527-RB	7,07087196518023	0,00079042933701
CG42671-RC	7,06305207922656	0,000346315729227
FUCA-RB	7,04610550954104	0,00040530477348
MNT-RI	7,02804806608162	0,000376923933848
AVEN-RA	7,00525010912465	0,002277193220822
LNCRNA:CR44534-RA	6,96142790175265	0,000577064360188
SPN42DA-RK	6,95479201862496	4,54150037789106E-06
BRP-RR	6,94872872019667	9,34887681751814E-06
CG43737-RB	6,92592063159817	0,006000749988749
CG2225-RA	6,86462904624189	0,002854048542107
CG42514-RC	6,84680081633941	0,001304098844485
CG7365-RB	6,80343438882422	0,001569930819113
LNCRNA:SMRG-RA	6,796938375007	0,002649351153835
CG34325-RB	6,79678335725465	0,00897514179902
LNCRNA:CR45998-RA	6,79223749829734	0,000289645667978
STEP-RC	6,79034374598185	0,002285098376865
FLEA{}152	6,78821525274138	6,34804716092821E-06
GYPSY5{}1006	6,78151052312783	0,001768406937688
PNT-RC	6,76038416163185	0,002364324153114
COPIA{}342	6,67906488813788	0,010680166495508
LNCRNA:CR46083-RA	6,66757230251254	0,00874419590913
INVADER3{}751	6,63164910911419	0,002671332756734
GPO1-RD	6,58028375965029	0,080526507031906
MIRA-RC	6,55481264622629	0,003781668145251
CG31468-RB	6,55321284347482	1,2254574494914E-09
ALMS1B-RA	6,54777048150744	0,053854025545483
CG6000-RC	6,5256380292471	0,001916423513914
PVR-RH	6,51742390348857	0,019262687225957
CG15019-RB	6,50648049615869	0,028205838373446
LNCRNA:CR43949-RB	6,49332870880839	0,00136930816351
ASRNA:CR45832-RA	6,46855939383933	0,008176185227282
RHO-RB	6,43921294275	0,010517835116336
CG4991-RF	6,40896367996405	0,009521237533411
CG17574-RE	6,40475638321574	0,01296245386901
CYLD-RB	6,39849125567105	0,032798554558605
PAN3-RG	6,37599359864765	0,019202841208516
LNCRNA:CR43358-RB	6,31004820690217	0,030685410106333
CG33096-RD	6,20035710370408	0,030434447064261
CG9175-RB	6,18864682531767	0,052798347789692
CG14298-RA	6,17254713277655	0,057044108142441
CKN-RF	6,15112169268658	0,003323342468949
LNCRNA:FLAM-RM	6,09627557833063	0,098752863298331
MNR-RI	6,06046766864689	0,050363421449999
CG10175-RE	6,04319442915021	0,096622858334242
CG17283-RA	6,0429206616396	0,042785354382992
EGLP4-RD	6,03295432853145	0,06094381793223
LNCRNA:CR45537-RA	5,99173406814503	0,035056420050839
CG18131-RH	5,95381682305618	0,00897514179902
CLS-RC	5,93668984778897	0,052264615728455
DSCAM1-RAP	5,9290975190858	0,048812086502136
LNCRNA:CR45658-RA	5,92355002806707	0,046863653765793
MST57DA-RA	5,88954771806331	5,27949644696284E-78
ATAC3-RE	5,84058320801682	0,093617531560058
HMGCL-RB	5,83643155765899	0,063098996993824
LNCRNA:CR46268-RB	5,81495162349316	4,21810659185517E-09
ASRNA:CR45056-RA	5,79064052637959	5,46097721446447E-20
PRE-LOLA-G-RD	5,79034773477175	0,09176706376043
CG17177-RB	5,78129631665103	8,01930033362751E-19
GAS8-RB	5,57207853482379	1,3165363883151E-10
CG10550-RD	5,55376498546474	0,016444608980224
COPIA{}631	5,32169972118851	4,64295696765455E-33
GS2-RE	5,30610520785275	1,64561190828056E-38
CG18493-RA	5,21559751400549	2,12058753953009E-92
CP7FB-RA	5,15461344409198	3,498099829747E-05
CG10550-RC	5,13588530227418	1,1203995728599E-15
CG17928-RB	5,08656094913215	6,94211056394498E-23
CG15239-RA	4,99396314230683	1,67277334401214E-14
GRIM-RA	4,97187367345691	0,000101933271306
CR43087-RB	4,95260292987334	0,01629875838656
TRAL-RA	4,85996999234069	1,71354786326438E-05
CG2187-RA	4,78114539235013	1,47321363306512E-05
FLEA{}RR48302	4,76512224798385	0,00897514179902
COPIA{}1467	4,76013428436626	9,99720646987417E-28
LNCRNA:CR46063-RA	4,74664714555618	0,008568358161419
LNCRNA:CR46215-RA	4,65751837902034	0,011996113303321
COPIA{}466	4,62462135256188	4,30879023871768E-19
CG17574-RJ	4,53842644415029	0,046521311939397
OPUS{}21	4,52146772039823	6,38396861529087E-05
CG30054-RE	4,51623965761902	0,00874419590913
CG43938-RA	4,51374583182501	0,009309405350515
MONDO-RH	4,39565084775796	0,048285288179994
CG43271-RB	4,32263141254823	0,064178566494023
CG10731-RC	4,30776461072192	1,3285921404868E-07
ACXA-RG	4,22018011984626	0,000127978925752
SISA-RA	4,21372307484413	0,012633321524871
ASRNA:CR45974-RA	4,16731021638599	0,001147861724416
DEF-RA	4,15060028488402	0,028842152717091
CG14464-RD	4,14617166219328	2,24165712855422E-10
QTC-RG	4,14380121499143	0,093779917637196
CG43897-RP	4,10165304972262	0,01532153208911
MDG3{}1683	4,04838212036023	4,85349818895148E-10
CG45490-RA	4,02663084755252	2,60633530992504E-05
CG31189-RB	4,02046576508054	0,08847486870501
LNCRNA:CR45893-RA	3,96894106540167	4,53265272300315E-06
CG32751-RB	3,94456103157118	0,006202160954025
CG12057-RA	3,90270251981424	0,009877950043468
LNCRNA:CR45697-RA	3,89121749616701	0,080954028558821
CG31468-RA	3,88230848541019	4,68738069747946E-46
412{}882	3,86954938989969	0,005062754179347
SRC64B-RJ	3,81482733545461	4,59999451666102E-16
CG3339-RC	3,76133806216347	6,57301516110717E-110
OPUS{}127	3,75846329578501	5,06133805477474E-08
LNCRNA:CR32660-RB	3,70451670247339	1,30192204931202E-17
ERGIC53-RB	3,67619551884544	9,51149512047171E-36
RR51477	3,67513902534249	8,58760010532347E-08
LNCRNA:CR45363-RA	3,58475131825944	0,000383833672442
BOL-RC	3,58455160213701	2,1026159954571E-07
FRAY-RE	3,5232050620965	2,34810673054704E-07
LNCRNA:CR32553-RB	3,50101403251293	0,006135772547375
CG42821-RA	3,42776255684384	0,000353975918835
ASRNA:CR45822-RB	3,42279993404308	3,55332219478677E-08
SP1173-RA	3,41033038363649	3,92897632155096E-11
INVADER3{}695	3,34369058294223	0,056039546191485
HSC70-3-RB	3,23336334115168	2,17317862289417E-15
PGRP-SC2-RA	3,20617165074808	2,1078370941406E-06
COPIA{}837	3,18077082417766	4,80009988878412E-13
D1-RD	3,16215914411518	0,000979662284373
CG4829-RD	3,15816791430838	0,021657584946602
COPIA{}387	3,15089581913526	2,31121479153322E-72
COPIA{}399	3,13793893370464	9,21273653049424E-15
CG12963-RD	3,12951612723427	0,000144926748549
HML-RA	3,11442483656792	0,003086022371442
ASRNA:CR46487-RB	3,10353434472515	0,064487528881494
CG11699-RB	3,09960450477192	1,00904501208613E-05
RR51007	3,09188526678416	3,49581149905043E-31
CG45491-RA	3,09031608718825	6,09097664151522E-10
LNCRNA:CR44501-RA	3,0739233281329	7,25771769488093E-05
SVIL-RY	3,07045556879799	3,52083194908059E-06
HSP70BBB-RA	3,05744132768586	4,18688631015458E-11
UGT37A2-RA	3,03108644795142	0,086705878505452
PGRP-SD-RA	3,0212734000247	0,002207071868548
CR33318-RA	2,99407871243457	0,000561644881984
HYDRA-RG	2,99331043351952	1,50288159324099E-18
CG2841-RA	2,98632584394567	2,9207455284113E-06
GS2-RB	2,93495274280069	0,000105041053358
PK2-R2-RB	2,93117440611828	0,001138054584438
NT5E-2-RA	2,92342267514983	2,28216286241582E-14
CG4757-RA	2,85290228701631	0,09958530239075
LNCRNA:CR43456-RA	2,81876129977977	1,58510832200624E-06
CG17751-RB	2,81601212808381	1,84347768354361E-09
NACHRBETA1-RB	2,79127506838022	0,000645782941851
CG6106-RA	2,7870970720495	0,000265361727603
COPIA{}49	2,78624004328781	5,49068027073325E-05
IDI-RA	2,73787142773459	8,33739991064984E-10
CG3528-RA	2,71330058722366	7,62970919591899E-06
CG7079-RB	2,70619416340493	0,007640415540743
SAM-S-RF	2,68859954358076	1,37739605590174E-07
PDK1-RH	2,6305447787533	0,002221271952822
CG17816-RE	2,61714969008429	2,17611397949864E-06
GYPSY12{}2932	2,59341866160377	0,000794445048712
CTBP-RA	2,58679190050719	3,99281201689187E-05
ACBP3-RB	2,58287505144391	1,51287386244224E-07
FLEA{}876	2,57418767319152	0,088399322664839
INAF-D-RB	2,55971002366166	0,037593764767117
OBP56A-RA	2,50858750743388	0,000158057225379
HSP70BB-RA	2,50693114286586	0,00665318212873
STALKER2{}1042	2,4923577713501	0,000546404608467
CG31296-RB	2,4796431975213	0,05098829447044
RR51475	2,4687644158461	2,91643017368712E-28
COPIA{}539	2,4687644158461	2,91643017368712E-28
ACSL-RC	2,45662991783196	8,9456647958724E-06
CENG1A-RC	2,45481432057608	0,003065343575682
CG14191-RA	2,42837135263996	0,09958530239075
STALKER2{}660	2,42544399121759	8,75204891159892E-16
COPIA{}988	2,41795532622081	1,04110072426553E-07
MRP-RI	2,41588765743997	0,002417115579158
CG34204-RA	2,40863352557042	0,009478213990941
FNE-RJ	2,34747862387621	0,052798347789692
COPIA{}920	2,34312074985713	2,25763625017207E-14
OBST-A-RB	2,34059072058814	0,033538200051988
STALKER2{}1001	2,33835853553712	1,85991337652711E-05
CHT2-RA	2,33452092211308	1,11255969374589E-06
LISTERICIN-RA	2,33103166184717	0,000772475149599
GS2-RF	2,32005599555031	8,89644395482067E-10
CRY-RA	2,26228683451324	3,79351098885217E-18
CG17325-RB	2,23935651177309	3,45144103598118E-10
CG42305-RA	2,23935651177309	3,45144103598118E-10
DAXX-RA	2,20682285574926	2,57313950059842E-06
DPR17-RB	2,15958289839978	1,15471063285966E-13
CG42828-RB	2,15555006672623	0,002720415758789
ASRNA:CR46069-RA	2,13460584765112	0,093617531560058
COPIA{}RR48347	2,1173371489922	0,066039457962041
F{}848	2,11300392926033	0,008314637465342
BNB-RC	2,09781146629981	6,9111489003305E-33
HSP26-RA	2,0428147691586	0,01152121829501
CG9344-RA	2,04136880447033	0,07866257196358
BNB-RB	2,00029196391417	0,075897105302706
CG11034-RC	1,9732013613333	0,089430499676494
SEMA1B-RC	1,96631414732587	0,012633321524871
COPIA{}1016	1,96249816246747	2,91283115208415E-06
3S18{}35	1,95745088545887	0,009478213990941
ENC-RA	1,92736253577647	0,041838198079064
HDLY-RB	1,88051123950754	0,006053043945273
F{}1154	1,85155673979157	0,002688811823039
BLM-RA	1,80838655907818	0,036696695999755
PKA-R2-RB	1,77956490174697	0,005118792773791
CG14314-RA	1,76218039303537	3,82564467341051E-06
LNCRNA:ROX1-RA	1,69043554371848	1,92603811667001E-05
CG9029-RB	1,64074368804803	0,07454349356843
CG10553-RA	1,59726053615964	1,27010335474297E-05
CG8774-RA	1,54203926418487	0,021442482072388
SGG-RE	1,51795145822904	0,02631516083392
CG9519-RA	1,50868119235058	0,051032959914998
ASRNA:CR44370-RA	1,47655631856077	0,045388600219302
DPR17-RE	-1,41468957180518	0,003599483566765
SEMA1B-RA	-1,44821732889535	0,003688105952149
SPRINGER{}1464	-1,49487528209179	6,03491472738466E-08
HEX-C-RA	-1,51590731672617	0,072717869298325
SVIL-RAA	-1,51701470436174	4,60073896458983E-05
CG15293-RA	-1,51903829712324	0,015601285933857
CG7997-RA	-1,56603291374807	0,094096999623872
CG4267-RA	-1,57179104673607	0,080954028558821
EIF4A-RE	-1,58232808782009	1,58899528105015E-08
MP1-RA	-1,59710297535695	0,002688811823039
NMDA1-RI	-1,65093940746437	0,072717869298325
CG8661-RA	-1,65643431574551	0,003484065097177
CG31077-RB	-1,6756822075355	3,15736998829936E-05
GEM3-RA	-1,67899323737724	0,01366049547248
CYS-RA	-1,68273300303629	0,000487679898239
CG43169-RA	-1,68610547356539	0,090143251549013
CG32195-RC	-1,68746249107046	0,040334766513107
CG32700-RB	-1,68996783146515	0,032109176843481
CG6443-RA	-1,70781641361379	0,002357559641356
CG17752-RA	-1,70842221704009	0,055583090610332
PEX3-RB	-1,72746026745175	0,084494577806087
ZASP66-RI	-1,73646063456044	0,011820953083927
TO-RA	-1,74799798122236	0,036089568092062
SNF4AGAMMA-RF	-1,75843472499169	0,031060652676876
CYP6A13-RA	-1,76260510459604	1,63801393956154E-05
NEPL21-RC	-1,76945640024339	2,55045180551954E-11
RDH1-RA	-1,77121895534717	0,027450285982237
CG1468-RA	-1,77228770569659	1,12370270472037E-06
MF-RI	-1,77905485676598	0,046089522961069
VPS24-RB	-1,78235441904103	9,8282527255456E-05
UNC-13-RG	-1,80260700417186	0,085950354683367
CG9512-RB	-1,81021912861202	3,34604495031481E-05
CARPB-RC	-1,87066524022369	0,030466215942268
T-RB	-1,88823428392088	5,75129131650894E-12
LPR2-RF	-1,89099629467435	0,022971449696827
CG34417-RN	-1,90702312205213	6,23229501265709E-07
CREG-RB	-1,91993613382715	2,7754748157582E-07
GNMT-RA	-1,93125765954679	0,007079643128052
CG10859-RA	-1,97528308354432	0,092984576288331
LNCRNA:ROX1-RB	-1,97548452313279	5,93059317982386E-11
ASRNA:CR44095-RA	-1,9857095952353	2,89901850095797E-12
SDICC-RA	-2,00501073058003	8,22436098844489E-05
HSP60A-RB	-2,01096194686869	0,000185362026098
CYP6A14-RC	-2,02344289637296	0,02631516083392
IDGF5-RA	-2,04160223223563	0,085293885422285
LASP-RC	-2,05344894777153	4,23171804865211E-05
CG17036-RB	-2,0574122977747	0,032214810729544
CG12310-RA	-2,06153971964079	0,002701564326709
CG42329-RA	-2,0719338222805	0,007372464511266
YURI-RP	-2,12591286334734	0,007820074117378
CG30002-RB	-2,13510893767582	0,001341407063549
JON99CII-RA	-2,1450232862054	3,36683878485344E-31
FLEA{}3	-2,14673024084102	0,008167665196898
RPL37B-RA	-2,1540362711061	0,076385476182323
DOR-RB	-2,16158533607171	1,45205069050195E-06
CG8586-RC	-2,16622084823493	0,042785354382992
CG1146-RA	-2,18670386988866	2,75244568857022E-06
TIS11-RC	-2,20357361242754	5,23483152715884E-09
CG6321-RA	-2,20929538886538	2,48469988684763E-07
SFP33A2-RA	-2,22347048786693	0,080954028558821
BOMT2-RA	-2,22429762714868	0,074715401598335
EIF1A-RC	-2,23131912536784	1,95743782921158E-14
CG3984-RA	-2,24365397147537	0,000194172649355
COPIA{}67	-2,25560337283243	0,000793243651969
CG1662-RB	-2,2557655149277	2,95396362735012E-10
CG43897-RI	-2,26536339793725	1,32285225069694E-28
CG31704-RB	-2,26631092523832	1,01534575607135E-06
CG33926-RA	-2,26904246832449	9,3483634211827E-05
JON25BII-RA	-2,32688030842272	0,00161346452059
MBS-RF	-2,32832722024697	3,43589886806981E-05
YELLOW-F2-RA	-2,34279563477272	8,26632015695919E-07
SIMJ-RE	-2,36589649062044	5,79545609159067E-05
CYP28A5-RA	-2,36791357546688	1,07238261572774E-06
CG14963-RA	-2,36870711398839	9,98321549508751E-07
JON99CIII-RB	-2,37946535806465	3,85991638473803E-18
CG11655-RA	-2,37959695752771	1,13586312104354E-07
CG4250-RA	-2,38170251792364	1,25637136293929E-06
EST-6-RA	-2,39239150897909	0,006212532041603
CLIP-190-RQ	-2,40112522090531	1,30825414233184E-10
HET-A{}6255	-2,4124791880999	0,036427057122629
CG2841-RE	-2,42148199550776	0,000346520490499
ASRNA:CR45190-RA	-2,44736570866349	0,014527468683697
HYDRA-RH	-2,45251815162083	0,015990539458501
OSI12-RA	-2,48863420278216	0,033389521801981
PMP34-RA	-2,48913070034841	2,53003832993186E-22
S-LAP7-RA	-2,49242154558072	1,62002743974093E-08
PROSBETA4R2-RB	-2,49449918572042	0,062096144087213
CG44014-RA	-2,50446158491239	2,36812852584666E-08
ASRNA:CR46195-RA	-2,51429236381426	3,80564002303395E-05
SOD2-RB	-2,52287964233898	0,053358978586209
FAS2-RC	-2,52561541711699	4,91445738400662E-06
CG13482-RA	-2,54167831134975	0,032002954229846
ACYP-RB	-2,54438980018164	0,0372963127366
CG14275-RB	-2,57033052398721	0,026641124250278
PRM-RA	-2,57304121440751	1,83340349542981E-14
SPRINGER{}2141	-2,58506147889618	2,76247611843396E-09
GLOB1-RC	-2,58703973185609	2,835006699699E-06
CG11699-RA	-2,62135982157893	0,054257280537278
AKAP200-RE	-2,64952783000152	7,19520586125233E-09
GABA-B-R3-RH	-2,66377307591795	0,05469706054755
CG33181-RG	-2,6742501891327	0,000234051369893
CG11459-RB	-2,71113504926419	0,025046986588188
LNCRNA:CR9284-RE	-2,71296834490072	8,92096618536074E-54
HET-A{}6274	-2,75211023097457	0,014735732070179
CG8664-RA	-2,77082782823634	0,041151510725215
TM1-RG	-2,77385426027208	0,025746775722721
CG9902-RB	-2,79653041530793	0,003937800242049
ALMS1A-RC	-2,80846393790265	1,12543831669184E-32
OGDH-RK	-2,8257609495953	0,004012478887077
CIB-RA	-2,85838082302412	9,84072334295942E-14
VHASFD-RE	-2,85982290140486	0,006883694128416
CG30371-RA	-2,88120829028337	4,39906548267745E-12
ASRNA:CR45600-RA	-2,90261434961023	1,29532718272815E-14
SGP-RA	-2,92444367623386	9,43608672833415E-14
HET-A{}6532	-2,92928166453373	0,000844690272047
DOR-RD	-2,93039257109097	0,007640415540743
CG12896-RA	-2,95236967581142	5,63998962215407E-06
CG34166-RA	-2,96168560747101	0,001970346046374
KEBAB-RA	-2,99452836993662	0,0015275807505
ENC-RD	-3,02553919402675	8,65334042245199E-10
CG7800-RA	-3,04583671509664	0,001349468300935
MAL-B2-RE	-3,05808077412508	0,000117369649543
MICROPIA{}1243	-3,10293436373964	0,042785354382992
CG43120-RA	-3,10563811773894	2,09986994170965E-14
CG11106-RA	-3,13010475664377	1,73051734453672E-19
CG6435-RA	-3,13470763016302	0,000274053610364
CG1635-RA	-3,13571444448936	0,001508029013072
HSC70-1-RD	-3,15610670866298	0,000103269308669
LNCRNA:ROX1-RE	-3,1599136185946	5,7831250629199E-08
GYG-RD	-3,21310392858855	1,04629546601917E-07
RH2-RA	-3,29382267713128	3,25990269490495E-11
MST84B-RB	-3,31698595252162	2,50662600404916E-34
CG34166-RD	-3,36571755396073	0,038138059990903
CG33307-RA	-3,41522110120939	2,21012084104681E-13
CG31313-RC	-3,41969814275913	0,011725599832657
CG11961-RB	-3,44285826125939	5,28710204105096E-05
CG18557-RA	-3,47683109599354	0,092984576288331
HET-A{}4800	-3,48973585451481	0,002310795928011
OBP99B-RA	-3,4946564508834	2,63586143637122E-06
CG6912-RA	-3,50222321769518	1,20940850985355E-33
CG15628-RB	-3,50728734027338	2,77630850655418E-05
CG3397-RA	-3,56814793289522	3,86849829068898E-11
GEM4B-RB	-3,57142220020238	9,95681118361624E-11
SEC24CD-RB	-3,58494051178208	6,76045509252825E-17
LPR2-RB	-3,59259179544262	1,63714879516783E-13
CG30159-RC	-3,61482532995088	0,004260877331468
ASRNA:CR45041-RA	-3,62750855175272	0,007345525670705
PAL2-RA	-3,65001471562735	1,59092094662716E-34
CG33282-RB	-3,67321949410794	3,78045841567028E-11
RL-RG	-3,67716429079577	1,72965641940446E-06
PEPCK2-RB	-3,71114287001008	0,001297814967727
28SRRNA-PSI:CR45851-RA	-3,73242691596669	0,076478337414293
1360{}644	-3,76198388690857	0,009521237533411
CG7215-RA	-3,78486404679603	0,092984576288331
PRX5-RA	-3,78486404679603	0,092984576288331
FUSL-RB	-3,85755525994441	0,02888145191833
HOPPER{}643	-3,86188103466327	0,092984576288331
LNCRNA:CR45560-RA	-3,92016237263549	0,02002278475798
CG8206-RB	-3,92371596127611	0,02631516083392
C3G-RL	-3,92452911215858	0,03081980215303
CG30287-RA	-3,97323574558758	0,091509933039081
CG11854-RB	-3,98071244323258	0,0015275807505
CG11459-RA	-4,00213302341576	1,58231720348316E-09
SFP53D-RB	-4,06131449716717	4,35199891636503E-11
CG10764-RA	-4,1139017659422	3,08899596829908E-06
CG18563-RB	-4,23839038271976	1,68154150149273E-05
CG15221-RB	-4,25759920008522	3,24785669071988E-06
LNCRNA:CR32835-RD	-4,26947433413453	1,00358727039462E-07
CG34367-RE	-4,27230344463949	0,036427057122629
CG3117-RB	-4,31097508773684	0,000525712668522
PEPCK2-RA	-4,35845989561721	9,83430652232817E-05
CG8800-RA	-4,37745947682385	0,052161096204319
CG17928-RA	-4,44184801716873	9,92179664618017E-05
HOPPER{}1383	-4,45883195900644	0,064817765034603
CG43897-RN	-4,46010450044659	0,001407573990294
GTWIN{}1686	-4,48237224659871	0,053506231180463
CG34367-RB	-4,5047583670103	0,060122794586039
CG43061-RA	-4,59248525680989	7,05898436350183E-17
CG42324-RH	-4,60056527892247	0,062096144087213
BS{}358	-4,70267141757964	6,38396861529087E-05
CG6565-RC	-4,7576299595384	0,085293885422285
LNCRNA:CR46108-RA	-4,76017603497331	4,40359743144287E-08
SR-CIV-RA	-4,76493910349023	0,024908388998339
CG42807-RB	-4,77032774018012	0,019192664661259
CG45080-RA	-4,8042954906413	2,66305452576027E-23
RT1B{}1288	-4,83931003941175	0,031333356349131
LNCRNA:CR46086-RA	-4,86839975322189	0,086705878505452
CG10616-RC	-4,88291378881958	4,14903169846432E-06
DER-1-RB	-4,9161951891578	5,50584752421077E-66
CG31380-RA	-4,92877591623673	5,60965975576357E-13
GAS8-RD	-5,01741920108788	9,14796971213323E-10
LNCRNA:CR44864-RA	-5,02208314671891	0,002417115579158
COPIA{}1391	-5,03178137230473	2,6472864602473E-30
SAR1-RC	-5,04620964442685	0,00506308897879
CG1213-RA	-5,05791316308686	1,1234999474324E-26
BON-RB	-5,07020025200393	0,000517340893593
BARI1{}JHEH[BARI1855]	-5,18138576779208	8,26131309701293E-05
TOTX-RA	-5,23327575826335	3,33995288011494E-40
LNCRNA:CR44832-RA	-5,34297803146368	4,39430371805966E-05
LAMTOR3-RB	-5,38536117265948	0,000739116465183
LNCRNA:CR45259-RA	-5,41306835668868	0,057044108142441
HET-A{}5504	-5,50290425052654	0,006097924952899
SUBDUED-RB	-5,5172466072965	2,76247611843396E-09
CG31205-RB	-5,51910663672033	9,81728408894467E-14
LNCRNA:CR44350-RA	-5,56336711481577	0,042866181415786
LNCRNA:CR45654-RA	-5,57245639237107	0,039672839638378
CG10731-RB	-5,67701326827056	5,90323860694291E-06
CG44102-RB	-5,70572314350758	0,012719718159614
PROSBETA7-RA	-5,76391972006654	6,87393254383002E-14
SVR-RJ	-5,80110047378671	0,078405591683022
MUC4B-RC	-5,81747442748885	1,59658849328701E-05
ATXN7-RD	-5,90851036624607	0,026466852109502
PGANT6-RC	-5,95581729679068	0,071729387402285
LNCRNA:CR44535-RA	-5,98357858088279	0,044701127597704
PKA-R1-RN	-5,98956023571423	0,000103269308669
MP1-RC	-6,00486642809171	0,079568442802804
CG16789-RB	-6,00908814371302	0,082055320371381
CG42399-RC	-6,06588831657245	0,03866252420699
SEPTIN5-RB	-6,13896244159226	0,031092834504529
ACBP3-RA	-6,14806215704413	0,000336484069115
MARF1-RF	-6,17206422577523	0,061554522859689
SPN42DA-RE	-6,17892174993838	0,035158536437096
EAS-RC	-6,2155352778031	0,036427057122629
CG42340-RB	-6,23158545171924	0,029110523884407
CG42340-RE	-6,23158545171924	0,029110523884407
CG6685-RA	-6,29039164930772	0,018236482278957
CG43149-RA	-6,31130964482468	0,010457975352345
PRE-MOD(MDG4)-K-RB	-6,39279035747396	0,060122794586039
TRF4-1-RI	-6,40873014085895	0,007057823233736
LNCRNA:CR44535-RB	-6,41142110217244	0,001569930819113
CG15602-RB	-6,45017363735445	0,035520642818504
CM-RB	-6,49117231051248	0,011208815824784
RAB35-RA	-6,52129964713664	0,030396022775025
CMET-RE	-6,56618804705205	0,021474329336899
LNCRNA:CR44068-RA	-6,57983546951764	0,062047398071855
TAU-RC	-6,58483849155286	0,007913887026192
CG32816-RB	-6,65297975058894	0,008117979687965
PKCDELTA-RC	-6,69740732121034	0,006202160954025
FRQ2-RC	-6,7532010975397	0,002383071110071
TBCC-RB	-6,75675391677963	0,002511558016882
CG43403-RA	-6,76553991149663	0,003333334140608
LUNA-RD	-6,77258350321007	0,0424494778409
THADA-RC	-6,77609939952654	0,002067524889764
VAP33-RA	-6,77791207048978	0,02511726175635
CG42798-RB	-6,77893816049216	0,001562572458281
STACL-RM	-6,77978468727972	0,051455835693638
CYCK-RA	-6,79737731758931	0,002149512608873
WASP-RB	-6,82703818387607	0,001465187483955
VRP1-RA	-6,84456034120599	0,014839561246023
RR51093	-6,88851098039435	0,001660608052587
TO-RB	-6,89848777470977	3,79309217833512E-15
TOTA-RA	-6,90660986049035	2,29427286299127E-59
NACHRALPHA7-RA	-6,93788772680368	0,002438549071516
DOC2-ELEMENT{}650	-6,93919929226316	3,72045817093458E-06
CG8547-RD	-6,94708184016084	0,007640415540743
RAB5-RC	-6,95739725146923	0,002171400766193
DIEDEL-RA	-6,9660730205501	6,16492945124328E-06
CR33222-RB	-6,97195667170022	0,000522866535478
MUS302-RB	-6,99517169170893	0,005796158794952
RHOGEF3-RQ	-7,05237651945449	0,000657863382655
SW-RJ	-7,05660375958672	0,001815473313753
SHI-RK	-7,06390716432877	0,002688811823039
AE2-RG	-7,07593589060969	0,007780164666624
ASTA-R2-RA	-7,10315943303144	0,000888753140127
TWDLD-RA	-7,11894755218214	0,000301212126581
LNCRNA:CR43839-RA	-7,13230227421011	0,000278474448077
SEMA5C-RB	-7,1626986408952	0,000445689836114
LNCRNA:CR45188-RA	-7,17447399695215	0,000304140361879
MUSKELIN-RB	-7,17738173585477	0,000229919348596
CG1213-RD	-7,17880836377785	0,003788867280735
RHOGAP68F-RD	-7,18319246423753	0,001465187483955
CG15263-RA	-7,21718041055916	0,007913887026192
HEPH-RA	-7,22459500908233	0,014692593202397
CARPB-RA	-7,23896202860216	4,60073896458983E-05
CG33170-RC	-7,25339783760405	0,000325496691232
CG4199-RG	-7,25621377501083	0,001211555598468
HEXO1-RD	-7,26763338145784	0,000422765988652
USP2-RG	-7,29944309239167	0,083989924840325
CG13917-RB	-7,38590900956959	0,001607712720852
DCTN3-P24-RA	-7,39219471664283	8,91006972238624E-05
CG43693-RD	-7,39333475874929	9,26179763261542E-05
M7BP-RP	-7,39562684192982	0,004852877809967
BIN3-RB	-7,41113240482674	0,000521459076097
CG12017-RA	-7,43638566983949	6,81935427656764E-05
MDG3{}1184	-7,44017775586731	0,00032594281921
INE-RF	-7,49469182651358	0,000389813141489
EIP63E-RG	-7,49605582022251	0,000272205826852
SPN42DE-RB	-7,51450758699496	0,000545258233555
LNCRNA:CR40469-RA	-7,54863641128516	2,94847733742434E-05
VIR-1-RA	-7,55919643218536	0,000120880080405
MDG3{}119	-7,58242399415904	2,23428429255867E-05
MDG3{}1351	-7,58242399415904	2,23428429255867E-05
MDG3{}144	-7,58242399415904	2,23428429255867E-05
CG13784-RB	-7,59384953072628	0,00011762649234
LYSC-RB	-7,59666375174698	3,46528437649785E-05
UNC-13-4A-RB	-7,62081333253807	5,61715822544304E-05
PIRA-RB	-7,62714430865437	1,85991337652711E-05
CG4617-RA	-7,66119054851733	1,65892500237615E-05
LNCRNA:CR45256-RA	-7,67234126152154	6,05679031724499E-05
PKA-R1-RT	-7,67328980957177	0,000141323015793
DP1-RD	-7,69047964669906	2,41130795964849E-05
CG42807-RA	-7,70513468530138	1,91197547440145E-09
HSP60C-RB	-7,71918365984952	0,000105121122959
NPC2B-RB	-7,72319621228783	0,000515824553332
CG12895-RB	-7,73531730093115	4,64784963378654E-05
DUP99B-RB	-7,76404198056919	4,27007939577732E-06
SIDE-IV-RD	-7,76865223909566	0,000172326113484
CG17292-RD	-7,77067461647251	0,000194181144696
TOTC-RA	-7,79361206836141	1,50385602416774E-10
VAS-RA	-7,81391161459907	6,86859463231707E-06
MBS-RV	-7,85837571252331	0,000277202476289
CG44085-RP	-7,87021960614963	8,04552052518498E-05
AIF-RC	-7,91152869756299	0,000103269308669
CG12104-RB	-7,91588797022726	4,51716501444494E-06
LNCRNA:CR45197-RB	-7,92989735508003	4,22237143073244E-06
ARI-1-RF	-7,93542750634778	1,63657304691825E-05
CNC-RM	-7,95750121251484	7,09545774574511E-05
SEPTIN4-RB	-7,95815687880969	4,03266166093772E-06
DALLY-RA	-7,97785414014726	2,6052036024925E-13
CG11714-RD	-8,02062472358117	5,71850258198492E-06
FUCA-RC	-8,02062472358117	5,71850258198492E-06
CG13946-RA	-8,06764926144094	6,48016202900675E-07
SDK-RI	-8,09614244976342	0,000345047522648
CG10096-RC	-8,14975011465422	4,41655170861364E-06
CG10097-RD	-8,14975011465422	4,41655170861364E-06
SORDD2-RB	-8,19188011729856	2,37091364361508E-06
CG16799-RB	-8,19722444512981	9,33529288199305E-07
NSYB-RI	-8,1980844353617	4,22237143073244E-06
VELO-RB	-8,26422364900669	4,35715144060842E-06
BON-RE	-8,27768155219755	4,22237143073244E-06
LMPT-RB	-8,28439903359251	5,11854741291899E-07
CG1636-RC	-8,30386307269083	9,6026887489776E-07
CYP4AD1-RB	-8,32843597107802	4,13793914061903E-07
CG6614-RC	-8,33772571369463	2,03738079110966E-06
CTSB-RC	-8,34748851240968	7,26194205655818E-06
H-RA	-8,35138730642141	2,34321184988777E-06
SPH93-RA	-8,35530430557859	1,58235947319287E-28
CG5001-RD	-8,40343100473708	5,70348112414297E-06
CG4341-RC	-8,40375284226214	5,22130860927421E-06
TOTM-RB	-8,40649494435722	0,017862450762532
SUBDUED-RF	-8,49086593604048	1,97462391925685E-06
WWOX-RA	-8,49165303563667	2,77554749107209E-07
CG1146-RD	-8,60334947474972	1,33009429363805E-05
HWT-RB	-8,63207399399579	1,15558811780034E-07
TOTM-RA	-8,63249337199083	7,80341472864549E-58
CG4960-RB	-8,74761417096726	3,18727941722627E-08
CG34161-RA	-8,75019129764756	2,48469988684763E-07
SDIC2-RA	-8,79373893911431	2,61050847951577E-08
CG34178-RC	-8,90170798283662	1,17801378314647E-08
SDT-RH	-8,90595501135138	2,36812852584666E-08
FLEA{}877	-9,06145127082514	2,30424798718033E-08
CG4822-RE	-9,09713815614745	1,20200840853813E-08
G-RF	-9,135388919493	3,45715369668063E-09
CG31205-RC	-9,15311247486821	3,33127459255328E-08
ACHL-RA	-9,17097084392124	4,21810659185517E-09
SCRIB-RA	-9,19422883782208	2,25948222237394E-09
PLOD-RA	-9,21802474378354	4,75366139189442E-09
FRAY-RB	-9,41903190213798	5,23268142447958E-10
TRF4-1-RH	-9,43130506031924	1,58705167852718E-07
CG31872-RB	-9,58129968288587	8,65032778497715E-09
PKA-R2-RA	-9,60097644001277	1,91195120986248E-10
SRC64B-RI	-9,6132443832933	2,17950081517798E-10
CG5697-RA	-9,81277006874672	1,75355896595707E-10
CG43750-RA	-10,1957981356462	4,14152813614453E-12
CG10737-RC	-10,2204861678918	3,13273816859958E-11
GYPSY10{}6526	-10,2463742024839	3,68296655949198E-12
LECTIN-GALC1-RA	-10,7005911960682	3,68357643042114E-13
ACP53C14A-RB	-10,767835095917	6,28357073633498E-12
SORDD2-RA	-10,8276602831667	8,70591934956131E-14
CG8708-RC	-10,9066735122993	8,43167249321266E-14
ACTN-RH	-10,9185422949626	8,50380313876924E-14
ACT5C-RC	-11,5482963294744	3,38528473105766E-16
LNCRNA:ROX1-RD	-11,6568470214327	1,29701800527243E-16
CG10550-RB	-11,8155848854937	4,40537262416442E-17
