# Supplementary material for: Whole-Genome and Poly(A)+Transcriptome Analysis of the Drosophila Mutant agnts3 with Cognitive Dysfunctions
Source: Int J Mol Sci. 2024 Sep 13;25(18):9891. doi: 10.3390/ijms25189891 (PMC11432035; doi:10.3390/ijms25189891)
Supplement: Supplementary file 1 [file ijms-25-09891-s001.zip › Supplementary materials/Archive_S2_transcriptome_sequences_annotation/Isoforms/DEGs/agn-HMC_agn-N.csv]

symbol	AGNMF-AGNN_log2FC	AGN_HMC-AGN_N_adjPval
BBX-RD	9.49526607824828	0.077227435534654
HSC70CB-RF	8.95144786824053	4.42522283754072E-12
PROSALPHA1-RB	8.70582198168132	7.29804937204779E-05
ARU-RA	8.14389946503618	4.61632099092014E-05
CG31064-RF	7.8579798740545	0.001905687442786
RETN-RD	7.77207344587344	0.000517886546772
CRB-RD	7.58240869922491	0.000698937980768
NLG2-RC	7.58100628340084	0.001418230556686
SRRM234-RK	7.42534756190501	0.029833908594977
CG6959-RA	7.41788667588972	0.008707653572842
COL4A1-RC	7.29317880472724	0.007625337362743
THRRS-RC	7.18599979920861	0.003341699592483
CG32767-RD	7.13522007913469	0.02377397267758
CG3634-RB	7.12074222083544	0.021953271975838
CAZ-RE	7.11463041687892	0.004817347600996
GABA-B-R3-RD	7.06731346268073	0.013167084483888
PLD3-RA	6.91617347679579	0.011195477675049
CG31689-RF	6.75694411128594	0.0514179573551
RACGAP84C-RB	6.6726367824698	0.07831012561426
CG32052-RD	6.64032589538108	0.095230731393604
IPK1-RB	6.61259035884793	0.063489149660238
WRY-RD	6.56104309712312	0.099586919252775
P-RB	6.54322645213179	0.069023930925714
GNBP2-RA	6.53806521467948	0.077227435534654
RECQ5-RA	6.41415753982172	0.095230731393604
AKR1B-RB	5.5582966888209	0.002605961464366
X11L-RF	2.59498602417448	0.000425862953592
TNC-RD	-2.19245095195154	0.009254329339847
TRP1-RA	-5.39114311020683	0.000517886546772
QJT-RB	-6.45498625615773	0.00150800337735
DSCAM1-RAI	-6.67084343262678	0.049777891425912
BIN3-RB	-6.78826051718182	0.082713490933828
MTHL15-RD	-6.82933833049061	0.028487100579956
RYR-RC	-6.88895929928743	2.98115216594304E-05
DSCAM1-RBH	-7.07692057070542	0.012917379146232
CAPS-RB	-7.14299965339141	0.008845252978379
CKA-RF	-7.29298723754612	0.029112522612863
EIP63E-RG	-7.38095429121624	0.001905687442786
CG4199-RG	-7.44848277166957	0.001505956532786
CG5895-RC	-7.46498432361141	0.003456911708313
RHOGAP19D-RD	-7.62379045053715	0.002531390417088
ACE-RB	-7.67402321230681	0.007767701606347
NUAK-RK	-7.67956274360576	0.058993860120834
TET-RA	-7.68212013379086	0.008845252978379
CG13937-RD	-7.70051048776329	0.001418230556686
PAX-RJ	-7.70902393894405	0.000988585128415
GRO-RB	-7.77137584025986	0.082713490933828
CG6907-RB	-8.25243303416901	3.17404944441354E-05
CDA5-RA	-8.26210598901908	6.441435436712E-05
CG31821-RB	-8.72713723514989	5.12713892751509E-06
CG7029-RC	-9.53567714545643	2.2695630188665E-08
CG9279-RC	-9.54802512353156	3.17404944441354E-05
