# Supplementary material for: Whole-Genome and Poly(A)+Transcriptome Analysis of the Drosophila Mutant agnts3 with Cognitive Dysfunctions
Source: Int J Mol Sci. 2024 Sep 13;25(18):9891. doi: 10.3390/ijms25189891 (PMC11432035; doi:10.3390/ijms25189891)
Supplement: Supplementary file 1 [file ijms-25-09891-s001.zip › Supplementary materials/Archive_S2_transcriptome_sequences_annotation/Isoforms/DEGs/agn-HS_agn-N.csv]

symbol	AGN_HS-AGN_N_log2FC	AGN_HS-AGN_N_adjPval
CPX-RS	21,561150885688	1,44920805182846E-05
CG32809-RL	21,5081325771365	1,83534602683113E-05
HSP70AA-RA	13,8274976971908	1,88355615009829E-22
DM88{}1691	13,7250284076706	6,30469109206447E-24
DM88{}1694	13,7250284076706	6,30469109206447E-24
LNCRNA:ALPHAGAMMA-ELEMENT:CR32865-RA	12,4247698549913	3,7945068024781E-19
HSP70AB-RA	12,2077867300244	0
DM88{}1659	11,970026189446	4,53986621227007E-17
INVADER1{}1656	11,6292377382053	1,73896512571485E-15
DM88{}1295	11,3663622386061	1,73896512571485E-15
HSP70BB-RA	11,1680284809652	0
HSP70BC-RA	10,958933857546	0
HSP70BBB-RA	10,7018907340435	0
DM88{}LNCRNA:ALPHAGAMMA-ELEMENT:CR32865[1311]	10,396837831463	5,86533211899584E-12
DM88{}1692	10,3070674742939	5,3523160767631E-12
DM88{}1660	10,0583627872434	3,0417996947049E-15
HSP70BA-RA	9,85631206943362	5,45852063768787E-15
DM88{}1689	9,46806252036902	7,84424178766181E-10
CIRL-RI	9,43750643436834	1,75135360929148E-09
TRANSIB2{}1003	9,22928831813412	3,7906859813392E-09
PROSALPHA1-RB	9,20152093799614	7,39281158019433E-07
DM88{}1696	9,10667668289948	9,04127912633913E-09
CG42674-RD	8,98007288542248	3,34694511122012E-08
MAHE-RC	8,9400376432809	3,10250039638797E-07
DM88{}1662	8,92059220548416	3,5402307757259E-07
VAP-RC	8,84838656736003	7,38617946994343E-08
HSP22-RB	8,80009276463804	0
SAM-S-RC	8,739216202172	5,60596288524406E-06
DPY-RV	8,68111604567936	1,22874849646038E-07
SARM-RK	8,59797333973946	2,87560590066042E-07
HEPH-RA	8,57240362777032	1,11467662916189E-06
CHN-RA	8,45497190731592	0,000746642245162
LPR2-RE	8,3494931026619	9,69964322555262E-06
PATRONIN-RK	8,31477458136495	1,15510254109419E-06
HSP68-RA	8,29292087274579	0
HSP27-RB	8,28032479696635	6,78425372500827E-41
MLD-RF	8,17423509718885	3,10831184786879E-06
SNRK-RB	8,09698222728065	0,000514007876913
CG15824-RB	8,02638958089102	8,45063108649951E-09
FRAC-RF	8,01337376095098	6,11161496584474E-06
PLD3-RA	7,92303628051741	0,004070278362047
CG5758-RF	7,91539789452405	0,000895296073488
ROLS-RD	7,89209308704717	0,001703440124182
STV-RC	7,88607983772664	8,98194831240009E-255
CG42674-RB	7,78437238710887	0,000525618099267
PKN-RJ	7,68819189661886	0,001372136142351
MUC18B-RB	7,68055136906666	4,85749253989913E-05
CG17724-RA	7,65188384697757	0,000510767919693
HSP26-RA	7,62177457462369	0
ASPRS-RB	7,57729654881144	0,000178537268303
CG1647-RB	7,55479808919261	0,000648780127399
CG8668-RB	7,48236829490825	0,000267160914222
HFP-RJ	7,34170558540822	0,00089967917831
MLD-RE	7,3131954446093	0,039662830238169
TOLL-9-RC	7,30525590266863	0,000964725608914
NLG2-RC	7,3012807747627	0,000648780127399
IML1-RE	7,29349752523009	0,00985719376604
CG13384-RL	7,17247146873691	0,037502280221938
GNPAT-RB	7,13899497631906	0,001081321701055
SUBDUED-RD	7,01866864526349	0,011862213138951
HSP27-RA	6,98109138963227	0
CG4829-RB	6,88698789669355	0,029692778764286
RUBICON-RB	6,85669811349161	0,009068011527248
CR46154-RA	6,78902074047828	0,006349099671389
CR46155-RA	6,78902074047828	0,006349099671389
ASRNA:CR43481-RD	6,76507167516124	0,042095347478012
PVR-RH	6,74002751315317	0,015765008356975
Z-RA	6,73235568902069	0,029121913445373
CA-BETA-RL	6,7129576507544	0,021454440621481
PTPMEG-RG	6,69531893258073	0,025713661526683
CG3776-RB	6,65021556923342	0,020012425890926
LMANIV-RB	6,58550544223611	0,097271713660078
S{}1347	6,54181936428064	0,000178537268303
HSP23-RB	6,49538592393582	0
LMANV-RA	6,48696098313198	4,99215400542535E-09
EIP63E-RL	6,41478655749536	0,068524560422265
CIRL-RJ	6,39667667759692	0,005571236936181
L(2)GL-RK	6,2709598740012	0,042095347478012
NINAD-RB	6,26318959523284	9,71524975763474E-08
CG34166-RB	6,19528790360415	0,037317453146456
CG5953-RB	6,17419632813684	0,076678994514219
LMANVI-RA	6,0729668217776	1,52020393474082E-35
CG11790-RB	6,07124645981964	1,85136581507671E-19
FLEA{}1074	5,99460028199901	2,35862117343709E-12
PBL-RB	5,97206040801668	0,039662830238169
AKR1B-RB	5,95891085417231	4,48725040567442E-05
STV-RB	5,89971820088285	5,6104009042207E-103
CG11891-RH	5,81316611677121	6,39449863866669E-48
HSP67BC-RA	5,80564130884628	8,39808150672333E-92
STV-RG	5,76604371159547	1,10776016846514E-47
DNAJ-1-RB	5,76364943060879	4,2142297792178E-154
NINAD-RA	5,66451319190173	1,08865230558398E-18
CG17834-RB	5,4323094969569	2,08585175255678E-05
GR63A-RB	5,34703314407686	0,001643430696992
LNCRNA:CR45805-RA	5,34337035268678	0,029121913445373
LNCRNA:HSROMEGA-RH	5,21047650230165	1,12670662731309E-14
DNAJ-1-RA	5,0872650069943	0
LSD-2-RF	5,0368170897413	3,16930796343692E-10
CG6785-RA	4,8970615614307	0,000112726674
HSC70CB-RF	4,8239872450629	0,043404552774286
CG10005-RA	4,82334548992057	0,055733210539268
CG31431-RB	4,75245618179168	2,23365090343355E-06
CG14961-RA	4,68277676897191	2,23461585257264E-31
CG5011-RB	4,65884080637216	2,81536131605935E-18
ASRNA:CR44321-RA	4,64422031762144	0,000514007876913
ASNS-RA	4,59732687921456	2,92797325224046E-24
ASRNA:CR43467-RB	4,52430703086526	0,075389469013984
CG13321-RB	4,36719099600983	2,55548488928577E-11
JUAN{}2251	4,24773862253343	0,062108387498365
HSP83-RA	4,24588145625138	0
LNCRNA:CR44135-RA	4,23676744873061	0,000964725608914
ADH-RH	3,99498123514011	6,17199929416242E-07
ADHR-RB	3,99498123514011	6,17199929416242E-07
IVK{}1098	3,95586353326507	0,014717004581736
KAZ-M1-RB	3,86280611837093	1,42074845478189E-08
NOP17L-RC	3,85179997141692	2,96309571771788E-16
CG7130-RA	3,5900932646074	1,42365260141957E-27
CG45075-RA	3,56479705873193	0,098706935466468
KR-H1-RB	3,56479705873193	0,098706935466468
LNCRNA:HSROMEGA-RC	3,22595893609062	2,82699471083876E-81
AOX2-RC	3,19882849165242	1,36052284010987E-06
MUC68CA-RA	3,17765766986386	0,03155807616522
CG5966-RB	3,06353662772515	0,000391495045912
KLAR-RD	2,9418598434419	0,014187680822198
LNCRNA:HSROMEGA-RF	2,93961384944988	1,63433831947691E-23
CG11162-RA	2,8636984725511	0,06156708105111
CG8299-RA	2,8446909061745	0,004007239413842
CG5290-RA	2,74821712133275	6,51735117366325E-16
JUAN{}RR48345	2,74596719190518	0,004862347819576
LNCRNA:CR42862-RB	2,67344271925434	2,89597846562005E-07
PEPCK2-RB	2,65287494220054	0,019114997295461
ASRNA:CR43481-RC	2,61284898166481	3,60228189780552E-27
LNCRNA:HSROMEGA-RA	2,58611620069167	2,89439363547395E-28
SVP-RA	2,56861730129649	0,004597735288728
REF(2)P-RA	2,50620926674443	2,01323793738725E-05
HSP67BA-RA	2,36756353918631	2,75377668093209E-16
REF(2)P-RB	2,34188323478012	4,22781300542947E-33
IOTATRY-RA	2,22870065594029	0,019100558767649
STV-RE	2,13242955633038	1,04774442655651E-06
FLEA{}876	2,08275075598044	0,000985832630906
CHB-RA	2,07312308483075	9,97429583432275E-08
CG12224-RD	2,04474758300895	0,024173392022502
KANK-RB	1,91664052132129	0,03912475046906
LMANII-RB	1,86070088795064	0,003222267690748
OLF186-M-RA	1,8594748281771	0,002346436938631
UNC-45-RA	1,80496145869437	0,001308197663971
HSC70-3-RB	1,80311054919245	5,53682292141824E-13
HSC70-3-RE	1,78867027618477	0,05664057663484
CG13321-RA	1,69729106214485	0,007703938565005
SIRUP-RA	1,64439059188039	0,024218096263177
CG6770-RA	1,43187704468049	0,029692778764286
TRBL-RA	1,42267479499277	0,085169497943063
LAMC-RA	1,30850120230618	0,029692778764286
HSC70-4-RA	1,18171972907348	0,037317453146456
HFP-RE	-1,67735428664792	0,086551678124768
SU(W[A])-RC	-1,87956832400892	0,026046036568489
SAF-B-RE	-1,98105872370052	1,9480786520846E-05
PROS-RH	-2,09270581483637	0,091652354991488
B52-RK	-2,29782660751173	0,019875408299056
GFAT1-RK	-2,39011464822553	0,000964725608914
FUS-RG	-2,51825770214171	0,017479364636323
HASP-RC	-2,75539438610035	0,006131748273956
CG34426-RA	-2,79104479246272	0,000391874837947
CG17325-RB	-3,38358036205996	0,000113016270953
CG42305-RA	-3,38358036205996	0,000113016270953
PI3K68D-RA	-4,69479765628073	0,02469889737475
CG4822-RF	-5,19408860028606	7,1670652864109E-10
PBL-RD	-5,91566582855682	0,029692778764286
FL(2)D-RC	-6,08327222344716	0,065663633937652
NNA1-RG	-6,1626829934854	0,054533044004726
TTY-RG	-6,24148437562518	0,065447027841178
CG30156-RB	-6,24489734937999	0,078920029944302
RAB14-RD	-6,29318816692474	0,066043993811705
EIP78C-RD	-6,32978500918336	0,056022520314941
VER-RA	-6,34912514184839	0,090697176005634
DOP2R-RH	-6,4576550517477	0,003535786296788
PPP4R2R-RD	-6,48801518765346	0,049689337016468
OBP83A-RC	-6,5247416947018	0,000405502943153
NUAK-RF	-6,55232606049243	0,075389469013984
KIRRE-RA	-6,65667154651381	0,078573465323028
CG9171-RC	-6,68761162672445	0,021454440621481
ASATOR-RE	-6,6988666143416	0,075389469013984
CG10019-RE	-6,72278122254274	0,034198159787819
QTC-RI	-6,72869274877284	0,014717004581736
SD-RF	-6,73541254625444	0,009163263688286
EAF-RB	-6,75179952898915	0,070503476159002
KANK-RE	-6,8977542983526	0,019875408299056
BILI-RB	-6,93508676737874	0,003693949416734
THRRS-RA	-6,94426339805415	0,002112949940446
FORM3-RB	-6,99374701669577	0,009632724533373
CA-BETA-RQ	-7,00623165584477	0,020243102217732
BRAT-RF	-7,02562345009593	0,010815298987136
CG3999-RB	-7,10353978370311	0,000886705568969
EIP63E-RG	-7,10861725735328	0,000881961531568
ARFGAP3-RB	-7,11438287875674	0,009163263688286
AC78C-RF	-7,14735809278806	0,016140916129793
ZYX-RG	-7,21052263190487	0,01411348511799
SDK-RB	-7,2257152268942	0,011106738080615
SYT7-RA	-7,22986358739965	0,000516774589319
TRF4-1-RE	-7,25071434113451	0,010699280874231
CG9265-RB	-7,27607443826552	0,003323740744261
NUAK-RK	-7,4094815569423	0,028710460710696
CG4896-RG	-7,42898105742636	0,000461334169884
OTOPLA-RD	-7,43774283346777	0,000578399665746
CG8080-RE	-7,49335077104182	0,015833794436543
TARG-RB	-7,51467532440067	0,000501971671533
CPX-RW	-7,6603508393451	5,06252419406773E-05
PIP5K59B-RH	-7,68510562335711	3,6288309530217E-05
RAB3-GEF-RE	-7,69398189262716	0,000152050997862
CG30048-RD	-7,79468233324629	0,000442186424465
SAM-S-RH	-7,88024277086167	0,000233880678838
CG6907-RB	-7,97949401662446	8,19093782691837E-06
CG4678-RG	-7,99045818371679	2,08585175255678E-05
EPHRIN-RB	-8,02011033903198	1,93956705024229E-05
CG6903-RB	-8,05322322868552	0,000370647493922
LRP4-RD	-8,06523140074426	0,000107784179861
TRP1-RA	-8,34033948272866	1,05763336889054E-06
MONDO-RG	-8,35396648408446	2,16468618730491E-06
SVIL-RU	-8,36677682930923	6,66458445343849E-05
RPE-RB	-8,3780682855833	4,79782914498193E-06
MSPS-RD	-8,38322064317827	5,02769597069923E-06
3S18{}5563	-8,47874772968325	1,07052064562868E-05
TAI-RD	-8,69132959376173	6,47729920624687E-07
ENC-RE	-8,9263775522135	0,000236191771412
CYCG-RA	-8,96237179038384	3,94229737697826E-07
PLD-RD	-9,25239109875792	1,25885656068519E-08
MSPS-RB	-9,6722552903349	2,73877207728198E-10
CG8026-RC	-9,8786965267958	1,63016394211121E-10
CULD-RA	-10,3583964812347	6,07822151331619E-12
