# Supplementary material for: Whole-Genome and Poly(A)+Transcriptome Analysis of the Drosophila Mutant agnts3 with Cognitive Dysfunctions
Source: Int J Mol Sci. 2024 Sep 13;25(18):9891. doi: 10.3390/ijms25189891 (PMC11432035; doi:10.3390/ijms25189891)
Supplement: Supplementary file 1 [file ijms-25-09891-s001.zip › Supplementary materials/Archive_S2_transcriptome_sequences_annotation/Isoforms/DEGs/agn-HS_CS-HS.csv]

symbol	AGN_HS-CS_HS_log2FC	AGN_HS-CS_HS_adjPval
PORIN-RA	11.3232498952211	2.43666068429494E-14
CG5162-RA	11.1490340128646	4.68567014241476E-12
ACTN-RG	10.4366703792794	5.13174067999225E-12
CG16826-RB	10.3485627187353	2.85309873987154E-11
LNCRNA:ROX1-RC	10.2263324413826	1.76474424369784E-07
CG10550-RC	10.1055496915972	1.63892371486487E-10
LECTIN-GALC1-RB	9.94919591589819	2.49764423420809E-10
AKAP200-RA	9.74980360350408	5.83933195478985E-05
CG46339-RE	9.64758311701829	0.001630399181882
ZASP66-RK	9.42294023085358	0.000888311430828
RED-RC	9.40065175335919	1.20809619998858E-07
CG42671-RG	9.38183127855163	1.03844827570864E-07
ASPH-RI	9.37951985543566	8.37256500254804E-08
CG14411-RC	9.36811851368777	2.2011376620781E-08
CG31689-RB	9.35292348069438	4.7888648355417E-06
GAS8-RB	9.35158324705727	7.33586678987038E-09
FLEA{}1074	9.23287171088918	1.25581246011495E-08
CG1532-RB	9.18254632632475	1.86345364242394E-08
PMCA-RI	9.02411091305446	3.41144697712737E-05
CG5011-RA	8.99783403498967	4.46752891953637E-08
CG5521-RB	8.97859228561529	8.41181112922759E-07
ACTN-RJ	8.94510599938019	1.43924980400531E-05
CG4645-RC	8.94144935396449	6.54742445230082E-08
PHO-RB	8.79385901169025	5.05128805362112E-07
CG10737-RO	8.79294255012134	1.71624418250871E-07
CG3734-RA	8.64873378409659	2.03414859975437E-05
SCRIB-RK	8.56602567513244	2.03414859975437E-05
MAHE-RC	8.50568778136996	1.73148129298926E-05
DM88{}1662	8.48587463042661	1.99597158875774E-05
CPO-RQ	8.40770617282797	1.89259942120663E-05
RL-RI	8.36919147693176	1.32482099738841E-05
RBP9-RF	8.36567951116793	0.014951838438776
CR42722-RA	8.35377175319076	3.76668601484755E-05
LNCRNA:CR44344-RA	8.32169068584732	7.3873270041713E-06
MEP-1-RF	8.2040865572518	0.042627273926778
CG32813-RH	8.12550558274124	0.00050047724999
REL-RC	8.12264664390142	0.004686532968105
PPD3-RB	8.10160657745327	1.02891715729881E-05
DYS-RE	8.08541094603434	0.000616990095413
RDGA-RH	8.06983582813559	0.000930426046487
MCCC1-RB	8.06583641161077	0.018929011015278
ZNT33D-RB	8.01701639108638	5.36792088420774E-05
SIK3-RD	7.96872163263159	9.74117879752379E-05
CG30428-RA	7.87453680566601	4.73505758145207E-05
ACHL-RB	7.85886378921594	0.000845161851269
CG32512-RD	7.85798043146575	0.000272258125876
WWOX-RB	7.84779599664611	4.4823029078147E-05
MRPS6-RB	7.81344429487645	0.000129411848837
TRAF-LIKE-RB	7.75109928366131	7.25739535606263E-05
CG2841-RF	7.72428114206234	7.92998139994681E-05
LNCRNA:CR34335-RB	7.6850207178111	0.000120392307367
LNCRNA:CR43453-RA	7.65413827491791	9.94888549220455E-05
HIP-R-RA	7.65324446627407	0.003402040079473
PGRP-SC1B-RA	7.65189792301963	0.001531771309897
FRAC-RF	7.58027692445882	0.000146962778129
CR43086-RA	7.57885322785801	0.000869731266313
BON-RD	7.54511410210432	0.00174818069226
APC-RB	7.52182698605781	0.00521053720976
RNP4F-RD	7.40599583569111	0.003117853944431
CG7692-RB	7.40029084853136	0.000935170216377
TAU-RK	7.38291838089317	0.021158043650711
CG13887-RB	7.34101065431417	0.003710087262972
CR11386-RB	7.32851057449089	0.00075657855531
BMM-RA	7.32043846124324	0.003402040079473
POLI-RB	7.31459231103312	0.004508611467019
BE-RF	7.29185666870794	2.25959617121887E-06
SD-RM	7.26284583716352	0.040391665129896
SD-RV	7.26284583716352	0.040391665129896
MUC18B-RB	7.24861688770129	0.00095938171586
HAM-RH	7.23402495071062	0.001161059654833
CG31468-RB	7.22920764669588	3.50168452801069E-06
CG2841-RC	7.1920034873123	0.00174818069226
CG15117-RD	7.13382594439459	0.001579721062007
CG1647-RB	7.12271341718114	0.009316391997091
UGT49C1-RB	7.10328757239133	0.012583795853262
CR42653-RA	7.07929390116339	0.00348899333568
LCP2-RA	7.06791012076504	0.033342038013347
CG42671-RC	7.02814500311998	0.005411646114117
CAPS-RB	7.02505885738857	0.006071272221422
BTZ-RB	7.00896164831019	0.02624894484892
CG3651-RB	6.97253033819368	0.00348899333568
LIG-RJ	6.97112188894426	0.00348899333568
CG13527-RB	6.92992886029828	0.005199442935642
CG17109-RB	6.9236916427368	0.027109073790729
CG31121-RB	6.91961054324951	0.011334135863066
CG18748-RB	6.91050290330543	0.008688183542936
LNCRNA:ALPHAGAMMA-ELEMENT:CR32865-RA	6.89735737314184	5.65875101068338E-77
UNC-RB	6.8971786310386	0.016319279780062
LNCRNA:CR45155-RA	6.89378619465314	0.006510012478643
RAB3-GEF-RG	6.88743150553854	0.024806542327064
SAGE-RA	6.88326101866766	0.006207450119623
HOW-RD	6.88265989601468	0.029413188112921
IML1-RE	6.85946337894619	0.071520021236223
PIEZO-RM	6.82549419619075	0.016661554684329
SKIP-RE	6.81478210405517	0.012168417800719
COPROX-RB	6.71312783497137	0.055888576024771
RANBP16-RG	6.70668316448511	0.012145014336776
CLS-RC	6.69304892556439	0.024806542327064
DM88{}1689	6.63711770175426	4.72737883598115E-07
LNCRNA:CR46268-RB	6.62732162927108	0.000101399209815
CG12974-RD	6.61990514990691	0.034893971767075
STC-RC	6.61206233391655	0.053783955661585
RAF2-RB	6.55360373066284	0.051520652819079
SP1173-RD	6.53713987261523	0.022953965984664
RT1B{}987	6.52291017546203	0.021821443025244
CG5758-RF	6.52046813679083	0.039569328178734
FLEA{}152	6.44688571241745	0.000235914285793
CP7FB-RA	6.44557829239268	0.005193241099989
CG15109-RD	6.44334288020955	0.038181128807428
DIAP2-RB	6.38908026720363	0.043865649715085
LNCRNA:CR34335-RC	6.36089334676271	3.7760558594236E-08
CR46154-RA	6.35420761494336	0.057493115423228
CR46155-RA	6.35420761494336	0.057493115423228
LNCRNA:CR44534-RA	6.35124801793378	0.065346615625435
MI-2-RA	6.32075767386663	0.086807236731667
LOLAL-RC	6.31180670872613	0.080765734925287
HNF4-RF	6.29509920335258	0.087952561700401
ASRNA:CR45056-RA	6.20245931298602	0.000157098931214
LNCRNA:CR46215-RA	6.14081832599999	0.015585775412535
CG30278-RC	6.14062047095214	0.001068641416186
CRB-RB	6.13587309757538	0.019916967244176
COPIA{}997	6.08682679087403	1.26799606543403E-07
CG17177-RB	6.08523463479565	3.36805950401762E-13
LNCRNA:CR45998-RA	6.04091992500405	0.021103475322892
CG10550-RD	6.03121886084173	0.013241275629123
TRAL-RC	5.98131482389751	0.001559246024225
DM88{}1295	5.92242391018421	2.10573451748795E-30
297{}263	5.89445387421303	0.032991989401254
LNCRNA:CR42765-RC	5.8478310320019	0.035550472026575
DM88{}1696	5.83840916607182	1.68815216890169E-06
CG10731-RC	5.60979941942704	0.007845567691373
INVADER1{}1656	5.57614011703291	2.22086779144678E-05
MST57DA-RA	5.54971226239997	8.37326494039689E-17
COPIA{}631	5.50792537892988	1.05483993097024E-18
COPIA{}466	5.45698824544752	1.01318903526413E-11
CG14744-RC	5.39637892662949	0.034495094461549
DM88{}1659	5.39361115983519	2.41633664838726E-28
CG15239-RA	5.36652836187347	2.7462017061828E-10
GS2-RE	5.35037147921363	1.17718434838257E-45
DM88{}1691	5.34455076072616	6.32506429909665E-74
DM88{}1694	5.34455076072616	6.32506429909665E-74
DM88{}LNCRNA:ALPHAGAMMA-ELEMENT:CR32865[1311]	5.31906686692483	9.8567004945514E-12
HID-RB	5.18449188940382	0.004097389023064
QTC-RG	5.14399957152328	0.072251656395146
CG45490-RA	5.07709198106187	0.006860504594356
MUR89F-RB	4.89898571669484	0.018038245873715
GRIM-RA	4.8818350309517	0.031847707371329
INAF-D-RB	4.72188626941209	7.21757821231834E-05
DM88{}1660	4.60501172398429	9.03257938082725E-10
LNCRNA:CR45893-RA	4.59987584580812	8.99278336290713E-06
CG11699-RB	4.40225776994228	0.000871391550077
FLEA{}876	4.35479595431213	8.77539010116454E-05
DM88{}1692	4.21304336820086	8.20181128872981E-05
COPIA{}1467	4.20224134639366	2.76212023937323E-07
CG3339-RC	4.08878967596719	2.45883645854479E-45
LNCRNA:CR45363-RA	4.03204824743052	0.026861793270197
MDG3{}1683	3.96220897991659	2.42003031164472E-08
FRU-RK	3.81251228257249	0.031378897096805
CG17928-RB	3.78534479757144	0.004425245804733
COPIA{}837	3.700569599783	2.11120878363752E-21
LNCRNA:CR44501-RA	3.58168659524163	0.012440125281194
CG18493-RA	3.46975606989284	1.46858033220106E-10
CG31468-RA	3.43362276967484	1.73589957120218E-11
PGRP-SC2-RA	3.40679735594119	1.29486477500666E-09
CG31832-RB	3.37286271245718	0.011759930975362
CG13313-RA	3.36047773073296	0.096735477593409
IDI-RA	3.27504734358268	2.25959617121887E-06
ASRNA:CR45822-RB	3.21588880950054	0.003379121656115
LNCRNA:CR44643-RA	3.20281975888303	0.002687709971486
RR51007	3.1920103866624	0.000230216478752
COPIA{}387	3.15271086785952	4.87523526799915E-06
HYDRA-RG	3.06672604683871	2.89283219490364E-08
CG3528-RA	2.91878317980983	0.007549722253566
EIP63E-RE	2.86209772742279	0.000734761827572
MESK2-RK	2.85008424267714	0.007697296825135
DAXX-RA	2.65280417574899	1.61585023762722E-06
CRY-RA	2.61061481265081	3.06779693463026E-05
OBP56A-RA	2.58292607073365	0.000107553112933
COPIA{}920	2.58167304826897	0.00532013921708
RR51475	2.57637210025701	5.53348767142876E-06
COPIA{}539	2.57637210025701	5.53348767142876E-06
COPIA{}988	2.40890256293906	0.085234351845769
F{}848	2.39426025937448	0.011335808230911
CTR1B-RA	2.34182439532431	0.081999072523641
DPR17-RB	2.30254331012342	0.014699201355073
BACE-RB	2.26950525675043	0.095542423899944
BLM-RA	2.257295787662	0.083231145354149
CG14314-RA	2.20605926140699	0.000387074449561
PDK1-RH	2.16511389822902	0.018766308032331
GS2-RB	2.09043448895366	0.096735477593409
FT-RA	2.02246236291281	0.054810565863333
1731{}2219	1.82382202973466	0.050671624590215
CG33523-RB	1.6799961935512	0.009144030419021
MST84B-RC	1.48261042504202	0.075493009261418
JON99CII-RA	-1.86295009103699	0.00857337704275
CG33926-RA	-1.88091200154079	0.008338493643948
CREG-RB	-1.92103481937593	0.067753656504988
HSP70BC-RA	-1.93170168685904	3.99572224499394E-96
MP1-RA	-1.98411184259079	0.083184384806015
CYP28A5-RA	-2.04841909304393	0.039537040675154
CG6785-RA	-2.10276113250278	0.005981402857755
PRM-RA	-2.1349624370739	0.001265344000109
JON99CIII-RB	-2.14505888176802	0.008722893565362
CG44014-RA	-2.16120105467147	0.097783893707916
CYP4D20-RA	-2.25468338343586	0.004117942935398
CG11655-RA	-2.26189654070603	0.00348899333568
PEX3-RB	-2.2730530473232	0.098643928396155
CPO-RO	-2.30543486707994	0.034495094461549
ASRNA:CR45600-RA	-2.32352298486113	0.096735477593409
VGLUT-RB	-2.34133951163491	0.095044366671627
RDH1-RA	-2.34184237359312	0.018908795933453
CIB-RA	-2.40517280353644	0.013113687883802
CG43897-RI	-2.40979063869052	1.02851538905884E-08
TIM-RU	-2.4119083055674	0.078706352891462
LOLA-RF	-2.4330143818992	0.008766177259482
VPS24-RB	-2.45299375087895	9.74364323458917E-07
LNCRNA:CR9284-RE	-2.46278446192165	1.96059459504422E-08
EIF1A-RC	-2.47170233843975	6.10749732127411E-05
S-LAP7-RA	-2.57069201483884	0.009583332760803
CG6321-RA	-2.60419604164669	0.000386565802893
CG13482-RA	-2.63777576685624	3.78798427832471E-07
MST84B-RB	-2.67418640430925	4.08173481907199E-06
ALMS1A-RC	-2.71853475350786	7.17500096823251E-10
CG30371-RA	-2.73941299867954	1.71440125338769E-08
SIMJ-RE	-2.74697987242884	0.005680524472451
CG6912-RA	-2.74848859934007	1.04212253104403E-08
UHG1-RA	-2.80331978761423	0.04541851195543
CG43120-RA	-2.84458765188025	9.90148784165819E-05
CG2772-RA	-2.87519002176309	0.03087534748507
CG3397-RA	-2.87662498577013	0.000166923783442
CG4456-RB	-2.91186150852103	0.000397540473058
HSP22-RA	-2.91186150852103	0.000397540473058
YELLOW-F2-RA	-2.92132963911808	5.36792088420774E-05
PATR-1-RB	-2.93736563029428	0.034893971767075
DOR-RB	-2.95760536840635	0.000943013887366
RH2-RA	-2.96159250045069	0.000754776505371
CG1635-RA	-2.97881502733138	0.008499869126703
PEPCK2-RA	-2.98563152961046	0.095627082340529
GEM4B-RB	-3.02124100280868	4.94818898560473E-06
OPUS{}821	-3.0268910462797	0.000752627022295
CG17928-RA	-3.05710720711222	0.00292323529127
RL-RG	-3.08200642586973	0.024806542327064
CG10764-RA	-3.08358599980674	0.022365675549732
CG12290-RB	-3.08678752688462	2.86066507047954E-13
CR13656-RA	-3.11303129995384	3.26837554935533E-05
HET-A{}6274	-3.1540779831047	0.05074468773073
CG7800-RA	-3.15783907018371	0.001472780236364
LNCRNA:CR9284-RD	-3.26312304488009	5.05128805362112E-07
CG33282-RB	-3.26693388556383	8.45251494840902E-05
ROO{}1676	-3.37713753379358	0.018038245873715
OBP99B-RA	-3.37921972083166	1.79007115400172E-07
HYDRA-RH	-3.3856801577928	0.007845567691373
MICROPIA{}1243	-3.43817483121487	0.002291778129312
FAS2-RC	-3.48838069616777	2.01087622718493E-06
CG15221-RB	-3.52714716244729	0.021895339523072
HSC70-1-RD	-3.59530906909242	3.11608167560395E-23
CG6785-RC	-3.59805424425685	0.000208918002439
CG6435-RA	-3.66062860792727	0.040170270974101
CG43897-RN	-3.66211229651376	0.000938630717619
CG31380-RA	-3.92029293838492	0.001241899200672
CG11854-RB	-3.92224694957271	8.77539010116454E-05
SEC24CD-RB	-3.98405531949721	0.00033576715986
BARI1{}JHEH[BARI1855]	-4.04938129695632	0.013699003860142
HOPPER{}643	-4.08217910893396	0.009303055800743
CG45080-RA	-4.15355996976663	1.38072113861426E-14
SFP53D-RB	-4.22697388390223	0.021103475322892
DER-1-RB	-4.22970678827325	8.83537266684722E-24
PROSBETA7-RA	-4.26071964300179	3.86259737700008E-09
GAS8-RD	-4.26298144847452	0.096735477593409
1360{}644	-4.34307495015757	0.003340429574338
COPIA{}1391	-4.38182255485327	4.21372591097801E-10
CG1213-RA	-4.55845145155097	2.9219524445299E-13
G-RF	-4.59569303371912	0.006243608269241
RBP6-RE	-4.65652696379266	0.050444300001733
OPUS{}1412	-4.88392711911029	0.008389309118062
OPUS{}1157	-4.91925723460236	0.000323106609163
CG43061-RA	-4.93100976029619	4.74564062359035E-08
LNCRNA:CR46108-RA	-4.99568414763236	0.00348899333568
BS{}358	-5.03133185871006	0.047074356028208
CG8206-RB	-5.06348889775047	0.000376545711289
CG10616-RC	-5.24451890735332	0.003538656690124
CG7215-RA	-5.26050945646514	0.048423152726362
PRX5-RA	-5.26050945646514	0.048423152726362
SPH93-RA	-5.34200633831317	0.060501152893258
DLG5-RA	-5.37042223327424	0.080939178689843
CG10731-RB	-5.40794102139815	0.012648106946919
LNCRNA:CR44832-RA	-5.57084684218792	0.04437931316894
PRM-RC	-5.57946685984079	8.503683151386E-16
CG13946-RA	-5.67258607354248	1.48064714362386E-06
FLEA{}877	-5.90940448585209	0.001042097348116
LNCRNA:CR45188-RA	-6.01099228172686	0.035515658868692
CG10096-RC	-6.03155976270292	0.005701791477461
CG10097-RD	-6.03155976270292	0.005701791477461
MUC18B-RA	-6.06156512380696	0.087831028243318
CG42807-RA	-6.08006171592544	0.0010860024963
LNCRNA:CR43839-RA	-6.13089058844222	0.021821443025244
OPUS{}4946	-6.15125494163465	0.006789361818638
TAU-RB	-6.42640273038068	0.078272990589288
ACP53C14A-RB	-6.43386353729813	3.8817122519204E-06
ASRNA:CR44106-RB	-6.45365937412015	0.090547505101819
GYPSY10{}6526	-6.47821992416797	5.10348593791426E-05
CG8708-RC	-6.51611873873837	0.011933695653655
MICU3-RE	-6.54155660086362	0.095044366671627
SORDD2-RA	-6.59258313557428	0.000893696709492
OTOPLA-RF	-6.73881794217534	0.035515658868692
LNCRNA:CR45653-RA	-6.74731953024828	0.018766308032331
LECTIN-GALC1-RA	-6.78641475078355	0.001102812635209
DOC2-ELEMENT{}650	-6.78719377326908	0.000239068362416
LNCRNA:CR45197-RB	-6.79032292354596	0.054875595991967
CG31205-RB	-6.8254378950199	0.064652685147322
MTD-RW	-6.84474146405438	0.027120961521625
CG42798-RB	-6.86133688712302	0.035081416699091
THRRS-RA	-6.87917061307803	0.020098892238623
OPUS{}33	-6.88814004034183	0.016910132643928
SW-RF	-6.91763550536463	0.031889401365775
GISH-RK	-6.92608647242737	0.016968534669149
CG1213-RD	-7.01034009566416	0.008325615554402
CG44102-RB	-7.01519541459416	0.012889004414138
MUR89F-RC	-7.06219445605016	0.008239545480582
BLOOD{}2438	-7.06771105366379	0.016167738133812
EPHRIN-RB	-7.07715939218236	0.028854577540187
BURDOCK{}304	-7.13312946018082	0.011139594322591
CG13917-RB	-7.15990457530862	0.006903642308801
SPN42DE-RB	-7.16589664776266	0.006555532684148
LNCRNA:CR44467-RA	-7.22917382468843	0.009675883185877
CG34367-RB	-7.27032541449162	0.016663126821573
LYSC-RB	-7.29756118584747	0.005630508455718
KIRRE-RA	-7.30863664363909	0.005111593060397
NSYB-RI	-7.38523947183863	0.019916967244176
FNTA-RB	-7.39868066877863	0.034893971767075
CG12104-RC	-7.4342458339133	0.02624894484892
LNCRNA:CR44535-RB	-7.45342979441655	0.003117853944431
CG17715-RH	-7.45734594762734	0.012168417800719
CG33296-RC	-7.47823065438701	0.000823380293265
CTPSYN-RC	-7.51972340952365	0.00174818069226
STACL-RM	-7.52853860380133	0.002367715241159
CG4617-RA	-7.53152431274218	0.003553259475488
MEP-1-RG	-7.59909029299542	0.001102812635209
SNF4AGAMMA-RO	-7.60296067412747	0.001387228247927
CTSB-RC	-7.62929392140692	0.008677497663415
CG9171-RC	-7.68407075482537	0.001446192678484
EOGT-RB	-7.72073673882387	0.002832997458526
MDG3{}291	-7.73827867659944	0.010100417569346
QTC-RI	-7.75204064836084	0.004106890752721
CG4341-RC	-7.78943658263787	0.001653618652029
CYP49A1-RA	-7.79214866599779	0.000165925831438
CG15743-RB	-7.82287479750404	0.00264515054248
PAN3-RM	-7.8360085968435	0.000417338053542
CG12895-RB	-7.88112690992569	0.000113421019759
PRD-RA	-7.90399224359107	0.000376545711289
SDIC2-RA	-7.94430523904244	0.000325202800958
CG34417-RT	-7.94845071658565	0.000138903318505
MICAL-RK	-7.97385969246999	0.005680524472451
SD-RF	-8.11020752519958	0.000585020108225
RBFOX1-RH	-8.13902002748688	2.87578325833866E-05
ATK-RA	-8.16244122093755	2.96963454672904E-05
PKD-RI	-8.27836685470912	0.00060914230134
ACXA-RH	-8.29632328761769	2.30835285050783E-05
PKA-R2-RA	-8.42107792247964	0.036618401513249
CTRIP-RH	-8.50496633185949	0.021821443025244
DUP99B-RB	-8.51046273043832	0.000134942019501
FRU-RG	-8.58939701401024	0.000122890769375
CARPB-RA	-8.58998291042476	2.86555317236834E-06
CG4960-RB	-8.60921874360629	9.74364323458917E-07
WWOX-RA	-8.64637027000573	8.63994462224949E-07
CG34161-RA	-8.6707846421993	2.96963454672904E-05
CPX-RW	-8.86899325752928	1.34404922130102E-05
CHES-1-LIKE-RD	-8.92485792875048	0.000474285567438
CPO-RS	-8.96757728472656	0.002209175567315
RG-RQ	-8.97706573537043	7.97734476640629E-05
LNCRNA:CR40469-RA	-8.99721051076757	0.001207010268262
TOMOSYN-RC	-9.00171346814328	3.2107070537068E-06
IDI-RB	-9.03294376297215	1.46156415978733E-07
VELO-RB	-9.06466640076112	1.73148129298926E-05
FRAY-RB	-9.14196087951045	5.05128805362112E-07
BE-RC	-9.14824861392235	9.75587887408275E-07
CG31205-RC	-9.14836872627163	2.59402735579161E-06
SRC64B-RI	-9.32089871896696	1.25839637343929E-08
PICOT-RC	-9.46657226124857	0.000400605378157
CG5697-RA	-9.4923908098988	1.71440125338769E-08
TIM-RR	-9.5627629911812	7.33586678987038E-09
TO-RB	-9.58966617925704	1.16812997286256E-08
RPE-RB	-9.65479152398306	7.42889107113074E-08
CG6565-RC	-9.65810201126159	8.72021238990809E-06
CG34178-RC	-9.7267898512966	3.59320630033425E-05
CG43750-RA	-9.87557860465293	1.239182427554E-09
CG14034-RC	-9.97837448439994	0.073297940906776
CG10737-RC	-10.0399973521945	5.28774878687456E-10
MED-RC	-10.0686775546198	7.17500096823251E-10
SYNJ-RC	-10.1000639048878	4.40814201439201E-09
NRV2-RF	-10.1194658583293	0.058698817970222
RDGB-RA	-10.1933392757358	1.08913323374666E-10
ACTN-RH	-10.7891365204446	4.0315313394017E-12
CG10550-RB	-11.1917397804117	5.17785810188446E-14
DHC64C-RE	-20.8081197665666	7.77562533710942E-05
DNT-RB	-20.8326426680209	7.57773875761172E-05
PLP-RK	-20.8700123363829	7.25739535606263E-05
FUTSCH-RC	-20.8700123363829	7.25739535606263E-05
