# Supplementary material for: Whole-Genome and Poly(A)+Transcriptome Analysis of the Drosophila Mutant agnts3 with Cognitive Dysfunctions
Source: Int J Mol Sci. 2024 Sep 13;25(18):9891. doi: 10.3390/ijms25189891 (PMC11432035; doi:10.3390/ijms25189891)
Supplement: Supplementary file 1 [file ijms-25-09891-s001.zip › Supplementary materials/Archive_S2_transcriptome_sequences_annotation/Isoforms/DEGs/agn-N_CS-N.csv]

symbol	AGN_N-CS_N_log2FC	AGN_N-CS_N_adjPval
PORIN-RA	12.5841340201565	1.71023403924591E-19
NPL4-RD	12.1142236352437	8.18457551300912E-18
CG5162-RA	11.9609125915973	2.65299827305283E-17
CNX99A-RB	11.4510757230087	2.7576573390675E-15
CG16826-RB	11.4063805283924	1.48582859021234E-15
ACTN-RG	11.0575888831025	8.38610232135151E-14
LECTIN-GALC1-RB	10.8576094329709	5.47099654589796E-14
ENS-RE	10.7718533526881	1.12728638887885E-13
PAL2-RD	10.7336460100244	1.59213403661021E-13
AKAP200-RA	10.4932010590469	1.34128568163425E-12
PKA-R1-RAA	10.4460409121379	1.26654575885499E-12
ASPH-RI	10.3962731238684	1.26873225300059E-12
LNCRNA:CR34335-RC	10.2002187381227	3.75292480145085E-12
CG11106-RB	10.0081937020527	3.27660543714043E-11
CG14411-RC	9.94789005553918	3.17435074239136E-11
CG14989-RF	9.86952016153333	5.86489880728353E-11
SW-RA	9.79617335219175	4.56854803835775E-09
CG43897-RF	9.69673631559414	1.11388225175577E-08
CG4645-RC	9.65326700425415	1.87625537587834E-10
MED-RA	9.53513289926845	3.98843339407179E-10
CG1532-RB	9.51110361628796	5.69900915073914E-10
CG42671-RG	9.4943000629923	1.61901252994776E-05
CG9279-RC	9.47723112012405	1.59209616221579E-06
SSH-RC	9.43072161801254	4.76568181462725E-09
RDGA-RH	9.41530217767465	8.53874670577971E-10
CG10737-RD	9.36239139518764	1.65823177820119E-07
PGRP-SC1B-RA	9.35011140158827	2.86799395538787E-06
STACL-RV	9.34988481436564	7.2817617755035E-08
CTRIP-RB	9.29065038602413	0.03177362407488
CG9147-RD	9.13635415402389	9.14699619353247E-08
TRX-RE	8.94373968395846	2.83658998972712E-08
COPIA{}997	8.91063761623366	8.71904883887465E-09
COREST-RG	8.8927256924245	2.18149728643918E-08
ACHL-RB	8.89259647600829	1.73452725897934E-08
CG3301-RA	8.82702451069968	2.41514789653244E-08
SHOT-RAD	8.70418101412795	3.77514163823331E-06
CG43897-RB	8.66852670146785	1.07948283867449E-06
FLEA{}102	8.59129841769778	2.95778011107313E-07
CG30428-RA	8.5623101506361	1.49504427277921E-07
CG31542-RA	8.44575013391231	4.88415103896352E-07
CG3734-RA	8.43381861598341	3.08000498866559E-06
FUR2-RA	8.33757706688881	1.46709938348876E-06
MRPS6-RB	8.28961842869875	7.45667131753958E-07
PDK1-RF	8.28878913438426	0.001769343158097
CG44838-RG	8.27415251884227	1.71110842868206E-06
QJT-RB	8.25584048124619	1.58862156273912E-06
CPO-RX	8.2324703005161	3.63798874504747E-06
SON-RA	8.20125942555781	7.75919251968995E-06
CR43086-RA	8.18768817440722	1.24549351137478E-05
CG6907-RB	8.18303695863436	1.55020367708333E-06
SP1173-RD	8.15876103967554	4.56416727804722E-06
HIP-R-RA	8.15791851327128	7.07905142599071E-05
LNCRNA:CR34335-RB	8.1532367171777	4.27266951824815E-06
LNCRNA:CR43453-RA	8.14562797020516	2.91597520917531E-06
CG15719-RD	8.1083694834217	4.6399954395578E-06
SIMJ-RA	8.04941774090022	1.3138882469331E-05
CG7888-RA	8.02355959564007	0.000125464045962
CG11134-RB	8.0004798940607	4.60039164756203E-05
TYF-RB	7.98000843707642	0.00107000124763
ACJ6-RF	7.92945680899682	2.07614659498196E-05
CR11386-RB	7.9275362574314	5.68893818568509E-06
GS2-RD	7.91963817297312	0.000263869836748
QTC-RG	7.7958378862173	6.82189660358107E-06
NON1-RB	7.79018874563835	0.000381147964818
CG42671-RD	7.70800243856836	0.01182066412868
GRO-RB	7.70429100126113	0.011414382801739
TRAF4-RE	7.63250379308116	0.000297262411708
CG31274-RB	7.60595887926634	4.32204470287415E-05
UNC-5-RB	7.58854218903179	0.000100937175106
EWG-RC	7.57238991860159	0.00066822514443
CG31468-RB	7.55342073616941	3.7109894879814E-07
BON-RD	7.55198800029458	5.29470824366816E-05
ETS96B-RB	7.54735515242869	0.000570021557366
PAN3-RJ	7.52619724125759	0.00018939556051
CG6000-RC	7.45565702292876	0.000163311933455
CR42653-RA	7.44005399855397	0.00011527667787
CG15894-RD	7.4303103190518	0.000395723435378
LNCRNA:CR44344-RA	7.39436506278549	4.72254244423204E-05
LNCRNA:CR46063-RA	7.36146526889725	0.000116341846781
CR43087-RB	7.35477422510565	0.0012323819157
LNCRNA:CR43949-RB	7.34282570591372	0.00015100368602
PLUM-RC	7.33511269185596	0.000206119121343
CG42671-RC	7.33102571221489	0.00408288034937
FBL6-RC	7.32999939438445	0.002519460062342
PROC-RA	7.30453952536451	0.000684965985612
LNCRNA:CR46215-RA	7.29584632588637	0.000182429737481
CROL-RB	7.23262176459769	0.006269668984176
BRAT-RF	7.22785439485864	0.002492468563211
CKA-RF	7.22607935215991	0.003733087957426
CG13887-RB	7.22270200502555	0.015883169207236
LNCRNA:CR45998-RA	7.21856108008299	0.000363821414555
CA-BETA-RQ	7.20463385300736	0.004918991699942
CG10550-RD	7.2016637888392	0.021274966634043
CKN-RF	7.19153912419943	0.001030782518596
CG12520-RC	7.18261611813625	0.00063955368427
GYPSY{}RR48391	7.15426923491948	0.000477374619044
ABD-B-RI	7.07017260327335	0.022974841087294
LKB1-RI	7.00867190292333	0.026623395495792
LNCRNA:CR45155-RA	7.00768252170705	0.000844344366777
F{}RR44129	6.94408554512621	0.002971659686588
ZIZ-RI	6.93748890996672	0.001134161955294
CG18748-RB	6.9258794536567	0.001366209548262
ASATOR-RE	6.90276487553206	0.020679273965757
STALKER2{}106	6.89531044136362	0.001257283456751
STALKER2{}1673	6.83918193443254	0.009139501526746
LNCRNA:CR44534-RA	6.82086504475979	0.008636473309715
ECT-RB	6.81644961902807	0.003950737767103
SEC16-RJ	6.81577940659336	0.035498798916317
BE-RF	6.79759308068403	3.3394217953308E-11
CYLD-RB	6.78988531295406	0.056128943236134
SVIL-RU	6.72580446349335	0.000473925704339
SANO-RE	6.70606221035258	0.004437081904861
WASP-RC	6.69615480201028	0.008685694813897
MIPP1-RB	6.67760583833713	0.005175542859782
HTS-RD	6.66217747049985	0.020680005165221
TIO-RB	6.56432398917793	0.024886096568331
SMAL-RC	6.55730159178207	0.016769681363273
COPIA{}860	6.53985344239348	0.020708173924852
RHOGAP18B-RH	6.51410445510625	0.04129019935836
MP-RU	6.45771377075949	0.025181306867974
CG34289-RC	6.45693453361382	0.013178534458305
LNCRNA:CR43358-RB	6.43770744680974	0.017828701916037
ASRNA:CR45832-RA	6.43336777875152	0.012285885683543
CG7394-RD	6.40783924320505	0.022415139563395
CG15239-RA	6.39938498113179	3.07928078568456E-18
LKB1-RA	6.38959542643906	0.083385978338837
ASRNA:CR45056-RA	6.37386506537854	1.07613946284298E-14
CG11882-RB	6.34935380997824	0.056505344918015
JOCKEY{}1461	6.31896897189398	0.017912647431744
CG17177-RB	6.2896271144537	1.16360534963915E-19
DH44-RA	6.28627645673113	0.016715599341741
INVADER3{}751	6.25669824118619	0.005934826122598
RT1B{}987	6.24989794513856	0.000890304879428
412{}6501	6.24091374403047	0.059985076257792
LNCRNA:CR46083-RA	6.20987219251496	0.024767027830452
COPIA{}342	6.19704878906163	0.079805553583067
RHOGDI-RB	6.176884551486	0.027511416740135
CG17754-RG	6.15029530703405	0.040932701437125
17.6{}44	6.09715162180306	0.059148836033352
GRIM-RA	6.07914741544672	0.000827707883315
ASRNA:CR45974-RA	6.03571751286923	0.001320055758485
CG12617-RB	6.01957922571459	0.047512676673693
SIM-RA	6.0104231244145	0.045430682925276
CG30054-RE	5.98794083996273	0.002476465192372
CG34251-RA	5.96866414948527	0.056128943236134
TEY-RD	5.94244731166706	0.013739481590477
FLEA{}152	5.93682460824001	7.8926488344862E-08
EIP63E-RF	5.84217981895041	1.77630861616931E-05
CG43938-RA	5.76863609571865	0.005946912686854
COPIA{}466	5.76447022597086	1.2514146679177E-16
LCP2-RA	5.73021530794674	0.004229395616505
COPIA{}631	5.68290377472694	2.31868790619885E-30
TRP1-RA	5.55995571942867	0.02336975661963
297{}4042	5.54380075599063	0.064903529481574
MST57DA-RA	5.48390407582872	1.8691461837365E-290
CG45490-RA	5.47899159717697	0.000383073522473
LNCRNA:CR44175-RA	5.44725875924417	0.082499571878091
CG45045-RB	5.42284259128226	0.024767027830452
RL-RI	5.30616001777568	9.95958842777248E-05
CG43060-RA	5.29023672405377	0.012537561715227
EMC2B-RA	5.28999629959387	0.038749016054388
CG14395-RE	5.28995430871916	0.001649939701141
CPO-RQ	5.26464321414194	0.026696692821779
LNCRNA:CR45893-RA	5.16089458001357	2.28063146283391E-07
GS2-RE	5.06725938380722	4.05221608646556E-23
CP7FB-RA	5.05097722760733	0.006084648166995
CG10550-RC	4.95408409397227	0.094388498222794
CG13527-RB	4.94933352908752	0.016586009072969
LNCRNA:CR46268-RB	4.87007138557465	3.81378780286856E-09
CG18493-RA	4.81256306801599	3.31871742113487E-74
CG14464-RD	4.80204256558353	1.03496503554039E-11
MDG3{}1683	4.69647083821033	3.11885268614447E-21
OPUS{}6547	4.62287846696027	0.062533325759936
CG17928-RB	4.62015178187297	2.02804321101115E-26
ZASP52-RV	4.62001797839955	0.00136736307961
INVADER3{}695	4.46716523353089	0.008685694813897
CG10731-RC	4.44313916537591	0.000246250379778
COPIA{}1467	4.41770733336573	1.00845465905151E-17
SPN42DA-RK	4.39482073295168	6.2898043126845E-05
CG31468-RA	4.25964377053998	3.79063413631391E-32
INAF-D-RB	4.09876829564905	0.045682943210092
CG11699-RB	4.08049072028266	3.81378780286856E-09
CG32198-RB	4.03079825077159	0.091724194772707
LNCRNA:CR44501-RA	4.03074932651752	0.000293913804168
FLEA{}RR48302	3.95678458377545	0.001807331093175
OPUS{}21	3.83023280637776	0.070093819977749
CG34227-RA	3.82395535637682	0.001186469089269
RR51477	3.81103506245744	4.68440368276824E-06
COPIA{}399	3.80962452655585	6.42571560762241E-25
CG3339-RC	3.79588682175331	2.02919697004713E-100
RR51007	3.72616963309527	1.29395171108229E-38
FB{}NMO-FB-NOF	3.69289677180519	0.065588260654586
CG13313-RA	3.5795479918969	3.0762304902703E-05
COPIA{}837	3.54306313382258	1.41467800798902E-89
CG31189-RB	3.53609026255875	0.019245990722586
LNCRNA:CR45363-RA	3.53044463592528	1.37350568125229E-08
LNCRNA:CR32553-RB	3.4559414204329	0.012537561715227
412{}882	3.4278751704922	0.002330310861522
ERGIC53-RB	3.41943671630627	3.64842760821427E-36
LNCRNA:CR32660-RB	3.39118405469136	2.83055000802283E-22
CG31832-RB	3.33970971768098	3.507815038977E-05
ASRNA:CR45822-RB	3.32926931547591	6.95909162321741E-06
CR33318-RA	3.17765573237725	0.005264667134713
CG17177-RA	3.12721446335435	0.024886096568331
COPIA{}387	3.10815520636676	5.29145710115442E-32
HSP70BBB-RA	3.09717942566764	0.000261610152493
PGRP-SD-RA	2.97497504337004	0.000282523382948
TAU-RM	2.95840210871847	0.025952475522684
STALKER2{}1001	2.95759942464212	0.05288019570075
LNCRNA:CR43456-RA	2.88538236686733	2.56153147248898E-06
FLEA{}876	2.87610863763988	0.001937486816196
CG43897-RP	2.86159425926636	0.000287844335343
CG45491-RA	2.8606850900162	3.58151547193327E-12
COPIA{}RR48347	2.82756582338579	8.68382254578872E-07
OPUS{}127	2.82466420292293	0.000301434477961
COPIA{}920	2.81416494092681	2.09832811435122E-12
COPIA{}988	2.81386244156261	9.00061945477871E-18
GS2-RB	2.80899937878059	1.81599253752752E-06
UGT37A2-RA	2.79722203747316	0.001888995973731
HYDRA-RG	2.76078067823335	1.01960672907025E-08
DIC3-RB	2.74974055459339	0.047029750953469
CG3528-RA	2.74537450333342	0.000948210749105
RR51475	2.71937496303678	2.1228945131128E-20
COPIA{}539	2.71937496303678	2.1228945131128E-20
MDG1{}2138	2.68932083822129	0.003358826739958
STALKER2{}660	2.66536063131338	4.78816311394515E-06
NACHRBETA1-RB	2.65179050083544	0.009445526262894
LNCRNA:CR44643-RA	2.650599485487	0.000608015557013
CG34204-RA	2.60343022854739	0.014773472523207
PGRP-SC2-RA	2.60335653677008	2.37027759974061E-07
IDI-RA	2.59288318769292	1.26242446620812E-06
PDK1-RH	2.59128393216325	0.000269619086638
COPIA{}1016	2.58326042329086	4.86206606391154E-12
STALKER2{}1042	2.56211613073268	0.004918991699942
COPIA{}302	2.56154337041512	0.026623395495792
CG42821-RA	2.56019806232327	0.018194099863843
HSC70-3-RB	2.54561344194457	0.048507415895876
CG6106-RA	2.49633288766771	0.026623395495792
CG14191-RA	2.47321650639373	0.026844640383329
CG6115-RB	2.47095860862275	0.048369818588968
FNE-RD	2.38696558895407	0.000266658847028
CRY-RA	2.3792590484877	3.95239124861093E-21
BOL-RC	2.37853222356969	0.029203455801851
SCAMC-RB	2.36703590896953	0.005364920816821
CG42828-RB	2.36305215202041	0.001046855602118
F{}848	2.24417759120083	0.003407105510569
CG2841-RA	2.14367261519628	3.9270523576355E-10
CG13743-RC	2.14250319317651	0.056128943236134
CHT2-RA	2.11840231870563	0.001290506017853
LNCRNA:CR46446-RA	2.02443833229211	0.096515256117842
F{}1154	2.01905422971302	0.098914084917899
DAXX-RA	2.00114949373911	0.000400837305655
DRONGO-RI	1.9552113608574	0.029363440632526
CG15530-RC	1.92816351385048	0.00011527667787
SGG-RE	1.90578978529957	0.003017674613952
BLM-RA	1.89514787021338	2.96002542328816E-05
ACHI-RD	1.88154899407262	0.026402511429143
LISTERICIN-RA	1.86709801505904	3.79774599540132E-05
OBP56A-RA	1.85662093421839	0.026968684366983
LNCRNA:ROX1-RA	1.83756333350909	4.54161736024991E-15
MVK-RB	1.81897651732697	0.000540620615281
HDLY-RB	1.80376947981205	0.010064459679287
FON-RB	1.80187046442373	0.062229118862145
CG14314-RA	1.79593127247498	6.95909162321741E-06
DPR17-RB	1.79495839958739	9.75948332251813E-05
PSQ-RE	1.78224367167757	0.030792552337258
ENC-RA	1.77828156313504	9.26810507161286E-05
CG10553-RA	1.73849876771929	0.012573652134848
BNB-RC	1.72168267930749	2.96357445472062E-09
3S18{}35	1.71179914682506	0.008708079135435
FT-RA	1.69472757277899	0.041071782394386
COPIA{}1466	1.55708743375672	0.029436633065427
ASRNA:CR44370-RA	1.51457320374612	0.007995125970378
PORIN-RE	-1.26324213471941	0.015254215781662
GEM3-RA	-1.49891693697483	0.050495007020871
RDGA-RI	-1.50391271991327	0.000196844150028
MP1-RA	-1.56078533883407	0.043742203184576
T-RB	-1.62531205612238	0.000265569739554
EIF4A-RE	-1.64998117329241	0.027664482566152
CG4267-RA	-1.66379823303799	0.045138994618003
CG42782-RA	-1.68452808418336	0.099080282835219
CYP6A13-RA	-1.72341929377225	0.007059214567261
QLESS-RA	-1.75926667737846	0.017935215514785
CG4363-RA	-1.7619763987761	0.001791715874389
CREG-RB	-1.77859166019524	0.045804678849189
TIS11-RC	-1.78021884705653	0.096515256117842
SDICC-RA	-1.78565056893089	0.001504230302662
TO-RA	-1.78755851975851	0.002362967812133
TACC-RK	-1.78975705202096	0.029436633065427
ASPH-RK	-1.79261350868816	4.26959854457207E-05
VPS24-RB	-1.80474357925804	0.000770519758282
D2HGDH-RA	-1.805924530871	0.06187649478933
MF-RB	-1.80942448101661	0.033555283145657
CG31743-RB	-1.81111253813882	0.015797637525765
PEX3-RB	-1.8164137050686	0.004961012782976
MAL-A8-RA	-1.83294676289554	0.004135049149408
LASP-RC	-1.84526486950312	0.014347884639573
CG32444-RA	-1.85201612266058	0.003838307678192
ENS-RL	-1.87007964944009	1.03176265052106E-09
VHA100-2-RA	-1.9253295602924	0.048221289394648
CG31704-RB	-1.93759842555985	0.014124939518053
ASRNA:CR44095-RA	-1.97463262968585	0.015152662473424
CG11852-RA	-2.00587659865595	0.033510004134595
CYP4D20-RA	-2.03563536178069	0.025036677226336
CYP6A14-RC	-2.0363792992551	0.024595690157481
MYS-RC	-2.10093829653034	0.001013865087312
PMP34-RA	-2.10629726974239	0.040932701437125
CG43897-RI	-2.11536509618144	2.98495504877531E-43
UBC2-RC	-2.11764101856113	0.037467622080066
CG4250-RA	-2.12224314052931	0.038885663000874
APP-RJ	-2.14439352625669	0.005364920816821
JON99CII-RA	-2.14787980503443	1.50712536199976E-07
SGP-RA	-2.1620396091186	0.000602740324595
CLIP-190-RQ	-2.16835593203345	1.76593431317708E-10
CG16898-RA	-2.17812287604564	0.000731176854737
LNCRNA:ROX1-RB	-2.21230937460505	1.02111538487688E-26
ZASP52-RF	-2.21548591680046	0.065067623296392
CG33181-RG	-2.22645291557839	0.026996971569583
CG1635-RA	-2.24874144288946	0.086308267733029
CG12310-RA	-2.25635836970596	0.00023254819016
PRM-RA	-2.25691472092044	3.61734600774525E-17
CG34215-RA	-2.26464391859471	0.0061569413712
FLEA{}3	-2.28192849604255	2.08387438429673E-06
CG44014-RA	-2.29343829086931	0.065258977237875
IDGF5-RA	-2.30319298792116	0.022854022244676
ASRNA:CR46195-RA	-2.3044506143449	0.005084959959691
CG11655-RA	-2.32906466317554	3.09934780519537E-06
EIF1A-RC	-2.35134208440755	2.25082895433786E-20
CG6321-RA	-2.36454021397839	2.05130262338783E-06
JON99CIII-RB	-2.38611051171866	1.02749371905985E-05
COPIA{}67	-2.39440639427782	0.026844640383329
CG1662-RB	-2.4635080509073	6.90978203955929E-09
CYP28A5-RA	-2.46374538079506	8.2626711248081E-05
CG42329-RA	-2.5213309521141	1.4319685562313E-08
MAL-B2-RE	-2.53234692076474	0.025181306867974
LPR2-RB	-2.54186145816729	0.002981176476105
YELLOW-F2-RA	-2.55802468395636	9.15233817951093E-06
CG34166-RA	-2.56490866246405	0.030540951966273
NPL4-RB	-2.5748532933031	1.42565616597844E-05
ASRNA:CR45600-RA	-2.58348783789864	0.064069882979452
RPL37B-RA	-2.58832202993975	0.056128943236134
CG14963-RA	-2.60342976909189	3.75845739855172E-09
PROSBETA4R2-RB	-2.61287641910855	0.011263636479481
S-LAP7-RA	-2.64184201689899	1.06124940890834E-19
CG9886-RB	-2.6525098183307	0.091819606708827
DOR-RD	-2.67196191585103	0.071170528160841
PRM-RC	-2.72501510912778	0.000359871656004
LNCRNA:CR9284-RE	-2.73039537769245	4.53033828292253E-29
RH2-RA	-2.73742353395268	0.004185232716638
BOMT2-RA	-2.75464854632153	0.013109664530317
ALMS1A-RC	-2.76611589343853	2.44237727997004E-14
SPRINGER{}2141	-2.80937190737659	1.27129599794846E-12
CG30371-RA	-2.81623110021613	3.96826588291057E-19
CG12104-RB	-2.82204259030632	0.025036677226336
HET-A{}6274	-2.86262246209298	0.000800954297988
CG8997-RB	-2.87401183677267	0.025479555774442
CG33307-RA	-2.87809554391548	1.06772652662286E-08
SNF4AGAMMA-RF	-2.90257857685108	0.015254215781662
CG8664-RA	-2.90953820125016	0.022861790033336
PAL2-RA	-2.92682341628009	0.00066822514443
CG13482-RA	-2.93131641031672	8.84972825854774E-06
MST84B-RB	-2.93928116816831	3.51212733385678E-10
FAS2-RC	-3.00684453840458	0.010097974247948
ATAT-RA	-3.01850556835153	0.013711473358653
CG43120-RA	-3.02632943837514	0.000233935755698
SEC24CD-RB	-3.02759188703887	9.40541320609161E-21
NAPRT-RC	-3.05203534932367	0.012057039789197
HET-A{}6532	-3.06099180866773	0.00135695770053
MTND-RB	-3.10101683553936	0.04195141015708
VHASFD-RE	-3.10611610886623	1.00238874033546E-05
CG34166-RD	-3.11515868703239	0.071406896209163
OSI12-RA	-3.12879384381694	0.001046637444839
OBP99B-RA	-3.12982538248005	3.33125617603814E-08
CG6912-RA	-3.17437982396559	2.75209553125891E-06
CG7800-RA	-3.17722567745794	0.022854022244676
CG11699-RA	-3.18446437477277	8.86762571076971E-18
CIB-RA	-3.22525124508522	5.36992489794544E-21
ASRNA:CR45041-RA	-3.22698772613097	0.044356776478016
CG11106-RA	-3.23335007079042	1.54434444004127E-16
TM1-RG	-3.27198607352815	0.024886096568331
CG8206-RB	-3.29210912717219	3.07517570599197E-05
NEBU-RA	-3.30166219921556	7.75919251968995E-06
CG4645-RB	-3.3197138234015	2.24058440067182E-10
HET-A{}4800	-3.34384306138426	0.009224328332763
CG12896-RA	-3.35559278591962	2.30361347435482E-07
LNCRNA:ROX1-RE	-3.39047518029871	4.18150466528236E-07
LAMTOR3-RB	-3.39434907783798	0.003899098587386
CG3397-RA	-3.44726021949874	1.69322984134315E-06
CG6435-RA	-3.48405749085502	6.00405862427582E-05
1360{}644	-3.53688691618295	0.035740837135917
MICROPIA{}1243	-3.56016156552134	2.94098941781605E-05
CG11459-RA	-3.60905602588857	0.001219055960218
CG17928-RA	-3.65223423026036	3.92754367142836E-16
RL-RG	-3.69582603346048	4.35751403620981E-06
CG43732-RB	-3.70090408927989	0.051406872659864
CG10764-RA	-3.70652755072707	0.000477374619044
PEPCK2-RA	-3.70765322015649	0.000135197988865
HSC70-1-RD	-3.71481488117402	3.03547354912708E-28
CG3117-RB	-3.7949449187672	0.025801852748018
CG31313-RC	-3.81597145673019	0.006722360957122
CG6565-RC	-3.83824490343732	0.009122086473887
CG11961-RB	-3.85313842823154	0.016201439319917
CG11854-RB	-3.85405277806928	0.024595690157481
PEPCK2-RB	-3.92741158417681	1.16701613987591E-20
RT1B{}1288	-3.96786449901155	0.004185232716638
TPNC4-RA	-4.07719001109416	0.011956465959155
CG33170-RC	-4.11554322491844	0.04751065105711
CG43061-RA	-4.13050330242182	5.53425230955124E-16
CG7215-RA	-4.17638388925513	0.004139431070623
PRX5-RA	-4.17638388925513	0.004139431070623
LNCRNA:CR45023-RA	-4.22475575727927	0.091447959053157
CG15221-RB	-4.22686077535338	2.84702642583287E-06
LIP3-RA	-4.2467971156473	0.010417903893152
CG33282-RB	-4.26748233010705	3.98927307218716E-13
GEM4B-RB	-4.43305808609439	5.12476583312366E-14
GAS8-RD	-4.49719894076151	0.000477374619044
CG34367-RB	-4.53350396069134	0.031256262757592
LNCRNA:CR44864-RA	-4.54141661419013	0.03042185038969
BURDOCK{}107	-4.56379600867082	0.014588072022013
TOTB-RA	-4.58233400937644	0.052661334295871
CG43897-RN	-4.61109676325487	4.51064996477792E-05
ACHL-RA	-4.65347340343221	0.029116597527406
CG31380-RA	-4.65358102575288	1.37409357466157E-12
CG13887-RE	-4.70389471409955	5.11513022734781E-09
CG45080-RA	-4.72358559299442	5.48929996001801E-34
COPIA{}1391	-4.84846624582743	3.26416524302947E-25
CG1213-RA	-4.89743834466181	7.58425898117911E-07
CG12376-RB	-4.89988928444148	0.01706292047222
CG13531-RB	-4.9176459265524	0.033510004134595
CG1636-RC	-5.04010632337962	0.002367486132148
CG18563-RB	-5.13217373807392	0.001204786541629
MUC4B-RC	-5.14469258440038	0.001102571748123
PROSBETA7-RA	-5.38623714161331	6.9773544072233E-14
CG9826-RA	-5.40352415554514	0.064903529481574
CG30159-RC	-5.41075134315665	8.77071747058331E-05
CG33459-RA	-5.67431291104336	0.038169668071403
POR-RC	-5.76112037430765	0.028645365501883
LNCRNA:CR44467-RA	-5.76507400058147	0.058154624144696
RHOGEF4-RA	-5.77975100559836	0.098762263295935
BARI1{}JHEH[BARI1855]	-5.78644942166986	0.003407105510569
SVR-RJ	-5.8179437827277	0.083577537948218
CG43149-RA	-5.90804671561419	0.071406896209163
TAU-RB	-5.91898801770006	0.052321381675343
TOY-RA	-5.92107810795209	0.096515256117842
TOTX-RA	-5.92758155598418	1.70368464797901E-10
CG18507-RC	-5.98278058000582	0.074140445411257
HR39-RC	-6.06050753182321	0.0331651116355
X{}624	-6.07057121231478	0.055010958945087
CG33458-RA	-6.10443258645379	0.060929293604082
HET-A{}5504	-6.10577161499416	0.007885179071047
CG32379-RB	-6.18048940580111	0.029429026841595
LNCRNA:CR44832-RA	-6.19380966327259	0.000235982823331
CG32772-RF	-6.1983589805786	0.019007744484761
CAP-RAA	-6.21597878358368	0.020708173924852
AP-2MU-RC	-6.22751197014047	0.021274966634043
PIG-A-RB	-6.23647078915715	0.059435058732642
SPZ-RB	-6.26478184401594	0.016924468076427
RTEL1-RB	-6.275109546374	0.02168054124765
IDI-RB	-6.31550355883304	1.15466171490839E-09
LNCRNA:CR44350-RA	-6.34138104548269	0.017106801729706
DER-1-RB	-6.34187153202406	5.5307577161896E-47
DIEDEL-RA	-6.35366624627329	1.24360879623346E-10
LNCRNA:CR46108-RA	-6.354689657646	0.000165727641577
HOPPER{}1383	-6.3818057067236	0.015990234240157
MMP1-RL	-6.38340501659264	0.014286476937897
TWDLD-RA	-6.4006893075979	0.010542483711307
QUASIMODO{}1100	-6.40629135680064	0.00905276748148
VHA68-2-RC	-6.42909961941761	0.01740894691343
CG10189-RB	-6.45578992813354	0.013483161467686
CG43403-RA	-6.46503163554213	0.013691467531305
NPLP4-RB	-6.46955413098047	0.054315983409669
CROT-RG	-6.50058773987014	0.006962439346604
SEPTIN5-RB	-6.52184431756733	0.009151043957901
CG30287-RA	-6.52572155263729	0.035656894614945
LNCRNA:CR45653-RA	-6.5527681479208	0.004888766914023
SPEL1-RE	-6.57193259113492	0.026276707945396
RR51093	-6.57659063431556	0.043946514574353
CG31205-RB	-6.58973101008348	5.90744653470049E-10
LNCRNA:CR40469-RA	-6.60597181563227	0.003674745702248
EAS-RC	-6.60929272472467	0.019689382730137
OSI10B-RA	-6.61031389949461	0.07161827200562
HINFP-RB	-6.61089823756526	0.012263332085221
CPO-RS	-6.62754427376262	0.000196510357092
CG13917-RB	-6.63526599169745	0.005805588603611
NACHRALPHA4-RH	-6.64594251605387	0.006372451860665
CARPB-RA	-6.67516318366339	7.07905142599071E-05
DAD-RA	-6.69657352855348	0.005352281796154
SM-RV	-6.72305181514526	0.029999583180073
CR33222-RB	-6.7378714018628	0.002938895138879
LNCRNA:CR45197-RB	-6.74051966394512	0.013991756249768
CG4259-RA	-6.76720075860029	0.019036889261137
BSG-RA	-6.79692506010384	0.002627556701333
CG17328-RB	-6.82712806833612	0.002447139046672
CG42807-RA	-6.83791022265856	3.79063413631391E-32
CRAT-RE	-6.86055404454142	0.001204786541629
FNTA-RB	-6.90332720781757	0.003300646987893
LNCRNA:CR45256-RA	-6.92709401438626	0.01436650020496
CG14253-RE	-6.94377554134149	0.012417881187503
LNCRNA:CR43839-RA	-6.9479142038394	0.001008725497187
HFP-RJ	-6.97760411922525	0.001483146444337
TEN-A-RG	-6.9929174730393	0.005835859252807
CG42798-RB	-7.01950975962278	0.001744989205513
LNCRNA:CR45188-RA	-7.08034951401947	0.000550926979303
ZDHHC8-RF	-7.10078824089871	0.001825784837305
SU(W[A])-RJ	-7.12427333201687	0.00107000124763
CG15263-RA	-7.12479888909836	0.001125087341086
PIRA-RB	-7.14592306173103	0.000503698728374
FW-RC	-7.16876816040246	0.002396784662144
CG42792-RB	-7.21860240211704	0.010258237939702
CG13516-RB	-7.2251653531037	0.003430228999136
TOTA-RA	-7.23492092816319	7.45394285845315E-21
FLEA{}877	-7.25048654545169	7.25843237121731E-07
CG17260-RB	-7.26799429435117	0.046664623414174
MDG3{}119	-7.26833342382117	0.000626801810064
MDG3{}1351	-7.26833342382117	0.000626801810064
MDG3{}144	-7.26833342382117	0.000626801810064
CG7120-RE	-7.27979845220345	0.000210089182223
CG44102-RB	-7.31974747756494	0.000129115906752
LNCRNA:CR44535-RB	-7.34287086601338	9.95958842777248E-05
SPN42DE-RB	-7.35537805969988	0.000132264280421
CG3634-RB	-7.37106888671411	0.000633828281853
CG12895-RB	-7.38900466672745	0.00093113978281
IH-RK	-7.39045496034241	9.66712061333625E-05
STUMPS-RD	-7.42098101908213	0.001374331105512
SPDI-RA	-7.4248380827664	0.008463484433032
CG15602-RB	-7.43431014404419	6.39102340323537E-05
CYCK-RA	-7.44727771810065	0.004213742275176
VAS-RA	-7.50905025253352	9.4429033586689E-05
CG13384-RL	-7.50972321267037	0.016584016802001
DUP99B-RB	-7.51477058986731	2.69843049163141E-05
CHINMO-RE	-7.54385116872289	0.000215163308632
CG6765-RB	-7.54640530746642	9.2069868052096E-05
CG1637-RD	-7.55023790393283	0.000299117443723
DOC2-ELEMENT{}650	-7.55589290746816	2.11495358198013E-05
CANA-14F-RB	-7.6741044987726	0.002855924492199
CPX-RZ	-7.68128718354565	2.21517306218785E-05
CG13116-RA	-7.71761864170616	9.75948332251813E-05
SEPTIN4-RB	-7.72992604708337	0.003974099254837
GABA-B-R3-RD	-7.73961392484411	0.000196844150028
CG16799-RB	-7.75939201046291	1.78795692764447E-05
CG13784-RB	-7.77969276609972	0.002435469765703
CG4617-RA	-7.79229111766296	3.2941410969787E-05
CG15743-RB	-7.79264667252873	0.000112712439115
DCTN3-P24-RA	-7.80193280917719	3.49475621193868E-05
HEPH-RA	-7.80624343134893	5.39705410586781E-05
NPC2B-RB	-7.83959415376564	1.79830075929464E-05
VIR-1-RA	-7.84495444869869	0.0006803296054
CG5001-RD	-7.84658753204483	1.28429549377952E-05
TOTM-RA	-7.84910651633724	0.000808469185321
CG34161-RA	-7.90634122210772	8.27456031454321E-05
CTSB-RC	-7.92510185092143	0.00013533937961
ACP53C14A-RB	-7.93362902168406	1.59213403661021E-13
CG13946-RA	-7.93381440749056	3.94487528493394E-06
CG4341-RC	-7.9397517327132	0.000273465682512
MRPS6-RA	-7.97833269951646	3.63798874504747E-06
LECTIN-37DA-RA	-7.98737222934379	1.97410527649247E-05
CG11714-RD	-8.01750044505476	1.13892355180209E-05
FUCA-RC	-8.01750044505476	1.13892355180209E-05
RAB39-RA	-8.05472875251648	2.09950318917773E-06
SDIC2-RA	-8.13018230974045	8.36097334555184E-06
FAL-RB	-8.15943815004151	0.002367486132148
VAP-RC	-8.17746636806478	5.29470824366816E-05
SUBDUED-RF	-8.20412775890086	1.89549724564396E-06
CG4822-RE	-8.21009180434469	4.10635824534346E-05
CG1146-RD	-8.21611807859051	0.000316072392552
BON-RB	-8.23574328722513	7.25843237121731E-07
LYSC-RB	-8.23701489683487	0.000129331709792
FUR2-RC	-8.3144529787444	7.00490721156718E-07
CG4960-RB	-8.43738995758855	1.10809054226117E-06
ZASP66-RN	-8.49651234558643	8.15646497664774E-07
CG4393-RC	-8.53562950042397	3.43506518784308E-07
SPH93-RA	-8.55629678215347	1.51773149584052E-09
CG31908-RB	-8.56796250642607	0.00024392746797
WWOX-RA	-8.61838753439697	9.14699619353247E-08
NUF-RF	-8.68713589686748	0.000173630663044
TOTC-RA	-8.6913164468796	7.34688719736791E-27
SORDD2-RB	-8.72452543001585	1.03057011091606E-06
LNCRNA:CR32835-RD	-8.7700620404376	2.27602209192188E-08
RBCN-3B-RA	-8.91676850839568	6.34858029911541E-06
ACBP3-RA	-8.91809394390457	9.29717346754714E-07
CG34178-RC	-8.9361366981149	1.11388225175577E-08
RUBICON-RB	-8.940454801865	2.23151995573853E-08
PROSALPHA1-RB	-9.1025861644315	1.22643382549097E-08
PKA-R2-RA	-9.19188194113435	2.75536162527055E-08
SHAB-RN	-9.21829515510831	6.64833550572002E-07
SRC64B-RI	-9.26136445291291	2.68782885300148E-09
GLCAT-P-RC	-9.27735542916108	2.66291930545257E-09
PLOD-RA	-9.35970858613911	9.69290596024936E-09
FRAY-RB	-9.37651300892987	1.95081793203546E-09
TO-RB	-9.44049950033483	5.34719755996956E-10
CG14989-RC	-9.44839683908719	5.54301583169778E-10
TRF4-1-RH	-9.49747004709277	8.61705308089079E-10
HWT-RB	-9.49887145623435	4.1922975583279E-09
CG34126-RB	-9.54812015234336	2.92912950614179E-10
DOCK-RA	-9.58860276496348	1.51773149584052E-09
GYPSY10{}6526	-9.66965139668737	1.45444648992173E-10
ANNE-RB	-9.72303142390285	3.33479852437701E-09
CG43750-RA	-9.77961817991884	9.53284918857686E-11
CG31872-RB	-9.79252966382764	1.16867220765124E-08
CG31205-RC	-9.80921825256054	3.7268004253754E-10
DLG1-RQ	-9.85854909750148	1.03969404651951E-08
CG5697-RA	-9.92956574932942	2.29159624905372E-11
TEP2-RB	-10.0643827699614	9.33611186466806E-09
STACL-RA	-10.1686902684076	0.004264689644951
SYNJ-RC	-10.2173661536191	1.47545453437473E-11
CG10737-RC	-10.3791956239643	2.56084460417758E-12
SORDD2-RA	-10.5686874793853	3.58151547193327E-12
ACTN-RH	-10.8377054042544	6.90394306921982E-13
LECTIN-GALC1-RA	-10.9590899041865	2.44237727997004E-14
CG10550-RB	-11.639511282645	1.42948303243483E-16
TOTM-RB	-12.4179534864824	2.25585376460155E-16
