# Supplementary material for: Whole-Genome and Poly(A)+Transcriptome Analysis of the Drosophila Mutant agnts3 with Cognitive Dysfunctions
Source: Int J Mol Sci. 2024 Sep 13;25(18):9891. doi: 10.3390/ijms25189891 (PMC11432035; doi:10.3390/ijms25189891)
Supplement: Supplementary file 1 [file ijms-25-09891-s001.zip › Supplementary materials/Archive_S2_transcriptome_sequences_annotation/Isoforms/DEGs/CS-HMC_CS-N.csv]

symbol	CS_HMC-CS_N_log2FC	CS_HMC-CS_N_adjPval
TWEEK-RG	10,2648768918874	1,56075383087232E-08
UNC-13-RB	9,42346164370396	3,76356507247673E-07
PGANT1-RA	9,35970128386634	2,74396227629937E-08
SIMJ-RA	8,62432509733135	0,00040680688572
VAP33-RC	8,32732869507529	2,52180372318986E-05
CG15894-RD	8,29609826808299	0,000203348616094
CMET-RD	8,2323690090186	0,001847250836854
USP2-RD	8,13165242834881	0,000359691736295
HMGS-RE	7,82278576264053	0,001979267274948
BLOW-RB	7,68764105823929	0,054844775716037
HSP60C-RB	7,64005345847944	0,002854695498335
ZIZ-RI	7,58539380104392	0,000696233452776
MAM-RD	7,53049114770996	0,005064801650013
UNC-5-RB	7,48657250000541	0,005481916326687
INE-RF	7,41525997381679	0,007927411962548
SSADH-RD	7,30727371927	0,00905697572581
CG5191-RE	7,17603756709812	0,007931213258954
NUAK-RH	7,1542853352535	0,005684880538904
CG15719-RD	7,11794413826388	0,012753225927066
NSYB-RF	7,11617097923132	0,006950214904389
USP2-RI	7,11110370126077	0,006124980112334
CG10984-RD	7,00362269730476	0,007646198030391
CG10804-RB	7,0005465750237	0,01752706719018
EAS-RI	6,77334851570532	0,061521953117028
WASP-RB	6,74770989375585	0,027170871704024
DSCAM1-RBD	6,19606726966178	0,072076605725345
MTND-RB	-3,66484305095014	0,075362504647007
ZNT63C-RE	-6,62328188258068	0,046101939032496
CG15170-RB	-6,64577455268447	0,042419076118263
CG11241-RB	-6,98961534772246	0,072076605725345
LOV-RF	-7,03002667265459	0,046101939032496
HR78-RB	-7,47378977763655	0,006107726856913
CG15019-RB	-7,55620712987902	0,001595575998803
STUMPS-RD	-7,5863039673369	0,00905697572581
CG7985-RB	-7,65475785015752	0,001823600744379
GEL-RJ	-7,68583642478501	0,00905697572581
KHC-73-RA	-7,98774576676112	0,000169176226922
LECTIN-37DA-RA	-8,15198700195474	0,000208071364654
CG12376-RB	-8,27311601079661	0,000129707894258
PGANT1-RB	-9,49231389534815	2,74396227629937E-08
