# Supplementary material for: Whole-Genome and Poly(A)+Transcriptome Analysis of the Drosophila Mutant agnts3 with Cognitive Dysfunctions
Source: Int J Mol Sci. 2024 Sep 13;25(18):9891. doi: 10.3390/ijms25189891 (PMC11432035; doi:10.3390/ijms25189891)
Supplement: Supplementary file 1 [file ijms-25-09891-s001.zip › Supplementary materials/Archive_S2_transcriptome_sequences_annotation/Isoforms/DEGs/CS-HS_CS-N.csv]

symbol	CS_HS-CS_N_log2FC	CS_HS-CS_N_adjPval
FUTSCH-RC	21,8251518907971	4,61834847515224E-05
E(BX)-RE	21,8074556104836	4,66127157683125E-05
DHC64C-RE	21,7573941452442	4,92632815713525E-05
KDM5-RA	21,7277649843508	5,01540957860268E-05
CG42671-RK	21,7126639302249	5,01540957860268E-05
SXL-RN	21,7126639302249	5,01540957860268E-05
RHOGAP19D-RB	21,6647858363911	5,28919003379936E-05
CLIP-190-RN	21,2072637879834	9,6687700499752E-05
HSP70AA-RA	15,8206917692009	8,8898461945005E-15
HSP70BB-RA	12,2479788438268	0
HSP70BBB-RA	12,0888424756798	8,62470019183365E-93
HSP70AB-RA	12,0829769301474	3,32477187979084E-142
HSP70BC-RA	11,8305003485516	1,5223861428578E-269
MHC-RC	10,9703952336681	0,000541020047365
HSP70BA-RA	10,4923280516392	2,46487146619094E-07
UNC-13-RB	10,3585305214129	1,08065572820479E-06
CG44251-RB	10,2338429337319	1,02393199834968E-09
CIRL-RI	9,67605791052926	7,08060369139053E-06
MIPP1-RB	9,39986811083147	0,004755322948485
OCTBETA3R-RJ	9,33068003829482	3,69914911873763E-06
CG9279-RC	9,09230393771313	0,010871277502074
SIMJ-RA	9,07479057720646	6,09334048894847E-06
HMGS-RE	9,07418452510084	0,000463888177278
MDG3{}1351	8,97266222938618	9,38865808302093E-111
MDG3{}144	8,97266222938618	9,38865808302093E-111
EIP75B-RA	8,9535384115448	5,17845354847364E-07
MDG3{}119	8,8444720342818	1,59260353757018E-97
TRANSIB2{}1003	8,65085484502034	3,26793085047501E-06
PLZF-RB	8,60319432080698	2,2136186800808E-06
USP2-RG	8,57959987636266	0,002139982290115
HSP68-RA	8,56344116269321	0
DM88{}1691	8,48880664158857	1,26784776815752E-05
DM88{}1694	8,48880664158857	1,26784776815752E-05
MDG3{}1060	8,36812272868628	1,95313909419318E-05
CAZ-RE	8,3022875071306	0,006917126416618
HASP-RA	8,23127186330409	0,053302449671786
HSP26-RA	8,09488250833274	5,766654124638E-79
HSP22-RB	8,03646500058148	0
HERS-RC	7,99329150726865	0,001458744510991
MBL-RK	7,92403314679331	0,008034190008754
HSP27-RB	7,86044339728977	5,26520070119E-22
FUR2-RA	7,77275828742812	0,0392615956807
DRPR-RD	7,73731069391166	0,046621542870134
MAGI-RB	7,6893866142335	0,00514003323899
MOL-RC	7,51662923088617	0,021080523498099
PAN3-RJ	7,50644354657033	0,001903171388973
L(2)GL-RK	7,49949453742703	0,034515326353552
DM88{}1660	7,42890879364392	0,025653879210175
STV-RC	7,4125095296083	2,28927071284397E-67
CG14309-RA	7,2823780233181	0,017549000965765
CG6592-RA	7,2646727466138	0,041804472089477
LNCRNA:HSROMEGA-RH	6,99310558609012	8,06370182552311E-08
HSP23-RB	6,89968961308058	0
SXL-RP	6,89650087756734	0,036459660763322
SXL-RY	6,89650087756734	0,036459660763322
OPUS{}1149	6,87157551873943	0,08911253348831
LNCRNA:CR44135-RA	6,7991719703315	0,014677807173933
S{}1293	6,79537732637735	0,07199530401747
HSP27-RA	6,79521309284289	6,49246125659368E-73
IPLA2-VIA-RB	6,77412479122377	0,0919552709938
STV-RG	6,67598290401577	3,39262661861792E-98
DM88{}1659	6,66989079574655	0,098786696090798
HSP67BC-RA	6,46178983465271	1,86071905012492E-41
DNAJ-1-RB	6,04552205533887	6,56196044480973E-199
S{}1347	5,89480444917855	0,011655690268063
OPUS{}21	5,86269210761198	3,69914911873763E-06
OPUS{}4946	5,68242843781199	0,089064572132857
CG13321-RB	5,55357036149302	2,41072830140275E-07
CG11891-RH	5,49395894075582	3,00232414674621E-42
KAZ-M1-RB	5,4497975705096	3,91446825503596E-17
DNAJ-1-RA	5,40976602580168	5,47293305138133E-216
EIP63E-RF	5,30574766759242	0,068440355545508
OPUS{}336	5,27283866196958	0,017748411904531
CG5011-RB	5,21116515976817	2,86023422573165E-26
CG4456-RB	5,09368091430177	6,90155971005701E-10
HSP22-RA	5,09368091430177	6,90155971005701E-10
CULD-RE	5,04323476415571	0,003289524836143
CG14961-RA	5,02765591663458	1,68516356551044E-14
STV-RB	5,00200629024673	1,85250100265104E-33
CG31431-RB	4,73917305718816	0,000219786470915
LSD-2-RF	4,73843624573509	3,30193403990659E-06
LNCRNA:HSROMEGA-RC	4,62264942868015	7,78711204206961E-17
CULD-RC	4,44547263788089	9,77021507734066E-13
CG11790-RB	4,28902117748405	3,27407061554317E-08
LMANVI-RA	4,27877380222446	0,02056087119802
LMANV-RA	4,26865992436655	0,029666048270564
OPUS{}1157	4,20789016722653	0,000419057267849
HSP83-RA	4,11055707339545	7,72616111968633E-80
OPUS{}861	3,80787295549384	1,77987060258128E-07
NOP17L-RC	3,59373950355146	0,001408053446479
LNCRNA:CR44506-RA	3,50653585765628	0,035948049890372
CG6785-RC	3,48739300057147	0,004602395314718
CG13215-RA	3,47998969585084	0,056146536608259
NINAD-RA	3,45901135765616	0,068440355545508
ASNS-RA	3,44879091351864	3,42873036183956E-12
LNCRNA:HSROMEGA-RF	3,44799241332505	1,02738544112257E-05
DOS-RB	3,41873775733098	0,043968110550573
CR13656-RA	3,32348647918632	1,55431646624241E-06
LNCRNA:HSROMEGA-RA	3,31948011940233	5,57885626422201E-33
CG7130-RA	3,27928821199214	6,28734918581983E-12
ASRNA:CR43481-RC	3,18072301985026	1,77440514872513E-12
LNCRNA:CR43650-RA	3,12792526476328	0,012639547567605
OPUS{}1007	2,98866057410701	9,84097199529815E-05
AOX2-RC	2,93061117515677	0,005426569607891
SVP-RA	2,9031194789676	0,038622758599413
CG12224-RD	2,60169317777344	0,000459062401672
CG44251-RA	2,35209878788458	0,079247279228698
LNCRNA:CR43459-RB	2,30514200580789	0,043968110550573
CG5290-RA	2,2704038511438	0,031177813437075
CG45085-RA	2,26090081405612	0,000644283052352
CG8026-RB	2,26090081405612	0,000644283052352
HSP67BA-RA	2,25378591435442	0,017748411904531
STV-RE	2,17280666979964	0,000777519496659
HSC70-3-RE	2,05812841423849	0,084745605147416
REF(2)P-RB	1,96645663728575	0,001097358130588
MFE2-RB	1,81384227067259	0,014008362923289
CG34426-RA	-2,52565803851927	0,087630131377927
CK-RA	-4,90069583097571	0,012025849658349
CRAT-RE	-6,42737751616225	0,053579086888939
ZNT33D-RB	-6,6527434954476	0,022094268167982
RGA-RC	-6,69085734606255	0,098786696090798
MBS-RQ	-6,70741569284997	0,084225285932024
BTZ-RB	-6,80133232668458	0,080736265148509
CAD86C-RD	-6,80854759356147	0,026379246792818
RANBP16-RG	-6,81069373243069	0,025540550266132
GRO-RF	-6,90073159453022	0,006592890438349
AGO3-RF	-6,90262823940418	0,016993100500422
CG44153-RB	-6,94512449730285	0,005426569607891
IH-RK	-6,95651790455237	0,005939990610551
CG15019-RB	-6,95757551318072	0,011394068271674
SP555-RD	-6,99604798327251	0,010871277502074
CG6765-RB	-7,11376325671136	0,006349533902069
KMR-RG	-7,14187592383493	0,002262599990724
CG7059-RC	-7,17002955046281	0,005240902240543
POLI-RB	-7,180443319309	0,019209977225749
CDA5-RF	-7,2277227627741	0,005240902240543
DOP1R2-RB	-7,25238911416945	0,047834415052104
PPD3-RB	-7,43161839415203	0,001049531094548
QUA-RA	-7,53095258621679	0,033651377510141
CG44247-RA	-7,93598673046488	0,001262624627061
MEP-1-RF	-8,01406577669484	0,039175999848206
CG15117-RD	-8,07912153217913	0,000419057267849
PHO-RB	-8,15839683817877	4,52442687375079E-05
SLPR-RA	-8,18911807233664	0,001613317765634
SVR-RG	-8,19533419751581	0,00035865668272
CG31678-RC	-8,23059366300292	5,94023875634786E-06
LIG-RF	-8,23536118022047	4,19086718680515E-05
DOM-RG	-8,25414863690982	9,59087753341098E-05
WND-RA	-8,73290850797135	1,95313909419318E-05
CG8026-RC	-9,3134031204121	1,00309848076272E-08
CG1677-RC	-9,35020665579535	8,03110491871784E-09
CG5011-RA	-9,7571777406455	2,6423682462746E-09
CULD-RA	-9,87680874857899	3,42007323538199E-09
