# Supplementary material for: Whole-Genome and Poly(A)+Transcriptome Analysis of the Drosophila Mutant agnts3 with Cognitive Dysfunctions
Source: Int J Mol Sci. 2024 Sep 13;25(18):9891. doi: 10.3390/ijms25189891 (PMC11432035; doi:10.3390/ijms25189891)
Supplement: Supplementary file 1 [file ijms-25-09891-s001.zip › Supplementary materials/Archive_S3_expression_counts/CS-HMC_agn-HMC_genes.csv]

transcript	CS-HMC_1	CS-HMC_2	CS-HMC_3	AGN-HMC_1	AGN-HMC_2	AGN-HMC_3
FBtr0087976	241.00	274.00	255.00	240.00	215.00	370.00
FBti0020116	0.00	0.00	0.00	0.00	0.00	1.45
FBti0020143	0.00	0.00	0.00	0.00	0.00	0.00
FBti0020155	2.00	0.00	6.86	0.00	0.00	0.00
FBti0020207	0.00	0.00	0.00	0.00	0.00	0.00
FBti0020224	2.00	5.00	0.00	3.83	0.00	0.00
FBti0020225	0.00	0.00	0.00	0.00	0.00	0.00
FBti0020229	0.00	0.00	0.00	0.00	0.00	0.00
FBti0020230	2.00	2.00	2.00	3.00	1.00	1.00
FBti0020240	2.00	0.00	0.00	0.00	1.00	0.00
FBti0020243	0.00	1.00	0.00	0.00	0.00	1.08
FBti0020244	1.00	1.00	0.00	1.00	2.00	0.00
FBti0020249	0.00	0.00	0.00	0.00	0.00	0.00
FBti0019634	0.00	0.00	0.00	0.00	0.00	0.00
FBti0020271	2.00	0.00	0.00	0.00	0.00	0.00
FBti0020273	3.00	1.00	0.00	0.00	1.00	0.00
FBti0020282	0.00	0.00	0.00	0.00	0.00	1.05
FBti0020291	1.00	0.00	0.00	2.00	2.03	4.00
FBti0020301	0.00	0.00	0.00	0.00	0.00	0.00
FBti0019290	0.00	0.00	0.00	0.00	0.00	0.00
FBti0020305	0.00	0.00	1.00	0.00	0.00	0.00
FBti0019309	0.00	0.00	0.00	0.00	0.00	0.00
FBti0020322	0.00	0.00	0.00	0.00	0.00	0.00
FBti0019330	0.00	0.00	0.00	0.00	3.00	0.00
FBti0020323	0.00	0.00	0.00	0.00	0.00	0.00
FBti0019361	0.00	0.00	0.00	0.00	0.00	0.00
FBti0019637	0.00	0.00	0.00	0.00	0.00	0.00
FBti0019418	0.00	0.00	0.00	0.00	0.00	1.47
FBti0019460	0.00	0.00	0.00	0.00	0.00	0.00
FBti0020393	0.00	5.00	1.00	0.00	0.00	0.00
FBti0020403	0.00	0.00	0.00	7.00	9.00	10.00
FBti0020404	0.00	1.20	1.00	0.00	0.00	0.00
FBti0019484	6.00	1.25	0.00	0.00	0.00	0.00
FBti0020415	1.00	0.00	1.00	0.00	2.00	1.33
FBti0019485	8.00	7.00	12.00	10.00	11.00	9.00
FBti0020418	1.00	2.64	0.00	0.00	0.00	0.00
FBti0020419	1.00	1.00	2.00	3.00	3.00	5.00
FBti0020422	7.00	11.00	5.00	6.00	13.00	10.00
FBti0020423	1.40	0.00	0.00	0.00	0.00	0.00
FBti0020432	1.00	0.00	0.00	0.00	0.00	1.00
FBti0020434	7.25	9.69	16.44	16.54	19.60	31.51
FBti0019500	0.00	0.00	0.00	0.00	0.00	0.00
FBti0019502	23.52	19.00	17.00	2.00	7.00	6.00
FBti0019639	0.00	0.00	0.00	0.00	0.00	0.00
FBti0019507	0.00	0.00	0.00	0.00	0.00	0.00
FBti0020437	0.00	0.00	3.00	4.00	5.49	3.23
FBti0020438	9.00	5.00	7.00	6.00	3.00	3.00
FBti0019516	0.00	0.00	0.87	0.00	0.51	0.00
FBti0019518	0.33	0.00	0.00	0.00	0.00	0.00
FBti0020446	0.00	1.91	0.00	0.00	0.00	0.00
FBti0020451	0.00	0.00	0.00	3.09	1.10	0.00
FBti0020452	0.00	0.00	0.00	0.00	0.00	0.00
FBti0059638	0.00	0.00	0.00	0.00	0.00	0.00
FBti0059647	0.00	0.00	0.00	0.00	0.00	0.00
FBti0059649	0.00	1.28	1.08	1.00	0.00	0.00
FBti0059650	0.00	0.00	0.00	0.00	0.00	0.00
FBti0059651	0.00	0.00	0.00	0.00	0.00	0.00
FBti0059678	11.00	13.00	8.00	10.00	12.00	9.00
FBti0059679	0.00	0.00	2.43	0.00	0.25	1.58
FBti0059680	2.00	1.00	1.00	0.00	1.00	4.00
FBti0059681	0.00	0.00	0.00	0.00	0.00	0.00
FBti0059685	0.00	0.00	0.00	0.00	1.17	1.00
FBti0059686	0.00	0.00	0.00	0.00	1.00	0.00
FBti0059688	10.00	13.26	14.00	10.00	11.00	18.34
FBti0059689	0.00	0.00	0.00	0.00	0.00	0.00
FBti0019536	0.00	0.00	0.00	0.00	0.00	0.00
FBti0059779	22.00	32.00	26.00	26.00	33.00	36.00
FBti0059788	0.00	0.00	0.00	0.00	0.00	0.00
FBti0059790	0.00	0.00	0.00	0.00	0.00	0.00
FBti0059795	0.00	0.00	0.00	0.00	0.00	0.00
FBti0059865	0.00	0.00	0.00	0.00	0.00	0.00
FBti0059868	1.00	0.00	0.00	0.00	0.00	0.00
FBti0059875	0.00	0.00	0.00	0.00	0.00	0.00
FBti0059947	0.00	0.00	0.00	0.00	0.00	0.00
FBti0019662	0.00	0.00	0.00	0.00	0.00	0.00
FBti0059986	0.00	0.00	0.00	0.00	0.00	0.00
FBti0060023	0.00	0.00	0.00	0.00	0.00	0.00
FBti0060026	0.00	0.00	0.00	0.00	0.00	0.00
FBti0060028	0.00	0.00	0.00	0.00	0.00	0.00
FBti0060030	0.00	0.00	0.00	0.00	0.00	0.00
FBti0060067	0.00	0.00	0.00	0.00	0.00	0.00
FBti0060068	0.00	0.00	0.00	0.00	0.00	0.00
FBti0060069	0.00	0.00	0.00	0.00	0.00	0.00
FBti0060103	0.00	0.00	0.00	0.00	0.00	0.00
FBti0060145	0.00	0.00	0.00	0.00	0.00	0.00
FBti0060190	0.00	0.00	0.00	0.00	0.00	0.00
FBti0060221	0.00	0.00	0.00	0.00	0.00	0.00
FBti0060238	0.00	0.00	0.00	0.00	0.00	0.00
FBti0060250	0.00	0.00	0.00	0.00	0.00	0.00
FBti0060251	0.00	0.00	0.00	1.00	0.00	0.00
FBti0060272	0.00	0.00	0.00	0.00	0.00	0.00
FBti0060307	0.00	0.00	0.00	0.00	0.00	0.00
FBti0060327	0.00	0.00	0.00	0.00	0.00	0.00
FBti0060328	0.00	0.00	0.00	0.00	0.00	0.00
FBti0060337	0.00	0.00	0.00	0.00	0.00	0.00
FBti0060373	0.00	0.00	2.00	0.00	0.00	0.00
FBti0060389	0.00	0.00	0.00	0.00	0.00	0.00
FBti0019709	0.00	0.00	0.00	0.00	0.00	0.00
FBti0060443	0.00	0.00	0.00	0.00	0.00	0.00
FBti0060458	0.00	1.00	0.00	0.00	0.00	0.00
FBti0060460	0.00	1.00	0.00	0.00	0.00	0.00
FBti0060461	1.00	0.00	0.00	1.00	0.00	0.00
FBti0060462	0.00	1.00	0.00	1.00	0.00	0.00
FBti0060467	0.00	0.00	0.00	0.00	0.00	0.00
FBti0060468	0.00	0.00	0.00	0.00	0.00	0.00
FBti0060469	0.00	0.00	0.00	0.00	0.00	0.00
FBti0060520	0.00	0.00	0.00	0.00	0.00	0.00
FBti0060521	0.00	0.00	0.00	0.00	0.00	0.00
FBti0060553	0.00	2.00	0.00	0.00	0.00	0.00
FBti0060554	0.00	0.00	0.00	0.00	1.00	0.00
FBti0060555	0.00	0.00	0.00	0.00	0.00	0.00
FBti0060556	0.00	0.00	0.00	0.00	0.00	0.00
FBti0060598	0.00	0.00	0.00	0.00	0.00	0.00
FBti0060600	0.00	0.00	0.00	0.00	0.00	0.00
FBti0060601	0.00	0.00	0.00	0.00	0.00	0.00
FBti0060602	0.65	1.00	0.00	0.00	0.00	0.00
FBti0060603	0.00	1.33	1.00	3.41	1.00	1.36
FBti0060604	0.00	0.00	0.00	0.00	0.00	0.00
FBti0060613	0.00	0.00	0.00	0.00	0.00	0.00
FBti0060715	0.00	0.00	0.00	0.00	0.00	0.00
FBti0060734	0.00	0.00	0.00	0.00	0.00	0.00
FBti0019546	0.00	0.00	0.00	0.00	0.00	0.00
FBti0060794	0.00	0.00	0.00	0.00	0.00	0.00
FBti0060832	0.00	0.00	0.00	0.00	0.00	0.00
FBti0060836	0.00	0.00	0.00	0.00	0.00	0.00
FBti0060848	1.00	0.00	0.00	0.00	0.00	1.00
FBti0060849	0.00	0.00	0.00	0.00	0.00	0.00
FBti0060853	0.00	0.00	0.00	0.00	0.00	0.00
FBti0060854	0.00	0.00	0.00	2.00	0.00	0.00
FBti0060876	0.00	0.00	0.00	0.00	0.00	0.00
FBti0060877	0.00	0.00	0.00	0.00	0.00	0.00
FBti0060879	0.00	0.00	0.00	0.00	0.00	0.00
FBti0060886	1.55	2.04	1.29	0.00	0.00	0.00
FBti0060908	0.00	0.00	0.00	0.00	0.00	0.00
FBti0060975	5.00	3.00	1.00	1.00	0.00	4.00
FBti0061303	0.00	0.00	0.00	0.00	0.00	0.00
FBti0061320	0.00	0.00	0.00	0.00	0.00	0.00
FBti0061376	0.00	0.00	0.00	0.00	0.00	0.00
FBti0061506	0.00	0.00	0.00	0.00	0.00	0.00
FBti0061511	3.00	1.00	2.00	2.00	0.00	1.00
FBti0061532	0.00	0.00	0.00	0.00	0.00	0.00
FBti0061568	0.00	0.00	0.00	0.00	0.00	0.00
FBti0061569	0.00	0.00	0.00	0.00	0.00	0.00
FBti0061571	0.00	0.00	0.00	0.00	0.00	0.00
FBti0061665	0.00	0.00	0.00	0.00	0.00	0.00
FBti0061681	0.00	0.00	0.00	0.00	0.00	0.00
FBti0061683	0.00	1.00	0.00	0.00	0.00	0.00
FBti0061684	0.00	0.00	0.00	0.00	0.00	0.00
FBti0061687	0.00	0.00	0.00	0.00	0.00	0.00
FBti0061688	0.00	0.00	0.00	0.00	0.00	0.00
FBti0061690	0.00	0.00	0.00	0.00	0.00	0.00
FBti0061691	0.00	0.00	0.00	0.00	0.00	0.00
FBti0061693	0.00	0.00	0.00	0.00	0.00	0.00
FBti0061705	0.00	0.00	0.00	0.00	0.00	0.00
FBti0061712	0.00	0.00	0.00	0.00	0.00	0.00
FBti0061714	0.00	0.00	0.00	0.00	0.00	0.00
FBti0061716	4.00	2.00	3.00	0.00	1.00	3.00
FBti0061726	0.00	0.00	1.00	1.00	0.00	0.00
FBti0061728	1.00	0.00	0.00	0.00	0.00	1.00
FBti0061733	0.00	0.00	0.00	0.00	0.00	0.00
FBti0061736	0.00	0.00	0.00	1.00	0.00	0.00
FBti0061738	0.00	0.00	0.00	0.00	0.00	0.00
FBti0061740	0.00	0.00	0.00	0.00	0.00	0.00
FBti0061743	0.00	0.00	0.00	0.00	0.00	0.00
FBti0061745	0.00	0.00	0.00	0.00	0.00	0.00
FBti0061747	0.00	0.00	0.00	0.00	0.00	0.00
FBti0061748	0.00	0.00	0.00	0.00	0.00	0.00
FBti0061749	0.00	0.00	0.00	0.00	0.00	0.00
FBti0061750	0.00	0.00	0.00	0.00	0.00	0.00
FBti0061751	0.00	0.00	0.00	0.00	0.00	0.00
FBti0061786	0.00	0.00	0.00	0.00	0.00	0.00
FBti0061789	0.00	0.00	0.00	0.00	0.00	0.00
FBti0061792	0.00	0.00	0.00	0.00	0.00	0.00
FBti0019770	0.00	0.00	0.00	0.00	0.00	0.00
FBti0061958	2.00	0.00	2.00	2.00	0.00	0.00
FBti0061960	0.00	0.00	0.00	0.00	0.00	0.00
FBti0019771	0.00	0.00	0.00	0.00	0.00	0.00
FBti0062136	0.00	0.00	0.00	0.00	0.00	0.00
FBti0062138	4.00	4.00	2.00	4.00	2.00	1.00
FBti0062143	0.00	0.00	0.00	0.00	0.00	0.00
FBti0062161	0.00	0.00	0.00	0.00	0.00	0.00
FBti0062163	0.00	0.00	0.00	0.00	0.00	0.00
FBti0062167	0.00	0.00	0.00	0.00	0.00	0.00
FBti0062174	1.00	0.00	0.00	0.00	0.00	0.00
FBti0062187	4.00	3.00	1.00	1.00	2.00	0.00
FBti0062210	0.00	0.00	0.00	0.00	0.00	0.00
FBti0062237	0.00	0.00	0.00	0.00	0.00	0.00
FBti0062238	0.00	0.00	0.00	0.00	0.00	0.00
FBti0062239	0.00	0.00	0.00	0.00	0.00	0.00
FBti0019780	0.00	0.00	1.70	0.00	0.00	0.00
FBti0062309	0.00	0.00	0.00	0.00	0.00	0.00
FBti0062370	0.00	0.00	0.00	0.00	0.00	0.00
FBti0062386	0.00	0.00	0.00	0.00	0.00	0.00
FBti0062410	0.00	0.00	0.00	0.00	0.00	0.00
FBti0062411	0.00	0.00	0.00	0.00	0.00	0.00
FBti0062412	0.00	0.00	0.00	0.00	0.00	0.00
FBti0062434	0.00	0.00	0.00	0.00	0.00	0.00
FBti0019799	0.00	0.00	2.00	0.00	0.00	0.00
FBti0062597	0.00	0.00	0.00	0.00	0.00	0.00
FBti0062600	0.00	0.00	0.00	0.00	0.00	0.00
FBti0062601	0.00	0.00	0.00	0.00	0.00	0.00
FBti0062603	0.00	0.00	0.00	0.00	0.00	0.00
FBti0062606	0.00	0.00	0.00	0.00	0.00	0.00
FBti0062607	0.00	0.00	0.00	0.00	2.00	0.00
FBti0062610	0.00	0.00	0.00	0.00	0.00	0.00
FBti0062612	0.00	0.00	0.00	0.00	0.00	0.00
FBti0062614	0.00	0.00	0.00	0.00	0.00	0.00
FBti0062668	0.00	0.00	0.00	0.00	0.00	0.00
FBti0062726	1.00	1.00	0.00	0.00	0.00	0.00
FBti0062751	0.00	0.00	0.00	0.00	0.00	0.00
FBti0062752	0.00	0.00	0.00	0.00	0.00	0.00
FBti0062753	0.00	0.00	0.00	0.00	0.00	0.00
FBti0062754	0.00	0.00	0.00	0.00	0.00	0.00
FBti0062777	0.00	0.00	0.00	0.00	0.00	0.00
FBti0062778	0.00	0.00	0.00	0.00	0.00	0.00
FBti0062779	0.00	0.00	0.00	0.00	0.00	0.00
FBti0062808	1.00	1.00	0.00	2.00	0.00	1.00
FBti0062810	0.00	0.00	0.00	0.00	0.00	0.00
FBti0062812	0.00	0.00	0.00	0.00	0.00	0.00
FBti0062813	2.00	2.00	2.00	1.00	3.00	5.00
FBti0062827	0.00	0.00	0.00	0.00	0.00	0.00
FBti0062831	4.00	2.00	4.00	4.00	6.00	6.00
FBti0062833	0.00	0.00	0.00	0.00	0.00	0.00
FBti0019825	0.00	0.00	0.00	2.17	0.00	0.00
FBti0062871	0.00	0.00	0.00	0.00	0.00	0.00
FBti0062874	0.00	0.00	0.00	0.00	0.00	0.00
FBti0062875	0.00	0.00	0.00	1.00	0.00	1.00
FBti0019828	0.00	0.00	0.00	0.00	0.00	0.00
FBti0062979	0.00	0.00	0.00	0.00	0.00	0.00
FBti0062980	0.00	0.00	0.00	0.00	0.00	0.00
FBti0019831	0.00	0.00	0.00	0.00	0.00	0.00
FBti0063022	0.00	0.00	0.00	0.00	0.00	0.00
FBti0063060	0.00	0.00	0.00	0.00	0.00	0.00
FBti0063061	0.00	0.00	0.00	2.00	5.46	2.31
FBti0063065	2.00	1.00	0.00	11.07	10.07	7.00
FBti0019839	0.00	0.00	0.00	0.00	0.00	0.00
FBti0019840	0.00	0.00	0.00	0.00	0.00	0.00
FBti0019841	0.00	0.00	0.00	0.00	0.00	0.00
FBti0063103	0.00	0.00	0.00	0.00	0.00	0.00
FBti0019842	0.00	0.10	0.00	6.16	1.04	4.19
FBti0063127	0.00	0.00	0.00	0.00	0.00	0.00
FBti0063194	0.00	0.00	0.00	0.00	0.00	0.00
FBti0063200	0.00	0.00	0.00	0.00	0.00	0.00
FBti0019847	1.00	0.00	0.00	0.00	0.00	0.00
FBti0019243	1.00	0.00	2.00	0.00	0.00	0.00
FBti0063369	0.00	2.00	5.00	3.00	2.00	5.00
FBti0063452	2.00	2.00	0.00	1.00	2.00	1.00
FBti0019857	0.00	0.00	0.00	1.00	1.00	2.25
FBti0063534	0.00	0.00	0.00	1.00	0.00	0.00
FBti0063540	4.00	6.00	6.00	3.00	5.00	3.00
FBti0019861	0.00	0.00	1.00	0.00	0.00	0.00
FBti0063541	0.00	0.00	0.00	0.00	0.00	0.00
FBti0019864	0.00	0.00	0.00	0.00	0.00	0.00
FBti0063672	0.00	0.00	0.00	0.00	0.00	0.00
FBti0063739	0.00	0.00	0.00	0.00	0.00	0.00
FBti0063740	0.00	0.00	0.00	0.00	0.00	0.00
FBti0063741	0.00	0.00	0.00	0.00	0.00	0.00
FBti0063749	0.00	0.00	0.00	0.00	0.00	0.00
FBti0019876	0.00	0.00	0.00	0.00	0.00	2.00
FBti0063783	0.00	0.00	0.00	0.00	0.00	0.00
FBti0019262	0.00	0.00	0.00	0.00	0.00	0.00
FBti0063942	0.00	0.00	0.00	0.00	0.00	0.00
FBti0063945	0.00	0.00	0.00	0.00	0.00	0.00
FBti0063947	0.00	0.00	0.00	0.00	0.00	0.00
FBti0063949	0.00	0.00	0.00	0.00	0.00	0.00
FBti0063951	0.00	0.00	0.00	0.00	0.81	0.00
FBti0063953	0.00	0.00	0.00	0.00	0.00	0.00
FBti0063955	0.00	0.00	0.00	2.00	0.00	1.00
FBti0063957	0.00	0.00	0.00	0.00	0.00	0.00
FBti0064081	0.00	0.00	0.00	0.00	0.00	0.00
FBti0064083	0.00	0.00	0.00	0.00	0.00	0.00
FBti0064097	0.00	0.00	0.00	0.00	0.00	0.00
FBti0064130	2.00	0.00	2.00	1.00	0.00	0.00
FBti0064132	0.00	0.00	0.00	0.00	0.00	0.00
FBti0064134	0.00	0.00	0.00	0.00	0.00	0.00
FBti0064152	0.00	0.00	0.00	0.00	0.00	0.00
FBti0064153	0.00	0.00	0.00	0.00	0.00	0.00
FBti0064160	0.00	0.00	0.00	0.00	0.00	0.00
FBti0019896	0.00	0.00	0.00	0.00	0.00	0.00
FBti0064172	0.00	0.00	0.00	0.00	0.00	0.00
FBti0064253	0.00	0.00	0.00	0.00	0.00	0.00
FBti0064309	0.00	0.00	0.00	0.00	0.00	0.00
FBti0215082	0.00	0.00	0.00	0.00	0.00	0.00
FBti0215083	0.00	0.00	0.00	0.00	0.00	0.00
FBti0215084	0.00	0.00	0.00	0.00	0.00	0.00
FBti0215085	0.00	1.00	0.00	0.00	0.00	0.00
FBti0215086	2.00	0.00	0.00	0.00	0.00	0.00
FBti0215087	0.00	0.00	0.00	0.00	1.00	0.00
FBti0215088	0.00	0.00	0.00	0.00	0.00	0.00
FBti0215089	0.00	0.00	0.00	0.00	0.00	0.00
FBti0215090	0.00	0.00	0.00	0.00	0.00	0.00
FBti0215091	0.00	0.00	0.00	0.00	0.00	0.00
FBti0215092	0.00	0.00	0.00	0.00	0.00	0.00
FBti0215093	0.00	0.00	0.00	0.00	0.00	1.00
FBti0215094	0.00	0.00	0.00	0.00	0.00	0.00
FBti0215095	0.00	0.00	1.33	0.00	4.51	2.89
FBti0215096	0.00	4.80	0.03	3.50	7.05	2.89
FBti0215097	0.00	0.00	0.00	0.00	0.00	0.00
FBti0215098	0.00	0.00	0.00	0.00	0.00	0.00
FBti0215099	0.00	1.00	0.00	0.00	0.00	0.00
FBti0215100	1.00	0.00	0.00	2.43	0.00	1.63
FBti0215101	0.00	1.00	1.00	0.00	0.00	0.00
FBti0215102	0.00	0.00	0.00	0.00	1.00	1.00
FBti0215103	0.00	0.00	0.00	1.00	0.00	1.00
FBti0215104	37.00	35.00	49.00	23.00	12.00	28.00
FBti0215105	0.00	0.00	0.00	0.00	0.00	0.00
FBti0215106	0.00	0.00	0.00	0.00	0.00	0.00
FBti0215107	0.00	0.00	0.00	0.00	0.00	0.00
FBti0215108	0.00	0.00	0.00	0.00	0.00	2.00
FBti0215109	0.00	0.00	1.00	1.97	3.39	0.00
FBti0215110	11.79	12.00	18.93	10.90	5.99	8.84
FBti0215111	0.00	4.00	0.00	4.65	5.20	6.45
FBti0215112	0.00	0.00	0.00	1.42	0.00	0.00
FBti0215113	0.00	0.00	0.00	1.29	0.00	2.68
FBti0215114	1.00	1.00	2.00	1.00	0.00	0.00
FBti0215115	0.00	0.00	1.00	0.00	4.00	4.00
FBti0215116	18.00	19.00	20.00	21.00	19.00	16.00
FBti0215117	0.00	0.00	0.00	0.00	0.00	0.00
FBti0215118	0.00	0.00	0.00	0.00	0.00	0.00
FBti0215119	0.00	0.00	0.00	0.00	0.00	0.00
FBti0215120	0.00	0.00	0.00	0.00	1.00	0.00
FBti0215121	1.00	1.00	1.00	0.00	0.00	0.00
FBti0215122	5.00	1.00	1.00	1.00	0.00	1.00
FBti0215123	0.00	0.00	0.00	0.00	0.00	0.00
FBti0215124	0.00	1.67	0.00	0.00	0.00	0.00
FBti0215125	1.00	1.89	2.00	1.00	0.00	0.00
FBti0215126	1.42	0.00	0.00	0.00	0.00	1.22
FBti0215127	1.00	3.00	2.00	0.00	0.00	1.00
FBti0215128	2.00	2.00	1.00	2.00	0.00	2.00
FBti0215129	0.00	0.00	0.00	0.00	1.00	0.00
FBti0215130	0.00	0.00	0.00	0.00	0.00	0.00
FBti0215131	0.00	0.00	0.00	0.00	0.00	0.00
FBti0215132	5.00	0.00	0.00	0.00	0.00	1.00
FBti0215133	0.00	0.00	0.00	0.00	0.00	0.00
FBti0215134	0.00	0.00	0.00	0.00	0.00	0.00
FBti0215135	1.00	0.00	0.00	0.00	0.00	1.00
FBti0215136	0.00	0.00	0.00	0.00	0.00	0.00
FBti0215137	1.00	0.00	0.00	0.00	0.00	1.00
FBti0215138	0.00	2.00	0.00	0.00	0.00	0.00
FBti0019902	0.00	0.00	0.00	0.00	0.00	0.00
FBti0215139	9.00	7.00	7.00	3.00	4.00	9.00
FBti0215140	0.00	0.00	0.00	0.00	0.00	0.00
FBti0215141	0.00	0.50	0.00	0.00	0.00	0.00
FBti0215142	0.00	0.00	0.00	0.00	0.00	0.00
FBti0215143	0.00	0.00	0.00	0.00	0.00	0.00
FBti0215144	0.00	0.00	0.00	0.00	0.00	0.00
FBti0215145	0.00	0.00	0.00	0.00	0.00	0.00
FBti0215146	0.00	0.00	0.00	0.00	0.00	0.00
FBti0215147	0.00	0.00	0.00	0.00	0.00	0.00
FBti0215148	0.00	0.00	0.00	0.00	0.00	0.00
FBti0215149	0.00	0.00	0.00	0.00	0.00	0.00
FBti0215150	3.00	2.00	3.51	8.00	8.00	18.00
FBti0215151	0.00	0.00	0.00	0.00	1.00	2.00
FBti0215152	0.00	0.00	1.14	0.00	1.00	0.00
FBti0215153	0.00	0.00	0.00	0.00	0.00	0.00
FBti0215154	0.00	0.00	0.00	0.00	1.00	0.00
FBti0215155	0.00	0.00	0.00	0.00	0.00	0.00
FBti0215156	0.00	0.00	2.63	3.50	0.00	0.00
FBti0215157	0.00	0.00	0.00	0.00	0.00	0.00
FBti0215158	0.00	0.00	1.00	0.00	0.00	0.00
FBti0215159	1.00	1.00	1.00	1.00	0.00	0.00
FBti0215160	0.00	0.00	0.00	0.00	0.00	0.00
FBti0215161	0.00	0.00	0.00	1.05	1.01	1.00
FBti0215162	0.00	0.00	0.00	0.00	0.00	0.00
FBti0215163	0.00	0.00	0.00	0.00	0.00	0.00
FBti0215164	0.00	0.00	0.00	0.00	0.00	0.00
FBti0215165	0.00	0.00	0.00	0.00	0.00	0.00
FBti0215166	6.00	2.00	1.00	3.00	2.00	7.00
FBti0215167	1.00	0.00	0.00	0.00	0.00	0.00
FBti0215168	0.00	0.00	0.00	0.00	0.00	1.25
FBti0215169	0.00	0.00	0.00	0.00	0.00	0.00
FBti0215170	0.00	0.00	0.00	0.00	0.00	0.00
FBti0215171	0.00	0.00	0.00	0.00	0.00	0.00
FBti0215172	0.00	0.00	0.00	0.00	0.00	0.00
FBti0215173	0.00	0.00	0.00	0.00	0.00	0.00
FBti0215174	1.00	0.00	0.00	0.00	0.00	0.00
FBti0215175	0.00	0.00	0.00	0.00	0.00	0.00
FBti0215176	0.00	0.00	0.00	0.00	0.00	0.00
FBti0215177	0.00	0.00	0.00	0.00	0.00	0.00
FBti0215178	0.00	0.00	0.00	0.00	0.00	0.00
FBti0215179	0.00	0.00	0.00	0.00	0.00	0.00
FBti0215180	0.00	0.00	0.00	0.00	0.00	0.00
FBti0215181	0.00	0.00	0.00	0.00	0.00	0.00
FBti0215182	0.00	0.00	0.00	0.00	0.00	0.00
FBti0215183	0.00	0.00	0.00	0.00	0.00	0.00
FBti0215184	1.00	0.00	0.00	0.00	0.00	0.00
FBti0215185	0.00	0.00	0.00	0.00	0.00	0.00
FBti0215186	0.00	0.00	0.00	0.00	0.00	0.00
FBti0215187	0.00	0.00	0.00	0.00	0.00	0.00
FBti0215188	0.00	1.00	0.00	0.00	0.00	0.00
FBti0215189	0.00	0.00	0.00	0.00	0.00	0.00
FBti0215190	0.00	0.00	0.00	0.00	0.00	0.00
FBti0215191	1.00	1.00	1.00	0.00	0.00	0.00
FBti0215192	0.00	0.00	0.00	0.00	0.00	0.00
FBti0215193	0.00	0.00	0.00	0.00	0.00	0.00
FBti0215194	0.00	0.00	0.00	0.00	0.00	0.00
FBti0215195	1.00	0.00	2.00	0.00	0.00	0.00
FBti0215196	0.00	0.00	0.00	0.00	0.38	0.00
FBti0215197	0.00	0.00	0.00	0.00	0.38	0.61
FBti0215198	0.00	0.00	0.00	0.00	0.38	0.61
FBti0215199	0.00	0.00	1.00	0.00	0.00	0.00
FBti0215200	0.00	0.00	0.00	0.00	0.00	0.00
FBti0215201	0.00	0.00	0.00	0.00	0.00	0.00
FBti0215202	0.00	0.00	0.00	0.00	0.00	0.00
FBti0215203	2.00	3.00	4.00	5.00	6.00	4.00
FBti0215204	0.00	0.00	0.00	0.00	0.00	0.00
FBti0215205	1.16	0.00	0.00	0.00	0.00	0.00
FBti0215206	0.00	0.00	0.00	0.00	0.00	0.00
FBti0215207	2.58	0.00	0.00	0.00	0.00	0.00
FBti0215208	0.00	0.00	0.00	0.00	0.00	9.00
FBti0215209	0.00	0.00	0.00	0.00	0.00	0.00
FBti0215210	0.00	0.00	0.00	0.00	0.00	0.00
FBti0215211	0.00	0.00	0.00	0.00	0.00	0.00
FBti0215212	0.00	0.00	0.00	0.00	0.00	0.00
FBti0215213	3.00	1.00	3.00	0.00	0.00	4.00
FBti0215214	1.00	0.00	1.00	0.00	0.00	0.00
FBti0215215	0.00	0.00	0.00	0.00	0.00	0.00
FBti0215216	0.00	0.00	0.00	0.00	0.00	0.00
FBti0215217	0.00	0.00	0.00	0.00	0.00	0.00
FBti0215218	0.00	0.00	0.00	0.00	0.00	0.00
FBti0019905	25.00	28.00	39.00	1.00	2.00	4.00
FBti0215219	0.00	0.00	0.00	0.00	0.00	1.02
FBti0215220	0.00	0.00	0.00	0.00	0.00	0.00
FBti0215221	0.00	0.00	0.00	0.00	0.00	0.00
FBti0215222	0.00	0.00	0.00	0.00	0.00	0.00
FBti0215223	1.00	0.00	1.00	0.00	0.00	0.00
FBti0215224	0.00	0.00	0.00	0.00	0.00	2.00
FBti0215225	0.00	0.00	0.00	0.00	1.00	0.00
FBti0215226	0.00	0.00	0.00	0.00	0.00	0.00
FBti0215227	0.00	0.00	0.00	0.00	0.00	0.00
FBti0215228	0.00	0.00	0.00	0.00	1.00	0.00
FBti0215229	0.00	0.50	0.00	1.00	0.00	0.00
FBti0215230	0.00	1.00	0.00	0.00	0.00	0.00
FBti0215231	0.00	0.00	0.00	0.00	0.00	0.00
FBti0215232	0.00	0.00	0.00	0.00	0.00	0.00
FBti0215233	0.00	0.00	0.00	0.00	0.00	0.00
FBti0215234	0.00	0.00	0.00	0.00	0.00	0.00
FBti0215235	0.00	0.00	0.00	0.00	0.00	0.00
FBti0215236	0.00	0.00	0.00	0.00	0.00	0.00
FBti0215237	0.00	0.00	0.00	0.00	0.00	0.00
FBti0215238	0.00	0.00	0.00	0.00	0.00	0.00
FBti0215239	0.00	0.00	0.00	0.00	0.00	0.00
FBti0215240	0.00	0.00	0.00	0.00	0.00	0.00
FBti0215241	0.00	0.00	0.00	0.00	0.00	0.00
FBti0215242	0.00	0.00	0.00	0.00	0.00	0.00
FBti0215243	0.00	0.00	0.00	0.00	0.00	0.00
FBti0215244	0.00	0.00	0.00	0.00	0.00	0.00
FBti0215245	0.00	0.00	0.00	0.00	0.00	0.00
FBti0215246	0.00	0.00	0.00	0.00	0.00	0.00
FBti0215247	0.00	0.00	0.00	0.00	0.00	0.00
FBti0215248	0.00	0.00	0.00	0.00	0.00	0.00
FBti0215249	0.00	0.00	0.00	0.00	0.00	0.00
FBti0215250	0.00	0.00	0.00	0.00	0.00	0.00
FBti0215251	0.00	0.00	0.00	0.00	0.00	0.00
FBti0215252	0.00	0.00	0.00	0.00	0.00	0.00
FBti0215253	0.00	0.00	0.00	0.00	0.00	0.00
FBti0215254	0.00	0.00	0.00	0.00	0.00	0.00
FBti0215255	0.00	0.00	0.00	0.00	0.00	0.00
FBti0215256	0.00	0.00	0.00	0.00	0.00	0.00
FBti0215257	0.00	0.00	0.00	0.00	0.00	0.00
FBti0215258	0.00	0.00	0.00	0.00	0.00	0.00
FBti0215259	0.00	0.00	0.00	0.00	0.00	0.00
FBti0215260	0.00	0.00	0.00	0.00	0.00	0.00
FBti0215261	0.00	0.00	0.00	0.00	0.00	0.00
FBti0215262	0.00	0.00	0.00	1.00	12.00	7.00
FBti0215263	0.00	0.00	0.00	0.00	0.00	0.00
FBti0215264	0.00	0.00	0.00	0.00	1.00	0.00
FBti0215265	0.00	0.00	0.00	0.00	0.00	0.00
FBti0215266	1.00	0.00	0.00	0.00	0.00	0.00
FBti0215267	0.00	0.00	0.00	0.00	0.00	0.00
FBti0215268	0.00	0.00	0.00	0.00	0.00	0.00
FBti0215376	0.00	0.00	0.00	0.00	0.00	0.00
FBti0019916	0.00	0.00	1.00	1.59	1.00	1.31
FBti0019917	1.00	0.00	0.00	0.00	0.00	0.00
FBti0019920	1.00	1.00	1.00	1.00	0.00	3.00
FBti0019922	1.00	1.76	1.00	1.00	1.00	0.00
FBti0019937	0.00	0.00	0.00	0.00	0.00	1.00
FBti0019939	0.00	0.00	0.00	0.00	0.00	0.00
FBti0019275	0.00	0.00	0.00	0.00	0.00	0.92
FBti0019969	7.00	10.00	10.00	18.00	24.00	23.00
FBti0019595	1.00	1.00	1.00	0.00	0.00	0.00
FBti0019978	0.00	0.00	0.00	0.00	0.00	0.00
FBti0019279	0.00	0.00	0.00	0.00	0.00	0.00
FBti0019992	0.00	0.00	0.00	0.00	0.00	0.00
FBti0019993	0.00	0.00	0.00	0.00	0.00	0.00
FBti0020017	0.00	0.00	0.00	0.00	0.00	0.00
FBti0020018	9.00	8.00	11.00	0.00	0.00	1.00
FBti0019613	40.00	64.10	46.78	57.31	45.84	72.13
FBti0019494	12.00	16.00	13.00	19.00	13.00	7.00
FBti0020405	0.00	0.00	0.00	0.00	0.00	0.00
RR42071	0.00	0.00	2.46	0.00	2.99	0.00
RR46410	11.00	8.00	9.84	8.00	0.01	10.00
FBti0020414	0.00	3.75	6.22	0.00	0.00	0.00
FBti0019472	0.00	0.00	0.00	1.00	0.00	1.00
FBtr0083565	3289.00	3642.00	3307.00	3641.00	2982.00	4377.00
FBtr0088412	3999.00	4764.00	4447.00	5132.00	3576.00	5143.00
FBtr0082909	31.00	57.00	64.00	65.00	30.00	82.00
FBti0020174	4.76	9.64	7.28	7.43	7.60	6.59
FBti0020227	1.00	2.28	2.37	1.00	2.00	3.57
FBti0019299	0.00	1.26	0.00	1.09	2.74	0.00
FBti0019053	0.00	0.00	0.00	0.00	1.92	0.00
FBti0019354	2.56	3.32	0.00	7.43	2.59	9.75
FBti0059975	0.00	1.00	0.00	0.00	0.00	0.00
FBti0060121	0.00	0.00	0.00	0.00	0.00	0.00
FBti0060473	2.73	0.26	0.00	0.54	0.00	0.00
FBti0060705	0.00	0.00	0.00	0.00	0.00	0.00
FBti0060995	0.00	0.00	0.00	0.00	0.00	0.00
FBti0061074	0.70	1.09	0.73	0.00	0.00	0.00
FBti0019563	0.00	3.26	0.00	21.22	10.25	10.98
FBti0062476	0.00	0.00	0.00	0.00	0.00	0.00
FBti0063581	0.00	0.00	0.00	0.00	0.00	0.00
FBti0064268	0.00	0.00	0.00	9.09	0.00	0.00
FBti0215269	0.00	0.00	0.00	0.00	0.00	0.00
FBti0215270	0.30	4.69	2.64	5.80	0.00	4.72
FBti0215271	5.48	5.61	11.03	2.39	5.36	5.89
FBti0215272	0.00	0.00	0.00	0.00	0.00	0.00
FBti0215379	0.00	0.00	2.25	0.00	3.17	0.00
FBti0018861	13.48	27.28	20.75	32.14	14.48	35.46
FBti0018862	9.69	2.00	23.13	0.00	1.90	0.00
FBti0020019	1.90	0.00	0.00	0.00	0.00	0.00
FBti0020086	3.65	9.97	3.45	6.73	6.42	13.30
FBti0020090	0.00	0.17	4.26	0.00	0.00	0.00
RR47158	7.00	2.28	4.58	9.55	8.00	7.96
RR48333	1.00	1.07	1.13	3.07	0.00	2.35
RR48352	0.00	0.00	1.59	0.00	1.00	0.00
RR48369	0.00	0.00	2.25	0.00	3.17	0.00
FBti0019679	0.00	0.00	0.00	0.00	0.00	0.00
FBti0060161	0.00	0.00	0.00	0.00	0.00	0.00
FBti0060279	0.00	0.00	0.00	0.00	0.00	0.00
FBti0060280	96.04	108.71	66.36	272.69	209.00	298.79
FBti0060292	0.00	0.00	0.00	0.00	0.00	0.00
FBti0060404	0.00	0.00	0.00	0.00	0.00	0.00
FBti0061162	0.00	0.00	0.00	0.00	0.00	0.00
FBti0061329	0.00	0.00	0.00	0.00	0.00	0.00
FBti0061810	0.00	0.00	0.00	0.00	0.00	0.00
FBti0063442	0.00	0.00	0.00	0.00	0.00	0.00
FBti0063690	0.00	0.00	0.00	0.00	0.00	0.00
FBti0063807	0.00	0.00	0.00	0.00	0.00	0.00
RR43083	44.22	81.25	48.37	133.74	48.37	142.80
RR43316	1.64	1.80	0.00	10.59	4.21	8.01
RR48331	23.50	37.50	50.26	96.05	85.74	102.10
FBti0020325	263.59	284.75	221.01	569.67	486.08	743.79
FBtr0346892	0.00	1.32	0.00	1.27	0.00	0.00
FBtr0346900	1.64	0.00	0.00	0.00	0.00	0.00
FBtr0346874	1628.16	1938.91	1453.49	2119.31	860.95	739.32
FBtr0346878	34.00	17.07	0.00	598.71	359.34	300.59
FBtr0346882	0.00	0.00	0.00	0.00	0.00	0.00
FBtr0086309	230.00	267.00	257.00	300.00	236.00	325.00
FBtr0075766	837.00	991.00	940.00	1018.00	796.00	1041.00
FBtr0346871	2.17	2.23	1.08	1.11	2.11	0.00
FBtr0346896	0.00	1.06	1.06	0.00	0.00	1.07
FBtr0346904	0.00	0.00	0.00	0.00	0.00	0.00
FBtr0346886	0.00	1.01	0.00	0.00	0.00	0.00
FBtr0346872	111.53	249.46	183.30	13.11	0.00	33.49
FBtr0346888	0.00	0.00	0.00	0.00	0.00	0.00
FBtr0346891	0.00	0.00	0.00	0.00	0.00	0.00
FBtr0346895	0.00	1.16	0.00	0.00	1.12	0.00
FBtr0346903	0.00	0.00	0.00	0.00	0.00	0.00
FBtr0346902	0.00	0.00	0.00	0.00	0.00	0.00
FBtr0346876	0.00	0.00	0.00	0.00	0.00	0.00
FBtr0346885	2909.29	3234.99	2317.77	4481.75	2130.99	1919.06
FBti0020126	0.00	0.00	0.00	0.00	0.00	0.00
FBti0019623	0.00	0.00	0.00	0.00	0.00	1.00
FBti0019628	0.00	0.00	0.00	0.00	0.00	5.65
FBti0020216	0.00	0.00	0.00	0.00	0.00	0.00
FBti0020218	0.00	0.00	0.00	0.00	0.00	0.00
FBti0019052	0.00	0.00	0.00	4.76	0.00	0.00
FBti0019333	0.00	0.00	0.00	0.00	0.00	0.00
FBti0019341	0.00	0.00	0.00	0.00	0.00	0.00
FBti0019349	0.00	0.00	0.00	0.00	0.00	0.00
FBti0019353	0.00	0.00	0.00	0.00	0.00	4.08
FBti0019356	0.00	0.00	0.00	3.20	2.00	0.00
FBti0019434	0.00	0.00	0.00	0.00	0.00	0.00
FBti0019445	0.00	0.00	0.00	1.27	1.23	0.00
FBti0019078	0.00	0.00	0.00	0.00	0.00	3.04
FBti0059648	1.00	1.00	1.00	1.00	0.00	0.00
FBti0059706	0.00	0.00	0.00	18.19	4.59	11.49
FBti0059707	4.56	0.00	4.59	5.80	0.00	6.51
FBti0059782	0.00	0.00	1.00	0.00	1.00	0.00
FBti0019648	1.00	0.00	0.00	0.65	0.00	0.00
FBti0059983	0.00	0.00	0.00	0.00	0.00	0.00
FBti0060428	0.00	0.00	0.00	0.00	0.00	0.00
FBti0060431	0.00	0.00	0.00	0.00	0.00	0.00
FBti0060432	0.00	0.00	0.00	0.00	0.00	0.00
FBti0019734	0.00	0.00	0.00	0.00	0.00	0.00
FBti0019735	0.00	0.00	0.00	3.48	1.35	4.25
FBti0060717	0.00	0.00	0.00	0.00	0.00	0.00
FBti0019744	0.00	0.00	0.00	0.00	0.00	0.00
FBti0019745	0.00	0.00	0.00	0.00	0.00	1.11
FBti0060827	0.00	0.00	0.00	0.00	0.00	0.00
FBti0060885	3.00	1.00	2.00	1.00	0.00	3.00
FBti0060920	0.00	0.00	0.00	0.00	1.00	0.00
FBti0019749	0.00	0.00	0.00	0.00	0.00	0.00
FBti0019750	0.00	0.00	0.00	0.00	0.00	0.00
FBti0019135	0.00	0.00	0.00	0.00	0.00	0.00
FBti0061315	0.00	0.00	1.00	0.00	0.00	0.00
FBti0061316	0.00	0.00	0.00	0.00	0.00	0.00
FBti0061323	0.00	0.00	0.00	0.00	0.00	0.00
FBti0019754	0.00	0.00	1.39	0.00	0.00	0.00
FBti0019756	0.00	0.00	0.00	0.14	13.19	0.00
FBti0019758	0.00	0.00	0.00	0.00	0.00	0.00
FBti0061546	0.00	0.00	0.00	0.00	0.00	0.00
FBti0061636	1.00	0.00	0.00	0.00	0.00	0.00
FBti0019762	2.06	0.91	2.14	0.00	0.00	0.00
FBti0061866	0.00	0.00	0.00	0.00	0.00	0.00
FBti0061868	0.00	0.00	0.00	0.00	0.00	0.00
FBti0019184	0.00	0.00	0.00	0.00	0.00	0.00
FBti0062100	0.00	0.00	0.00	0.00	0.00	0.00
FBti0062103	0.00	2.00	1.00	19.00	9.00	22.00
FBti0019201	0.00	0.00	0.00	0.00	0.00	2.00
FBti0062349	0.00	0.00	0.00	0.00	0.00	0.00
FBti0062350	0.00	0.00	0.00	0.00	0.00	0.00
FBti0062351	0.00	0.00	0.00	0.00	0.00	0.00
FBti0062352	0.00	2.00	0.00	0.00	0.00	0.00
FBti0062353	1.38	0.00	2.79	0.00	2.77	1.39
FBti0062681	0.00	0.00	1.00	1.00	1.00	0.00
FBti0062683	0.00	0.00	0.00	0.00	0.00	0.00
FBti0062696	1.00	1.00	0.00	2.00	2.00	0.00
FBti0019567	0.00	0.00	0.00	0.00	0.00	0.00
FBti0019237	2.00	2.00	1.00	0.00	2.00	0.00
FBti0019242	1.00	1.00	2.00	0.00	0.00	0.00
FBti0063510	0.00	0.00	0.00	0.00	0.00	0.00
FBti0063914	0.00	0.00	0.00	0.00	0.00	0.00
FBti0019525	0.00	0.00	0.00	0.00	0.00	0.00
FBti0064133	0.00	0.00	0.00	0.00	0.00	0.00
FBti0019580	0.00	0.00	0.00	0.00	0.00	1.97
FBti0064227	0.00	0.00	0.00	0.00	0.00	0.00
FBti0215273	1.00	0.00	0.00	0.00	0.00	2.00
FBti0215274	0.00	0.29	0.93	8.32	0.00	10.71
FBti0215275	0.00	0.00	0.00	0.00	1.00	0.00
FBti0215276	0.00	0.00	0.00	6.81	8.39	7.92
FBti0215277	0.00	0.00	0.00	0.00	0.00	0.00
FBti0215278	1.00	1.56	0.00	0.00	0.00	1.24
FBti0215279	0.00	0.00	0.00	2.09	0.00	1.72
FBti0215393	0.00	0.00	0.00	2.26	0.00	4.21
FBti0019591	0.00	0.00	0.00	0.00	0.00	0.00
FBti0019975	0.00	0.00	0.00	0.00	0.00	0.00
FBti0019977	0.00	0.00	0.00	0.00	0.00	0.00
FBti0018865	0.00	0.00	0.00	0.00	0.00	1.00
FBti0018866	0.00	1.78	0.00	0.00	0.00	3.59
FBti0018867	0.00	0.00	0.00	0.00	0.00	0.00
FBti0018868	0.00	0.00	0.00	0.00	0.00	0.00
FBti0020008	4.13	0.12	0.40	7.46	0.00	0.00
FBti0019611	0.00	0.00	0.00	0.00	0.00	0.00
FBti0019612	0.00	0.00	0.00	1.62	4.98	4.48
FBti0020048	0.00	0.00	0.00	0.00	0.00	0.00
FBti0020059	2.00	0.00	0.00	5.56	4.00	3.45
FBti0020061	0.00	0.00	0.00	0.00	0.00	0.00
FBti0019617	0.00	0.00	0.00	0.00	0.00	0.00
RR48371	0.00	0.06	0.00	0.00	9.62	12.35
FBtr0346890	0.00	0.00	0.00	0.00	0.00	0.00
FBtr0346870	0.00	0.00	0.00	0.00	0.00	0.00
FBtr0346894	0.00	0.00	0.00	0.00	0.00	0.00
FBtr0346875	0.00	0.00	0.00	0.00	0.00	0.00
FBtr0346880	0.00	0.00	0.00	0.00	0.00	0.00
FBtr0346884	0.00	0.00	0.00	0.00	0.00	0.00
FBtr0346898	0.00	0.00	0.00	0.00	0.00	0.00
FBtr0301436	152.00	156.00	133.00	198.00	139.00	227.00
FBti0020201	0.00	0.00	0.00	0.00	0.00	4.26
FBti0019649	1.00	1.00	0.00	0.00	2.00	3.00
FBti0019655	0.00	0.00	0.00	0.00	0.00	0.00
FBti0059931	0.00	0.00	0.00	0.00	0.00	0.00
FBti0060983	1.00	0.00	0.00	0.00	0.00	0.00
FBti0061050	1.00	5.00	5.00	3.00	4.00	7.00
FBti0019554	431.34	279.87	267.11	1214.87	1097.43	1680.36
FBti0062015	222.10	199.35	221.18	464.43	426.15	811.84
FBti0062016	10.92	0.00	0.00	0.00	0.00	0.00
FBti0019523	15.48	45.69	25.41	23.62	34.52	32.70
FBti0062368	0.00	0.00	1.00	1.00	0.00	0.00
FBti0062480	33.70	38.45	40.00	67.11	41.40	67.79
FBti0062881	0.00	0.00	0.00	0.00	0.00	0.00
FBti0063113	2.00	6.00	7.00	1.00	0.00	0.00
FBti0063624	29.59	76.37	94.50	45.09	0.00	77.97
FBti0215380	0.00	0.00	0.00	0.00	5.98	6.79
FBti0018869	320.20	313.48	378.22	481.87	310.35	502.83
RR48327	13.79	10.79	10.17	44.78	44.94	62.84
RR48339	0.00	0.00	0.00	0.00	5.98	6.79
RR48390	11.48	1.00	9.62	8.23	8.48	8.45
FBti0020132	0.00	1.00	0.00	0.00	0.00	0.00
FBti0020165	20.06	13.07	8.46	10.04	9.92	2.90
FBti0020179	0.00	0.00	0.00	0.00	0.00	0.00
FBti0020186	0.00	0.00	0.00	0.00	0.00	0.00
FBti0019531	0.00	0.43	1.79	0.00	0.00	0.00
FBti0019380	0.00	0.00	0.00	7.84	0.00	14.75
FBti0019383	1.34	0.00	0.00	11.85	0.00	0.00
FBti0019390	0.00	0.00	0.00	0.00	0.00	0.00
FBti0019440	0.00	0.00	0.00	0.00	0.00	0.00
FBti0019462	0.00	5.08	0.00	6.22	6.96	15.48
FBti0059637	0.00	0.00	0.00	0.00	1.00	0.00
FBti0019086	0.00	1.96	7.45	0.00	3.49	9.64
FBti0059922	0.00	0.00	0.00	0.00	0.00	0.00
FBti0059923	0.00	2.93	0.00	1.03	0.00	0.00
FBti0019521	0.00	1.18	0.00	0.00	0.00	0.00
FBti0019704	1.97	0.00	0.00	0.00	0.00	1.08
FBti0061034	0.00	0.00	0.00	0.00	0.00	0.00
FBti0061035	0.00	0.00	0.00	0.00	0.00	0.00
FBti0061038	0.00	0.00	0.00	0.00	0.00	0.00
FBti0061139	0.00	0.00	0.00	0.00	0.00	2.00
FBti0061618	0.00	0.00	0.00	0.00	0.00	0.00
FBti0019566	1.27	1.40	2.16	0.00	0.00	0.00
FBti0019524	0.00	1.00	0.00	4.66	0.00	0.00
FBti0064192	0.00	0.00	0.00	0.00	0.00	0.00
FBti0019582	0.08	0.00	0.98	1.13	0.00	0.00
FBti0215280	1.10	1.07	0.00	11.84	10.62	13.64
FBti0215281	0.00	0.00	3.52	0.00	1.28	4.05
FBti0215282	0.00	0.00	1.44	8.68	5.00	3.18
FBti0215283	0.00	0.00	0.02	7.21	3.17	5.89
FBti0215381	0.00	0.00	0.00	0.00	0.56	1.02
FBti0018871	0.00	0.00	0.00	0.00	0.00	0.00
FBti0018872	1.10	0.00	0.00	12.97	7.06	13.42
FBti0018873	0.00	3.33	4.62	48.28	31.19	38.75
FBti0018874	2.04	1.50	2.86	0.00	0.00	0.00
FBti0020013	0.00	0.00	0.00	0.00	0.00	0.00
FBti0020015	1.95	0.00	0.00	1.06	0.00	0.00
FBti0020033	0.00	0.00	0.00	0.00	1.02	1.31
FBti0019614	0.00	0.00	0.00	0.00	0.00	0.00
FBti0020073	0.00	0.00	0.00	0.00	0.00	0.00
FBti0020082	0.00	0.00	0.00	0.00	0.00	0.00
FBti0020094	0.00	0.00	0.00	0.00	0.00	0.00
RR48311	0.00	0.00	0.02	7.21	3.17	5.89
RR48353	0.00	0.00	0.00	0.00	0.56	1.02
FBti0020072	12.09	0.00	1.68	0.00	0.00	0.00
FBtr0089229	500.00	573.00	596.00	631.00	412.00	623.00
FBtr0086577	76.00	74.00	82.00	82.00	73.00	105.00
FBtr0086599	40.00	42.00	48.00	65.00	44.00	60.00
FBtr0078854	113.00	128.00	118.00	143.00	124.00	172.00
FBtr0303603	48.00	33.00	37.00	36.00	28.00	30.00
FBtr0085746	38.00	38.00	50.00	36.00	20.00	53.00
FBtr0346869	0.00	0.00	0.00	0.00	0.00	0.00
FBtr0346889	0.00	0.00	0.00	0.00	0.00	0.00
FBtr0346893	0.00	0.00	0.00	0.00	0.00	0.00
FBtr0346897	0.00	0.00	0.00	0.00	0.00	0.00
FBtr0346901	0.00	0.00	0.00	0.00	0.00	0.00
FBtr0346879	0.00	0.00	0.00	0.00	0.00	0.00
FBtr0346883	0.00	0.00	0.00	0.00	0.00	0.00
FBtr0346887	0.00	0.00	0.00	0.00	0.00	0.00
FBtr0299660	95.00	109.00	95.00	103.00	80.00	104.00
FBtr0086348	0.00	0.00	0.00	0.00	0.00	0.00
FBtr0086355	0.00	0.00	0.00	0.00	0.00	0.00
FBtr0086363	0.00	0.00	0.00	0.00	0.00	0.00
FBtr0086408	0.00	0.00	0.00	0.00	0.00	0.00
FBtr0086345	0.00	0.00	0.00	0.00	0.00	0.00
FBtr0086346	0.00	0.00	0.00	0.00	0.00	0.00
FBtr0086347	0.00	0.00	0.00	0.00	0.00	0.00
FBtr0086349	0.00	0.00	0.00	0.00	0.00	0.00
FBtr0086350	0.00	0.00	0.00	0.00	0.00	0.00
FBtr0086351	0.00	0.00	0.00	0.00	0.00	0.00
FBtr0086352	0.00	0.00	0.00	0.00	0.00	0.00
FBtr0086353	0.00	0.00	0.00	0.00	0.00	0.00
FBtr0086354	0.00	0.00	0.00	0.00	0.00	0.00
FBtr0086356	0.00	0.00	0.00	0.00	0.00	0.00
FBtr0086357	0.00	0.00	0.00	0.00	0.00	0.00
FBtr0086358	0.00	0.00	0.00	0.00	0.00	0.00
FBtr0086359	0.00	0.00	0.00	0.00	0.00	0.00
FBtr0086360	0.00	0.00	0.00	0.00	0.00	0.00
FBtr0086361	0.00	0.00	0.00	0.00	0.00	0.00
FBtr0086362	0.00	0.00	0.00	0.00	0.00	0.00
FBtr0086364	0.00	0.00	0.00	0.00	0.00	0.00
FBtr0086365	0.00	0.00	0.00	0.00	0.00	0.00
FBtr0086366	0.00	0.00	0.00	0.00	0.00	0.00
FBtr0086367	0.00	0.00	0.00	0.00	0.00	0.00
FBtr0086368	0.00	0.00	0.00	0.00	0.00	0.00
FBtr0086369	0.00	0.00	0.00	0.00	0.00	0.00
FBtr0086370	0.00	0.00	0.00	0.00	0.00	0.00
FBtr0086371	0.00	0.00	0.00	0.00	0.00	0.00
FBtr0086372	0.00	0.00	0.00	0.00	0.00	0.00
FBtr0086373	0.00	0.00	0.00	0.00	0.00	0.00
FBtr0086374	0.00	0.00	0.00	0.00	0.00	0.00
FBtr0086375	0.00	0.00	0.00	0.00	0.00	0.00
FBtr0086376	0.00	0.00	0.00	0.00	0.00	0.00
FBtr0086377	0.00	0.00	0.00	0.00	0.00	0.00
FBtr0086378	0.00	0.00	0.00	0.00	0.00	0.00
FBtr0086379	0.00	0.00	0.00	0.00	0.00	0.00
FBtr0086380	0.00	0.00	0.00	0.00	0.00	0.00
FBtr0086381	0.00	0.00	0.00	0.00	0.00	0.00
FBtr0086382	0.00	0.00	0.00	0.00	0.00	0.00
FBtr0086383	0.00	0.00	0.00	0.00	0.00	0.00
FBtr0086384	0.00	0.00	0.00	0.00	0.00	0.00
FBtr0086385	0.00	0.00	0.00	0.00	0.00	0.00
FBtr0086386	0.00	0.00	0.00	0.00	0.00	0.00
FBtr0086387	0.00	0.00	0.00	0.00	0.00	0.00
FBtr0086388	0.00	0.00	0.00	0.00	0.00	0.00
FBtr0086389	0.00	0.00	0.00	0.00	0.00	0.00
FBtr0086390	0.00	0.00	0.00	0.00	0.00	0.00
FBtr0086391	0.00	0.00	0.00	0.00	0.00	0.00
FBtr0086392	0.00	0.00	0.00	0.00	0.00	0.00
FBtr0086393	0.00	0.00	0.00	0.00	0.00	0.00
FBtr0086394	0.00	0.00	0.00	0.00	0.00	0.00
FBtr0086395	0.00	0.00	0.00	0.00	0.00	0.00
FBtr0086396	0.00	0.00	0.00	0.00	0.00	0.00
FBtr0086397	0.00	0.00	0.00	0.00	0.00	0.00
FBtr0086398	0.00	0.00	0.00	0.00	0.00	0.00
FBtr0086399	0.00	0.00	0.00	0.00	0.00	0.00
FBtr0086400	0.00	0.00	0.00	0.00	0.00	0.00
FBtr0086401	0.00	0.00	0.00	0.00	0.00	0.00
FBtr0086402	0.00	0.00	0.00	0.00	0.00	0.00
FBtr0086403	0.00	0.00	0.00	0.00	0.00	0.00
FBtr0086404	0.00	0.00	0.00	0.00	0.00	0.00
FBtr0086405	0.00	0.00	0.00	0.00	0.00	0.00
FBtr0086406	0.00	0.00	0.00	0.00	0.00	0.00
FBtr0086407	0.00	0.00	0.00	0.00	0.00	0.00
FBtr0086409	0.00	0.00	0.00	0.00	0.00	0.00
FBtr0086410	0.00	0.00	0.00	0.00	0.00	0.00
FBtr0086411	0.00	0.00	0.00	0.00	0.00	0.00
FBtr0086412	0.00	0.00	0.00	0.00	0.00	0.00
FBtr0086413	0.00	0.00	0.00	0.00	0.00	0.00
FBtr0086414	0.00	0.00	0.00	0.00	0.00	0.00
FBtr0086415	0.00	0.00	0.00	0.00	0.00	0.00
FBtr0086416	0.00	0.00	0.00	0.00	0.00	0.00
FBtr0086417	0.00	0.00	0.00	0.00	0.00	0.00
FBtr0086418	0.00	0.00	0.00	0.00	0.00	0.00
FBtr0086419	0.00	0.00	0.00	0.00	0.00	0.00
FBtr0086420	0.00	0.00	0.00	0.00	0.00	0.00
FBtr0086421	0.00	0.00	0.00	0.00	0.00	0.00
FBtr0086422	0.00	0.00	0.00	0.00	0.00	0.00
FBtr0086423	0.00	0.00	0.00	0.00	0.00	0.00
FBtr0086424	0.00	0.00	0.00	0.00	0.00	0.00
FBtr0086425	0.00	0.00	0.00	0.00	0.00	0.00
FBtr0086426	0.00	0.00	0.00	0.00	0.00	0.00
FBtr0086427	0.00	0.00	0.00	0.00	0.00	0.00
FBtr0086428	0.00	0.00	0.00	0.00	0.00	0.00
FBtr0086429	0.00	0.00	0.00	0.00	0.00	0.00
FBtr0086430	0.00	0.00	0.00	0.00	0.00	0.00
FBtr0086431	0.00	0.00	0.00	0.00	0.00	0.00
FBtr0086432	0.00	0.00	0.00	0.00	0.00	0.00
FBtr0086433	0.00	0.00	0.00	0.00	0.00	0.00
FBtr0086434	0.00	0.00	0.00	0.00	0.00	0.00
FBtr0086435	0.00	0.00	0.00	0.00	0.00	0.00
FBtr0086436	0.00	0.00	0.00	0.00	0.00	0.00
FBtr0086437	0.00	0.00	0.00	0.00	0.00	0.00
FBtr0086438	0.00	0.00	0.00	0.00	0.00	0.00
FBtr0086439	0.00	0.00	0.00	0.00	0.00	0.00
FBtr0086440	0.00	0.00	0.00	0.00	0.00	0.00
FBtr0086441	0.00	0.00	0.00	0.00	0.00	0.00
FBtr0086442	0.00	0.00	0.00	0.00	0.00	0.00
FBtr0086443	0.00	0.00	0.00	0.00	0.00	0.00
FBtr0086444	0.00	0.00	0.00	0.00	0.00	0.00
FBtr0078789	464.00	573.00	463.00	568.00	472.00	549.00
FBtr0081624	11.50	17.00	9.50	14.50	7.00	10.50
FBtr0302398	11.50	17.00	9.50	14.50	7.00	10.50
FBtr0273406	0.00	0.00	1.00	0.00	1.00	0.00
FBtr0079243	31.00	31.00	58.00	19.00	14.00	22.00
FBtr0081350	27.00	17.00	156.00	33.00	19.00	17.00
FBtr0086514	3.00	7.00	16.00	3.00	2.00	5.00
FBtr0086562	0.00	0.00	0.00	1.00	0.00	0.00
FBtr0300592	0.00	0.00	0.00	0.00	0.00	0.00
FBtr0070437	268.00	398.00	450.00	499.00	396.00	587.00
FBtr0072754	589.84	642.85	592.57	553.89	422.00	635.41
FBtr0088871	4619.00	4757.00	6893.00	5518.00	3461.00	4978.00
FBtr0089548	663.00	623.00	695.00	586.00	450.00	559.00
FBtr0080415	587.00	593.00	638.00	609.00	439.00	712.00
FBtr0080414	87.00	90.00	103.00	62.00	53.00	101.00
FBtr0080413	730.00	847.00	885.00	760.00	671.00	1050.00
FBtr0072874	140.00	166.00	154.00	200.00	178.00	206.00
FBtr0310556	25.00	45.00	38.00	34.00	28.00	56.00
FBtr0088041	239.00	297.00	253.00	228.00	202.00	332.00
FBtr0087732	627.00	805.00	1012.00	808.00	492.00	916.00
FBtr0087612	824.00	1020.00	1012.00	1038.00	755.00	1059.00
FBtr0075559	1483.00	1533.00	1476.00	1496.00	1192.00	1660.00
FBtr0299880	126.00	105.00	128.00	50.00	44.00	68.00
FBtr0077830	971.00	1058.00	1169.00	1071.00	804.00	1277.00
FBtr0088676	116.00	161.00	117.00	150.00	88.00	154.00
FBtr0075565	168.00	211.00	178.00	255.00	194.00	306.00
FBtr0072060	89.00	131.00	118.00	60.00	45.00	104.00
FBtr0085241	1002.00	1157.00	1047.00	1065.00	729.00	1092.00
FBtr0070216	1015.00	1131.00	1057.00	1069.00	797.00	1135.00
FBtr0073833	1337.00	1627.00	1569.00	1451.00	1149.00	1548.00
FBtr0083154	2240.00	2833.00	3419.00	2687.00	2246.00	3015.00
FBtr0345258	18.00	22.00	30.00	14.00	17.00	29.00
FBtr0083151	1104.00	1338.00	1170.00	1320.00	1012.00	1193.00
FBtr0083150	29.00	28.00	27.00	29.00	15.00	22.00
FBtr0074789	561.00	640.00	614.00	596.00	431.00	674.00
FBtr0071294	589.00	686.00	634.00	689.00	521.00	782.00
FBtr0082114	296.00	348.00	325.00	322.00	257.00	359.00
FBtr0084496	206.00	271.00	288.00	261.00	181.00	272.00
FBtr0089488	535.00	618.00	612.00	624.00	437.00	652.00
FBtr0084252	403.00	488.00	507.00	287.00	251.00	425.00
FBtr0084103	154.00	187.00	196.00	162.00	117.00	206.00
FBtr0086951	48.00	54.00	55.00	53.00	47.00	54.00
FBtr0071285	69.00	90.00	87.00	79.00	78.00	139.00
FBtr0070946	16.00	16.00	26.00	4.00	2.00	2.00
FBtr0076208	643.00	721.00	744.00	655.00	575.00	1008.00
FBtr0087766	413.00	462.00	385.00	416.00	315.00	351.00
FBtr0301807	85.00	119.00	136.00	136.00	80.00	148.00
FBtr0071622	296.00	341.00	303.00	269.00	199.00	272.00
FBtr0081978	1521.00	1802.00	1708.00	1701.00	1331.00	1915.00
FBtr0273257	858.00	947.00	895.00	1015.00	851.00	1230.00
FBtr0299754	1244.00	1240.00	1173.00	1333.00	1038.00	1397.00
FBtr0300351	354.00	454.00	356.00	453.00	350.00	506.00
FBtr0300596	2851.00	2726.00	3132.00	2340.00	1807.00	2487.00
FBtr0076405	2372.00	3189.00	2659.00	2950.00	2005.00	2734.00
FBtr0085772	5895.00	7135.00	8122.00	10562.00	6827.00	12165.00
FBtr0084432	1144.00	1208.00	1174.00	1314.00	879.00	1452.00
FBtr0073372	156.00	213.00	193.00	107.00	120.00	211.00
FBtr0083727	1785.00	2238.00	2109.00	2174.00	1516.00	2524.00
FBtr0082931	1580.00	1870.00	1935.00	1962.00	1358.00	2048.00
FBtr0072339	1714.00	2337.00	2065.00	2077.00	1435.00	2596.00
FBtr0080167	1128.00	1481.00	1264.00	1109.00	696.00	998.00
FBtr0079481	165.00	223.00	234.00	179.00	178.00	231.00
FBtr0083063	1877.00	2355.00	2237.00	2273.00	1085.00	2499.00
FBtr0089186	9175.00	10177.00	9324.00	10519.00	6739.00	9693.00
FBtr0075446	236.00	262.00	209.00	197.00	170.00	310.00
FBtr0071438	806.00	1027.00	906.00	977.00	707.00	1002.00
FBtr0082180	22.00	23.00	23.00	23.00	26.00	51.00
FBtr0085539	2254.00	3014.00	2683.00	2780.00	1925.00	2738.00
FBtr0301978	38.00	42.00	31.00	34.00	34.00	61.00
FBtr0089673	73.00	77.00	60.00	59.00	36.00	62.00
FBtr0079299	78.00	71.00	59.00	49.00	63.00	62.00
FBtr0306679	790.00	857.00	806.00	951.00	727.00	1033.00
FBtr0089146	602.00	647.00	664.00	696.00	493.00	656.00
FBtr0074795	2560.00	1991.00	1959.00	2155.00	1763.00	2593.00
FBtr0083381	148.00	186.00	186.00	259.00	196.00	292.00
FBtr0082910	197.00	260.00	221.00	213.00	150.00	282.00
FBtr0075357	455.00	468.00	453.00	553.00	457.00	640.00
FBtr0075819	173.00	211.00	177.00	174.00	190.00	237.00
FBtr0074073	585.00	527.00	478.00	464.00	391.00	553.00
FBtr0085897	231.00	228.00	200.00	377.00	290.00	410.00
FBtr0074897	424.00	485.00	553.00	500.00	374.00	497.00
FBtr0301701	71.00	108.00	92.00	108.00	86.00	142.00
FBtr0078413	4462.00	3013.00	3330.00	3095.00	2061.00	2630.00
FBtr0084904	537.61	727.31	680.58	798.28	643.76	927.37
FBtr0071143	328.00	402.00	527.00	259.00	226.00	307.00
FBtr0072667	158.00	179.00	151.00	181.00	147.00	174.00
FBtr0079640	113.00	141.00	125.00	121.00	94.00	177.00
FBtr0076915	1330.00	1825.00	2368.00	3143.00	2485.00	3853.00
FBtr0076914	50.00	101.00	168.00	233.00	174.00	262.00
FBtr0076925	0.00	0.00	1.00	1.00	0.00	2.00
FBtr0076591	203.00	318.00	579.00	417.00	319.00	420.00
FBtr0076913	2.00	3.00	8.00	4.00	7.00	10.00
FBtr0082780	552.00	616.00	589.00	701.00	495.00	734.00
FBtr0079685	1305.00	1470.00	1396.00	1363.00	1151.00	1583.00
FBtr0085845	593.00	416.00	460.00	293.00	244.00	338.00
FBtr0087488	100.00	128.00	138.00	164.00	113.00	178.00
FBtr0073211	695.00	837.00	868.00	1068.00	773.00	1269.00
FBtr0330329	303.00	337.00	283.00	290.00	238.00	389.00
FBtr0081144	565.00	645.00	560.00	709.00	571.00	837.00
FBtr0089948	556.00	566.00	667.00	698.00	575.00	679.00
FBtr0071607	73.00	64.00	49.00	74.00	56.00	88.00
FBtr0071606	293.00	277.00	310.00	277.00	220.00	236.00
FBtr0079500	20.13	21.44	26.77	18.96	14.57	45.54
FBtr0110767	806.00	652.00	1235.00	1205.00	787.00	1564.00
FBtr0079155	2508.00	3551.00	5331.00	5578.00	3416.00	7515.00
FBtr0079156	710.00	1239.00	1460.00	1584.00	1158.00	1759.00
FBtr0079716	167.00	269.00	361.00	416.00	239.00	518.00
FBtr0080158	1865.00	2171.00	2137.00	3738.00	3239.00	4445.00
FBtr0080270	638.00	1150.00	1492.00	2043.00	999.00	1682.00
FBtr0081054	11570.00	19411.00	35334.00	25541.00	15429.00	39514.00
FBtr0087082	2995.00	4529.00	6312.00	4787.00	2690.00	5262.00
FBtr0087081	2023.00	3698.00	5197.00	6698.00	4307.00	8600.00
FBtr0091496	77.00	163.00	324.00	337.00	214.00	545.00
FBtr0087080	2030.00	3683.00	5920.00	4823.00	2880.00	7087.00
FBtr0110768	1471.00	2366.00	4560.00	1511.00	976.00	938.00
FBtr0072943	790.00	1182.00	2073.00	1669.00	1005.00	2267.00
FBtr0073182	440.00	786.00	1111.00	1176.00	787.00	1299.00
FBtr0077021	3.00	4.00	2.00	4.00	2.00	0.00
FBtr0075038	447.00	875.00	1640.00	1197.00	683.00	1761.00
FBtr0084561	1248.00	2380.00	3739.00	3239.00	1942.00	4630.00
FBtr0310089	0.00	0.00	1.00	0.00	0.00	0.00
FBtr0085609	176.00	208.00	219.00	205.00	149.00	250.00
FBtr0079077	196.00	251.00	220.00	408.00	274.00	374.00
FBtr0071051	293.00	348.00	374.00	391.00	293.00	437.00
FBtr0088699	3047.00	3216.00	3192.00	3805.00	2694.00	3889.00
FBtr0083798	22.51	38.29	54.68	37.27	29.27	25.14
FBtr0083797	26.49	42.71	68.32	84.73	52.73	77.86
FBtr0083789	72.00	105.00	108.00	94.00	83.00	140.00
FBtr0083790	232.00	273.00	280.00	283.00	225.00	254.00
FBtr0083791	31.00	39.00	45.00	51.00	44.00	42.00
FBtr0086029	1231.00	1607.00	1473.00	1615.00	1330.00	2179.00
FBtr0071519	8101.00	10228.00	10046.00	12490.00	8102.00	14736.00
FBtr0070822	7370.00	9328.00	8677.00	10843.00	8546.00	11596.00
FBtr0078478	5909.00	9112.00	7463.00	6879.00	5213.00	8811.00
FBtr0082785	3813.00	4694.00	4206.00	5431.00	4279.00	5870.00
FBtr0083143	564.00	628.00	356.00	384.00	310.00	440.00
FBtr0089209	136.00	159.00	155.00	160.00	120.00	189.00
FBtr0070343	2355.98	2856.00	2556.00	2790.95	2189.00	2983.98
FBtr0083380	361.00	403.00	426.00	392.00	330.00	519.00
FBtr0080555	124.00	148.00	183.00	218.00	160.00	217.00
FBtr0083174	124.00	176.00	162.00	166.00	109.00	170.00
FBtr0083373	105.00	144.00	245.00	101.00	78.00	128.00
FBtr0083991	1070.00	1308.00	1043.00	1270.00	936.00	1091.00
FBtr0081971	41.00	37.00	40.00	45.00	31.00	63.00
FBtr0080289	0.00	0.00	0.00	0.00	0.00	0.00
FBtr0080287	76.00	71.00	75.00	90.00	70.00	92.00
FBtr0310380	85.75	92.56	114.82	55.42	39.42	62.67
FBtr0081807	140.00	170.00	170.00	164.00	123.00	177.00
FBtr0074510	97.00	121.00	92.00	111.00	74.00	97.00
FBtr0083160	175.00	226.00	242.00	243.00	179.00	276.00
FBtr0301083	68.00	70.00	62.00	109.00	84.00	119.00
FBtr0070299	641.00	634.65	610.00	798.24	514.00	782.00
FBtr0080573	542.00	754.00	734.00	720.00	568.00	741.00
FBtr0072320	179.00	172.00	222.00	377.00	219.00	376.00
FBtr0076161	540.00	568.00	597.00	530.00	435.00	649.00
FBtr0086111	212.00	308.00	240.00	247.00	209.00	305.00
FBtr0075190	106.00	175.00	209.00	249.00	144.00	278.00
FBtr0075192	757.00	852.00	951.00	1301.00	1022.00	1241.00
FBtr0075193	296.00	359.00	382.00	450.00	354.00	447.00
FBtr0082821	45.00	61.00	54.00	62.00	48.00	78.00
FBtr0082845	123.00	252.00	286.00	129.00	92.00	106.00
FBtr0087482	483.00	532.00	489.00	620.00	494.00	628.00
FBtr0100589	14637.01	18498.20	27308.22	14736.66	10322.07	15310.64
FBtr0006151	69.99	91.80	101.78	49.34	55.93	57.36
FBtr0113421	250.00	327.00	306.00	243.00	184.00	217.00
FBtr0084282	1813.00	2207.00	2049.00	1989.00	1382.00	1835.00
FBtr0082545	670.00	868.00	865.00	924.00	686.00	961.00
FBtr0075895	299.00	403.00	343.00	338.00	249.00	388.00
FBtr0089050	119.00	159.00	162.00	192.00	133.00	200.00
FBtr0085581	33.00	58.00	34.00	41.00	35.00	46.00
FBtr0082055	79.00	92.00	108.00	100.00	82.00	117.00
FBtr0076317	859.00	992.00	860.00	983.00	712.00	983.00
FBtr0078348	332.00	377.00	362.00	364.00	294.00	467.00
FBtr0075251	1550.00	1579.00	1578.00	2085.00	1532.00	2055.00
FBtr0273391	423.00	465.00	471.00	448.00	376.00	673.00
FBtr0073937	1929.00	2352.00	2476.00	1207.00	753.00	1165.00
FBtr0073938	170.00	167.00	283.00	297.00	266.00	397.00
FBtr0070832	6.00	6.00	3.00	3.00	0.00	0.00
FBtr0073688	96.00	113.00	124.00	102.00	79.00	95.00
FBtr0079703	441.00	466.00	522.00	382.00	284.00	467.00
FBtr0075417	833.00	927.00	922.00	874.00	752.00	1067.00
FBtr0075421	263.00	265.00	255.00	468.00	387.00	454.00
FBtr0087428	163.00	279.00	232.00	220.00	156.00	227.00
FBtr0070913	378.00	638.00	736.00	413.00	262.00	305.00
FBtr0074030	658.00	781.00	1088.00	596.00	472.00	614.00
FBtr0073016	759.00	762.00	744.00	707.00	537.00	812.00
FBtr0083378	184.00	247.00	166.00	162.00	145.00	168.00
FBtr0076017	555.00	807.00	598.00	724.00	602.00	703.00
FBtr0072163	299.00	434.00	404.00	394.00	321.00	442.00
FBtr0082330	755.00	864.00	883.00	957.00	723.00	1114.00
FBtr0087891	19.00	18.00	22.00	21.00	18.00	23.00
FBtr0079664	1389.00	1449.00	1093.00	1175.00	937.00	1315.00
FBtr0073213	1.00	32.00	36.00	69.00	37.00	34.00
FBtr0079308	365.00	272.00	144.00	183.00	139.00	165.00
FBtr0076138	1082.00	1374.00	1924.00	1162.00	910.00	1822.00
FBtr0083226	501.00	591.00	562.00	634.00	407.00	640.00
FBtr0079721	490.00	513.00	420.00	419.00	375.00	525.00
FBtr0077168	138.00	144.00	148.00	167.00	130.00	172.00
FBtr0071319	51.00	75.00	69.00	86.00	67.00	95.00
FBtr0072151	1487.00	1643.00	1852.00	1532.00	1266.00	1692.00
FBtr0084994	11458.00	12582.00	13934.00	13200.00	9577.00	12942.00
FBtr0085006	690.00	818.00	880.00	1234.00	882.00	1297.00
FBtr0079806	4846.00	5475.00	6786.00	6129.00	4394.00	6124.00
FBtr0088993	2103.00	2163.00	1982.00	2375.00	1812.00	2421.00
FBtr0075017	394.00	465.00	870.00	486.00	363.00	594.00
FBtr0301810	159.00	186.00	195.00	250.00	147.00	256.00
FBtr0083523	222.00	262.00	257.00	247.00	197.00	259.00
FBtr0076217	91.00	90.00	114.00	107.00	99.00	160.00
FBtr0078422	157.00	237.00	257.00	300.00	215.00	318.00
FBtr0082130	166.00	187.00	194.00	216.00	136.00	210.00
FBtr0085413	10.00	15.00	9.00	9.00	9.00	10.00
FBtr0074036	33.00	38.00	42.00	34.00	27.00	72.00
FBtr0073023	130.00	195.00	243.00	193.00	139.00	210.00
FBtr0072095	74.00	83.00	71.00	107.00	117.00	138.00
FBtr0080436	131.00	128.00	142.00	163.00	118.00	177.00
FBtr0084808	59.00	70.00	89.00	72.00	55.00	89.00
FBtr0081612	314.00	412.00	410.00	422.00	321.00	525.00
FBtr0087118	348.00	407.00	352.00	403.00	240.00	371.00
FBtr0074168	36.00	49.00	28.00	31.00	19.00	33.00
FBtr0300754	673.71	716.66	800.32	91.41	88.70	143.34
FBtr0070696	354.29	389.34	406.68	412.59	351.30	593.66
FBtr0078396	1.00	0.00	1.00	0.00	1.00	1.00
FBtr0077129	132.00	158.00	180.00	385.00	333.00	224.00
FBtr0074048	151.00	161.00	163.00	236.00	157.00	241.00
FBtr0081204	209.00	218.72	188.33	184.39	157.62	172.31
FBtr0309853	16.00	32.00	35.00	13.00	14.00	19.00
FBtr0071782	625.00	919.00	686.00	422.00	377.00	293.00
FBtr0085733	2938.00	2760.00	1700.00	2989.00	1987.00	2657.00
FBtr0084048	169.00	172.00	249.00	169.00	177.00	195.00
FBtr0088520	68.00	71.00	121.00	111.00	159.00	156.00
FBtr0071783	1.00	4.00	0.00	0.00	1.00	1.00
FBtr0071781	2.00	3.00	5.00	1.00	3.00	3.00
FBtr0077086	130.00	107.00	117.00	365.00	308.00	217.00
FBtr0074794	231.00	258.00	318.00	328.00	258.00	359.00
FBtr0078462	357.00	434.00	445.00	372.00	299.00	472.00
FBtr0081618	2.00	1.00	3.00	10.00	1.00	7.00
FBtr0081460	181.00	204.00	201.00	205.00	150.00	174.00
FBtr0078134	10.00	18.00	20.00	15.00	10.00	20.00
FBtr0087828	960.00	1082.00	979.00	1131.00	825.00	1375.00
FBtr0113238	12.00	28.00	20.00	22.00	20.00	23.00
FBtr0073615	460.00	498.00	471.00	546.00	459.00	678.00
FBtr0086983	6313.47	10848.18	15061.92	17397.42	15668.43	12750.58
FBtr0087004	8138.53	17301.82	28864.08	28291.58	30565.57	22767.42
FBtr0087117	2.00	8.00	251.00	43.00	46.00	33.00
FBtr0080552	691.00	959.00	1066.00	1517.00	1223.00	1478.00
FBtr0080554	4.00	2.00	3.00	6.00	4.00	7.00
FBtr0100327	380.00	607.00	133.00	292.00	200.00	112.00
FBtr0088664	95.00	145.00	246.00	131.00	75.00	113.00
FBtr0072420	155.00	232.00	181.00	206.00	130.00	163.00
FBtr0074591	29.00	48.00	56.00	52.00	42.00	59.00
FBtr0089171	1566.88	1866.40	1802.41	1951.17	1217.20	2006.03
FBtr0303111	2429.99	2812.35	2386.20	2607.45	1906.72	3003.09
FBtr0301413	329.00	345.00	317.00	337.00	291.00	376.00
FBtr0080728	72.00	95.00	72.00	75.00	76.00	107.00
FBtr0085611	58.00	67.00	102.00	44.00	21.00	16.00
FBtr0073425	913.00	1030.00	1052.00	1150.00	898.00	1226.00
FBtr0073468	102.00	155.00	153.00	118.00	112.00	138.00
FBtr0081646	70.05	94.23	85.77	79.00	64.41	93.34
FBtr0070025	618.00	719.00	588.00	622.00	519.00	536.00
FBtr0074302	332.00	450.00	434.00	526.00	400.00	565.00
FBtr0089517	1161.00	1656.00	1303.00	1474.00	1104.00	1504.00
FBtr0082593	134.00	158.00	136.00	165.00	119.00	214.00
FBtr0085351	499.00	627.00	607.00	550.00	478.00	684.00
FBtr0084552	71.00	111.00	112.00	111.00	118.00	133.00
FBtr0080956	242.00	315.00	262.00	322.00	259.00	365.00
FBtr0075312	1286.73	1441.08	1531.04	1307.56	1104.56	1887.71
FBtr0072626	151.00	210.00	182.00	220.00	144.00	218.00
FBtr0303874	1087.00	1107.00	1151.00	870.00	607.00	823.00
FBtr0070109	1370.00	1518.00	1420.00	1595.00	1144.00	1651.00
FBtr0089420	36.00	62.00	62.00	44.00	36.00	34.00
FBtr0076250	917.00	1035.00	1015.00	1045.00	792.00	1186.00
FBtr0076103	573.00	767.00	665.00	728.00	482.00	847.00
FBtr0087560	5315.00	9921.00	7271.27	10115.00	9226.00	7822.00
FBtr0087547	42.00	54.00	33.00	57.00	46.00	29.00
FBtr0083817	262.00	345.00	342.00	307.00	244.00	293.00
FBtr0084116	54.00	58.00	38.00	52.00	52.00	45.00
FBtr0078571	1789.00	2039.00	2258.00	2144.00	1618.00	2584.00
FBtr0089192	379.00	441.00	424.00	441.00	325.00	560.00
FBtr0087375	354.00	468.00	442.00	438.00	340.00	475.00
FBtr0075981	252.00	327.00	277.00	326.00	285.00	365.00
FBtr0078539	566.00	705.00	713.00	670.00	561.00	850.00
FBtr0082364	185.00	248.00	201.00	211.00	158.00	252.00
FBtr0071293	87.00	99.00	96.00	88.00	67.00	100.00
FBtr0074178	121.00	153.00	124.00	114.00	98.00	165.00
FBtr0081752	48.00	51.00	52.00	56.00	50.00	58.00
FBtr0076543	10376.00	14455.00	14867.00	17591.00	11580.00	18532.00
FBtr0076523	497.00	546.00	594.00	573.00	424.00	580.00
FBtr0100481	267.00	384.00	649.00	285.00	236.00	345.00
FBtr0082844	33.00	44.00	24.00	48.00	25.00	43.00
FBtr0075517	144.00	199.00	185.00	225.00	158.00	245.00
FBtr0081838	85.00	107.00	78.00	78.00	86.00	108.00
FBtr0089153	159.00	221.00	187.00	202.00	146.00	243.00
FBtr0076715	113.00	155.00	159.00	117.00	107.00	166.00
FBtr0086534	3.00	2.00	3.00	4.00	4.00	4.00
FBtr0083336	338.00	389.00	425.00	394.00	339.00	596.00
FBtr0081794	219.00	258.00	246.00	208.00	149.00	244.00
FBtr0082652	405.00	505.00	482.00	455.00	375.00	505.00
FBtr0074760	149.00	146.00	149.00	184.00	143.00	146.00
FBtr0074295	572.00	502.00	504.00	587.00	512.00	658.00
FBtr0076737	320.00	339.00	325.00	376.00	328.00	382.00
FBtr0083557	256.00	354.00	309.00	347.00	254.00	394.00
FBtr0340069	470.00	576.00	608.00	497.00	442.00	742.00
FBtr0074203	116.00	127.00	113.00	126.00	81.00	122.00
FBtr0074544	77.00	72.00	66.00	61.00	43.00	67.00
FBtr0080569	613.00	678.00	651.00	762.00	604.00	845.00
FBtr0081358	263.00	341.00	303.00	293.00	258.00	382.00
FBtr0300570	101.00	123.00	102.00	122.00	71.00	146.00
FBtr0074410	28.00	34.00	33.00	26.00	32.00	42.00
FBtr0079200	163.00	207.00	180.00	233.00	161.00	213.00
FBtr0077694	301.00	298.00	436.00	344.00	269.00	399.00
FBtr0081030	5708.00	7001.00	5927.00	7064.00	4773.00	6184.00
FBtr0076599	8556.00	9384.00	6968.00	8791.00	6098.00	7670.00
FBtr0086018	449.00	507.00	532.00	548.00	409.00	612.00
FBtr0082304	168.00	182.00	161.00	200.00	143.00	228.00
FBtr0077476	37.00	44.00	45.00	40.00	35.00	73.00
FBtr0083134	112.00	149.00	145.00	142.00	111.00	163.00
FBtr0082150	77.00	96.00	98.00	87.00	62.00	124.00
FBtr0082878	26.00	25.00	14.00	18.00	17.00	32.00
FBtr0114564	81.00	114.00	99.00	69.00	60.00	113.00
FBtr0080162	50.00	64.00	56.00	57.00	48.00	52.00
FBtr0082879	15.00	15.00	7.00	5.00	10.00	19.00
FBtr0075313	684.27	714.92	723.96	573.44	446.44	637.29
FBtr0089797	47.00	56.00	77.00	58.00	33.00	58.00
FBtr0100140	553.00	574.00	487.00	480.00	413.00	574.00
FBtr0300342	728.00	834.00	720.00	808.00	601.00	936.00
FBtr0073112	33.00	63.00	36.00	36.00	42.00	63.00
FBtr0083819	412.00	456.00	422.00	411.00	309.00	464.00
FBtr0081162	384.00	395.00	381.00	536.00	356.00	529.00
FBtr0087057	30.00	33.00	28.00	23.00	19.00	27.00
FBtr0089463	340.00	215.00	332.00	176.00	136.00	249.00
FBtr0087784	427.00	527.00	474.00	516.00	398.00	515.00
FBtr0080919	429.00	478.00	465.00	462.00	359.00	642.00
FBtr0087219	660.00	786.00	686.00	932.00	715.00	948.00
FBtr0081699	441.00	609.00	582.00	593.00	538.00	603.00
FBtr0084744	111.00	125.00	97.00	131.00	97.00	169.00
FBtr0070575	10.00	11.00	10.00	14.00	8.00	9.00
FBtr0085316	32.00	54.00	46.00	40.00	42.00	54.00
FBtr0080234	103.00	141.00	113.00	108.00	93.00	164.00
FBtr0089578	23.00	41.00	47.00	23.00	33.00	43.00
FBtr0089387	16.00	17.00	13.00	23.00	10.00	13.00
FBtr0114455	4.00	2.00	4.00	1.00	1.00	0.00
FBtr0087493	570.00	637.00	757.00	679.00	537.00	858.00
FBtr0079362	32.00	31.00	40.00	32.00	30.00	35.00
FBtr0081079	30.00	40.00	48.00	43.00	41.00	47.00
FBtr0299831	64.00	81.00	68.00	75.00	75.00	93.00
FBtr0076480	861.00	1091.00	1015.00	1053.00	915.00	1236.00
FBtr0086317	268.00	339.00	316.00	314.00	275.00	431.00
FBtr0077426	283.00	327.00	284.00	301.00	209.00	298.00
FBtr0339096	154.00	196.00	178.00	184.00	166.00	236.00
FBtr0070244	363.00	403.00	372.00	372.00	357.00	456.00
FBtr0086079	358.17	451.00	433.26	399.00	282.00	430.00
FBtr0075945	347.00	440.00	362.00	410.00	277.00	420.00
FBtr0113331	72.00	82.00	70.00	81.00	66.00	96.00
FBtr0074635	138.00	170.00	140.00	161.00	115.00	179.00
FBtr0300011	20.00	36.00	26.00	35.00	29.00	33.00
FBtr0081843	306.00	350.00	454.00	393.00	302.00	464.00
FBtr0085370	165.00	224.00	197.00	207.00	168.00	228.00
FBtr0085528	363.00	464.00	488.00	463.00	357.00	480.00
FBtr0078716	571.00	586.00	499.00	505.00	338.00	492.00
FBtr0076691	382.00	475.00	389.00	315.00	230.00	280.00
FBtr0081487	194.00	220.00	214.00	187.00	123.00	209.00
FBtr0072970	709.00	834.00	683.00	657.00	496.00	645.00
FBtr0075055	261.00	296.00	291.00	246.00	159.00	273.00
FBtr0077953	481.00	478.00	602.00	461.00	328.00	513.00
FBtr0083115	144.00	184.00	148.00	145.00	121.00	165.00
FBtr0071065	62.00	85.00	60.00	68.00	54.00	77.00
FBtr0084590	165.00	164.00	133.00	153.00	118.00	152.00
FBtr0086711	48.00	74.00	74.00	66.00	54.00	106.00
FBtr0071498	2581.00	3171.00	2736.00	2852.00	2066.00	2648.00
FBtr0083533	334.00	419.00	461.00	441.00	376.00	584.00
FBtr0087141	287.00	316.00	271.00	273.00	206.00	239.00
FBtr0078426	195.00	288.00	347.00	360.00	251.00	384.00
FBtr0089509	11985.00	13097.00	12336.00	12578.00	9470.00	13030.00
FBtr0087437	18.00	13.00	34.00	72.00	73.00	53.00
FBtr0087438	24.00	34.00	74.00	83.00	94.00	76.00
FBtr0305795	9.00	28.00	28.00	70.00	100.00	64.00
FBtr0083470	0.00	1.00	3.00	13.00	7.00	22.00
FBtr0078704	111.00	149.00	145.00	152.00	132.00	163.00
FBtr0299814	4.00	6.00	8.00	8.00	5.00	4.00
FBtr0083099	849.00	925.00	1012.00	905.00	752.00	1158.00
FBtr0077765	247.00	337.00	330.00	284.00	268.00	390.00
FBtr0073709	30.00	36.00	56.00	38.00	28.00	56.00
FBtr0073155	40.00	35.00	42.00	13.00	16.00	20.00
FBtr0085553	294.00	335.00	302.00	333.00	245.00	395.00
FBtr0074372	123.00	146.00	119.00	142.00	106.00	130.00
FBtr0077762	212.00	216.00	209.00	243.00	160.00	274.00
FBtr0074430	13.00	14.00	22.00	15.00	15.00	27.00
FBtr0074429	30.00	51.00	53.00	53.00	32.00	67.00
FBtr0080513	479.00	574.00	668.00	572.00	389.00	565.00
FBtr0082801	1258.00	1619.00	1395.00	1613.00	1262.00	1790.00
FBtr0083145	72.00	107.00	85.00	103.00	82.00	169.00
FBtr0303078	36.50	48.00	54.50	49.50	45.50	101.50
FBtr0300646	192.00	230.00	245.00	209.50	190.00	268.00
FBtr0076912	14.00	16.00	20.00	17.00	15.00	28.00
FBtr0088202	8.00	9.00	6.00	6.00	7.00	11.00
FBtr0078872	1.00	10.00	9.00	3.00	4.00	11.00
FBtr0078058	5.00	6.00	9.00	7.00	6.00	8.00
FBtr0300455	12.00	10.00	13.00	23.00	10.00	27.00
FBtr0085269	65.00	71.00	70.00	81.00	62.00	88.00
FBtr0071358	34.00	30.00	38.00	55.00	45.00	66.00
FBtr0087441	96.00	104.00	100.00	121.00	99.00	83.00
FBtr0110769	1739.00	2806.00	4284.00	4701.00	2865.00	6055.00
FBtr0110770	248.00	435.00	564.00	746.00	457.00	760.00
FBtr0091954	1759.00	2867.00	5305.00	5289.00	3515.00	7162.00
FBtr0076834	67.00	66.00	68.00	58.00	38.00	73.00
FBtr0076711	1528.00	1972.00	1884.00	1841.00	1447.00	2210.00
FBtr0078216	724.00	817.00	574.00	669.00	454.00	567.00
FBtr0085252	752.00	807.00	809.00	798.00	657.00	1091.00
FBtr0073600	78.00	83.00	94.00	118.00	99.00	147.00
FBtr0072550	63.00	80.00	81.00	92.00	59.00	101.00
FBtr0100677	34.00	34.50	37.00	31.30	22.00	25.16
FBtr0084604	394.00	444.00	400.00	402.00	309.00	504.00
FBti0059862	0.00	0.00	0.00	0.00	0.00	0.00
FBti0060022	0.00	0.00	0.00	0.00	0.00	0.00
FBti0060450	0.00	0.00	1.00	1.00	1.00	0.00
FBti0060452	0.00	0.00	0.00	0.00	0.00	0.00
FBti0060453	0.00	0.00	0.00	0.00	0.00	0.00
FBti0060454	0.00	0.00	2.00	0.00	0.00	0.00
FBti0060597	0.00	0.00	0.00	0.00	1.00	1.00
FBti0060599	12.82	33.56	32.00	4.00	1.00	2.00
FBti0060935	0.00	0.00	0.00	0.00	0.00	0.00
FBti0061065	7.00	9.00	0.00	5.00	9.00	12.00
FBti0061438	0.00	0.00	0.00	0.67	0.33	0.00
FBti0061439	0.00	0.00	0.00	0.67	0.33	0.00
FBti0061459	0.00	0.00	0.00	0.67	0.33	0.00
FBti0061721	0.00	0.00	0.00	0.00	0.00	0.00
FBti0062213	0.00	0.00	0.00	0.00	0.00	0.00
FBti0062236	0.00	0.00	0.00	0.00	0.00	0.00
FBti0062367	0.00	0.00	0.00	0.00	0.00	0.00
FBti0062385	1.00	2.00	4.00	0.00	0.00	2.00
FBti0062433	0.00	4.00	2.00	2.00	2.00	8.00
FBti0062670	0.00	0.00	0.00	3.00	2.00	2.00
FBti0062853	3.00	1.00	1.00	1.00	0.00	1.00
FBti0063173	1.00	0.00	0.00	0.00	1.00	1.00
FBti0063175	0.00	0.00	0.00	0.00	0.00	0.00
FBti0063451	0.00	0.00	0.00	0.00	0.00	0.00
FBti0063924	0.00	0.00	0.00	0.00	0.00	0.00
FBti0063941	0.00	0.00	0.00	1.00	0.00	0.00
FBti0064112	0.00	0.00	0.00	0.00	0.00	0.00
FBti0064113	0.00	0.00	0.00	0.00	0.00	0.00
FBti0064115	0.00	0.00	0.00	0.00	0.00	0.00
FBti0063104	2.00	2.00	2.00	2.00	1.00	3.00
FBti0020125	0.00	0.00	0.00	0.00	0.00	0.00
FBti0020128	0.00	0.00	0.00	0.00	0.00	0.00
FBti0020149	3.72	0.00	0.00	31.35	19.24	16.45
FBti0020157	0.00	0.00	0.00	0.00	0.00	0.00
FBti0019312	0.00	0.00	0.00	0.00	0.00	0.00
FBti0019315	0.00	0.00	0.00	0.00	0.00	0.00
FBti0019332	0.00	17.30	5.97	0.00	0.00	1.43
FBti0019358	2.50	0.00	0.00	0.00	0.00	0.00
FBti0019378	0.00	0.00	0.00	0.00	0.00	0.00
FBti0019388	0.00	0.00	0.00	0.00	0.00	0.00
FBti0019410	0.00	5.02	0.00	1.92	1.07	3.08
FBti0019426	0.00	0.00	0.00	0.00	0.00	0.00
FBti0019079	0.00	0.00	0.26	0.00	0.00	0.00
FBti0061024	0.00	0.00	0.00	0.00	0.00	0.00
FBti0019133	0.00	0.00	0.00	0.00	0.00	0.00
FBti0061417	0.00	0.00	0.00	0.00	0.00	0.00
FBti0061529	0.00	0.00	0.00	0.00	0.00	0.00
FBti0019158	0.00	0.00	0.00	0.00	0.00	0.00
FBti0019165	37.78	81.34	65.61	3.74	3.16	0.00
FBti0061699	0.00	0.00	0.00	0.00	0.00	0.00
FBti0061905	0.00	0.00	0.00	0.00	0.00	0.00
FBti0062043	0.00	0.00	0.00	0.00	0.00	0.00
FBti0062148	0.00	0.00	0.00	0.00	0.00	0.00
FBti0062242	0.00	0.00	0.00	0.00	0.00	0.00
FBti0062279	0.00	0.00	0.00	0.00	0.00	0.00
FBti0019784	0.00	0.00	0.00	0.00	0.00	0.00
FBti0062578	0.00	0.00	0.00	0.00	0.00	0.00
FBti0019223	0.00	0.00	0.00	0.00	0.00	0.00
FBti0062978	0.00	0.00	0.00	0.00	0.00	0.00
FBti0019834	1.00	0.00	0.00	0.00	0.00	0.00
FBti0063922	0.00	0.00	0.00	0.00	0.00	0.00
FBti0064059	0.00	1.00	2.00	2.00	1.00	0.00
FBti0064231	0.00	0.00	0.00	0.00	0.00	0.00
FBti0018875	0.00	1.28	5.70	0.00	0.00	0.00
FBti0019957	0.00	0.00	0.00	0.00	0.00	0.00
FBti0018876	0.00	0.00	0.00	0.00	0.00	0.00
FBti0018877	0.00	0.00	0.00	0.00	0.00	0.00
FBti0018878	0.00	0.00	0.00	0.00	0.00	0.00
FBti0019604	0.00	0.00	0.00	0.00	0.00	0.00
FBti0018879	0.00	0.00	0.00	0.00	0.00	0.00
FBti0020044	0.00	0.00	0.00	0.00	0.00	0.00
FBti0020056	0.95	0.00	1.46	0.00	0.00	0.00
FBti0020057	0.00	0.00	0.00	0.00	0.00	0.00
FBtr0071497	560.00	590.00	639.00	605.00	508.00	805.00
FBtr0077713	1302.00	1682.00	1435.00	1516.00	1298.00	1439.00
FBtr0079701	1125.00	1404.00	2264.00	4259.00	2847.00	3329.00
FBtr0087815	7.00	3.00	1.00	8.00	3.00	5.00
FBtr0075355	1784.00	1862.00	2058.00	2410.00	1563.00	2431.00
FBtr0071300	417.00	523.00	503.00	506.00	486.00	669.00
FBtr0086107	349.00	381.00	374.00	321.00	274.00	461.00
FBtr0086960	94.00	121.00	109.00	104.00	103.00	121.00
FBtr0073741	178.00	213.00	221.00	230.00	182.00	230.00
FBtr0087656	1030.55	1368.50	2298.73	842.06	612.38	784.16
FBtr0087654	1.45	1.50	5.27	3.94	2.62	1.84
FBti0019419	1.03	1.00	1.06	0.00	0.00	1.11
FBti0019499	2.25	0.00	0.00	0.00	0.00	1.27
FBti0019099	0.00	2.41	0.00	0.00	0.00	0.00
FBti0064232	0.00	0.00	0.00	0.00	0.00	0.00
FBti0215382	0.00	0.00	0.00	0.00	0.00	0.00
FBti0019400	0.00	0.00	3.57	4.25	3.33	6.35
FBti0018880	77.72	32.59	64.37	1.60	1.67	1.27
RR00128	0.00	0.00	0.00	0.00	0.00	0.00
RR41606	0.00	0.00	0.00	2.14	0.00	0.00
RR41949	0.00	0.00	0.00	0.00	0.00	0.00
RR51478	0.00	0.00	0.00	0.00	0.00	0.00
FBti0020303	0.00	0.00	0.00	0.00	0.00	0.00
FBti0020436	0.00	1.00	0.00	1.00	1.00	1.00
FBti0062420	0.00	0.00	0.00	0.00	0.00	0.00
FBti0019843	5.00	2.00	1.00	2.00	4.00	6.00
FBti0019878	0.00	0.00	0.00	0.00	0.00	0.00
FBtr0086216	2245.00	3417.00	2306.00	4327.00	3183.00	2795.00
FBtr0079949	39.00	69.00	33.00	61.00	53.00	60.00
FBtr0084033	57.00	79.00	77.00	73.00	56.00	83.00
FBtr0080471	228.00	236.00	241.00	179.00	158.00	281.00
FBtr0077643	161.00	168.00	201.00	171.00	128.00	239.00
FBtr0082183	280.00	310.00	337.00	341.00	244.00	356.00
FBtr0077010	518.00	672.00	713.00	882.00	714.00	969.00
FBtr0075618	76.00	80.00	71.00	63.00	55.00	119.00
FBtr0113172	27.00	38.00	48.00	39.00	39.00	55.00
FBtr0074989	150.00	197.00	152.00	182.00	123.00	165.00
FBtr0089879	159.00	191.00	185.00	176.00	119.00	220.00
FBtr0085570	41.00	61.00	64.00	43.00	42.00	54.00
FBtr0072653	1431.00	1704.00	1943.00	1434.00	1204.00	1792.00
FBtr0072758	84.00	94.00	88.00	100.00	81.00	105.00
FBtr0080803	767.00	790.43	962.00	883.00	790.00	1226.00
FBtr0081002	431.00	501.00	502.00	536.00	421.00	603.00
FBtr0085365	624.00	536.00	621.00	525.00	450.00	669.00
FBtr0082969	95.00	82.00	100.00	81.00	71.00	142.00
FBtr0301670	110.00	141.00	109.00	118.00	85.00	162.00
FBtr0083279	79.00	99.00	85.00	129.00	91.00	137.00
FBtr0079874	40.00	60.00	41.00	41.00	43.00	40.00
FBtr0077089	309.00	374.00	349.00	356.00	318.00	366.00
FBtr0082434	67.00	63.00	63.00	200.00	168.00	343.00
FBtr0301734	58.00	66.00	70.00	69.00	46.00	61.00
FBtr0076202	38.00	43.00	44.00	29.00	38.00	42.00
FBtr0112449	7.00	13.00	9.00	16.00	9.00	5.00
FBtr0076269	29.00	29.00	18.00	33.00	32.00	34.00
FBtr0076114	135.00	125.00	118.00	106.00	78.00	130.00
FBtr0078559	13.00	10.00	17.00	11.00	12.00	18.00
FBtr0075673	0.00	0.00	0.00	0.00	0.00	0.00
FBtr0085271	24.00	30.00	23.00	21.00	25.00	29.00
FBtr0080202	33.00	39.00	24.00	35.00	22.00	43.00
FBtr0086729	40.00	62.00	53.00	178.00	157.00	98.00
FBtr0086728	57.00	135.00	117.00	50.00	32.00	38.00
FBtr0084180	104.00	125.00	156.00	185.00	106.00	146.00
FBtr0086662	65.00	94.00	98.00	189.00	111.00	91.00
FBtr0086664	65.00	69.00	61.00	49.00	24.00	18.00
FBtr0086665	425.00	620.00	400.00	291.00	235.00	194.00
FBtr0086663	37.00	70.00	45.00	35.00	24.00	23.00
FBtr0086667	9.00	19.00	14.00	37.00	15.00	13.00
FBtr0086727	25.00	69.00	66.00	11.00	4.00	11.00
FBtr0306078	6.00	11.00	10.00	6.00	5.00	3.00
FBtr0086666	62.00	156.00	117.00	29.00	16.00	28.00
FBtr0084182	64.00	121.00	130.00	100.00	56.00	72.00
FBtr0088632	28.03	25.43	20.30	42.01	45.85	57.52
FBtr0089021	311.00	347.00	311.00	279.00	240.00	382.00
FBtr0072302	70.00	66.00	55.00	58.00	64.00	85.00
FBtr0075621	1.00	0.00	0.00	0.00	0.00	0.00
FBtr0079488	140.00	153.00	140.00	149.00	119.00	151.00
FBtr0085394	77.00	83.00	74.00	95.00	80.00	100.00
FBtr0077116	178.00	230.00	190.00	217.00	177.00	276.00
FBtr0083452	87.00	94.00	87.00	63.00	75.00	100.00
FBtr0073693	125.00	133.00	134.00	186.00	135.00	184.00
FBtr0072760	2.00	3.00	2.00	2.00	2.00	5.00
FBtr0075527	331.00	381.00	412.00	433.00	325.00	458.00
FBtr0082239	1656.00	1840.00	1831.00	1820.00	1438.00	2175.00
FBtr0079566	2266.00	2474.00	2362.00	1982.00	1478.00	2039.00
FBtr0307301	749.00	974.00	984.00	936.00	779.00	1144.00
FBtr0073806	7.00	5.00	4.00	2.00	4.00	5.00
FBtr0079615	245.00	283.00	199.00	275.00	190.00	275.00
FBtr0070878	1.00	5.00	5.00	0.00	0.00	2.00
FBtr0080893	503.00	565.00	544.00	541.00	397.00	668.00
FBtr0079069	268.00	336.00	290.00	276.00	234.00	412.00
FBtr0085465	90.00	97.00	92.00	108.00	102.00	181.00
FBtr0086032	81.00	88.00	87.00	62.00	62.00	129.00
FBtr0088077	118.00	146.00	121.00	97.00	85.00	88.00
FBtr0080044	532.00	630.00	595.00	820.00	582.00	953.00
FBtr0303036	73.00	68.00	93.00	87.00	76.00	89.00
FBti0019626	9.25	30.04	40.39	26.42	21.24	0.00
FBti0019283	0.00	0.00	0.00	0.00	0.00	13.04
FBti0019305	4.61	15.51	4.01	0.00	8.09	36.20
FBti0019408	0.05	0.00	6.76	0.00	0.00	0.00
FBti0060868	0.00	0.00	0.00	0.00	0.00	0.00
FBti0019119	21.38	2.76	20.33	0.00	0.00	6.61
FBti0019128	2.85	2.35	7.95	0.00	0.00	0.00
FBti0019132	1.01	0.00	1.22	0.00	5.49	0.05
FBti0061325	0.00	0.00	0.00	0.00	0.00	0.00
FBti0061326	0.00	0.00	0.00	0.00	0.00	0.00
FBti0061637	0.00	0.00	0.00	0.00	0.00	0.00
FBti0062106	3.68	0.00	0.00	0.00	0.00	0.13
FBti0062108	0.00	0.00	0.00	0.00	0.00	0.00
FBti0062170	0.00	0.00	0.00	0.00	0.00	0.00
FBti0062382	0.00	0.00	0.00	0.00	0.00	0.00
FBti0062383	0.00	0.00	0.00	0.00	0.00	2.41
FBti0019236	9.25	0.00	0.00	0.00	0.00	0.00
FBti0215286	0.00	11.86	0.00	9.91	7.33	12.00
FBti0215383	0.00	0.00	0.00	0.00	0.00	0.00
FBti0019593	0.00	0.00	0.00	0.00	0.00	4.36
FBti0018882	36.75	43.56	95.40	28.22	38.55	47.96
FBti0018883	0.00	5.46	0.00	0.00	0.00	0.00
FBti0018884	0.00	0.00	0.00	0.00	4.03	0.00
FBti0018881	0.00	0.00	0.00	18.54	7.84	2.93
FBtr0084131	0.00	0.00	2.00	0.00	0.00	0.00
FBtr0340363	121.29	138.15	146.30	160.06	137.08	188.16
FBtr0071350	260.00	288.00	258.00	241.00	175.00	260.00
FBtr0084111	7.00	19.00	20.00	6.00	13.00	15.00
FBtr0079788	151.00	162.00	157.00	225.00	167.00	217.00
FBtr0299791	380.00	528.00	422.00	604.00	460.00	641.00
FBtr0073400	0.00	0.00	4.00	0.00	2.00	4.00
FBtr0080539	841.00	1080.00	1028.00	1077.00	789.00	975.00
FBtr0088215	928.00	1081.00	1175.00	987.00	794.00	1513.00
FBtr0335284	48.00	69.00	86.00	52.00	44.00	97.00
FBtr0071517	208.00	239.00	249.00	224.00	222.00	329.00
FBtr0305335	30.00	56.00	56.00	94.00	52.00	83.00
FBtr0076001	662.00	906.00	1025.00	936.00	736.00	797.00
FBtr0071222	340.00	380.00	315.00	438.00	332.00	440.00
FBtr0084732	227.00	303.00	292.00	189.00	192.00	236.00
FBtr0305336	39.00	48.00	61.00	112.00	98.00	156.00
FBtr0113313	1.00	1.00	3.00	1.00	0.00	0.00
FBtr0082179	249.00	326.00	352.00	303.00	250.00	354.00
FBtr0084235	0.00	1.00	1.00	11.00	4.00	1.00
FBtr0085133	116.00	150.00	122.00	163.00	128.00	150.00
FBtr0081958	84.00	104.00	117.00	89.00	71.00	105.00
FBtr0088338	2240.00	2626.00	2225.00	2344.00	1703.00	2238.00
FBtr0300019	31.00	25.00	33.00	30.00	34.00	42.00
FBtr0071386	153.00	198.00	201.00	29.00	29.00	53.00
FBtr0084161	908.29	1094.02	945.48	1046.01	864.35	1169.08
FBtr0071052	6.00	10.00	6.00	12.00	16.00	21.00
FBtr0084333	16.00	18.00	16.00	10.00	21.00	22.00
FBtr0304043	8.00	8.00	11.00	10.00	8.00	15.00
FBtr0076037	1.00	2.00	0.00	3.00	1.00	2.00
FBtr0079540	47.00	72.00	42.00	56.00	35.00	74.00
FBtr0113232	10.00	11.00	5.00	17.00	8.00	15.00
FBtr0086893	22.00	18.00	29.00	27.00	15.00	30.00
FBtr0082762	279.00	292.00	401.00	258.00	257.00	322.00
FBtr0085975	9.00	20.00	22.00	20.00	21.00	42.00
FBtr0299681	15.00	36.00	18.00	20.00	13.00	19.00
FBtr0113003	19.00	37.00	28.00	34.00	20.00	30.00
FBtr0084290	378.00	482.00	395.00	509.00	395.00	627.00
FBtr0071289	560.00	626.00	603.00	609.00	470.00	676.00
FBtr0083337	561.00	608.00	544.00	572.00	443.00	746.00
FBtr0080411	478.00	545.00	512.00	512.00	463.00	625.00
FBtr0087987	575.00	675.00	525.00	639.00	566.00	767.00
FBtr0074086	439.00	512.00	461.00	495.00	383.00	481.00
FBtr0081918	415.00	500.00	429.00	478.00	380.00	607.00
FBtr0088683	537.00	581.00	486.00	596.00	435.00	708.00
FBtr0347413	131.40	126.00	169.00	114.00	95.00	150.00
FBtr0081824	911.00	991.00	999.00	1027.00	683.00	1001.00
FBtr0074301	261.00	309.00	264.00	345.00	228.00	337.00
FBtr0073437	84.00	110.00	104.00	113.00	94.00	125.00
FBtr0085645	172.00	171.00	232.00	137.00	99.00	132.00
FBtr0085315	44.00	42.00	38.00	11.00	14.00	22.00
FBtr0082507	1.00	2.00	2.00	5.00	4.00	9.00
FBtr0085319	317.00	394.00	409.00	411.00	333.00	542.00
FBtr0082567	71.00	80.00	67.00	62.00	58.00	96.00
FBtr0479853	65.00	53.00	49.00	56.00	49.00	55.00
FBtr0081236	105.00	115.00	130.00	127.00	71.00	122.00
FBtr0081591	159.00	230.00	264.00	97.00	62.00	79.00
FBtr0077544	47.00	60.00	70.00	59.00	46.00	42.00
FBtr0082606	4.00	3.00	2.00	1.00	2.00	3.00
FBtr0082614	72.00	123.00	114.00	92.00	74.00	139.00
FBtr0473577	43.00	81.00	112.00	118.00	57.00	123.00
FBtr0086521	8.00	4.00	5.00	21.00	28.00	33.00
FBtr0081576	109.00	100.00	124.00	135.00	100.00	166.00
FBtr0081605	557.00	639.00	716.00	608.00	552.00	871.00
FBtr0086522	96.00	117.00	109.00	202.00	156.00	225.00
FBtr0076935	294.00	353.00	358.00	196.00	167.00	268.00
FBtr0076937	811.00	915.00	908.00	869.00	770.00	1183.00
FBtr0081611	86.00	121.00	92.00	91.00	75.00	102.00
FBtr0086523	6.00	6.00	4.00	4.00	1.00	2.00
FBtr0076939	148.00	156.00	135.00	116.00	95.00	135.00
FBtr0076940	4952.00	6041.00	5831.00	6745.00	5037.00	7416.00
FBtr0086524	0.00	0.00	0.00	0.00	1.00	1.00
FBtr0081744	134.00	198.00	207.00	159.00	135.00	209.00
FBtr0075820	722.00	861.00	940.00	1028.00	803.00	1080.00
FBtr0082603	3229.58	3519.88	3780.98	3105.09	2115.44	3393.59
FBtr0100525	4123.42	3704.12	3461.02	3570.91	2587.56	3637.41
FBtr0081563	161.00	138.00	152.00	180.00	131.00	175.00
FBtr0087486	39.00	38.00	51.00	32.00	36.00	75.00
FBtr0075824	114.00	115.00	107.00	161.00	151.00	166.00
FBtr0082686	546.00	710.00	543.00	649.00	501.00	627.00
FBtr0081247	211.00	294.00	249.00	358.00	235.00	305.00
FBtr0081248	111.00	151.00	122.00	158.00	115.00	156.00
FBtr0087433	76.00	96.00	78.00	77.00	63.00	117.00
FBtr0075853	0.00	2.00	0.00	0.00	2.00	2.00
FBtr0076987	28.00	36.00	33.00	45.00	23.00	45.00
FBtr0087471	89.00	93.00	88.00	90.00	84.00	158.00
FBtr0075854	3.00	2.00	0.00	0.00	0.00	1.00
FBtr0077009	3.00	1.00	1.00	1.00	0.00	1.00
FBtr0084417	1121.00	1162.00	1314.00	1428.00	1228.00	1896.00
FBtr0081277	129.00	136.00	115.00	134.00	98.00	142.00
FBtr0075864	341.00	410.00	466.00	414.00	347.00	556.00
FBtr0084421	347.00	471.00	371.00	589.00	467.00	525.00
FBtr0084424	669.00	650.00	757.00	717.00	601.00	1001.00
FBtr0084486	6.00	5.00	13.00	0.00	7.00	11.00
FBtr0273191	0.00	0.00	0.00	1.00	0.00	1.00
FBtr0084481	148.00	180.00	289.00	191.00	126.00	205.00
FBtr0083235	149.00	149.00	156.00	208.00	157.00	245.00
FBtr0081284	54.00	61.00	64.00	49.00	48.00	70.00
FBtr0081285	60.00	56.00	73.00	69.00	53.00	70.00
FBtr0302930	91.00	84.00	79.00	84.00	69.00	85.00
FBtr0087446	146.00	193.00	182.00	214.00	149.00	175.00
FBtr0084461	97.00	131.00	138.00	140.00	140.00	158.00
FBtr0087462	73.00	94.00	96.00	85.00	95.00	128.00
FBtr0081069	80.00	97.00	71.00	109.00	80.00	129.00
FBtr0084463	61.00	75.00	63.00	74.00	69.00	69.00
FBtr0075861	19.00	22.00	31.00	23.00	26.00	32.00
FBtr0077012	420.00	587.00	756.00	619.00	405.00	577.00
FBtr0345300	9.00	12.00	3.00	12.00	13.00	8.00
FBtr0081207	750.00	999.00	894.00	1133.00	738.00	980.00
FBtr0290212	64.00	103.00	70.00	75.00	50.00	94.00
FBtr0084475	3897.00	4644.00	4474.00	5407.00	3906.00	5279.00
FBtr0084476	2044.00	2338.00	2518.00	2647.00	2053.00	3241.00
FBtr0087408	17.00	18.00	13.00	10.00	10.00	13.00
FBtr0083222	0.00	0.00	0.00	3.00	1.00	2.00
FBtr0087421	76.00	93.00	98.00	87.00	92.00	150.00
FBtr0113149	91.00	102.00	89.00	103.00	87.00	97.00
FBtr0078648	0.00	0.00	1.00	0.00	0.00	0.00
FBtr0081085	89.00	100.00	66.00	90.00	47.00	90.00
FBtr0081717	81.00	106.00	81.00	87.00	87.00	89.00
FBtr0081710	215.00	324.00	317.00	363.00	278.00	472.00
FBtr0084445	28.00	35.00	30.00	36.00	20.00	41.00
FBtr0114504	2.00	3.00	1.00	1.00	2.00	1.00
FBtr0071671	586.00	659.00	633.00	604.00	409.00	634.00
FBtr0083324	126.00	172.00	168.00	267.00	173.00	256.00
FBtr0300677	426.00	529.00	549.00	541.00	501.00	669.00
FBtr0071660	264.00	311.00	326.00	311.00	255.00	436.00
FBtr0083356	30.00	38.00	28.00	29.00	26.00	42.00
FBtr0072109	30.50	53.50	54.50	126.50	99.50	128.00
FBtr0081072	166.00	198.00	151.00	154.00	128.00	178.00
FBtr0081095	15.00	17.00	21.00	20.00	19.00	18.00
FBtr0081276	20.00	26.00	41.00	30.00	14.00	26.00
FBtr0081096	141.00	128.00	145.00	110.00	91.00	176.00
FBtr0072288	26.00	34.00	27.00	30.00	31.00	29.00
FBtr0083358	230.00	281.00	268.00	280.00	233.00	387.00
FBtr0081097	54.00	63.00	91.00	147.00	101.00	125.00
FBtr0081098	147.00	178.00	162.00	145.00	150.00	201.00
FBtr0071840	99.00	91.00	140.00	99.00	84.00	148.00
FBtr0083360	253.00	280.00	235.00	252.00	152.00	163.00
FBtr0073602	214.00	223.00	204.00	257.00	231.00	323.00
FBtr0301647	70.00	121.00	104.00	107.00	113.00	186.00
FBtr0331589	16.00	21.00	14.00	35.00	21.00	23.00
FBtr0114451	423.00	527.00	427.00	487.00	385.00	554.00
FBtr0300062	10.00	9.00	10.00	11.00	4.00	12.00
FBtr0273204	54.00	70.00	56.00	39.00	31.00	38.00
FBtr0073590	73.00	93.00	89.00	87.00	48.00	85.00
FBtr0084446	1222.00	1447.00	1551.00	1480.00	1228.00	1629.00
FBtr0081259	159.00	180.00	166.00	186.00	141.00	243.00
FBtr0084458	141.00	141.00	104.00	110.00	120.00	143.00
FBtr0081128	148.00	161.00	150.00	167.00	137.00	215.00
FBtr0089628	742.00	795.00	760.00	875.00	667.00	941.00
FBtr0342991	83.00	89.00	102.00	130.00	74.00	140.00
FBtr0347209	42.00	43.00	24.00	40.00	25.00	40.00
FBtr0110773	9.00	16.00	12.00	12.00	8.00	14.00
FBtr0083237	2797.00	3449.00	3540.00	3971.00	3281.00	3183.00
FBtr0081080	559.00	633.00	584.00	588.00	495.00	685.00
FBtr0086091	302.00	388.00	343.00	400.00	265.00	422.00
FBtr0075954	44.00	48.00	61.00	59.00	45.00	71.00
FBtr0084867	191.00	203.00	224.00	259.00	160.00	248.00
FBtr0081132	99.00	119.00	87.00	104.00	67.00	114.00
FBtr0081134	94.00	96.00	111.00	103.00	72.00	152.00
FBtr0071690	1586.00	1756.00	1640.00	1364.00	850.00	1271.00
FBtr0081820	185.00	190.00	174.00	183.00	151.00	204.00
FBtr0086305	228.00	247.00	308.00	234.00	222.00	294.00
FBtr0300685	19.00	20.00	20.00	28.00	20.00	33.00
FBtr0088468	74.00	111.00	105.00	81.00	73.00	133.00
FBtr0081325	148.00	162.00	148.00	242.00	152.00	232.00
FBtr0081290	37.00	43.00	29.00	45.00	48.00	56.00
FBtr0086094	304.00	405.00	386.00	312.00	246.00	425.00
FBtr0081291	21.00	31.00	27.00	35.00	14.00	30.00
FBtr0077063	262.00	379.00	670.00	349.00	297.00	500.00
FBtr0077064	24.00	32.00	48.00	27.00	21.00	41.00
FBtr0081146	187.00	253.00	231.00	266.00	177.00	296.00
FBtr0077066	2246.00	2432.00	3096.00	3643.00	3827.00	5015.00
FBtr0086561	0.00	0.00	0.00	1.00	0.00	0.00
FBtr0077068	1224.00	1576.00	2019.00	1658.00	1418.00	1266.00
FBtr0077070	232.00	293.00	209.00	223.00	165.00	199.00
FBtr0081312	11.00	18.00	19.00	13.00	6.00	25.00
FBtr0077077	108.00	118.00	100.00	104.00	80.00	115.00
FBtr0114644	22.00	30.00	28.00	19.00	25.00	53.00
FBtr0081148	640.00	739.00	798.00	575.00	506.00	899.00
FBtr0071699	88.00	65.00	70.00	83.00	68.00	100.00
FBtr0081150	35.00	48.00	37.00	32.00	37.00	42.00
FBtr0071619	56.00	65.00	56.00	89.00	68.00	80.00
FBtr0307385	309.00	348.00	374.00	292.00	242.00	283.00
FBtr0078310	341.00	391.00	372.00	414.00	339.00	563.00
FBtr0078297	365.00	411.00	430.00	422.00	381.00	485.00
FBtr0114505	2015.00	1785.00	672.00	2036.00	1795.00	2564.00
FBtr0084864	1178.00	1317.00	966.00	1157.00	898.00	1177.00
FBtr0075512	182.00	257.00	407.00	225.00	248.00	438.00
FBtr0071541	1194.00	1574.00	1277.00	1416.00	1110.00	1423.00
FBtr0071524	443.00	464.00	475.00	422.00	356.00	534.00
FBtr0084857	609.00	759.00	651.00	997.00	707.00	915.00
FBtr0084853	279.00	395.00	386.00	1228.00	815.00	1254.00
FBtr0071174	211.00	193.00	207.00	173.00	127.00	220.00
FBtr0289942	5.00	5.00	13.00	23.00	28.00	29.00
FBtr0084852	358.00	446.00	543.00	430.00	298.00	376.00
FBtr0081155	903.00	1017.00	946.00	1189.00	846.00	1181.00
FBtr0084851	150.00	269.00	328.00	238.00	170.00	253.00
FBtr0078323	1025.00	1203.00	1128.00	1067.00	872.00	1211.00
FBtr0081122	894.50	1105.50	869.50	1594.00	1169.50	1708.00
FBtr0077121	1261.00	1453.00	1430.00	1381.00	1125.00	1558.00
FBtr0078326	28.00	32.00	32.00	16.00	24.00	32.00
FBtr0078327	50.00	61.00	55.00	61.00	55.00	63.00
FBtr0078333	61.00	106.00	104.00	141.00	101.00	140.00
FBtr0078284	253.00	331.00	314.00	282.00	257.00	340.00
FBtr0078266	658.00	715.00	768.00	844.00	507.00	885.00
FBtr0077128	0.00	0.00	1.00	1.00	1.00	1.00
FBtr0273221	0.00	0.00	1.00	0.00	0.00	0.00
FBtr0074400	0.00	0.00	0.00	0.00	0.00	0.00
FBtr0081120	942.00	1093.00	982.00	853.00	772.00	1316.00
FBtr0089314	518.00	639.39	630.83	599.57	471.42	780.57
FBtr0075956	639.00	762.00	870.00	930.00	798.00	1143.00
FBtr0081191	347.00	350.00	897.00	246.00	229.00	330.00
FBtr0081190	428.00	467.00	503.00	422.00	358.00	544.00
FBtr0081323	86.00	106.00	81.00	128.00	90.00	142.00
FBtr0081324	380.00	424.00	448.00	461.00	360.00	564.00
FBtr0089321	145.00	180.00	169.00	298.00	271.00	399.00
FBtr0075972	46.00	57.00	37.00	58.00	46.00	42.00
FBtr0081183	424.00	528.00	685.00	719.00	499.00	590.00
FBtr0081378	62.00	80.00	119.00	128.00	86.00	185.00
FBtr0075971	79.00	76.00	79.00	53.00	39.00	33.00
FBtr0075975	177.00	243.00	438.00	478.00	339.00	637.00
FBtr0075976	246.00	306.00	302.00	473.00	308.00	558.00
FBtr0113167	59.00	59.00	51.00	52.00	37.00	57.00
FBtr0084848	61.00	54.00	60.00	51.00	40.00	82.00
FBtr0077181	102.00	154.00	128.00	112.00	83.00	83.00
FBtr0081303	566.00	1016.00	924.00	724.00	486.00	559.00
FBtr0075957	37.00	61.00	62.00	63.00	55.00	80.00
FBtr0084542	139.00	197.00	189.00	207.00	158.00	242.00
FBtr0081171	14.00	23.00	10.00	11.00	12.00	26.00
FBtr0081174	294.00	344.00	252.00	317.00	266.00	376.00
FBtr0075817	19.00	29.00	39.00	25.00	36.00	49.00
FBtr0075855	42.00	41.00	47.00	33.00	39.00	49.00
FBtr0089323	171.00	129.00	112.00	198.00	125.00	231.00
FBtr0343848	117.00	190.00	213.00	227.00	167.00	341.00
FBtr0344527	71.00	73.00	84.00	158.00	116.00	169.00
FBtr0087250	1351.00	1449.00	1671.00	1455.00	1296.00	1992.00
FBtr0086585	2044.00	2551.00	2122.00	2081.00	1678.00	2067.00
FBtr0302487	16.00	21.00	17.00	13.00	14.00	23.00
FBtr0078925	103.00	112.00	96.00	107.00	72.00	111.00
FBtr0081341	112.00	155.00	119.00	136.00	92.00	126.00
FBtr0075900	100.00	140.00	132.00	118.00	94.00	164.00
FBtr0075871	474.00	562.00	612.00	749.00	478.00	698.00
FBtr0081196	294.00	331.00	388.00	301.00	292.00	425.00
FBtr0075903	211.00	190.00	223.00	189.00	153.00	240.00
FBtr0071187	268.00	236.00	274.00	284.00	218.00	245.00
FBtr0086919	49.00	55.00	65.00	4.00	3.00	3.00
FBtr0078587	19.00	39.00	38.00	39.00	34.00	68.00
FBtr0070536	86.00	92.00	93.00	85.00	76.00	106.00
FBtr0087748	203.00	248.00	154.00	179.00	122.00	158.00
FBtr0070526	86.00	110.00	131.00	136.00	80.00	127.00
FBtr0070568	103.00	87.00	80.00	86.00	65.00	103.00
FBtr0070569	146.00	170.00	153.00	159.00	122.00	220.00
FBtr0070591	131.00	156.00	143.00	140.00	90.00	135.00
FBtr0076366	214.00	280.00	235.00	182.00	169.00	320.00
FBtr0087720	0.00	0.00	0.00	1.00	0.00	1.00
FBtr0086339	40.00	48.00	63.00	82.00	80.00	130.00
FBtr0085943	54.00	68.00	57.00	73.00	46.00	77.00
FBtr0080800	134.00	192.00	184.00	148.00	139.00	195.00
FBtr0082795	1467.00	1713.00	1712.00	1794.00	1364.00	2005.00
FBtr0084713	730.00	727.00	951.00	794.00	620.00	849.00
FBtr0073164	0.00	0.00	0.00	0.00	0.00	0.00
FBtr0080522	1238.00	1392.00	1559.00	1456.00	1304.00	1913.00
FBtr0073139	433.00	589.00	572.00	627.00	499.00	749.00
FBtr0073171	783.00	1145.00	1239.00	917.00	666.00	881.00
FBtr0083654	8.00	8.00	10.00	11.00	10.00	14.00
FBtr0073173	156.00	174.00	173.00	141.00	109.00	182.00
FBtr0077848	130.00	178.00	194.00	177.00	138.00	178.00
FBtr0083950	75.00	113.00	112.00	88.00	75.00	101.00
FBtr0083864	88.00	121.00	122.00	103.00	106.00	184.00
FBtr0082410	116.00	128.00	109.00	141.00	99.00	148.00
FBtr0332449	202.00	261.00	264.00	234.00	183.00	276.00
FBtr0081787	62.00	64.00	85.00	84.00	94.00	110.00
FBtr0072205	42.00	49.00	45.00	48.00	28.00	52.00
FBtr0076029	92.00	147.00	138.00	156.00	108.00	153.00
FBtr0082685	39.00	48.00	53.00	41.00	29.00	74.00
FBtr0089630	228.00	224.00	141.00	203.00	138.00	155.00
FBtr0086808	1661.00	2516.00	3150.00	3249.00	2621.00	3278.00
FBtr0086807	703.00	809.00	982.00	1137.00	951.00	1418.00
FBtr0086745	43.00	56.00	42.00	60.00	47.00	57.00
FBtr0086749	92.00	92.00	101.00	112.00	83.00	130.00
FBtr0077218	2.00	3.00	3.00	0.00	0.00	2.00
FBtr0081739	242.00	308.00	364.00	342.00	271.00	449.00
FBtr0336480	139.00	147.00	138.00	119.00	63.00	129.00
FBtr0071150	367.00	399.00	366.00	433.00	351.00	556.00
FBtr0086705	13.00	13.00	24.00	13.00	12.00	14.00
FBtr0089545	63.00	72.00	84.00	55.00	54.00	100.00
FBtr0086859	516.00	614.00	719.00	599.00	450.00	869.00
FBtr0086895	154.00	122.00	140.00	354.00	267.00	409.00
FBtr0086909	461.00	586.00	527.00	659.00	493.00	640.00
FBtr0075936	33.00	32.00	75.00	32.00	13.00	43.00
FBtr0081369	614.00	729.00	719.00	817.00	590.00	761.00
FBtr0075938	234.00	286.00	230.00	262.00	224.00	319.00
FBtr0081367	61.00	53.00	57.00	66.00	58.00	63.00
FBtr0086990	328.00	375.00	460.00	386.00	304.00	575.00
FBtr0086997	0.00	0.00	1.00	0.00	0.00	1.00
FBtr0071153	405.00	460.00	483.00	497.00	408.00	588.00
FBtr0071157	59.00	73.00	51.00	46.00	47.00	101.00
FBtr0071263	17.00	26.00	35.00	29.85	29.00	31.00
FBtr0075946	363.00	386.00	447.00	450.00	327.00	519.00
FBtr0071356	46.51	58.29	50.00	62.63	31.77	59.64
FBtr0100354	98.00	120.00	94.00	72.00	65.00	87.00
FBtr0078631	219.00	257.00	246.00	217.00	213.00	316.00
FBtr0075919	279.00	356.00	382.00	372.00	328.00	489.00
FBtr0073837	7.00	23.00	23.00	8.00	11.00	17.00
FBtr0073836	114.00	117.00	154.00	176.00	112.00	162.00
FBtr0113195	334.00	353.00	342.00	286.00	196.00	330.00
FBtr0086464	137.00	157.00	160.00	139.00	109.00	181.00
FBtr0086472	483.00	577.00	642.00	589.00	492.00	743.00
FBtr0079136	11.00	14.00	30.00	25.00	23.00	13.00
FBtr0078909	87.00	116.00	98.00	90.00	83.00	114.00
FBtr0079135	169.00	196.00	171.00	146.00	135.00	191.00
FBtr0306841	175.00	242.00	303.00	531.00	386.00	550.00
FBtr0081816	155.00	176.00	169.00	181.00	138.00	261.00
FBtr0078334	738.00	974.00	1240.00	1537.00	996.00	1744.00
FBtr0300692	4.00	1.00	5.00	3.00	1.00	1.00
FBtr0086313	129.00	121.00	116.00	168.00	133.00	180.00
FBtr0081645	207.00	265.00	203.00	230.00	182.00	249.00
FBtr0079291	808.00	872.00	756.00	858.00	555.00	734.00
FBtr0081821	72.00	67.00	95.00	64.00	52.00	71.00
FBtr0089045	329.00	344.00	372.00	299.00	289.00	464.00
FBtr0073854	353.00	436.00	533.00	548.00	457.00	681.00
FBtr0084712	31.00	44.00	29.00	40.00	31.00	36.00
FBtr0089221	325.00	388.00	336.00	336.00	242.00	405.00
FBtr0089222	45.00	83.00	73.00	94.00	72.00	101.00
FBtr0073656	4.00	4.00	1.00	4.00	2.00	4.00
FBtr0084710	234.00	422.00	1485.00	232.00	193.00	340.00
FBtr0073827	40.00	58.00	37.00	45.00	44.00	58.00
FBtr0086315	117.00	154.00	114.00	194.00	138.00	227.00
FBtr0073446	239.00	333.00	292.00	232.00	207.00	287.00
FBtr0078552	155.00	161.00	163.00	154.00	138.00	185.00
FBtr0086231	108.00	131.00	125.00	130.00	138.00	216.00
FBtr0113047	40.00	76.00	84.00	117.00	67.00	132.00
FBtr0113048	31.00	37.00	67.00	94.00	53.00	65.00
FBtr0073481	525.00	558.00	558.00	465.00	437.00	681.00
FBtr0088971	78.00	82.00	65.00	81.00	69.00	112.00
FBtr0088974	857.00	1025.00	1127.00	1083.00	933.00	1608.00
FBtr0088975	101.00	125.00	107.00	105.00	75.00	122.00
FBtr0078779	10.00	10.00	5.00	6.00	7.00	6.00
FBtr0078558	32.00	52.00	71.00	152.00	109.00	130.00
FBtr0073818	148.00	139.00	153.00	188.00	132.00	199.00
FBtr0088998	495.00	537.00	607.00	519.00	473.00	829.00
FBtr0089004	157.00	186.00	213.00	224.00	178.00	267.00
FBtr0079165	880.00	1029.00	1070.00	1181.00	864.00	1245.00
FBtr0079168	50.00	72.00	117.00	101.00	63.00	80.00
FBtr0073819	1306.00	1362.00	1464.00	1008.00	805.00	1108.00
FBtr0089194	577.00	678.00	641.00	721.00	478.00	752.00
FBtr0073812	57.00	73.00	55.00	77.00	49.00	66.00
FBtr0086248	1.00	1.00	0.00	0.00	0.00	0.00
FBtr0078774	113.00	142.00	145.00	161.00	123.00	192.00
FBtr0073811	2.00	2.00	42.00	17.00	14.00	18.00
FBtr0073809	7.00	11.00	11.00	4.00	3.00	17.00
FBtr0084715	257.00	318.00	330.00	300.00	214.00	329.00
FBtr0071786	9.00	20.00	22.00	25.00	10.00	22.00
FBtr0073805	89.00	123.00	97.00	116.00	96.00	144.00
FBtr0086254	70.00	80.00	63.00	53.00	47.00	55.00
FBtr0088868	54.00	70.00	79.00	85.00	74.00	98.00
FBtr0290122	5.00	15.00	10.00	15.00	20.00	23.00
FBtr0086299	159.00	194.00	165.00	190.00	112.00	157.00
FBtr0086005	42.00	31.00	61.00	62.00	44.00	75.00
FBtr0078546	234.00	279.00	269.00	321.00	249.00	376.00
FBtr0077273	267.00	257.00	296.00	357.00	252.00	349.00
FBtr0078841	227.00	344.00	255.00	370.00	282.00	313.00
FBtr0078536	100.00	186.00	221.00	174.00	111.00	179.00
FBtr0078458	271.00	334.00	338.00	323.00	239.00	438.00
FBtr0078430	322.00	329.00	317.00	362.00	279.00	437.00
FBtr0078429	438.00	516.00	575.00	564.00	497.00	632.00
FBtr0075891	276.00	304.00	341.00	404.00	279.00	409.00
FBtr0086525	41.00	58.00	58.00	25.00	30.00	36.00
FBtr0075872	502.00	559.00	543.00	538.00	448.00	592.00
FBtr0075873	2.00	1.00	8.00	1.00	4.00	7.00
FBtr0075875	181.00	212.00	229.00	212.00	196.00	277.00
FBtr0071765	9.00	13.00	8.00	6.00	13.00	20.00
FBtr0071769	277.00	269.00	266.00	353.00	216.00	335.00
FBtr0075887	36.00	39.00	57.00	62.00	46.00	56.00
FBtr0081779	85.00	93.00	97.00	66.00	59.00	86.00
FBtr0078870	224.00	279.00	257.00	245.00	194.00	244.00
FBtr0071773	424.00	419.00	400.00	533.00	366.00	567.00
FBtr0071224	98.00	138.00	139.00	128.00	103.00	199.00
FBtr0071819	195.00	218.00	206.00	295.00	218.00	223.00
FBtr0072090	0.00	0.00	0.00	8.00	4.00	9.00
FBtr0301160	22.00	47.00	44.00	37.00	31.00	55.00
FBtr0078406	553.00	742.00	664.00	480.00	357.00	510.00
FBtr0335451	0.00	1.00	0.00	0.00	0.00	0.00
FBtr0085741	53.00	64.00	67.00	95.00	70.00	89.00
FBtr0085739	22.00	25.00	24.00	50.00	35.00	34.00
FBtr0290242	114.00	147.00	136.00	93.00	110.00	185.00
FBtr0079315	1147.00	1256.00	1312.00	1361.00	1062.00	1702.00
FBtr0085789	62.00	88.00	90.00	61.00	44.00	61.00
FBtr0085808	387.00	372.00	330.00	368.00	316.00	373.00
FBtr0073338	7.00	7.00	11.00	10.00	7.00	9.00
FBtr0073334	9.00	19.00	20.00	14.00	10.00	10.00
FBtr0303005	0.00	0.00	0.00	0.00	1.00	0.00
FBtr0331399	0.00	0.00	0.00	0.00	1.00	0.00
FBtr0073308	48.00	51.00	69.00	57.00	29.00	38.00
FBtr0481637	1.00	2.00	0.00	1.00	0.00	0.00
FBtr0073310	258.00	279.00	253.00	230.00	187.00	256.00
FBtr0073203	154.00	150.00	140.00	143.00	75.00	121.00
FBtr0089091	304.00	341.00	316.00	363.00	261.00	425.00
FBtr0071836	85.00	83.00	129.00	122.00	108.00	170.00
FBtr0078528	139.00	155.00	169.00	179.00	141.00	232.00
FBtr0071058	159.00	186.00	152.00	115.00	70.00	81.00
FBtr0071067	482.00	569.00	616.00	673.00	538.00	761.00
FBtr0081705	581.00	683.00	634.00	643.00	516.00	799.00
FBtr0078522	1.00	1.00	1.00	4.00	1.00	3.00
FBtr0078657	67.00	96.00	84.00	85.00	57.00	93.00
FBtr0306541	23.00	31.00	26.00	23.00	23.00	31.00
FBtr0078104	158.00	183.00	187.00	191.00	136.00	205.00
FBtr0070197	165.00	165.00	165.00	352.00	273.00	394.00
FBtr0070198	159.00	193.00	175.00	226.00	165.00	286.00
FBtr0081703	186.00	210.00	258.00	246.00	248.00	372.00
FBtr0070201	2.00	0.00	1.00	1.00	3.00	0.00
FBtr0070203	1.00	0.00	0.00	0.00	0.00	0.00
FBtr0070205	0.00	1.00	0.00	5.00	5.00	4.00
FBtr0070251	4.00	6.00	2.00	3.00	0.00	2.00
FBtr0072845	59.00	84.00	189.00	17.00	18.00	24.00
FBtr0078276	143.00	161.00	152.00	166.00	144.00	229.00
FBtr0070250	16.00	25.00	26.00	22.00	18.00	22.00
FBtr0086985	117.00	223.00	280.00	228.00	125.00	205.00
FBtr0070245	33.00	25.00	19.00	22.00	21.00	28.00
FBtr0078513	172.00	187.00	183.00	172.00	147.00	272.00
FBtr0072276	4.00	2.00	6.00	3.00	6.00	6.00
FBtr0070238	33.00	26.00	26.00	25.00	13.00	10.00
FBtr0072305	13.00	6.00	7.00	33.00	21.00	18.00
FBtr0072307	600.00	768.00	740.00	732.00	625.00	898.00
FBtr0070212	78.00	123.00	65.00	81.00	87.00	105.00
FBtr0081559	46.00	88.00	66.00	80.00	67.00	77.00
FBtr0078507	24.00	43.00	48.00	35.00	28.00	27.00
FBtr0078506	229.00	420.00	497.00	482.00	260.00	235.00
FBtr0072937	192.00	214.00	278.00	251.00	122.00	263.00
FBtr0070699	30.00	28.00	24.00	40.00	26.00	33.00
FBtr0078505	17.00	23.00	13.00	13.00	8.00	14.00
FBtr0078504	160.00	210.00	141.00	101.00	84.00	135.00
FBtr0070698	442.00	533.00	517.00	602.00	472.00	656.00
FBtr0078503	0.00	1.00	0.00	0.00	0.00	1.00
FBtr0078116	87.00	115.00	88.00	105.00	69.00	99.00
FBtr0078264	50.00	55.00	47.00	51.00	34.00	71.00
FBtr0078265	1.00	4.00	7.00	1.00	2.00	1.00
FBtr0078623	466.00	441.00	257.00	41.00	16.00	40.00
FBtr0072921	1224.00	1534.00	1408.00	1344.00	1044.00	1512.00
FBtr0085471	0.00	0.00	0.00	0.00	1.00	1.00
FBtr0071802	331.00	344.00	325.00	383.00	323.00	474.00
FBtr0071803	155.00	179.00	191.00	272.00	209.00	262.00
FBtr0302562	11.00	17.00	7.00	16.00	14.00	20.00
FBtr0085547	130.00	156.00	157.00	138.00	141.00	209.00
FBtr0078511	72.00	83.00	83.00	79.00	73.00	113.00
FBtr0076005	19.00	20.00	27.00	21.00	7.00	13.00
FBtr0073115	914.00	1026.00	1071.00	1074.00	734.00	1112.00
FBtr0085867	114.00	108.00	115.00	128.00	85.00	123.00
FBtr0078128	69.00	65.00	63.00	64.00	57.00	88.00
FBtr0075993	33.00	50.00	40.00	41.00	43.00	47.00
FBtr0078130	406.00	593.00	600.00	664.00	510.00	749.00
FBtr0085831	34.00	48.00	46.00	63.00	56.00	60.00
FBtr0473578	0.00	0.00	0.00	0.00	0.00	1.00
FBtr0073892	0.00	0.00	0.00	0.00	0.00	0.00
FBtr0073242	70.00	84.00	61.00	78.00	47.00	88.00
FBtr0073893	7.00	8.00	14.00	37.00	27.00	27.00
FBtr0114508	0.00	0.00	0.00	0.00	0.00	0.00
FBtr0073243	94.00	126.00	115.00	104.00	90.00	154.00
FBtr0076038	226.00	252.00	269.00	296.00	248.00	370.00
FBtr0073899	243.00	327.00	405.00	295.00	191.00	276.00
FBtr0114509	155.00	173.00	161.00	137.00	122.00	183.00
FBtr0073283	554.00	828.00	1146.00	603.00	498.00	765.00
FBtr0070318	119.00	121.00	120.00	115.00	98.00	137.00
FBtr0076080	78.52	88.58	72.36	105.45	99.47	156.94
FBtr0110781	385.00	625.00	974.00	1168.00	868.00	1476.00
FBtr0303840	12.00	7.00	34.00	38.00	33.00	44.00
FBtr0078137	244.00	295.00	290.00	247.00	207.00	269.00
FBtr0303841	141.00	232.00	331.00	294.00	196.00	282.00
FBtr0078785	362.00	457.00	413.00	408.00	325.00	434.00
FBtr0078146	40.00	40.00	49.00	39.00	21.00	37.00
FBtr0075046	35.00	29.00	26.00	40.00	31.00	62.00
FBtr0113247	21.00	23.00	22.00	3.00	3.00	4.00
FBtr0085950	53.00	72.00	79.00	115.00	80.00	149.00
FBtr0085909	120.00	113.00	128.00	92.00	73.00	132.00
FBtr0085930	175.00	210.00	232.00	289.00	186.00	279.00
FBtr0088739	589.00	738.00	794.00	921.00	687.00	1066.00
FBtr0070183	76.00	84.00	80.00	99.00	75.00	71.00
FBtr0074031	124.00	164.00	159.00	32.00	24.00	32.00
FBtr0082698	332.00	394.00	408.00	485.00	380.00	507.00
FBtr0076124	393.00	490.00	401.00	507.00	380.00	578.00
FBtr0070164	148.00	145.00	227.00	206.00	182.00	252.00
FBtr0070163	43.00	67.00	86.00	71.00	41.00	98.00
FBtr0077240	14.00	24.00	26.00	31.00	33.00	50.00
FBtr0082705	9.00	30.00	20.00	19.00	8.00	16.00
FBtr0300071	11.00	13.00	6.00	5.00	3.00	3.00
FBtr0081865	168.00	229.00	288.00	464.00	338.00	529.00
FBtr0073926	2.00	1.00	0.00	2.00	0.00	2.00
FBtr0074202	56.00	74.00	63.00	112.00	86.00	123.00
FBtr0082735	72.00	89.00	98.00	79.00	57.00	78.00
FBtr0081860	9.00	5.00	4.00	7.00	6.00	5.00
FBtr0081859	98.00	156.00	122.00	103.00	110.00	203.00
FBtr0073513	68.00	95.00	65.00	70.00	60.00	85.00
FBtr0073512	70.00	77.00	77.00	79.00	57.00	85.00
FBtr0081833	52.00	53.00	49.00	40.00	37.00	79.00
FBtr0073510	191.00	276.00	230.00	159.00	120.00	179.00
FBtr0333520	74.00	89.00	87.00	63.00	77.00	159.01
FBtr0083744	222.00	266.00	283.00	257.00	256.00	354.00
FBtr0089642	142.00	150.00	148.00	167.00	126.00	193.00
FBtr0076156	682.42	802.93	955.80	878.00	660.00	949.00
FBtr0078792	334.00	376.00	382.00	449.00	354.00	513.00
FBtr0082205	191.00	233.00	224.00	257.00	217.00	301.00
FBtr0077852	106.00	123.00	136.00	115.00	96.00	152.00
FBtr0076172	130.00	225.00	189.00	126.00	111.00	177.00
FBtr0081869	314.00	440.00	390.00	396.00	275.00	483.00
FBtr0112769	3.00	9.00	4.00	12.00	4.00	7.00
FBtr0073452	191.00	286.00	245.00	300.00	186.00	284.00
FBtr0081903	15.00	25.00	16.00	33.00	24.00	23.00
FBtr0073450	125.00	137.00	167.00	176.00	128.00	200.00
FBtr0081907	42.16	55.32	47.48	58.75	45.45	67.10
FBtr0081943	124.48	133.50	119.87	142.00	110.00	160.00
FBtr0084748	455.00	537.00	459.00	471.00	357.00	473.00
FBtr0088273	27.00	31.00	32.00	34.00	26.00	38.00
FBtr0083749	1097.00	1086.00	1329.00	1286.00	1038.00	1747.00
FBtr0113282	2.00	4.00	3.00	3.00	1.00	4.00
FBtr0086277	14.00	21.00	6.00	18.00	13.00	17.00
FBtr0084760	162.00	198.00	187.00	253.00	136.00	247.00
FBtr0084762	610.00	713.00	671.00	655.00	488.00	604.00
FBtr0087363	231.00	245.00	277.00	266.00	215.00	320.00
FBtr0087366	32.00	48.00	34.00	33.00	22.00	54.00
FBtr0076265	109.00	109.00	99.00	114.00	105.00	155.00
FBtr0072852	137.00	158.00	127.00	130.00	138.00	240.00
FBtr0073785	2.00	8.00	3.00	7.00	11.00	13.00
FBtr0088316	11.00	17.00	15.00	10.00	13.00	22.00
FBtr0308601	218.00	390.00	378.00	373.00	248.00	385.00
FBtr0078076	98.00	136.00	94.00	103.00	97.00	129.00
FBtr0084767	32.00	37.00	21.00	21.00	23.00	35.00
FBtr0085360	27.00	19.00	29.00	26.00	26.00	28.00
FBtr0304718	19.00	34.00	24.00	16.00	22.00	26.00
FBtr0085361	212.00	323.00	306.00	233.00	206.00	158.00
FBtr0085362	75.00	123.00	146.00	33.00	23.00	41.00
FBtr0085363	10.00	12.00	7.00	44.00	34.00	17.00
FBtr0084809	69.00	105.00	33.00	20.00	24.00	24.00
FBtr0339259	143.00	110.00	42.00	9.00	7.00	3.00
FBtr0084814	685.00	783.00	853.00	830.00	674.00	1046.00
FBtr0084815	55.00	74.00	74.00	78.00	49.00	81.00
FBtr0080753	1.00	0.00	0.00	0.00	0.00	0.00
FBtr0084821	339.00	661.00	481.00	461.00	369.00	475.00
FBtr0085411	31.00	34.00	43.00	32.00	22.00	25.00
FBtr0088283	222.00	237.00	228.00	212.00	154.00	241.00
FBtr0078089	100.00	130.00	149.00	110.00	106.00	168.00
FBtr0100614	82.47	97.21	78.88	144.19	116.61	186.20
FBtr0472597	102.53	115.79	119.12	127.81	121.39	167.80
FBtr0089644	2481.00	2546.00	1414.00	1943.00	1621.00	2184.00
FBtr0084827	34.00	50.00	62.00	87.00	82.00	96.00
FBtr0273260	53.00	78.00	70.00	100.00	94.00	78.00
FBtr0085390	291.00	313.00	464.00	192.00	154.00	227.00
FBtr0300735	99.00	121.00	102.00	105.00	103.00	146.00
FBtr0075300	26.00	11.00	28.00	26.00	19.00	30.00
FBtr0086563	81.00	90.00	89.00	94.00	61.00	120.00
FBtr0078098	442.00	117.00	255.00	479.00	525.00	884.00
FBtr0078099	60.00	27.00	44.00	108.00	85.00	138.00
FBtr0084769	30.00	45.00	44.00	53.00	32.00	62.00
FBtr0077386	240.00	269.00	268.00	289.00	279.00	395.00
FBtr0077377	587.00	646.00	698.00	632.00	503.00	967.00
FBtr0473405	50.00	90.00	105.00	131.00	107.00	101.00
FBtr0086519	337.00	362.00	378.00	292.00	251.00	317.00
FBtr0082015	135.00	145.00	138.00	125.00	90.00	146.00
FBtr0081959	164.00	178.00	190.00	177.00	136.00	214.00
[truncated: 21,795 more rows]
