# Supplementary material for: Whole-Genome and Poly(A)+Transcriptome Analysis of the Drosophila Mutant agnts3 with Cognitive Dysfunctions
Source: Int J Mol Sci. 2024 Sep 13;25(18):9891. doi: 10.3390/ijms25189891 (PMC11432035; doi:10.3390/ijms25189891)
Supplement: Supplementary file 1 [file ijms-25-09891-s001.zip › Supplementary materials/Archive_S3_expression_counts/CS-HMC_agn-HMC_isoforms.csv]

transcript	CS-HMC_1	CS-HMC_2	CS-HMC_3	AGN-HMC_1	AGN-HMC_2	AGN-HMC_3
FBtr0087976	241.00	274.00	255.00	240.00	215.00	370.00
FBti0020116	0.00	0.00	0.00	0.00	0.00	1.45
FBti0020143	0.00	0.00	0.00	0.00	0.00	0.00
FBti0020155	2.00	0.00	6.86	0.00	0.00	0.00
FBti0020207	0.00	0.00	0.00	0.00	0.00	0.00
FBti0020224	2.00	5.00	0.00	3.83	0.00	0.00
FBti0020225	0.00	0.00	0.00	0.00	0.00	0.00
FBti0020229	0.00	0.00	0.00	0.00	0.00	0.00
FBti0020230	2.00	2.00	2.00	3.00	1.00	1.00
FBti0020240	2.00	0.00	0.00	0.00	1.00	0.00
FBti0020243	0.00	1.00	0.00	0.00	0.00	1.08
FBti0020244	1.00	1.00	0.00	1.00	2.00	0.00
FBti0020249	0.00	0.00	0.00	0.00	0.00	0.00
FBti0019634	0.00	0.00	0.00	0.00	0.00	0.00
FBti0020271	2.00	0.00	0.00	0.00	0.00	0.00
FBti0020273	3.00	1.00	0.00	0.00	1.00	0.00
FBti0020282	0.00	0.00	0.00	0.00	0.00	1.05
FBti0020291	1.00	0.00	0.00	2.00	2.03	4.00
FBti0020301	0.00	0.00	0.00	0.00	0.00	0.00
FBti0019290	0.00	0.00	0.00	0.00	0.00	0.00
FBti0020305	0.00	0.00	1.00	0.00	0.00	0.00
FBti0019309	0.00	0.00	0.00	0.00	0.00	0.00
FBti0020322	0.00	0.00	0.00	0.00	0.00	0.00
FBti0019330	0.00	0.00	0.00	0.00	3.00	0.00
FBti0020323	0.00	0.00	0.00	0.00	0.00	0.00
FBti0019361	0.00	0.00	0.00	0.00	0.00	0.00
FBti0019637	0.00	0.00	0.00	0.00	0.00	0.00
FBti0019418	0.00	0.00	0.00	0.00	0.00	1.47
FBti0019460	0.00	0.00	0.00	0.00	0.00	0.00
FBti0020393	0.00	5.00	1.00	0.00	0.00	0.00
FBti0020403	0.00	0.00	0.00	7.00	9.00	10.00
FBti0020404	0.00	1.20	1.00	0.00	0.00	0.00
FBti0019484	6.00	1.25	0.00	0.00	0.00	0.00
FBti0020415	1.00	0.00	1.00	0.00	2.00	1.33
FBti0019485	8.00	7.00	12.00	10.00	11.00	9.00
FBti0020418	1.00	2.64	0.00	0.00	0.00	0.00
FBti0020419	1.00	1.00	2.00	3.00	3.00	5.00
FBti0020422	7.00	11.00	5.00	6.00	13.00	10.00
FBti0020423	1.40	0.00	0.00	0.00	0.00	0.00
FBti0020432	1.00	0.00	0.00	0.00	0.00	1.00
FBti0020434	7.25	9.69	16.44	16.54	19.60	31.51
FBti0019500	0.00	0.00	0.00	0.00	0.00	0.00
FBti0019502	23.52	19.00	17.00	2.00	7.00	6.00
FBti0019639	0.00	0.00	0.00	0.00	0.00	0.00
FBti0019507	0.00	0.00	0.00	0.00	0.00	0.00
FBti0020437	0.00	0.00	3.00	4.00	5.49	3.23
FBti0020438	9.00	5.00	7.00	6.00	3.00	3.00
FBti0019516	0.00	0.00	0.87	0.00	0.51	0.00
FBti0019518	0.33	0.00	0.00	0.00	0.00	0.00
FBti0020446	0.00	1.91	0.00	0.00	0.00	0.00
FBti0020451	0.00	0.00	0.00	3.09	1.10	0.00
FBti0020452	0.00	0.00	0.00	0.00	0.00	0.00
FBti0059638	0.00	0.00	0.00	0.00	0.00	0.00
FBti0059647	0.00	0.00	0.00	0.00	0.00	0.00
FBti0059649	0.00	1.28	1.08	1.00	0.00	0.00
FBti0059650	0.00	0.00	0.00	0.00	0.00	0.00
FBti0059651	0.00	0.00	0.00	0.00	0.00	0.00
FBti0059678	11.00	13.00	8.00	10.00	12.00	9.00
FBti0059679	0.00	0.00	2.43	0.00	0.25	1.58
FBti0059680	2.00	1.00	1.00	0.00	1.00	4.00
FBti0059681	0.00	0.00	0.00	0.00	0.00	0.00
FBti0059685	0.00	0.00	0.00	0.00	1.17	1.00
FBti0059686	0.00	0.00	0.00	0.00	1.00	0.00
FBti0059688	10.00	13.26	14.00	10.00	11.00	18.34
FBti0059689	0.00	0.00	0.00	0.00	0.00	0.00
FBti0019536	0.00	0.00	0.00	0.00	0.00	0.00
FBti0059779	22.00	32.00	26.00	26.00	33.00	36.00
FBti0059788	0.00	0.00	0.00	0.00	0.00	0.00
FBti0059790	0.00	0.00	0.00	0.00	0.00	0.00
FBti0059795	0.00	0.00	0.00	0.00	0.00	0.00
FBti0059865	0.00	0.00	0.00	0.00	0.00	0.00
FBti0059868	1.00	0.00	0.00	0.00	0.00	0.00
FBti0059875	0.00	0.00	0.00	0.00	0.00	0.00
FBti0059947	0.00	0.00	0.00	0.00	0.00	0.00
FBti0019662	0.00	0.00	0.00	0.00	0.00	0.00
FBti0059986	0.00	0.00	0.00	0.00	0.00	0.00
FBti0060023	0.00	0.00	0.00	0.00	0.00	0.00
FBti0060026	0.00	0.00	0.00	0.00	0.00	0.00
FBti0060028	0.00	0.00	0.00	0.00	0.00	0.00
FBti0060030	0.00	0.00	0.00	0.00	0.00	0.00
FBti0060067	0.00	0.00	0.00	0.00	0.00	0.00
FBti0060068	0.00	0.00	0.00	0.00	0.00	0.00
FBti0060069	0.00	0.00	0.00	0.00	0.00	0.00
FBti0060103	0.00	0.00	0.00	0.00	0.00	0.00
FBti0060145	0.00	0.00	0.00	0.00	0.00	0.00
FBti0060190	0.00	0.00	0.00	0.00	0.00	0.00
FBti0060221	0.00	0.00	0.00	0.00	0.00	0.00
FBti0060238	0.00	0.00	0.00	0.00	0.00	0.00
FBti0060250	0.00	0.00	0.00	0.00	0.00	0.00
FBti0060251	0.00	0.00	0.00	1.00	0.00	0.00
FBti0060272	0.00	0.00	0.00	0.00	0.00	0.00
FBti0060307	0.00	0.00	0.00	0.00	0.00	0.00
FBti0060327	0.00	0.00	0.00	0.00	0.00	0.00
FBti0060328	0.00	0.00	0.00	0.00	0.00	0.00
FBti0060337	0.00	0.00	0.00	0.00	0.00	0.00
FBti0060373	0.00	0.00	2.00	0.00	0.00	0.00
FBti0060389	0.00	0.00	0.00	0.00	0.00	0.00
FBti0019709	0.00	0.00	0.00	0.00	0.00	0.00
FBti0060443	0.00	0.00	0.00	0.00	0.00	0.00
FBti0060458	0.00	1.00	0.00	0.00	0.00	0.00
FBti0060460	0.00	1.00	0.00	0.00	0.00	0.00
FBti0060461	1.00	0.00	0.00	1.00	0.00	0.00
FBti0060462	0.00	1.00	0.00	1.00	0.00	0.00
FBti0060467	0.00	0.00	0.00	0.00	0.00	0.00
FBti0060468	0.00	0.00	0.00	0.00	0.00	0.00
FBti0060469	0.00	0.00	0.00	0.00	0.00	0.00
FBti0060520	0.00	0.00	0.00	0.00	0.00	0.00
FBti0060521	0.00	0.00	0.00	0.00	0.00	0.00
FBti0060553	0.00	2.00	0.00	0.00	0.00	0.00
FBti0060554	0.00	0.00	0.00	0.00	1.00	0.00
FBti0060555	0.00	0.00	0.00	0.00	0.00	0.00
FBti0060556	0.00	0.00	0.00	0.00	0.00	0.00
FBti0060598	0.00	0.00	0.00	0.00	0.00	0.00
FBti0060600	0.00	0.00	0.00	0.00	0.00	0.00
FBti0060601	0.00	0.00	0.00	0.00	0.00	0.00
FBti0060602	0.65	1.00	0.00	0.00	0.00	0.00
FBti0060603	0.00	1.33	1.00	3.41	1.00	1.36
FBti0060604	0.00	0.00	0.00	0.00	0.00	0.00
FBti0060613	0.00	0.00	0.00	0.00	0.00	0.00
FBti0060715	0.00	0.00	0.00	0.00	0.00	0.00
FBti0060734	0.00	0.00	0.00	0.00	0.00	0.00
FBti0019546	0.00	0.00	0.00	0.00	0.00	0.00
FBti0060794	0.00	0.00	0.00	0.00	0.00	0.00
FBti0060832	0.00	0.00	0.00	0.00	0.00	0.00
FBti0060836	0.00	0.00	0.00	0.00	0.00	0.00
FBti0060848	1.00	0.00	0.00	0.00	0.00	1.00
FBti0060849	0.00	0.00	0.00	0.00	0.00	0.00
FBti0060853	0.00	0.00	0.00	0.00	0.00	0.00
FBti0060854	0.00	0.00	0.00	2.00	0.00	0.00
FBti0060876	0.00	0.00	0.00	0.00	0.00	0.00
FBti0060877	0.00	0.00	0.00	0.00	0.00	0.00
FBti0060879	0.00	0.00	0.00	0.00	0.00	0.00
FBti0060886	1.55	2.04	1.29	0.00	0.00	0.00
FBti0060908	0.00	0.00	0.00	0.00	0.00	0.00
FBti0060975	5.00	3.00	1.00	1.00	0.00	4.00
FBti0061303	0.00	0.00	0.00	0.00	0.00	0.00
FBti0061320	0.00	0.00	0.00	0.00	0.00	0.00
FBti0061376	0.00	0.00	0.00	0.00	0.00	0.00
FBti0061506	0.00	0.00	0.00	0.00	0.00	0.00
FBti0061511	3.00	1.00	2.00	2.00	0.00	1.00
FBti0061532	0.00	0.00	0.00	0.00	0.00	0.00
FBti0061568	0.00	0.00	0.00	0.00	0.00	0.00
FBti0061569	0.00	0.00	0.00	0.00	0.00	0.00
FBti0061571	0.00	0.00	0.00	0.00	0.00	0.00
FBti0061665	0.00	0.00	0.00	0.00	0.00	0.00
FBti0061681	0.00	0.00	0.00	0.00	0.00	0.00
FBti0061683	0.00	1.00	0.00	0.00	0.00	0.00
FBti0061684	0.00	0.00	0.00	0.00	0.00	0.00
FBti0061687	0.00	0.00	0.00	0.00	0.00	0.00
FBti0061688	0.00	0.00	0.00	0.00	0.00	0.00
FBti0061690	0.00	0.00	0.00	0.00	0.00	0.00
FBti0061691	0.00	0.00	0.00	0.00	0.00	0.00
FBti0061693	0.00	0.00	0.00	0.00	0.00	0.00
FBti0061705	0.00	0.00	0.00	0.00	0.00	0.00
FBti0061712	0.00	0.00	0.00	0.00	0.00	0.00
FBti0061714	0.00	0.00	0.00	0.00	0.00	0.00
FBti0061716	4.00	2.00	3.00	0.00	1.00	3.00
FBti0061726	0.00	0.00	1.00	1.00	0.00	0.00
FBti0061728	1.00	0.00	0.00	0.00	0.00	1.00
FBti0061733	0.00	0.00	0.00	0.00	0.00	0.00
FBti0061736	0.00	0.00	0.00	1.00	0.00	0.00
FBti0061738	0.00	0.00	0.00	0.00	0.00	0.00
FBti0061740	0.00	0.00	0.00	0.00	0.00	0.00
FBti0061743	0.00	0.00	0.00	0.00	0.00	0.00
FBti0061745	0.00	0.00	0.00	0.00	0.00	0.00
FBti0061747	0.00	0.00	0.00	0.00	0.00	0.00
FBti0061748	0.00	0.00	0.00	0.00	0.00	0.00
FBti0061749	0.00	0.00	0.00	0.00	0.00	0.00
FBti0061750	0.00	0.00	0.00	0.00	0.00	0.00
FBti0061751	0.00	0.00	0.00	0.00	0.00	0.00
FBti0061786	0.00	0.00	0.00	0.00	0.00	0.00
FBti0061789	0.00	0.00	0.00	0.00	0.00	0.00
FBti0061792	0.00	0.00	0.00	0.00	0.00	0.00
FBti0019770	0.00	0.00	0.00	0.00	0.00	0.00
FBti0061958	2.00	0.00	2.00	2.00	0.00	0.00
FBti0061960	0.00	0.00	0.00	0.00	0.00	0.00
FBti0019771	0.00	0.00	0.00	0.00	0.00	0.00
FBti0062136	0.00	0.00	0.00	0.00	0.00	0.00
FBti0062138	4.00	4.00	2.00	4.00	2.00	1.00
FBti0062143	0.00	0.00	0.00	0.00	0.00	0.00
FBti0062161	0.00	0.00	0.00	0.00	0.00	0.00
FBti0062163	0.00	0.00	0.00	0.00	0.00	0.00
FBti0062167	0.00	0.00	0.00	0.00	0.00	0.00
FBti0062174	1.00	0.00	0.00	0.00	0.00	0.00
FBti0062187	4.00	3.00	1.00	1.00	2.00	0.00
FBti0062210	0.00	0.00	0.00	0.00	0.00	0.00
FBti0062237	0.00	0.00	0.00	0.00	0.00	0.00
FBti0062238	0.00	0.00	0.00	0.00	0.00	0.00
FBti0062239	0.00	0.00	0.00	0.00	0.00	0.00
FBti0019780	0.00	0.00	1.70	0.00	0.00	0.00
FBti0062309	0.00	0.00	0.00	0.00	0.00	0.00
FBti0062370	0.00	0.00	0.00	0.00	0.00	0.00
FBti0062386	0.00	0.00	0.00	0.00	0.00	0.00
FBti0062410	0.00	0.00	0.00	0.00	0.00	0.00
FBti0062411	0.00	0.00	0.00	0.00	0.00	0.00
FBti0062412	0.00	0.00	0.00	0.00	0.00	0.00
FBti0062434	0.00	0.00	0.00	0.00	0.00	0.00
FBti0019799	0.00	0.00	2.00	0.00	0.00	0.00
FBti0062597	0.00	0.00	0.00	0.00	0.00	0.00
FBti0062600	0.00	0.00	0.00	0.00	0.00	0.00
FBti0062601	0.00	0.00	0.00	0.00	0.00	0.00
FBti0062603	0.00	0.00	0.00	0.00	0.00	0.00
FBti0062606	0.00	0.00	0.00	0.00	0.00	0.00
FBti0062607	0.00	0.00	0.00	0.00	2.00	0.00
FBti0062610	0.00	0.00	0.00	0.00	0.00	0.00
FBti0062612	0.00	0.00	0.00	0.00	0.00	0.00
FBti0062614	0.00	0.00	0.00	0.00	0.00	0.00
FBti0062668	0.00	0.00	0.00	0.00	0.00	0.00
FBti0062726	1.00	1.00	0.00	0.00	0.00	0.00
FBti0062751	0.00	0.00	0.00	0.00	0.00	0.00
FBti0062752	0.00	0.00	0.00	0.00	0.00	0.00
FBti0062753	0.00	0.00	0.00	0.00	0.00	0.00
FBti0062754	0.00	0.00	0.00	0.00	0.00	0.00
FBti0062777	0.00	0.00	0.00	0.00	0.00	0.00
FBti0062778	0.00	0.00	0.00	0.00	0.00	0.00
FBti0062779	0.00	0.00	0.00	0.00	0.00	0.00
FBti0062808	1.00	1.00	0.00	2.00	0.00	1.00
FBti0062810	0.00	0.00	0.00	0.00	0.00	0.00
FBti0062812	0.00	0.00	0.00	0.00	0.00	0.00
FBti0062813	2.00	2.00	2.00	1.00	3.00	5.00
FBti0062827	0.00	0.00	0.00	0.00	0.00	0.00
FBti0062831	4.00	2.00	4.00	4.00	6.00	6.00
FBti0062833	0.00	0.00	0.00	0.00	0.00	0.00
FBti0019825	0.00	0.00	0.00	2.17	0.00	0.00
FBti0062871	0.00	0.00	0.00	0.00	0.00	0.00
FBti0062874	0.00	0.00	0.00	0.00	0.00	0.00
FBti0062875	0.00	0.00	0.00	1.00	0.00	1.00
FBti0019828	0.00	0.00	0.00	0.00	0.00	0.00
FBti0062979	0.00	0.00	0.00	0.00	0.00	0.00
FBti0062980	0.00	0.00	0.00	0.00	0.00	0.00
FBti0019831	0.00	0.00	0.00	0.00	0.00	0.00
FBti0063022	0.00	0.00	0.00	0.00	0.00	0.00
FBti0063060	0.00	0.00	0.00	0.00	0.00	0.00
FBti0063061	0.00	0.00	0.00	2.00	5.46	2.31
FBti0063065	2.00	1.00	0.00	11.07	10.07	7.00
FBti0019839	0.00	0.00	0.00	0.00	0.00	0.00
FBti0019840	0.00	0.00	0.00	0.00	0.00	0.00
FBti0019841	0.00	0.00	0.00	0.00	0.00	0.00
FBti0063103	0.00	0.00	0.00	0.00	0.00	0.00
FBti0019842	0.00	0.10	0.00	6.16	1.04	4.19
FBti0063127	0.00	0.00	0.00	0.00	0.00	0.00
FBti0063194	0.00	0.00	0.00	0.00	0.00	0.00
FBti0063200	0.00	0.00	0.00	0.00	0.00	0.00
FBti0019847	1.00	0.00	0.00	0.00	0.00	0.00
FBti0019243	1.00	0.00	2.00	0.00	0.00	0.00
FBti0063369	0.00	2.00	5.00	3.00	2.00	5.00
FBti0063452	2.00	2.00	0.00	1.00	2.00	1.00
FBti0019857	0.00	0.00	0.00	1.00	1.00	2.25
FBti0063534	0.00	0.00	0.00	1.00	0.00	0.00
FBti0063540	4.00	6.00	6.00	3.00	5.00	3.00
FBti0019861	0.00	0.00	1.00	0.00	0.00	0.00
FBti0063541	0.00	0.00	0.00	0.00	0.00	0.00
FBti0019864	0.00	0.00	0.00	0.00	0.00	0.00
FBti0063672	0.00	0.00	0.00	0.00	0.00	0.00
FBti0063739	0.00	0.00	0.00	0.00	0.00	0.00
FBti0063740	0.00	0.00	0.00	0.00	0.00	0.00
FBti0063741	0.00	0.00	0.00	0.00	0.00	0.00
FBti0063749	0.00	0.00	0.00	0.00	0.00	0.00
FBti0019876	0.00	0.00	0.00	0.00	0.00	2.00
FBti0063783	0.00	0.00	0.00	0.00	0.00	0.00
FBti0019262	0.00	0.00	0.00	0.00	0.00	0.00
FBti0063942	0.00	0.00	0.00	0.00	0.00	0.00
FBti0063945	0.00	0.00	0.00	0.00	0.00	0.00
FBti0063947	0.00	0.00	0.00	0.00	0.00	0.00
FBti0063949	0.00	0.00	0.00	0.00	0.00	0.00
FBti0063951	0.00	0.00	0.00	0.00	0.81	0.00
FBti0063953	0.00	0.00	0.00	0.00	0.00	0.00
FBti0063955	0.00	0.00	0.00	2.00	0.00	1.00
FBti0063957	0.00	0.00	0.00	0.00	0.00	0.00
FBti0064081	0.00	0.00	0.00	0.00	0.00	0.00
FBti0064083	0.00	0.00	0.00	0.00	0.00	0.00
FBti0064097	0.00	0.00	0.00	0.00	0.00	0.00
FBti0064130	2.00	0.00	2.00	1.00	0.00	0.00
FBti0064132	0.00	0.00	0.00	0.00	0.00	0.00
FBti0064134	0.00	0.00	0.00	0.00	0.00	0.00
FBti0064152	0.00	0.00	0.00	0.00	0.00	0.00
FBti0064153	0.00	0.00	0.00	0.00	0.00	0.00
FBti0064160	0.00	0.00	0.00	0.00	0.00	0.00
FBti0019896	0.00	0.00	0.00	0.00	0.00	0.00
FBti0064172	0.00	0.00	0.00	0.00	0.00	0.00
FBti0064253	0.00	0.00	0.00	0.00	0.00	0.00
FBti0064309	0.00	0.00	0.00	0.00	0.00	0.00
FBti0215082	0.00	0.00	0.00	0.00	0.00	0.00
FBti0215083	0.00	0.00	0.00	0.00	0.00	0.00
FBti0215084	0.00	0.00	0.00	0.00	0.00	0.00
FBti0215085	0.00	1.00	0.00	0.00	0.00	0.00
FBti0215086	2.00	0.00	0.00	0.00	0.00	0.00
FBti0215087	0.00	0.00	0.00	0.00	1.00	0.00
FBti0215088	0.00	0.00	0.00	0.00	0.00	0.00
FBti0215089	0.00	0.00	0.00	0.00	0.00	0.00
FBti0215090	0.00	0.00	0.00	0.00	0.00	0.00
FBti0215091	0.00	0.00	0.00	0.00	0.00	0.00
FBti0215092	0.00	0.00	0.00	0.00	0.00	0.00
FBti0215093	0.00	0.00	0.00	0.00	0.00	1.00
FBti0215094	0.00	0.00	0.00	0.00	0.00	0.00
FBti0215095	0.00	0.00	1.33	0.00	4.51	2.89
FBti0215096	0.00	4.80	0.03	3.50	7.05	2.89
FBti0215097	0.00	0.00	0.00	0.00	0.00	0.00
FBti0215098	0.00	0.00	0.00	0.00	0.00	0.00
FBti0215099	0.00	1.00	0.00	0.00	0.00	0.00
FBti0215100	1.00	0.00	0.00	2.43	0.00	1.63
FBti0215101	0.00	1.00	1.00	0.00	0.00	0.00
FBti0215102	0.00	0.00	0.00	0.00	1.00	1.00
FBti0215103	0.00	0.00	0.00	1.00	0.00	1.00
FBti0215104	37.00	35.00	49.00	23.00	12.00	28.00
FBti0215105	0.00	0.00	0.00	0.00	0.00	0.00
FBti0215106	0.00	0.00	0.00	0.00	0.00	0.00
FBti0215107	0.00	0.00	0.00	0.00	0.00	0.00
FBti0215108	0.00	0.00	0.00	0.00	0.00	2.00
FBti0215109	0.00	0.00	1.00	1.97	3.39	0.00
FBti0215110	11.79	12.00	18.93	10.90	5.99	8.84
FBti0215111	0.00	4.00	0.00	4.65	5.20	6.45
FBti0215112	0.00	0.00	0.00	1.42	0.00	0.00
FBti0215113	0.00	0.00	0.00	1.29	0.00	2.68
FBti0215114	1.00	1.00	2.00	1.00	0.00	0.00
FBti0215115	0.00	0.00	1.00	0.00	4.00	4.00
FBti0215116	18.00	19.00	20.00	21.00	19.00	16.00
FBti0215117	0.00	0.00	0.00	0.00	0.00	0.00
FBti0215118	0.00	0.00	0.00	0.00	0.00	0.00
FBti0215119	0.00	0.00	0.00	0.00	0.00	0.00
FBti0215120	0.00	0.00	0.00	0.00	1.00	0.00
FBti0215121	1.00	1.00	1.00	0.00	0.00	0.00
FBti0215122	5.00	1.00	1.00	1.00	0.00	1.00
FBti0215123	0.00	0.00	0.00	0.00	0.00	0.00
FBti0215124	0.00	1.67	0.00	0.00	0.00	0.00
FBti0215125	1.00	1.89	2.00	1.00	0.00	0.00
FBti0215126	1.42	0.00	0.00	0.00	0.00	1.22
FBti0215127	1.00	3.00	2.00	0.00	0.00	1.00
FBti0215128	2.00	2.00	1.00	2.00	0.00	2.00
FBti0215129	0.00	0.00	0.00	0.00	1.00	0.00
FBti0215130	0.00	0.00	0.00	0.00	0.00	0.00
FBti0215131	0.00	0.00	0.00	0.00	0.00	0.00
FBti0215132	5.00	0.00	0.00	0.00	0.00	1.00
FBti0215133	0.00	0.00	0.00	0.00	0.00	0.00
FBti0215134	0.00	0.00	0.00	0.00	0.00	0.00
FBti0215135	1.00	0.00	0.00	0.00	0.00	1.00
FBti0215136	0.00	0.00	0.00	0.00	0.00	0.00
FBti0215137	1.00	0.00	0.00	0.00	0.00	1.00
FBti0215138	0.00	2.00	0.00	0.00	0.00	0.00
FBti0019902	0.00	0.00	0.00	0.00	0.00	0.00
FBti0215139	9.00	7.00	7.00	3.00	4.00	9.00
FBti0215140	0.00	0.00	0.00	0.00	0.00	0.00
FBti0215141	0.00	0.50	0.00	0.00	0.00	0.00
FBti0215142	0.00	0.00	0.00	0.00	0.00	0.00
FBti0215143	0.00	0.00	0.00	0.00	0.00	0.00
FBti0215144	0.00	0.00	0.00	0.00	0.00	0.00
FBti0215145	0.00	0.00	0.00	0.00	0.00	0.00
FBti0215146	0.00	0.00	0.00	0.00	0.00	0.00
FBti0215147	0.00	0.00	0.00	0.00	0.00	0.00
FBti0215148	0.00	0.00	0.00	0.00	0.00	0.00
FBti0215149	0.00	0.00	0.00	0.00	0.00	0.00
FBti0215150	3.00	2.00	3.51	8.00	8.00	18.00
FBti0215151	0.00	0.00	0.00	0.00	1.00	2.00
FBti0215152	0.00	0.00	1.14	0.00	1.00	0.00
FBti0215153	0.00	0.00	0.00	0.00	0.00	0.00
FBti0215154	0.00	0.00	0.00	0.00	1.00	0.00
FBti0215155	0.00	0.00	0.00	0.00	0.00	0.00
FBti0215156	0.00	0.00	2.63	3.50	0.00	0.00
FBti0215157	0.00	0.00	0.00	0.00	0.00	0.00
FBti0215158	0.00	0.00	1.00	0.00	0.00	0.00
FBti0215159	1.00	1.00	1.00	1.00	0.00	0.00
FBti0215160	0.00	0.00	0.00	0.00	0.00	0.00
FBti0215161	0.00	0.00	0.00	1.05	1.01	1.00
FBti0215162	0.00	0.00	0.00	0.00	0.00	0.00
FBti0215163	0.00	0.00	0.00	0.00	0.00	0.00
FBti0215164	0.00	0.00	0.00	0.00	0.00	0.00
FBti0215165	0.00	0.00	0.00	0.00	0.00	0.00
FBti0215166	6.00	2.00	1.00	3.00	2.00	7.00
FBti0215167	1.00	0.00	0.00	0.00	0.00	0.00
FBti0215168	0.00	0.00	0.00	0.00	0.00	1.25
FBti0215169	0.00	0.00	0.00	0.00	0.00	0.00
FBti0215170	0.00	0.00	0.00	0.00	0.00	0.00
FBti0215171	0.00	0.00	0.00	0.00	0.00	0.00
FBti0215172	0.00	0.00	0.00	0.00	0.00	0.00
FBti0215173	0.00	0.00	0.00	0.00	0.00	0.00
FBti0215174	1.00	0.00	0.00	0.00	0.00	0.00
FBti0215175	0.00	0.00	0.00	0.00	0.00	0.00
FBti0215176	0.00	0.00	0.00	0.00	0.00	0.00
FBti0215177	0.00	0.00	0.00	0.00	0.00	0.00
FBti0215178	0.00	0.00	0.00	0.00	0.00	0.00
FBti0215179	0.00	0.00	0.00	0.00	0.00	0.00
FBti0215180	0.00	0.00	0.00	0.00	0.00	0.00
FBti0215181	0.00	0.00	0.00	0.00	0.00	0.00
FBti0215182	0.00	0.00	0.00	0.00	0.00	0.00
FBti0215183	0.00	0.00	0.00	0.00	0.00	0.00
FBti0215184	1.00	0.00	0.00	0.00	0.00	0.00
FBti0215185	0.00	0.00	0.00	0.00	0.00	0.00
FBti0215186	0.00	0.00	0.00	0.00	0.00	0.00
FBti0215187	0.00	0.00	0.00	0.00	0.00	0.00
FBti0215188	0.00	1.00	0.00	0.00	0.00	0.00
FBti0215189	0.00	0.00	0.00	0.00	0.00	0.00
FBti0215190	0.00	0.00	0.00	0.00	0.00	0.00
FBti0215191	1.00	1.00	1.00	0.00	0.00	0.00
FBti0215192	0.00	0.00	0.00	0.00	0.00	0.00
FBti0215193	0.00	0.00	0.00	0.00	0.00	0.00
FBti0215194	0.00	0.00	0.00	0.00	0.00	0.00
FBti0215195	1.00	0.00	2.00	0.00	0.00	0.00
FBti0215196	0.00	0.00	0.00	0.00	0.38	0.00
FBti0215197	0.00	0.00	0.00	0.00	0.38	0.61
FBti0215198	0.00	0.00	0.00	0.00	0.38	0.61
FBti0215199	0.00	0.00	1.00	0.00	0.00	0.00
FBti0215200	0.00	0.00	0.00	0.00	0.00	0.00
FBti0215201	0.00	0.00	0.00	0.00	0.00	0.00
FBti0215202	0.00	0.00	0.00	0.00	0.00	0.00
FBti0215203	2.00	3.00	4.00	5.00	6.00	4.00
FBti0215204	0.00	0.00	0.00	0.00	0.00	0.00
FBti0215205	1.16	0.00	0.00	0.00	0.00	0.00
FBti0215206	0.00	0.00	0.00	0.00	0.00	0.00
FBti0215207	2.58	0.00	0.00	0.00	0.00	0.00
FBti0215208	0.00	0.00	0.00	0.00	0.00	9.00
FBti0215209	0.00	0.00	0.00	0.00	0.00	0.00
FBti0215210	0.00	0.00	0.00	0.00	0.00	0.00
FBti0215211	0.00	0.00	0.00	0.00	0.00	0.00
FBti0215212	0.00	0.00	0.00	0.00	0.00	0.00
FBti0215213	3.00	1.00	3.00	0.00	0.00	4.00
FBti0215214	1.00	0.00	1.00	0.00	0.00	0.00
FBti0215215	0.00	0.00	0.00	0.00	0.00	0.00
FBti0215216	0.00	0.00	0.00	0.00	0.00	0.00
FBti0215217	0.00	0.00	0.00	0.00	0.00	0.00
FBti0215218	0.00	0.00	0.00	0.00	0.00	0.00
FBti0019905	25.00	28.00	39.00	1.00	2.00	4.00
FBti0215219	0.00	0.00	0.00	0.00	0.00	1.02
FBti0215220	0.00	0.00	0.00	0.00	0.00	0.00
FBti0215221	0.00	0.00	0.00	0.00	0.00	0.00
FBti0215222	0.00	0.00	0.00	0.00	0.00	0.00
FBti0215223	1.00	0.00	1.00	0.00	0.00	0.00
FBti0215224	0.00	0.00	0.00	0.00	0.00	2.00
FBti0215225	0.00	0.00	0.00	0.00	1.00	0.00
FBti0215226	0.00	0.00	0.00	0.00	0.00	0.00
FBti0215227	0.00	0.00	0.00	0.00	0.00	0.00
FBti0215228	0.00	0.00	0.00	0.00	1.00	0.00
FBti0215229	0.00	0.50	0.00	1.00	0.00	0.00
FBti0215230	0.00	1.00	0.00	0.00	0.00	0.00
FBti0215231	0.00	0.00	0.00	0.00	0.00	0.00
FBti0215232	0.00	0.00	0.00	0.00	0.00	0.00
FBti0215233	0.00	0.00	0.00	0.00	0.00	0.00
FBti0215234	0.00	0.00	0.00	0.00	0.00	0.00
FBti0215235	0.00	0.00	0.00	0.00	0.00	0.00
FBti0215236	0.00	0.00	0.00	0.00	0.00	0.00
FBti0215237	0.00	0.00	0.00	0.00	0.00	0.00
FBti0215238	0.00	0.00	0.00	0.00	0.00	0.00
FBti0215239	0.00	0.00	0.00	0.00	0.00	0.00
FBti0215240	0.00	0.00	0.00	0.00	0.00	0.00
FBti0215241	0.00	0.00	0.00	0.00	0.00	0.00
FBti0215242	0.00	0.00	0.00	0.00	0.00	0.00
FBti0215243	0.00	0.00	0.00	0.00	0.00	0.00
FBti0215244	0.00	0.00	0.00	0.00	0.00	0.00
FBti0215245	0.00	0.00	0.00	0.00	0.00	0.00
FBti0215246	0.00	0.00	0.00	0.00	0.00	0.00
FBti0215247	0.00	0.00	0.00	0.00	0.00	0.00
FBti0215248	0.00	0.00	0.00	0.00	0.00	0.00
FBti0215249	0.00	0.00	0.00	0.00	0.00	0.00
FBti0215250	0.00	0.00	0.00	0.00	0.00	0.00
FBti0215251	0.00	0.00	0.00	0.00	0.00	0.00
FBti0215252	0.00	0.00	0.00	0.00	0.00	0.00
FBti0215253	0.00	0.00	0.00	0.00	0.00	0.00
FBti0215254	0.00	0.00	0.00	0.00	0.00	0.00
FBti0215255	0.00	0.00	0.00	0.00	0.00	0.00
FBti0215256	0.00	0.00	0.00	0.00	0.00	0.00
FBti0215257	0.00	0.00	0.00	0.00	0.00	0.00
FBti0215258	0.00	0.00	0.00	0.00	0.00	0.00
FBti0215259	0.00	0.00	0.00	0.00	0.00	0.00
FBti0215260	0.00	0.00	0.00	0.00	0.00	0.00
FBti0215261	0.00	0.00	0.00	0.00	0.00	0.00
FBti0215262	0.00	0.00	0.00	1.00	12.00	7.00
FBti0215263	0.00	0.00	0.00	0.00	0.00	0.00
FBti0215264	0.00	0.00	0.00	0.00	1.00	0.00
FBti0215265	0.00	0.00	0.00	0.00	0.00	0.00
FBti0215266	1.00	0.00	0.00	0.00	0.00	0.00
FBti0215267	0.00	0.00	0.00	0.00	0.00	0.00
FBti0215268	0.00	0.00	0.00	0.00	0.00	0.00
FBti0215376	0.00	0.00	0.00	0.00	0.00	0.00
FBti0019916	0.00	0.00	1.00	1.59	1.00	1.31
FBti0019917	1.00	0.00	0.00	0.00	0.00	0.00
FBti0019920	1.00	1.00	1.00	1.00	0.00	3.00
FBti0019922	1.00	1.76	1.00	1.00	1.00	0.00
FBti0019937	0.00	0.00	0.00	0.00	0.00	1.00
FBti0019939	0.00	0.00	0.00	0.00	0.00	0.00
FBti0019275	0.00	0.00	0.00	0.00	0.00	0.92
FBti0019969	7.00	10.00	10.00	18.00	24.00	23.00
FBti0019595	1.00	1.00	1.00	0.00	0.00	0.00
FBti0019978	0.00	0.00	0.00	0.00	0.00	0.00
FBti0019279	0.00	0.00	0.00	0.00	0.00	0.00
FBti0019992	0.00	0.00	0.00	0.00	0.00	0.00
FBti0019993	0.00	0.00	0.00	0.00	0.00	0.00
FBti0020017	0.00	0.00	0.00	0.00	0.00	0.00
FBti0020018	9.00	8.00	11.00	0.00	0.00	1.00
FBti0019613	40.00	64.10	46.78	57.31	45.84	72.13
FBti0019494	12.00	16.00	13.00	19.00	13.00	7.00
FBti0020405	0.00	0.00	0.00	0.00	0.00	0.00
RR42071_transposable	0.00	0.00	2.46	0.00	2.99	0.00
RR46410_transposable	11.00	8.00	9.84	8.00	0.01	10.00
FBti0020414	0.00	3.75	6.22	0.00	0.00	0.00
FBti0019472	0.00	0.00	0.00	1.00	0.00	1.00
FBtr0083565	1630.13	1693.86	1567.13	1292.68	1108.95	1530.54
FBtr0083566	726.32	866.88	744.52	1341.35	1018.05	1603.40
FBtr0083567	410.53	572.55	449.17	462.52	402.46	587.69
FBtr0083568	522.03	508.71	546.18	544.44	452.54	655.37
FBtr0088412	0.01	62.39	47.48	628.00	0.39	90.33
FBtr0088413	1108.62	1135.05	1173.46	812.15	912.37	1283.64
FBtr0088414	0.00	0.00	0.00	0.00	0.00	0.00
FBtr0088415	1245.61	1230.83	748.52	815.59	891.86	1107.79
FBtr0088416	208.89	357.23	213.12	354.16	259.79	282.91
FBtr0088417	0.00	0.00	0.00	0.00	0.00	0.00
FBtr0088418	0.00	0.00	0.00	0.00	0.00	0.00
FBtr0088419	0.00	0.00	0.00	0.00	0.00	0.00
FBtr0100182	0.00	0.00	0.00	0.00	0.00	0.00
FBtr0100183	1336.96	1743.09	1689.68	2217.40	1243.70	1778.47
FBtr0332916	98.91	235.41	574.74	304.70	267.89	599.86
FBtr0332917	0.00	0.00	0.00	0.00	0.00	0.00
FBtr0082909	19.06	25.77	40.52	37.07	30.00	54.40
FBtr0337095	11.94	31.23	23.48	27.93	0.00	27.60
FBti0020174	4.76	9.64	7.28	7.43	7.60	6.59
FBti0020227	1.00	2.28	2.37	1.00	2.00	3.57
FBti0019299	0.00	1.26	0.00	1.09	2.74	0.00
FBti0019053	0.00	0.00	0.00	0.00	1.92	0.00
FBti0019354	2.56	3.32	0.00	7.43	2.59	9.75
FBti0059975	0.00	1.00	0.00	0.00	0.00	0.00
FBti0060121	0.00	0.00	0.00	0.00	0.00	0.00
FBti0060473	2.73	0.26	0.00	0.54	0.00	0.00
FBti0060705	0.00	0.00	0.00	0.00	0.00	0.00
FBti0060995	0.00	0.00	0.00	0.00	0.00	0.00
FBti0061074	0.70	1.09	0.73	0.00	0.00	0.00
FBti0019563	0.00	3.26	0.00	21.22	10.25	10.98
FBti0062476	0.00	0.00	0.00	0.00	0.00	0.00
FBti0063581	0.00	0.00	0.00	0.00	0.00	0.00
FBti0064268	0.00	0.00	0.00	9.09	0.00	0.00
FBti0215269	0.00	0.00	0.00	0.00	0.00	0.00
FBti0215270	0.30	4.69	2.64	5.80	0.00	4.72
FBti0215271	5.48	5.61	11.03	2.39	5.36	5.89
FBti0215272	0.00	0.00	0.00	0.00	0.00	0.00
FBti0215379	0.00	0.00	2.25	0.00	3.17	0.00
FBti0018861	13.48	27.28	20.75	32.14	14.48	35.46
FBti0018862	9.69	2.00	23.13	0.00	1.90	0.00
FBti0020019	1.90	0.00	0.00	0.00	0.00	0.00
FBti0020086	3.65	9.97	3.45	6.73	6.42	13.30
FBti0020090	0.00	0.17	4.26	0.00	0.00	0.00
RR47158_transposable	7.00	2.28	4.58	9.55	8.00	7.96
RR48333_transposable	1.00	1.07	1.13	3.07	0.00	2.35
RR48352_transposable	0.00	0.00	1.59	0.00	1.00	0.00
RR48369_transposable	0.00	0.00	2.25	0.00	3.17	0.00
FBti0019679	0.00	0.00	0.00	0.00	0.00	0.00
FBti0060161	0.00	0.00	0.00	0.00	0.00	0.00
FBti0060279	0.00	0.00	0.00	0.00	0.00	0.00
FBti0060280	96.04	108.71	66.36	272.69	209.00	298.79
FBti0060292	0.00	0.00	0.00	0.00	0.00	0.00
FBti0060404	0.00	0.00	0.00	0.00	0.00	0.00
FBti0061162	0.00	0.00	0.00	0.00	0.00	0.00
FBti0061329	0.00	0.00	0.00	0.00	0.00	0.00
FBti0061810	0.00	0.00	0.00	0.00	0.00	0.00
FBti0063442	0.00	0.00	0.00	0.00	0.00	0.00
FBti0063690	0.00	0.00	0.00	0.00	0.00	0.00
FBti0063807	0.00	0.00	0.00	0.00	0.00	0.00
RR43083_transposable	44.22	81.25	48.37	133.74	48.37	142.80
RR43316_transposable	1.64	1.80	0.00	10.59	4.21	8.01
RR48331_transposable	23.50	37.50	50.26	96.05	85.74	102.10
FBti0020325	263.59	284.75	221.01	569.67	486.08	743.79
FBtr0346892	0.00	1.32	0.00	1.27	0.00	0.00
FBtr0346900	1.64	0.00	0.00	0.00	0.00	0.00
FBtr0346874	1628.16	1938.91	1453.49	2119.31	860.95	739.32
FBtr0346878	34.00	17.07	0.00	598.71	359.34	300.59
FBtr0346882	0.00	0.00	0.00	0.00	0.00	0.00
FBtr0086309	230.00	267.00	257.00	300.00	236.00	325.00
FBtr0075766	837.00	991.00	940.00	1018.00	796.00	1041.00
FBtr0346871	2.17	2.23	1.08	1.11	2.11	0.00
FBtr0346896	0.00	1.06	1.06	0.00	0.00	1.07
FBtr0346904	0.00	0.00	0.00	0.00	0.00	0.00
FBtr0346886	0.00	1.01	0.00	0.00	0.00	0.00
FBtr0346872	111.53	249.46	183.30	13.11	0.00	33.49
FBtr0346888	0.00	0.00	0.00	0.00	0.00	0.00
FBtr0346891	0.00	0.00	0.00	0.00	0.00	0.00
FBtr0346895	0.00	1.16	0.00	0.00	1.12	0.00
FBtr0346903	0.00	0.00	0.00	0.00	0.00	0.00
FBtr0346902	0.00	0.00	0.00	0.00	0.00	0.00
FBtr0346876	0.00	0.00	0.00	0.00	0.00	0.00
FBtr0346885	2909.29	3234.99	2317.77	4481.75	2130.99	1919.06
FBti0020126	0.00	0.00	0.00	0.00	0.00	0.00
FBti0019623	0.00	0.00	0.00	0.00	0.00	1.00
FBti0019628	0.00	0.00	0.00	0.00	0.00	5.65
FBti0020216	0.00	0.00	0.00	0.00	0.00	0.00
FBti0020218	0.00	0.00	0.00	0.00	0.00	0.00
FBti0019052	0.00	0.00	0.00	4.76	0.00	0.00
FBti0019333	0.00	0.00	0.00	0.00	0.00	0.00
FBti0019341	0.00	0.00	0.00	0.00	0.00	0.00
FBti0019349	0.00	0.00	0.00	0.00	0.00	0.00
FBti0019353	0.00	0.00	0.00	0.00	0.00	4.08
FBti0019356	0.00	0.00	0.00	3.20	2.00	0.00
FBti0019434	0.00	0.00	0.00	0.00	0.00	0.00
FBti0019445	0.00	0.00	0.00	1.27	1.23	0.00
FBti0019078	0.00	0.00	0.00	0.00	0.00	3.04
FBti0059648	1.00	1.00	1.00	1.00	0.00	0.00
FBti0059706	0.00	0.00	0.00	18.19	4.59	11.49
FBti0059707	4.56	0.00	4.59	5.80	0.00	6.51
FBti0059782	0.00	0.00	1.00	0.00	1.00	0.00
FBti0019648	1.00	0.00	0.00	0.65	0.00	0.00
FBti0059983	0.00	0.00	0.00	0.00	0.00	0.00
FBti0060428	0.00	0.00	0.00	0.00	0.00	0.00
FBti0060431	0.00	0.00	0.00	0.00	0.00	0.00
FBti0060432	0.00	0.00	0.00	0.00	0.00	0.00
FBti0019734	0.00	0.00	0.00	0.00	0.00	0.00
FBti0019735	0.00	0.00	0.00	3.48	1.35	4.25
FBti0060717	0.00	0.00	0.00	0.00	0.00	0.00
FBti0019744	0.00	0.00	0.00	0.00	0.00	0.00
FBti0019745	0.00	0.00	0.00	0.00	0.00	1.11
FBti0060827	0.00	0.00	0.00	0.00	0.00	0.00
FBti0060885	3.00	1.00	2.00	1.00	0.00	3.00
FBti0060920	0.00	0.00	0.00	0.00	1.00	0.00
FBti0019749	0.00	0.00	0.00	0.00	0.00	0.00
FBti0019750	0.00	0.00	0.00	0.00	0.00	0.00
FBti0019135	0.00	0.00	0.00	0.00	0.00	0.00
FBti0061315	0.00	0.00	1.00	0.00	0.00	0.00
FBti0061316	0.00	0.00	0.00	0.00	0.00	0.00
FBti0061323	0.00	0.00	0.00	0.00	0.00	0.00
FBti0019754	0.00	0.00	1.39	0.00	0.00	0.00
FBti0019756	0.00	0.00	0.00	0.14	13.19	0.00
FBti0019758	0.00	0.00	0.00	0.00	0.00	0.00
FBti0061546	0.00	0.00	0.00	0.00	0.00	0.00
FBti0061636	1.00	0.00	0.00	0.00	0.00	0.00
FBti0019762	2.06	0.91	2.14	0.00	0.00	0.00
FBti0061866	0.00	0.00	0.00	0.00	0.00	0.00
FBti0061868	0.00	0.00	0.00	0.00	0.00	0.00
FBti0019184	0.00	0.00	0.00	0.00	0.00	0.00
FBti0062100	0.00	0.00	0.00	0.00	0.00	0.00
FBti0062103	0.00	2.00	1.00	19.00	9.00	22.00
FBti0019201	0.00	0.00	0.00	0.00	0.00	2.00
FBti0062349	0.00	0.00	0.00	0.00	0.00	0.00
FBti0062350	0.00	0.00	0.00	0.00	0.00	0.00
FBti0062351	0.00	0.00	0.00	0.00	0.00	0.00
FBti0062352	0.00	2.00	0.00	0.00	0.00	0.00
FBti0062353	1.38	0.00	2.79	0.00	2.77	1.39
FBti0062681	0.00	0.00	1.00	1.00	1.00	0.00
FBti0062683	0.00	0.00	0.00	0.00	0.00	0.00
FBti0062696	1.00	1.00	0.00	2.00	2.00	0.00
FBti0019567	0.00	0.00	0.00	0.00	0.00	0.00
FBti0019237	2.00	2.00	1.00	0.00	2.00	0.00
FBti0019242	1.00	1.00	2.00	0.00	0.00	0.00
FBti0063510	0.00	0.00	0.00	0.00	0.00	0.00
FBti0063914	0.00	0.00	0.00	0.00	0.00	0.00
FBti0019525	0.00	0.00	0.00	0.00	0.00	0.00
FBti0064133	0.00	0.00	0.00	0.00	0.00	0.00
FBti0019580	0.00	0.00	0.00	0.00	0.00	1.97
FBti0064227	0.00	0.00	0.00	0.00	0.00	0.00
FBti0215273	1.00	0.00	0.00	0.00	0.00	2.00
FBti0215274	0.00	0.29	0.93	8.32	0.00	10.71
FBti0215275	0.00	0.00	0.00	0.00	1.00	0.00
FBti0215276	0.00	0.00	0.00	6.81	8.39	7.92
FBti0215277	0.00	0.00	0.00	0.00	0.00	0.00
FBti0215278	1.00	1.56	0.00	0.00	0.00	1.24
FBti0215279	0.00	0.00	0.00	2.09	0.00	1.72
FBti0215393	0.00	0.00	0.00	2.26	0.00	4.21
FBti0019591	0.00	0.00	0.00	0.00	0.00	0.00
FBti0019975	0.00	0.00	0.00	0.00	0.00	0.00
FBti0019977	0.00	0.00	0.00	0.00	0.00	0.00
FBti0018865	0.00	0.00	0.00	0.00	0.00	1.00
FBti0018866	0.00	1.78	0.00	0.00	0.00	3.59
FBti0018867	0.00	0.00	0.00	0.00	0.00	0.00
FBti0018868	0.00	0.00	0.00	0.00	0.00	0.00
FBti0020008	4.13	0.12	0.40	7.46	0.00	0.00
FBti0019611	0.00	0.00	0.00	0.00	0.00	0.00
FBti0019612	0.00	0.00	0.00	1.62	4.98	4.48
FBti0020048	0.00	0.00	0.00	0.00	0.00	0.00
FBti0020059	2.00	0.00	0.00	5.56	4.00	3.45
FBti0020061	0.00	0.00	0.00	0.00	0.00	0.00
FBti0019617	0.00	0.00	0.00	0.00	0.00	0.00
RR48371_transposable	0.00	0.06	0.00	0.00	9.62	12.35
FBtr0346890	0.00	0.00	0.00	0.00	0.00	0.00
FBtr0346870	0.00	0.00	0.00	0.00	0.00	0.00
FBtr0346894	0.00	0.00	0.00	0.00	0.00	0.00
FBtr0346875	0.00	0.00	0.00	0.00	0.00	0.00
FBtr0346880	0.00	0.00	0.00	0.00	0.00	0.00
FBtr0346884	0.00	0.00	0.00	0.00	0.00	0.00
FBtr0346898	0.00	0.00	0.00	0.00	0.00	0.00
FBtr0301436	76.00	78.00	66.50	99.00	69.50	113.50
FBtr0330143	76.00	78.00	66.50	99.00	69.50	113.50
FBtr0344729	0.00	0.00	0.00	0.00	0.00	0.00
FBtr0344730	0.00	0.00	0.00	0.00	0.00	0.00
FBti0020201	0.00	0.00	0.00	0.00	0.00	4.26
FBti0019649	1.00	1.00	0.00	0.00	2.00	3.00
FBti0019655	0.00	0.00	0.00	0.00	0.00	0.00
FBti0059931	0.00	0.00	0.00	0.00	0.00	0.00
FBti0060983	1.00	0.00	0.00	0.00	0.00	0.00
FBti0061050	1.00	5.00	5.00	3.00	4.00	7.00
FBti0019554	431.34	279.87	267.11	1214.87	1097.43	1680.36
FBti0062015	222.10	199.35	221.18	464.43	426.15	811.84
FBti0062016	10.92	0.00	0.00	0.00	0.00	0.00
FBti0019523	15.48	45.69	25.41	23.62	34.52	32.70
FBti0062368	0.00	0.00	1.00	1.00	0.00	0.00
FBti0062480	33.70	38.45	40.00	67.11	41.40	67.79
FBti0062881	0.00	0.00	0.00	0.00	0.00	0.00
FBti0063113	2.00	6.00	7.00	1.00	0.00	0.00
FBti0063624	29.59	76.37	94.50	45.09	0.00	77.97
FBti0215380	0.00	0.00	0.00	0.00	5.98	6.79
FBti0018869	320.20	313.48	378.22	481.87	310.35	502.83
RR48327_transposable	13.79	10.79	10.17	44.78	44.94	62.84
RR48339_transposable	0.00	0.00	0.00	0.00	5.98	6.79
RR48390_transposable	11.48	1.00	9.62	8.23	8.48	8.45
FBti0020132	0.00	1.00	0.00	0.00	0.00	0.00
FBti0020165	20.06	13.07	8.46	10.04	9.92	2.90
FBti0020179	0.00	0.00	0.00	0.00	0.00	0.00
FBti0020186	0.00	0.00	0.00	0.00	0.00	0.00
FBti0019531	0.00	0.43	1.79	0.00	0.00	0.00
FBti0019380	0.00	0.00	0.00	7.84	0.00	14.75
FBti0019383	1.34	0.00	0.00	11.85	0.00	0.00
FBti0019390	0.00	0.00	0.00	0.00	0.00	0.00
FBti0019440	0.00	0.00	0.00	0.00	0.00	0.00
FBti0019462	0.00	5.08	0.00	6.22	6.96	15.48
FBti0059637	0.00	0.00	0.00	0.00	1.00	0.00
FBti0019086	0.00	1.96	7.45	0.00	3.49	9.64
FBti0059922	0.00	0.00	0.00	0.00	0.00	0.00
FBti0059923	0.00	2.93	0.00	1.03	0.00	0.00
FBti0019521	0.00	1.18	0.00	0.00	0.00	0.00
FBti0019704	1.97	0.00	0.00	0.00	0.00	1.08
FBti0061034	0.00	0.00	0.00	0.00	0.00	0.00
FBti0061035	0.00	0.00	0.00	0.00	0.00	0.00
FBti0061038	0.00	0.00	0.00	0.00	0.00	0.00
FBti0061139	0.00	0.00	0.00	0.00	0.00	2.00
FBti0061618	0.00	0.00	0.00	0.00	0.00	0.00
FBti0019566	1.27	1.40	2.16	0.00	0.00	0.00
FBti0019524	0.00	1.00	0.00	4.66	0.00	0.00
FBti0064192	0.00	0.00	0.00	0.00	0.00	0.00
FBti0019582	0.08	0.00	0.98	1.13	0.00	0.00
FBti0215280	1.10	1.07	0.00	11.84	10.62	13.64
FBti0215281	0.00	0.00	3.52	0.00	1.28	4.05
FBti0215282	0.00	0.00	1.44	8.68	5.00	3.18
FBti0215283	0.00	0.00	0.02	7.21	3.17	5.89
FBti0215381	0.00	0.00	0.00	0.00	0.56	1.02
FBti0018871	0.00	0.00	0.00	0.00	0.00	0.00
FBti0018872	1.10	0.00	0.00	12.97	7.06	13.42
FBti0018873	0.00	3.33	4.62	48.28	31.19	38.75
FBti0018874	2.04	1.50	2.86	0.00	0.00	0.00
FBti0020013	0.00	0.00	0.00	0.00	0.00	0.00
FBti0020015	1.95	0.00	0.00	1.06	0.00	0.00
FBti0020033	0.00	0.00	0.00	0.00	1.02	1.31
FBti0019614	0.00	0.00	0.00	0.00	0.00	0.00
FBti0020073	0.00	0.00	0.00	0.00	0.00	0.00
FBti0020082	0.00	0.00	0.00	0.00	0.00	0.00
FBti0020094	0.00	0.00	0.00	0.00	0.00	0.00
RR48311_transposable	0.00	0.00	0.02	7.21	3.17	5.89
RR48353_transposable	0.00	0.00	0.00	0.00	0.56	1.02
FBti0020072	12.09	0.00	1.68	0.00	0.00	0.00
FBtr0089229	0.27	454.97	473.08	359.03	1.21	0.00
FBtr0089233	195.23	63.12	83.38	137.36	81.83	133.11
FBtr0310651	242.94	0.00	0.00	97.92	249.83	406.83
FBtr0334626	61.57	54.91	39.54	36.68	79.13	83.06
FBtr0086577	38.00	37.00	41.00	41.00	36.50	52.50
FBtr0474126	38.00	37.00	41.00	41.00	36.50	52.50
FBtr0086599	2.86	4.97	0.00	0.00	2.95	0.00
FBtr0330055	0.00	0.00	0.00	0.00	0.00	0.00
FBtr0330056	37.14	37.03	48.00	65.00	41.05	60.00
FBtr0078854	13.92	25.61	17.69	16.68	21.82	32.02
FBtr0078855	0.00	27.77	0.00	0.00	0.00	9.74
FBtr0300474	8.62	7.96	10.05	17.00	20.09	11.33
FBtr0339395	51.09	45.28	14.77	83.29	40.17	57.02
FBtr0339397	39.37	21.37	75.48	26.03	41.92	61.89
FBtr0303603	0.00	0.00	1.33	0.00	0.00	0.00
FBtr0330144	0.00	0.00	1.33	0.00	0.00	0.00
FBtr0339322	48.00	33.00	34.35	36.00	28.00	30.00
FBtr0085746	0.00	9.74	10.39	0.00	7.71	17.84
FBtr0334508	38.00	28.26	39.61	36.00	12.29	35.16
FBtr0346869	0.00	0.00	0.00	0.00	0.00	0.00
FBtr0346889	0.00	0.00	0.00	0.00	0.00	0.00
FBtr0346893	0.00	0.00	0.00	0.00	0.00	0.00
FBtr0346897	0.00	0.00	0.00	0.00	0.00	0.00
FBtr0346901	0.00	0.00	0.00	0.00	0.00	0.00
FBtr0346879	0.00	0.00	0.00	0.00	0.00	0.00
FBtr0346883	0.00	0.00	0.00	0.00	0.00	0.00
FBtr0346887	0.00	0.00	0.00	0.00	0.00	0.00
FBtr0299660	21.78	5.97	8.18	22.32	12.71	22.29
FBtr0299661	42.70	52.79	42.39	27.03	32.65	33.97
FBtr0474081	30.51	50.24	44.43	53.65	34.64	47.73
FBtr0086348	0.00	0.00	0.00	0.00	0.00	0.00
FBtr0086355	0.00	0.00	0.00	0.00	0.00	0.00
FBtr0086363	0.00	0.00	0.00	0.00	0.00	0.00
FBtr0086408	0.00	0.00	0.00	0.00	0.00	0.00
FBtr0086345	0.00	0.00	0.00	0.00	0.00	0.00
FBtr0086346	0.00	0.00	0.00	0.00	0.00	0.00
FBtr0086347	0.00	0.00	0.00	0.00	0.00	0.00
FBtr0086349	0.00	0.00	0.00	0.00	0.00	0.00
FBtr0086350	0.00	0.00	0.00	0.00	0.00	0.00
FBtr0086351	0.00	0.00	0.00	0.00	0.00	0.00
FBtr0086352	0.00	0.00	0.00	0.00	0.00	0.00
FBtr0086353	0.00	0.00	0.00	0.00	0.00	0.00
FBtr0086354	0.00	0.00	0.00	0.00	0.00	0.00
FBtr0086356	0.00	0.00	0.00	0.00	0.00	0.00
FBtr0086357	0.00	0.00	0.00	0.00	0.00	0.00
FBtr0086358	0.00	0.00	0.00	0.00	0.00	0.00
FBtr0086359	0.00	0.00	0.00	0.00	0.00	0.00
FBtr0086360	0.00	0.00	0.00	0.00	0.00	0.00
FBtr0086361	0.00	0.00	0.00	0.00	0.00	0.00
FBtr0086362	0.00	0.00	0.00	0.00	0.00	0.00
FBtr0086364	0.00	0.00	0.00	0.00	0.00	0.00
FBtr0086365	0.00	0.00	0.00	0.00	0.00	0.00
FBtr0086366	0.00	0.00	0.00	0.00	0.00	0.00
FBtr0086367	0.00	0.00	0.00	0.00	0.00	0.00
FBtr0086368	0.00	0.00	0.00	0.00	0.00	0.00
FBtr0086369	0.00	0.00	0.00	0.00	0.00	0.00
FBtr0086370	0.00	0.00	0.00	0.00	0.00	0.00
FBtr0086371	0.00	0.00	0.00	0.00	0.00	0.00
FBtr0086372	0.00	0.00	0.00	0.00	0.00	0.00
FBtr0086373	0.00	0.00	0.00	0.00	0.00	0.00
FBtr0086374	0.00	0.00	0.00	0.00	0.00	0.00
FBtr0086375	0.00	0.00	0.00	0.00	0.00	0.00
FBtr0086376	0.00	0.00	0.00	0.00	0.00	0.00
FBtr0086377	0.00	0.00	0.00	0.00	0.00	0.00
FBtr0086378	0.00	0.00	0.00	0.00	0.00	0.00
FBtr0086379	0.00	0.00	0.00	0.00	0.00	0.00
FBtr0086380	0.00	0.00	0.00	0.00	0.00	0.00
FBtr0086381	0.00	0.00	0.00	0.00	0.00	0.00
FBtr0086382	0.00	0.00	0.00	0.00	0.00	0.00
FBtr0086383	0.00	0.00	0.00	0.00	0.00	0.00
FBtr0086384	0.00	0.00	0.00	0.00	0.00	0.00
FBtr0086385	0.00	0.00	0.00	0.00	0.00	0.00
FBtr0086386	0.00	0.00	0.00	0.00	0.00	0.00
FBtr0086387	0.00	0.00	0.00	0.00	0.00	0.00
FBtr0086388	0.00	0.00	0.00	0.00	0.00	0.00
FBtr0086389	0.00	0.00	0.00	0.00	0.00	0.00
FBtr0086390	0.00	0.00	0.00	0.00	0.00	0.00
FBtr0086391	0.00	0.00	0.00	0.00	0.00	0.00
FBtr0086392	0.00	0.00	0.00	0.00	0.00	0.00
FBtr0086393	0.00	0.00	0.00	0.00	0.00	0.00
FBtr0086394	0.00	0.00	0.00	0.00	0.00	0.00
FBtr0086395	0.00	0.00	0.00	0.00	0.00	0.00
FBtr0086396	0.00	0.00	0.00	0.00	0.00	0.00
FBtr0086397	0.00	0.00	0.00	0.00	0.00	0.00
FBtr0086398	0.00	0.00	0.00	0.00	0.00	0.00
FBtr0086399	0.00	0.00	0.00	0.00	0.00	0.00
FBtr0086400	0.00	0.00	0.00	0.00	0.00	0.00
FBtr0086401	0.00	0.00	0.00	0.00	0.00	0.00
FBtr0086402	0.00	0.00	0.00	0.00	0.00	0.00
FBtr0086403	0.00	0.00	0.00	0.00	0.00	0.00
FBtr0086404	0.00	0.00	0.00	0.00	0.00	0.00
FBtr0086405	0.00	0.00	0.00	0.00	0.00	0.00
FBtr0086406	0.00	0.00	0.00	0.00	0.00	0.00
FBtr0086407	0.00	0.00	0.00	0.00	0.00	0.00
FBtr0086409	0.00	0.00	0.00	0.00	0.00	0.00
FBtr0086410	0.00	0.00	0.00	0.00	0.00	0.00
FBtr0086411	0.00	0.00	0.00	0.00	0.00	0.00
FBtr0086412	0.00	0.00	0.00	0.00	0.00	0.00
FBtr0086413	0.00	0.00	0.00	0.00	0.00	0.00
FBtr0086414	0.00	0.00	0.00	0.00	0.00	0.00
FBtr0086415	0.00	0.00	0.00	0.00	0.00	0.00
FBtr0086416	0.00	0.00	0.00	0.00	0.00	0.00
FBtr0086417	0.00	0.00	0.00	0.00	0.00	0.00
FBtr0086418	0.00	0.00	0.00	0.00	0.00	0.00
FBtr0086419	0.00	0.00	0.00	0.00	0.00	0.00
FBtr0086420	0.00	0.00	0.00	0.00	0.00	0.00
FBtr0086421	0.00	0.00	0.00	0.00	0.00	0.00
FBtr0086422	0.00	0.00	0.00	0.00	0.00	0.00
FBtr0086423	0.00	0.00	0.00	0.00	0.00	0.00
FBtr0086424	0.00	0.00	0.00	0.00	0.00	0.00
FBtr0086425	0.00	0.00	0.00	0.00	0.00	0.00
FBtr0086426	0.00	0.00	0.00	0.00	0.00	0.00
FBtr0086427	0.00	0.00	0.00	0.00	0.00	0.00
FBtr0086428	0.00	0.00	0.00	0.00	0.00	0.00
FBtr0086429	0.00	0.00	0.00	0.00	0.00	0.00
FBtr0086430	0.00	0.00	0.00	0.00	0.00	0.00
FBtr0086431	0.00	0.00	0.00	0.00	0.00	0.00
FBtr0086432	0.00	0.00	0.00	0.00	0.00	0.00
FBtr0086433	0.00	0.00	0.00	0.00	0.00	0.00
FBtr0086434	0.00	0.00	0.00	0.00	0.00	0.00
FBtr0086435	0.00	0.00	0.00	0.00	0.00	0.00
FBtr0086436	0.00	0.00	0.00	0.00	0.00	0.00
FBtr0086437	0.00	0.00	0.00	0.00	0.00	0.00
FBtr0086438	0.00	0.00	0.00	0.00	0.00	0.00
FBtr0086439	0.00	0.00	0.00	0.00	0.00	0.00
FBtr0086440	0.00	0.00	0.00	0.00	0.00	0.00
FBtr0086441	0.00	0.00	0.00	0.00	0.00	0.00
FBtr0086442	0.00	0.00	0.00	0.00	0.00	0.00
FBtr0086443	0.00	0.00	0.00	0.00	0.00	0.00
FBtr0086444	0.00	0.00	0.00	0.00	0.00	0.00
FBtr0078789	448.43	565.71	458.61	568.00	457.96	532.29
FBtr0301640	15.57	7.29	4.39	0.00	14.04	16.71
FBtr0081624	11.50	17.00	9.50	14.50	7.00	10.50
FBtr0302398	11.50	17.00	9.50	14.50	7.00	10.50
FBtr0273406	0.00	0.00	1.00	0.00	1.00	0.00
FBtr0079243	31.00	31.00	42.85	19.00	14.00	22.00
FBtr0340167	0.00	0.00	15.15	0.00	0.00	0.00
FBtr0081350	27.00	17.00	156.00	33.00	19.00	17.00
FBtr0086514	3.00	7.00	16.00	3.00	2.00	5.00
FBtr0086562	0.00	0.00	0.00	1.00	0.00	0.00
FBtr0300592	0.00	0.00	0.00	0.00	0.00	0.00
FBtr0070437	178.33	257.03	293.92	357.69	277.04	403.84
FBtr0302447	9.73	10.66	14.59	27.89	15.29	22.85
FBtr0302448	74.50	121.22	136.06	107.01	100.80	150.44
FBtr0302449	5.44	9.10	5.42	6.41	2.87	9.88
FBtr0072754	152.10	161.00	114.95	98.44	71.37	168.02
FBtr0072755	437.74	481.85	477.63	455.45	350.63	467.39
FBtr0088871	292.90	95.77	256.79	347.33	359.36	229.49
FBtr0088872	1806.26	1783.21	3753.39	1727.05	1299.63	1624.45
FBtr0113053	559.37	460.99	591.04	657.12	295.07	482.61
FBtr0339123	1282.01	1299.50	1726.29	2022.84	938.63	2084.32
FBtr0339124	678.45	963.96	407.51	507.29	225.32	556.72
FBtr0339125	0.00	153.57	157.97	256.37	343.00	0.41
FBtr0089548	663.00	623.00	695.00	586.00	450.00	559.00
FBtr0080415	441.80	487.53	467.06	417.14	300.27	506.70
FBtr0305490	0.00	13.05	12.42	0.00	0.00	0.00
FBtr0305491	70.38	55.58	84.47	60.80	37.50	76.70
FBtr0333225	0.00	13.38	5.39	115.09	89.96	128.60
FBtr0344132	74.82	23.46	68.65	15.96	11.27	0.00
FBtr0080414	87.00	90.00	103.00	62.00	53.00	101.00
FBtr0080413	649.56	716.82	781.40	647.40	614.83	952.00
FBtr0100494	80.44	130.18	103.60	112.60	56.17	98.00
FBtr0072874	70.79	130.39	110.99	108.15	90.65	104.82
FBtr0332662	69.21	35.61	43.01	91.85	87.35	101.18
FBtr0310556	25.00	45.00	38.00	34.00	28.00	56.00
FBtr0088041	0.00	0.00	0.00	0.00	0.00	0.00
FBtr0088042	195.86	231.62	210.46	186.66	159.36	245.15
FBtr0346629	43.14	65.38	42.54	41.34	42.64	86.85
FBtr0087732	627.00	805.00	1012.00	808.00	492.00	916.00
FBtr0087612	0.00	0.00	0.00	0.00	0.00	0.00
FBtr0087613	0.00	0.00	27.59	0.00	28.54	0.00
FBtr0087614	86.76	21.11	33.09	106.92	40.77	45.89
FBtr0305592	737.24	998.89	951.31	931.08	685.69	1013.11
FBtr0075559	999.44	1078.15	912.14	667.69	778.22	983.39
FBtr0075560	76.01	97.40	32.74	14.61	15.40	45.54
FBtr0331933	407.54	357.45	531.12	813.70	398.38	631.07
FBtr0299880	72.65	43.75	67.51	50.00	0.00	68.00
FBtr0299881	0.00	0.00	0.00	0.00	0.00	0.00
FBtr0299882	0.00	39.41	60.49	0.00	44.00	0.00
FBtr0301725	53.35	21.83	0.00	0.00	0.00	0.00
FBtr0077830	180.79	199.63	274.15	293.44	214.64	340.12
FBtr0077831	766.45	776.55	867.11	777.56	589.36	936.88
FBtr0330657	23.76	81.82	27.74	0.00	0.00	0.00
FBtr0088676	116.00	161.00	117.00	150.00	88.00	154.00
FBtr0075565	19.85	22.60	25.42	37.22	21.66	31.66
FBtr0075566	148.15	188.40	152.58	217.78	172.34	274.34
FBtr0072060	89.00	131.00	118.00	60.00	45.00	104.00
FBtr0085241	1002.00	1157.00	1047.00	1065.00	729.00	1092.00
FBtr0070216	876.15	913.84	842.89	855.46	650.63	998.86
FBtr0070217	138.85	217.16	214.11	213.54	146.37	136.14
FBtr0070218	0.00	0.00	0.00	0.00	0.00	0.00
FBtr0073833	64.49	54.19	63.01	37.40	46.12	57.44
FBtr0301044	428.40	437.11	367.25	512.75	314.23	454.05
FBtr0301045	252.24	309.24	62.22	0.00	0.00	292.42
FBtr0301046	0.00	0.00	0.00	0.00	0.00	0.00
FBtr0303292	194.17	374.25	310.12	297.63	254.45	259.75
FBtr0309245	167.25	195.09	185.82	142.33	117.94	183.41
FBtr0309246	109.11	186.24	228.61	172.59	54.14	244.19
FBtr0340444	32.07	0.00	291.33	211.82	285.80	0.00
FBtr0340445	89.27	70.87	60.64	76.48	76.31	56.74
FBtr0083154	2240.00	2833.00	3419.00	2687.00	2246.00	3015.00
FBtr0345258	18.00	22.00	30.00	14.00	17.00	29.00
FBtr0083151	1038.22	1304.88	1136.94	1297.95	967.94	1170.94
FBtr0433535	65.78	33.12	33.06	22.05	44.06	22.06
FBtr0083150	29.00	28.00	27.00	29.00	15.00	22.00
FBtr0074789	561.00	640.00	614.00	596.00	431.00	674.00
FBtr0071294	0.00	97.61	84.79	122.98	29.71	133.69
FBtr0071295	0.00	10.02	23.19	20.92	0.00	51.40
FBtr0071296	142.73	108.66	100.57	49.75	149.77	80.62
FBtr0071297	89.90	12.03	27.82	9.12	0.00	30.97
FBtr0071298	244.97	246.89	173.72	199.18	92.10	128.81
FBtr0112965	0.00	10.95	0.00	0.00	12.00	0.00
FBtr0309254	15.22	171.80	175.94	249.71	209.10	244.33
FBtr0309255	12.35	0.02	19.94	37.35	0.31	0.00
FBtr0333808	83.83	28.02	28.02	0.00	28.01	112.18
FBtr0082114	296.00	348.00	325.00	322.00	257.00	359.00
FBtr0084496	67.00	84.28	67.62	77.04	48.05	66.60
FBtr0305039	127.64	176.08	211.69	175.48	123.68	191.85
FBtr0305040	0.00	0.00	0.00	0.00	0.00	0.00
FBtr0335244	11.36	10.63	8.68	8.48	9.28	13.55
FBtr0089488	445.58	602.59	611.99	592.82	376.37	652.00
FBtr0089489	89.42	15.41	0.01	31.18	60.63	0.00
FBtr0084252	49.96	143.63	25.16	54.29	50.55	41.77
FBtr0084253	353.04	339.87	481.84	217.40	194.65	383.23
FBtr0301866	0.00	4.50	0.00	15.31	5.80	0.00
FBtr0084103	154.00	187.00	196.00	162.00	117.00	206.00
FBtr0086951	48.00	54.00	55.00	53.00	47.00	54.00
FBtr0071285	26.57	58.83	33.13	69.92	45.43	73.86
FBtr0309872	42.43	31.17	53.87	9.08	32.57	65.14
FBtr0070946	16.00	0.00	26.00	0.00	0.00	0.00
FBtr0070947	0.00	16.00	0.00	4.00	2.00	2.00
FBtr0076208	643.00	721.00	744.00	655.00	575.00	1008.00
FBtr0331179	0.00	0.00	0.00	0.00	0.00	0.00
FBtr0087766	24.67	18.99	32.38	16.74	11.12	8.93
FBtr0300286	388.33	443.01	352.62	399.26	303.88	342.07
FBtr0301807	0.00	5.16	9.38	4.19	16.18	24.25
FBtr0301808	85.00	113.84	126.62	131.81	63.82	123.75
FBtr0071622	188.33	279.68	123.51	64.90	48.26	188.88
FBtr0071623	107.67	61.32	179.49	192.53	150.74	83.12
FBtr0330232	0.00	0.00	0.00	11.57	0.00	0.00
FBtr0081978	1521.00	1802.00	1708.00	1701.00	1331.00	1915.00
FBtr0273257	670.34	753.12	690.35	794.12	624.62	852.91
FBtr0334454	187.66	193.88	204.65	220.88	226.38	377.09
FBtr0299754	0.00	0.00	0.00	0.00	0.00	0.00
FBtr0299755	17.50	9.19	4.73	9.78	13.79	6.40
FBtr0299756	109.06	158.24	197.32	246.98	166.14	203.02
FBtr0299757	11.77	8.23	7.45	15.19	4.94	19.72
FBtr0299758	51.46	63.15	38.37	68.29	53.55	78.99
FBtr0299759	0.00	0.00	0.00	0.00	0.00	0.00
FBtr0299760	0.00	0.00	0.00	0.00	0.00	0.00
FBtr0299761	0.00	0.00	6.87	0.00	0.00	0.00
FBtr0299762	14.56	0.00	0.00	0.00	0.00	0.00
FBtr0299763	505.98	409.33	391.50	422.14	238.06	429.76
FBtr0299764	313.35	338.88	363.21	334.71	383.68	482.10
FBtr0299765	1.73	3.89	2.48	8.20	2.45	8.23
FBtr0303100	78.15	135.52	71.09	85.74	71.96	134.00
FBtr0306698	140.45	113.57	89.98	141.97	103.43	34.78
FBtr0300351	35.84	0.00	0.00	36.72	15.24	0.00
FBtr0307015	24.47	0.00	0.00	11.05	20.80	0.00
FBtr0307016	86.21	191.55	83.47	143.33	75.04	192.35
FBtr0339643	39.64	0.00	10.56	49.06	67.88	81.41
FBtr0339644	11.55	0.00	0.00	9.67	8.03	0.00
FBtr0339645	107.16	138.41	138.22	101.34	110.93	154.72
FBtr0339646	49.13	124.03	123.74	101.84	52.09	77.51
FBtr0300596	1047.92	874.24	1003.65	885.80	494.33	994.13
FBtr0300597	408.29	557.10	468.85	380.73	380.90	469.99
FBtr0300598	1035.42	1045.56	1314.52	800.16	777.57	879.50
FBtr0340016	359.37	249.10	344.99	273.31	154.20	143.38
FBtr0076405	2372.00	3189.00	2659.00	2950.00	2005.00	2734.00
FBtr0085772	4934.09	5642.24	6433.96	7255.12	4860.16	8669.46
FBtr0085773	19.36	20.75	19.81	8.75	7.70	18.03
FBtr0085774	0.00	0.00	0.00	0.00	0.00	0.00
FBtr0305121	41.72	70.83	76.38	30.50	24.68	12.09
FBtr0306237	899.84	1401.17	1591.85	3267.63	1934.46	3465.41
FBtr0084432	673.82	525.03	391.32	361.50	505.03	625.77
FBtr0305982	10.78	14.28	9.71	4.88	6.26	9.02
FBtr0333777	459.40	668.69	772.96	947.62	367.70	817.21
FBtr0073372	156.00	213.00	193.00	107.00	120.00	211.00
FBtr0083727	274.17	399.20	336.77	312.92	287.35	415.15
FBtr0083728	1506.81	1838.80	1756.72	1857.08	1224.59	2093.32
FBtr0346155	4.02	0.00	15.51	4.00	4.06	15.53
FBtr0082931	1309.34	1595.49	1589.28	1648.70	1104.45	1601.63
FBtr0082932	43.99	53.33	36.46	72.37	35.44	49.66
FBtr0303795	226.68	221.18	309.26	240.93	218.12	396.71
FBtr0072339	1039.48	1387.80	1160.76	1179.06	787.43	1518.59
FBtr0072340	674.52	949.20	904.24	897.94	647.57	1077.41
FBtr0080167	186.43	235.67	227.96	149.70	86.41	146.58
FBtr0110872	918.98	1185.47	983.17	938.78	595.75	793.64
FBtr0305994	22.59	59.86	52.88	20.52	13.85	57.78
FBtr0079481	165.00	223.00	234.00	179.00	178.00	231.00
FBtr0083063	1877.00	2355.00	2237.00	2273.00	1085.00	2499.00
FBtr0089186	8934.68	9750.31	9032.52	10253.83	6568.10	9379.44
FBtr0333672	17.60	28.16	24.44	14.09	3.42	3.52
FBtr0344754	222.72	398.53	267.04	251.08	167.48	310.05
FBtr0075446	236.00	262.00	209.00	197.00	170.00	310.00
FBtr0071438	787.76	1010.15	900.71	971.72	702.35	1000.83
FBtr0332896	18.24	15.55	5.29	5.28	2.06	0.00
FBtr0343981	0.00	1.29	0.00	0.00	2.59	1.17
FBtr0082180	15.04	5.10	8.75	20.68	19.59	39.43
FBtr0113408	0.00	0.00	0.00	0.00	0.00	0.00
FBtr0333823	6.96	17.90	14.25	2.32	6.41	11.57
FBtr0085539	192.54	320.59	221.97	236.32	260.20	138.95
FBtr0085540	774.06	924.75	975.87	944.96	635.34	925.89
FBtr0085541	1287.40	1768.65	1485.16	1598.71	1029.46	1673.16
FBtr0301978	38.00	42.00	31.00	34.00	34.00	61.00
FBtr0089673	53.00	0.00	0.00	47.23	36.00	62.00
FBtr0340243	0.00	77.00	60.00	11.77	0.00	0.00
FBtr0340244	20.00	0.00	0.00	0.00	0.00	0.00
FBtr0079299	78.00	71.00	59.00	49.00	63.00	62.00
FBtr0306679	496.69	545.03	412.05	415.70	344.07	533.37
FBtr0332488	258.72	230.36	354.25	415.19	354.86	437.66
FBtr0332489	34.59	81.60	39.70	120.10	28.07	61.97
FBtr0089146	0.00	0.00	0.00	0.00	0.00	0.00
FBtr0089147	49.13	0.00	32.97	49.36	32.92	0.00
FBtr0089148	165.21	152.92	132.96	139.36	165.95	73.12
FBtr0089149	0.00	0.00	0.00	11.87	0.00	0.00
FBtr0089150	0.00	0.00	0.00	0.00	0.00	0.00
FBtr0308247	387.66	494.08	498.07	495.41	294.14	582.88
FBtr0074795	1806.75	1356.00	1235.61	1466.30	1133.49	1466.94
FBtr0335155	136.68	34.28	213.53	99.65	267.61	311.33
FBtr0335156	0.00	7.68	16.04	0.00	0.00	16.15
FBtr0335157	616.57	593.04	493.83	589.05	361.90	798.59
FBtr0083381	60.31	39.27	66.81	34.24	69.38	55.85
FBtr0083382	21.63	19.49	48.62	47.56	31.04	64.54
FBtr0083383	5.23	27.54	12.17	22.93	7.35	24.52
FBtr0083384	24.53	21.14	11.78	36.71	26.15	36.38
FBtr0083385	11.67	0.00	0.00	0.00	0.00	9.01
FBtr0330709	5.23	27.54	12.17	22.93	7.35	24.52
FBtr0346764	5.23	27.54	12.17	22.93	7.35	24.52
FBtr0415463	9.70	0.06	20.36	10.17	34.11	14.63
FBtr0415464	4.45	23.41	0.29	55.03	13.29	34.76
FBtr0415465	0.00	0.00	1.63	6.52	0.00	3.25
FBtr0082910	95.96	136.18	78.88	122.20	56.52	121.87
FBtr0112896	0.00	23.29	12.61	0.00	0.00	16.87
FBtr0307076	0.00	0.00	0.00	0.00	0.00	0.00
FBtr0307077	94.00	74.30	109.49	80.93	73.78	111.77
FBtr0337096	7.04	26.23	20.02	9.87	19.70	31.50
FBtr0337097	0.00	0.00	0.00	0.00	0.00	0.00
FBtr0075357	62.36	132.34	68.27	135.85	66.49	116.30
FBtr0112790	40.21	21.67	20.92	39.86	42.44	51.12
FBtr0330130	17.09	34.24	26.67	24.02	16.50	63.00
FBtr0330131	9.51	4.73	19.26	3.22	9.81	16.10
FBtr0330132	2.38	4.56	9.32	1.75	3.69	9.14
FBtr0330133	62.03	37.41	57.05	38.20	42.41	110.65
FBtr0330134	30.57	39.65	63.47	32.92	62.05	29.10
FBtr0330135	8.39	43.41	31.37	17.99	24.70	17.16
FBtr0330136	209.44	131.68	145.21	215.38	164.71	198.57
FBtr0345369	13.03	18.30	11.45	43.82	24.21	28.86
FBtr0075819	173.00	211.00	177.00	174.00	190.00	237.00
FBtr0074073	116.13	0.00	100.41	215.31	209.56	307.43
FBtr0100142	71.90	181.66	120.24	13.44	38.93	26.95
FBtr0332497	396.97	345.34	257.35	235.24	142.51	218.62
FBtr0085897	224.57	224.34	195.36	377.00	290.00	406.97
FBtr0100324	6.43	3.66	4.64	0.00	0.00	3.03
FBtr0074897	177.70	314.20	438.84	396.33	195.30	331.09
FBtr0304746	246.30	170.80	114.16	103.67	178.70	165.91
FBtr0301701	0.62	0.00	13.99	25.60	26.50	11.69
FBtr0305501	21.53	19.93	64.02	39.59	33.01	67.99
FBtr0330066	37.66	51.25	0.00	0.00	0.00	31.73
FBtr0330067	0.62	0.00	13.99	25.60	26.50	11.69
FBtr0333358	10.57	36.81	0.00	17.20	0.00	18.90
FBtr0078413	761.99	554.54	541.67	593.45	514.59	599.25
FBtr0078414	0.00	0.00	383.86	393.18	56.54	358.82
FBtr0333126	3700.01	2458.46	2404.47	2108.37	1489.87	1671.93
FBtr0084904	326.22	470.62	390.17	399.56	384.52	574.74
FBtr0301963	211.39	256.69	290.42	398.72	259.24	352.63
FBtr0071143	296.42	369.96	505.52	129.93	140.27	232.21
FBtr0345982	31.58	32.04	21.48	129.07	85.73	74.79
FBtr0072667	158.00	179.00	151.00	181.00	147.00	174.00
FBtr0079640	90.36	141.00	125.00	109.38	94.00	177.00
FBtr0346463	22.64	0.00	0.00	11.62	0.00	0.00
FBtr0076915	1284.48	1717.54	2223.88	3011.24	2345.15	3694.19
FBtr0076916	45.52	107.46	144.12	131.76	139.85	158.81
FBtr0076914	30.95	58.41	121.33	3.10	0.00	0.00
FBtr0301218	19.05	42.59	46.67	229.90	174.00	262.00
FBtr0076925	0.00	0.00	1.00	1.00	0.00	2.00
FBtr0076591	203.00	318.00	579.00	417.00	319.00	420.00
FBtr0076913	0.09	3.00	6.07	4.00	7.00	10.00
FBtr0345590	1.91	0.00	1.93	0.00	0.00	0.00
FBtr0082780	544.38	604.88	575.21	697.92	495.00	726.95
FBtr0300486	0.00	0.00	0.00	0.00	0.00	0.00
FBtr0335223	7.62	11.12	13.79	3.08	0.00	7.05
FBtr0079685	1167.52	1253.59	1257.73	1232.01	1051.76	1433.79
FBtr0333416	137.48	216.41	138.27	130.99	99.24	149.21
FBtr0085845	593.00	416.00	460.00	293.00	244.00	338.00
FBtr0087488	74.92	128.00	112.87	0.00	0.00	0.00
FBtr0345529	25.08	0.00	25.13	164.00	113.00	178.00
FBtr0073211	695.00	837.00	868.00	1068.00	773.00	1269.00
FBtr0330329	199.10	222.38	166.31	165.98	134.07	239.01
FBtr0330330	0.00	0.00	0.00	0.00	3.22	0.00
FBtr0330331	0.00	0.00	0.00	0.00	0.00	13.94
FBtr0330332	103.90	114.62	116.69	124.02	100.71	136.05
FBtr0081144	194.80	328.39	180.57	40.68	81.86	201.19
FBtr0081145	138.00	149.89	140.32	198.97	205.88	249.76
FBtr0336842	232.20	166.72	239.11	469.35	283.26	386.05
FBtr0089948	0.00	0.00	0.00	0.00	0.00	0.00
FBtr0114603	183.09	202.74	178.63	182.14	151.84	151.26
FBtr0329952	17.36	0.00	11.14	14.67	10.71	4.31
FBtr0345720	355.55	363.26	477.24	501.19	412.45	523.43
FBtr0071607	73.00	64.00	49.00	74.00	56.00	88.00
FBtr0071606	82.82	15.10	60.37	45.20	60.08	52.90
FBtr0342891	210.18	261.90	249.63	231.80	159.92	183.10
FBtr0079500	20.13	21.44	26.77	18.96	14.57	45.54
FBtr0110767	275.07	199.33	413.85	407.87	203.29	591.61
FBtr0305673	530.93	452.67	821.15	797.13	583.71	972.39
FBtr0079155	2508.00	3551.00	5331.00	5578.00	3416.00	7515.00
FBtr0079156	574.88	1113.24	1285.02	1437.97	886.07	1432.35
FBtr0079157	115.29	125.76	174.98	146.03	163.26	178.00
FBtr0342618	19.83	0.00	0.00	0.00	108.66	148.65
FBtr0079716	167.00	269.00	361.00	416.00	239.00	518.00
FBtr0080158	1723.24	1928.78	1902.86	3389.98	2890.30	4072.94
FBtr0344020	141.76	242.22	234.14	348.02	348.70	372.06
FBtr0080270	638.00	1150.00	1492.00	2043.00	999.00	1682.00
FBtr0081054	9784.74	15951.54	30959.26	19926.96	12745.72	30911.61
FBtr0340581	1785.26	3459.46	4374.74	5614.04	2683.28	8602.39
FBtr0087082	2845.23	4241.83	5784.28	4787.00	2690.00	5262.00
FBtr0345494	149.77	287.17	527.72	0.00	0.00	0.00
FBtr0087081	1910.87	3439.29	4890.78	6079.66	4044.58	7930.26
FBtr0345493	112.13	258.71	306.22	618.34	262.42	669.74
FBtr0091496	60.35	141.82	247.36	290.25	179.97	415.36
FBtr0303024	16.65	21.18	76.64	46.75	34.03	129.64
FBtr0087080	2030.00	3683.00	5920.00	4823.00	2880.00	7087.00
FBtr0110768	1471.00	2366.00	4560.00	1511.00	976.00	938.00
FBtr0072943	790.00	1182.00	2073.00	1669.00	1005.00	2267.00
FBtr0073182	55.44	48.54	77.41	101.39	69.01	103.56
FBtr0346805	384.56	737.46	1033.59	1074.61	717.99	1195.44
FBtr0077021	3.00	4.00	2.00	4.00	2.00	0.00
FBtr0075038	441.90	852.82	1621.37	1197.00	677.27	1745.12
FBtr0308781	5.10	22.18	18.63	0.00	5.73	15.88
FBtr0084561	1248.00	2380.00	3739.00	3239.00	1942.00	4630.00
FBtr0310089	0.00	0.00	1.00	0.00	0.00	0.00
FBtr0085609	165.86	208.00	177.45	192.60	149.00	250.00
FBtr0085610	10.14	0.00	41.55	12.40	0.00	0.00
FBtr0079077	196.00	251.00	220.00	408.00	274.00	374.00
FBtr0071051	293.00	348.00	374.00	391.00	293.00	437.00
FBtr0088699	139.93	189.18	67.39	206.73	122.74	158.13
FBtr0088700	555.83	343.45	457.02	486.55	284.62	277.28
FBtr0088701	118.37	100.71	162.90	686.38	756.83	645.80
FBtr0100426	237.58	229.88	269.39	113.56	278.88	213.72
FBtr0100427	110.43	260.34	169.08	110.11	125.80	188.91
FBtr0100428	0.00	75.64	0.00	31.89	0.00	0.00
FBtr0100429	27.40	44.52	40.95	44.56	63.69	65.82
FBtr0100430	14.01	13.63	15.93	34.32	26.21	14.32
FBtr0100431	1532.92	1811.66	1888.17	1698.32	843.54	1913.69
FBtr0333001	310.53	146.98	121.18	392.58	191.69	411.34
FBtr0083798	22.51	38.29	54.68	37.27	29.27	25.14
FBtr0083797	26.49	42.71	68.32	84.73	52.73	77.86
FBtr0083789	72.00	105.00	108.00	94.00	83.00	140.00
FBtr0083790	232.00	273.00	280.00	283.00	225.00	254.00
FBtr0083791	31.00	39.00	45.00	51.00	44.00	42.00
FBtr0086029	1231.00	1607.00	1473.00	1615.00	1330.00	2179.00
FBtr0071519	8101.00	10228.00	10046.00	12490.00	8102.00	14736.00
FBtr0070822	0.00	0.00	0.00	4143.58	3347.80	2768.28
FBtr0070823	1415.78	1486.54	1625.48	1173.25	869.74	1184.07
FBtr0100662	468.91	638.48	523.93	0.00	0.00	0.00
FBtr0100663	5485.31	7198.53	6527.58	5526.17	4328.46	7643.65
FBtr0345894	0.00	4.46	0.00	0.00	0.00	0.00
FBtr0078478	5404.72	8552.65	6978.25	6235.61	4812.21	7974.42
FBtr0334090	504.28	559.35	484.75	643.39	400.79	836.58
FBtr0082785	2636.59	3342.83	2701.23	4070.32	3118.07	4070.84
FBtr0082786	1070.53	1238.76	1439.63	1307.42	1054.31	1644.61
FBtr0346242	105.88	112.41	65.14	53.26	106.62	154.55
FBtr0083143	564.00	628.00	356.00	384.00	310.00	440.00
FBtr0089209	136.00	159.00	155.00	160.00	120.00	189.00
FBtr0070343	0.00	0.00	10.37	0.00	9.64	0.00
FBtr0070344	82.83	0.00	2.24	51.79	83.90	94.77
FBtr0070345	244.51	252.92	298.70	240.34	191.11	283.59
FBtr0303048	1751.69	2054.87	1673.83	1961.28	1461.82	1819.76
FBtr0310657	29.30	109.54	113.77	63.76	0.01	58.40
FBtr0310658	0.00	0.00	0.00	368.81	393.40	605.83
FBtr0310659	231.76	406.70	425.19	0.00	0.00	0.00
FBtr0333801	15.89	31.96	31.89	50.71	49.10	121.64
FBtr0333802	0.00	0.00	0.00	54.25	0.00	0.00
FBtr0083380	361.00	403.00	426.00	392.00	330.00	519.00
FBtr0080555	68.60	45.33	132.23	202.99	152.71	202.06
FBtr0343668	55.40	102.67	50.77	15.01	7.29	14.94
FBtr0083174	105.35	156.58	129.34	159.75	102.54	131.16
FBtr0334591	18.65	19.42	32.66	6.25	6.46	38.84
FBtr0083373	105.00	144.00	245.00	101.00	78.00	128.00
FBtr0083991	1070.00	1308.00	1043.00	1270.00	936.00	1091.00
FBtr0081971	41.00	37.00	40.00	45.00	31.00	63.00
FBtr0080289	0.00	0.00	0.00	0.00	0.00	0.00
FBtr0345286	0.00	0.00	0.00	0.00	0.00	0.00
FBtr0080287	76.00	71.00	75.00	90.00	70.00	92.00
FBtr0310380	4.00	10.67	6.95	0.00	0.00	0.87
FBtr0310381	0.00	0.00	0.00	0.00	0.00	3.14
FBtr0310382	28.82	26.94	56.81	29.71	20.75	3.12
FBtr0310383	0.00	0.00	0.00	6.45	7.25	33.33
FBtr0310384	52.93	54.96	51.06	19.27	11.43	22.21
FBtr0081807	29.13	22.05	41.09	22.65	30.49	11.71
FBtr0100368	39.44	65.78	52.16	69.86	36.78	77.90
FBtr0334315	71.43	82.17	76.75	71.49	55.74	87.39
FBtr0074510	48.50	60.50	46.00	55.50	37.00	48.50
FBtr0339540	48.50	60.50	46.00	55.50	37.00	48.50
FBtr0083160	86.51	105.56	126.04	101.41	74.95	119.13
FBtr0334629	0.00	0.00	0.00	0.00	0.00	0.00
FBtr0339398	88.49	120.44	115.96	141.59	104.05	156.87
FBtr0301083	38.78	20.37	38.32	52.40	82.37	86.81
FBtr0301084	29.22	49.63	23.68	56.60	1.63	32.19
FBtr0070299	0.00	0.00	0.00	0.00	0.00	0.00
FBtr0070300	0.00	22.50	0.00	0.05	0.00	124.09
FBtr0100557	2.80	0.00	0.00	0.03	0.00	0.00
FBtr0305497	0.05	14.78	0.00	0.00	15.17	5.16
FBtr0305498	0.00	0.00	10.68	5.03	0.00	0.00
FBtr0305499	151.97	151.41	122.36	194.43	150.01	200.00
FBtr0307895	0.00	0.00	0.00	0.00	0.00	0.00
FBtr0309961	29.82	24.41	16.31	10.25	7.99	14.96
FBtr0309962	0.00	0.00	0.00	0.00	0.00	0.00
FBtr0309963	0.00	0.00	10.14	0.00	0.00	0.00
FBtr0309965	41.32	26.08	24.16	45.52	35.65	50.75
FBtr0339272	333.18	352.68	382.27	501.01	278.28	341.16
FBtr0339273	0.00	0.00	0.00	0.00	0.00	0.00
FBtr0339274	58.98	30.59	27.57	23.53	22.98	41.06
FBtr0479739	22.89	12.21	16.52	18.39	3.91	4.82
FBtr0080573	542.00	754.00	734.00	720.00	568.00	741.00
FBtr0331627	0.00	0.00	0.00	0.00	0.00	0.00
FBtr0072320	172.02	172.00	222.00	359.14	201.91	367.76
FBtr0343487	6.98	0.00	0.00	17.86	17.09	8.24
FBtr0076161	538.99	396.88	531.45	410.87	294.14	462.11
FBtr0331829	1.01	171.12	65.55	119.13	140.86	186.89
FBtr0086111	25.97	27.83	19.33	13.99	15.23	37.59
FBtr0086112	43.51	78.34	63.83	76.94	60.31	71.32
FBtr0086113	116.55	174.01	137.51	142.07	118.23	158.50
FBtr0330252	25.97	27.83	19.33	13.99	15.23	37.59
FBtr0075190	84.22	175.00	184.00	164.18	125.55	180.62
FBtr0075191	21.78	0.00	25.00	84.82	18.45	97.38
FBtr0075192	757.00	852.00	951.00	1301.00	1022.00	1241.00
FBtr0110846	0.00	0.00	0.00	0.00	0.00	0.00
FBtr0110847	0.00	0.00	0.00	0.00	0.00	0.00
FBtr0075193	296.00	359.00	382.00	450.00	354.00	447.00
FBtr0082821	45.00	61.00	54.00	62.00	48.00	78.00
FBtr0082845	123.00	252.00	286.00	129.00	92.00	106.00
FBtr0087482	483.00	532.00	489.00	620.00	494.00	628.00
FBtr0100589	14236.30	17932.54	26365.43	14247.84	9924.65	14768.47
FBtr0100590	95.24	53.55	206.96	201.85	196.57	0.00
FBtr0100591	0.61	12.39	13.57	1.51	4.87	57.36
FBtr0100593	69.38	79.41	88.21	47.83	51.06	0.00
FBtr0100594	235.48	420.32	634.05	237.63	144.92	484.80
FBtr0006151	0.61	12.39	13.57	1.51	4.87	57.36
FBtr0100187	69.38	79.41	88.21	47.83	51.06	0.00
FBtr0343699	0.00	0.00	0.00	0.00	0.00	0.00
FBtr0113421	250.00	327.00	306.00	243.00	184.00	217.00
FBtr0084282	909.54	1106.19	904.59	843.22	465.67	689.40
FBtr0084283	463.90	523.40	642.14	688.46	419.94	521.96
FBtr0084284	176.47	234.06	262.38	126.57	90.40	240.85
FBtr0308848	248.56	288.94	199.82	304.55	380.27	356.67
FBtr0334561	14.53	54.41	40.07	26.19	25.72	26.13
FBtr0082545	670.00	868.00	865.00	924.00	686.00	961.00
FBtr0075895	203.67	266.14	179.07	234.02	112.85	201.06
FBtr0075896	95.33	111.57	157.58	97.66	129.83	174.21
FBtr0346531	0.00	25.30	6.36	6.32	6.31	12.73
FBtr0089050	119.00	159.00	162.00	192.00	133.00	200.00
FBtr0085581	16.28	58.00	0.00	41.00	17.38	0.00
FBtr0334658	16.72	0.00	34.00	0.00	17.62	46.00
FBtr0082055	44.11	57.96	60.38	60.07	55.07	79.30
FBtr0082056	34.89	34.04	47.62	39.93	26.93	37.70
FBtr0076317	0.00	0.00	0.00	0.00	0.00	0.00
FBtr0076318	0.00	0.00	0.00	0.00	0.00	0.00
FBtr0076319	43.18	14.09	12.92	0.00	0.00	0.00
FBtr0076320	0.00	0.00	0.00	0.00	0.00	0.00
FBtr0076321	223.71	274.77	192.87	365.29	186.95	354.66
FBtr0076322	384.37	528.65	400.33	480.88	374.29	523.83
FBtr0076323	25.91	0.00	41.15	0.00	21.35	0.00
FBtr0076324	0.00	0.00	0.00	0.00	0.00	0.00
FBtr0076325	24.06	22.24	4.48	43.23	93.12	18.46
FBtr0076326	0.00	0.00	0.00	0.00	0.00	0.00
FBtr0076327	0.00	0.00	0.00	0.00	0.00	0.00
FBtr0301228	6.07	6.32	5.16	2.15	2.36	11.43
FBtr0331848	151.69	145.93	203.09	91.45	33.93	74.62
FBtr0078348	219.61	240.72	301.84	300.66	231.39	311.46
FBtr0078349	8.39	9.51	0.00	0.00	12.10	10.27
FBtr0078350	31.68	14.73	59.80	0.00	0.00	60.92
FBtr0330156	72.32	112.05	0.36	63.34	50.51	84.35
FBtr0075251	1387.93	1308.17	1364.49	1940.39	1438.82	1918.54
FBtr0075252	162.07	270.83	213.51	144.61	93.18	136.46
FBtr0273391	238.81	174.08	237.03	175.89	150.85	308.42
FBtr0310000	0.00	82.55	0.00	0.00	18.96	54.07
FBtr0310001	165.58	184.58	201.80	219.85	206.19	296.37
FBtr0474641	18.61	23.79	32.17	52.26	0.00	14.13
FBtr0073937	1920.28	2332.31	2467.13	1192.24	741.17	1146.14
FBtr0305582	8.72	9.30	8.87	14.76	11.83	13.73
FBtr0333658	0.00	10.39	0.00	0.00	0.00	5.13
FBtr0073938	170.00	167.00	283.00	297.00	266.00	397.00
FBtr0070832	6.00	6.00	3.00	3.00	0.00	0.00
FBtr0073688	18.45	28.69	14.55	9.95	13.30	16.35
FBtr0073689	0.00	0.00	26.95	0.00	31.82	14.19
FBtr0333176	77.55	84.31	82.50	92.05	33.87	64.46
FBtr0079703	155.77	191.70	166.75	120.05	71.24	115.57
FBtr0079704	281.83	274.30	311.41	212.56	176.09	318.59
FBtr0302160	3.40	0.00	8.15	0.00	0.00	0.00
FBtr0340242	0.00	0.00	35.69	49.39	36.67	32.85
FBtr0075417	615.27	625.81	533.84	472.53	420.86	613.33
FBtr0075418	173.66	198.19	223.29	275.45	281.48	299.43
FBtr0075419	7.68	33.67	66.59	43.07	28.61	53.95
FBtr0075420	31.88	69.33	83.19	78.60	21.05	85.59
FBtr0308819	4.50	0.00	15.09	4.36	0.00	14.70
FBtr0075421	0.00	0.00	4.19	0.00	0.00	0.00
FBtr0075422	263.00	260.39	246.48	451.74	379.00	445.35
FBtr0331172	0.00	4.61	4.33	16.26	8.00	8.65
FBtr0087428	99.66	54.27	136.83	189.36	41.39	88.26
FBtr0303760	11.13	42.60	6.08	12.17	12.48	0.00
FBtr0303761	0.00	0.00	55.84	0.00	28.00	55.92
FBtr0303762	52.21	182.13	33.25	18.48	74.13	82.81
FBtr0070913	378.00	638.00	736.00	413.00	262.00	305.00
FBtr0074030	635.64	754.62	1033.35	581.03	460.73	595.21
FBtr0332590	0.00	0.00	9.72	0.00	0.00	0.00
FBtr0346181	22.36	26.38	44.93	14.97	11.27	18.79
FBtr0073016	759.00	762.00	744.00	707.00	537.00	812.00
FBtr0083378	160.57	209.91	156.95	107.78	130.59	131.84
FBtr0083379	23.43	37.09	9.05	54.22	14.41	36.16
FBtr0076017	366.44	564.40	422.33	495.61	395.77	416.61
FBtr0076018	188.56	242.60	175.67	228.39	206.23	286.39
FBtr0072163	299.00	434.00	404.00	394.00	321.00	442.00
FBtr0082330	0.54	0.00	0.00	8.78	24.36	0.00
FBtr0082331	653.80	706.66	726.97	763.76	600.63	930.63
FBtr0339378	14.46	30.21	44.39	50.32	9.64	56.93
FBtr0339379	86.20	127.13	111.64	134.14	88.37	126.43
FBtr0087891	19.00	18.00	22.00	21.00	18.00	23.00
FBtr0079664	0.00	0.00	3.46	409.43	301.51	490.96
FBtr0079665	104.55	188.90	2.26	142.35	73.46	80.61
FBtr0079666	215.59	255.62	265.62	240.94	246.28	376.25
FBtr0079667	43.61	72.20	0.00	56.02	21.09	0.00
FBtr0340239	659.37	681.47	496.27	128.25	85.45	86.12
FBtr0340240	127.08	77.81	88.67	57.41	34.76	60.78
FBtr0340241	238.80	173.00	236.72	140.61	174.45	220.28
FBtr0073213	1.00	32.00	36.00	69.00	37.00	34.00
FBtr0079308	178.74	116.59	44.67	112.22	81.42	100.60
FBtr0079309	65.33	59.97	35.44	34.09	38.49	37.22
FBtr0079310	109.55	77.03	48.57	33.03	7.66	17.49
FBtr0332331	11.39	18.42	15.32	3.67	11.43	9.70
FBtr0076138	9.51	3.96	242.14	249.74	24.95	246.40
FBtr0076139	400.47	526.87	1274.49	646.24	413.58	1203.58
FBtr0331546	202.44	294.24	56.98	4.69	146.10	88.35
FBtr0331547	469.59	548.93	350.39	261.33	325.38	283.67
FBtr0083226	10.10	9.96	15.08	0.00	6.51	9.03
FBtr0083227	84.62	121.13	15.01	282.70	243.00	184.46
FBtr0083228	10.10	9.96	15.08	0.00	6.51	9.03
FBtr0344470	172.88	245.76	251.39	41.54	0.00	175.84
FBtr0344717	223.30	204.19	265.45	309.76	150.98	261.63
FBtr0079721	424.27	487.35	402.84	377.35	306.62	498.96
FBtr0079722	65.73	25.65	17.16	41.65	68.38	26.04
FBtr0077168	138.00	144.00	148.00	167.00	130.00	172.00
FBtr0071319	34.02	6.02	23.03	0.21	21.33	14.70
FBtr0339949	16.98	68.98	45.97	85.79	45.67	80.30
FBtr0072151	1487.00	1643.00	1852.00	1532.00	1266.00	1692.00
FBtr0084994	921.55	1085.29	1014.81	1502.75	1013.33	1468.62
FBtr0084995	710.82	1414.12	1296.48	1213.82	1066.01	1030.14
FBtr0084999	0.00	0.00	0.00	0.00	74.02	0.00
FBtr0085000	1280.82	1654.65	1805.70	2109.14	1518.97	2378.78
FBtr0085001	62.14	23.87	93.56	116.61	87.02	186.05
FBtr0114544	131.36	257.16	236.89	193.40	125.97	170.96
FBtr0306657	18.15	16.22	17.37	94.06	26.85	69.07
FBtr0310660	0.00	0.00	0.00	0.00	1.55	0.00
FBtr0310661	887.88	1213.42	1915.09	1362.36	985.68	1808.67
FBtr0339614	7445.28	6917.28	7554.09	6607.87	4677.60	5829.71
FBtr0085006	528.64	616.63	677.78	979.57	798.61	1088.97
FBtr0306708	161.36	201.37	202.22	254.43	83.39	208.03
FBtr0079806	1314.16	1001.35	1428.49	809.45	730.76	1094.50
FBtr0332597	3531.84	4473.65	5357.51	5319.55	3663.24	5029.50
FBtr0088993	406.42	406.80	363.36	435.03	295.20	387.53
FBtr0088996	1338.54	1409.76	1283.94	1442.56	1096.22	1408.60
FBtr0300477	0.00	0.00	0.00	0.00	0.00	0.00
FBtr0300478	18.80	19.91	3.52	17.89	26.85	13.10
FBtr0300479	28.00	7.49	32.07	13.20	11.38	3.68
FBtr0300480	13.47	14.16	15.38	22.50	9.25	0.00
FBtr0300481	0.00	0.00	0.00	0.00	8.96	24.04
FBtr0308198	52.25	50.26	50.94	60.04	54.28	62.17
FBtr0310674	21.29	13.33	16.61	44.60	0.79	25.48
FBtr0310675	81.80	156.80	121.01	235.64	200.77	323.89
FBtr0310676	142.42	77.32	91.75	93.97	108.29	165.41
FBtr0336912	0.00	7.16	3.43	9.58	0.00	7.11
FBtr0075017	394.00	465.00	870.00	486.00	363.00	594.00
FBtr0301810	159.00	186.00	195.00	250.00	147.00	256.00
FBtr0083523	222.00	262.00	257.00	247.00	197.00	259.00
FBtr0076217	91.00	90.00	114.00	107.00	99.00	160.00
FBtr0078422	157.00	237.00	248.48	227.89	172.18	267.00
FBtr0333392	0.00	0.00	8.52	72.11	42.82	51.00
FBtr0082130	166.00	187.00	194.00	216.00	136.00	210.00
FBtr0085413	10.00	15.00	9.00	9.00	9.00	10.00
FBtr0074036	33.00	38.00	42.00	34.00	27.00	72.00
FBtr0073023	130.00	195.00	243.00	193.00	139.00	210.00
FBtr0072095	74.00	83.00	71.00	107.00	117.00	138.00
FBtr0080436	131.00	128.00	142.00	163.00	118.00	177.00
FBtr0084808	59.00	70.00	89.00	72.00	55.00	89.00
FBtr0081612	4.24	15.75	0.00	0.00	0.00	11.72
FBtr0081613	19.72	0.00	45.59	5.23	29.05	0.00
FBtr0081614	0.00	0.00	0.00	0.00	0.00	0.00
FBtr0113200	0.00	0.00	0.00	0.00	0.00	0.00
FBtr0300494	35.41	44.11	59.19	50.67	43.05	82.11
FBtr0300495	0.00	0.00	0.00	0.00	0.00	0.00
FBtr0330367	35.41	44.11	59.19	50.67	43.05	82.11
FBtr0334672	7.05	23.48	0.00	0.00	0.00	22.37
FBtr0334673	28.86	0.00	0.00	38.49	13.38	0.00
FBtr0334674	31.50	39.87	36.28	39.20	24.50	72.59
FBtr0334675	26.29	44.21	30.29	49.03	20.24	38.66
FBtr0334676	34.73	48.91	59.11	64.85	34.39	40.18
FBtr0334677	90.80	151.57	120.34	123.86	113.34	175.24
FBtr0087118	84.95	0.00	176.56	71.78	115.83	137.26
FBtr0331926	263.05	407.00	175.44	331.22	124.17	233.74
FBtr0074168	36.00	49.00	28.00	31.00	19.00	22.84
FBtr0445838	0.00	0.00	0.00	0.00	0.00	10.16
FBtr0300754	673.71	716.66	800.32	91.41	88.70	143.34
FBtr0300755	0.00	0.00	0.00	0.00	0.00	0.00
FBtr0070696	0.00	0.00	0.00	7.67	29.32	11.37
FBtr0335037	106.69	109.98	135.60	128.17	99.30	201.33
FBtr0343532	247.60	279.36	271.08	276.76	222.68	380.96
FBtr0078396	1.00	0.00	1.00	0.00	1.00	1.00
FBtr0331821	0.00	0.00	0.00	0.00	0.00	0.00
FBtr0077129	132.00	158.00	180.00	385.00	333.00	224.00
FBtr0074048	151.00	161.00	163.00	236.00	157.00	241.00
FBtr0081204	16.83	33.95	11.32	11.26	5.63	16.09
FBtr0302874	129.31	72.74	113.89	112.31	80.25	80.81
FBtr0302938	30.93	62.48	31.24	31.05	46.63	53.04
FBtr0334164	24.35	22.83	20.42	14.59	9.88	7.58
FBtr0334165	7.58	26.72	11.45	15.19	15.21	14.79
FBtr0309853	16.00	32.00	35.00	13.00	14.00	19.00
FBtr0071782	625.00	919.00	686.00	422.00	377.00	293.00
FBtr0085733	2938.00	2749.75	1700.00	2989.00	1987.00	2651.37
FBtr0085734	0.00	10.25	0.00	0.00	0.00	5.63
FBtr0084048	169.00	172.00	249.00	169.00	177.00	195.00
FBtr0088520	68.00	71.00	121.00	111.00	159.00	156.00
FBtr0071783	1.00	4.00	0.00	0.00	1.00	1.00
FBtr0071781	2.00	3.00	5.00	1.00	3.00	3.00
FBtr0345581	0.00	0.00	0.00	0.00	0.00	0.00
FBtr0077086	0.00	0.00	16.44	0.00	106.98	0.00
FBtr0345902	130.00	107.00	100.56	365.00	201.02	217.00
FBtr0074794	33.49	54.83	13.58	97.12	87.64	13.70
FBtr0331763	197.51	203.17	304.42	230.88	170.36	345.30
FBtr0078462	357.00	434.00	445.00	372.00	299.00	472.00
FBtr0081618	0.00	0.00	0.00	2.52	0.00	0.00
FBtr0081619	0.00	0.00	3.00	3.68	0.00	0.00
FBtr0081620	2.00	1.00	0.00	3.80	1.00	7.00
FBtr0081460	165.34	172.39	169.48	173.49	134.32	94.41
FBtr0335148	15.66	31.61	31.52	31.51	15.68	79.59
FBtr0078134	10.00	10.01	3.81	6.73	10.00	11.83
FBtr0330647	0.00	7.99	16.19	8.27	0.00	8.17
FBtr0087828	343.33	511.38	503.88	527.25	369.57	597.15
FBtr0333099	512.90	430.62	413.95	479.64	408.73	663.91
FBtr0333100	103.76	140.00	61.17	124.11	46.70	113.94
FBtr0113238	12.00	28.00	20.00	22.00	20.00	23.00
FBtr0073615	211.63	207.76	216.28	293.07	235.16	282.30
FBtr0073616	19.01	10.60	0.00	8.47	0.00	28.33
FBtr0073617	0.00	0.00	0.00	9.55	0.00	0.00
FBtr0073618	39.88	27.55	46.46	80.06	65.84	70.98
FBtr0073619	94.51	33.96	49.22	48.83	30.06	90.97
FBtr0303336	20.27	0.00	42.94	22.91	18.46	15.16
FBtr0303337	8.04	26.25	0.00	13.92	27.70	39.92
FBtr0303338	66.67	149.65	74.09	59.26	51.09	143.11
FBtr0303339	0.00	0.00	0.00	0.00	0.00	0.00
FBtr0333796	0.00	0.00	0.00	0.00	0.00	0.00
FBtr0333797	0.00	0.00	0.00	9.93	0.00	0.00
FBtr0345164	0.00	42.23	42.01	0.00	30.70	7.24
FBtr0086983	6313.47	10848.18	15061.92	17397.42	15668.43	12750.58
FBtr0087004	7830.64	16143.80	26649.44	26329.41	29261.21	20790.47
FBtr0345521	307.89	1158.02	2214.64	1962.17	1304.36	1976.95
FBtr0087117	2.00	8.00	251.00	43.00	46.00	33.00
FBtr0080552	592.37	854.00	915.00	1362.23	1079.76	1335.12
FBtr0080553	67.23	50.65	82.60	127.71	125.53	73.96
FBtr0343667	31.40	54.35	68.40	27.06	17.71	68.92
FBtr0080554	4.00	2.00	3.00	6.00	4.00	7.00
FBtr0100327	365.34	570.35	133.00	269.93	192.66	112.00
FBtr0343641	14.66	36.65	0.00	22.07	7.34	0.00
FBtr0088664	95.00	134.70	238.30	131.00	75.00	113.00
FBtr0339288	0.00	10.30	7.70	0.00	0.00	0.00
FBtr0072420	155.00	232.00	181.00	206.00	130.00	163.00
FBtr0074591	29.00	48.00	56.00	52.00	42.00	59.00
FBtr0089171	445.40	535.89	443.17	255.54	187.93	293.26
FBtr0089172	74.95	108.19	79.27	185.65	0.00	153.76
FBtr0089173	995.07	1103.32	1159.78	1392.20	946.99	1382.54
FBtr0300497	51.46	119.01	120.18	117.77	82.28	176.48
FBtr0303111	1576.63	1883.36	1672.03	1874.29	1271.03	1970.19
FBtr0303112	0.00	0.00	0.00	0.00	0.00	0.00
FBtr0303113	91.57	81.89	175.03	108.70	34.61	88.75
FBtr0303114	0.00	0.00	0.00	0.00	0.00	0.00
FBtr0303115	0.00	0.00	0.00	0.00	0.00	0.00
FBtr0303117	416.85	401.60	178.33	98.06	179.74	499.48
FBtr0303118	6.90	10.38	5.44	11.10	7.82	10.11
FBtr0303119	60.01	75.73	60.70	65.60	51.17	60.67
FBtr0303120	0.00	0.00	0.00	6.47	0.73	0.00
FBtr0303121	0.00	44.10	0.00	148.46	63.26	0.00
FBtr0303122	0.00	0.00	0.00	2.62	0.00	11.34
FBtr0303123	0.00	0.00	0.00	0.00	0.00	0.00
FBtr0303124	0.00	0.05	0.00	1.38	6.30	0.00
FBtr0303125	143.39	163.57	120.59	200.97	190.43	244.98
FBtr0334060	0.00	0.00	0.00	0.00	0.00	0.00
FBtr0334061	0.00	0.00	0.02	0.10	2.89	0.02
FBtr0334062	37.46	69.68	43.96	46.78	40.18	41.41
FBtr0344222	26.53	32.57	41.28	25.54	40.61	33.69
FBtr0344223	31.36	0.40	63.89	0.91	17.95	35.15
FBtr0344224	39.29	7.08	24.94	16.47	0.00	7.30
FBtr0481648	0.00	24.18	0.00	0.00	0.00	0.00
FBtr0481649	0.00	17.76	0.00	0.00	0.00	0.00
FBtr0301413	88.23	194.30	159.70	179.60	54.41	151.68
FBtr0301414	12.09	0.00	26.10	18.17	30.35	19.46
FBtr0301415	218.42	134.34	131.20	131.93	196.97	196.08
FBtr0340625	10.26	16.36	0.00	7.30	9.27	8.78
FBtr0080728	72.00	95.00	72.00	75.00	76.00	107.00
FBtr0085611	58.00	67.00	102.00	44.00	21.00	16.00
FBtr0346141	0.00	0.00	0.00	0.00	0.00	0.00
FBtr0073425	801.91	900.61	907.61	1019.13	808.78	1082.66
FBtr0073426	69.68	102.50	78.44	78.24	60.34	75.27
FBtr0333963	41.41	26.89	65.95	52.63	28.88	68.07
FBtr0073468	102.00	155.00	153.00	118.00	112.00	138.00
FBtr0081646	3.93	0.00	0.00	0.00	4.59	1.82
FBtr0081647	0.00	0.00	0.00	0.00	0.00	0.00
FBtr0081648	21.69	32.63	40.32	18.51	16.22	41.21
FBtr0081649	8.74	7.04	0.35	17.42	0.00	0.00
FBtr0081650	0.00	0.00	0.76	0.00	0.00	0.00
FBtr0081651	13.54	43.46	24.60	26.37	41.00	24.81
FBtr0081652	0.00	0.00	0.00	0.00	0.00	0.00
FBtr0081653	0.00	0.00	1.87	0.00	0.00	0.00
FBtr0081654	1.13	0.00	10.03	0.10	0.00	1.99
FBtr0081655	2.57	0.00	0.00	3.09	0.00	11.85
FBtr0081656	12.50	5.32	0.60	13.50	0.00	0.00
FBtr0479859	5.95	5.77	7.23	0.00	2.59	11.66
FBtr0070025	184.82	196.94	176.99	230.20	118.34	193.81
FBtr0301931	433.18	522.06	411.01	391.80	400.66	342.19
FBtr0074302	40.95	0.00	0.00	0.00	9.21	0.00
FBtr0074303	2.94	0.00	0.00	0.00	0.00	0.00
FBtr0334038	141.56	172.09	207.63	144.10	146.75	204.73
FBtr0334039	0.00	26.49	10.26	97.29	66.34	57.80
FBtr0334040	129.69	213.31	216.11	261.39	171.43	302.47
FBtr0334041	16.86	38.11	0.00	23.22	0.00	0.00
FBtr0334042	0.00	0.00	0.00	0.00	6.26	0.00
FBtr0089517	386.86	458.58	381.39	571.87	446.95	660.63
FBtr0089518	386.36	610.38	437.64	234.54	197.48	172.13
FBtr0089519	233.14	368.38	268.18	566.25	415.59	545.72
FBtr0089520	28.80	10.87	5.02	22.07	0.00	44.75
FBtr0336797	18.07	0.00	19.28	0.00	11.06	0.00
FBtr0336798	107.76	207.79	191.50	79.27	32.92	80.77
FBtr0082593	134.00	158.00	136.00	165.00	119.00	214.00
FBtr0085351	232.93	300.38	199.96	133.44	239.00	167.08
FBtr0336767	33.13	26.24	207.08	283.12	0.01	349.83
FBtr0445314	232.93	300.38	199.96	133.44	239.00	167.08
FBtr0084552	0.00	0.00	0.00	0.00	0.00	0.00
FBtr0445404	71.00	111.00	66.46	111.00	0.00	2.91
FBtr0445405	0.00	0.00	45.54	0.00	118.00	130.09
FBtr0080956	178.16	263.35	216.15	236.52	189.85	304.79
FBtr0304931	63.84	51.65	45.85	85.48	69.15	60.21
FBtr0075312	615.55	798.63	814.22	655.47	630.35	884.71
FBtr0331558	0.00	0.00	0.00	0.00	0.00	0.00
FBtr0345368	671.18	642.45	716.83	652.09	474.21	1003.00
FBtr0072626	33.38	55.96	50.63	47.09	24.20	60.56
FBtr0072627	117.62	154.04	131.37	172.91	119.80	157.44
FBtr0303874	1087.00	1107.00	1151.00	870.00	607.00	823.00
FBtr0070109	0.00	0.00	0.00	0.00	0.00	0.00
FBtr0307291	353.52	385.38	354.04	477.44	227.44	452.22
FBtr0307292	0.00	0.00	0.00	0.00	0.00	23.42
FBtr0307293	341.59	304.71	276.43	346.15	172.51	356.62
FBtr0307294	444.75	600.80	580.46	480.94	448.50	512.96
FBtr0307295	230.14	227.11	209.08	290.47	295.55	305.79
FBtr0089420	28.31	48.08	62.00	44.00	36.00	34.00
FBtr0346440	7.69	7.76	0.00	0.00	0.00	0.00
FBtr0346441	0.00	6.17	0.00	0.00	0.00	0.00
FBtr0076250	22.23	0.00	0.00	0.00	25.98	23.03
FBtr0076251	434.76	477.62	460.07	562.90	401.01	665.45
FBtr0076252	460.01	557.38	554.93	482.10	365.00	497.51
FBtr0076103	493.02	655.22	547.27	603.03	431.75	743.62
FBtr0076104	16.69	19.87	21.79	18.01	17.12	22.72
FBtr0076105	5.06	12.68	28.82	16.53	10.44	22.85
FBtr0331544	30.33	46.49	44.77	69.53	19.10	33.17
FBtr0331545	27.91	32.73	22.35	20.91	3.59	24.63
FBtr0087560	5315.00	9921.00	7271.27	10115.00	9226.00	7822.00
FBtr0087547	42.00	54.00	33.00	57.00	46.00	29.00
FBtr0083817	262.00	345.00	342.00	307.00	244.00	293.00
FBtr0084116	54.00	58.00	38.00	52.00	52.00	45.00
FBtr0078571	1215.85	1292.45	1406.82	1362.80	990.36	1650.92
FBtr0078573	392.18	530.86	543.25	570.67	444.80	620.96
FBtr0078574	20.31	38.45	55.76	10.31	10.65	16.40
FBtr0078575	15.19	9.58	40.43	15.42	5.31	16.35
FBtr0112858	0.00	5.27	0.00	0.00	0.00	0.00
FBtr0299906	101.02	83.85	146.78	127.70	126.16	167.96
FBtr0299907	39.57	55.75	64.95	46.85	40.73	65.79
FBtr0332054	4.88	22.78	0.00	10.24	0.00	45.61
FBtr0089192	93.47	147.33	132.30	151.46	72.86	142.43
FBtr0333699	285.53	293.67	291.70	289.54	252.14	417.57
FBtr0087375	21.96	21.17	36.03	35.97	7.96	36.07
FBtr0087376	70.29	112.23	93.71	70.50	74.66	102.03
FBtr0087377	6.71	19.83	4.93	21.04	16.81	23.33
FBtr0087378	250.06	310.40	307.33	310.50	233.04	309.05
FBtr0087379	4.98	4.37	0.00	0.00	7.53	4.53
FBtr0075981	231.40	316.15	277.00	303.18	267.39	325.17
FBtr0332088	20.60	10.85	0.00	22.82	17.61	39.83
FBtr0078539	192.11	452.58	342.94	428.65	149.62	625.64
FBtr0078540	0.00	0.00	15.76	48.52	14.08	0.00
FBtr0113186	252.08	133.37	183.35	74.77	260.41	51.42
FBtr0330173	73.70	70.63	96.11	61.96	43.13	73.52
FBtr0330174	7.96	0.00	13.60	10.21	10.25	16.13
FBtr0330175	0.00	0.00	0.00	0.00	0.00	0.00
FBtr0331775	40.16	48.42	61.24	45.89	83.50	83.29
FBtr0082364	185.00	248.00	201.00	211.00	158.00	252.00
FBtr0071293	87.00	99.00	96.00	88.00	67.00	100.00
FBtr0074178	121.00	153.00	124.00	114.00	98.00	165.00
FBtr0081752	22.73	22.38	10.76	43.35	30.94	48.47
FBtr0333826	25.27	28.62	41.24	12.65	19.06	9.53
FBtr0076543	453.29	518.14	466.93	736.59	519.02	577.37
FBtr0076544	494.06	573.49	571.20	427.40	300.09	627.94
FBtr0076545	7834.15	10818.97	11711.46	13872.80	9296.20	15003.23
FBtr0076546	123.27	174.21	223.74	115.99	123.17	146.69
FBtr0112791	81.78	191.77	147.88	183.99	110.19	165.62
FBtr0331550	265.96	266.07	146.85	243.81	185.17	152.29
FBtr0345030	1123.49	1912.35	1598.94	2010.42	1046.15	1858.86
FBtr0076523	497.00	546.00	594.00	573.00	424.00	580.00
FBtr0100481	216.86	314.26	529.80	234.63	196.09	324.30
FBtr0299780	25.63	20.56	20.61	25.74	15.39	20.70
FBtr0340263	24.51	49.18	98.59	24.63	24.52	0.00
FBtr0082844	33.00	44.00	24.00	48.00	25.00	43.00
FBtr0075517	144.00	199.00	185.00	225.00	158.00	245.00
FBtr0081838	85.00	107.00	78.00	78.00	86.00	108.00
FBtr0089153	111.04	171.30	136.39	162.69	92.38	186.66
FBtr0308248	26.28	31.85	39.52	20.11	37.21	32.52
FBtr0333677	21.68	17.85	11.09	19.20	16.41	23.82
FBtr0076715	113.00	155.00	159.00	117.00	107.00	166.00
FBtr0086534	0.00	0.00	0.00	0.00	0.00	0.00
FBtr0340534	3.00	2.00	3.00	4.00	4.00	4.00
FBtr0083336	181.61	284.79	300.87	348.00	295.24	457.92
FBtr0333728	156.39	104.21	124.13	46.00	43.76	138.08
FBtr0081794	108.22	108.34	119.34	139.58	94.06	155.74
FBtr0339723	84.44	125.65	99.97	55.06	49.66	58.85
FBtr0339724	26.33	24.01	26.69	13.36	5.28	29.41
FBtr0082652	405.00	505.00	482.00	455.00	375.00	505.00
FBtr0074760	140.71	79.17	98.13	150.01	75.19	103.39
FBtr0345991	8.29	66.83	50.87	33.99	67.81	42.61
FBtr0074295	213.13	187.97	187.91	291.76	251.77	240.48
FBtr0112868	261.75	252.05	257.37	214.18	182.43	258.24
FBtr0310673	97.12	61.98	58.72	81.06	77.79	159.27
FBtr0076737	291.56	303.00	325.00	300.84	292.19	298.38
FBtr0334087	28.44	36.00	0.00	75.16	35.81	83.62
FBtr0083557	151.10	251.49	259.99	250.75	152.66	351.29
FBtr0336468	104.90	102.51	49.01	96.25	101.34	42.71
FBtr0340069	470.00	576.00	608.00	497.00	442.00	742.00
FBtr0074203	116.00	127.00	113.00	126.00	81.00	122.00
FBtr0074544	77.00	72.00	66.00	61.00	43.00	67.00
FBtr0080569	122.43	225.58	192.98	311.96	201.02	247.56
FBtr0080570	490.57	452.42	458.02	450.04	402.98	597.44
FBtr0081358	208.41	286.07	303.00	293.00	258.00	382.00
FBtr0346418	54.59	54.93	0.00	0.00	0.00	0.00
FBtr0300570	88.62	97.74	89.50	97.13	51.98	114.76
FBtr0334594	12.38	25.26	12.50	24.87	19.02	31.24
FBtr0074410	25.37	34.00	30.19	26.00	29.68	38.41
FBtr0113478	0.00	0.00	0.00	0.00	2.32	3.59
FBtr0334462	2.63	0.00	2.81	0.00	0.00	0.00
FBtr0079200	163.00	207.00	180.00	233.00	161.00	213.00
FBtr0077694	285.29	272.18	410.37	318.13	265.78	353.30
FBtr0335170	15.71	25.82	25.63	25.87	3.22	45.70
FBtr0081030	5565.28	6921.70	5807.44	6952.00	4669.79	5994.69
FBtr0307350	7.21	7.28	7.27	12.11	19.42	29.21
FBtr0340229	135.50	72.02	112.28	99.89	83.79	160.10
FBtr0076599	8556.00	9384.00	6968.00	8791.00	6098.00	7670.00
FBtr0086018	166.63	195.79	209.69	148.37	127.95	177.54
FBtr0086020	32.20	38.49	25.24	37.68	55.90	59.44
FBtr0086021	16.49	0.00	0.00	0.00	0.00	50.20
FBtr0310665	0.00	0.00	0.00	0.00	0.00	0.00
FBtr0310666	128.47	134.19	138.40	94.11	56.52	116.89
FBtr0310667	105.20	138.53	158.66	267.84	168.63	207.93
FBtr0082304	168.00	182.00	161.00	200.00	143.00	228.00
FBtr0077476	28.00	44.00	35.89	0.00	7.46	27.73
FBtr0345748	9.00	0.00	9.11	40.00	27.54	45.27
FBtr0083134	100.47	149.00	145.00	117.33	111.00	131.38
FBtr0083135	11.53	0.00	0.00	24.67	0.00	31.62
FBtr0082150	38.05	33.15	4.05	16.14	14.85	21.11
FBtr0333687	38.95	62.85	93.95	70.86	47.15	102.89
FBtr0082878	26.00	25.00	14.00	18.00	17.00	32.00
FBtr0114564	81.00	114.00	99.00	69.00	60.00	113.00
FBtr0080162	50.00	64.00	56.00	57.00	48.00	52.00
FBtr0082879	15.00	15.00	7.00	5.00	10.00	19.00
FBtr0075313	459.46	370.40	475.85	356.25	283.61	328.85
FBtr0331559	0.00	0.00	0.00	0.00	0.01	0.00
FBtr0481626	224.81	344.52	248.11	217.19	162.82	308.44
FBtr0089797	14.88	0.00	0.00	3.99	0.00	0.00
FBtr0089798	32.12	51.25	57.46	42.14	16.21	46.27
FBtr0273421	0.00	4.75	19.54	11.87	16.79	11.73
FBtr0100140	287.32	274.11	259.74	244.92	232.71	278.82
FBtr0300954	133.12	138.87	173.56	97.81	88.87	125.98
FBtr0339300	132.56	161.02	53.70	137.27	91.42	169.20
FBtr0300342	322.01	442.20	422.51	396.54	406.99	568.87
FBtr0300343	30.15	0.00	0.00	0.00	0.00	0.00
FBtr0300344	122.85	108.04	53.94	164.02	30.97	159.13
FBtr0332904	44.95	42.64	32.13	31.17	15.28	80.17
FBtr0332905	0.00	0.00	0.00	0.00	0.00	21.33
FBtr0332906	92.57	94.64	121.29	87.04	79.73	58.83
FBtr0332907	18.58	0.00	0.00	0.00	0.00	0.00
FBtr0332908	96.89	146.48	90.14	129.23	68.03	47.69
FBtr0344869	0.00	0.00	0.00	0.00	0.00	0.00
FBtr0073112	14.84	55.13	25.43	28.17	34.23	44.55
FBtr0329990	18.16	7.87	10.57	7.83	7.77	18.45
FBtr0083819	0.00	14.06	6.47	0.00	0.00	7.28
FBtr0300256	412.00	441.94	415.53	411.00	309.00	456.72
FBtr0081162	367.22	378.08	381.00	519.13	356.00	529.00
FBtr0332578	16.78	16.92	0.00	16.87	0.00	0.00
FBtr0087057	30.00	33.00	28.00	23.00	19.00	27.00
FBtr0089463	340.00	215.00	332.00	176.00	136.00	249.00
FBtr0087784	427.00	519.28	474.00	488.75	390.27	453.80
FBtr0332882	0.00	7.72	0.00	0.00	7.73	7.73
FBtr0339391	0.00	0.00	0.00	27.25	0.00	53.48
FBtr0080919	319.47	249.99	241.00	293.87	304.08	495.52
FBtr0331622	83.31	114.44	157.71	99.85	28.09	93.37
FBtr0479831	26.22	113.57	66.29	68.28	26.83	53.11
FBtr0087219	102.16	168.55	200.36	318.44	203.21	399.33
FBtr0087220	10.96	6.97	27.21	36.99	49.51	109.31
FBtr0300575	0.00	0.00	0.00	0.00	0.00	0.00
FBtr0305090	18.50	49.05	25.62	5.57	82.14	5.31
FBtr0305091	0.00	0.00	0.00	285.66	157.34	265.08
FBtr0305092	220.61	205.50	176.73	149.94	102.94	50.67
FBtr0310447	278.49	333.45	241.41	80.33	92.07	57.34
FBtr0336734	29.28	22.48	14.67	55.06	27.78	60.97
FBtr0081699	441.00	331.53	416.13	427.52	482.77	267.83
FBtr0337022	0.00	277.47	165.87	165.48	55.23	335.17
FBtr0084744	69.80	76.17	64.86	93.24	65.61	121.56
FBtr0346367	41.20	48.83	32.14	37.76	31.39	47.44
FBtr0070575	0.00	0.00	0.00	0.00	0.00	0.00
FBtr0333798	10.00	11.00	10.00	14.00	8.00	9.00
FBtr0085316	15.04	37.79	22.55	0.00	0.00	0.00
FBtr0308641	0.00	0.00	0.00	0.00	0.00	0.00
FBtr0336790	16.96	16.21	23.45	40.00	42.00	54.00
FBtr0080234	67.80	98.63	76.01	57.73	60.78	106.84
FBtr0301761	35.20	42.37	36.99	50.27	32.22	57.16
FBtr0089578	23.00	41.00	47.00	23.00	33.00	43.00
FBtr0089387	0.00	0.65	0.00	1.05	0.00	1.32
FBtr0330088	0.00	0.65	0.00	1.05	0.00	1.32
FBtr0332867	8.00	7.85	6.50	10.45	5.00	5.18
FBtr0346968	8.00	7.85	6.50	10.45	5.00	5.18
FBtr0114455	2.02	1.00	1.34	1.00	1.00	0.00
FBtr0343623	1.98	1.00	2.66	0.00	0.00	0.00
FBtr0087493	136.58	57.57	337.13	339.13	166.58	339.41
FBtr0100154	207.93	212.90	300.04	218.77	169.38	374.24
FBtr0332929	167.30	334.76	58.66	65.89	175.25	100.32
FBtr0332930	58.19	31.77	61.16	55.20	25.79	44.03
FBtr0079362	32.00	31.00	40.00	32.00	30.00	35.00
FBtr0081079	30.00	40.00	48.00	43.00	41.00	47.00
FBtr0299831	15.33	34.74	0.00	7.07	21.06	35.47
FBtr0299838	48.67	39.03	68.00	52.89	45.06	38.80
FBtr0309236	0.00	7.23	0.00	0.00	0.00	11.14
FBtr0332840	0.00	0.00	0.00	15.04	8.88	7.60
FBtr0076480	348.91	443.52	385.15	234.07	255.32	240.01
FBtr0076481	0.00	0.00	0.00	92.82	0.00	103.31
FBtr0076482	280.06	209.71	229.63	321.17	382.11	351.81
FBtr0076483	0.00	15.31	0.00	0.00	0.00	0.00
FBtr0076484	56.14	64.61	86.10	26.07	0.00	28.75
FBtr0331584	175.88	357.85	314.12	378.87	277.57	512.12
FBtr0086317	125.22	204.25	201.53	200.19	158.91	285.20
FBtr0086318	15.18	0.00	5.14	10.01	0.00	7.50
FBtr0086319	127.61	125.50	109.33	92.75	104.19	132.47
FBtr0336634	0.00	9.26	0.00	11.05	11.90	5.83
FBtr0077426	0.00	0.00	3.92	143.59	0.00	34.74
FBtr0077427	76.71	18.00	20.40	55.20	73.97	181.01
FBtr0112898	0.00	41.69	54.46	73.06	51.66	25.30
FBtr0112899	206.29	267.32	205.21	29.16	83.37	56.95
FBtr0339096	154.00	196.00	178.00	184.00	166.00	236.00
FBtr0070244	181.50	201.50	186.00	186.00	178.50	228.00
FBtr0330391	181.50	201.50	186.00	186.00	178.50	228.00
FBtr0345507	0.00	0.00	0.01	0.00	0.00	0.00
FBtr0086079	243.49	252.07	269.45	261.03	165.60	277.95
FBtr0086080	60.10	127.72	90.58	51.70	47.37	43.22
FBtr0086081	54.57	71.22	73.24	86.27	69.03	108.83
FBtr0075945	319.77	372.60	333.35	322.32	186.89	306.97
FBtr0300561	27.23	67.40	28.65	87.68	90.11	113.03
FBtr0113331	4.81	15.37	3.55	0.00	4.45	7.62
FBtr0340658	67.19	66.63	66.45	81.00	61.55	88.38
FBtr0074635	138.00	170.00	140.00	161.00	115.00	179.00
FBtr0300011	20.00	36.00	26.00	35.00	29.00	33.00
FBtr0081843	306.00	350.00	454.00	393.00	302.00	464.00
FBtr0085370	165.00	224.00	197.00	207.00	168.00	228.00
FBtr0085528	28.60	10.14	43.29	28.72	22.20	38.62
FBtr0085529	236.66	319.50	334.81	307.22	215.90	305.39
FBtr0085530	0.00	9.48	11.61	34.54	17.88	16.32
FBtr0339144	97.74	124.88	98.29	92.52	101.02	119.68
FBtr0078716	511.85	586.00	499.00	505.00	338.00	492.00
FBtr0334946	59.15	0.00	0.00	0.00	0.00	0.00
FBtr0076691	0.00	0.00	0.00	0.00	0.00	0.00
FBtr0076692	27.44	12.51	18.39	16.43	3.66	7.07
FBtr0076693	64.76	46.92	53.02	54.36	47.48	38.78
FBtr0321319	223.34	341.67	237.41	232.76	147.18	180.02
FBtr0321320	66.46	58.80	72.24	11.45	26.30	41.18
FBtr0321321	0.00	10.30	7.94	0.00	5.37	12.95
FBtr0346547	0.00	4.79	0.00	0.00	0.00	0.00
FBtr0081487	54.33	48.60	61.24	34.23	68.12	74.02
FBtr0331678	139.67	171.40	152.76	152.77	54.88	134.98
FBtr0072970	372.33	501.61	441.99	348.90	310.68	416.61
FBtr0333441	336.67	332.39	241.01	308.10	185.32	228.39
FBtr0075055	261.00	296.00	291.00	246.00	159.00	273.00
FBtr0077953	215.67	218.71	312.17	210.07	136.82	256.13
FBtr0332569	265.33	259.29	289.83	250.93	191.18	256.87
FBtr0083115	144.00	184.00	148.00	145.00	121.00	165.00
FBtr0071065	62.00	85.00	60.00	68.00	54.00	77.00
FBtr0084590	165.00	164.00	133.00	153.00	118.00	152.00
FBtr0086711	5.96	0.00	5.45	0.00	0.00	2.73
FBtr0086712	42.04	74.00	68.55	66.00	54.00	103.27
FBtr0071498	2568.80	3165.14	2723.40	2839.57	2051.51	2638.81
FBtr0346375	9.82	3.42	10.16	7.33	14.49	3.89
FBtr0346376	2.38	2.45	2.44	5.10	0.00	5.29
FBtr0083533	62.66	212.79	184.16	191.65	267.79	205.79
FBtr0346730	271.34	206.21	276.84	249.35	108.21	378.21
FBtr0087141	143.50	158.00	135.50	136.50	103.00	119.50
FBtr0329958	143.50	158.00	135.50	136.50	103.00	119.50
FBtr0078426	97.50	144.00	173.50	180.00	125.50	192.00
FBtr0330117	97.50	144.00	173.50	180.00	125.50	192.00
FBtr0089509	0.00	0.00	0.00	0.00	0.00	0.00
FBtr0089510	138.54	223.82	184.46	342.79	324.69	247.82
FBtr0089511	2599.43	2888.36	3363.24	2731.97	1978.47	2578.15
FBtr0089512	366.03	335.48	306.38	302.55	185.38	252.74
FBtr0089513	393.80	278.07	271.65	180.77	131.18	245.98
FBtr0089514	0.00	0.00	0.00	0.00	0.00	0.00
FBtr0089515	1303.70	1195.04	1104.65	1023.87	815.35	1044.54
FBtr0089516	768.19	654.37	541.39	468.26	430.70	581.36
FBtr0300191	256.92	238.31	215.21	148.61	134.16	117.17
FBtr0333324	6150.12	7283.55	6323.55	7363.57	5460.92	7962.24
FBtr0333325	8.28	0.00	25.46	15.61	9.15	0.00
FBtr0087437	18.00	13.00	34.00	72.00	73.00	53.00
FBtr0087438	24.00	34.00	51.02	75.10	85.93	76.00
FBtr0300942	0.00	0.00	22.98	7.90	8.07	0.00
FBtr0305795	9.00	28.00	28.00	70.00	100.00	64.00
FBtr0083470	0.00	1.00	3.00	13.00	7.00	22.00
FBtr0078704	111.00	149.00	145.00	152.00	132.00	163.00
FBtr0299814	4.00	6.00	8.00	8.00	5.00	4.00
FBtr0083099	281.00	251.72	210.83	215.84	146.22	249.37
FBtr0083100	150.73	75.67	453.06	151.25	75.52	75.71
FBtr0344377	417.27	597.61	348.10	537.91	530.26	832.92
FBtr0077765	57.45	58.05	29.01	14.53	13.62	37.89
FBtr0077766	168.45	266.84	271.31	268.20	254.38	352.11
FBtr0331437	0.00	0.00	0.00	0.00	0.00	0.00
FBtr0331438	21.10	12.11	29.68	1.27	0.00	0.00
FBtr0073709	0.00	0.00	0.00	13.26	28.00	30.50
FBtr0346122	30.00	36.00	56.00	24.74	0.00	25.50
FBtr0073155	4.19	0.00	0.00	0.00	0.00	0.00
FBtr0073156	9.98	7.40	9.22	0.00	8.00	4.94
FBtr0330070	9.98	7.40	9.22	0.00	8.00	4.94
FBtr0330071	15.86	20.21	23.56	13.00	0.00	10.12
FBtr0085553	0.00	0.00	63.39	159.52	0.00	19.84
FBtr0085554	63.17	129.26	100.02	25.61	69.77	106.28
FBtr0085555	20.44	0.00	0.00	0.00	40.28	5.76
FBtr0290030	170.38	189.98	138.59	89.21	97.91	242.56
FBtr0300600	16.92	15.76	0.00	0.00	18.61	20.56
FBtr0334702	17.64	0.00	0.00	58.65	14.43	0.00
FBtr0334703	5.45	0.00	0.00	0.00	3.99	0.00
FBtr0074372	123.00	146.00	119.00	142.00	106.00	130.00
FBtr0077762	164.95	107.37	117.98	225.72	66.67	85.57
FBtr0077763	22.75	85.08	0.12	0.00	0.00	83.98
FBtr0330665	24.30	23.55	37.63	17.28	60.33	104.45
FBtr0330666	0.00	0.00	53.26	0.00	32.99	0.00
FBtr0074430	13.00	7.19	14.73	10.34	15.00	27.00
FBtr0334459	0.00	6.81	7.27	4.66	0.00	0.00
FBtr0074429	15.67	13.46	16.14	53.00	14.10	0.00
FBtr0334458	14.33	37.54	36.86	0.00	17.90	67.00
FBtr0080513	130.04	123.23	106.61	134.37	214.40	91.71
FBtr0080514	127.61	153.26	184.60	114.10	0.00	151.99
FBtr0332509	221.35	297.51	376.79	323.53	174.60	321.30
FBtr0082801	177.78	389.33	313.15	352.21	274.02	389.29
FBtr0082802	69.54	72.95	79.03	80.00	65.05	69.90
FBtr0082803	439.81	542.74	517.81	521.65	418.44	632.84
FBtr0082804	88.72	69.70	61.08	113.81	65.99	0.00
FBtr0082806	0.00	0.03	0.00	0.00	0.00	0.00
FBtr0300586	96.03	146.29	0.00	124.51	67.16	0.00
FBtr0300588	370.92	379.58	394.12	394.89	348.36	678.03
FBtr0308195	7.08	14.31	25.62	22.11	19.11	15.53
FBtr0308196	8.12	4.06	4.19	3.82	3.87	4.40
FBtr0308197	0.00	0.00	0.00	0.00	0.00	0.00
FBtr0083145	72.00	107.00	85.00	103.00	82.00	169.00
FBtr0303078	36.50	48.00	54.50	49.50	45.50	101.50
FBtr0300646	192.00	230.00	245.00	209.50	190.00	268.00
FBtr0076912	14.00	16.00	20.00	17.00	15.00	28.00
FBtr0088202	8.00	9.00	6.00	6.00	7.00	11.00
FBtr0339487	0.00	0.00	0.00	0.00	0.00	0.00
FBtr0078872	1.00	10.00	9.00	3.00	4.00	11.00
FBtr0078058	5.00	6.00	9.00	7.00	6.00	8.00
FBtr0300455	12.00	10.00	13.00	23.00	10.00	27.00
FBtr0085269	65.00	71.00	70.00	81.00	62.00	88.00
FBtr0071358	34.00	30.00	38.00	55.00	45.00	66.00
FBtr0087441	28.91	61.03	41.52	53.94	37.66	51.68
FBtr0087442	67.09	35.72	58.48	56.15	50.38	27.65
FBtr0305588	0.00	7.25	0.00	10.92	10.96	3.67
FBtr0110769	1674.99	2784.35	4219.15	4614.53	2800.08	5989.82
FBtr0346457	64.01	21.65	64.85	86.47	64.92	65.18
FBtr0110770	248.00	435.00	564.00	746.00	457.00	760.00
FBtr0091954	1749.33	2853.48	5227.57	5234.29	3494.97	7099.45
FBtr0302931	9.67	13.52	77.43	54.71	20.03	62.55
FBtr0076834	67.00	66.00	68.00	58.00	38.00	73.00
FBtr0076711	1219.14	1548.71	1500.28	1342.96	1133.73	1632.22
FBtr0076712	308.86	423.29	383.72	498.04	313.27	577.78
FBtr0078216	632.52	756.07	483.03	557.61	374.81	519.46
FBtr0078217	21.40	9.93	13.57	28.70	23.14	14.89
FBtr0078218	0.00	0.00	0.00	0.00	0.00	0.00
FBtr0078219	70.08	51.00	77.40	78.22	56.06	32.65
FBtr0331567	0.00	0.00	0.00	4.47	0.00	0.00
FBtr0085252	16.43	33.37	42.19	86.30	0.00	44.71
FBtr0085253	101.99	87.88	29.33	117.16	190.68	190.76
FBtr0301143	208.63	258.13	220.48	296.28	164.22	432.60
FBtr0335012	393.87	401.80	452.20	244.56	273.40	381.05
FBtr0335013	31.08	25.82	64.79	53.70	28.70	41.88
FBtr0073600	78.00	83.00	94.00	118.00	99.00	147.00
FBtr0072550	0.00	0.00	0.00	0.00	0.00	0.00
FBtr0331785	63.00	80.00	81.00	92.00	59.00	101.00
FBtr0100677	34.00	34.50	37.00	31.30	22.00	25.16
FBtr0084604	394.00	444.00	400.00	402.00	309.00	504.00
FBti0059862	0.00	0.00	0.00	0.00	0.00	0.00
FBti0060022	0.00	0.00	0.00	0.00	0.00	0.00
FBti0060450	0.00	0.00	1.00	1.00	1.00	0.00
FBti0060452	0.00	0.00	0.00	0.00	0.00	0.00
FBti0060453	0.00	0.00	0.00	0.00	0.00	0.00
FBti0060454	0.00	0.00	2.00	0.00	0.00	0.00
FBti0060597	0.00	0.00	0.00	0.00	1.00	1.00
FBti0060599	12.82	33.56	32.00	4.00	1.00	2.00
FBti0060935	0.00	0.00	0.00	0.00	0.00	0.00
FBti0061065	7.00	9.00	0.00	5.00	9.00	12.00
FBti0061438	0.00	0.00	0.00	0.67	0.33	0.00
FBti0061439	0.00	0.00	0.00	0.67	0.33	0.00
FBti0061459	0.00	0.00	0.00	0.67	0.33	0.00
FBti0061721	0.00	0.00	0.00	0.00	0.00	0.00
FBti0062213	0.00	0.00	0.00	0.00	0.00	0.00
FBti0062236	0.00	0.00	0.00	0.00	0.00	0.00
FBti0062367	0.00	0.00	0.00	0.00	0.00	0.00
FBti0062385	1.00	2.00	4.00	0.00	0.00	2.00
FBti0062433	0.00	4.00	2.00	2.00	2.00	8.00
FBti0062670	0.00	0.00	0.00	3.00	2.00	2.00
FBti0062853	3.00	1.00	1.00	1.00	0.00	1.00
FBti0063173	1.00	0.00	0.00	0.00	1.00	1.00
FBti0063175	0.00	0.00	0.00	0.00	0.00	0.00
FBti0063451	0.00	0.00	0.00	0.00	0.00	0.00
FBti0063924	0.00	0.00	0.00	0.00	0.00	0.00
FBti0063941	0.00	0.00	0.00	1.00	0.00	0.00
FBti0064112	0.00	0.00	0.00	0.00	0.00	0.00
FBti0064113	0.00	0.00	0.00	0.00	0.00	0.00
FBti0064115	0.00	0.00	0.00	0.00	0.00	0.00
FBti0063104	2.00	2.00	2.00	2.00	1.00	3.00
FBti0020125	0.00	0.00	0.00	0.00	0.00	0.00
FBti0020128	0.00	0.00	0.00	0.00	0.00	0.00
FBti0020149	3.72	0.00	0.00	31.35	19.24	16.45
FBti0020157	0.00	0.00	0.00	0.00	0.00	0.00
FBti0019312	0.00	0.00	0.00	0.00	0.00	0.00
FBti0019315	0.00	0.00	0.00	0.00	0.00	0.00
FBti0019332	0.00	17.30	5.97	0.00	0.00	1.43
FBti0019358	2.50	0.00	0.00	0.00	0.00	0.00
FBti0019378	0.00	0.00	0.00	0.00	0.00	0.00
FBti0019388	0.00	0.00	0.00	0.00	0.00	0.00
FBti0019410	0.00	5.02	0.00	1.92	1.07	3.08
FBti0019426	0.00	0.00	0.00	0.00	0.00	0.00
FBti0019079	0.00	0.00	0.26	0.00	0.00	0.00
FBti0061024	0.00	0.00	0.00	0.00	0.00	0.00
FBti0019133	0.00	0.00	0.00	0.00	0.00	0.00
FBti0061417	0.00	0.00	0.00	0.00	0.00	0.00
FBti0061529	0.00	0.00	0.00	0.00	0.00	0.00
FBti0019158	0.00	0.00	0.00	0.00	0.00	0.00
FBti0019165	37.78	81.34	65.61	3.74	3.16	0.00
FBti0061699	0.00	0.00	0.00	0.00	0.00	0.00
FBti0061905	0.00	0.00	0.00	0.00	0.00	0.00
FBti0062043	0.00	0.00	0.00	0.00	0.00	0.00
FBti0062148	0.00	0.00	0.00	0.00	0.00	0.00
FBti0062242	0.00	0.00	0.00	0.00	0.00	0.00
FBti0062279	0.00	0.00	0.00	0.00	0.00	0.00
FBti0019784	0.00	0.00	0.00	0.00	0.00	0.00
FBti0062578	0.00	0.00	0.00	0.00	0.00	0.00
FBti0019223	0.00	0.00	0.00	0.00	0.00	0.00
FBti0062978	0.00	0.00	0.00	0.00	0.00	0.00
FBti0019834	1.00	0.00	0.00	0.00	0.00	0.00
FBti0063922	0.00	0.00	0.00	0.00	0.00	0.00
FBti0064059	0.00	1.00	2.00	2.00	1.00	0.00
FBti0064231	0.00	0.00	0.00	0.00	0.00	0.00
FBti0018875	0.00	1.28	5.70	0.00	0.00	0.00
FBti0019957	0.00	0.00	0.00	0.00	0.00	0.00
[truncated: 39,611 more rows]
