# Supplementary material for: Whole-Genome and Poly(A)+Transcriptome Analysis of the Drosophila Mutant agnts3 with Cognitive Dysfunctions
Source: Int J Mol Sci. 2024 Sep 13;25(18):9891. doi: 10.3390/ijms25189891 (PMC11432035; doi:10.3390/ijms25189891)
Supplement: Supplementary file 1 [file ijms-25-09891-s001.zip › Supplementary materials/Archive_S3_expression_counts/CS-HS_AGN-HS_genes.csv]

transcript	CSHS_1	CSHS_2	CSHS_3	AGNHS_1	AGNHS_2	AGNHS_3
FBtr0087976	130.00	197.00	119.00	231.00	257.00	201.00
FBti0020116	0.00	0.00	1.99	0.00	0.00	0.00
FBti0020143	0.00	0.00	0.00	0.00	1.00	0.00
FBti0020155	0.00	2.40	2.00	0.00	3.74	2.50
FBti0020207	0.00	0.00	0.00	0.00	0.00	0.00
FBti0020224	4.00	2.40	2.00	1.84	0.00	0.00
FBti0020225	0.00	0.00	0.00	0.37	0.00	0.00
FBti0020229	0.00	0.00	0.00	0.00	0.00	0.00
FBti0020230	2.00	1.00	2.00	1.00	3.00	4.00
FBti0020240	0.00	1.00	0.00	0.00	0.00	0.00
FBti0020243	1.00	0.00	0.00	1.05	1.23	0.00
FBti0020244	3.00	0.00	1.00	4.00	3.00	0.00
FBti0020249	0.00	0.00	0.00	0.00	0.00	0.00
FBti0019634	0.00	0.00	0.00	0.00	0.00	0.00
FBti0020271	0.00	0.00	0.00	0.00	1.00	0.00
FBti0020273	0.00	0.00	1.00	0.00	1.00	0.00
FBti0020282	0.00	0.00	0.00	0.00	0.00	0.00
FBti0020291	0.00	0.00	0.00	0.00	2.00	1.00
FBti0020301	0.00	0.00	0.00	0.00	0.00	0.00
FBti0019290	0.00	0.00	0.00	0.00	0.00	0.00
FBti0020305	0.00	0.00	0.00	0.00	0.00	0.00
FBti0019309	0.00	0.00	0.00	0.00	0.00	0.00
FBti0020322	0.00	0.00	0.00	0.00	0.00	0.00
FBti0019330	0.00	0.00	0.00	0.00	0.00	0.00
FBti0020323	0.00	0.00	0.00	0.00	0.00	0.00
FBti0019361	0.00	0.00	0.00	0.00	0.00	0.00
FBti0019637	0.00	0.00	0.00	0.00	0.00	0.00
FBti0019418	0.00	0.00	0.00	1.00	0.00	1.00
FBti0019460	0.00	0.00	4.00	0.00	0.00	0.00
FBti0020393	0.00	0.00	1.63	0.00	0.00	0.00
FBti0020403	0.00	0.00	0.00	9.00	8.45	7.00
FBti0020404	0.00	1.19	0.00	1.00	0.00	0.00
FBti0019484	0.00	3.69	3.00	0.00	1.00	0.00
FBti0020415	0.00	0.00	0.00	1.00	0.00	1.60
FBti0019485	1.00	5.00	5.00	2.00	7.00	2.00
FBti0020418	0.00	0.00	0.00	0.00	0.00	0.00
FBti0020419	2.00	4.00	8.00	3.00	3.00	3.00
FBti0020422	4.00	10.00	5.42	7.00	7.00	8.00
FBti0020423	0.00	0.00	0.00	0.00	0.00	0.00
FBti0020432	0.00	0.00	0.00	0.00	1.00	0.00
FBti0020434	12.52	14.01	5.12	17.53	22.48	18.08
FBti0019500	0.00	0.00	0.00	0.00	0.00	0.00
FBti0019502	9.00	16.84	6.71	3.00	1.00	2.00
FBti0019639	0.00	0.00	0.00	0.00	0.00	0.00
FBti0019507	0.00	0.00	0.00	0.00	0.00	0.00
FBti0020437	2.00	5.00	3.00	1.00	3.00	0.00
FBti0020438	8.00	7.00	9.00	5.00	7.00	1.00
FBti0019516	0.00	0.00	0.00	0.00	0.26	0.00
FBti0019518	0.00	0.00	0.22	0.00	0.00	0.89
FBti0020446	1.00	0.00	0.00	0.00	0.00	1.76
FBti0020451	0.00	0.00	0.00	0.00	0.00	0.00
FBti0020452	0.00	0.00	0.00	1.00	0.83	0.00
FBti0059638	0.49	0.00	0.00	0.00	0.00	0.00
FBti0059647	0.00	0.00	0.00	0.00	0.00	0.00
FBti0059649	1.94	0.00	0.00	0.00	0.00	0.00
FBti0059650	0.88	0.00	0.00	1.00	0.99	0.00
FBti0059651	0.00	0.00	0.00	0.00	0.00	0.00
FBti0059678	4.00	5.00	7.00	7.00	7.00	12.00
FBti0059679	0.00	0.00	0.00	0.00	4.08	2.28
FBti0059680	0.00	0.00	0.00	2.00	0.00	2.00
FBti0059681	0.00	0.00	0.00	0.00	0.00	0.00
FBti0059685	0.00	0.00	1.00	0.00	2.00	1.06
FBti0059686	1.10	0.00	0.00	0.00	0.00	0.00
FBti0059688	11.00	10.26	6.00	12.36	9.00	8.00
FBti0059689	0.00	0.00	0.00	0.00	0.00	0.00
FBti0019536	0.00	0.00	0.00	0.00	0.00	0.00
FBti0059779	17.00	17.00	10.00	13.00	19.00	13.02
FBti0059788	0.00	0.00	0.00	0.00	0.00	0.00
FBti0059790	0.00	0.00	0.00	0.00	0.00	0.00
FBti0059795	0.00	0.00	0.00	0.00	0.00	0.00
FBti0059865	0.00	0.00	0.00	0.00	0.00	0.00
FBti0059868	0.00	0.00	0.00	0.00	0.00	0.00
FBti0059875	0.00	0.00	0.00	0.00	0.00	0.00
FBti0059947	0.00	0.00	0.00	0.00	0.00	0.00
FBti0019662	0.00	0.00	0.00	0.00	0.00	0.00
FBti0059986	0.00	0.00	0.00	0.00	0.00	0.00
FBti0060023	0.00	0.00	0.00	0.00	0.00	0.00
FBti0060026	0.00	0.00	0.00	0.00	0.00	0.00
FBti0060028	0.00	0.00	0.00	0.00	0.00	0.00
FBti0060030	0.00	0.00	0.00	0.00	0.00	0.00
FBti0060067	0.00	0.00	0.00	0.00	0.00	0.00
FBti0060068	0.00	0.00	0.00	0.00	0.00	0.00
FBti0060069	0.00	0.00	0.00	0.00	0.00	0.00
FBti0060103	0.00	0.00	0.00	0.00	0.00	0.00
FBti0060145	0.00	0.00	0.00	0.00	0.00	0.00
FBti0060190	0.00	0.00	0.00	0.00	0.00	0.00
FBti0060221	0.00	0.00	0.00	0.00	0.00	0.00
FBti0060238	0.00	0.00	0.00	0.00	0.00	0.00
FBti0060250	0.00	0.00	0.00	1.00	0.00	0.00
FBti0060251	0.00	0.00	0.00	0.00	0.00	0.00
FBti0060272	0.00	0.00	0.00	0.00	0.00	0.00
FBti0060307	0.00	0.00	0.00	0.00	0.00	0.00
FBti0060327	0.00	0.00	0.00	0.00	0.00	0.00
FBti0060328	0.00	0.00	1.00	0.00	0.00	0.00
FBti0060337	0.00	0.00	0.00	0.00	0.00	0.00
FBti0060373	0.00	0.00	0.00	0.00	0.00	0.00
FBti0060389	0.00	0.00	0.00	0.00	0.00	0.00
FBti0019709	0.00	0.00	0.00	0.00	0.00	0.00
FBti0060443	0.00	0.00	0.00	0.00	0.00	0.00
FBti0060458	0.00	0.00	0.00	1.00	0.00	0.00
FBti0060460	0.00	0.00	0.00	0.00	0.00	1.00
FBti0060461	1.00	0.00	0.00	0.00	2.00	0.00
FBti0060462	0.00	0.00	0.00	0.00	0.00	0.00
FBti0060467	0.00	0.00	0.00	0.00	0.00	0.00
FBti0060468	0.00	0.00	0.00	0.00	0.00	0.00
FBti0060469	0.00	0.00	0.00	0.00	0.00	0.00
FBti0060520	0.00	0.00	0.00	0.00	0.00	0.00
FBti0060521	0.00	0.00	0.00	0.00	0.00	0.00
FBti0060553	0.50	1.30	0.00	0.00	0.00	0.00
FBti0060554	0.50	0.00	0.00	0.00	0.00	0.00
FBti0060555	0.00	0.00	0.00	0.00	0.00	0.00
FBti0060556	0.00	0.00	0.00	0.00	0.00	0.00
FBti0060598	0.00	0.00	0.00	0.00	0.00	0.00
FBti0060600	0.00	0.00	0.00	0.00	0.00	0.00
FBti0060601	0.00	0.00	0.00	0.00	0.00	0.00
FBti0060602	0.00	0.00	0.00	0.00	0.00	0.00
FBti0060603	0.00	2.00	0.00	2.00	4.40	0.98
FBti0060604	0.00	0.00	0.00	0.00	0.00	0.00
FBti0060613	0.00	0.00	0.00	0.00	0.00	0.00
FBti0060715	0.00	0.00	0.00	0.00	0.00	0.00
FBti0060734	0.00	0.00	0.00	0.00	0.00	0.00
FBti0019546	0.00	0.00	0.00	0.00	0.00	0.00
FBti0060794	0.00	1.00	0.00	0.00	0.00	0.00
FBti0060832	0.00	0.00	0.00	1.00	0.00	0.00
FBti0060836	0.00	0.00	0.00	0.00	0.00	0.00
FBti0060848	0.00	0.00	0.00	0.00	0.00	0.00
FBti0060849	0.00	0.00	0.00	0.00	0.00	0.00
FBti0060853	0.00	0.00	0.00	0.00	0.00	0.00
FBti0060854	0.00	0.00	0.00	0.00	0.00	0.00
FBti0060876	0.00	0.00	0.00	0.00	0.00	0.00
FBti0060877	0.00	0.00	0.00	0.00	0.00	0.00
FBti0060879	0.00	0.00	0.00	0.00	0.00	0.00
FBti0060886	0.00	1.17	0.00	0.00	0.00	0.00
FBti0060908	0.00	0.00	0.00	0.00	0.00	0.00
FBti0060975	3.00	3.00	3.00	0.00	1.00	2.00
FBti0061303	0.00	0.00	0.00	0.00	0.00	0.00
FBti0061320	0.00	0.00	0.00	0.00	0.00	0.00
FBti0061376	0.00	0.00	0.00	0.00	0.00	0.00
FBti0061506	0.00	0.00	0.00	0.00	0.00	0.00
FBti0061511	2.00	1.00	1.00	0.00	2.00	0.00
FBti0061532	0.00	0.00	0.00	0.00	0.00	0.00
FBti0061568	0.00	0.00	0.00	0.00	0.00	0.00
FBti0061569	0.00	0.00	0.00	0.00	0.00	0.00
FBti0061571	0.00	0.00	0.00	0.00	0.00	0.00
FBti0061665	0.00	0.00	0.00	0.00	0.00	0.00
FBti0061681	0.00	0.00	0.00	0.00	0.00	0.00
FBti0061683	0.00	0.00	0.00	0.00	3.00	0.00
FBti0061684	0.00	0.00	0.00	0.00	0.00	0.00
FBti0061687	0.00	0.00	0.00	0.00	0.00	0.00
FBti0061688	0.00	0.00	0.00	0.00	0.00	0.00
FBti0061690	0.00	0.00	0.00	0.00	0.00	0.00
FBti0061691	0.00	0.00	0.00	0.00	0.00	0.00
FBti0061693	0.00	0.00	0.00	0.00	0.00	0.00
FBti0061705	0.00	0.00	0.00	0.00	0.00	0.00
FBti0061712	0.00	0.00	0.00	0.00	0.26	0.00
FBti0061714	0.00	0.00	0.00	0.00	0.00	0.00
FBti0061716	2.00	1.00	0.00	2.00	2.00	1.00
FBti0061726	0.00	0.00	0.00	0.00	0.00	0.00
FBti0061728	0.00	0.00	1.00	1.00	1.00	0.00
FBti0061733	0.00	0.00	0.00	0.00	0.00	0.00
FBti0061736	0.00	0.00	0.00	0.00	0.00	0.00
FBti0061738	1.00	0.00	0.00	0.00	0.00	0.00
FBti0061740	0.00	0.00	0.00	0.00	0.00	0.00
FBti0061743	0.00	0.00	0.00	0.00	0.00	0.00
FBti0061745	0.00	0.00	0.00	0.00	0.00	0.00
FBti0061747	0.00	0.00	0.00	0.00	0.00	0.00
FBti0061748	0.00	0.00	0.00	0.00	0.00	0.00
FBti0061749	0.00	0.00	0.00	0.00	0.00	0.00
FBti0061750	0.00	0.00	0.00	0.00	0.00	0.00
FBti0061751	0.00	0.00	0.00	0.00	0.00	0.00
FBti0061786	0.00	0.00	0.00	0.00	0.00	0.00
FBti0061789	0.00	0.00	0.00	0.00	0.00	0.00
FBti0061792	0.00	0.00	0.00	0.00	0.00	0.00
FBti0019770	0.00	0.00	0.00	0.00	0.00	0.00
FBti0061958	0.00	0.00	1.00	0.00	4.00	1.00
FBti0061960	0.00	0.00	0.00	0.00	0.00	0.00
FBti0019771	0.00	0.00	0.00	0.00	0.00	0.00
FBti0062136	0.00	0.00	0.00	0.00	0.00	0.00
FBti0062138	3.00	1.00	0.00	0.00	0.00	0.00
FBti0062143	0.18	0.00	0.00	0.00	0.00	0.00
FBti0062161	0.00	0.00	0.00	0.00	0.00	0.00
FBti0062163	0.00	0.00	0.00	0.00	0.00	0.00
FBti0062167	0.00	0.00	0.00	0.00	0.00	0.00
FBti0062174	0.00	0.00	0.00	0.00	0.00	0.00
FBti0062187	0.00	1.00	3.00	2.00	1.00	0.00
FBti0062210	0.00	0.00	0.00	0.00	0.00	1.00
FBti0062237	0.00	0.00	0.00	0.00	0.00	0.00
FBti0062238	0.00	0.00	0.00	0.00	0.00	0.00
FBti0062239	0.00	0.00	0.00	0.00	0.00	0.00
FBti0019780	0.00	0.00	0.00	0.00	0.00	0.00
FBti0062309	0.00	0.00	0.00	0.00	0.00	0.00
FBti0062370	0.00	1.00	0.00	0.00	0.00	0.00
FBti0062386	0.00	0.00	0.00	0.00	0.00	0.00
FBti0062410	0.00	0.00	0.00	0.00	0.00	0.00
FBti0062411	0.00	0.00	0.00	0.00	0.00	0.00
FBti0062412	0.00	0.00	0.00	0.00	0.00	0.00
FBti0062434	0.00	0.00	0.00	0.00	0.00	0.00
FBti0019799	0.00	0.00	1.00	0.00	0.00	1.00
FBti0062597	0.00	0.00	0.00	0.00	0.00	0.00
FBti0062600	0.00	0.00	0.00	0.00	0.00	0.00
FBti0062601	0.00	0.00	0.00	0.00	0.00	0.00
FBti0062603	0.00	0.00	0.00	0.00	0.00	0.00
FBti0062606	0.00	0.00	0.00	0.00	0.00	0.00
FBti0062607	0.00	1.00	0.00	0.00	2.00	0.00
FBti0062610	0.00	0.00	0.00	0.00	0.00	0.00
FBti0062612	0.00	0.00	0.00	0.00	0.00	0.00
FBti0062614	0.00	0.00	0.00	0.00	0.00	0.00
FBti0062668	0.00	0.00	0.00	0.00	0.00	0.00
FBti0062726	0.00	0.00	2.15	1.08	1.06	0.00
FBti0062751	0.00	0.00	0.00	0.00	0.00	0.00
FBti0062752	0.00	0.00	0.00	0.00	0.00	0.00
FBti0062753	0.00	0.00	0.00	0.00	0.00	0.00
FBti0062754	0.00	0.00	0.00	0.00	0.00	0.00
FBti0062777	0.00	0.00	0.00	0.00	0.00	0.00
FBti0062778	0.00	0.00	0.00	0.00	0.00	0.00
FBti0062779	0.00	0.00	0.00	0.00	0.00	0.00
FBti0062808	3.00	4.00	3.00	4.00	10.00	2.00
FBti0062810	0.00	0.00	0.00	0.00	0.00	0.00
FBti0062812	0.00	0.00	0.00	0.00	0.00	0.00
FBti0062813	2.00	1.00	0.00	2.00	1.00	0.00
FBti0062827	0.00	0.00	0.00	0.00	0.00	0.00
FBti0062831	2.00	4.00	4.00	3.54	4.00	1.00
FBti0062833	0.00	0.00	0.00	0.00	0.00	0.00
FBti0019825	0.00	0.00	0.00	0.00	0.00	0.00
FBti0062871	0.00	0.00	0.00	0.00	0.00	0.00
FBti0062874	0.00	0.00	0.00	1.00	0.00	1.00
FBti0062875	0.00	0.00	0.00	0.00	0.00	0.00
FBti0019828	0.00	0.00	0.00	0.00	0.00	0.00
FBti0062979	0.00	0.00	0.00	0.00	0.00	0.00
FBti0062980	0.00	0.00	0.00	0.00	0.00	0.00
FBti0019831	0.00	0.00	0.00	0.00	0.00	0.00
FBti0063022	0.00	0.00	0.00	0.00	0.00	0.00
FBti0063060	0.00	0.00	0.00	0.00	0.00	0.00
FBti0063061	0.00	0.00	0.00	1.00	3.00	0.00
FBti0063065	2.00	1.00	2.00	3.00	3.01	2.00
FBti0019839	0.00	0.00	0.00	0.00	0.00	0.00
FBti0019840	0.00	0.00	0.00	0.00	0.00	0.00
FBti0019841	0.00	0.00	0.00	0.00	0.00	0.00
FBti0063103	0.00	0.00	0.00	0.00	0.00	0.00
FBti0019842	0.00	0.00	0.00	3.28	1.26	0.26
FBti0063127	0.00	0.00	0.00	0.00	0.00	0.00
FBti0063194	0.00	0.00	0.00	0.00	0.00	0.00
FBti0063200	0.00	0.00	0.00	0.00	0.00	0.00
FBti0019847	0.00	0.00	0.00	0.00	0.00	0.00
FBti0019243	0.00	1.00	1.00	0.00	0.00	0.00
FBti0063369	2.00	4.00	2.00	3.00	3.00	1.00
FBti0063452	0.00	0.00	0.00	0.00	0.00	0.00
FBti0019857	0.00	0.00	0.00	0.00	1.00	0.00
FBti0063534	0.00	0.00	0.00	0.00	0.00	0.00
FBti0063540	0.00	3.00	6.00	3.00	3.00	1.00
FBti0019861	0.00	0.00	0.00	0.00	0.00	0.00
FBti0063541	0.00	0.00	0.00	0.00	0.00	0.00
FBti0019864	0.00	0.00	0.00	0.00	0.00	0.00
FBti0063672	0.00	0.00	0.00	0.00	0.00	0.00
FBti0063739	0.00	0.00	0.00	0.00	0.00	0.00
FBti0063740	0.00	0.00	0.00	0.00	0.00	0.00
FBti0063741	0.00	0.00	0.00	0.00	0.00	0.00
FBti0063749	0.00	0.00	0.00	0.00	0.00	0.00
FBti0019876	0.00	0.00	0.00	0.00	0.00	0.98
FBti0063783	0.00	0.00	0.00	0.00	0.00	0.00
FBti0019262	0.00	0.00	0.00	0.00	0.00	0.00
FBti0063942	0.00	0.00	0.00	0.00	0.00	0.00
FBti0063945	0.00	0.00	0.00	0.00	0.00	0.00
FBti0063947	0.00	0.00	0.00	0.00	0.00	0.00
FBti0063949	0.00	0.00	0.00	0.00	1.00	0.00
FBti0063951	0.00	0.95	0.00	0.00	0.57	0.00
FBti0063953	0.00	0.00	0.00	0.00	0.00	0.00
FBti0063955	0.00	0.00	0.00	0.00	1.00	0.00
FBti0063957	0.00	0.00	0.00	0.00	0.00	0.00
FBti0064081	0.00	0.00	0.00	0.00	0.00	0.00
FBti0064083	0.00	0.00	0.00	0.00	0.00	0.00
FBti0064097	0.00	0.00	0.00	0.00	0.00	0.00
FBti0064130	0.00	1.00	0.00	0.00	1.00	1.00
FBti0064132	0.00	0.00	0.00	0.00	0.00	0.00
FBti0064134	0.00	0.00	0.00	0.00	0.00	0.00
FBti0064152	0.00	0.00	0.00	0.00	0.00	0.00
FBti0064153	0.00	0.00	0.00	0.00	0.00	0.00
FBti0064160	0.00	0.00	0.00	0.00	0.00	0.00
FBti0019896	0.00	0.00	0.00	0.00	0.00	0.00
FBti0064172	0.00	0.00	0.00	0.00	0.00	0.00
FBti0064253	0.00	0.00	0.00	0.00	0.00	0.00
FBti0064309	0.00	0.00	0.00	0.00	0.00	0.00
FBti0215082	0.00	0.00	0.00	0.00	0.00	0.00
FBti0215083	0.00	0.00	0.00	0.00	0.00	0.00
FBti0215084	0.00	1.00	0.00	0.00	1.00	0.00
FBti0215085	0.00	1.00	0.00	1.00	1.00	0.00
FBti0215086	0.00	0.00	0.00	0.00	1.00	0.00
FBti0215087	0.00	0.00	0.00	0.00	0.00	0.00
FBti0215088	0.00	0.00	0.00	0.00	0.00	0.00
FBti0215089	0.70	0.00	0.00	0.00	0.00	0.03
FBti0215090	0.00	0.00	0.00	0.00	0.00	0.00
FBti0215091	0.00	0.00	0.00	0.00	0.00	0.00
FBti0215092	0.00	0.00	0.00	0.00	0.00	0.00
FBti0215093	1.00	0.00	0.00	0.00	2.00	0.00
FBti0215094	0.00	0.00	0.00	0.00	0.00	0.00
FBti0215095	3.13	2.81	0.00	0.00	0.00	0.00
FBti0215096	0.70	0.00	2.88	6.00	0.00	0.03
FBti0215097	0.00	0.00	0.00	1.00	0.00	0.00
FBti0215098	0.00	0.00	0.00	0.00	0.00	0.00
FBti0215099	0.00	0.00	0.00	0.00	0.00	0.00
FBti0215100	0.00	0.00	0.00	2.81	4.83	0.85
FBti0215101	0.00	1.00	0.00	0.00	0.00	0.00
FBti0215102	3.00	0.00	4.00	1.00	2.00	1.02
FBti0215103	0.00	1.00	0.00	0.00	1.00	0.00
FBti0215104	8.00	23.00	33.00	26.00	28.00	15.00
FBti0215105	0.00	0.00	0.00	0.00	0.00	0.00
FBti0215106	0.00	0.00	0.00	0.00	0.00	0.00
FBti0215107	0.00	0.00	0.00	1.00	0.00	0.00
FBti0215108	0.00	0.00	0.00	0.00	1.00	0.00
FBti0215109	0.00	2.01	2.31	1.00	5.00	1.01
FBti0215110	7.55	0.00	5.11	8.43	8.92	8.36
FBti0215111	1.26	8.99	0.00	2.11	0.00	3.33
FBti0215112	0.00	0.00	0.00	0.50	0.00	0.00
FBti0215113	0.00	0.00	0.00	1.05	0.00	0.00
FBti0215114	1.00	1.00	3.00	1.29	1.27	1.00
FBti0215115	0.00	0.00	0.00	1.00	0.00	0.00
FBti0215116	9.00	14.00	21.58	12.00	12.00	11.00
FBti0215117	0.00	0.00	0.00	0.00	0.00	0.00
FBti0215118	0.00	0.00	0.00	0.00	0.00	0.00
FBti0215119	1.10	0.00	0.00	0.00	0.00	0.00
FBti0215120	0.00	0.00	0.00	0.00	0.00	0.00
FBti0215121	2.00	2.00	4.00	1.00	0.00	0.00
FBti0215122	2.00	1.00	1.00	0.00	0.00	0.00
FBti0215123	0.00	0.00	0.00	0.00	0.00	0.00
FBti0215124	3.00	1.00	1.00	0.00	0.00	0.00
FBti0215125	0.00	0.00	1.99	1.00	1.02	0.00
FBti0215126	1.24	2.89	0.29	0.00	0.00	0.00
FBti0215127	1.34	1.00	0.00	0.00	0.00	0.00
FBti0215128	2.66	0.00	2.00	2.00	2.00	0.00
FBti0215129	0.00	0.00	0.00	0.00	1.00	0.00
FBti0215130	0.00	1.00	1.00	0.00	0.00	0.00
FBti0215131	0.00	0.00	0.00	0.00	0.00	0.00
FBti0215132	2.00	1.00	7.00	0.00	4.00	2.00
FBti0215133	0.00	0.00	0.00	0.00	0.00	0.00
FBti0215134	0.00	0.00	0.00	0.00	0.00	0.00
FBti0215135	0.00	0.00	0.00	0.00	1.06	0.00
FBti0215136	0.00	0.00	0.00	0.00	0.00	0.00
FBti0215137	0.00	1.00	1.00	0.00	0.00	0.00
FBti0215138	0.00	1.00	0.00	0.00	0.00	0.00
FBti0019902	1.00	0.00	0.00	0.00	0.00	0.00
FBti0215139	3.00	3.00	3.00	3.00	2.00	1.00
FBti0215140	0.00	0.00	0.00	0.00	0.00	0.00
FBti0215141	0.50	0.00	0.00	0.00	0.00	0.00
FBti0215142	0.00	0.00	0.00	0.00	0.00	0.00
FBti0215143	0.00	0.00	0.00	0.00	0.00	0.00
FBti0215144	0.00	0.00	0.00	0.00	0.00	0.00
FBti0215145	0.00	0.00	0.00	0.00	0.00	0.00
FBti0215146	0.00	0.00	0.00	0.00	0.00	0.00
FBti0215147	0.00	0.00	0.00	0.00	0.00	0.00
FBti0215148	0.00	0.00	0.00	0.00	0.00	0.00
FBti0215149	0.00	0.00	0.00	0.00	0.00	0.00
FBti0215150	7.00	4.00	8.00	17.00	15.00	7.00
FBti0215151	0.00	0.00	0.00	0.00	0.00	0.00
FBti0215152	0.00	1.20	0.00	0.00	1.19	1.69
FBti0215153	0.00	0.00	0.00	0.00	0.00	0.00
FBti0215154	0.00	0.00	0.00	0.00	0.00	0.00
FBti0215155	0.00	2.00	0.00	1.00	0.00	0.00
FBti0215156	0.00	0.00	0.00	0.00	2.80	2.91
FBti0215157	0.70	0.00	0.00	0.00	4.20	0.03
FBti0215158	1.00	0.00	2.00	2.00	0.00	0.00
FBti0215159	2.00	2.00	0.00	1.00	1.00	1.00
FBti0215160	0.00	0.00	1.00	1.00	0.00	0.00
FBti0215161	0.00	0.00	0.00	1.00	0.00	1.00
FBti0215162	0.00	0.00	0.00	0.00	0.00	0.00
FBti0215163	0.00	0.00	0.00	0.00	0.00	0.00
FBti0215164	0.00	0.00	0.00	0.00	0.00	0.00
FBti0215165	0.00	0.00	0.00	0.00	0.00	0.00
FBti0215166	5.00	4.00	4.00	4.00	7.00	4.00
FBti0215167	0.00	0.00	1.00	1.00	1.00	0.00
FBti0215168	0.00	0.00	0.00	0.00	5.08	0.00
FBti0215169	0.00	0.00	0.00	0.00	0.00	0.00
FBti0215170	0.00	0.00	0.00	0.00	0.00	0.00
FBti0215171	0.00	0.00	0.00	0.00	0.00	0.00
FBti0215172	0.00	0.00	0.00	0.00	0.00	0.00
FBti0215173	0.00	0.00	0.00	0.00	0.00	0.00
FBti0215174	0.00	0.00	0.00	0.00	0.00	0.00
FBti0215175	0.00	0.00	0.00	0.00	0.00	0.00
FBti0215176	0.00	0.00	0.00	0.00	0.00	0.00
FBti0215177	0.00	0.00	0.00	0.00	2.87	0.00
FBti0215178	0.00	0.00	0.00	0.00	0.00	0.00
FBti0215179	0.00	0.00	0.00	0.00	0.00	0.00
FBti0215180	0.00	0.00	0.00	0.00	0.00	0.71
FBti0215181	0.00	0.00	0.00	0.00	0.00	0.00
FBti0215182	0.00	0.00	0.00	0.00	0.00	0.00
FBti0215183	0.00	0.00	0.00	1.00	0.00	0.00
FBti0215184	0.00	0.00	0.00	0.00	0.00	0.00
FBti0215185	0.00	0.00	0.00	0.00	0.00	0.00
FBti0215186	0.00	0.00	0.00	0.00	0.00	0.00
FBti0215187	0.00	0.00	0.00	0.00	0.00	0.00
FBti0215188	0.00	0.00	0.00	0.00	0.00	0.00
FBti0215189	0.00	0.00	0.00	0.00	0.00	0.00
FBti0215190	0.00	0.00	0.00	0.00	0.00	0.00
FBti0215191	0.00	1.00	0.00	0.00	0.00	0.00
FBti0215192	0.00	0.00	0.00	0.00	0.00	0.00
FBti0215193	0.00	0.00	0.00	0.00	0.00	0.00
FBti0215194	0.00	0.00	0.00	0.00	0.00	0.00
FBti0215195	0.00	0.00	1.00	0.00	0.00	0.00
FBti0215196	0.00	0.00	0.00	0.00	0.00	0.00
FBti0215197	0.50	0.00	0.00	0.00	0.00	0.00
FBti0215198	0.50	0.00	0.00	0.00	0.00	0.00
FBti0215199	0.00	0.00	0.00	0.00	0.00	0.00
FBti0215200	0.00	0.00	0.00	0.00	0.00	0.00
FBti0215201	0.00	0.00	0.00	0.00	0.00	0.00
FBti0215202	0.00	0.00	0.00	0.00	0.00	0.00
FBti0215203	7.00	5.00	4.00	5.00	5.00	0.00
FBti0215204	0.00	0.00	0.00	0.00	0.00	0.00
FBti0215205	0.00	0.00	0.00	0.50	0.00	0.00
FBti0215206	0.00	0.00	0.00	0.00	0.00	0.00
FBti0215207	0.00	0.00	1.83	0.00	0.00	0.00
FBti0215208	0.00	0.00	0.00	2.79	0.00	2.50
FBti0215209	0.00	0.00	0.00	0.00	0.00	0.00
FBti0215210	0.00	0.00	0.00	0.00	0.00	0.00
FBti0215211	0.00	1.02	0.00	0.00	0.00	0.00
FBti0215212	0.00	0.00	0.00	0.00	0.00	0.00
FBti0215213	0.00	2.00	2.00	1.00	4.00	3.00
FBti0215214	0.00	1.00	0.00	1.00	0.00	0.00
FBti0215215	0.00	0.00	0.00	1.00	0.00	0.00
FBti0215216	0.00	0.00	0.00	0.00	0.00	0.00
FBti0215217	0.00	0.00	1.00	0.00	0.00	0.00
FBti0215218	0.00	0.00	0.00	0.00	0.00	1.00
FBti0019905	24.00	38.00	33.00	2.00	3.00	1.00
FBti0215219	0.00	0.00	0.00	0.00	1.02	0.00
FBti0215220	0.00	0.00	0.00	0.00	0.00	0.00
FBti0215221	0.00	0.00	0.00	0.00	0.00	0.00
FBti0215222	0.00	0.00	0.00	0.00	0.00	0.00
FBti0215223	1.00	0.00	0.00	0.00	1.00	0.00
FBti0215224	0.00	0.00	0.00	0.00	0.00	0.00
FBti0215225	0.00	0.00	0.00	0.00	0.00	1.00
FBti0215226	0.00	0.00	0.00	0.00	0.00	0.50
FBti0215227	0.00	0.00	0.00	0.00	0.00	0.50
FBti0215228	0.00	0.00	1.00	0.00	0.00	1.06
FBti0215229	0.50	1.00	0.00	0.00	0.00	0.00
FBti0215230	0.00	0.00	1.00	0.00	0.00	0.00
FBti0215231	0.00	0.00	0.00	0.00	0.00	0.00
FBti0215232	0.00	0.00	0.00	0.00	0.00	0.00
FBti0215233	0.00	0.00	0.00	0.00	0.00	0.00
FBti0215234	0.00	0.00	0.00	0.00	0.00	0.00
FBti0215235	0.00	0.00	0.00	0.00	0.00	0.00
FBti0215236	0.00	0.00	0.00	0.00	0.00	0.00
FBti0215237	0.00	0.00	0.00	0.00	0.00	0.00
FBti0215238	0.00	0.00	0.00	0.00	0.00	0.00
FBti0215239	0.00	0.00	0.00	0.00	0.00	0.00
FBti0215240	0.00	0.00	0.00	0.00	0.00	0.00
FBti0215241	0.00	0.00	0.00	0.00	0.00	0.00
FBti0215242	0.00	0.00	0.00	0.00	0.00	0.00
FBti0215243	0.00	0.00	0.00	0.00	0.00	0.00
FBti0215244	0.00	0.00	0.00	0.00	0.00	0.00
FBti0215245	0.00	0.00	0.00	0.00	0.00	0.00
FBti0215246	0.00	0.00	0.00	0.00	0.00	0.00
FBti0215247	0.00	0.00	0.00	0.00	0.00	0.00
FBti0215248	0.00	0.00	0.00	0.00	0.00	0.00
FBti0215249	0.00	0.00	0.00	0.00	0.00	0.00
FBti0215250	0.00	0.00	0.00	0.00	0.00	0.00
FBti0215251	0.00	0.00	0.00	0.00	0.00	0.00
FBti0215252	0.00	0.00	0.00	0.00	0.00	0.00
FBti0215253	0.00	0.00	0.00	0.00	0.00	0.00
FBti0215254	0.00	0.00	0.00	0.00	0.00	0.00
FBti0215255	0.00	0.00	0.00	0.00	0.00	0.00
FBti0215256	0.00	0.00	0.00	0.00	0.00	0.00
FBti0215257	0.00	0.00	0.00	0.00	0.00	0.00
FBti0215258	0.00	0.00	0.00	0.00	0.00	0.00
FBti0215259	0.00	0.00	0.00	0.00	0.00	0.00
FBti0215260	0.00	0.00	0.00	0.00	0.00	0.00
FBti0215261	0.00	0.00	0.00	0.00	0.00	0.00
FBti0215262	0.00	0.00	0.00	6.00	6.37	0.00
FBti0215263	0.00	0.00	0.00	0.00	0.00	0.00
FBti0215264	0.00	0.00	0.00	0.00	0.00	1.00
FBti0215265	0.00	0.00	0.00	0.00	0.00	1.00
FBti0215266	0.00	0.00	0.00	0.00	1.00	0.00
FBti0215267	0.00	0.00	0.00	0.00	0.00	0.00
FBti0215268	0.00	0.00	0.00	0.00	0.00	0.00
FBti0215376	0.00	0.00	0.00	0.00	0.00	0.00
FBti0019916	0.00	0.00	0.00	0.00	0.00	0.00
FBti0019917	0.00	0.00	0.00	0.00	0.00	0.00
FBti0019920	3.00	1.00	10.00	1.00	1.00	1.00
FBti0019922	0.00	0.00	2.00	0.50	0.00	0.00
FBti0019937	0.00	0.00	0.00	0.50	0.00	0.00
FBti0019939	0.00	0.00	0.00	0.00	0.00	1.00
FBti0019275	0.00	0.82	0.00	0.00	0.65	0.92
FBti0019969	9.00	23.00	25.00	28.00	27.00	26.00
FBti0019595	0.00	0.00	0.00	0.00	2.00	1.00
FBti0019978	0.00	0.00	0.00	0.00	0.00	0.00
FBti0019279	0.00	0.00	0.00	0.00	0.00	0.00
FBti0019992	0.00	0.00	0.00	0.00	0.00	0.00
FBti0019993	0.00	0.00	0.00	0.00	0.00	0.00
FBti0020017	0.00	2.00	0.01	0.00	0.00	0.00
FBti0020018	3.00	11.00	11.00	1.00	0.00	1.00
FBti0019613	31.97	37.95	42.01	40.91	52.09	51.07
FBti0019494	3.00	5.00	2.00	2.00	12.00	3.00
FBti0020405	0.00	0.00	0.00	0.00	0.00	0.00
RR42071	0.00	0.00	3.00	0.00	0.00	0.00
RR46410	2.00	5.00	0.00	6.00	4.00	4.00
FBti0020414	1.03	1.34	0.00	0.00	0.00	0.00
FBti0019472	2.00	1.00	0.00	0.00	0.00	0.00
FBtr0083565	1836.00	2546.00	2981.00	3051.00	3537.00	2963.00
FBtr0088412	2627.00	3439.00	3691.00	3358.00	3614.00	2815.00
FBtr0082909	39.00	31.00	45.00	47.00	62.00	37.00
FBti0020174	3.16	9.60	10.00	8.25	11.09	7.43
FBti0020227	1.00	0.00	0.00	2.51	1.08	1.09
FBti0019299	0.00	0.00	1.43	2.38	1.63	0.00
FBti0019053	0.00	0.00	0.00	0.00	0.00	0.00
FBti0019354	0.00	0.00	2.48	8.19	10.90	5.13
FBti0059975	0.00	0.00	0.00	0.00	0.00	0.00
FBti0060121	0.00	0.00	0.00	0.00	0.00	0.00
FBti0060473	0.00	0.00	1.74	0.00	0.00	0.00
FBti0060705	0.00	0.00	0.00	0.00	0.00	0.00
FBti0060995	0.00	0.00	0.00	0.00	0.00	0.00
FBti0061074	0.84	2.15	2.13	0.78	0.00	0.69
FBti0019563	0.00	0.00	8.73	0.00	15.25	17.45
FBti0062476	0.00	0.00	0.00	0.00	0.00	0.00
FBti0063581	0.00	0.00	0.00	0.00	0.00	0.00
FBti0064268	0.00	0.00	0.00	0.00	1.09	0.00
FBti0215269	0.00	1.34	2.48	0.00	0.00	0.00
FBti0215270	3.13	0.00	0.00	0.00	0.00	4.49
FBti0215271	7.07	1.72	5.22	4.93	3.62	4.79
FBti0215272	0.00	0.00	1.14	1.37	0.00	0.00
FBti0215379	0.00	3.67	0.00	0.00	0.00	0.00
FBti0018861	6.11	14.02	19.34	33.64	31.37	26.58
FBti0018862	9.21	3.84	5.63	6.99	5.62	1.91
FBti0020019	0.00	0.00	1.18	0.00	0.00	0.00
FBti0020086	0.00	1.75	3.69	9.78	5.81	6.59
FBti0020090	5.33	0.00	0.00	13.64	0.00	0.00
RR47158	1.00	0.00	5.35	5.38	12.27	11.15
RR48333	0.00	1.19	5.21	1.29	2.42	2.37
RR48352	0.00	2.56	0.00	0.00	0.00	1.16
RR48369	0.00	3.67	0.00	0.00	0.00	0.00
FBti0019679	0.00	0.00	0.00	0.00	0.00	0.00
FBti0060161	0.00	0.00	0.00	0.00	0.00	0.00
FBti0060279	0.00	0.00	0.00	0.00	0.00	0.00
FBti0060280	45.39	53.00	47.54	205.64	251.09	197.59
FBti0060292	0.00	0.00	0.00	0.00	0.00	0.00
FBti0060404	0.00	0.00	0.00	0.00	0.00	0.00
FBti0061162	0.00	0.00	1.00	1.00	0.00	0.00
FBti0061329	0.00	0.00	0.00	0.00	0.00	0.00
FBti0061810	0.00	0.00	0.00	0.00	0.00	0.00
FBti0063442	0.00	0.00	0.00	0.00	0.00	0.00
FBti0063690	0.00	0.00	0.00	0.00	0.00	0.00
FBti0063807	0.00	0.00	0.00	0.00	0.00	0.00
RR43083	32.33	32.05	22.88	64.91	120.15	55.81
RR43316	0.00	0.00	0.00	9.49	4.63	3.48
RR48331	24.58	25.20	17.19	80.31	78.19	46.83
FBti0020325	210.41	178.45	117.38	490.06	573.04	480.38
FBtr0346892	0.00	0.00	0.00	1.25	0.00	0.00
FBtr0346900	0.00	0.00	0.56	1.08	0.00	0.00
FBtr0346874	632.54	1547.58	702.33	1222.06	1137.56	636.81
FBtr0346878	19.93	0.00	0.00	384.40	287.75	227.12
FBtr0346882	0.00	0.00	0.00	0.00	0.00	0.00
FBtr0086309	147.00	136.00	132.00	166.00	194.00	157.00
FBtr0075766	588.00	718.00	464.00	809.00	883.00	599.00
FBtr0346871	1.07	0.00	0.00	4.30	0.00	0.00
FBtr0346896	0.00	0.00	0.00	0.00	1.20	0.00
FBtr0346904	0.00	0.00	0.00	0.00	0.00	0.00
FBtr0346886	0.00	0.00	1.01	0.00	0.00	0.00
FBtr0346872	235.18	490.65	0.00	347.54	726.50	0.00
FBtr0346888	0.00	0.00	0.00	0.00	0.00	0.00
FBtr0346891	0.00	0.00	0.00	0.00	0.00	0.00
FBtr0346895	0.00	0.00	0.00	0.00	1.13	0.00
FBtr0346903	0.00	0.00	0.00	0.00	0.00	0.00
FBtr0346902	0.00	0.00	0.00	0.00	0.00	0.00
FBtr0346876	0.00	0.00	0.00	0.00	0.00	0.00
FBtr0346885	1489.34	3528.62	1306.78	3280.23	3591.09	1513.97
FBti0020126	0.00	1.00	0.00	0.00	0.00	0.00
FBti0019623	0.00	0.00	0.00	0.00	0.00	0.84
FBti0019628	0.00	0.00	0.00	0.00	0.00	0.00
FBti0020216	0.00	0.00	0.00	0.00	0.00	0.00
FBti0020218	0.00	2.64	0.00	0.00	0.00	0.00
FBti0019052	0.00	1.00	0.00	0.00	8.63	1.36
FBti0019333	0.00	0.00	0.00	0.00	0.00	0.00
FBti0019341	0.00	0.00	0.00	0.00	0.00	0.00
FBti0019349	0.00	0.00	0.00	0.00	0.00	1.13
FBti0019353	1.18	1.33	0.00	0.00	0.00	0.00
FBti0019356	0.00	0.00	0.00	0.00	5.00	1.33
FBti0019434	0.00	0.00	0.00	0.00	1.00	0.00
FBti0019445	1.00	0.00	0.00	1.10	1.05	3.38
FBti0019078	0.00	0.00	1.00	6.82	14.12	7.55
FBti0059648	0.00	0.00	0.00	1.00	0.00	0.00
FBti0059706	2.30	2.30	0.00	4.60	6.89	6.90
FBti0059707	0.51	0.00	0.00	0.00	4.26	0.00
FBti0059782	0.00	0.00	0.00	0.00	1.17	0.00
FBti0019648	0.00	0.00	3.77	0.00	5.59	3.05
FBti0059983	0.00	0.00	0.00	0.00	0.00	0.00
FBti0060428	0.00	0.00	0.00	0.00	0.00	0.00
FBti0060431	0.00	0.00	0.00	0.00	0.00	0.00
FBti0060432	0.00	0.00	0.00	0.00	0.00	0.00
FBti0019734	0.00	0.00	0.00	0.00	0.00	0.00
FBti0019735	1.16	0.00	0.00	26.22	37.21	20.32
FBti0060717	0.00	0.00	0.00	0.00	0.00	0.00
FBti0019744	0.00	0.00	0.00	0.00	0.00	0.00
FBti0019745	0.00	0.00	1.00	0.00	0.00	1.66
FBti0060827	0.00	0.00	0.00	0.00	0.00	0.00
FBti0060885	3.00	4.00	0.00	0.00	2.00	2.00
FBti0060920	0.00	0.00	0.00	0.00	0.00	0.00
FBti0019749	1.00	0.00	1.00	0.00	1.14	0.00
FBti0019750	0.00	2.91	0.00	0.00	0.00	0.00
FBti0019135	0.00	0.00	1.12	0.00	0.00	0.00
FBti0061315	0.00	0.00	0.00	0.00	0.00	0.00
FBti0061316	0.00	0.00	0.00	1.00	0.00	0.00
FBti0061323	0.00	0.00	0.00	0.00	0.00	0.00
FBti0019754	0.00	0.00	1.19	0.00	0.00	0.00
FBti0019756	2.40	3.70	0.00	3.18	5.49	0.76
FBti0019758	0.00	0.00	0.00	0.00	0.00	0.00
FBti0061546	0.00	0.00	0.00	0.00	0.00	0.00
FBti0061636	0.00	0.00	1.00	0.00	0.00	0.00
FBti0019762	0.00	1.49	4.22	12.05	19.34	10.78
FBti0061866	0.00	0.00	0.00	0.00	0.00	0.00
FBti0061868	0.00	0.00	0.00	0.00	0.00	0.00
FBti0019184	0.00	0.00	0.00	0.00	1.01	0.00
FBti0062100	0.00	0.00	0.00	0.00	0.00	0.00
FBti0062103	2.00	1.00	1.00	10.00	10.00	4.00
FBti0019201	2.04	0.00	0.00	2.00	1.04	0.00
FBti0062349	0.00	0.00	0.00	0.00	0.00	0.00
FBti0062350	0.00	0.00	0.00	0.00	0.00	0.00
FBti0062351	0.00	0.00	0.00	0.00	0.00	0.00
FBti0062352	1.00	0.00	7.00	2.40	1.00	1.68
FBti0062353	1.39	2.78	0.00	3.61	1.39	3.23
FBti0062681	1.00	0.00	0.00	2.00	1.00	0.00
FBti0062683	0.00	0.00	0.00	0.00	0.00	0.00
FBti0062696	0.00	1.00	0.00	2.00	1.00	1.00
FBti0019567	0.00	0.00	0.00	0.00	0.00	0.00
FBti0019237	2.00	5.00	7.00	0.00	2.00	1.00
FBti0019242	2.00	2.00	1.00	0.00	0.00	0.00
FBti0063510	0.00	0.00	0.00	0.00	0.00	0.00
FBti0063914	0.00	0.00	0.00	0.00	0.00	0.00
FBti0019525	0.00	4.58	2.42	0.00	0.00	0.00
FBti0064133	0.00	0.00	0.00	0.00	0.00	0.00
FBti0019580	0.00	0.00	0.00	0.00	2.83	0.00
FBti0064227	0.00	0.00	0.00	0.00	0.00	0.00
FBti0215273	0.00	0.00	0.00	0.00	0.00	0.00
FBti0215274	3.31	1.45	0.00	2.18	0.00	3.65
FBti0215275	2.00	3.00	3.00	0.00	1.00	0.00
FBti0215276	0.00	0.00	0.00	4.00	8.10	10.26
FBti0215277	0.00	0.00	1.33	0.00	0.00	0.00
FBti0215278	0.00	0.00	0.00	0.00	0.00	0.00
FBti0215279	0.00	1.00	1.00	3.00	0.00	3.00
FBti0215393	0.94	0.00	0.00	0.90	2.62	1.02
FBti0019591	0.00	0.00	1.00	0.00	0.00	0.00
FBti0019975	1.18	0.00	1.11	0.00	0.00	0.00
FBti0019977	0.00	0.00	0.00	0.00	0.00	0.00
FBti0018865	0.00	0.00	0.00	0.00	0.00	0.00
FBti0018866	0.00	0.00	0.00	0.00	0.00	3.36
FBti0018867	0.00	0.00	0.00	0.00	0.00	0.00
FBti0018868	1.00	1.00	1.00	0.00	1.00	0.00
FBti0020008	0.00	1.64	5.91	0.00	2.88	0.00
FBti0019611	0.00	0.00	0.00	1.38	0.00	0.00
FBti0019612	0.00	0.00	0.00	1.49	4.98	11.33
FBti0020048	0.00	1.00	0.00	0.00	1.00	0.00
FBti0020059	5.36	4.80	12.38	3.00	8.61	0.00
FBti0020061	0.00	1.11	1.18	0.00	0.00	1.19
FBti0019617	0.00	0.00	0.00	0.00	0.00	0.00
RR48371	0.35	2.08	0.00	10.41	0.00	0.00
FBtr0346890	0.00	0.00	0.00	0.00	0.00	0.00
FBtr0346870	0.00	0.00	0.00	0.00	0.00	0.00
FBtr0346894	0.00	0.00	0.00	0.00	0.00	0.00
FBtr0346875	0.00	0.00	0.00	0.00	0.00	0.00
FBtr0346880	0.00	0.00	0.00	0.00	0.00	0.00
FBtr0346884	0.00	0.00	0.00	0.00	0.00	0.00
FBtr0346898	0.00	0.00	0.00	0.00	0.00	0.00
FBtr0301436	63.00	109.00	80.00	88.00	69.00	70.00
FBti0020201	0.00	3.71	0.00	3.06	0.00	0.00
FBti0019649	0.00	1.00	1.00	1.00	0.00	2.00
FBti0019655	0.00	0.00	0.00	0.00	0.00	0.00
FBti0059931	0.00	0.00	0.00	0.00	0.00	0.00
FBti0060983	0.00	0.00	0.00	1.00	0.00	0.00
FBti0061050	0.00	0.00	3.00	0.00	0.00	0.00
FBti0019554	299.99	325.77	371.35	919.33	1238.08	1007.29
FBti0062015	91.96	146.75	227.43	469.11	480.74	375.01
FBti0062016	0.00	0.00	0.00	0.00	0.00	0.00
FBti0019523	16.05	26.72	0.00	28.03	41.57	16.79
FBti0062368	0.00	0.00	0.00	0.00	0.00	1.00
FBti0062480	27.64	38.22	30.97	38.45	40.53	27.25
FBti0062881	0.00	0.00	0.00	0.00	0.00	0.00
FBti0063113	1.00	6.00	8.00	0.00	0.00	0.00
FBti0063624	64.89	64.64	0.00	0.00	0.00	0.00
FBti0215380	0.00	7.08	0.00	4.88	0.00	0.00
FBti0018869	250.99	295.30	202.95	345.03	313.30	219.43
RR48327	8.25	7.91	9.33	36.70	52.11	28.70
RR48339	0.00	7.08	0.00	4.88	0.00	0.00
RR48390	4.85	6.05	10.97	11.52	6.28	9.63
FBti0020132	0.00	0.00	0.00	0.00	0.00	0.00
FBti0020165	2.98	9.61	4.04	8.16	9.11	1.33
FBti0020179	0.00	0.00	0.00	0.00	0.00	0.00
FBti0020186	0.00	0.00	0.00	0.00	0.00	0.00
FBti0019531	0.00	0.00	0.00	0.00	0.00	0.00
FBti0019380	3.09	0.00	4.88	4.31	15.99	11.37
FBti0019383	0.00	0.00	0.00	1.63	3.01	0.00
FBti0019390	0.00	0.00	0.00	2.95	0.00	0.00
FBti0019440	0.00	0.00	0.00	0.00	0.00	0.00
FBti0019462	0.00	0.00	2.09	14.13	9.85	3.22
FBti0059637	0.00	0.00	0.00	0.00	0.00	0.00
FBti0019086	0.00	4.06	0.00	3.62	5.93	3.26
FBti0059922	0.00	0.00	0.00	0.00	0.00	0.00
FBti0059923	0.00	0.00	0.74	0.58	0.96	0.00
FBti0019521	0.00	0.00	0.00	0.00	0.00	0.00
FBti0019704	0.00	1.00	0.00	0.00	1.00	0.00
FBti0061034	0.00	0.00	0.00	0.00	0.00	0.00
FBti0061035	0.00	0.00	0.00	0.00	0.00	0.00
FBti0061038	0.00	1.00	0.00	0.00	0.00	0.00
FBti0061139	0.00	0.00	0.00	0.00	0.00	0.00
FBti0061618	0.00	0.00	0.00	0.00	0.00	0.00
FBti0019566	0.00	0.00	2.00	1.12	0.00	2.11
FBti0019524	0.00	0.00	0.00	0.00	0.00	0.00
FBti0064192	0.00	0.00	0.00	0.00	0.00	0.00
FBti0019582	1.00	0.00	0.00	2.36	1.00	0.00
FBti0215280	0.00	0.00	2.59	20.76	2.50	6.52
FBti0215281	0.00	1.60	1.69	0.00	0.00	0.00
FBti0215282	1.98	1.00	0.00	4.17	6.37	2.00
FBti0215283	0.00	0.00	0.00	2.72	2.02	0.58
FBti0215381	0.00	0.00	0.00	0.00	0.00	0.00
FBti0018871	0.00	1.09	0.00	0.00	0.00	0.00
FBti0018872	0.00	1.78	0.00	4.04	9.02	4.16
FBti0018873	2.96	3.87	0.00	21.03	39.52	13.72
FBti0018874	0.00	0.00	0.00	0.00	0.00	0.00
FBti0020013	0.00	0.00	0.00	1.64	1.61	0.00
FBti0020015	0.00	0.00	2.71	1.64	1.05	0.00
FBti0020033	0.00	0.00	0.00	0.00	0.00	5.15
FBti0019614	0.00	0.00	0.00	0.00	0.00	0.00
FBti0020073	0.00	0.00	0.00	0.00	0.00	1.00
FBti0020082	0.00	0.00	0.00	0.00	0.00	0.00
FBti0020094	0.00	0.00	0.00	0.00	0.00	0.00
RR48311	0.00	0.00	0.00	2.72	2.02	0.58
RR48353	0.00	0.00	0.00	0.00	0.00	0.00
FBti0020072	0.00	0.00	0.00	0.00	0.00	0.00
FBtr0089229	289.00	405.00	399.00	411.00	471.00	282.00
FBtr0086577	28.00	62.00	52.00	42.00	42.00	56.00
FBtr0086599	30.00	23.00	21.00	27.00	23.00	36.00
FBtr0078854	100.00	87.00	72.00	125.00	116.00	98.00
FBtr0303603	15.00	13.00	10.00	19.00	14.00	12.00
FBtr0085746	19.00	30.00	31.00	19.00	20.00	11.00
FBtr0346869	0.00	0.00	0.00	0.00	0.00	0.00
FBtr0346889	0.00	0.00	0.00	0.00	0.00	0.00
FBtr0346893	0.00	0.00	0.00	0.00	0.00	0.00
FBtr0346897	0.00	0.00	0.00	0.00	0.00	0.00
FBtr0346901	0.00	0.00	0.00	0.00	0.00	0.00
FBtr0346879	0.00	0.00	0.00	0.00	0.00	0.00
FBtr0346883	0.00	0.00	0.00	0.00	0.00	0.00
FBtr0346887	0.00	0.00	0.00	0.00	0.00	0.00
FBtr0299660	47.00	76.00	56.00	79.00	75.00	62.00
FBtr0086348	0.00	0.00	0.00	0.00	0.00	0.00
FBtr0086355	0.00	0.00	0.00	0.00	0.00	0.00
FBtr0086363	0.00	0.00	0.00	0.00	0.00	0.00
FBtr0086408	0.00	0.00	0.00	0.00	0.00	0.00
FBtr0086345	0.00	0.00	0.00	0.00	0.00	0.00
FBtr0086346	0.00	0.00	0.00	0.00	0.00	0.00
FBtr0086347	0.00	0.00	0.00	0.00	0.00	0.00
FBtr0086349	0.00	0.00	0.00	0.00	0.00	0.00
FBtr0086350	0.00	0.00	0.00	0.00	0.00	0.00
FBtr0086351	0.00	0.00	0.00	0.00	0.00	0.00
FBtr0086352	0.00	0.00	0.00	0.00	0.00	0.00
FBtr0086353	0.00	0.00	0.00	0.00	0.00	0.00
FBtr0086354	0.00	0.00	0.00	0.00	0.00	0.00
FBtr0086356	0.00	0.00	0.00	0.00	0.00	0.00
FBtr0086357	0.00	0.00	0.00	0.00	0.00	0.00
FBtr0086358	0.00	0.00	0.00	0.00	0.00	0.00
FBtr0086359	0.00	0.00	0.00	0.00	0.00	0.00
FBtr0086360	0.00	0.00	0.00	0.00	0.00	0.00
FBtr0086361	0.00	0.00	0.00	0.00	0.00	0.00
FBtr0086362	0.00	0.00	0.00	0.00	0.00	0.00
FBtr0086364	0.00	0.00	0.00	0.00	0.00	0.00
FBtr0086365	0.00	0.00	0.00	0.00	0.00	0.00
FBtr0086366	0.00	0.00	0.00	0.00	0.00	0.00
FBtr0086367	0.00	0.00	0.00	0.00	0.00	0.00
FBtr0086368	0.00	0.00	0.00	0.00	0.00	0.00
FBtr0086369	0.00	0.00	0.00	0.00	0.00	0.00
FBtr0086370	0.00	0.00	0.00	0.00	0.00	0.00
FBtr0086371	0.00	0.00	0.00	0.00	0.00	0.00
FBtr0086372	0.00	0.00	0.00	0.00	0.00	0.00
FBtr0086373	0.00	0.00	0.00	0.00	0.00	0.00
FBtr0086374	0.00	0.00	0.00	0.00	0.00	0.00
FBtr0086375	0.00	0.00	0.00	0.00	0.00	0.00
FBtr0086376	0.00	0.00	0.00	0.00	0.00	0.00
FBtr0086377	0.00	0.00	0.00	0.00	0.00	0.00
FBtr0086378	0.00	0.00	0.00	0.00	0.00	0.00
FBtr0086379	0.00	0.00	0.00	0.00	0.00	0.00
FBtr0086380	0.00	0.00	0.00	0.00	0.00	0.00
FBtr0086381	0.00	0.00	0.00	0.00	0.00	0.00
FBtr0086382	0.00	0.00	0.00	0.00	0.00	0.00
FBtr0086383	0.00	0.00	0.00	0.00	0.00	0.00
FBtr0086384	0.00	0.00	0.00	0.00	0.00	0.00
FBtr0086385	0.00	0.00	0.00	0.00	0.00	0.00
FBtr0086386	0.00	0.00	0.00	0.00	0.00	0.00
FBtr0086387	0.00	0.00	0.00	0.00	0.00	0.00
FBtr0086388	0.00	0.00	0.00	0.00	0.00	0.00
FBtr0086389	0.00	0.00	0.00	0.00	0.00	0.00
FBtr0086390	0.00	0.00	0.00	0.00	0.00	0.00
FBtr0086391	0.00	0.00	0.00	0.00	0.00	0.00
FBtr0086392	0.00	0.00	0.00	0.00	0.00	0.00
FBtr0086393	0.00	0.00	0.00	0.00	0.00	0.00
FBtr0086394	0.00	0.00	0.00	0.00	0.00	0.00
FBtr0086395	0.00	0.00	0.00	0.00	0.00	0.00
FBtr0086396	0.00	0.00	0.00	0.00	0.00	0.00
FBtr0086397	0.00	0.00	0.00	0.00	0.00	0.00
FBtr0086398	0.00	0.00	0.00	0.00	0.00	0.00
FBtr0086399	0.00	0.00	0.00	0.00	0.00	0.00
FBtr0086400	0.00	0.00	0.00	0.00	0.00	0.00
FBtr0086401	0.00	0.00	0.00	0.00	0.00	0.00
FBtr0086402	0.00	0.00	0.00	0.00	0.00	0.00
FBtr0086403	0.00	0.00	0.00	0.00	0.00	0.00
FBtr0086404	0.00	0.00	0.00	0.00	0.00	0.00
FBtr0086405	0.00	0.00	0.00	0.00	0.00	0.00
FBtr0086406	0.00	0.00	0.00	0.00	0.00	0.00
FBtr0086407	0.00	0.00	0.00	0.00	0.00	0.00
FBtr0086409	0.00	0.00	0.00	0.00	0.00	0.00
FBtr0086410	0.00	0.00	0.00	0.00	0.00	0.00
FBtr0086411	0.00	0.00	0.00	0.00	0.00	0.00
FBtr0086412	0.00	0.00	0.00	0.00	0.00	0.00
FBtr0086413	0.00	0.00	0.00	0.00	0.00	0.00
FBtr0086414	0.00	0.00	0.00	0.00	0.00	0.00
FBtr0086415	0.00	0.00	0.00	0.00	0.00	0.00
FBtr0086416	0.00	0.00	0.00	0.00	0.00	0.00
FBtr0086417	0.00	0.00	0.00	0.00	0.00	0.00
FBtr0086418	0.00	0.00	0.00	0.00	0.00	0.00
FBtr0086419	0.00	0.00	0.00	0.00	0.00	0.00
FBtr0086420	0.00	0.00	0.00	0.00	0.00	0.00
FBtr0086421	0.00	0.00	0.00	0.00	0.00	0.00
FBtr0086422	0.00	0.00	0.00	0.00	0.00	0.00
FBtr0086423	0.00	0.00	0.00	0.00	0.00	0.00
FBtr0086424	0.00	0.00	0.00	0.00	0.00	0.00
FBtr0086425	0.00	0.00	0.00	0.00	0.00	0.00
FBtr0086426	0.00	0.00	0.00	0.00	0.00	0.00
FBtr0086427	0.00	0.00	0.00	0.00	0.00	0.00
FBtr0086428	0.00	0.00	0.00	0.00	0.00	0.00
FBtr0086429	0.00	0.00	0.00	0.00	0.00	0.00
FBtr0086430	0.00	0.00	0.00	0.00	0.00	0.00
FBtr0086431	0.00	0.00	0.00	0.00	0.00	0.00
FBtr0086432	0.00	0.00	0.00	0.00	0.00	0.00
FBtr0086433	0.00	0.00	0.00	0.00	0.00	0.00
FBtr0086434	0.00	0.00	0.00	0.00	0.00	0.00
FBtr0086435	0.00	0.00	0.00	0.00	0.00	0.00
FBtr0086436	0.00	0.00	0.00	0.00	0.00	0.00
FBtr0086437	0.00	0.00	0.00	0.00	0.00	0.00
FBtr0086438	0.00	0.00	0.00	0.00	0.00	0.00
FBtr0086439	0.00	0.00	0.00	0.00	0.00	0.00
FBtr0086440	0.00	0.00	0.00	0.00	0.00	0.00
FBtr0086441	0.00	0.00	0.00	0.00	0.00	0.00
FBtr0086442	0.00	0.00	0.00	0.00	0.00	0.00
FBtr0086443	0.00	0.00	0.00	0.00	0.00	0.00
FBtr0086444	0.00	0.00	0.00	0.00	0.00	0.00
FBtr0078789	212.00	286.00	147.00	236.00	248.00	173.00
FBtr0081624	5.00	9.50	4.00	11.50	12.50	5.00
FBtr0302398	5.00	9.50	4.00	11.50	12.50	5.00
FBtr0273406	0.00	0.00	0.00	0.00	0.00	0.00
FBtr0079243	22.00	41.00	31.00	16.00	22.00	10.00
FBtr0081350	27.00	30.00	21.00	5.00	20.00	8.00
FBtr0086514	2.00	8.00	4.00	4.00	3.00	2.00
FBtr0086562	0.00	0.00	1.00	1.00	0.00	0.00
FBtr0300592	0.00	0.00	0.00	0.00	0.00	0.00
FBtr0070437	156.00	260.00	129.00	350.00	411.00	221.00
FBtr0072754	449.40	534.00	323.81	513.72	582.65	362.32
FBtr0088871	4528.00	3441.00	3568.00	3515.00	3908.00	3108.00
FBtr0089548	517.00	607.00	323.00	537.00	689.00	429.00
FBtr0080415	300.00	543.00	354.00	617.00	654.00	319.00
FBtr0080414	31.00	77.00	37.00	57.00	47.00	44.00
FBtr0080413	400.00	676.00	493.00	831.00	811.00	525.00
FBtr0072874	104.00	217.00	107.00	205.00	271.00	141.00
FBtr0310556	15.00	31.00	26.00	31.00	39.00	35.00
FBtr0088041	180.00	247.00	170.00	201.00	241.00	168.00
FBtr0087732	539.00	540.00	503.00	468.00	681.00	402.00
FBtr0087612	624.00	857.00	1075.00	834.00	936.00	645.00
FBtr0075559	934.00	1118.00	862.00	1085.00	1309.00	962.00
FBtr0299880	55.00	99.00	107.00	73.00	64.00	54.00
FBtr0077830	549.00	938.00	745.00	1025.00	1092.00	652.00
FBtr0088676	96.00	140.00	49.00	114.00	135.00	87.00
FBtr0075565	105.00	175.00	95.00	193.00	255.00	141.00
FBtr0072060	42.00	70.00	35.00	43.00	52.00	24.00
FBtr0085241	682.00	855.00	494.00	901.00	1046.00	736.00
FBtr0070216	800.00	790.00	483.00	854.00	928.00	715.00
FBtr0073833	983.00	1263.00	1201.00	1203.00	1448.00	893.00
FBtr0083154	1576.00	2918.00	2422.00	3204.00	3672.00	1818.00
FBtr0345258	84.00	150.00	62.00	126.00	164.00	68.00
FBtr0083151	845.00	1314.00	626.00	1314.00	1636.00	697.00
FBtr0083150	8.00	13.00	8.00	17.00	23.00	12.00
FBtr0074789	356.00	416.00	295.00	422.00	442.00	363.00
FBtr0071294	427.00	507.00	405.00	574.00	654.00	494.00
FBtr0082114	185.00	262.00	133.00	220.00	297.00	166.00
FBtr0084496	143.00	190.00	178.00	199.00	258.00	147.00
FBtr0089488	349.00	395.00	319.00	343.00	378.00	281.00
FBtr0084252	257.00	330.00	222.00	239.00	239.00	199.00
FBtr0084103	113.00	103.00	111.00	114.00	115.00	92.00
FBtr0086951	33.00	28.00	32.00	32.00	43.00	32.00
FBtr0071285	39.00	59.00	46.00	91.00	80.00	66.00
FBtr0070946	15.00	10.00	15.00	3.00	3.00	3.00
FBtr0076208	371.00	670.00	363.00	760.00	725.00	500.00
FBtr0087766	239.00	303.00	115.00	274.00	326.00	206.00
FBtr0301807	54.00	113.00	129.00	141.00	125.00	61.00
FBtr0071622	249.00	280.00	182.00	226.00	265.00	218.00
FBtr0081978	872.00	1258.00	792.00	1201.00	1366.00	1065.00
FBtr0273257	530.00	722.00	435.00	918.00	1068.00	532.00
FBtr0299754	725.00	1065.00	646.90	1069.00	1207.00	677.00
FBtr0300351	243.00	298.00	208.00	343.00	435.00	239.00
FBtr0300596	2188.00	2262.00	2255.00	1894.00	2103.00	1506.00
FBtr0076405	1756.00	1799.00	1090.00	1761.00	2455.00	1256.00
FBtr0085772	4771.00	4782.00	5869.00	6665.00	8222.00	7314.00
FBtr0084432	873.00	739.00	901.00	871.00	987.00	769.00
FBtr0073372	87.00	150.00	158.00	179.00	168.00	127.00
FBtr0083727	1525.00	1320.00	1213.00	1447.00	1695.00	1441.00
FBtr0082931	1129.00	1240.00	1523.00	1365.00	1596.00	1328.00
FBtr0072339	1371.00	1365.00	1173.00	1512.00	1710.00	1326.00
FBtr0080167	1028.00	716.00	367.00	623.00	907.00	456.00
FBtr0079481	107.00	160.00	166.00	216.00	234.00	118.00
FBtr0083063	1899.00	1376.00	910.00	1375.00	1775.00	1320.00
FBtr0089186	8832.00	6501.00	5037.00	6801.00	8618.00	4651.00
FBtr0075446	126.00	237.00	106.00	245.00	214.00	178.00
FBtr0071438	785.00	639.00	529.00	587.00	752.00	681.00
FBtr0082180	14.00	28.00	20.00	23.00	31.00	21.00
FBtr0085539	2004.00	1707.00	1478.00	1708.00	2159.00	1635.00
FBtr0301978	23.00	36.00	16.00	36.00	38.00	36.00
FBtr0089673	49.00	71.00	38.00	33.00	43.00	21.00
FBtr0079299	44.00	64.00	39.00	34.00	57.00	25.00
FBtr0306679	571.00	680.00	332.00	654.00	764.00	519.00
FBtr0089146	446.00	560.00	406.00	504.00	609.00	323.00
FBtr0074795	1950.00	1583.00	1209.00	1735.00	2151.00	1880.00
FBtr0083381	93.00	149.00	158.00	166.00	194.00	161.00
FBtr0082910	176.00	186.00	136.00	153.00	182.00	151.00
FBtr0075357	305.00	361.00	214.00	367.00	398.00	337.00
FBtr0075819	114.00	177.00	128.00	176.00	214.00	151.00
FBtr0074073	376.00	336.00	192.00	270.00	417.00	246.00
FBtr0085897	156.00	172.00	138.00	234.00	173.00	149.00
FBtr0074897	356.00	448.00	369.00	401.00	481.00	328.00
FBtr0301701	49.00	69.00	47.00	100.00	121.00	70.00
FBtr0078413	3143.00	2355.00	2906.00	2314.00	3001.00	2319.00
FBtr0084904	342.89	546.00	418.65	852.59	843.22	478.40
FBtr0071143	279.00	281.00	274.00	167.00	228.00	111.00
FBtr0072667	116.00	115.00	69.00	115.00	158.00	97.00
FBtr0079640	93.00	92.00	91.00	83.00	118.00	85.00
FBtr0076915	1174.00	1140.00	1605.00	2409.00	2532.00	3200.00
FBtr0076914	29.00	89.00	138.00	99.00	204.00	99.00
FBtr0076925	0.00	0.00	1.00	0.00	2.00	0.00
FBtr0076591	206.00	327.00	586.00	441.00	564.00	399.00
FBtr0076913	3.00	1.00	8.00	5.00	3.00	5.00
FBtr0082780	324.00	498.00	512.00	414.00	445.00	432.00
FBtr0079685	1201.00	1463.00	1043.00	1633.00	1471.00	1119.00
FBtr0085845	199.00	309.00	221.00	279.00	277.00	216.00
FBtr0087488	37.00	67.00	29.00	55.00	71.00	64.00
FBtr0073211	389.00	585.00	369.00	930.00	1036.00	689.00
FBtr0330329	188.00	177.00	175.00	235.00	219.00	186.00
FBtr0081144	357.00	468.00	355.00	451.00	512.00	458.00
FBtr0089948	644.00	790.00	454.00	874.00	1193.00	607.00
FBtr0071607	95.00	70.00	24.00	74.00	98.00	67.00
FBtr0071606	333.00	279.00	178.00	387.00	520.00	278.00
FBtr0079500	8.00	12.00	3.97	9.00	12.21	9.33
FBtr0110767	397.00	331.00	517.00	632.00	524.00	527.00
FBtr0079155	1121.00	2120.00	3338.00	3453.00	4206.00	3485.00
FBtr0079156	396.00	847.00	1326.00	1087.00	1322.00	855.00
FBtr0079716	102.00	191.00	151.00	236.00	311.00	173.00
FBtr0080158	1025.00	1751.00	1182.00	2194.00	3880.00	2134.00
FBtr0080270	329.00	648.00	1621.00	975.00	1269.00	600.00
FBtr0081054	4752.00	12148.00	19719.00	12109.00	16052.00	14106.00
FBtr0087082	1663.00	3128.00	3617.00	2657.00	4312.00	1850.00
FBtr0087081	1177.00	2190.00	4030.00	4207.00	5742.00	3726.00
FBtr0091496	63.00	138.00	204.00	228.00	312.00	231.00
FBtr0087080	1185.00	2132.00	4333.00	2713.00	3993.00	2295.00
FBtr0110768	1111.00	1964.00	3358.00	1059.00	1400.00	514.00
FBtr0072943	242.00	476.00	758.00	450.00	810.00	603.00
FBtr0073182	288.00	507.00	1246.00	683.00	904.00	381.00
FBtr0077021	2.00	1.00	2.00	1.00	1.00	1.00
FBtr0075038	309.00	549.00	880.00	728.00	950.00	764.00
FBtr0084561	761.00	1346.00	6018.00	1609.00	1905.00	2232.00
FBtr0310089	0.00	0.00	0.00	0.00	0.00	0.00
FBtr0085609	123.00	148.00	103.00	134.00	157.00	136.00
FBtr0079077	156.00	122.00	97.00	271.00	338.00	230.00
FBtr0071051	190.00	284.00	211.00	389.00	413.00	236.00
FBtr0088699	2711.00	2849.00	2774.00	3496.00	4256.00	2944.00
FBtr0083798	26.95	53.39	77.33	32.03	59.05	35.93
FBtr0083797	50.05	103.61	57.67	101.97	145.95	74.07
FBtr0083789	61.00	71.00	33.00	85.00	105.00	69.00
FBtr0083790	151.00	179.00	117.00	95.00	138.00	113.00
FBtr0083791	31.00	62.00	35.00	56.00	86.00	34.00
FBtr0086029	701.00	1135.00	956.00	1442.00	1594.00	1235.00
FBtr0071519	5438.00	6102.00	4182.00	6625.00	8217.00	7017.00
FBtr0070822	4321.00	6565.00	5142.00	7321.00	10122.00	5736.00
FBtr0078478	3782.00	5099.00	4197.00	4330.00	6112.00	4030.00
FBtr0082785	2436.00	3044.00	2142.00	4143.00	4732.00	3738.00
FBtr0083143	580.00	274.00	172.00	265.00	285.00	172.00
FBtr0089209	67.00	92.00	90.00	92.00	87.00	73.00
FBtr0070343	1729.88	1766.97	1173.98	1716.58	2465.00	1725.00
FBtr0083380	180.00	376.00	304.00	492.00	455.00	321.00
FBtr0080555	86.00	140.00	89.00	175.00	206.00	128.00
FBtr0083174	72.00	126.00	135.00	136.00	144.00	100.00
FBtr0083373	77.00	115.00	90.00	86.00	128.00	54.00
FBtr0083991	747.00	1140.00	513.00	1117.00	1619.00	730.00
FBtr0081971	24.00	37.00	37.00	44.00	39.00	32.00
FBtr0080289	0.00	0.00	0.00	0.00	0.00	0.00
FBtr0080287	38.00	46.00	19.00	67.00	77.00	71.00
FBtr0310380	39.79	77.04	40.80	48.14	44.48	30.24
FBtr0081807	95.00	103.00	96.00	126.00	146.00	114.00
FBtr0074510	50.00	51.00	45.00	52.00	65.00	37.00
FBtr0083160	208.00	189.00	151.00	186.00	189.00	124.00
FBtr0301083	54.00	48.00	23.00	57.00	66.00	37.00
FBtr0070299	379.00	514.00	538.00	516.00	572.00	391.00
FBtr0080573	354.00	520.00	592.00	492.00	547.00	320.00
FBtr0072320	96.00	68.00	52.00	112.00	152.00	133.00
FBtr0076161	372.00	480.00	296.00	493.00	570.00	341.00
FBtr0086111	118.00	199.00	176.00	207.00	205.00	166.00
FBtr0075190	128.00	171.00	99.00	237.00	287.00	132.00
FBtr0075192	524.00	733.00	388.00	1136.00	1321.00	653.00
FBtr0075193	155.00	277.00	165.00	408.00	502.00	212.00
FBtr0082821	32.00	36.00	26.00	48.00	72.00	38.00
FBtr0082845	200.00	165.00	197.00	162.00	224.00	168.00
FBtr0087482	258.00	382.00	218.00	496.00	641.00	325.00
FBtr0100589	15868.76	14462.85	16914.49	10195.19	13446.93	11260.43
FBtr0006151	145.24	206.15	267.51	225.81	249.07	113.57
FBtr0113421	171.00	238.00	192.00	218.00	330.00	195.00
FBtr0084282	1525.00	1543.00	1589.00	1826.00	2072.00	1776.00
FBtr0082545	409.00	749.00	257.00	879.00	1008.00	525.00
FBtr0075895	257.00	335.00	299.00	390.00	447.00	363.00
FBtr0089050	89.00	140.00	94.00	116.00	141.00	78.00
FBtr0085581	25.00	44.00	10.00	42.00	40.00	28.00
FBtr0082055	48.00	78.00	59.00	80.00	88.00	72.00
FBtr0076317	540.00	709.00	530.00	689.00	827.00	568.00
FBtr0078348	205.00	259.00	244.00	262.00	353.00	285.00
FBtr0075251	1007.00	1249.00	602.00	1662.00	1846.00	970.00
FBtr0273391	264.00	384.00	273.00	422.00	482.00	357.00
FBtr0073937	660.00	1014.00	532.00	619.00	764.00	481.00
FBtr0073938	88.00	127.00	88.00	176.00	212.00	172.00
FBtr0070832	2.00	2.00	1.00	0.00	1.00	2.00
FBtr0073688	57.00	73.00	100.00	54.00	56.00	50.00
FBtr0079703	248.00	370.00	264.00	379.00	396.00	192.00
FBtr0075417	742.00	779.00	664.00	845.00	1065.00	782.00
FBtr0075421	202.00	271.00	154.00	312.00	424.00	273.00
FBtr0087428	105.00	170.00	77.00	107.00	124.00	97.00
FBtr0070913	366.00	526.00	306.00	435.00	695.00	361.00
FBtr0074030	544.00	598.00	638.00	511.00	565.00	366.00
FBtr0073016	461.00	652.00	541.00	518.00	687.00	510.00
FBtr0083378	86.00	118.00	51.00	80.00	131.00	74.00
FBtr0076017	331.00	594.00	427.00	578.00	772.00	454.00
FBtr0072163	289.00	433.00	405.00	430.00	517.00	312.00
FBtr0082330	438.00	629.00	487.00	914.00	1010.00	556.00
FBtr0087891	14.00	10.00	9.00	22.00	16.00	10.00
FBtr0079664	1057.00	1104.00	1105.00	1214.00	1177.00	1058.00
FBtr0073213	24.00	36.00	66.00	37.00	43.00	31.00
FBtr0079308	317.00	203.00	157.00	186.00	188.00	132.00
FBtr0076138	719.00	1093.00	1472.00	1215.00	1219.00	633.00
FBtr0083226	394.00	498.00	452.00	523.00	621.00	488.00
FBtr0079721	356.00	423.00	171.00	422.00	548.00	258.00
FBtr0077168	104.00	137.00	99.00	123.00	121.00	99.00
FBtr0071319	20.00	50.00	35.00	50.00	75.00	48.00
FBtr0072151	1461.00	1252.00	517.00	1406.00	1580.00	1138.00
FBtr0084994	14008.00	10788.00	14631.00	11031.00	13246.00	10222.00
FBtr0085006	395.00	678.00	448.00	1196.00	1346.00	735.00
FBtr0079806	4596.00	4695.00	3152.00	5104.00	6469.00	4099.00
FBtr0088993	1518.00	1393.00	849.00	1777.00	1953.00	1585.00
FBtr0075017	215.00	382.00	282.00	379.00	479.00	362.00
FBtr0301810	109.00	123.00	133.00	128.00	195.00	85.00
FBtr0083523	142.00	192.00	104.00	214.00	275.00	217.00
FBtr0076217	66.00	111.00	38.00	99.00	92.00	62.00
FBtr0078422	121.00	136.00	125.00	203.00	232.00	168.00
FBtr0082130	128.00	136.00	123.00	139.00	158.00	124.00
FBtr0085413	3.00	12.00	8.00	7.00	10.00	5.00
FBtr0074036	29.00	25.00	7.00	26.00	31.00	16.00
FBtr0073023	96.00	147.00	67.00	106.00	138.00	108.00
FBtr0072095	42.00	64.00	35.00	101.00	104.00	74.00
FBtr0080436	86.00	110.00	88.00	92.00	152.00	87.00
FBtr0084808	46.00	53.00	25.00	60.00	71.00	48.00
FBtr0081612	225.00	341.00	222.00	294.00	375.00	273.00
FBtr0087118	192.00	265.00	182.00	226.00	317.00	200.00
FBtr0074168	20.00	19.00	20.00	14.00	34.00	13.00
FBtr0300754	379.98	676.37	459.38	116.18	88.30	80.79
FBtr0070696	214.02	319.63	283.62	452.82	486.70	448.21
FBtr0078396	0.00	0.00	0.00	1.00	5.00	1.00
FBtr0077129	227.00	316.00	74.00	563.00	750.00	352.00
FBtr0074048	81.00	115.00	56.00	190.00	201.00	129.00
FBtr0081204	133.00	162.00	81.09	159.00	210.00	131.00
FBtr0309853	10.00	22.00	16.00	11.00	15.00	10.00
FBtr0071782	323.00	653.00	302.00	287.00	375.00	216.00
FBtr0085733	1450.00	2077.00	888.00	1430.00	1778.00	1026.00
FBtr0084048	165.00	326.00	118.00	233.00	363.00	195.00
FBtr0088520	94.00	159.00	78.00	213.00	305.00	148.00
FBtr0071783	1.00	2.00	4.00	1.00	3.00	1.00
FBtr0071781	3.00	2.00	3.00	6.00	4.00	4.00
FBtr0077086	180.00	200.00	85.00	474.00	639.00	334.00
FBtr0074794	126.00	204.00	149.00	322.00	352.00	225.00
FBtr0078462	229.00	284.00	168.00	287.00	342.00	303.00
FBtr0081618	1.00	4.00	3.00	2.00	7.00	2.00
FBtr0081460	128.00	123.00	69.00	152.00	149.00	107.00
FBtr0078134	18.00	17.00	14.00	13.00	17.00	12.00
FBtr0087828	722.00	784.00	1001.00	842.00	952.00	828.00
FBtr0113238	12.00	24.00	16.00	22.00	28.00	16.00
FBtr0073615	275.00	372.00	282.00	428.00	488.00	400.00
FBtr0086983	3623.17	7907.56	5567.15	12068.98	16829.79	7637.69
FBtr0087004	3752.83	10501.44	10570.85	17974.02	26363.21	11563.31
FBtr0087117	5.00	16.00	21.00	26.00	63.00	18.00
FBtr0080552	701.00	1166.00	740.00	1564.00	1827.00	1200.00
FBtr0080554	9.00	14.00	7.00	11.00	26.00	16.00
FBtr0100327	120.00	281.00	47.00	171.00	261.00	94.00
FBtr0088664	174.00	216.00	195.00	230.00	226.00	198.00
FBtr0072420	153.00	187.00	182.00	236.00	210.00	212.00
FBtr0074591	24.00	45.00	16.00	51.00	52.00	23.00
FBtr0089171	1048.73	1341.93	1165.57	1428.42	1371.92	974.96
FBtr0303111	1409.92	2364.81	1828.41	1986.40	1698.17	1649.22
FBtr0301413	161.00	222.00	111.00	231.00	267.00	167.00
FBtr0080728	32.00	70.00	35.00	63.00	50.00	50.00
FBtr0085611	42.00	85.00	60.00	30.00	67.00	5.00
FBtr0073425	512.00	882.00	437.00	1056.00	1298.00	811.00
FBtr0073468	75.00	97.00	57.00	95.00	119.00	55.00
FBtr0081646	103.00	103.00	81.32	83.94	85.00	54.80
FBtr0070025	366.00	454.00	171.00	395.00	469.00	328.00
FBtr0074302	223.00	275.00	172.00	360.00	430.00	304.00
FBtr0089517	896.00	1124.00	717.00	1100.00	1573.00	950.00
FBtr0082593	95.00	131.00	80.00	129.00	142.00	109.00
FBtr0085351	365.00	518.00	327.00	514.00	495.00	377.00
FBtr0084552	71.00	87.00	76.00	101.00	115.00	80.00
FBtr0080956	164.00	271.00	174.00	247.00	313.00	217.00
FBtr0075312	810.90	1073.13	688.56	1434.75	1404.93	952.75
FBtr0072626	64.00	114.00	81.00	91.00	87.00	68.00
FBtr0303874	1127.00	949.00	873.00	1104.00	1206.00	1093.00
FBtr0070109	863.00	970.00	828.00	718.00	573.00	686.00
FBtr0089420	31.00	48.00	55.00	29.00	43.00	21.00
FBtr0076250	573.00	756.00	912.00	844.00	940.00	694.00
FBtr0076103	494.00	502.00	369.00	477.00	566.00	468.00
FBtr0087560	2705.00	7618.00	2561.00	9946.94	14812.00	5160.73
FBtr0087547	35.00	65.00	30.00	50.00	68.00	32.00
FBtr0083817	208.00	237.00	157.00	226.00	294.00	208.00
FBtr0084116	21.00	36.00	28.00	44.00	48.00	22.00
FBtr0078571	1236.00	1536.00	1363.00	1705.00	2099.00	1622.00
FBtr0089192	232.00	308.00	231.00	353.00	421.00	257.00
FBtr0087375	236.00	298.00	409.00	363.00	432.00	300.00
FBtr0075981	235.00	255.00	174.00	274.00	317.00	254.00
FBtr0078539	391.00	486.00	484.00	554.00	614.00	478.00
FBtr0082364	147.00	199.00	136.00	189.00	212.00	151.00
FBtr0071293	62.00	64.00	43.00	83.00	75.00	51.00
FBtr0074178	80.00	107.00	74.00	103.00	103.00	75.00
FBtr0081752	28.00	32.00	27.00	36.00	48.00	21.00
FBtr0076543	7281.00	9334.00	5640.00	9544.00	11830.00	8865.00
FBtr0076523	266.00	435.00	279.00	511.00	592.00	364.00
FBtr0100481	182.00	294.00	401.00	337.00	432.00	232.00
FBtr0082844	11.00	20.00	11.00	25.00	38.00	11.00
FBtr0075517	100.00	137.00	83.00	150.00	144.00	127.00
FBtr0081838	42.00	81.00	58.00	84.00	94.00	67.00
FBtr0089153	91.00	106.00	162.00	118.00	126.00	111.00
FBtr0076715	68.00	86.00	90.00	114.00	116.00	92.00
FBtr0086534	0.00	1.00	1.00	3.00	1.00	1.00
FBtr0083336	199.00	303.00	203.00	365.00	429.00	325.00
FBtr0081794	101.00	145.00	183.00	161.00	165.00	133.00
FBtr0082652	250.00	297.00	197.00	306.00	387.00	235.00
FBtr0074760	104.00	110.00	77.00	134.00	168.00	94.00
FBtr0074295	347.00	463.00	328.00	621.00	700.00	363.00
FBtr0076737	185.00	279.00	213.00	261.00	352.00	210.00
FBtr0083557	149.00	232.00	148.00	284.00	283.00	232.00
FBtr0340069	259.00	465.00	326.00	562.00	538.00	382.00
FBtr0074203	77.00	87.00	47.00	92.00	101.00	65.00
FBtr0074544	40.00	50.00	12.00	57.00	43.00	33.00
FBtr0080569	421.00	544.00	303.00	595.00	791.00	564.00
FBtr0081358	185.00	270.00	230.00	261.00	276.00	208.00
FBtr0300570	57.00	85.00	97.00	83.00	103.00	64.00
FBtr0074410	10.00	18.00	13.00	32.00	31.00	25.00
FBtr0079200	83.00	108.00	58.00	115.00	163.00	82.00
FBtr0077694	152.00	286.00	176.00	260.00	349.00	232.00
FBtr0081030	4253.00	6541.00	3655.00	5777.00	4761.00	4828.00
FBtr0076599	6445.00	8671.00	4447.00	6749.00	6256.00	5284.00
FBtr0086018	361.00	369.00	254.00	395.00	430.00	345.00
FBtr0082304	111.00	114.00	93.00	134.00	152.00	99.00
FBtr0077476	23.00	38.00	29.00	48.00	63.00	42.00
FBtr0083134	84.00	131.00	101.00	161.00	166.00	125.00
FBtr0082150	57.00	67.00	58.00	75.00	85.00	79.00
FBtr0082878	8.00	12.00	6.00	21.00	24.00	17.00
FBtr0114564	57.00	69.00	39.00	76.00	73.00	68.00
FBtr0080162	34.00	51.00	33.00	51.00	43.00	41.00
FBtr0082879	4.00	13.00	9.00	6.00	13.00	6.00
FBtr0075313	455.10	626.87	335.44	528.25	594.07	374.25
FBtr0089797	19.00	32.00	29.00	33.00	43.00	25.00
FBtr0100140	303.00	411.00	236.00	411.00	502.00	281.00
FBtr0300342	486.00	589.00	440.00	578.00	564.00	432.00
FBtr0073112	26.00	39.00	27.00	25.00	28.00	25.00
FBtr0083819	255.00	281.00	191.00	282.00	361.00	259.00
FBtr0081162	246.00	336.00	149.00	435.00	524.00	282.00
FBtr0087057	13.00	19.00	12.00	19.00	20.00	12.00
FBtr0089463	1984.00	3454.00	1979.00	4603.00	5489.00	2217.00
FBtr0087784	460.00	707.00	473.00	651.00	794.00	393.00
FBtr0080919	257.00	375.00	299.00	421.00	442.00	365.00
FBtr0087219	452.00	563.00	353.00	720.00	993.00	607.00
FBtr0081699	275.00	510.00	212.00	612.00	719.00	399.00
FBtr0084744	68.00	129.00	100.00	107.00	113.00	103.00
FBtr0070575	6.00	8.00	5.00	10.00	7.00	3.00
FBtr0085316	30.00	41.00	31.00	49.00	63.00	34.00
FBtr0080234	80.00	122.00	111.00	109.00	133.00	112.00
FBtr0089578	22.00	31.00	23.00	25.00	24.00	24.00
FBtr0089387	14.00	17.00	17.00	11.00	18.00	15.00
FBtr0114455	3.00	4.00	4.00	0.00	2.00	0.00
FBtr0087493	338.00	557.00	434.00	630.00	686.00	536.00
FBtr0079362	13.00	18.00	14.00	22.00	26.00	20.00
FBtr0081079	21.00	33.00	15.00	23.00	29.00	22.00
FBtr0299831	36.00	44.00	29.00	43.00	60.00	51.00
FBtr0076480	522.00	816.00	691.00	958.00	1020.00	760.00
FBtr0086317	159.00	271.00	135.00	270.00	337.00	253.00
FBtr0077426	209.00	190.00	131.00	195.00	239.00	183.00
FBtr0339096	83.00	144.00	89.00	170.00	167.00	153.00
FBtr0070244	358.00	374.00	457.00	365.00	502.00	331.00
FBtr0086079	185.42	280.45	338.00	204.00	265.00	213.00
FBtr0075945	260.00	341.00	291.00	318.00	404.00	308.00
FBtr0113331	26.00	43.00	48.00	43.00	67.00	36.00
FBtr0074635	92.00	112.00	133.00	143.00	168.00	111.00
FBtr0300011	19.00	18.00	9.00	20.00	32.00	15.00
FBtr0081843	187.00	243.00	281.00	285.00	332.00	226.00
FBtr0085370	124.00	184.00	136.00	169.00	201.00	156.00
FBtr0085528	261.00	367.00	343.00	446.00	470.00	287.00
FBtr0078716	399.00	493.00	392.00	367.00	530.00	372.00
FBtr0076691	229.00	309.00	322.00	233.00	332.00	209.00
FBtr0081487	152.00	176.00	137.00	162.00	230.00	155.00
FBtr0072970	540.00	623.00	363.00	574.00	633.00	455.00
FBtr0075055	144.00	194.00	164.00	213.00	285.00	186.00
FBtr0077953	328.00	334.00	279.00	270.00	410.00	278.00
FBtr0083115	96.00	118.00	74.00	130.00	141.00	104.00
FBtr0071065	38.00	46.00	50.00	38.00	69.00	42.00
FBtr0084590	110.00	151.00	74.00	124.00	157.00	75.00
FBtr0086711	37.00	83.00	44.00	60.00	93.00	53.00
FBtr0071498	1684.00	1985.00	3353.00	2279.00	2853.00	2094.00
FBtr0083533	220.00	386.00	303.00	496.00	552.00	350.00
FBtr0087141	159.00	182.00	114.00	187.00	211.00	163.00
FBtr0078426	137.00	232.00	267.00	265.00	344.00	181.00
FBtr0089509	7654.00	8954.00	7715.00	8431.00	9145.00	8025.00
FBtr0087437	15.00	7.00	20.00	38.00	93.00	42.00
FBtr0087438	27.00	41.00	42.00	60.00	132.00	47.00
FBtr0305795	11.00	5.00	41.00	37.00	78.00	27.00
FBtr0083470	2.00	0.00	2.00	3.00	12.00	4.00
FBtr0078704	104.00	116.00	77.00	126.00	144.00	109.00
FBtr0299814	4.00	7.00	5.00	7.00	9.00	2.00
FBtr0083099	593.00	699.00	495.00	668.00	738.00	688.00
FBtr0077765	151.00	229.00	137.00	255.00	251.00	224.00
FBtr0073709	23.00	21.00	24.00	33.00	36.00	25.00
FBtr0073155	17.00	17.00	20.00	4.00	13.00	8.00
FBtr0085553	233.00	325.00	211.00	241.00	307.00	256.00
FBtr0074372	68.00	97.00	34.00	85.00	97.00	50.00
FBtr0077762	94.00	143.00	135.00	159.00	164.00	142.00
FBtr0074430	13.00	7.00	2.00	7.00	10.00	3.00
FBtr0074429	25.00	34.00	27.00	38.00	56.00	31.00
FBtr0080513	317.00	433.00	445.00	452.00	472.00	312.00
FBtr0082801	765.00	951.00	792.00	911.00	1011.00	804.00
FBtr0083145	52.00	77.00	41.00	137.00	124.00	117.00
FBtr0303078	21.00	39.50	33.00	50.50	58.50	43.50
FBtr0300646	104.50	165.00	110.50	196.00	184.50	144.50
FBtr0076912	9.00	13.00	6.00	20.00	20.00	7.00
FBtr0088202	6.00	3.00	4.00	4.00	2.00	2.00
FBtr0078872	6.00	6.00	2.00	5.00	0.00	3.00
FBtr0078058	7.00	9.00	2.00	3.00	9.00	6.00
FBtr0300455	4.00	8.00	1.00	10.00	18.00	8.00
FBtr0085269	38.00	54.00	41.00	55.00	79.00	48.00
FBtr0071358	16.00	28.00	30.00	37.00	37.00	28.00
FBtr0087441	47.00	78.00	56.00	93.00	94.00	66.00
FBtr0110769	837.00	1965.00	1854.00	2805.00	3547.00	3032.00
FBtr0110770	144.00	264.00	494.00	421.00	560.00	296.00
FBtr0091954	1044.00	2425.00	3608.00	3727.00	4923.00	3456.00
FBtr0076834	47.00	60.00	33.00	37.00	49.00	35.00
FBtr0076711	980.00	1518.00	1281.00	1588.00	1818.00	1227.00
FBtr0078216	471.00	622.00	601.00	654.00	759.00	595.00
FBtr0085252	496.00	637.00	451.00	769.00	819.00	734.00
FBtr0073600	48.00	74.00	31.00	93.00	106.00	77.00
FBtr0072550	31.00	56.00	30.00	58.00	70.00	58.00
FBtr0100677	13.50	21.35	9.94	17.89	20.00	16.48
FBtr0084604	275.00	392.00	218.00	354.00	408.00	309.00
FBti0059862	0.00	0.00	0.00	0.00	0.00	0.00
FBti0060022	0.00	0.00	0.00	0.00	0.00	0.00
FBti0060450	0.00	0.00	1.00	0.00	1.00	0.00
FBti0060452	0.00	0.00	0.00	0.00	0.00	0.00
FBti0060453	0.00	0.00	0.00	0.00	0.00	0.00
FBti0060454	0.00	0.00	0.00	0.00	0.00	0.00
FBti0060597	0.00	0.00	0.00	0.00	0.00	0.00
FBti0060599	5.28	12.91	10.39	2.00	3.00	0.00
FBti0060935	0.00	0.00	0.00	0.00	0.00	0.00
FBti0061065	0.00	4.00	3.00	11.00	6.00	10.00
FBti0061438	0.00	0.00	0.00	0.00	0.33	0.00
FBti0061439	0.00	0.00	0.00	0.00	0.33	0.00
FBti0061459	0.00	0.00	0.00	0.00	0.33	0.00
FBti0061721	0.00	0.00	0.00	0.00	0.00	0.00
FBti0062213	0.00	0.00	0.00	0.00	0.00	0.00
FBti0062236	1.00	0.00	0.00	0.00	0.00	0.00
FBti0062367	0.00	0.00	0.00	0.00	0.00	0.00
FBti0062385	0.00	0.00	0.00	2.00	0.00	1.00
FBti0062433	2.00	0.00	0.00	3.00	10.00	2.00
FBti0062670	0.00	1.00	0.00	3.00	4.00	0.00
FBti0062853	0.00	1.00	2.00	1.00	1.00	0.00
FBti0063173	0.00	1.00	2.00	0.00	2.00	0.00
FBti0063175	0.00	0.00	0.00	1.00	0.00	1.00
FBti0063451	0.00	0.00	0.00	0.00	0.00	0.00
FBti0063924	0.00	0.00	1.00	1.00	0.00	0.00
FBti0063941	0.00	0.00	0.00	0.00	0.00	0.00
FBti0064112	0.00	0.00	0.00	0.00	0.00	0.00
FBti0064113	0.00	0.00	0.00	0.00	0.00	0.00
FBti0064115	0.00	0.00	0.00	0.00	0.00	0.00
FBti0063104	1.00	0.00	0.00	0.00	3.00	0.00
FBti0020125	0.00	0.00	0.00	0.00	0.00	1.70
FBti0020128	0.00	0.00	0.00	0.00	0.00	0.00
FBti0020149	0.00	0.00	0.00	4.74	24.84	7.91
FBti0020157	0.00	0.00	0.00	0.00	0.00	0.00
FBti0019312	0.00	0.00	0.00	0.00	0.00	0.00
FBti0019315	0.00	0.00	0.00	0.00	0.00	0.00
FBti0019332	4.29	5.23	1.54	4.64	0.00	1.18
FBti0019358	0.00	1.12	0.00	0.00	0.00	2.62
FBti0019378	0.00	0.00	0.00	0.00	0.00	0.00
FBti0019388	0.00	0.00	0.00	0.00	0.00	0.00
FBti0019410	1.46	6.66	3.71	1.31	0.84	2.86
FBti0019426	0.00	0.00	0.00	0.00	0.00	0.00
FBti0019079	0.00	0.00	0.00	0.00	0.00	0.00
FBti0061024	0.00	0.00	0.00	0.00	0.00	0.00
FBti0019133	0.00	0.00	0.00	0.00	0.00	0.00
FBti0061417	0.00	0.00	0.00	0.00	0.00	0.00
FBti0061529	0.00	0.00	0.00	0.00	0.00	0.00
FBti0019158	0.00	0.00	0.00	0.00	0.00	0.00
FBti0019165	31.09	36.34	29.36	0.00	3.88	0.00
FBti0061699	0.00	0.00	0.00	0.00	0.00	0.00
FBti0061905	0.00	0.00	0.00	0.00	0.00	0.00
FBti0062043	0.00	0.00	0.00	0.00	0.00	0.00
FBti0062148	0.00	0.00	1.00	0.00	0.00	0.00
FBti0062242	0.00	0.00	0.00	0.00	0.00	0.00
FBti0062279	0.00	0.00	0.00	0.00	0.00	0.00
FBti0019784	0.00	0.00	0.00	0.00	0.00	0.00
FBti0062578	0.00	0.00	0.00	0.00	0.00	0.00
FBti0019223	0.00	0.00	0.00	0.00	0.00	0.00
FBti0062978	0.00	0.00	0.00	0.00	0.00	0.00
FBti0019834	0.00	0.00	2.00	0.00	0.00	0.00
FBti0063922	0.00	0.00	0.00	0.00	0.00	0.00
FBti0064059	0.00	1.00	1.00	0.00	0.00	1.00
FBti0064231	0.00	0.00	0.00	0.00	0.00	0.00
FBti0018875	0.00	0.00	0.00	1.76	0.00	0.00
FBti0019957	0.00	0.00	0.00	0.00	0.00	0.00
FBti0018876	0.00	0.00	0.00	0.00	0.00	0.00
FBti0018877	0.00	0.00	0.00	0.00	0.00	0.00
FBti0018878	0.00	0.00	0.00	0.00	0.00	0.00
FBti0019604	0.00	0.00	0.00	0.00	0.00	0.00
FBti0018879	0.00	0.00	0.00	0.00	0.00	0.00
FBti0020044	0.00	0.00	0.00	0.00	0.00	0.00
FBti0020056	0.00	0.00	0.00	2.87	0.00	1.38
FBti0020057	0.00	0.00	0.00	0.00	0.00	0.00
FBtr0071497	354.00	530.00	425.00	683.00	649.00	546.00
FBtr0077713	991.00	1181.00	1834.00	1176.00	1508.00	1210.00
FBtr0079701	1202.00	1549.00	721.00	3119.00	4160.00	3202.00
FBtr0087815	15.00	24.00	15.00	30.00	31.00	23.00
FBtr0075355	1082.00	1537.00	1361.00	1760.00	2233.00	1611.00
FBtr0071300	278.00	399.00	186.00	521.00	563.00	427.00
FBtr0086107	216.00	294.00	178.00	270.00	282.00	254.00
FBtr0086960	63.00	97.00	79.00	102.00	129.00	61.00
FBtr0073741	100.00	158.00	90.00	142.00	175.00	130.00
FBtr0087656	938.54	991.14	1336.23	723.69	1147.20	550.31
FBtr0087654	0.46	6.86	6.77	1.31	0.80	0.69
FBti0019419	0.00	0.00	0.00	0.00	0.00	0.00
FBti0019499	0.00	0.00	1.29	1.43	1.48	0.00
FBti0019099	0.00	0.00	0.00	1.43	2.97	1.45
FBti0064232	0.00	0.00	0.00	0.00	0.00	0.00
FBti0215382	0.00	0.00	0.00	0.00	0.00	0.00
FBti0019400	10.32	13.89	25.76	11.39	14.79	10.10
FBti0018880	20.68	61.85	36.95	4.75	2.75	1.45
RR00128	0.00	0.00	0.00	0.00	0.00	0.00
RR41606	0.00	1.27	0.00	0.00	0.00	0.00
RR41949	0.00	0.00	0.00	0.00	0.00	0.00
RR51478	0.00	0.00	0.00	0.00	0.00	0.00
FBti0020303	0.00	0.00	0.00	0.00	0.00	0.00
FBti0020436	1.00	0.00	0.00	0.00	0.00	0.00
FBti0062420	0.00	0.00	0.00	0.00	0.00	0.00
FBti0019843	1.00	3.00	4.00	4.00	3.00	3.00
FBti0019878	0.00	0.00	0.00	0.00	0.00	0.00
FBtr0086216	1213.00	1753.00	1652.00	2890.00	4080.00	1908.00
FBtr0079949	53.00	37.00	33.00	48.00	42.00	30.00
FBtr0084033	31.00	43.00	29.00	43.00	62.00	44.00
FBtr0080471	144.00	177.00	143.00	186.00	197.00	146.00
FBtr0077643	65.00	136.00	82.00	174.00	150.00	105.00
FBtr0082183	191.00	267.00	152.00	288.00	338.00	196.00
FBtr0077010	239.00	405.00	410.00	546.00	704.00	400.00
FBtr0075618	32.00	64.00	40.00	71.00	89.00	74.00
FBtr0113172	15.00	35.00	28.00	40.00	39.00	28.00
FBtr0074989	85.00	135.00	63.00	119.00	150.00	128.00
FBtr0089879	85.00	140.00	161.00	129.00	167.00	102.00
FBtr0085570	31.00	42.00	42.00	42.00	29.00	29.00
FBtr0072653	866.00	1481.00	1324.00	1554.00	1535.00	902.00
FBtr0072758	44.00	72.00	32.00	60.00	55.00	51.00
FBtr0080803	441.44	737.00	481.00	988.45	1063.45	738.00
FBtr0081002	272.00	335.00	309.00	373.00	425.00	303.00
FBtr0085365	418.00	583.00	502.00	582.00	618.00	576.00
FBtr0082969	46.00	86.00	50.00	105.00	106.00	110.00
FBtr0301670	56.00	66.00	35.00	48.00	54.00	55.00
FBtr0083279	73.00	110.00	130.00	127.00	172.00	103.00
FBtr0079874	18.00	29.00	15.00	40.00	44.00	29.00
FBtr0077089	312.00	365.00	280.00	285.00	348.00	271.00
FBtr0082434	33.00	44.00	30.00	227.00	165.00	231.00
FBtr0301734	39.00	47.00	65.00	53.00	54.00	47.00
FBtr0076202	22.00	37.00	24.00	27.00	35.00	10.00
FBtr0112449	8.00	9.00	18.00	10.00	11.00	11.00
FBtr0076269	14.00	23.00	26.00	29.00	48.00	19.00
FBtr0076114	75.00	103.00	74.00	86.00	110.00	68.00
FBtr0078559	8.00	20.00	7.00	13.00	17.00	13.00
FBtr0075673	0.00	0.00	1.00	0.00	0.00	0.00
FBtr0085271	17.00	15.00	4.00	15.00	27.00	9.00
FBtr0080202	20.00	29.00	14.00	34.00	25.00	15.00
FBtr0086729	26.00	21.00	13.00	67.00	98.00	44.00
FBtr0086728	90.00	88.00	64.00	80.00	77.00	29.00
FBtr0084180	67.00	89.00	52.00	123.00	139.00	80.00
FBtr0086662	30.00	53.00	31.00	76.00	108.00	55.00
FBtr0086664	29.00	20.00	17.00	24.00	58.00	13.00
FBtr0086665	343.00	364.00	464.00	308.00	500.00	352.00
FBtr0086663	56.00	36.00	82.00	42.00	46.00	11.00
FBtr0086667	13.00	8.00	24.00	17.00	19.00	12.00
FBtr0086727	45.00	22.00	150.00	18.00	20.00	5.00
FBtr0306078	2.00	1.00	7.00	1.00	5.00	4.00
FBtr0086666	62.00	88.00	76.00	34.00	44.00	18.00
FBtr0084182	103.00	97.00	28.00	69.00	160.00	80.00
FBtr0088632	15.91	17.08	14.82	56.01	49.79	31.42
FBtr0089021	171.00	255.00	160.00	248.00	247.00	203.00
FBtr0072302	32.00	55.00	45.00	37.00	29.00	37.00
FBtr0075621	0.00	0.00	0.00	0.00	0.00	0.00
FBtr0079488	65.00	84.00	75.00	100.00	114.00	109.00
FBtr0085394	30.00	63.00	35.00	79.00	82.00	70.00
FBtr0077116	131.00	189.00	110.00	152.00	184.00	133.00
FBtr0083452	58.00	73.00	48.00	71.00	86.00	57.00
FBtr0073693	78.00	106.00	61.00	132.00	165.00	114.00
FBtr0072760	0.00	1.00	0.00	3.00	2.00	1.00
FBtr0075527	236.00	335.00	182.00	318.00	327.00	239.00
FBtr0082239	1102.00	1504.00	1096.00	1734.00	1848.00	1273.00
FBtr0079566	1515.00	1925.00	2650.00	1547.00	1838.00	1352.00
FBtr0307301	550.00	714.00	479.00	841.00	914.00	724.00
FBtr0073806	4.00	5.00	1.00	7.00	10.00	3.00
FBtr0079615	188.00	223.00	176.00	227.00	267.00	193.00
FBtr0070878	1.00	1.00	3.00	2.00	3.00	3.00
FBtr0080893	349.00	480.00	530.00	445.00	482.00	425.00
FBtr0079069	144.00	240.00	181.00	267.00	224.00	258.00
FBtr0085465	42.00	85.00	43.00	123.00	106.00	116.00
FBtr0086032	40.00	75.00	50.00	73.00	71.00	69.00
FBtr0088077	46.00	85.00	42.00	64.00	95.00	50.00
FBtr0080044	310.00	484.00	427.00	812.00	837.00	584.00
FBtr0303036	46.00	61.00	31.00	62.00	62.00	44.00
FBti0019626	9.70	50.36	29.22	26.76	13.71	2.61
FBti0019283	9.45	0.00	14.79	7.35	17.85	26.68
FBti0019305	1.94	10.81	37.54	22.38	11.78	9.44
FBti0019408	6.43	0.00	0.00	0.00	0.00	0.00
FBti0060868	0.00	0.00	0.00	0.00	0.00	0.00
FBti0019119	13.72	18.16	27.65	0.00	0.00	0.00
FBti0019128	1.18	1.90	1.68	0.00	0.00	0.00
FBti0019132	0.00	0.00	0.00	2.87	0.00	2.52
FBti0061325	0.00	0.00	0.00	0.00	0.00	0.00
FBti0061326	0.00	0.00	0.00	0.00	0.00	0.00
FBti0061637	0.00	0.00	0.00	0.00	0.00	0.00
FBti0062106	0.00	0.08	0.00	0.17	0.33	0.52
FBti0062108	0.00	0.00	0.00	0.00	0.00	0.00
FBti0062170	0.00	0.00	0.00	0.00	0.00	0.00
FBti0062382	0.00	0.00	0.00	0.00	0.00	0.00
FBti0062383	0.00	0.00	0.00	2.59	3.73	5.04
FBti0019236	0.00	0.00	0.00	4.02	0.00	0.00
FBti0215286	0.00	0.00	0.00	0.00	6.43	6.85
FBti0215383	0.00	0.00	0.00	0.00	0.00	0.00
FBti0019593	0.00	0.00	4.98	0.00	0.00	0.00
FBti0018882	45.28	21.43	43.72	35.51	26.79	30.76
FBti0018883	0.00	0.00	0.00	0.00	0.00	1.17
FBti0018884	2.35	1.34	1.42	8.34	2.54	4.63
FBti0018881	0.00	0.00	0.00	13.01	7.85	6.45
FBtr0084131	0.00	0.00	0.00	1.00	0.00	0.00
FBtr0340363	71.15	79.13	77.54	91.13	120.10	84.11
FBtr0071350	142.00	181.00	135.00	191.00	237.00	155.00
FBtr0084111	7.00	6.00	10.00	5.00	6.00	5.00
FBtr0079788	73.00	140.00	86.00	162.00	176.00	92.00
FBtr0299791	277.00	379.00	290.00	478.00	549.00	396.00
FBtr0073400	0.00	1.00	0.00	1.00	2.00	2.00
FBtr0080539	557.00	817.00	501.00	691.00	790.00	499.00
FBtr0088215	541.00	899.00	756.00	1091.00	1125.00	874.00
FBtr0335284	35.00	55.00	49.00	63.00	76.00	62.00
FBtr0071517	111.00	175.00	123.00	292.00	308.00	191.00
FBtr0305335	24.00	39.00	26.00	47.00	82.00	37.00
FBtr0076001	420.00	666.00	596.00	584.00	716.00	335.00
FBtr0071222	253.00	303.00	240.00	326.00	422.00	271.00
FBtr0084732	154.00	225.00	155.00	205.00	245.00	112.00
FBtr0305336	30.00	38.00	25.00	53.00	80.00	58.00
FBtr0113313	0.00	1.00	1.00	0.00	1.00	0.00
FBtr0082179	335.00	358.00	353.00	279.00	315.00	247.00
FBtr0084235	2.00	2.00	4.00	6.00	2.00	3.00
FBtr0085133	93.00	84.00	85.00	68.00	78.00	49.00
FBtr0081958	61.00	74.00	59.00	56.00	85.00	45.00
FBtr0088338	1630.00	1781.00	1228.00	1571.00	2120.00	1413.00
FBtr0300019	15.00	21.00	22.00	27.00	18.00	16.00
FBtr0071386	123.00	163.00	162.00	17.00	21.00	29.00
FBtr0084161	578.31	841.31	515.11	623.88	649.51	540.85
FBtr0071052	16.00	6.00	10.00	12.00	15.00	4.00
FBtr0084333	10.00	8.00	12.00	22.00	20.00	10.00
FBtr0304043	8.00	9.00	2.00	7.00	8.00	2.00
FBtr0076037	1.00	1.00	0.00	1.00	2.00	1.00
FBtr0079540	33.00	48.00	39.00	54.00	49.00	35.00
FBtr0113232	8.00	18.00	9.00	19.00	17.00	6.00
FBtr0086893	17.00	16.00	15.00	27.00	16.00	24.00
FBtr0082762	297.00	344.00	439.00	430.00	444.00	348.00
FBtr0085975	11.00	11.00	11.00	21.00	25.00	23.00
FBtr0299681	7.00	8.00	5.00	4.00	7.00	9.00
FBtr0113003	9.00	11.00	6.00	17.00	20.00	8.00
FBtr0084290	325.00	541.00	253.00	644.00	783.00	514.00
FBtr0071289	482.00	692.00	452.00	702.00	816.00	515.00
FBtr0083337	430.00	723.00	346.00	733.00	866.00	570.00
FBtr0080411	294.00	560.00	291.00	552.00	670.00	381.00
FBtr0087987	496.00	754.00	351.00	739.00	922.00	505.00
FBtr0074086	365.00	502.00	228.00	458.00	557.00	349.00
FBtr0081918	322.00	484.00	280.00	515.00	587.00	448.00
FBtr0088683	404.00	771.00	431.00	770.00	850.00	517.00
FBtr0347413	93.38	123.00	115.03	153.00	127.00	85.00
FBtr0081824	480.00	706.00	419.00	642.00	793.00	506.00
FBtr0074301	152.00	235.00	159.00	206.00	270.00	191.00
FBtr0073437	46.00	62.00	48.00	71.00	81.00	55.00
FBtr0085645	244.00	331.00	147.00	209.00	229.00	133.00
FBtr0085315	24.00	46.00	17.00	8.00	14.00	7.00
FBtr0082507	9.00	18.00	23.00	38.00	33.00	17.00
FBtr0085319	224.00	279.00	244.00	309.00	321.00	278.00
FBtr0082567	29.00	53.00	35.00	68.00	72.00	74.00
FBtr0479853	34.00	59.00	36.00	36.00	43.00	36.00
FBtr0081236	93.00	97.00	69.00	116.00	127.00	101.00
FBtr0081591	70.00	155.00	147.00	51.00	67.00	47.00
FBtr0077544	40.00	59.00	46.00	63.00	79.00	45.00
FBtr0082606	0.00	5.00	1.00	1.00	3.00	2.00
FBtr0082614	50.00	78.00	86.00	93.00	84.00	83.00
FBtr0473577	23.00	47.00	47.00	84.00	83.00	55.00
FBtr0086521	15.00	27.00	5.00	20.00	30.00	12.00
FBtr0081576	72.00	92.00	74.00	113.00	114.00	101.00
FBtr0081605	271.00	476.00	376.00	587.00	674.00	530.00
FBtr0086522	64.00	97.00	62.00	143.00	152.00	81.00
FBtr0076935	171.00	301.00	147.00	226.00	236.00	154.00
FBtr0076937	440.00	748.00	464.00	957.00	1038.00	635.00
FBtr0081611	63.00	62.00	48.00	58.00	78.00	75.00
FBtr0086523	6.00	4.00	2.00	2.00	3.00	3.00
FBtr0076939	102.00	103.00	59.00	97.00	102.00	65.00
FBtr0076940	4068.00	5622.00	4376.00	6739.00	6990.00	5762.00
FBtr0086524	1.00	2.00	0.00	1.00	1.00	1.00
FBtr0081744	79.00	159.00	84.00	137.00	181.00	102.00
FBtr0075820	430.00	709.00	504.00	895.00	1001.00	522.00
FBtr0082603	1787.24	2266.46	1161.31	1993.47	2085.43	1729.45
FBtr0100525	4669.76	2123.54	1287.69	3334.53	2669.57	3146.55
FBtr0081563	74.00	120.00	110.00	100.00	136.00	80.00
FBtr0087486	26.00	29.00	27.00	37.00	49.00	35.00
FBtr0075824	115.00	178.00	87.00	188.00	231.00	114.00
FBtr0082686	308.00	548.00	372.00	651.00	683.00	361.00
FBtr0081247	120.00	187.00	83.00	163.00	213.00	132.00
FBtr0081248	65.00	111.00	60.00	87.00	69.00	65.00
FBtr0087433	38.00	78.00	53.00	64.00	85.00	62.00
FBtr0075853	0.00	2.00	0.00	2.00	4.00	1.00
FBtr0076987	19.00	24.00	20.00	26.00	20.00	18.00
FBtr0087471	37.00	88.00	28.00	68.00	91.00	83.00
FBtr0075854	0.00	0.00	0.00	2.00	2.00	3.00
FBtr0077009	6.00	19.00	10.00	13.00	16.00	4.00
FBtr0084417	670.00	1023.00	1017.00	1658.00	1591.00	1157.00
FBtr0081277	57.00	118.00	61.00	112.00	147.00	72.00
FBtr0075864	191.00	324.00	256.00	419.00	472.00	300.00
FBtr0084421	175.00	310.00	223.00	350.00	395.00	226.00
FBtr0084424	376.00	585.00	439.00	754.00	766.00	554.00
FBtr0084486	11.00	16.00	19.00	15.00	23.00	16.00
FBtr0273191	1.00	0.00	0.00	0.00	0.00	0.00
FBtr0084481	95.00	160.00	181.00	92.00	147.00	81.00
FBtr0083235	91.00	114.00	54.00	162.00	215.00	129.00
FBtr0081284	28.00	42.00	32.00	43.00	64.00	31.00
FBtr0081285	49.00	38.00	31.00	29.00	45.00	36.00
FBtr0302930	67.00	71.00	34.00	57.00	64.00	55.00
FBtr0087446	78.00	94.00	64.00	88.00	116.00	103.00
FBtr0084461	90.00	98.00	48.00	136.00	139.00	91.00
FBtr0087462	46.00	70.00	46.00	72.00	81.00	56.00
FBtr0081069	63.00	69.00	36.00	93.00	104.00	60.00
FBtr0084463	42.00	47.00	40.00	45.00	60.00	47.00
FBtr0075861	20.00	19.00	10.00	14.00	25.00	18.00
FBtr0077012	245.00	382.00	185.00	348.00	340.00	234.00
FBtr0345300	6.00	6.00	5.00	12.00	12.00	8.00
FBtr0081207	588.00	731.00	423.00	713.00	897.00	598.00
FBtr0290212	43.00	48.00	37.00	61.00	69.00	40.00
FBtr0084475	2111.00	3636.00	1826.00	4794.00	5699.00	2267.00
FBtr0084476	1341.00	2010.00	1471.00	2579.00	2721.00	1720.00
FBtr0087408	8.00	9.00	4.00	13.00	18.00	18.00
FBtr0083222	1.00	1.00	4.00	0.00	1.00	4.00
FBtr0087421	48.00	79.00	64.00	109.00	112.00	114.00
FBtr0113149	62.00	84.00	38.00	67.00	73.00	55.00
FBtr0078648	0.00	0.00	1.00	0.00	0.00	0.00
FBtr0081085	48.00	68.00	43.00	61.00	68.00	41.00
FBtr0081717	67.00	95.00	55.00	91.00	126.00	65.00
FBtr0081710	160.00	295.00	172.00	364.00	371.00	270.00
FBtr0084445	19.00	28.00	32.00	28.00	33.00	13.00
FBtr0114504	2.00	3.00	0.00	3.00	7.00	4.00
FBtr0071671	338.00	524.00	384.00	482.00	607.00	320.00
FBtr0083324	104.00	129.00	126.00	173.00	262.00	151.00
FBtr0300677	242.00	410.00	365.00	638.00	628.00	408.00
FBtr0071660	186.00	260.00	165.00	278.00	308.00	252.00
FBtr0083356	21.00	33.00	21.00	32.00	51.00	32.00
FBtr0072109	19.00	31.50	46.00	130.50	161.00	96.90
FBtr0081072	61.00	97.00	60.00	118.00	111.00	84.00
FBtr0081095	13.00	16.00	12.00	17.00	27.00	10.00
FBtr0081276	20.00	34.00	87.00	36.00	51.00	26.00
FBtr0081096	102.00	133.00	93.00	113.00	119.00	71.00
FBtr0072288	21.00	22.00	12.00	5.00	25.00	16.00
FBtr0083358	148.00	171.00	184.00	217.00	252.00	202.00
FBtr0081097	51.00	54.00	26.00	112.00	130.00	79.00
FBtr0081098	97.00	109.00	81.00	122.00	160.00	81.00
FBtr0071840	55.00	101.00	90.00	105.00	74.00	71.00
FBtr0083360	268.00	194.00	114.00	140.00	290.00	121.00
FBtr0073602	115.00	198.00	83.00	255.00	287.00	162.00
FBtr0301647	63.00	73.00	70.00	89.00	107.00	83.00
FBtr0331589	23.00	15.00	8.00	18.00	29.00	15.00
FBtr0114451	288.00	348.00	274.00	338.00	394.00	259.00
FBtr0300062	12.00	7.00	6.00	9.00	13.00	2.00
FBtr0273204	38.00	59.00	43.00	45.00	52.00	35.00
FBtr0073590	45.00	48.00	21.00	45.00	32.00	37.00
FBtr0084446	787.00	1190.00	737.00	1438.00	1729.00	1046.00
FBtr0081259	92.00	168.00	70.00	169.00	185.00	135.00
FBtr0084458	74.00	92.00	47.00	105.00	106.00	102.00
FBtr0081128	101.00	120.00	111.00	143.00	182.00	85.00
FBtr0089628	571.00	799.00	535.00	936.00	1420.00	743.00
FBtr0342991	34.00	59.00	45.00	60.00	54.00	61.00
FBtr0347209	20.00	18.00	23.00	17.00	19.00	23.00
FBtr0110773	3.00	7.00	5.00	7.00	6.00	7.00
FBtr0083237	1588.00	2444.00	1436.00	2678.00	3436.00	1478.00
FBtr0081080	377.00	517.00	322.00	531.00	637.00	425.00
FBtr0086091	206.00	246.00	226.00	265.00	293.00	221.00
FBtr0075954	18.00	31.00	40.00	45.00	50.00	46.00
FBtr0084867	149.00	212.00	98.00	213.00	302.00	126.00
FBtr0081132	66.00	85.00	57.00	73.00	80.00	79.00
FBtr0081134	55.00	99.00	97.00	97.00	106.00	60.00
FBtr0071690	1093.00	1214.00	1398.00	1077.00	1276.00	1146.00
FBtr0081820	109.00	151.00	101.00	150.00	153.00	119.00
FBtr0086305	150.00	172.00	116.00	171.00	204.00	123.00
FBtr0300685	46.00	48.00	42.00	72.00	76.00	53.00
FBtr0088468	46.00	81.00	75.00	114.00	86.00	82.00
FBtr0081325	101.00	142.00	110.00	165.00	220.00	165.00
FBtr0081290	35.00	30.00	13.00	37.00	40.00	29.00
FBtr0086094	174.00	289.00	220.00	253.00	282.00	188.00
FBtr0081291	14.00	12.00	16.00	19.00	19.00	18.00
FBtr0077063	123.00	291.00	499.00	340.00	373.00	284.00
FBtr0077064	11.00	29.00	16.00	21.00	23.00	13.00
FBtr0081146	143.00	153.00	61.00	223.00	179.00	165.00
FBtr0077066	1783.00	3076.00	1574.00	4007.00	5073.00	3222.00
FBtr0086561	0.00	0.00	0.00	0.00	1.00	0.00
FBtr0077068	416.00	993.00	611.00	719.00	973.00	536.00
FBtr0077070	177.00	188.00	123.00	169.00	190.00	172.00
FBtr0081312	3.00	11.00	4.00	12.00	10.00	12.00
FBtr0077077	47.00	67.00	48.00	73.00	94.00	77.00
FBtr0114644	8.00	26.00	18.00	29.00	19.00	19.00
FBtr0081148	405.00	602.00	362.00	567.00	605.00	489.00
FBtr0071699	22.00	56.00	216.00	90.00	87.00	75.00
FBtr0081150	20.00	19.00	11.00	25.00	20.00	26.00
FBtr0071619	25.00	36.00	25.00	42.00	48.00	24.00
FBtr0307385	157.00	283.00	208.00	204.00	221.00	172.00
FBtr0078310	217.00	334.00	272.00	478.00	504.00	359.00
FBtr0078297	271.00	383.00	246.00	372.00	489.00	212.00
FBtr0114505	665.00	851.00	357.00	878.00	1423.00	721.00
FBtr0084864	638.00	1023.00	680.00	749.00	1047.00	556.00
FBtr0075512	117.00	180.00	182.00	205.00	207.00	98.00
FBtr0071541	849.00	1173.00	501.00	1135.00	1616.00	847.00
FBtr0071524	313.00	413.00	288.00	407.00	438.00	393.00
FBtr0084857	355.00	415.00	268.00	535.00	674.00	408.00
FBtr0084853	175.00	236.00	151.00	576.00	658.00	437.00
FBtr0071174	118.00	141.00	84.00	109.00	135.00	86.00
FBtr0289942	4.00	5.00	3.00	26.00	36.00	11.00
FBtr0084852	113.00	170.00	144.00	267.00	316.00	239.00
FBtr0081155	537.00	809.00	447.00	994.00	1083.00	624.00
FBtr0084851	89.00	148.00	119.00	154.00	182.00	74.00
FBtr0078323	673.00	928.00	449.00	1004.00	1127.00	611.00
FBtr0081122	725.00	481.00	312.00	660.00	646.00	603.00
FBtr0077121	843.00	1315.00	688.00	1311.00	1468.00	917.00
FBtr0078326	17.00	23.00	17.00	23.00	18.00	12.00
FBtr0078327	61.00	36.00	25.00	35.00	47.00	32.00
FBtr0078333	55.00	73.00	48.00	114.00	161.00	80.00
FBtr0078284	149.00	241.00	245.00	336.00	362.00	168.00
FBtr0078266	366.00	632.00	386.00	829.00	904.00	436.00
FBtr0077128	1.00	0.00	1.00	1.00	2.00	0.00
FBtr0273221	0.00	0.00	0.00	0.00	0.00	0.00
FBtr0074400	0.00	0.00	0.00	0.00	0.00	0.00
FBtr0081120	676.00	1084.00	778.00	1004.00	1084.00	1077.00
FBtr0089314	384.18	511.33	365.38	558.51	610.65	412.47
FBtr0075956	397.00	611.00	547.00	981.00	832.00	641.00
FBtr0081191	196.00	374.00	552.00	247.00	468.00	281.00
FBtr0081190	243.00	415.00	280.00	368.00	498.00	280.00
FBtr0081323	66.00	75.00	38.00	89.00	104.00	73.00
FBtr0081324	261.00	370.00	215.00	369.00	388.00	295.00
FBtr0089321	100.00	133.00	89.00	216.00	272.00	196.00
FBtr0075972	21.00	38.00	20.00	20.00	30.00	16.00
FBtr0081183	271.00	559.00	421.00	648.00	813.00	341.00
FBtr0081378	43.00	81.00	102.00	72.00	113.00	91.00
FBtr0075971	36.00	41.00	54.00	25.00	21.00	23.00
FBtr0075975	161.00	156.00	159.00	252.00	261.00	300.00
FBtr0075976	166.00	260.00	155.00	407.00	449.00	280.00
FBtr0113167	33.00	55.00	27.00	31.00	42.00	25.00
FBtr0084848	41.00	40.00	35.00	48.00	56.00	37.00
FBtr0077181	70.00	98.00	98.00	103.00	104.00	59.00
FBtr0081303	632.00	586.00	782.00	755.00	925.00	852.00
FBtr0075957	18.00	42.00	39.00	46.00	55.00	32.00
FBtr0084542	88.00	130.00	83.00	220.00	201.00	138.00
FBtr0081171	14.00	22.00	12.00	22.00	16.00	15.00
FBtr0081174	145.00	208.00	138.00	205.00	278.00	207.00
FBtr0075817	31.00	54.00	39.00	74.00	75.00	61.00
FBtr0075855	26.00	24.00	24.00	24.00	30.00	21.00
FBtr0089323	59.00	66.00	42.00	91.00	127.00	99.00
FBtr0343848	97.00	158.00	138.00	157.00	245.00	160.00
FBtr0344527	46.00	60.00	34.00	115.00	141.00	84.00
FBtr0087250	766.00	1260.00	1659.00	1817.00	1774.00	1142.00
FBtr0086585	1540.00	1784.00	895.00	1472.00	1794.00	1256.00
FBtr0302487	8.00	8.00	8.00	10.00	14.00	8.00
FBtr0078925	66.00	95.00	25.00	72.00	86.00	62.00
FBtr0081341	77.00	73.00	53.00	98.00	101.00	63.00
FBtr0075900	50.00	121.00	60.00	111.00	119.00	101.00
FBtr0075871	257.00	451.00	266.00	671.00	745.00	405.00
FBtr0081196	159.00	276.00	169.00	317.00	336.00	239.00
FBtr0075903	101.00	198.00	198.00	249.00	202.00	196.00
FBtr0071187	114.00	215.00	107.00	254.00	296.00	143.00
FBtr0086919	28.00	55.00	34.00	5.00	6.00	6.00
FBtr0078587	22.00	25.00	22.00	42.00	29.00	32.00
FBtr0070536	39.00	103.00	47.00	81.00	108.00	71.00
FBtr0087748	112.00	117.00	133.00	129.00	169.00	115.00
FBtr0070526	52.00	113.00	81.00	99.00	133.00	66.00
FBtr0070568	69.00	56.00	52.00	75.00	83.00	49.00
FBtr0070569	104.00	159.00	143.00	119.00	152.00	95.00
FBtr0070591	80.00	73.00	60.00	47.00	43.00	41.00
FBtr0076366	117.00	180.00	165.00	251.00	205.00	205.00
FBtr0087720	0.00	0.00	0.00	0.00	13.00	0.00
FBtr0086339	29.00	44.00	35.00	88.00	95.00	57.00
FBtr0085943	34.00	59.00	67.00	73.00	82.00	35.00
FBtr0080800	74.00	156.00	130.00	167.00	188.00	120.00
FBtr0082795	895.00	1366.00	957.00	1737.00	1939.00	928.00
FBtr0084713	418.00	724.00	474.00	763.00	882.00	376.00
FBtr0073164	0.00	0.00	1.00	0.00	0.00	0.00
FBtr0080522	700.00	1197.00	910.00	1429.00	1539.00	995.00
FBtr0073139	269.00	470.00	366.00	671.00	656.00	446.00
FBtr0073171	705.00	907.00	924.00	934.00	1044.00	851.00
FBtr0083654	4.00	12.00	6.00	7.00	10.00	6.00
FBtr0073173	79.00	122.00	100.00	96.00	135.00	109.00
FBtr0077848	109.00	139.00	107.00	119.00	152.00	123.00
FBtr0083950	35.00	78.00	29.00	57.00	83.00	39.00
FBtr0083864	52.00	108.00	82.00	125.00	133.00	118.00
FBtr0082410	68.00	97.00	71.00	79.00	106.00	78.00
FBtr0332449	158.00	214.00	178.00	144.00	119.00	123.00
FBtr0081787	52.00	67.00	27.00	85.00	85.00	59.00
FBtr0072205	28.00	24.00	30.00	35.00	34.00	26.00
FBtr0076029	60.00	103.00	108.00	114.00	165.00	84.00
FBtr0082685	17.00	37.00	27.00	56.00	41.00	27.00
FBtr0089630	79.00	118.00	78.00	141.00	194.00	102.00
FBtr0086808	1502.00	2524.00	2392.00	3377.00	4493.00	2324.00
FBtr0086807	175.00	366.00	498.00	603.00	792.00	515.00
FBtr0086745	35.00	36.00	15.00	42.00	56.00	33.00
FBtr0086749	47.00	60.00	58.00	75.00	93.00	48.00
FBtr0077218	2.00	1.00	0.00	0.00	0.00	0.00
FBtr0081739	156.00	240.00	184.00	362.00	387.00	275.00
FBtr0336480	68.00	78.00	59.00	69.00	64.00	57.00
FBtr0071150	195.00	312.00	192.00	430.00	529.00	313.00
FBtr0086705	7.00	14.00	16.00	15.00	11.00	8.00
FBtr0089545	28.00	84.00	48.00	68.00	84.00	81.00
FBtr0086859	335.00	517.00	459.00	764.00	704.00	551.00
FBtr0086895	93.00	108.00	88.00	207.00	238.00	177.00
FBtr0086909	315.00	477.00	437.00	564.00	664.00	444.00
FBtr0075936	20.00	42.00	91.00	45.00	32.00	30.00
FBtr0081369	369.00	460.00	403.00	599.00	697.00	429.00
FBtr0075938	164.00	236.00	168.00	253.00	283.00	207.00
FBtr0081367	38.00	50.00	20.00	36.00	50.00	25.00
FBtr0086990	176.00	346.00	312.00	445.00	413.00	390.00
FBtr0086997	0.00	0.00	0.00	0.00	0.00	0.00
FBtr0071153	229.00	405.00	248.00	490.00	525.00	309.00
FBtr0071157	29.00	55.00	28.00	54.00	42.00	38.00
FBtr0071263	12.00	14.00	10.90	23.00	53.00	28.00
FBtr0075946	197.00	343.00	281.00	394.00	522.00	326.00
FBtr0071356	36.37	44.82	55.13	87.73	79.85	33.00
FBtr0100354	64.00	99.00	59.00	88.00	87.00	62.00
FBtr0078631	143.00	211.00	133.00	195.00	189.00	152.00
FBtr0075919	202.00	272.00	245.00	327.00	332.00	303.00
FBtr0073837	13.00	21.00	19.00	18.00	10.00	14.00
FBtr0073836	54.00	103.00	55.00	147.00	145.00	86.00
FBtr0113195	189.00	233.00	208.00	110.00	91.00	106.00
FBtr0086464	70.00	95.00	79.00	111.00	118.00	108.00
FBtr0086472	283.00	469.00	256.00	632.00	661.00	414.00
FBtr0079136	11.00	17.00	6.00	10.00	16.00	13.00
FBtr0078909	42.00	71.00	63.00	80.00	99.00	69.00
FBtr0079135	114.00	166.00	129.00	181.00	187.00	152.00
FBtr0306841	104.00	223.00	103.00	458.00	593.00	321.00
FBtr0081816	149.00	279.00	141.00	275.00	336.00	208.00
FBtr0078334	361.00	678.00	459.00	938.00	1453.00	561.00
FBtr0300692	2.00	3.00	1.00	2.00	2.00	0.00
FBtr0086313	64.00	88.00	44.00	128.00	147.00	102.00
FBtr0081645	153.00	191.00	88.00	176.00	258.00	126.00
FBtr0079291	531.00	699.00	471.00	632.00	802.00	498.00
FBtr0081821	36.00	66.00	60.00	69.00	67.00	49.00
FBtr0089045	171.00	290.00	192.00	350.00	392.00	276.00
FBtr0073854	232.00	449.00	276.00	541.00	593.00	418.00
FBtr0084712	22.00	23.00	12.00	30.00	50.00	14.00
FBtr0089221	194.00	272.00	225.00	244.00	252.00	151.00
FBtr0089222	26.00	60.00	36.00	85.00	82.00	40.00
FBtr0073656	1.00	1.00	0.00	1.00	1.00	3.00
FBtr0084710	304.00	364.00	1047.00	286.00	581.00	232.00
FBtr0073827	30.00	23.00	11.00	40.00	26.00	27.00
FBtr0086315	72.00	69.00	65.00	94.00	115.00	87.00
FBtr0073446	152.00	248.00	204.00	260.00	294.00	179.00
FBtr0078552	83.00	138.00	49.00	124.00	141.00	81.00
FBtr0086231	69.00	95.00	81.00	144.00	148.00	112.00
FBtr0113047	21.00	36.00	126.00	65.00	78.00	53.00
FBtr0113048	15.00	39.00	56.00	42.00	54.00	54.00
FBtr0073481	358.00	417.00	248.00	476.00	510.00	468.00
FBtr0088971	51.00	69.00	30.00	64.00	78.00	42.00
FBtr0088974	521.00	887.00	765.00	1176.00	1187.00	995.00
FBtr0088975	72.00	85.00	59.00	76.00	69.00	55.00
FBtr0078779	3.00	6.00	4.00	6.00	9.00	3.00
FBtr0078558	10.00	47.00	42.00	74.00	114.00	57.00
FBtr0073818	87.00	109.00	84.00	149.00	165.00	138.00
FBtr0088998	269.00	446.00	287.00	570.00	601.00	499.00
FBtr0089004	89.00	156.00	108.00	210.00	246.00	125.00
FBtr0079165	710.00	551.00	421.00	714.00	741.00	639.00
FBtr0079168	56.00	149.00	121.00	141.00	163.00	73.00
FBtr0073819	940.00	1032.00	758.00	736.00	1132.00	790.00
FBtr0089194	387.00	477.00	407.00	439.00	433.00	292.00
FBtr0073812	44.00	54.00	53.00	45.00	50.00	24.00
FBtr0086248	1.00	0.00	0.00	0.00	1.00	0.00
FBtr0078774	91.00	104.00	59.00	95.00	122.00	97.00
FBtr0073811	28.00	45.00	14.00	53.00	81.00	36.00
FBtr0073809	8.00	6.00	9.00	6.00	10.00	5.00
FBtr0084715	164.00	220.00	136.00	234.00	249.00	139.00
FBtr0071786	6.00	12.00	10.00	13.00	13.00	11.00
FBtr0073805	69.00	82.00	49.00	81.00	106.00	62.00
FBtr0086254	41.00	52.00	32.00	45.00	57.00	39.00
FBtr0088868	24.00	30.00	21.00	30.00	66.00	41.00
FBtr0290122	2.00	4.00	1.00	6.00	6.00	7.00
FBtr0086299	134.00	133.00	70.00	97.00	126.00	103.00
FBtr0086005	59.00	60.00	50.00	41.00	60.00	41.00
FBtr0078546	147.00	201.00	140.00	294.00	359.00	202.00
FBtr0077273	145.00	228.00	142.00	310.00	351.00	172.00
FBtr0078841	162.00	181.00	118.00	260.00	255.00	138.00
FBtr0078536	86.00	147.00	122.00	145.00	257.00	131.00
FBtr0078458	155.00	235.00	211.00	238.00	238.00	216.00
FBtr0078430	177.00	238.00	164.00	311.00	400.00	244.00
FBtr0078429	299.00	395.00	278.00	588.00	599.00	354.00
FBtr0075891	158.00	287.00	137.00	386.00	404.00	254.00
FBtr0086525	27.00	42.00	36.00	22.00	32.00	16.00
FBtr0075872	251.00	496.00	177.00	542.00	635.00	267.00
FBtr0075873	4.00	7.00	5.00	6.00	2.00	1.00
FBtr0075875	193.00	246.00	320.00	226.00	267.00	259.00
FBtr0071765	6.00	7.00	2.00	10.00	5.00	13.00
FBtr0071769	158.00	178.00	93.00	216.00	306.00	146.00
FBtr0075887	19.00	40.00	17.00	33.00	49.00	19.00
FBtr0081779	54.00	91.00	92.00	85.00	89.00	50.00
FBtr0078870	132.00	208.00	150.00	204.00	292.00	146.00
FBtr0071773	199.00	388.00	226.00	517.00	585.00	319.00
FBtr0071224	73.00	134.00	92.00	130.00	160.00	140.00
FBtr0071819	84.00	176.00	184.00	263.00	246.00	155.00
FBtr0072090	0.00	0.00	0.00	3.00	7.00	1.00
FBtr0301160	17.00	25.00	19.00	31.00	22.00	29.00
FBtr0078406	441.00	636.00	335.00	525.00	661.00	328.00
FBtr0335451	2.00	0.00	0.00	2.00	0.00	1.00
FBtr0085741	25.00	39.00	29.00	47.00	55.00	32.00
FBtr0085739	15.00	28.00	15.00	23.00	27.00	20.00
FBtr0290242	54.00	118.00	103.00	126.00	133.00	124.00
FBtr0079315	653.00	1016.00	917.00	1442.00	1434.00	992.00
FBtr0085789	44.00	67.00	55.00	64.00	78.00	34.00
FBtr0085808	270.00	293.00	179.00	244.00	316.00	186.00
FBtr0073338	3.00	10.00	5.00	5.00	15.00	5.00
FBtr0073334	3.00	10.00	2.00	2.00	1.00	3.00
FBtr0303005	0.00	0.00	0.00	0.00	2.00	0.00
FBtr0331399	0.00	0.00	0.00	0.00	0.00	0.00
FBtr0073308	38.00	44.00	51.00	59.00	48.00	39.00
FBtr0481637	0.00	0.00	0.00	0.00	2.00	0.00
FBtr0073310	131.00	170.00	106.00	182.00	190.00	144.00
FBtr0073203	71.00	74.00	49.00	51.00	76.00	37.00
FBtr0089091	171.00	240.00	266.00	235.00	206.00	147.00
FBtr0071836	53.00	99.00	156.00	157.00	150.00	136.00
FBtr0078528	107.00	158.00	95.00	232.00	282.00	179.00
FBtr0071058	109.00	123.00	54.00	52.00	93.00	51.00
FBtr0071067	268.00	457.00	401.00	617.00	627.00	476.00
FBtr0081705	383.00	556.00	397.00	645.00	651.00	439.00
FBtr0078522	1.00	1.00	1.00	2.00	5.00	2.00
FBtr0078657	51.00	58.00	30.00	88.00	85.00	28.00
FBtr0306541	13.00	14.00	20.00	18.00	23.00	17.00
FBtr0078104	104.00	147.00	96.00	109.00	158.00	119.00
FBtr0070197	110.00	179.00	105.00	225.00	306.00	243.00
FBtr0070198	102.00	141.00	53.00	245.00	247.00	162.00
FBtr0081703	124.00	210.00	189.00	348.00	277.00	202.00
FBtr0070201	1.00	2.00	3.00	0.00	1.00	4.00
FBtr0070203	0.00	0.00	1.00	1.00	2.00	1.00
FBtr0070205	0.00	0.00	1.00	0.00	3.00	1.00
FBtr0070251	5.00	9.00	2.00	4.00	2.00	2.00
FBtr0072845	25.00	83.00	66.00	31.00	29.00	11.00
FBtr0078276	68.00	102.00	67.00	143.00	166.00	105.00
FBtr0070250	12.00	9.00	12.00	9.00	13.00	10.00
FBtr0086985	125.00	194.00	161.00	153.00	197.00	148.00
FBtr0070245	18.00	30.00	11.00	25.00	34.00	20.00
FBtr0078513	106.00	171.00	130.00	200.00	210.00	200.00
FBtr0072276	0.00	0.00	2.00	4.00	2.00	2.00
FBtr0070238	21.00	28.00	10.00	21.00	19.00	16.00
FBtr0072305	8.00	3.00	2.00	14.00	19.00	9.00
FBtr0072307	449.00	635.00	469.00	740.00	749.00	571.00
FBtr0070212	78.00	86.00	36.00	90.00	101.00	52.00
FBtr0081559	40.00	48.00	37.00	48.00	70.00	39.00
FBtr0078507	12.00	18.00	14.00	8.00	16.00	6.00
FBtr0078506	189.00	420.00	245.00	284.00	353.00	158.00
FBtr0072937	118.00	166.00	108.00	156.00	180.00	149.00
FBtr0070699	9.00	20.00	5.00	17.00	14.00	9.00
FBtr0078505	11.00	14.00	7.00	6.00	6.00	8.00
FBtr0078504	72.00	136.00	102.00	103.00	100.00	79.00
FBtr0070698	301.00	389.00	268.00	537.00	532.00	361.00
FBtr0078503	0.00	0.00	0.00	0.00	0.00	1.00
FBtr0078116	48.00	57.00	43.00	68.00	76.00	46.00
FBtr0078264	22.00	34.00	25.00	42.00	48.00	24.00
FBtr0078265	4.00	0.00	3.00	2.00	1.00	2.00
FBtr0078623	16.00	120.00	59.00	19.00	21.00	26.00
FBtr0072921	764.00	1254.00	869.00	1394.00	1569.00	1123.00
FBtr0085471	0.00	1.00	0.00	1.00	0.00	0.00
FBtr0071802	228.00	279.00	192.00	329.00	366.00	198.00
FBtr0071803	102.00	160.00	93.00	267.00	291.00	156.00
FBtr0302562	4.00	14.00	5.00	10.00	14.00	15.00
FBtr0085547	88.00	100.00	65.00	133.00	143.00	101.00
FBtr0078511	55.00	55.00	35.00	70.00	72.00	62.00
FBtr0076005	4.00	9.00	13.00	9.00	12.00	11.00
FBtr0073115	565.00	726.00	447.00	771.00	984.00	569.00
FBtr0085867	53.00	89.00	48.00	110.00	155.00	87.00
FBtr0078128	33.00	46.00	56.00	41.00	51.00	40.00
FBtr0075993	23.00	35.00	22.00	44.00	47.00	36.00
FBtr0078130	282.00	394.00	349.00	551.00	596.00	459.00
FBtr0085831	29.00	44.00	18.00	42.00	54.00	24.00
FBtr0473578	0.00	0.00	0.00	0.00	1.00	1.00
FBtr0073892	0.00	1.00	0.00	0.00	0.00	0.00
FBtr0073242	40.00	69.00	46.00	50.00	60.00	54.00
FBtr0073893	4.00	5.00	2.00	29.00	28.00	15.00
FBtr0114508	0.00	0.00	0.00	0.00	0.00	0.00
FBtr0073243	64.00	98.00	76.00	107.00	124.00	106.00
FBtr0076038	136.00	235.00	212.00	314.00	299.00	267.00
FBtr0073899	118.00	175.00	196.00	187.00	234.00	131.00
FBtr0114509	63.00	102.00	98.00	117.00	135.00	88.00
FBtr0073283	504.00	690.00	615.00	612.00	803.00	446.00
FBtr0070318	80.00	93.00	40.00	86.00	115.00	86.00
FBtr0076080	42.49	71.18	49.92	87.10	119.91	93.39
FBtr0110781	219.00	466.00	344.00	637.00	958.00	622.00
FBtr0303840	4.00	14.00	8.00	22.00	33.00	15.00
FBtr0078137	142.00	218.00	126.00	206.00	226.00	143.00
FBtr0303841	80.00	164.00	138.00	181.00	270.00	144.00
FBtr0078785	257.00	294.00	244.00	257.00	341.00	245.00
FBtr0078146	57.00	49.00	23.00	23.00	44.00	21.00
FBtr0075046	67.00	137.00	59.00	99.00	170.00	69.00
FBtr0113247	10.00	14.00	17.00	2.00	0.00	1.00
FBtr0085950	36.00	61.00	37.00	123.00	133.00	79.00
FBtr0085909	57.00	106.00	67.00	134.00	111.00	74.00
FBtr0085930	95.00	166.00	113.00	243.00	357.00	145.00
FBtr0088739	344.00	539.00	322.00	856.00	931.00	620.00
FBtr0070183	52.00	53.00	21.00	60.00	47.00	31.00
FBtr0074031	120.00	142.00	89.00	32.00	37.00	24.00
FBtr0082698	165.00	310.00	192.00	473.00	531.00	331.00
FBtr0076124	249.00	426.00	265.00	430.00	608.00	323.00
FBtr0070164	70.00	146.00	80.00	200.00	192.00	200.00
FBtr0070163	22.00	55.00	32.00	58.00	109.00	56.00
FBtr0077240	13.00	18.00	16.00	47.00	41.00	35.00
FBtr0082705	13.00	15.00	7.00	6.00	9.00	8.00
FBtr0300071	3.00	7.00	4.00	5.00	2.00	3.00
FBtr0081865	85.00	126.00	79.00	211.00	239.00	132.00
FBtr0073926	0.00	3.00	0.00	3.00	0.00	2.00
FBtr0074202	68.00	109.00	57.00	118.00	132.00	75.00
FBtr0082735	58.00	71.00	28.00	76.00	105.00	49.00
FBtr0081860	6.00	8.00	7.00	14.00	17.00	5.00
FBtr0081859	69.00	114.00	87.00	117.00	115.00	113.00
FBtr0073513	51.00	67.00	39.00	52.00	70.00	47.00
FBtr0073512	37.00	71.00	41.00	59.00	73.00	53.00
FBtr0081833	32.00	43.00	19.00	47.00	58.00	37.00
FBtr0073510	128.00	170.00	116.00	109.00	161.00	105.00
FBtr0333520	47.00	138.00	97.00	124.00	113.00	134.00
FBtr0083744	147.00	253.00	132.00	349.00	354.00	291.00
FBtr0089642	94.00	119.00	64.00	108.00	139.00	134.00
FBtr0076156	423.88	776.15	705.41	933.00	923.00	582.55
FBtr0078792	208.00	320.00	229.00	362.00	431.00	281.00
FBtr0082205	95.00	210.00	151.00	258.00	230.00	195.00
FBtr0077852	51.00	106.00	52.00	81.00	97.00	88.00
FBtr0076172	85.00	158.00	122.00	186.00	148.00	107.00
FBtr0081869	239.00	292.00	226.00	316.00	322.00	277.00
FBtr0112769	6.00	1.00	7.00	10.00	32.00	15.00
FBtr0073452	201.00	149.00	71.00	142.00	212.00	137.00
FBtr0081903	16.00	13.00	10.00	29.00	16.00	15.00
FBtr0073450	98.00	136.00	41.00	167.00	177.00	108.00
FBtr0081907	57.31	37.62	14.42	36.59	47.75	22.06
FBtr0081943	59.00	91.00	75.00	83.88	112.53	98.52
FBtr0084748	360.00	374.00	229.00	384.00	418.00	294.00
FBtr0088273	19.00	14.00	41.00	23.00	25.00	27.00
FBtr0083749	659.00	979.00	764.00	1168.00	1284.00	935.00
FBtr0113282	0.00	3.00	2.00	7.00	7.00	2.00
FBtr0086277	11.00	19.00	5.00	13.00	14.00	8.00
FBtr0084760	202.00	354.00	152.00	415.00	564.00	259.00
FBtr0084762	464.00	633.00	492.00	618.00	770.00	510.00
FBtr0087363	144.00	208.00	190.00	277.00	269.00	196.00
FBtr0087366	19.00	32.00	19.00	36.00	22.00	20.00
FBtr0076265	61.00	85.00	103.00	96.00	116.00	116.00
FBtr0072852	66.00	108.00	116.00	148.00	170.00	154.00
FBtr0073785	0.00	4.00	2.00	12.00	14.00	7.00
FBtr0088316	9.00	30.00	14.00	17.00	33.00	17.00
FBtr0308601	99.00	266.00	148.00	281.00	389.00	174.00
FBtr0078076	104.00	94.00	52.00	85.00	108.00	96.00
FBtr0084767	8.00	22.00	15.00	16.00	20.00	9.00
FBtr0085360	27.00	27.00	8.00	32.00	25.00	14.00
FBtr0304718	12.00	11.00	8.00	20.00	15.00	16.00
FBtr0085361	190.00	199.00	151.00	170.00	194.00	194.00
FBtr0085362	81.00	97.00	98.00	24.00	47.00	29.00
FBtr0085363	1.00	5.00	2.00	22.00	24.00	5.00
FBtr0084809	85.00	66.00	24.00	17.00	16.00	8.00
FBtr0339259	57.00	112.00	44.00	5.00	6.00	6.00
FBtr0084814	434.00	617.00	424.00	669.00	755.00	601.00
FBtr0084815	50.00	55.00	19.00	62.00	68.00	44.00
FBtr0080753	1.00	0.00	0.00	0.00	0.00	0.00
FBtr0084821	299.00	486.00	460.00	524.00	712.00	378.00
FBtr0085411	32.00	42.00	20.00	22.00	23.00	16.00
FBtr0088283	95.00	152.00	87.00	139.00	130.00	107.00
FBtr0078089	72.00	93.00	62.00	120.00	133.00	91.00
FBtr0100614	209.55	521.64	417.42	152.81	184.53	105.13
FBtr0472597	1654.45	4346.36	2985.58	3205.19	3741.47	1484.87
FBtr0089644	1362.00	2096.00	1165.00	1460.00	1989.00	1027.00
FBtr0084827	35.00	51.00	39.00	87.00	105.00	52.00
FBtr0273260	20.00	62.00	36.00	68.00	80.00	38.00
FBtr0085390	271.00	310.00	495.00	215.00	303.00	180.00
FBtr0300735	70.00	83.00	62.00	66.00	65.00	78.00
FBtr0075300	8.00	24.00	7.00	18.00	29.00	23.00
FBtr0086563	50.00	67.00	40.00	81.00	62.00	76.00
FBtr0078098	486.00	370.00	93.00	766.00	917.00	1061.00
FBtr0078099	33.00	37.00	12.00	74.00	87.00	76.00
FBtr0084769	22.00	38.00	25.00	42.00	46.00	30.00
FBtr0077386	126.00	186.00	154.00	299.00	314.00	267.00
FBtr0077377	384.00	632.00	537.00	677.00	605.00	518.00
FBtr0473405	33.00	46.00	32.00	66.00	85.00	47.00
FBtr0086519	261.00	371.00	220.00	290.00	395.00	194.00
FBtr0082015	82.00	96.00	71.00	109.00	121.00	89.00
FBtr0081959	120.00	131.00	99.00	123.00	123.00	101.00
[truncated: 21,795 more rows]
