# Supplementary material for: Whole-Genome and Poly(A)+Transcriptome Analysis of the Drosophila Mutant agnts3 with Cognitive Dysfunctions
Source: Int J Mol Sci. 2024 Sep 13;25(18):9891. doi: 10.3390/ijms25189891 (PMC11432035; doi:10.3390/ijms25189891)
Supplement: Supplementary file 1 [file ijms-25-09891-s001.zip › Supplementary materials/Archive_S3_expression_counts/CS-HS_agn-HS_isoforms.csv]

transcript	CSHS_1	CSHS_2	CSHS_3	AGNHS_1	AGNHS_2	AGNHS_3
FBtr0087976	130.00	197.00	119.00	231.00	257.00	201.00
FBti0020116	0.00	0.00	1.99	0.00	0.00	0.00
FBti0020143	0.00	0.00	0.00	0.00	1.00	0.00
FBti0020155	0.00	2.40	2.00	0.00	3.74	2.50
FBti0020207	0.00	0.00	0.00	0.00	0.00	0.00
FBti0020224	4.00	2.40	2.00	1.84	0.00	0.00
FBti0020225	0.00	0.00	0.00	0.37	0.00	0.00
FBti0020229	0.00	0.00	0.00	0.00	0.00	0.00
FBti0020230	2.00	1.00	2.00	1.00	3.00	4.00
FBti0020240	0.00	1.00	0.00	0.00	0.00	0.00
FBti0020243	1.00	0.00	0.00	1.05	1.23	0.00
FBti0020244	3.00	0.00	1.00	4.00	3.00	0.00
FBti0020249	0.00	0.00	0.00	0.00	0.00	0.00
FBti0019634	0.00	0.00	0.00	0.00	0.00	0.00
FBti0020271	0.00	0.00	0.00	0.00	1.00	0.00
FBti0020273	0.00	0.00	1.00	0.00	1.00	0.00
FBti0020282	0.00	0.00	0.00	0.00	0.00	0.00
FBti0020291	0.00	0.00	0.00	0.00	2.00	1.00
FBti0020301	0.00	0.00	0.00	0.00	0.00	0.00
FBti0019290	0.00	0.00	0.00	0.00	0.00	0.00
FBti0020305	0.00	0.00	0.00	0.00	0.00	0.00
FBti0019309	0.00	0.00	0.00	0.00	0.00	0.00
FBti0020322	0.00	0.00	0.00	0.00	0.00	0.00
FBti0019330	0.00	0.00	0.00	0.00	0.00	0.00
FBti0020323	0.00	0.00	0.00	0.00	0.00	0.00
FBti0019361	0.00	0.00	0.00	0.00	0.00	0.00
FBti0019637	0.00	0.00	0.00	0.00	0.00	0.00
FBti0019418	0.00	0.00	0.00	1.00	0.00	1.00
FBti0019460	0.00	0.00	4.00	0.00	0.00	0.00
FBti0020393	0.00	0.00	1.63	0.00	0.00	0.00
FBti0020403	0.00	0.00	0.00	9.00	8.45	7.00
FBti0020404	0.00	1.19	0.00	1.00	0.00	0.00
FBti0019484	0.00	3.69	3.00	0.00	1.00	0.00
FBti0020415	0.00	0.00	0.00	1.00	0.00	1.60
FBti0019485	1.00	5.00	5.00	2.00	7.00	2.00
FBti0020418	0.00	0.00	0.00	0.00	0.00	0.00
FBti0020419	2.00	4.00	8.00	3.00	3.00	3.00
FBti0020422	4.00	10.00	5.42	7.00	7.00	8.00
FBti0020423	0.00	0.00	0.00	0.00	0.00	0.00
FBti0020432	0.00	0.00	0.00	0.00	1.00	0.00
FBti0020434	12.52	14.01	5.12	17.53	22.48	18.08
FBti0019500	0.00	0.00	0.00	0.00	0.00	0.00
FBti0019502	9.00	16.84	6.71	3.00	1.00	2.00
FBti0019639	0.00	0.00	0.00	0.00	0.00	0.00
FBti0019507	0.00	0.00	0.00	0.00	0.00	0.00
FBti0020437	2.00	5.00	3.00	1.00	3.00	0.00
FBti0020438	8.00	7.00	9.00	5.00	7.00	1.00
FBti0019516	0.00	0.00	0.00	0.00	0.26	0.00
FBti0019518	0.00	0.00	0.22	0.00	0.00	0.89
FBti0020446	1.00	0.00	0.00	0.00	0.00	1.76
FBti0020451	0.00	0.00	0.00	0.00	0.00	0.00
FBti0020452	0.00	0.00	0.00	1.00	0.83	0.00
FBti0059638	0.49	0.00	0.00	0.00	0.00	0.00
FBti0059647	0.00	0.00	0.00	0.00	0.00	0.00
FBti0059649	1.94	0.00	0.00	0.00	0.00	0.00
FBti0059650	0.88	0.00	0.00	1.00	0.99	0.00
FBti0059651	0.00	0.00	0.00	0.00	0.00	0.00
FBti0059678	4.00	5.00	7.00	7.00	7.00	12.00
FBti0059679	0.00	0.00	0.00	0.00	4.08	2.28
FBti0059680	0.00	0.00	0.00	2.00	0.00	2.00
FBti0059681	0.00	0.00	0.00	0.00	0.00	0.00
FBti0059685	0.00	0.00	1.00	0.00	2.00	1.06
FBti0059686	1.10	0.00	0.00	0.00	0.00	0.00
FBti0059688	11.00	10.26	6.00	12.36	9.00	8.00
FBti0059689	0.00	0.00	0.00	0.00	0.00	0.00
FBti0019536	0.00	0.00	0.00	0.00	0.00	0.00
FBti0059779	17.00	17.00	10.00	13.00	19.00	13.02
FBti0059788	0.00	0.00	0.00	0.00	0.00	0.00
FBti0059790	0.00	0.00	0.00	0.00	0.00	0.00
FBti0059795	0.00	0.00	0.00	0.00	0.00	0.00
FBti0059865	0.00	0.00	0.00	0.00	0.00	0.00
FBti0059868	0.00	0.00	0.00	0.00	0.00	0.00
FBti0059875	0.00	0.00	0.00	0.00	0.00	0.00
FBti0059947	0.00	0.00	0.00	0.00	0.00	0.00
FBti0019662	0.00	0.00	0.00	0.00	0.00	0.00
FBti0059986	0.00	0.00	0.00	0.00	0.00	0.00
FBti0060023	0.00	0.00	0.00	0.00	0.00	0.00
FBti0060026	0.00	0.00	0.00	0.00	0.00	0.00
FBti0060028	0.00	0.00	0.00	0.00	0.00	0.00
FBti0060030	0.00	0.00	0.00	0.00	0.00	0.00
FBti0060067	0.00	0.00	0.00	0.00	0.00	0.00
FBti0060068	0.00	0.00	0.00	0.00	0.00	0.00
FBti0060069	0.00	0.00	0.00	0.00	0.00	0.00
FBti0060103	0.00	0.00	0.00	0.00	0.00	0.00
FBti0060145	0.00	0.00	0.00	0.00	0.00	0.00
FBti0060190	0.00	0.00	0.00	0.00	0.00	0.00
FBti0060221	0.00	0.00	0.00	0.00	0.00	0.00
FBti0060238	0.00	0.00	0.00	0.00	0.00	0.00
FBti0060250	0.00	0.00	0.00	1.00	0.00	0.00
FBti0060251	0.00	0.00	0.00	0.00	0.00	0.00
FBti0060272	0.00	0.00	0.00	0.00	0.00	0.00
FBti0060307	0.00	0.00	0.00	0.00	0.00	0.00
FBti0060327	0.00	0.00	0.00	0.00	0.00	0.00
FBti0060328	0.00	0.00	1.00	0.00	0.00	0.00
FBti0060337	0.00	0.00	0.00	0.00	0.00	0.00
FBti0060373	0.00	0.00	0.00	0.00	0.00	0.00
FBti0060389	0.00	0.00	0.00	0.00	0.00	0.00
FBti0019709	0.00	0.00	0.00	0.00	0.00	0.00
FBti0060443	0.00	0.00	0.00	0.00	0.00	0.00
FBti0060458	0.00	0.00	0.00	1.00	0.00	0.00
FBti0060460	0.00	0.00	0.00	0.00	0.00	1.00
FBti0060461	1.00	0.00	0.00	0.00	2.00	0.00
FBti0060462	0.00	0.00	0.00	0.00	0.00	0.00
FBti0060467	0.00	0.00	0.00	0.00	0.00	0.00
FBti0060468	0.00	0.00	0.00	0.00	0.00	0.00
FBti0060469	0.00	0.00	0.00	0.00	0.00	0.00
FBti0060520	0.00	0.00	0.00	0.00	0.00	0.00
FBti0060521	0.00	0.00	0.00	0.00	0.00	0.00
FBti0060553	0.50	1.30	0.00	0.00	0.00	0.00
FBti0060554	0.50	0.00	0.00	0.00	0.00	0.00
FBti0060555	0.00	0.00	0.00	0.00	0.00	0.00
FBti0060556	0.00	0.00	0.00	0.00	0.00	0.00
FBti0060598	0.00	0.00	0.00	0.00	0.00	0.00
FBti0060600	0.00	0.00	0.00	0.00	0.00	0.00
FBti0060601	0.00	0.00	0.00	0.00	0.00	0.00
FBti0060602	0.00	0.00	0.00	0.00	0.00	0.00
FBti0060603	0.00	2.00	0.00	2.00	4.40	0.98
FBti0060604	0.00	0.00	0.00	0.00	0.00	0.00
FBti0060613	0.00	0.00	0.00	0.00	0.00	0.00
FBti0060715	0.00	0.00	0.00	0.00	0.00	0.00
FBti0060734	0.00	0.00	0.00	0.00	0.00	0.00
FBti0019546	0.00	0.00	0.00	0.00	0.00	0.00
FBti0060794	0.00	1.00	0.00	0.00	0.00	0.00
FBti0060832	0.00	0.00	0.00	1.00	0.00	0.00
FBti0060836	0.00	0.00	0.00	0.00	0.00	0.00
FBti0060848	0.00	0.00	0.00	0.00	0.00	0.00
FBti0060849	0.00	0.00	0.00	0.00	0.00	0.00
FBti0060853	0.00	0.00	0.00	0.00	0.00	0.00
FBti0060854	0.00	0.00	0.00	0.00	0.00	0.00
FBti0060876	0.00	0.00	0.00	0.00	0.00	0.00
FBti0060877	0.00	0.00	0.00	0.00	0.00	0.00
FBti0060879	0.00	0.00	0.00	0.00	0.00	0.00
FBti0060886	0.00	1.17	0.00	0.00	0.00	0.00
FBti0060908	0.00	0.00	0.00	0.00	0.00	0.00
FBti0060975	3.00	3.00	3.00	0.00	1.00	2.00
FBti0061303	0.00	0.00	0.00	0.00	0.00	0.00
FBti0061320	0.00	0.00	0.00	0.00	0.00	0.00
FBti0061376	0.00	0.00	0.00	0.00	0.00	0.00
FBti0061506	0.00	0.00	0.00	0.00	0.00	0.00
FBti0061511	2.00	1.00	1.00	0.00	2.00	0.00
FBti0061532	0.00	0.00	0.00	0.00	0.00	0.00
FBti0061568	0.00	0.00	0.00	0.00	0.00	0.00
FBti0061569	0.00	0.00	0.00	0.00	0.00	0.00
FBti0061571	0.00	0.00	0.00	0.00	0.00	0.00
FBti0061665	0.00	0.00	0.00	0.00	0.00	0.00
FBti0061681	0.00	0.00	0.00	0.00	0.00	0.00
FBti0061683	0.00	0.00	0.00	0.00	3.00	0.00
FBti0061684	0.00	0.00	0.00	0.00	0.00	0.00
FBti0061687	0.00	0.00	0.00	0.00	0.00	0.00
FBti0061688	0.00	0.00	0.00	0.00	0.00	0.00
FBti0061690	0.00	0.00	0.00	0.00	0.00	0.00
FBti0061691	0.00	0.00	0.00	0.00	0.00	0.00
FBti0061693	0.00	0.00	0.00	0.00	0.00	0.00
FBti0061705	0.00	0.00	0.00	0.00	0.00	0.00
FBti0061712	0.00	0.00	0.00	0.00	0.26	0.00
FBti0061714	0.00	0.00	0.00	0.00	0.00	0.00
FBti0061716	2.00	1.00	0.00	2.00	2.00	1.00
FBti0061726	0.00	0.00	0.00	0.00	0.00	0.00
FBti0061728	0.00	0.00	1.00	1.00	1.00	0.00
FBti0061733	0.00	0.00	0.00	0.00	0.00	0.00
FBti0061736	0.00	0.00	0.00	0.00	0.00	0.00
FBti0061738	1.00	0.00	0.00	0.00	0.00	0.00
FBti0061740	0.00	0.00	0.00	0.00	0.00	0.00
FBti0061743	0.00	0.00	0.00	0.00	0.00	0.00
FBti0061745	0.00	0.00	0.00	0.00	0.00	0.00
FBti0061747	0.00	0.00	0.00	0.00	0.00	0.00
FBti0061748	0.00	0.00	0.00	0.00	0.00	0.00
FBti0061749	0.00	0.00	0.00	0.00	0.00	0.00
FBti0061750	0.00	0.00	0.00	0.00	0.00	0.00
FBti0061751	0.00	0.00	0.00	0.00	0.00	0.00
FBti0061786	0.00	0.00	0.00	0.00	0.00	0.00
FBti0061789	0.00	0.00	0.00	0.00	0.00	0.00
FBti0061792	0.00	0.00	0.00	0.00	0.00	0.00
FBti0019770	0.00	0.00	0.00	0.00	0.00	0.00
FBti0061958	0.00	0.00	1.00	0.00	4.00	1.00
FBti0061960	0.00	0.00	0.00	0.00	0.00	0.00
FBti0019771	0.00	0.00	0.00	0.00	0.00	0.00
FBti0062136	0.00	0.00	0.00	0.00	0.00	0.00
FBti0062138	3.00	1.00	0.00	0.00	0.00	0.00
FBti0062143	0.18	0.00	0.00	0.00	0.00	0.00
FBti0062161	0.00	0.00	0.00	0.00	0.00	0.00
FBti0062163	0.00	0.00	0.00	0.00	0.00	0.00
FBti0062167	0.00	0.00	0.00	0.00	0.00	0.00
FBti0062174	0.00	0.00	0.00	0.00	0.00	0.00
FBti0062187	0.00	1.00	3.00	2.00	1.00	0.00
FBti0062210	0.00	0.00	0.00	0.00	0.00	1.00
FBti0062237	0.00	0.00	0.00	0.00	0.00	0.00
FBti0062238	0.00	0.00	0.00	0.00	0.00	0.00
FBti0062239	0.00	0.00	0.00	0.00	0.00	0.00
FBti0019780	0.00	0.00	0.00	0.00	0.00	0.00
FBti0062309	0.00	0.00	0.00	0.00	0.00	0.00
FBti0062370	0.00	1.00	0.00	0.00	0.00	0.00
FBti0062386	0.00	0.00	0.00	0.00	0.00	0.00
FBti0062410	0.00	0.00	0.00	0.00	0.00	0.00
FBti0062411	0.00	0.00	0.00	0.00	0.00	0.00
FBti0062412	0.00	0.00	0.00	0.00	0.00	0.00
FBti0062434	0.00	0.00	0.00	0.00	0.00	0.00
FBti0019799	0.00	0.00	1.00	0.00	0.00	1.00
FBti0062597	0.00	0.00	0.00	0.00	0.00	0.00
FBti0062600	0.00	0.00	0.00	0.00	0.00	0.00
FBti0062601	0.00	0.00	0.00	0.00	0.00	0.00
FBti0062603	0.00	0.00	0.00	0.00	0.00	0.00
FBti0062606	0.00	0.00	0.00	0.00	0.00	0.00
FBti0062607	0.00	1.00	0.00	0.00	2.00	0.00
FBti0062610	0.00	0.00	0.00	0.00	0.00	0.00
FBti0062612	0.00	0.00	0.00	0.00	0.00	0.00
FBti0062614	0.00	0.00	0.00	0.00	0.00	0.00
FBti0062668	0.00	0.00	0.00	0.00	0.00	0.00
FBti0062726	0.00	0.00	2.15	1.08	1.06	0.00
FBti0062751	0.00	0.00	0.00	0.00	0.00	0.00
FBti0062752	0.00	0.00	0.00	0.00	0.00	0.00
FBti0062753	0.00	0.00	0.00	0.00	0.00	0.00
FBti0062754	0.00	0.00	0.00	0.00	0.00	0.00
FBti0062777	0.00	0.00	0.00	0.00	0.00	0.00
FBti0062778	0.00	0.00	0.00	0.00	0.00	0.00
FBti0062779	0.00	0.00	0.00	0.00	0.00	0.00
FBti0062808	3.00	4.00	3.00	4.00	10.00	2.00
FBti0062810	0.00	0.00	0.00	0.00	0.00	0.00
FBti0062812	0.00	0.00	0.00	0.00	0.00	0.00
FBti0062813	2.00	1.00	0.00	2.00	1.00	0.00
FBti0062827	0.00	0.00	0.00	0.00	0.00	0.00
FBti0062831	2.00	4.00	4.00	3.54	4.00	1.00
FBti0062833	0.00	0.00	0.00	0.00	0.00	0.00
FBti0019825	0.00	0.00	0.00	0.00	0.00	0.00
FBti0062871	0.00	0.00	0.00	0.00	0.00	0.00
FBti0062874	0.00	0.00	0.00	1.00	0.00	1.00
FBti0062875	0.00	0.00	0.00	0.00	0.00	0.00
FBti0019828	0.00	0.00	0.00	0.00	0.00	0.00
FBti0062979	0.00	0.00	0.00	0.00	0.00	0.00
FBti0062980	0.00	0.00	0.00	0.00	0.00	0.00
FBti0019831	0.00	0.00	0.00	0.00	0.00	0.00
FBti0063022	0.00	0.00	0.00	0.00	0.00	0.00
FBti0063060	0.00	0.00	0.00	0.00	0.00	0.00
FBti0063061	0.00	0.00	0.00	1.00	3.00	0.00
FBti0063065	2.00	1.00	2.00	3.00	3.01	2.00
FBti0019839	0.00	0.00	0.00	0.00	0.00	0.00
FBti0019840	0.00	0.00	0.00	0.00	0.00	0.00
FBti0019841	0.00	0.00	0.00	0.00	0.00	0.00
FBti0063103	0.00	0.00	0.00	0.00	0.00	0.00
FBti0019842	0.00	0.00	0.00	3.28	1.26	0.26
FBti0063127	0.00	0.00	0.00	0.00	0.00	0.00
FBti0063194	0.00	0.00	0.00	0.00	0.00	0.00
FBti0063200	0.00	0.00	0.00	0.00	0.00	0.00
FBti0019847	0.00	0.00	0.00	0.00	0.00	0.00
FBti0019243	0.00	1.00	1.00	0.00	0.00	0.00
FBti0063369	2.00	4.00	2.00	3.00	3.00	1.00
FBti0063452	0.00	0.00	0.00	0.00	0.00	0.00
FBti0019857	0.00	0.00	0.00	0.00	1.00	0.00
FBti0063534	0.00	0.00	0.00	0.00	0.00	0.00
FBti0063540	0.00	3.00	6.00	3.00	3.00	1.00
FBti0019861	0.00	0.00	0.00	0.00	0.00	0.00
FBti0063541	0.00	0.00	0.00	0.00	0.00	0.00
FBti0019864	0.00	0.00	0.00	0.00	0.00	0.00
FBti0063672	0.00	0.00	0.00	0.00	0.00	0.00
FBti0063739	0.00	0.00	0.00	0.00	0.00	0.00
FBti0063740	0.00	0.00	0.00	0.00	0.00	0.00
FBti0063741	0.00	0.00	0.00	0.00	0.00	0.00
FBti0063749	0.00	0.00	0.00	0.00	0.00	0.00
FBti0019876	0.00	0.00	0.00	0.00	0.00	0.98
FBti0063783	0.00	0.00	0.00	0.00	0.00	0.00
FBti0019262	0.00	0.00	0.00	0.00	0.00	0.00
FBti0063942	0.00	0.00	0.00	0.00	0.00	0.00
FBti0063945	0.00	0.00	0.00	0.00	0.00	0.00
FBti0063947	0.00	0.00	0.00	0.00	0.00	0.00
FBti0063949	0.00	0.00	0.00	0.00	1.00	0.00
FBti0063951	0.00	0.95	0.00	0.00	0.57	0.00
FBti0063953	0.00	0.00	0.00	0.00	0.00	0.00
FBti0063955	0.00	0.00	0.00	0.00	1.00	0.00
FBti0063957	0.00	0.00	0.00	0.00	0.00	0.00
FBti0064081	0.00	0.00	0.00	0.00	0.00	0.00
FBti0064083	0.00	0.00	0.00	0.00	0.00	0.00
FBti0064097	0.00	0.00	0.00	0.00	0.00	0.00
FBti0064130	0.00	1.00	0.00	0.00	1.00	1.00
FBti0064132	0.00	0.00	0.00	0.00	0.00	0.00
FBti0064134	0.00	0.00	0.00	0.00	0.00	0.00
FBti0064152	0.00	0.00	0.00	0.00	0.00	0.00
FBti0064153	0.00	0.00	0.00	0.00	0.00	0.00
FBti0064160	0.00	0.00	0.00	0.00	0.00	0.00
FBti0019896	0.00	0.00	0.00	0.00	0.00	0.00
FBti0064172	0.00	0.00	0.00	0.00	0.00	0.00
FBti0064253	0.00	0.00	0.00	0.00	0.00	0.00
FBti0064309	0.00	0.00	0.00	0.00	0.00	0.00
FBti0215082	0.00	0.00	0.00	0.00	0.00	0.00
FBti0215083	0.00	0.00	0.00	0.00	0.00	0.00
FBti0215084	0.00	1.00	0.00	0.00	1.00	0.00
FBti0215085	0.00	1.00	0.00	1.00	1.00	0.00
FBti0215086	0.00	0.00	0.00	0.00	1.00	0.00
FBti0215087	0.00	0.00	0.00	0.00	0.00	0.00
FBti0215088	0.00	0.00	0.00	0.00	0.00	0.00
FBti0215089	0.70	0.00	0.00	0.00	0.00	0.03
FBti0215090	0.00	0.00	0.00	0.00	0.00	0.00
FBti0215091	0.00	0.00	0.00	0.00	0.00	0.00
FBti0215092	0.00	0.00	0.00	0.00	0.00	0.00
FBti0215093	1.00	0.00	0.00	0.00	2.00	0.00
FBti0215094	0.00	0.00	0.00	0.00	0.00	0.00
FBti0215095	3.13	2.81	0.00	0.00	0.00	0.00
FBti0215096	0.70	0.00	2.88	6.00	0.00	0.03
FBti0215097	0.00	0.00	0.00	1.00	0.00	0.00
FBti0215098	0.00	0.00	0.00	0.00	0.00	0.00
FBti0215099	0.00	0.00	0.00	0.00	0.00	0.00
FBti0215100	0.00	0.00	0.00	2.81	4.83	0.85
FBti0215101	0.00	1.00	0.00	0.00	0.00	0.00
FBti0215102	3.00	0.00	4.00	1.00	2.00	1.02
FBti0215103	0.00	1.00	0.00	0.00	1.00	0.00
FBti0215104	8.00	23.00	33.00	26.00	28.00	15.00
FBti0215105	0.00	0.00	0.00	0.00	0.00	0.00
FBti0215106	0.00	0.00	0.00	0.00	0.00	0.00
FBti0215107	0.00	0.00	0.00	1.00	0.00	0.00
FBti0215108	0.00	0.00	0.00	0.00	1.00	0.00
FBti0215109	0.00	2.01	2.31	1.00	5.00	1.01
FBti0215110	7.55	0.00	5.11	8.43	8.92	8.36
FBti0215111	1.26	8.99	0.00	2.11	0.00	3.33
FBti0215112	0.00	0.00	0.00	0.50	0.00	0.00
FBti0215113	0.00	0.00	0.00	1.05	0.00	0.00
FBti0215114	1.00	1.00	3.00	1.29	1.27	1.00
FBti0215115	0.00	0.00	0.00	1.00	0.00	0.00
FBti0215116	9.00	14.00	21.58	12.00	12.00	11.00
FBti0215117	0.00	0.00	0.00	0.00	0.00	0.00
FBti0215118	0.00	0.00	0.00	0.00	0.00	0.00
FBti0215119	1.10	0.00	0.00	0.00	0.00	0.00
FBti0215120	0.00	0.00	0.00	0.00	0.00	0.00
FBti0215121	2.00	2.00	4.00	1.00	0.00	0.00
FBti0215122	2.00	1.00	1.00	0.00	0.00	0.00
FBti0215123	0.00	0.00	0.00	0.00	0.00	0.00
FBti0215124	3.00	1.00	1.00	0.00	0.00	0.00
FBti0215125	0.00	0.00	1.99	1.00	1.02	0.00
FBti0215126	1.24	2.89	0.29	0.00	0.00	0.00
FBti0215127	1.34	1.00	0.00	0.00	0.00	0.00
FBti0215128	2.66	0.00	2.00	2.00	2.00	0.00
FBti0215129	0.00	0.00	0.00	0.00	1.00	0.00
FBti0215130	0.00	1.00	1.00	0.00	0.00	0.00
FBti0215131	0.00	0.00	0.00	0.00	0.00	0.00
FBti0215132	2.00	1.00	7.00	0.00	4.00	2.00
FBti0215133	0.00	0.00	0.00	0.00	0.00	0.00
FBti0215134	0.00	0.00	0.00	0.00	0.00	0.00
FBti0215135	0.00	0.00	0.00	0.00	1.06	0.00
FBti0215136	0.00	0.00	0.00	0.00	0.00	0.00
FBti0215137	0.00	1.00	1.00	0.00	0.00	0.00
FBti0215138	0.00	1.00	0.00	0.00	0.00	0.00
FBti0019902	1.00	0.00	0.00	0.00	0.00	0.00
FBti0215139	3.00	3.00	3.00	3.00	2.00	1.00
FBti0215140	0.00	0.00	0.00	0.00	0.00	0.00
FBti0215141	0.50	0.00	0.00	0.00	0.00	0.00
FBti0215142	0.00	0.00	0.00	0.00	0.00	0.00
FBti0215143	0.00	0.00	0.00	0.00	0.00	0.00
FBti0215144	0.00	0.00	0.00	0.00	0.00	0.00
FBti0215145	0.00	0.00	0.00	0.00	0.00	0.00
FBti0215146	0.00	0.00	0.00	0.00	0.00	0.00
FBti0215147	0.00	0.00	0.00	0.00	0.00	0.00
FBti0215148	0.00	0.00	0.00	0.00	0.00	0.00
FBti0215149	0.00	0.00	0.00	0.00	0.00	0.00
FBti0215150	7.00	4.00	8.00	17.00	15.00	7.00
FBti0215151	0.00	0.00	0.00	0.00	0.00	0.00
FBti0215152	0.00	1.20	0.00	0.00	1.19	1.69
FBti0215153	0.00	0.00	0.00	0.00	0.00	0.00
FBti0215154	0.00	0.00	0.00	0.00	0.00	0.00
FBti0215155	0.00	2.00	0.00	1.00	0.00	0.00
FBti0215156	0.00	0.00	0.00	0.00	2.80	2.91
FBti0215157	0.70	0.00	0.00	0.00	4.20	0.03
FBti0215158	1.00	0.00	2.00	2.00	0.00	0.00
FBti0215159	2.00	2.00	0.00	1.00	1.00	1.00
FBti0215160	0.00	0.00	1.00	1.00	0.00	0.00
FBti0215161	0.00	0.00	0.00	1.00	0.00	1.00
FBti0215162	0.00	0.00	0.00	0.00	0.00	0.00
FBti0215163	0.00	0.00	0.00	0.00	0.00	0.00
FBti0215164	0.00	0.00	0.00	0.00	0.00	0.00
FBti0215165	0.00	0.00	0.00	0.00	0.00	0.00
FBti0215166	5.00	4.00	4.00	4.00	7.00	4.00
FBti0215167	0.00	0.00	1.00	1.00	1.00	0.00
FBti0215168	0.00	0.00	0.00	0.00	5.08	0.00
FBti0215169	0.00	0.00	0.00	0.00	0.00	0.00
FBti0215170	0.00	0.00	0.00	0.00	0.00	0.00
FBti0215171	0.00	0.00	0.00	0.00	0.00	0.00
FBti0215172	0.00	0.00	0.00	0.00	0.00	0.00
FBti0215173	0.00	0.00	0.00	0.00	0.00	0.00
FBti0215174	0.00	0.00	0.00	0.00	0.00	0.00
FBti0215175	0.00	0.00	0.00	0.00	0.00	0.00
FBti0215176	0.00	0.00	0.00	0.00	0.00	0.00
FBti0215177	0.00	0.00	0.00	0.00	2.87	0.00
FBti0215178	0.00	0.00	0.00	0.00	0.00	0.00
FBti0215179	0.00	0.00	0.00	0.00	0.00	0.00
FBti0215180	0.00	0.00	0.00	0.00	0.00	0.71
FBti0215181	0.00	0.00	0.00	0.00	0.00	0.00
FBti0215182	0.00	0.00	0.00	0.00	0.00	0.00
FBti0215183	0.00	0.00	0.00	1.00	0.00	0.00
FBti0215184	0.00	0.00	0.00	0.00	0.00	0.00
FBti0215185	0.00	0.00	0.00	0.00	0.00	0.00
FBti0215186	0.00	0.00	0.00	0.00	0.00	0.00
FBti0215187	0.00	0.00	0.00	0.00	0.00	0.00
FBti0215188	0.00	0.00	0.00	0.00	0.00	0.00
FBti0215189	0.00	0.00	0.00	0.00	0.00	0.00
FBti0215190	0.00	0.00	0.00	0.00	0.00	0.00
FBti0215191	0.00	1.00	0.00	0.00	0.00	0.00
FBti0215192	0.00	0.00	0.00	0.00	0.00	0.00
FBti0215193	0.00	0.00	0.00	0.00	0.00	0.00
FBti0215194	0.00	0.00	0.00	0.00	0.00	0.00
FBti0215195	0.00	0.00	1.00	0.00	0.00	0.00
FBti0215196	0.00	0.00	0.00	0.00	0.00	0.00
FBti0215197	0.50	0.00	0.00	0.00	0.00	0.00
FBti0215198	0.50	0.00	0.00	0.00	0.00	0.00
FBti0215199	0.00	0.00	0.00	0.00	0.00	0.00
FBti0215200	0.00	0.00	0.00	0.00	0.00	0.00
FBti0215201	0.00	0.00	0.00	0.00	0.00	0.00
FBti0215202	0.00	0.00	0.00	0.00	0.00	0.00
FBti0215203	7.00	5.00	4.00	5.00	5.00	0.00
FBti0215204	0.00	0.00	0.00	0.00	0.00	0.00
FBti0215205	0.00	0.00	0.00	0.50	0.00	0.00
FBti0215206	0.00	0.00	0.00	0.00	0.00	0.00
FBti0215207	0.00	0.00	1.83	0.00	0.00	0.00
FBti0215208	0.00	0.00	0.00	2.79	0.00	2.50
FBti0215209	0.00	0.00	0.00	0.00	0.00	0.00
FBti0215210	0.00	0.00	0.00	0.00	0.00	0.00
FBti0215211	0.00	1.02	0.00	0.00	0.00	0.00
FBti0215212	0.00	0.00	0.00	0.00	0.00	0.00
FBti0215213	0.00	2.00	2.00	1.00	4.00	3.00
FBti0215214	0.00	1.00	0.00	1.00	0.00	0.00
FBti0215215	0.00	0.00	0.00	1.00	0.00	0.00
FBti0215216	0.00	0.00	0.00	0.00	0.00	0.00
FBti0215217	0.00	0.00	1.00	0.00	0.00	0.00
FBti0215218	0.00	0.00	0.00	0.00	0.00	1.00
FBti0019905	24.00	38.00	33.00	2.00	3.00	1.00
FBti0215219	0.00	0.00	0.00	0.00	1.02	0.00
FBti0215220	0.00	0.00	0.00	0.00	0.00	0.00
FBti0215221	0.00	0.00	0.00	0.00	0.00	0.00
FBti0215222	0.00	0.00	0.00	0.00	0.00	0.00
FBti0215223	1.00	0.00	0.00	0.00	1.00	0.00
FBti0215224	0.00	0.00	0.00	0.00	0.00	0.00
FBti0215225	0.00	0.00	0.00	0.00	0.00	1.00
FBti0215226	0.00	0.00	0.00	0.00	0.00	0.50
FBti0215227	0.00	0.00	0.00	0.00	0.00	0.50
FBti0215228	0.00	0.00	1.00	0.00	0.00	1.06
FBti0215229	0.50	1.00	0.00	0.00	0.00	0.00
FBti0215230	0.00	0.00	1.00	0.00	0.00	0.00
FBti0215231	0.00	0.00	0.00	0.00	0.00	0.00
FBti0215232	0.00	0.00	0.00	0.00	0.00	0.00
FBti0215233	0.00	0.00	0.00	0.00	0.00	0.00
FBti0215234	0.00	0.00	0.00	0.00	0.00	0.00
FBti0215235	0.00	0.00	0.00	0.00	0.00	0.00
FBti0215236	0.00	0.00	0.00	0.00	0.00	0.00
FBti0215237	0.00	0.00	0.00	0.00	0.00	0.00
FBti0215238	0.00	0.00	0.00	0.00	0.00	0.00
FBti0215239	0.00	0.00	0.00	0.00	0.00	0.00
FBti0215240	0.00	0.00	0.00	0.00	0.00	0.00
FBti0215241	0.00	0.00	0.00	0.00	0.00	0.00
FBti0215242	0.00	0.00	0.00	0.00	0.00	0.00
FBti0215243	0.00	0.00	0.00	0.00	0.00	0.00
FBti0215244	0.00	0.00	0.00	0.00	0.00	0.00
FBti0215245	0.00	0.00	0.00	0.00	0.00	0.00
FBti0215246	0.00	0.00	0.00	0.00	0.00	0.00
FBti0215247	0.00	0.00	0.00	0.00	0.00	0.00
FBti0215248	0.00	0.00	0.00	0.00	0.00	0.00
FBti0215249	0.00	0.00	0.00	0.00	0.00	0.00
FBti0215250	0.00	0.00	0.00	0.00	0.00	0.00
FBti0215251	0.00	0.00	0.00	0.00	0.00	0.00
FBti0215252	0.00	0.00	0.00	0.00	0.00	0.00
FBti0215253	0.00	0.00	0.00	0.00	0.00	0.00
FBti0215254	0.00	0.00	0.00	0.00	0.00	0.00
FBti0215255	0.00	0.00	0.00	0.00	0.00	0.00
FBti0215256	0.00	0.00	0.00	0.00	0.00	0.00
FBti0215257	0.00	0.00	0.00	0.00	0.00	0.00
FBti0215258	0.00	0.00	0.00	0.00	0.00	0.00
FBti0215259	0.00	0.00	0.00	0.00	0.00	0.00
FBti0215260	0.00	0.00	0.00	0.00	0.00	0.00
FBti0215261	0.00	0.00	0.00	0.00	0.00	0.00
FBti0215262	0.00	0.00	0.00	6.00	6.37	0.00
FBti0215263	0.00	0.00	0.00	0.00	0.00	0.00
FBti0215264	0.00	0.00	0.00	0.00	0.00	1.00
FBti0215265	0.00	0.00	0.00	0.00	0.00	1.00
FBti0215266	0.00	0.00	0.00	0.00	1.00	0.00
FBti0215267	0.00	0.00	0.00	0.00	0.00	0.00
FBti0215268	0.00	0.00	0.00	0.00	0.00	0.00
FBti0215376	0.00	0.00	0.00	0.00	0.00	0.00
FBti0019916	0.00	0.00	0.00	0.00	0.00	0.00
FBti0019917	0.00	0.00	0.00	0.00	0.00	0.00
FBti0019920	3.00	1.00	10.00	1.00	1.00	1.00
FBti0019922	0.00	0.00	2.00	0.50	0.00	0.00
FBti0019937	0.00	0.00	0.00	0.50	0.00	0.00
FBti0019939	0.00	0.00	0.00	0.00	0.00	1.00
FBti0019275	0.00	0.82	0.00	0.00	0.65	0.92
FBti0019969	9.00	23.00	25.00	28.00	27.00	26.00
FBti0019595	0.00	0.00	0.00	0.00	2.00	1.00
FBti0019978	0.00	0.00	0.00	0.00	0.00	0.00
FBti0019279	0.00	0.00	0.00	0.00	0.00	0.00
FBti0019992	0.00	0.00	0.00	0.00	0.00	0.00
FBti0019993	0.00	0.00	0.00	0.00	0.00	0.00
FBti0020017	0.00	2.00	0.01	0.00	0.00	0.00
FBti0020018	3.00	11.00	11.00	1.00	0.00	1.00
FBti0019613	31.97	37.95	42.01	40.91	52.09	51.07
FBti0019494	3.00	5.00	2.00	2.00	12.00	3.00
FBti0020405	0.00	0.00	0.00	0.00	0.00	0.00
RR42071_transposable	0.00	0.00	3.00	0.00	0.00	0.00
RR46410_transposable	2.00	5.00	0.00	6.00	4.00	4.00
FBti0020414	1.03	1.34	0.00	0.00	0.00	0.00
FBti0019472	2.00	1.00	0.00	0.00	0.00	0.00
FBtr0083565	862.13	1139.59	1215.66	1200.21	1419.76	1126.71
FBtr0083566	356.73	611.02	740.71	898.62	1127.64	816.90
FBtr0083567	294.77	421.62	420.47	422.30	445.78	437.53
FBtr0083568	322.37	373.78	604.17	529.87	543.81	581.86
FBtr0088412	134.61	259.35	768.84	4.62	7.77	314.22
FBtr0088413	653.20	860.07	554.80	897.55	1037.93	612.17
FBtr0088414	0.00	0.00	0.00	0.00	0.00	0.00
FBtr0088415	563.71	537.26	521.69	959.13	637.27	407.96
FBtr0088416	136.98	144.16	154.23	181.38	257.87	168.16
FBtr0088417	0.00	0.00	0.00	0.00	0.00	0.00
FBtr0088418	0.00	0.00	0.00	0.00	0.00	0.00
FBtr0088419	0.00	0.00	0.00	0.00	0.00	0.00
FBtr0100182	0.00	0.00	0.00	0.00	0.00	0.00
FBtr0100183	1138.49	1476.71	710.63	1315.32	1403.55	1137.40
FBtr0332916	0.00	161.46	980.80	0.00	269.61	175.09
FBtr0332917	0.00	0.00	0.00	0.00	0.00	0.00
FBtr0082909	31.08	18.90	0.00	6.99	34.11	32.97
FBtr0337095	7.92	12.10	45.00	40.01	27.89	4.03
FBti0020174	3.16	9.60	10.00	8.25	11.09	7.43
FBti0020227	1.00	0.00	0.00	2.51	1.08	1.09
FBti0019299	0.00	0.00	1.43	2.38	1.63	0.00
FBti0019053	0.00	0.00	0.00	0.00	0.00	0.00
FBti0019354	0.00	0.00	2.48	8.19	10.90	5.13
FBti0059975	0.00	0.00	0.00	0.00	0.00	0.00
FBti0060121	0.00	0.00	0.00	0.00	0.00	0.00
FBti0060473	0.00	0.00	1.74	0.00	0.00	0.00
FBti0060705	0.00	0.00	0.00	0.00	0.00	0.00
FBti0060995	0.00	0.00	0.00	0.00	0.00	0.00
FBti0061074	0.84	2.15	2.13	0.78	0.00	0.69
FBti0019563	0.00	0.00	8.73	0.00	15.25	17.45
FBti0062476	0.00	0.00	0.00	0.00	0.00	0.00
FBti0063581	0.00	0.00	0.00	0.00	0.00	0.00
FBti0064268	0.00	0.00	0.00	0.00	1.09	0.00
FBti0215269	0.00	1.34	2.48	0.00	0.00	0.00
FBti0215270	3.13	0.00	0.00	0.00	0.00	4.49
FBti0215271	7.07	1.72	5.22	4.93	3.62	4.79
FBti0215272	0.00	0.00	1.14	1.37	0.00	0.00
FBti0215379	0.00	3.67	0.00	0.00	0.00	0.00
FBti0018861	6.11	14.02	19.34	33.64	31.37	26.58
FBti0018862	9.21	3.84	5.63	6.99	5.62	1.91
FBti0020019	0.00	0.00	1.18	0.00	0.00	0.00
FBti0020086	0.00	1.75	3.69	9.78	5.81	6.59
FBti0020090	5.33	0.00	0.00	13.64	0.00	0.00
RR47158_transposable	1.00	0.00	5.35	5.38	12.27	11.15
RR48333_transposable	0.00	1.19	5.21	1.29	2.42	2.37
RR48352_transposable	0.00	2.56	0.00	0.00	0.00	1.16
RR48369_transposable	0.00	3.67	0.00	0.00	0.00	0.00
FBti0019679	0.00	0.00	0.00	0.00	0.00	0.00
FBti0060161	0.00	0.00	0.00	0.00	0.00	0.00
FBti0060279	0.00	0.00	0.00	0.00	0.00	0.00
FBti0060280	45.39	53.00	47.54	205.64	251.09	197.59
FBti0060292	0.00	0.00	0.00	0.00	0.00	0.00
FBti0060404	0.00	0.00	0.00	0.00	0.00	0.00
FBti0061162	0.00	0.00	1.00	1.00	0.00	0.00
FBti0061329	0.00	0.00	0.00	0.00	0.00	0.00
FBti0061810	0.00	0.00	0.00	0.00	0.00	0.00
FBti0063442	0.00	0.00	0.00	0.00	0.00	0.00
FBti0063690	0.00	0.00	0.00	0.00	0.00	0.00
FBti0063807	0.00	0.00	0.00	0.00	0.00	0.00
RR43083_transposable	32.33	32.05	22.88	64.91	120.15	55.81
RR43316_transposable	0.00	0.00	0.00	9.49	4.63	3.48
RR48331_transposable	24.58	25.20	17.19	80.31	78.19	46.83
FBti0020325	210.41	178.45	117.38	490.06	573.04	480.38
FBtr0346892	0.00	0.00	0.00	1.25	0.00	0.00
FBtr0346900	0.00	0.00	0.56	1.08	0.00	0.00
FBtr0346874	632.54	1547.58	702.33	1222.06	1137.56	636.81
FBtr0346878	19.93	0.00	0.00	384.40	287.75	227.12
FBtr0346882	0.00	0.00	0.00	0.00	0.00	0.00
FBtr0086309	147.00	136.00	132.00	166.00	194.00	157.00
FBtr0075766	588.00	718.00	464.00	809.00	883.00	599.00
FBtr0346871	1.07	0.00	0.00	4.30	0.00	0.00
FBtr0346896	0.00	0.00	0.00	0.00	1.20	0.00
FBtr0346904	0.00	0.00	0.00	0.00	0.00	0.00
FBtr0346886	0.00	0.00	1.01	0.00	0.00	0.00
FBtr0346872	235.18	490.65	0.00	347.54	726.50	0.00
FBtr0346888	0.00	0.00	0.00	0.00	0.00	0.00
FBtr0346891	0.00	0.00	0.00	0.00	0.00	0.00
FBtr0346895	0.00	0.00	0.00	0.00	1.13	0.00
FBtr0346903	0.00	0.00	0.00	0.00	0.00	0.00
FBtr0346902	0.00	0.00	0.00	0.00	0.00	0.00
FBtr0346876	0.00	0.00	0.00	0.00	0.00	0.00
FBtr0346885	1489.34	3528.62	1306.78	3280.23	3591.09	1513.97
FBti0020126	0.00	1.00	0.00	0.00	0.00	0.00
FBti0019623	0.00	0.00	0.00	0.00	0.00	0.84
FBti0019628	0.00	0.00	0.00	0.00	0.00	0.00
FBti0020216	0.00	0.00	0.00	0.00	0.00	0.00
FBti0020218	0.00	2.64	0.00	0.00	0.00	0.00
FBti0019052	0.00	1.00	0.00	0.00	8.63	1.36
FBti0019333	0.00	0.00	0.00	0.00	0.00	0.00
FBti0019341	0.00	0.00	0.00	0.00	0.00	0.00
FBti0019349	0.00	0.00	0.00	0.00	0.00	1.13
FBti0019353	1.18	1.33	0.00	0.00	0.00	0.00
FBti0019356	0.00	0.00	0.00	0.00	5.00	1.33
FBti0019434	0.00	0.00	0.00	0.00	1.00	0.00
FBti0019445	1.00	0.00	0.00	1.10	1.05	3.38
FBti0019078	0.00	0.00	1.00	6.82	14.12	7.55
FBti0059648	0.00	0.00	0.00	1.00	0.00	0.00
FBti0059706	2.30	2.30	0.00	4.60	6.89	6.90
FBti0059707	0.51	0.00	0.00	0.00	4.26	0.00
FBti0059782	0.00	0.00	0.00	0.00	1.17	0.00
FBti0019648	0.00	0.00	3.77	0.00	5.59	3.05
FBti0059983	0.00	0.00	0.00	0.00	0.00	0.00
FBti0060428	0.00	0.00	0.00	0.00	0.00	0.00
FBti0060431	0.00	0.00	0.00	0.00	0.00	0.00
FBti0060432	0.00	0.00	0.00	0.00	0.00	0.00
FBti0019734	0.00	0.00	0.00	0.00	0.00	0.00
FBti0019735	1.16	0.00	0.00	26.22	37.21	20.32
FBti0060717	0.00	0.00	0.00	0.00	0.00	0.00
FBti0019744	0.00	0.00	0.00	0.00	0.00	0.00
FBti0019745	0.00	0.00	1.00	0.00	0.00	1.66
FBti0060827	0.00	0.00	0.00	0.00	0.00	0.00
FBti0060885	3.00	4.00	0.00	0.00	2.00	2.00
FBti0060920	0.00	0.00	0.00	0.00	0.00	0.00
FBti0019749	1.00	0.00	1.00	0.00	1.14	0.00
FBti0019750	0.00	2.91	0.00	0.00	0.00	0.00
FBti0019135	0.00	0.00	1.12	0.00	0.00	0.00
FBti0061315	0.00	0.00	0.00	0.00	0.00	0.00
FBti0061316	0.00	0.00	0.00	1.00	0.00	0.00
FBti0061323	0.00	0.00	0.00	0.00	0.00	0.00
FBti0019754	0.00	0.00	1.19	0.00	0.00	0.00
FBti0019756	2.40	3.70	0.00	3.18	5.49	0.76
FBti0019758	0.00	0.00	0.00	0.00	0.00	0.00
FBti0061546	0.00	0.00	0.00	0.00	0.00	0.00
FBti0061636	0.00	0.00	1.00	0.00	0.00	0.00
FBti0019762	0.00	1.49	4.22	12.05	19.34	10.78
FBti0061866	0.00	0.00	0.00	0.00	0.00	0.00
FBti0061868	0.00	0.00	0.00	0.00	0.00	0.00
FBti0019184	0.00	0.00	0.00	0.00	1.01	0.00
FBti0062100	0.00	0.00	0.00	0.00	0.00	0.00
FBti0062103	2.00	1.00	1.00	10.00	10.00	4.00
FBti0019201	2.04	0.00	0.00	2.00	1.04	0.00
FBti0062349	0.00	0.00	0.00	0.00	0.00	0.00
FBti0062350	0.00	0.00	0.00	0.00	0.00	0.00
FBti0062351	0.00	0.00	0.00	0.00	0.00	0.00
FBti0062352	1.00	0.00	7.00	2.40	1.00	1.68
FBti0062353	1.39	2.78	0.00	3.61	1.39	3.23
FBti0062681	1.00	0.00	0.00	2.00	1.00	0.00
FBti0062683	0.00	0.00	0.00	0.00	0.00	0.00
FBti0062696	0.00	1.00	0.00	2.00	1.00	1.00
FBti0019567	0.00	0.00	0.00	0.00	0.00	0.00
FBti0019237	2.00	5.00	7.00	0.00	2.00	1.00
FBti0019242	2.00	2.00	1.00	0.00	0.00	0.00
FBti0063510	0.00	0.00	0.00	0.00	0.00	0.00
FBti0063914	0.00	0.00	0.00	0.00	0.00	0.00
FBti0019525	0.00	4.58	2.42	0.00	0.00	0.00
FBti0064133	0.00	0.00	0.00	0.00	0.00	0.00
FBti0019580	0.00	0.00	0.00	0.00	2.83	0.00
FBti0064227	0.00	0.00	0.00	0.00	0.00	0.00
FBti0215273	0.00	0.00	0.00	0.00	0.00	0.00
FBti0215274	3.31	1.45	0.00	2.18	0.00	3.65
FBti0215275	2.00	3.00	3.00	0.00	1.00	0.00
FBti0215276	0.00	0.00	0.00	4.00	8.10	10.26
FBti0215277	0.00	0.00	1.33	0.00	0.00	0.00
FBti0215278	0.00	0.00	0.00	0.00	0.00	0.00
FBti0215279	0.00	1.00	1.00	3.00	0.00	3.00
FBti0215393	0.94	0.00	0.00	0.90	2.62	1.02
FBti0019591	0.00	0.00	1.00	0.00	0.00	0.00
FBti0019975	1.18	0.00	1.11	0.00	0.00	0.00
FBti0019977	0.00	0.00	0.00	0.00	0.00	0.00
FBti0018865	0.00	0.00	0.00	0.00	0.00	0.00
FBti0018866	0.00	0.00	0.00	0.00	0.00	3.36
FBti0018867	0.00	0.00	0.00	0.00	0.00	0.00
FBti0018868	1.00	1.00	1.00	0.00	1.00	0.00
FBti0020008	0.00	1.64	5.91	0.00	2.88	0.00
FBti0019611	0.00	0.00	0.00	1.38	0.00	0.00
FBti0019612	0.00	0.00	0.00	1.49	4.98	11.33
FBti0020048	0.00	1.00	0.00	0.00	1.00	0.00
FBti0020059	5.36	4.80	12.38	3.00	8.61	0.00
FBti0020061	0.00	1.11	1.18	0.00	0.00	1.19
FBti0019617	0.00	0.00	0.00	0.00	0.00	0.00
RR48371_transposable	0.35	2.08	0.00	10.41	0.00	0.00
FBtr0346890	0.00	0.00	0.00	0.00	0.00	0.00
FBtr0346870	0.00	0.00	0.00	0.00	0.00	0.00
FBtr0346894	0.00	0.00	0.00	0.00	0.00	0.00
FBtr0346875	0.00	0.00	0.00	0.00	0.00	0.00
FBtr0346880	0.00	0.00	0.00	0.00	0.00	0.00
FBtr0346884	0.00	0.00	0.00	0.00	0.00	0.00
FBtr0346898	0.00	0.00	0.00	0.00	0.00	0.00
FBtr0301436	31.50	54.50	40.00	44.00	34.50	35.00
FBtr0330143	31.50	54.50	40.00	44.00	34.50	35.00
FBtr0344729	0.00	0.00	0.00	0.00	0.00	0.00
FBtr0344730	0.00	0.00	0.00	0.00	0.00	0.00
FBti0020201	0.00	3.71	0.00	3.06	0.00	0.00
FBti0019649	0.00	1.00	1.00	1.00	0.00	2.00
FBti0019655	0.00	0.00	0.00	0.00	0.00	0.00
FBti0059931	0.00	0.00	0.00	0.00	0.00	0.00
FBti0060983	0.00	0.00	0.00	1.00	0.00	0.00
FBti0061050	0.00	0.00	3.00	0.00	0.00	0.00
FBti0019554	299.99	325.77	371.35	919.33	1238.08	1007.29
FBti0062015	91.96	146.75	227.43	469.11	480.74	375.01
FBti0062016	0.00	0.00	0.00	0.00	0.00	0.00
FBti0019523	16.05	26.72	0.00	28.03	41.57	16.79
FBti0062368	0.00	0.00	0.00	0.00	0.00	1.00
FBti0062480	27.64	38.22	30.97	38.45	40.53	27.25
FBti0062881	0.00	0.00	0.00	0.00	0.00	0.00
FBti0063113	1.00	6.00	8.00	0.00	0.00	0.00
FBti0063624	64.89	64.64	0.00	0.00	0.00	0.00
FBti0215380	0.00	7.08	0.00	4.88	0.00	0.00
FBti0018869	250.99	295.30	202.95	345.03	313.30	219.43
RR48327_transposable	8.25	7.91	9.33	36.70	52.11	28.70
RR48339_transposable	0.00	7.08	0.00	4.88	0.00	0.00
RR48390_transposable	4.85	6.05	10.97	11.52	6.28	9.63
FBti0020132	0.00	0.00	0.00	0.00	0.00	0.00
FBti0020165	2.98	9.61	4.04	8.16	9.11	1.33
FBti0020179	0.00	0.00	0.00	0.00	0.00	0.00
FBti0020186	0.00	0.00	0.00	0.00	0.00	0.00
FBti0019531	0.00	0.00	0.00	0.00	0.00	0.00
FBti0019380	3.09	0.00	4.88	4.31	15.99	11.37
FBti0019383	0.00	0.00	0.00	1.63	3.01	0.00
FBti0019390	0.00	0.00	0.00	2.95	0.00	0.00
FBti0019440	0.00	0.00	0.00	0.00	0.00	0.00
FBti0019462	0.00	0.00	2.09	14.13	9.85	3.22
FBti0059637	0.00	0.00	0.00	0.00	0.00	0.00
FBti0019086	0.00	4.06	0.00	3.62	5.93	3.26
FBti0059922	0.00	0.00	0.00	0.00	0.00	0.00
FBti0059923	0.00	0.00	0.74	0.58	0.96	0.00
FBti0019521	0.00	0.00	0.00	0.00	0.00	0.00
FBti0019704	0.00	1.00	0.00	0.00	1.00	0.00
FBti0061034	0.00	0.00	0.00	0.00	0.00	0.00
FBti0061035	0.00	0.00	0.00	0.00	0.00	0.00
FBti0061038	0.00	1.00	0.00	0.00	0.00	0.00
FBti0061139	0.00	0.00	0.00	0.00	0.00	0.00
FBti0061618	0.00	0.00	0.00	0.00	0.00	0.00
FBti0019566	0.00	0.00	2.00	1.12	0.00	2.11
FBti0019524	0.00	0.00	0.00	0.00	0.00	0.00
FBti0064192	0.00	0.00	0.00	0.00	0.00	0.00
FBti0019582	1.00	0.00	0.00	2.36	1.00	0.00
FBti0215280	0.00	0.00	2.59	20.76	2.50	6.52
FBti0215281	0.00	1.60	1.69	0.00	0.00	0.00
FBti0215282	1.98	1.00	0.00	4.17	6.37	2.00
FBti0215283	0.00	0.00	0.00	2.72	2.02	0.58
FBti0215381	0.00	0.00	0.00	0.00	0.00	0.00
FBti0018871	0.00	1.09	0.00	0.00	0.00	0.00
FBti0018872	0.00	1.78	0.00	4.04	9.02	4.16
FBti0018873	2.96	3.87	0.00	21.03	39.52	13.72
FBti0018874	0.00	0.00	0.00	0.00	0.00	0.00
FBti0020013	0.00	0.00	0.00	1.64	1.61	0.00
FBti0020015	0.00	0.00	2.71	1.64	1.05	0.00
FBti0020033	0.00	0.00	0.00	0.00	0.00	5.15
FBti0019614	0.00	0.00	0.00	0.00	0.00	0.00
FBti0020073	0.00	0.00	0.00	0.00	0.00	1.00
FBti0020082	0.00	0.00	0.00	0.00	0.00	0.00
FBti0020094	0.00	0.00	0.00	0.00	0.00	0.00
RR48311_transposable	0.00	0.00	0.00	2.72	2.02	0.58
RR48353_transposable	0.00	0.00	0.00	0.00	0.00	0.00
FBti0020072	0.00	0.00	0.00	0.00	0.00	0.00
FBtr0089229	132.14	177.96	277.32	202.10	300.12	0.00
FBtr0089233	76.93	50.54	70.70	74.31	99.71	81.94
FBtr0310651	66.96	153.40	0.00	134.59	71.17	185.27
FBtr0334626	12.97	23.10	50.98	0.00	0.00	14.79
FBtr0086577	14.00	31.00	26.00	21.00	21.00	28.00
FBtr0474126	14.00	31.00	26.00	21.00	21.00	28.00
FBtr0086599	4.17	4.60	0.00	0.00	0.00	0.00
FBtr0330055	0.00	0.00	0.00	3.50	0.00	0.00
FBtr0330056	25.83	18.40	21.00	23.50	23.00	36.00
FBtr0078854	14.66	3.00	14.26	19.40	13.06	28.54
FBtr0078855	3.83	17.98	0.00	18.69	19.90	33.56
FBtr0300474	4.28	2.85	4.25	5.92	7.08	0.00
FBtr0339395	38.11	36.96	13.23	66.29	31.91	35.90
FBtr0339397	39.12	26.22	40.26	14.70	44.05	0.00
FBtr0303603	0.00	0.00	0.00	0.18	3.05	0.00
FBtr0330144	0.00	0.00	0.00	0.18	3.05	0.00
FBtr0339322	15.00	13.00	10.00	18.64	7.90	12.00
FBtr0085746	12.09	15.57	0.00	0.00	0.00	2.12
FBtr0334508	6.91	14.43	31.00	19.00	20.00	8.88
FBtr0346869	0.00	0.00	0.00	0.00	0.00	0.00
FBtr0346889	0.00	0.00	0.00	0.00	0.00	0.00
FBtr0346893	0.00	0.00	0.00	0.00	0.00	0.00
FBtr0346897	0.00	0.00	0.00	0.00	0.00	0.00
FBtr0346901	0.00	0.00	0.00	0.00	0.00	0.00
FBtr0346879	0.00	0.00	0.00	0.00	0.00	0.00
FBtr0346883	0.00	0.00	0.00	0.00	0.00	0.00
FBtr0346887	0.00	0.00	0.00	0.00	0.00	0.00
FBtr0299660	4.19	10.72	12.88	35.40	7.34	8.66
FBtr0299661	15.48	47.80	22.88	22.84	40.51	21.19
FBtr0474081	27.33	17.48	20.24	20.76	27.15	32.15
FBtr0086348	0.00	0.00	0.00	0.00	0.00	0.00
FBtr0086355	0.00	0.00	0.00	0.00	0.00	0.00
FBtr0086363	0.00	0.00	0.00	0.00	0.00	0.00
FBtr0086408	0.00	0.00	0.00	0.00	0.00	0.00
FBtr0086345	0.00	0.00	0.00	0.00	0.00	0.00
FBtr0086346	0.00	0.00	0.00	0.00	0.00	0.00
FBtr0086347	0.00	0.00	0.00	0.00	0.00	0.00
FBtr0086349	0.00	0.00	0.00	0.00	0.00	0.00
FBtr0086350	0.00	0.00	0.00	0.00	0.00	0.00
FBtr0086351	0.00	0.00	0.00	0.00	0.00	0.00
FBtr0086352	0.00	0.00	0.00	0.00	0.00	0.00
FBtr0086353	0.00	0.00	0.00	0.00	0.00	0.00
FBtr0086354	0.00	0.00	0.00	0.00	0.00	0.00
FBtr0086356	0.00	0.00	0.00	0.00	0.00	0.00
FBtr0086357	0.00	0.00	0.00	0.00	0.00	0.00
FBtr0086358	0.00	0.00	0.00	0.00	0.00	0.00
FBtr0086359	0.00	0.00	0.00	0.00	0.00	0.00
FBtr0086360	0.00	0.00	0.00	0.00	0.00	0.00
FBtr0086361	0.00	0.00	0.00	0.00	0.00	0.00
FBtr0086362	0.00	0.00	0.00	0.00	0.00	0.00
FBtr0086364	0.00	0.00	0.00	0.00	0.00	0.00
FBtr0086365	0.00	0.00	0.00	0.00	0.00	0.00
FBtr0086366	0.00	0.00	0.00	0.00	0.00	0.00
FBtr0086367	0.00	0.00	0.00	0.00	0.00	0.00
FBtr0086368	0.00	0.00	0.00	0.00	0.00	0.00
FBtr0086369	0.00	0.00	0.00	0.00	0.00	0.00
FBtr0086370	0.00	0.00	0.00	0.00	0.00	0.00
FBtr0086371	0.00	0.00	0.00	0.00	0.00	0.00
FBtr0086372	0.00	0.00	0.00	0.00	0.00	0.00
FBtr0086373	0.00	0.00	0.00	0.00	0.00	0.00
FBtr0086374	0.00	0.00	0.00	0.00	0.00	0.00
FBtr0086375	0.00	0.00	0.00	0.00	0.00	0.00
FBtr0086376	0.00	0.00	0.00	0.00	0.00	0.00
FBtr0086377	0.00	0.00	0.00	0.00	0.00	0.00
FBtr0086378	0.00	0.00	0.00	0.00	0.00	0.00
FBtr0086379	0.00	0.00	0.00	0.00	0.00	0.00
FBtr0086380	0.00	0.00	0.00	0.00	0.00	0.00
FBtr0086381	0.00	0.00	0.00	0.00	0.00	0.00
FBtr0086382	0.00	0.00	0.00	0.00	0.00	0.00
FBtr0086383	0.00	0.00	0.00	0.00	0.00	0.00
FBtr0086384	0.00	0.00	0.00	0.00	0.00	0.00
FBtr0086385	0.00	0.00	0.00	0.00	0.00	0.00
FBtr0086386	0.00	0.00	0.00	0.00	0.00	0.00
FBtr0086387	0.00	0.00	0.00	0.00	0.00	0.00
FBtr0086388	0.00	0.00	0.00	0.00	0.00	0.00
FBtr0086389	0.00	0.00	0.00	0.00	0.00	0.00
FBtr0086390	0.00	0.00	0.00	0.00	0.00	0.00
FBtr0086391	0.00	0.00	0.00	0.00	0.00	0.00
FBtr0086392	0.00	0.00	0.00	0.00	0.00	0.00
FBtr0086393	0.00	0.00	0.00	0.00	0.00	0.00
FBtr0086394	0.00	0.00	0.00	0.00	0.00	0.00
FBtr0086395	0.00	0.00	0.00	0.00	0.00	0.00
FBtr0086396	0.00	0.00	0.00	0.00	0.00	0.00
FBtr0086397	0.00	0.00	0.00	0.00	0.00	0.00
FBtr0086398	0.00	0.00	0.00	0.00	0.00	0.00
FBtr0086399	0.00	0.00	0.00	0.00	0.00	0.00
FBtr0086400	0.00	0.00	0.00	0.00	0.00	0.00
FBtr0086401	0.00	0.00	0.00	0.00	0.00	0.00
FBtr0086402	0.00	0.00	0.00	0.00	0.00	0.00
FBtr0086403	0.00	0.00	0.00	0.00	0.00	0.00
FBtr0086404	0.00	0.00	0.00	0.00	0.00	0.00
FBtr0086405	0.00	0.00	0.00	0.00	0.00	0.00
FBtr0086406	0.00	0.00	0.00	0.00	0.00	0.00
FBtr0086407	0.00	0.00	0.00	0.00	0.00	0.00
FBtr0086409	0.00	0.00	0.00	0.00	0.00	0.00
FBtr0086410	0.00	0.00	0.00	0.00	0.00	0.00
FBtr0086411	0.00	0.00	0.00	0.00	0.00	0.00
FBtr0086412	0.00	0.00	0.00	0.00	0.00	0.00
FBtr0086413	0.00	0.00	0.00	0.00	0.00	0.00
FBtr0086414	0.00	0.00	0.00	0.00	0.00	0.00
FBtr0086415	0.00	0.00	0.00	0.00	0.00	0.00
FBtr0086416	0.00	0.00	0.00	0.00	0.00	0.00
FBtr0086417	0.00	0.00	0.00	0.00	0.00	0.00
FBtr0086418	0.00	0.00	0.00	0.00	0.00	0.00
FBtr0086419	0.00	0.00	0.00	0.00	0.00	0.00
FBtr0086420	0.00	0.00	0.00	0.00	0.00	0.00
FBtr0086421	0.00	0.00	0.00	0.00	0.00	0.00
FBtr0086422	0.00	0.00	0.00	0.00	0.00	0.00
FBtr0086423	0.00	0.00	0.00	0.00	0.00	0.00
FBtr0086424	0.00	0.00	0.00	0.00	0.00	0.00
FBtr0086425	0.00	0.00	0.00	0.00	0.00	0.00
FBtr0086426	0.00	0.00	0.00	0.00	0.00	0.00
FBtr0086427	0.00	0.00	0.00	0.00	0.00	0.00
FBtr0086428	0.00	0.00	0.00	0.00	0.00	0.00
FBtr0086429	0.00	0.00	0.00	0.00	0.00	0.00
FBtr0086430	0.00	0.00	0.00	0.00	0.00	0.00
FBtr0086431	0.00	0.00	0.00	0.00	0.00	0.00
FBtr0086432	0.00	0.00	0.00	0.00	0.00	0.00
FBtr0086433	0.00	0.00	0.00	0.00	0.00	0.00
FBtr0086434	0.00	0.00	0.00	0.00	0.00	0.00
FBtr0086435	0.00	0.00	0.00	0.00	0.00	0.00
FBtr0086436	0.00	0.00	0.00	0.00	0.00	0.00
FBtr0086437	0.00	0.00	0.00	0.00	0.00	0.00
FBtr0086438	0.00	0.00	0.00	0.00	0.00	0.00
FBtr0086439	0.00	0.00	0.00	0.00	0.00	0.00
FBtr0086440	0.00	0.00	0.00	0.00	0.00	0.00
FBtr0086441	0.00	0.00	0.00	0.00	0.00	0.00
FBtr0086442	0.00	0.00	0.00	0.00	0.00	0.00
FBtr0086443	0.00	0.00	0.00	0.00	0.00	0.00
FBtr0086444	0.00	0.00	0.00	0.00	0.00	0.00
FBtr0078789	208.17	286.00	147.00	231.70	248.00	173.00
FBtr0301640	3.83	0.00	0.00	4.30	0.00	0.00
FBtr0081624	5.00	9.50	4.00	11.50	12.50	5.00
FBtr0302398	5.00	9.50	4.00	11.50	12.50	5.00
FBtr0273406	0.00	0.00	0.00	0.00	0.00	0.00
FBtr0079243	22.00	41.00	7.64	16.00	22.00	10.00
FBtr0340167	0.00	0.00	23.36	0.00	0.00	0.00
FBtr0081350	27.00	30.00	21.00	5.00	20.00	8.00
FBtr0086514	2.00	8.00	4.00	4.00	3.00	2.00
FBtr0086562	0.00	0.00	1.00	1.00	0.00	0.00
FBtr0300592	0.00	0.00	0.00	0.00	0.00	0.00
FBtr0070437	101.76	167.99	64.73	245.22	291.55	159.92
FBtr0302447	4.70	7.85	19.92	16.84	33.02	5.16
FBtr0302448	44.34	72.30	23.69	75.01	79.18	47.17
FBtr0302449	5.20	11.86	20.66	12.93	7.24	8.75
FBtr0072754	113.05	147.43	175.89	113.72	119.90	78.99
FBtr0072755	336.36	386.57	147.92	400.01	462.75	283.33
FBtr0088871	450.41	249.05	208.44	226.08	289.39	441.97
FBtr0088872	2599.51	1023.25	2453.34	1448.99	1927.03	1432.10
FBtr0113053	483.74	162.21	458.37	357.80	297.81	382.25
FBtr0339123	618.94	1341.37	250.22	966.03	1163.38	564.71
FBtr0339124	285.29	528.36	197.62	422.29	230.38	286.97
FBtr0339125	90.10	136.76	0.00	93.81	0.00	0.00
FBtr0089548	517.00	607.00	323.00	537.00	689.00	429.00
FBtr0080415	270.66	368.58	181.70	438.03	504.17	235.59
FBtr0305490	0.00	0.00	18.82	0.00	0.00	21.12
FBtr0305491	0.00	45.01	40.99	52.45	57.09	12.89
FBtr0333225	0.00	56.78	71.32	126.52	92.73	49.41
FBtr0344132	29.34	72.63	41.17	0.00	0.00	0.00
FBtr0080414	31.00	77.00	37.00	57.00	47.00	44.00
FBtr0080413	381.02	587.77	427.26	756.08	691.38	504.42
FBtr0100494	18.98	88.23	65.74	74.92	119.62	20.58
FBtr0072874	35.87	88.52	91.99	130.31	138.36	59.31
FBtr0332662	68.13	128.48	15.01	74.69	132.64	81.69
FBtr0310556	15.00	31.00	26.00	31.00	39.00	35.00
FBtr0088041	0.00	0.00	0.00	0.00	0.00	0.00
FBtr0088042	152.83	184.02	135.52	159.81	195.49	137.04
FBtr0346629	27.17	62.98	34.48	41.19	45.51	30.96
FBtr0087732	539.00	540.00	503.00	468.00	681.00	402.00
FBtr0087612	0.00	0.00	0.00	0.00	0.00	0.00
FBtr0087613	10.65	0.00	0.00	36.15	0.00	0.00
FBtr0087614	99.97	69.50	25.25	28.53	89.25	32.51
FBtr0305592	513.38	787.50	1049.75	769.33	846.75	612.49
FBtr0075559	840.98	725.48	312.90	580.71	592.93	795.85
FBtr0075560	41.75	71.64	22.22	45.46	77.33	87.26
FBtr0331933	51.27	320.87	526.88	458.83	638.73	78.89
FBtr0299880	55.00	99.00	79.75	52.09	27.22	36.40
FBtr0299881	0.00	0.00	0.00	0.00	0.00	0.00
FBtr0299882	0.00	0.00	0.00	20.91	18.16	0.00
FBtr0301725	0.00	0.00	27.25	0.00	18.62	17.60
FBtr0077830	152.76	146.85	304.69	232.92	280.37	188.47
FBtr0077831	396.24	741.72	178.12	792.08	811.63	463.53
FBtr0330657	0.00	49.43	262.20	0.00	0.00	0.00
FBtr0088676	96.00	140.00	49.00	114.00	135.00	87.00
FBtr0075565	14.44	24.18	19.88	18.80	40.21	28.93
FBtr0075566	90.56	150.82	75.12	174.20	214.79	112.07
FBtr0072060	42.00	70.00	35.00	43.00	52.00	24.00
FBtr0085241	682.00	855.00	494.00	901.00	1046.00	736.00
FBtr0070216	661.54	615.82	345.77	687.21	723.05	589.96
FBtr0070217	130.81	174.18	136.48	158.09	204.95	125.04
FBtr0070218	7.65	0.00	0.75	8.71	0.00	0.00
FBtr0073833	31.93	67.23	54.05	62.72	23.88	69.03
FBtr0301044	342.72	381.49	158.46	322.97	465.39	263.70
FBtr0301045	66.10	128.71	0.00	234.39	132.33	205.62
FBtr0301046	0.00	0.00	131.18	0.00	0.00	0.00
FBtr0303292	224.83	242.62	281.98	312.16	335.54	172.58
FBtr0309245	77.79	118.67	153.02	103.74	136.08	99.63
FBtr0309246	109.60	166.98	290.19	109.23	112.18	68.82
FBtr0340444	72.81	75.77	52.99	7.24	178.91	0.00
FBtr0340445	57.21	81.53	79.14	50.55	63.70	13.61
FBtr0083154	1576.00	2918.00	2422.00	3204.00	3672.00	1818.00
FBtr0345258	84.00	150.00	62.00	126.00	164.00	68.00
FBtr0083151	845.00	1236.98	614.87	1291.97	1580.98	652.88
FBtr0433535	0.00	77.02	11.13	22.03	55.02	44.12
FBtr0083150	8.00	13.00	8.00	17.00	23.00	12.00
FBtr0074789	356.00	416.00	295.00	422.00	442.00	363.00
FBtr0071294	53.92	105.30	75.87	240.51	300.00	30.08
FBtr0071295	33.26	10.06	16.55	0.00	39.91	9.95
FBtr0071296	60.50	178.59	79.10	64.41	60.55	31.95
FBtr0071297	42.80	17.34	17.02	0.00	8.13	11.20
FBtr0071298	150.59	42.77	0.00	0.00	105.12	58.24
FBtr0112965	18.08	23.76	0.00	0.00	0.00	0.00
FBtr0309254	11.72	100.77	203.39	255.26	56.23	330.59
FBtr0309255	0.02	0.41	13.07	13.82	0.00	21.99
FBtr0333808	56.11	28.01	0.00	0.00	84.06	0.00
FBtr0082114	185.00	262.00	133.00	220.00	297.00	166.00
FBtr0084496	49.18	59.62	46.08	62.59	79.68	34.57
FBtr0305039	92.09	123.47	128.35	127.82	173.39	108.14
FBtr0305040	0.00	0.00	0.00	0.00	0.00	0.00
FBtr0335244	1.73	6.91	3.56	8.58	4.93	4.30
FBtr0089488	310.03	316.17	319.00	305.56	351.36	264.60
FBtr0089489	38.97	78.83	0.00	37.44	26.64	16.40
FBtr0084252	51.62	69.31	68.49	79.33	50.38	12.06
FBtr0084253	205.38	260.69	150.27	159.67	182.44	183.04
FBtr0301866	0.00	0.00	3.25	0.00	6.18	3.90
FBtr0084103	113.00	103.00	111.00	114.00	115.00	92.00
FBtr0086951	33.00	28.00	32.00	32.00	43.00	32.00
FBtr0071285	39.00	48.80	21.80	50.32	52.24	54.54
FBtr0309872	0.00	10.20	24.20	40.68	27.76	11.46
FBtr0070946	0.00	0.00	0.00	0.00	0.00	0.00
FBtr0070947	15.00	10.00	15.00	3.00	3.00	3.00
FBtr0076208	371.00	670.00	363.00	760.00	725.00	487.03
FBtr0331179	0.00	0.00	0.00	0.00	0.00	12.97
FBtr0087766	7.38	18.07	3.77	16.01	10.58	2.08
FBtr0300286	231.62	284.93	111.23	257.99	315.42	203.92
FBtr0301807	11.76	12.64	0.00	11.95	12.83	0.00
FBtr0301808	42.24	100.36	129.00	129.05	112.17	61.00
FBtr0071622	186.28	185.59	177.29	98.73	206.91	114.40
FBtr0071623	62.72	94.41	4.71	127.27	58.09	103.60
FBtr0330232	0.00	0.00	0.00	0.00	0.00	0.00
FBtr0081978	872.00	1258.00	792.00	1201.00	1366.00	1065.00
FBtr0273257	449.27	587.27	173.95	648.88	836.63	413.46
FBtr0334454	80.73	134.73	261.05	269.12	231.37	118.54
FBtr0299754	7.72	0.00	0.00	0.00	0.00	0.00
FBtr0299755	22.21	15.03	5.80	9.57	26.66	1.52
FBtr0299756	71.23	47.81	109.34	98.18	154.41	189.83
FBtr0299757	11.08	13.91	8.69	15.61	10.85	13.22
FBtr0299758	17.41	75.91	45.19	56.86	56.57	46.17
FBtr0299759	1.11	0.00	0.00	0.00	0.00	0.00
FBtr0299760	0.50	0.00	0.00	0.00	0.00	0.00
FBtr0299761	0.00	8.56	0.00	0.00	0.00	10.63
FBtr0299762	15.82	0.00	0.00	0.00	0.00	0.00
FBtr0299763	267.78	401.91	203.17	281.57	500.28	109.61
FBtr0299764	171.60	323.99	198.98	405.11	326.14	210.46
FBtr0299765	5.23	1.89	2.86	4.02	10.19	5.36
FBtr0303100	48.84	65.05	29.32	78.11	53.08	42.89
FBtr0306698	84.48	110.94	43.54	119.99	68.83	47.32
FBtr0300351	38.33	78.41	25.67	30.62	36.64	0.00
FBtr0307015	4.53	0.00	0.01	42.40	18.07	0.00
FBtr0307016	77.90	40.24	40.39	51.25	90.47	67.01
FBtr0339643	6.09	0.00	0.00	54.01	91.48	33.79
FBtr0339644	1.95	0.00	0.00	15.61	28.80	0.00
FBtr0339645	75.80	131.96	119.28	108.26	65.56	138.21
FBtr0339646	38.40	47.40	22.65	40.85	103.98	0.00
FBtr0300596	628.36	602.21	241.53	642.00	818.97	379.74
FBtr0300597	220.00	351.55	311.12	234.62	219.57	235.03
FBtr0300598	1055.05	989.63	1382.05	790.05	806.61	689.98
FBtr0340016	284.59	318.60	320.30	227.33	257.86	201.24
FBtr0076405	1756.00	1799.00	1090.00	1761.00	2455.00	1256.00
FBtr0085772	3937.58	4046.07	5375.69	4788.00	5931.71	5415.65
FBtr0085773	23.93	36.54	16.88	13.81	9.14	10.39
FBtr0085774	0.00	0.00	0.00	0.00	0.00	0.00
FBtr0305121	81.59	51.01	60.67	21.56	37.36	28.29
FBtr0306237	727.89	648.39	415.77	1841.62	2243.79	1859.67
FBtr0084432	179.14	430.80	102.68	139.42	559.96	84.57
FBtr0305982	0.00	4.70	5.02	2.44	2.21	6.56
FBtr0333777	693.86	303.50	793.30	729.14	424.83	677.87
FBtr0073372	87.00	150.00	158.00	179.00	168.00	127.00
FBtr0083727	229.78	207.77	103.97	231.15	243.62	220.28
FBtr0083728	1291.29	1104.16	1076.74	1211.90	1435.37	1220.72
FBtr0346155	3.94	8.06	32.29	3.94	16.01	0.00
FBtr0082931	1026.63	992.98	1326.42	1082.11	1325.14	1094.79
FBtr0082932	21.41	27.10	27.61	32.97	59.06	32.80
FBtr0303795	80.96	219.92	168.98	249.92	211.80	200.41
FBtr0072339	765.20	704.93	706.33	835.66	933.62	723.47
FBtr0072340	605.80	660.07	466.67	676.34	776.38	602.53
FBtr0080167	189.03	114.67	21.39	119.10	155.08	76.49
FBtr0110872	793.48	580.67	280.49	478.66	726.66	365.75
FBtr0305994	45.49	20.66	65.12	25.23	25.27	13.77
FBtr0079481	107.00	160.00	166.00	216.00	234.00	118.00
FBtr0083063	1899.00	1376.00	910.00	1375.00	1775.00	1320.00
FBtr0089186	8500.19	6263.31	4459.05	6567.08	8284.94	4455.66
FBtr0333672	27.75	44.35	7.51	24.38	25.06	6.40
FBtr0344754	304.06	193.34	570.44	209.54	308.00	188.93
FBtr0075446	126.00	237.00	106.00	245.00	214.00	178.00
FBtr0071438	771.34	619.17	517.88	584.67	750.83	679.84
FBtr0332896	9.81	14.61	7.19	0.00	0.00	0.00
FBtr0343981	3.85	5.22	3.93	2.33	1.17	1.16
FBtr0082180	5.55	14.72	12.82	19.32	28.45	15.76
FBtr0113408	0.00	0.00	0.00	0.00	0.00	0.00
FBtr0333823	8.45	13.28	7.18	3.68	2.55	5.24
FBtr0085539	243.46	65.87	594.28	166.01	282.76	201.60
FBtr0085540	699.97	616.84	275.26	586.74	718.46	520.51
FBtr0085541	1060.58	1024.29	608.46	955.26	1157.78	912.89
FBtr0301978	23.00	36.00	16.00	36.00	38.00	36.00
FBtr0089673	37.80	0.00	0.00	33.00	43.00	0.00
FBtr0340243	1.62	51.15	0.00	0.00	0.00	0.00
FBtr0340244	9.58	19.85	38.00	0.00	0.00	21.00
FBtr0079299	44.00	64.00	39.00	34.00	57.00	25.00
FBtr0306679	277.30	387.32	220.41	314.84	292.61	287.47
FBtr0332488	271.52	272.16	98.02	322.69	394.43	188.32
FBtr0332489	22.18	20.52	13.57	16.48	76.96	43.21
FBtr0089146	0.00	0.00	0.00	0.00	0.00	0.00
FBtr0089147	0.00	0.00	15.56	0.00	32.82	0.00
FBtr0089148	86.58	99.26	379.00	106.13	92.68	78.06
FBtr0089149	0.00	23.67	11.44	0.00	11.84	0.00
FBtr0089150	0.00	0.00	0.00	0.00	0.00	0.00
FBtr0308247	359.42	437.06	0.00	397.87	471.67	244.94
FBtr0074795	1688.40	1281.29	833.82	1200.83	1687.60	1388.43
FBtr0335155	23.47	62.45	0.00	123.52	71.83	103.52
FBtr0335156	14.97	32.31	21.07	24.63	0.00	17.32
FBtr0335157	223.16	206.96	354.11	386.02	391.57	370.73
FBtr0083381	6.68	22.02	18.26	46.60	27.88	41.81
FBtr0083382	23.32	0.00	60.04	38.82	100.54	22.08
FBtr0083383	10.20	21.57	10.91	10.10	0.07	14.53
FBtr0083384	22.38	23.82	7.34	11.64	0.31	4.65
FBtr0083385	0.00	0.00	0.00	0.00	11.26	0.00
FBtr0330709	10.20	21.57	10.91	10.10	0.07	14.53
FBtr0346764	10.20	21.57	10.91	10.10	0.07	14.53
FBtr0415463	2.46	9.25	19.35	16.56	29.15	33.48
FBtr0415464	5.93	24.32	17.01	18.82	21.39	13.75
FBtr0415465	1.62	4.89	3.27	3.25	3.25	1.63
FBtr0082910	89.47	115.86	95.45	83.77	108.09	100.68
FBtr0112896	8.37	0.00	0.00	0.00	7.39	10.29
FBtr0307076	4.97	0.00	0.00	0.00	0.00	0.00
FBtr0307077	35.07	35.29	26.92	52.84	50.24	19.84
FBtr0337096	31.62	34.85	13.62	16.39	16.29	20.19
FBtr0337097	6.50	0.00	0.00	0.00	0.00	0.00
FBtr0075357	141.20	102.35	9.87	106.15	80.65	124.24
FBtr0112790	15.50	16.22	66.93	20.25	44.24	23.15
FBtr0330130	26.79	10.81	6.47	29.83	35.66	31.61
FBtr0330131	3.61	2.49	9.18	6.44	5.50	4.30
FBtr0330132	17.09	1.85	1.71	11.18	3.74	11.25
FBtr0330133	6.22	12.41	34.39	17.28	57.00	12.87
FBtr0330134	7.00	33.45	15.76	28.05	17.52	14.20
FBtr0330135	32.53	21.56	3.20	44.53	13.48	41.04
FBtr0330136	32.55	132.39	49.23	66.50	117.86	46.12
FBtr0345369	22.51	27.47	17.27	36.80	22.36	28.21
FBtr0075819	114.00	177.00	128.00	176.00	214.00	151.00
FBtr0074073	0.90	50.44	0.00	130.94	166.36	104.83
FBtr0100142	69.30	82.02	110.52	26.59	24.12	24.17
FBtr0332497	305.80	203.54	81.48	112.47	226.52	117.00
FBtr0085897	151.44	168.19	138.00	230.24	173.00	149.00
FBtr0100324	4.56	3.81	0.00	3.76	0.00	0.00
FBtr0074897	184.32	228.95	33.50	284.30	357.81	94.54
FBtr0304746	171.68	219.05	335.50	116.70	123.19	233.46
FBtr0301701	13.98	21.04	0.00	29.59	28.03	26.51
FBtr0305501	21.03	12.80	30.04	40.81	64.94	16.97
FBtr0330066	0.00	0.00	16.96	0.00	0.00	0.00
FBtr0330067	13.98	21.04	0.00	29.59	28.03	26.51
FBtr0333358	0.00	14.12	0.00	0.00	0.00	0.00
FBtr0078413	282.02	395.06	989.07	496.65	465.92	391.80
FBtr0078414	0.00	0.00	491.85	143.65	115.57	0.00
FBtr0333126	2860.98	1959.94	1425.07	1673.70	2419.51	1927.20
FBtr0084904	198.78	332.00	302.31	505.18	487.44	258.81
FBtr0301963	144.11	214.00	116.35	347.41	355.78	219.60
FBtr0071143	279.00	270.27	240.76	123.95	174.42	100.37
FBtr0345982	0.00	10.73	33.24	43.05	53.58	10.63
FBtr0072667	116.00	115.00	69.00	115.00	158.00	97.00
FBtr0079640	93.00	92.00	91.00	83.00	118.00	74.20
FBtr0346463	0.00	0.00	0.00	0.00	0.00	10.80
FBtr0076915	1104.91	1086.24	1511.85	2298.44	2424.28	3000.79
FBtr0076916	69.09	53.76	93.15	110.56	107.72	199.21
FBtr0076914	20.57	53.53	92.30	2.72	0.00	7.16
FBtr0301218	8.43	35.47	45.70	96.28	204.00	91.84
FBtr0076925	0.00	0.00	1.00	0.00	2.00	0.00
FBtr0076591	206.00	327.00	586.00	441.00	564.00	399.00
FBtr0076913	3.00	1.00	8.00	5.00	3.00	5.00
FBtr0345590	0.00	0.00	0.00	0.00	0.00	0.00
FBtr0082780	273.67	437.67	507.81	364.48	384.57	350.07
FBtr0300486	44.50	45.70	0.00	49.52	53.21	78.65
FBtr0335223	5.83	14.63	4.19	0.00	7.22	3.28
FBtr0079685	1090.78	1346.26	676.74	1466.49	1304.21	1040.90
FBtr0333416	110.22	116.74	366.26	166.51	166.79	78.10
FBtr0085845	199.00	309.00	221.00	279.00	277.00	216.00
FBtr0087488	37.00	67.00	29.00	29.88	0.00	0.00
FBtr0345529	0.00	0.00	0.00	25.12	71.00	64.00
FBtr0073211	389.00	585.00	369.00	930.00	1036.00	689.00
FBtr0330329	138.93	134.91	129.60	180.19	153.71	134.43
FBtr0330330	13.87	6.78	0.00	0.00	0.00	0.00
FBtr0330331	0.00	0.00	0.00	0.00	15.21	0.00
FBtr0330332	35.19	35.31	45.40	54.81	50.07	51.57
FBtr0081144	101.27	80.24	0.00	0.40	0.00	29.68
FBtr0081145	89.61	92.80	27.82	165.86	158.24	151.65
FBtr0336842	166.12	294.96	327.18	284.74	353.76	276.66
FBtr0089948	0.00	0.00	0.00	0.00	0.00	0.00
FBtr0114603	260.01	172.10	51.43	187.06	226.01	157.01
FBtr0329952	0.00	23.75	5.56	18.03	22.92	4.08
FBtr0345720	383.99	594.15	397.01	668.91	944.07	445.91
FBtr0071607	95.00	70.00	24.00	74.00	98.00	67.00
FBtr0071606	113.56	15.12	45.98	90.34	37.56	30.26
FBtr0342891	219.44	263.88	132.02	296.66	482.44	247.74
FBtr0079500	8.00	12.00	3.97	9.00	12.21	9.33
FBtr0110767	145.81	114.97	153.45	226.95	125.20	158.75
FBtr0305673	251.19	216.03	363.55	405.05	398.80	368.25
FBtr0079155	1121.00	2120.00	3338.00	3453.00	4206.00	3485.00
FBtr0079156	332.64	660.66	1021.84	898.75	1235.28	711.08
FBtr0079157	63.36	82.78	194.04	188.25	62.26	114.10
FBtr0342618	0.00	103.56	110.12	0.00	24.47	29.81
FBtr0079716	102.00	191.00	151.00	236.00	311.00	173.00
FBtr0080158	912.51	1641.30	1039.74	1989.08	3480.69	1999.32
FBtr0344020	112.49	109.70	142.26	204.92	399.31	134.68
FBtr0080270	329.00	648.00	1621.00	975.00	1269.00	600.00
FBtr0081054	3832.96	10492.84	10195.71	9319.76	13231.15	10780.18
FBtr0340581	919.04	1655.16	9523.29	2789.24	2820.85	3325.82
FBtr0087082	1515.67	2876.60	3073.99	2647.07	4307.01	1850.00
FBtr0345494	147.33	251.40	543.01	9.93	4.99	0.00
FBtr0087081	1070.19	2103.32	3776.71	3899.82	5440.29	3379.08
FBtr0345493	106.81	86.68	253.29	307.18	301.71	346.92
FBtr0091496	56.22	103.83	156.23	166.49	223.76	190.76
FBtr0303024	6.78	34.17	47.77	61.51	88.24	40.24
FBtr0087080	1185.00	2132.00	4333.00	2713.00	3993.00	2295.00
FBtr0110768	1111.00	1964.00	3358.00	1059.00	1400.00	514.00
FBtr0072943	242.00	476.00	758.00	450.00	810.00	603.00
FBtr0073182	29.12	28.53	201.42	55.14	90.92	45.71
FBtr0346805	258.88	478.47	1044.58	627.86	813.08	335.29
FBtr0077021	2.00	1.00	2.00	1.00	1.00	1.00
FBtr0075038	309.00	543.76	862.47	714.63	940.14	764.00
FBtr0308781	0.00	5.24	17.53	13.37	9.86	0.00
FBtr0084561	761.00	1346.00	6018.00	1609.00	1905.00	2232.00
FBtr0310089	0.00	0.00	0.00	0.00	0.00	0.00
FBtr0085609	112.65	148.00	103.00	121.32	157.00	136.00
FBtr0085610	10.35	0.00	0.00	12.68	0.00	0.00
FBtr0079077	156.00	122.00	97.00	271.00	338.00	230.00
FBtr0071051	190.00	284.00	211.00	389.00	413.00	236.00
FBtr0088699	32.62	31.06	34.09	125.59	45.63	49.94
FBtr0088700	824.33	242.41	116.43	213.88	303.10	367.19
FBtr0088701	758.41	239.14	59.76	1113.31	1195.61	1333.74
FBtr0100426	243.43	232.65	268.96	151.51	337.05	85.53
FBtr0100427	100.73	140.76	458.43	72.22	65.36	12.74
FBtr0100428	0.00	0.00	0.00	0.00	0.00	29.28
FBtr0100429	24.88	0.00	0.00	13.19	29.51	28.60
FBtr0100430	10.76	37.60	38.32	27.02	45.67	11.47
FBtr0100431	664.68	1550.16	1750.43	1489.81	1946.90	883.30
FBtr0333001	51.18	375.20	47.58	289.46	287.17	142.21
FBtr0083798	26.95	53.39	77.33	32.03	59.05	35.93
FBtr0083797	50.05	103.61	57.67	101.97	145.95	74.07
FBtr0083789	61.00	71.00	33.00	85.00	105.00	69.00
FBtr0083790	151.00	179.00	117.00	95.00	138.00	113.00
FBtr0083791	31.00	62.00	35.00	56.00	86.00	34.00
FBtr0086029	701.00	1135.00	956.00	1442.00	1594.00	1235.00
FBtr0071519	5438.00	6102.00	4182.00	6625.00	8217.00	7017.00
FBtr0070822	0.00	0.00	0.00	1962.57	3434.91	0.00
FBtr0070823	949.96	1231.23	504.19	694.09	1031.45	543.76
FBtr0100662	116.45	0.00	1790.44	0.00	0.00	0.00
FBtr0100663	3254.60	5329.26	2847.37	4664.34	5655.65	5192.24
FBtr0345894	0.00	4.51	0.00	0.00	0.00	0.00
FBtr0078478	3485.32	4693.13	4137.52	4026.17	5596.19	3681.00
FBtr0334090	296.68	405.87	59.48	303.83	515.81	349.00
FBtr0082785	1704.32	1907.98	1188.74	2663.27	3021.47	2639.33
FBtr0082786	690.08	1041.45	800.21	1402.77	1598.38	1021.06
FBtr0346242	41.60	94.57	153.05	76.96	112.15	77.60
FBtr0083143	580.00	274.00	172.00	265.00	285.00	172.00
FBtr0089209	67.00	92.00	90.00	92.00	87.00	73.00
FBtr0070343	50.99	0.00	21.33	7.77	0.00	78.80
FBtr0070344	49.97	45.04	0.00	8.49	92.95	21.14
FBtr0070345	172.82	173.88	308.25	118.23	196.18	110.94
FBtr0303048	1169.81	1223.42	543.80	1005.21	1676.81	941.26
FBtr0310657	0.00	53.72	34.81	81.10	0.00	61.45
FBtr0310658	0.00	0.00	0.00	359.76	371.16	250.86
FBtr0310659	286.29	239.02	233.43	0.00	0.00	0.00
FBtr0333801	0.00	31.88	32.36	37.89	65.74	98.54
FBtr0333802	0.00	0.00	0.00	98.12	62.16	162.02
FBtr0083380	180.00	376.00	304.00	492.00	455.00	321.00
FBtr0080555	49.43	66.26	63.89	167.43	183.88	128.00
FBtr0343668	36.57	73.74	25.11	7.57	22.12	0.00
FBtr0083174	65.53	106.36	128.27	129.74	131.40	100.00
FBtr0334591	6.47	19.64	6.73	6.26	12.60	0.00
FBtr0083373	77.00	115.00	90.00	86.00	128.00	54.00
FBtr0083991	747.00	1140.00	513.00	1117.00	1619.00	730.00
FBtr0081971	24.00	37.00	37.00	44.00	39.00	32.00
FBtr0080289	0.00	0.00	0.00	0.00	0.00	0.00
FBtr0345286	0.00	0.00	0.00	0.00	0.00	0.00
FBtr0080287	38.00	46.00	19.00	67.00	77.00	71.00
FBtr0310380	1.45	5.05	0.00	0.00	5.98	6.01
FBtr0310381	6.46	1.07	0.00	0.00	2.18	3.01
FBtr0310382	7.07	29.89	25.99	40.55	6.56	0.55
FBtr0310383	6.40	7.54	0.00	0.00	15.79	0.83
FBtr0310384	18.43	33.49	14.81	7.59	13.97	19.83
FBtr0081807	28.50	33.14	0.00	13.48	12.32	37.90
FBtr0100368	30.77	28.80	23.80	40.71	41.42	45.46
FBtr0334315	35.73	41.06	72.20	71.80	92.26	30.64
FBtr0074510	25.00	25.50	22.50	26.00	32.50	18.50
FBtr0339540	25.00	25.50	22.50	26.00	32.50	18.50
FBtr0083160	136.78	94.18	56.39	127.94	59.28	66.24
FBtr0334629	0.00	0.00	0.00	16.24	0.00	0.00
FBtr0339398	71.22	94.82	94.61	41.83	129.72	57.76
FBtr0301083	40.99	46.34	20.66	20.71	59.01	27.59
FBtr0301084	13.01	1.66	2.34	36.29	6.99	9.41
FBtr0070299	30.68	14.20	0.00	0.00	0.00	0.00
FBtr0070300	0.00	0.00	10.93	1.52	83.47	29.33
FBtr0100557	8.36	0.00	0.00	0.00	0.00	0.00
FBtr0305497	15.88	14.25	22.59	10.57	0.00	7.40
FBtr0305498	0.00	4.32	6.67	11.73	7.77	4.22
FBtr0305499	86.30	128.00	181.86	63.81	92.83	64.72
FBtr0307895	0.00	0.00	0.00	0.00	0.00	0.00
FBtr0309961	25.10	8.89	4.59	13.00	8.03	11.13
FBtr0309962	0.00	0.00	0.00	0.00	0.00	0.00
FBtr0309963	0.00	0.00	0.00	0.00	0.00	0.00
FBtr0309965	7.62	15.91	14.36	35.42	50.23	41.57
FBtr0339272	185.20	268.06	265.90	354.29	301.30	217.11
FBtr0339273	0.00	0.00	0.00	0.00	0.00	0.00
FBtr0339274	19.86	36.76	31.08	25.67	28.37	11.48
FBtr0479739	0.00	23.61	0.00	0.00	0.00	4.04
FBtr0080573	354.00	520.00	592.00	492.00	547.00	320.00
FBtr0331627	0.00	0.00	0.00	0.00	0.00	0.00
FBtr0072320	96.00	56.54	43.26	103.19	152.00	123.89
FBtr0343487	0.00	11.46	8.74	8.81	0.00	9.11
FBtr0076161	275.55	351.26	85.57	293.38	301.92	159.64
FBtr0331829	96.45	128.74	210.43	199.62	268.08	181.36
FBtr0086111	13.28	13.26	8.70	20.90	13.84	11.37
FBtr0086112	46.16	37.27	77.60	89.17	97.21	54.21
FBtr0086113	45.29	135.20	81.00	76.02	80.10	89.04
FBtr0330252	13.28	13.26	8.70	20.90	13.84	11.37
FBtr0075190	79.26	118.74	65.44	201.50	169.02	86.97
FBtr0075191	48.74	52.26	33.56	35.50	117.98	45.03
FBtr0075192	524.00	733.00	388.00	1136.00	1321.00	653.00
FBtr0110846	0.00	0.00	0.00	0.00	0.00	0.00
FBtr0110847	0.00	0.00	0.00	0.00	0.00	0.00
FBtr0075193	155.00	277.00	165.00	408.00	502.00	212.00
FBtr0082821	32.00	36.00	26.00	48.00	72.00	38.00
FBtr0082845	200.00	165.00	197.00	162.00	224.00	168.00
FBtr0087482	258.00	382.00	218.00	496.00	641.00	325.00
FBtr0100589	15465.56	13935.30	16329.38	9740.70	12836.55	10740.83
FBtr0100590	70.39	158.42	108.36	61.23	128.83	270.10
FBtr0100591	15.89	58.96	1.15	15.82	1.76	0.00
FBtr0100593	129.35	147.19	266.37	209.99	247.31	113.57
FBtr0100594	187.56	162.98	209.23	167.45	232.47	135.93
FBtr0006151	15.89	58.96	1.15	15.82	1.76	0.00
FBtr0100187	129.35	147.19	266.37	209.99	247.31	113.57
FBtr0343699	0.00	0.00	0.00	0.00	0.00	0.00
FBtr0113421	171.00	238.00	192.00	218.00	330.00	195.00
FBtr0084282	199.38	493.72	780.12	744.97	536.80	557.26
FBtr0084283	357.82	458.21	658.14	385.13	691.34	494.08
FBtr0084284	253.33	261.13	141.69	307.72	361.14	428.35
FBtr0308848	676.62	296.59	0.00	325.68	463.16	227.02
FBtr0334561	37.85	33.34	9.05	62.50	19.56	69.30
FBtr0082545	409.00	749.00	257.00	879.00	1008.00	525.00
FBtr0075895	209.95	195.97	139.57	172.52	214.42	228.90
FBtr0075896	21.63	120.12	120.57	204.81	226.31	134.10
FBtr0346531	25.42	18.91	38.86	12.67	6.27	0.00
FBtr0089050	89.00	140.00	94.00	116.00	141.00	78.00
FBtr0085581	25.00	29.10	0.00	0.00	19.66	0.00
FBtr0334658	0.00	14.90	10.00	42.00	20.34	28.00
FBtr0082055	30.96	65.27	8.44	51.92	50.67	19.15
FBtr0082056	17.04	12.73	50.56	28.08	37.33	52.85
FBtr0076317	0.00	0.00	0.00	0.00	0.00	0.00
FBtr0076318	10.84	0.00	0.00	0.00	0.00	0.00
FBtr0076319	26.30	0.00	13.03	8.65	0.00	0.00
FBtr0076320	0.00	26.17	113.87	65.87	15.27	0.00
FBtr0076321	162.43	273.87	51.10	203.09	338.86	176.91
FBtr0076322	154.58	272.88	243.23	330.94	310.23	273.47
FBtr0076323	0.00	0.00	0.00	0.00	0.00	6.72
FBtr0076324	0.00	0.00	0.00	0.00	0.00	0.00
FBtr0076325	78.68	49.38	15.64	62.79	90.23	59.38
FBtr0076326	0.00	0.00	0.00	0.00	0.00	0.00
FBtr0076327	0.00	0.00	0.00	0.00	0.00	0.00
FBtr0301228	6.69	0.00	8.71	2.17	2.01	6.02
FBtr0331848	100.48	86.70	84.42	15.50	70.40	45.50
FBtr0078348	131.79	184.63	236.10	166.04	237.07	150.99
FBtr0078349	0.00	9.80	0.00	0.00	25.75	0.00
FBtr0078350	0.00	0.00	0.00	0.00	0.00	11.66
FBtr0330156	73.21	64.56	7.90	95.96	90.17	122.35
FBtr0075251	891.53	1109.73	342.92	1526.20	1694.73	918.12
FBtr0075252	115.47	139.27	259.08	135.80	151.27	51.88
FBtr0273391	113.46	175.55	0.00	195.91	159.80	120.07
FBtr0310000	61.10	91.54	62.30	85.04	93.72	119.47
FBtr0310001	89.44	116.90	191.84	133.87	228.48	117.47
FBtr0474641	0.00	0.00	18.86	7.18	0.00	0.00
FBtr0073937	621.26	987.47	425.76	559.87	749.21	450.60
FBtr0305582	38.74	26.53	106.24	59.13	14.79	25.25
FBtr0333658	0.00	0.00	0.00	0.00	0.00	5.15
FBtr0073938	88.00	127.00	88.00	176.00	212.00	172.00
FBtr0070832	2.00	2.00	1.00	0.00	1.00	2.00
FBtr0073688	11.57	11.05	7.08	9.36	3.90	7.88
FBtr0073689	0.00	11.06	44.21	10.99	7.64	12.10
FBtr0333176	45.43	50.89	48.71	33.65	44.45	30.02
FBtr0079703	102.33	98.30	97.66	91.88	134.88	43.14
FBtr0079704	145.67	227.99	166.34	208.23	261.12	148.86
FBtr0302160	0.00	0.00	0.00	0.00	0.00	0.00
FBtr0340242	0.00	43.71	0.00	78.89	0.00	0.00
FBtr0075417	351.77	395.06	229.02	390.97	474.29	341.78
FBtr0075418	310.34	326.77	219.13	376.48	485.53	352.72
FBtr0075419	51.39	25.64	33.73	48.97	26.55	59.95
FBtr0075420	20.30	26.77	182.11	19.26	73.78	22.75
FBtr0308819	8.20	4.77	0.00	9.33	4.85	4.79
FBtr0075421	0.00	0.00	0.00	0.00	0.00	15.67
FBtr0075422	192.90	271.00	147.84	307.34	424.00	257.33
FBtr0331172	9.10	0.00	6.16	4.66	0.00	0.00
FBtr0087428	20.24	12.70	0.00	44.28	41.58	59.71
FBtr0303760	18.50	27.12	15.29	6.53	13.62	16.43
FBtr0303761	0.00	56.28	49.31	56.13	28.07	0.00
FBtr0303762	66.26	73.90	12.40	0.06	40.73	20.87
FBtr0070913	366.00	526.00	306.00	435.00	695.00	361.00
FBtr0074030	517.34	564.39	550.47	477.51	533.55	335.94
FBtr0332590	4.05	0.00	6.99	0.00	5.25	0.00
FBtr0346181	22.60	33.61	80.54	33.49	26.20	30.06
FBtr0073016	461.00	652.00	541.00	518.00	687.00	510.00
FBtr0083378	60.67	92.00	32.05	22.37	103.97	46.32
FBtr0083379	25.33	26.00	18.95	57.63	27.03	27.68
FBtr0076017	203.82	367.77	200.24	334.61	470.20	231.85
FBtr0076018	127.18	226.23	226.76	243.39	301.80	222.15
FBtr0072163	289.00	433.00	405.00	430.00	517.00	312.00
FBtr0082330	0.00	0.00	19.56	22.93	0.00	0.00
FBtr0082331	373.31	541.04	264.07	787.95	872.28	471.25
FBtr0339378	30.33	60.03	0.00	7.05	26.06	46.34
FBtr0339379	34.35	27.93	203.37	96.07	111.66	38.41
FBtr0087891	14.00	10.00	9.00	22.00	16.00	10.00
FBtr0079664	0.00	0.00	0.00	334.75	301.69	18.40
FBtr0079665	115.92	50.09	0.00	48.14	106.05	31.08
FBtr0079666	98.19	185.97	140.38	299.94	273.01	254.69
FBtr0079667	35.38	20.00	0.00	19.69	29.27	36.00
FBtr0340239	576.67	602.42	670.60	285.15	315.93	495.86
FBtr0340240	40.67	82.45	153.12	38.72	33.05	17.49
FBtr0340241	190.18	163.07	140.90	187.61	118.00	204.48
FBtr0073213	24.00	36.00	66.00	37.00	43.00	31.00
FBtr0079308	167.19	130.42	93.68	109.00	143.61	84.77
FBtr0079309	16.12	5.78	17.48	11.54	26.48	7.90
FBtr0079310	110.49	56.07	26.09	54.22	17.91	35.76
FBtr0332331	23.21	10.73	19.75	11.24	0.00	3.57
FBtr0076138	0.00	55.53	34.87	276.29	260.49	28.32
FBtr0076139	329.56	409.73	820.63	687.73	548.66	243.52
FBtr0331546	88.01	209.27	149.31	1.34	79.69	121.33
FBtr0331547	301.43	418.47	467.19	249.64	330.15	239.83
FBtr0083226	0.00	0.00	0.00	0.00	23.45	0.00
FBtr0083227	141.98	0.00	0.00	218.96	278.14	200.32
FBtr0083228	0.00	0.00	0.00	0.00	23.45	0.00
FBtr0344470	108.88	260.55	169.40	22.48	67.70	38.23
FBtr0344717	143.14	237.45	282.60	281.56	228.25	249.45
FBtr0079721	311.71	378.86	171.00	406.66	459.73	188.00
FBtr0079722	44.29	44.14	0.00	15.34	88.27	70.00
FBtr0077168	104.00	137.00	99.00	123.00	121.00	99.00
FBtr0071319	8.57	21.46	11.41	9.67	0.00	7.54
FBtr0339949	11.43	28.54	23.59	40.33	75.00	40.46
FBtr0072151	1461.00	1252.00	517.00	1406.00	1580.00	1138.00
FBtr0084994	859.02	822.83	2178.53	1027.66	1096.59	1034.64
FBtr0084995	2478.69	835.72	31.61	902.13	1013.25	507.08
FBtr0084999	179.13	89.22	0.00	28.42	0.00	243.12
FBtr0085000	980.93	1556.35	1099.69	2170.91	2325.60	1765.02
FBtr0085001	78.19	48.29	117.10	202.13	162.78	122.30
FBtr0114544	227.02	218.99	159.98	52.28	201.87	0.22
FBtr0306657	39.84	21.04	86.80	105.22	55.71	99.79
FBtr0310660	3.05	0.51	0.00	48.27	0.00	109.70
FBtr0310661	959.32	1836.02	516.77	1585.23	2244.04	2538.04
FBtr0339614	8202.81	5359.04	10440.51	4908.74	6146.16	3802.07
FBtr0085006	311.40	504.91	329.16	969.05	1108.45	571.35
FBtr0306708	83.60	173.09	118.84	226.95	237.55	163.65
FBtr0079806	1013.95	1033.37	1148.13	752.43	807.54	653.35
FBtr0332597	3582.05	3661.63	2003.87	4351.57	5661.46	3445.65
FBtr0088993	386.10	256.02	160.62	350.06	280.23	385.34
FBtr0088996	904.59	876.07	547.22	1066.40	1217.53	964.32
FBtr0300477	0.00	0.00	0.00	0.00	0.00	0.00
FBtr0300478	15.66	14.96	6.73	9.96	20.79	16.24
FBtr0300479	8.49	16.57	0.00	14.97	11.82	11.80
FBtr0300480	9.80	11.06	0.00	0.00	10.09	0.00
FBtr0300481	7.33	15.58	6.14	9.77	7.88	6.14
FBtr0308198	61.47	29.83	25.31	35.31	42.47	29.94
FBtr0310674	19.57	55.93	13.11	24.96	46.36	33.88
FBtr0310675	7.15	42.54	43.13	173.99	204.46	30.21
FBtr0310676	97.84	74.43	43.64	75.65	104.26	107.11
FBtr0336912	0.00	0.00	3.11	15.94	7.11	0.00
FBtr0075017	215.00	382.00	282.00	379.00	479.00	362.00
FBtr0301810	109.00	123.00	133.00	128.00	195.00	85.00
FBtr0083523	142.00	192.00	104.00	214.00	275.00	217.00
FBtr0076217	66.00	111.00	38.00	99.00	92.00	62.00
FBtr0078422	112.44	136.00	125.00	186.05	189.69	120.97
FBtr0333392	8.56	0.00	0.00	16.95	42.31	47.03
FBtr0082130	128.00	136.00	123.00	139.00	158.00	124.00
FBtr0085413	3.00	12.00	8.00	7.00	10.00	5.00
FBtr0074036	29.00	25.00	7.00	26.00	31.00	16.00
FBtr0073023	96.00	147.00	67.00	106.00	138.00	108.00
FBtr0072095	42.00	64.00	35.00	101.00	104.00	74.00
FBtr0080436	86.00	110.00	88.00	92.00	152.00	87.00
FBtr0084808	46.00	53.00	25.00	60.00	71.00	48.00
FBtr0081612	40.18	55.32	39.07	24.15	0.78	0.00
FBtr0081613	18.79	31.38	26.33	70.75	95.42	49.52
FBtr0081614	0.00	0.00	0.00	0.00	0.00	0.00
FBtr0113200	0.00	0.00	0.00	0.00	0.00	0.00
FBtr0300494	12.16	18.95	18.23	17.13	21.24	26.35
FBtr0300495	0.00	0.00	0.00	0.00	12.01	0.00
FBtr0330367	12.16	18.95	18.23	17.13	21.24	26.35
FBtr0334672	7.39	28.39	15.17	5.97	0.05	0.00
FBtr0334673	1.35	12.46	12.91	6.93	13.06	0.00
FBtr0334674	34.93	31.68	26.90	39.39	39.34	64.97
FBtr0334675	41.65	66.36	20.74	51.02	68.29	35.51
FBtr0334676	17.47	37.00	12.89	25.65	39.28	15.62
FBtr0334677	38.91	40.52	31.52	35.87	64.29	54.68
FBtr0087118	115.56	30.07	21.00	36.90	114.29	71.72
FBtr0331926	76.44	234.93	161.00	189.10	202.71	128.28
FBtr0074168	20.00	19.00	20.00	14.00	23.73	13.00
FBtr0445838	0.00	0.00	0.00	0.00	10.27	0.00
FBtr0300754	379.98	676.37	459.38	116.18	88.30	80.79
FBtr0300755	0.00	0.00	0.00	0.00	0.00	0.00
FBtr0070696	0.00	0.00	0.00	0.00	0.00	95.12
FBtr0335037	53.84	73.92	82.91	132.11	170.97	117.22
FBtr0343532	160.18	245.71	200.71	320.72	315.73	235.88
FBtr0078396	0.00	0.00	0.00	1.00	5.00	1.00
FBtr0331821	0.00	0.00	0.00	0.00	0.00	0.00
FBtr0077129	227.00	316.00	74.00	563.00	750.00	352.00
FBtr0074048	81.00	115.00	56.00	190.00	201.00	129.00
FBtr0081204	5.26	0.00	0.00	0.00	11.29	11.36
FBtr0302874	0.00	30.97	13.79	109.73	129.13	50.75
FBtr0302938	112.76	108.88	15.97	41.77	46.72	62.73
FBtr0334164	11.33	18.35	31.91	0.00	0.02	6.16
FBtr0334165	3.65	3.80	19.42	7.51	22.85	0.00
FBtr0309853	10.00	22.00	16.00	11.00	15.00	10.00
FBtr0071782	323.00	653.00	302.00	287.00	375.00	216.00
FBtr0085733	1450.00	2077.00	877.61	1419.76	1778.00	1021.57
FBtr0085734	0.00	0.00	10.39	10.24	0.00	4.43
FBtr0084048	165.00	326.00	118.00	233.00	363.00	195.00
FBtr0088520	94.00	159.00	78.00	213.00	305.00	148.00
FBtr0071783	1.00	2.00	4.00	1.00	3.00	1.00
FBtr0071781	3.00	2.00	3.00	6.00	4.00	4.00
FBtr0345581	0.00	0.00	0.00	0.00	0.00	0.00
FBtr0077086	98.19	139.24	0.00	90.47	136.15	0.00
FBtr0345902	81.81	60.76	85.00	383.53	502.85	334.00
FBtr0074794	26.83	51.36	0.00	0.00	76.61	2.49
FBtr0331763	99.17	152.64	149.00	322.00	275.39	222.51
FBtr0078462	229.00	284.00	168.00	287.00	342.00	303.00
FBtr0081618	0.00	0.00	0.00	0.00	0.00	0.00
FBtr0081619	0.00	0.00	0.00	0.00	0.00	0.00
FBtr0081620	1.00	4.00	3.00	2.00	7.00	2.00
FBtr0081460	128.00	107.42	52.76	136.41	132.94	91.27
FBtr0335148	0.00	15.58	16.24	15.59	16.06	15.73
FBtr0078134	9.95	8.93	14.00	4.84	17.00	3.90
FBtr0330647	8.05	8.07	0.00	8.16	0.00	8.10
FBtr0087828	303.04	325.52	440.63	440.69	499.63	484.74
FBtr0333099	317.36	402.21	321.65	311.75	361.26	296.08
FBtr0333100	101.60	56.27	238.72	89.56	91.11	47.18
FBtr0113238	12.00	24.00	16.00	22.00	28.00	16.00
FBtr0073615	146.19	202.95	169.12	152.74	231.98	161.16
FBtr0073616	0.00	0.00	0.00	0.00	0.00	21.27
FBtr0073617	0.00	9.17	7.53	0.00	11.52	0.00
FBtr0073618	56.49	66.38	8.87	33.58	68.89	48.61
FBtr0073619	0.00	49.41	71.51	101.48	34.45	52.67
FBtr0303336	0.00	0.00	0.00	19.24	9.93	28.49
FBtr0303337	0.00	11.41	12.76	59.10	35.63	24.51
FBtr0303338	72.32	32.68	12.22	61.87	84.52	63.30
FBtr0303339	0.00	0.00	0.00	0.00	0.00	0.00
FBtr0333796	0.00	0.00	0.00	0.00	0.00	0.00
FBtr0333797	0.00	0.00	0.00	0.00	0.00	0.00
FBtr0345164	0.00	0.00	0.00	0.00	11.08	0.00
FBtr0086983	3623.17	7907.56	5567.15	12068.98	16829.79	7637.69
FBtr0087004	3669.68	9861.30	8535.73	17001.45	24918.38	10728.38
FBtr0345521	83.15	640.14	2035.12	972.57	1444.83	834.93
FBtr0087117	5.00	16.00	21.00	26.00	63.00	18.00
FBtr0080552	665.91	1059.71	583.58	1430.51	1639.62	1065.62
FBtr0080553	35.09	80.73	81.12	115.97	131.53	134.38
FBtr0343667	0.00	25.56	75.30	17.52	55.85	0.00
FBtr0080554	9.00	14.00	7.00	11.00	26.00	16.00
FBtr0100327	112.66	273.66	32.16	163.66	261.00	86.65
FBtr0343641	7.34	7.34	14.84	7.34	0.00	7.35
FBtr0088664	168.50	216.00	195.00	230.00	226.00	198.00
FBtr0339288	5.50	0.00	0.00	0.00	0.00	0.00
FBtr0072420	153.00	187.00	182.00	236.00	210.00	212.00
FBtr0074591	24.00	45.00	16.00	51.00	52.00	23.00
FBtr0089171	294.49	368.26	202.04	273.61	534.36	267.81
FBtr0089172	231.03	104.39	190.33	99.34	128.62	108.14
FBtr0089173	477.12	726.84	695.28	887.55	520.59	422.59
FBtr0300497	46.09	142.45	77.93	167.92	188.36	176.42
FBtr0303111	916.53	1546.17	1236.23	1307.10	1272.34	1044.67
FBtr0303112	0.00	0.00	0.00	0.00	0.00	94.65
FBtr0303113	0.00	17.10	115.31	119.23	119.04	51.87
FBtr0303114	0.00	0.00	0.00	0.00	0.00	0.00
FBtr0303115	0.00	0.00	0.00	0.00	0.00	0.00
FBtr0303117	246.43	510.72	247.62	164.13	51.10	195.70
FBtr0303118	3.58	5.32	4.49	11.19	13.20	7.64
FBtr0303119	28.07	53.47	54.37	40.85	47.47	35.73
FBtr0303120	0.00	0.00	0.00	0.00	0.00	0.00
FBtr0303121	18.61	0.00	0.00	89.72	0.00	0.00
FBtr0303122	0.00	0.00	0.00	0.00	0.00	0.00
FBtr0303123	0.00	0.00	0.00	0.00	0.00	0.00
FBtr0303124	0.00	0.00	0.00	17.23	0.00	0.00
FBtr0303125	90.99	134.85	114.94	135.60	102.51	184.52
FBtr0334060	0.00	0.00	0.00	0.00	0.00	0.00
FBtr0334061	0.00	0.00	0.00	0.00	0.00	0.00
FBtr0334062	33.77	45.09	16.27	19.64	61.69	16.80
FBtr0344222	13.29	15.61	8.55	17.42	12.74	17.65
FBtr0344223	0.00	0.00	19.17	30.43	0.00	0.00
FBtr0344224	18.08	9.47	11.49	33.87	18.09	0.00
FBtr0481648	40.57	1.40	0.00	0.00	0.00	0.00
FBtr0481649	0.00	25.62	0.00	0.00	0.00	0.00
FBtr0301413	92.45	112.27	19.46	74.57	110.66	0.00
FBtr0301414	0.00	0.00	25.48	16.61	0.00	49.26
FBtr0301415	68.55	109.73	59.04	129.24	156.34	109.75
FBtr0340625	0.00	0.00	7.02	10.58	0.00	7.99
FBtr0080728	32.00	70.00	35.00	63.00	50.00	50.00
FBtr0085611	42.00	85.00	60.00	30.00	67.00	5.00
FBtr0346141	0.00	0.00	0.00	0.00	0.00	0.00
FBtr0073425	452.05	745.26	358.59	927.11	1198.17	678.08
FBtr0073426	17.74	87.22	35.90	61.46	45.02	98.12
FBtr0333963	42.22	49.52	42.51	67.43	54.81	34.81
FBtr0073468	75.00	97.00	57.00	95.00	119.00	55.00
FBtr0081646	2.26	0.00	0.00	0.00	0.00	1.80
FBtr0081647	0.00	0.00	37.80	12.97	9.69	0.00
FBtr0081648	44.32	37.19	0.00	9.43	32.93	0.00
FBtr0081649	0.95	9.09	0.00	16.37	0.00	15.41
FBtr0081650	14.22	0.00	0.00	0.00	0.00	4.45
FBtr0081651	33.58	51.04	0.00	11.88	24.30	0.00
FBtr0081652	0.00	0.00	28.18	11.09	18.07	0.00
FBtr0081653	7.19	0.00	0.00	0.00	0.00	2.95
FBtr0081654	0.00	0.00	0.00	0.00	0.00	4.71
FBtr0081655	0.00	0.00	5.65	0.00	0.00	0.43
FBtr0081656	0.48	5.68	0.00	12.16	0.00	20.87
FBtr0479859	0.00	0.00	9.68	10.06	0.00	4.20
FBtr0070025	135.85	146.87	66.97	96.63	161.91	141.59
FBtr0301931	230.15	307.13	104.03	298.37	307.09	186.41
FBtr0074302	0.00	10.78	0.00	20.86	0.00	0.00
FBtr0074303	0.00	0.00	0.00	0.00	0.00	7.20
FBtr0334038	105.47	136.33	0.00	105.07	144.36	79.56
FBtr0334039	44.58	3.45	82.76	16.27	51.89	0.00
FBtr0334040	66.65	107.66	39.40	189.75	227.48	197.37
FBtr0334041	0.00	10.49	49.84	9.24	0.00	13.58
FBtr0334042	6.30	6.29	0.00	18.80	6.27	6.28
FBtr0089517	262.55	347.96	226.33	428.14	542.64	366.54
FBtr0089518	296.52	344.37	143.03	141.52	284.80	99.65
FBtr0089519	165.33	236.72	273.47	467.83	548.00	409.89
FBtr0089520	35.61	14.94	17.12	27.92	28.56	42.48
FBtr0336797	0.00	19.06	0.00	0.00	24.32	0.00
FBtr0336798	135.99	160.95	57.05	34.59	144.67	31.44
FBtr0082593	95.00	131.00	80.00	129.00	142.00	109.00
FBtr0085351	182.50	259.00	162.99	166.78	233.32	166.93
FBtr0336767	0.00	0.00	1.01	180.43	28.37	43.15
FBtr0445314	182.50	259.00	162.99	166.78	233.32	166.93
FBtr0084552	0.00	0.00	0.00	0.00	0.00	0.00
FBtr0445404	5.82	87.00	76.00	0.00	0.00	80.00
FBtr0445405	65.18	0.00	0.00	101.00	115.00	0.00
FBtr0080956	154.86	202.94	157.30	163.60	201.89	169.47
FBtr0304931	9.14	68.06	16.70	83.40	111.11	47.53
FBtr0075312	413.69	616.30	314.47	727.74	784.95	441.81
FBtr0331558	0.00	0.00	0.00	0.00	0.00	0.00
FBtr0345368	397.20	456.83	374.08	707.01	619.98	510.94
FBtr0072626	24.19	19.37	41.81	20.53	0.00	10.80
FBtr0072627	39.81	94.63	39.19	70.47	87.00	57.20
FBtr0303874	1127.00	949.00	873.00	1104.00	1206.00	1093.00
FBtr0070109	0.00	0.00	0.00	0.00	0.00	0.00
FBtr0307291	186.42	221.44	202.83	186.83	191.85	212.86
FBtr0307292	7.88	0.00	0.00	0.00	0.00	0.00
FBtr0307293	159.88	183.46	55.88	143.54	51.71	43.43
FBtr0307294	268.48	318.82	521.38	256.87	234.05	243.04
FBtr0307295	240.34	246.28	47.91	130.76	95.39	186.66
FBtr0089420	24.78	48.00	24.61	29.00	35.34	15.20
FBtr0346440	0.00	0.00	24.04	0.00	7.66	0.00
FBtr0346441	6.22	0.00	6.36	0.00	0.00	5.80
FBtr0076250	31.86	0.00	506.19	0.00	0.00	64.60
FBtr0076251	254.54	370.58	225.14	481.81	517.85	377.68
FBtr0076252	286.60	385.42	180.67	362.19	422.15	251.71
FBtr0076103	408.49	435.34	327.95	405.81	465.10	404.69
FBtr0076104	23.78	13.11	14.90	3.74	5.55	12.57
FBtr0076105	0.00	16.10	0.00	26.35	14.72	15.20
FBtr0331544	47.19	29.72	22.40	28.54	53.66	21.14
FBtr0331545	14.55	7.73	3.76	12.56	26.97	14.41
FBtr0087560	2705.00	7618.00	2561.00	9946.94	14812.00	5160.73
FBtr0087547	35.00	65.00	30.00	50.00	68.00	32.00
FBtr0083817	208.00	237.00	157.00	226.00	294.00	208.00
FBtr0084116	21.00	36.00	28.00	44.00	48.00	22.00
FBtr0078571	823.02	1039.12	903.30	1193.59	1359.06	1087.88
FBtr0078573	276.59	331.31	292.31	321.12	499.79	408.81
FBtr0078574	19.40	22.90	36.04	0.00	19.25	5.04
FBtr0078575	14.51	36.54	10.27	9.51	14.40	5.02
FBtr0112858	0.00	0.00	0.00	0.00	0.00	0.00
FBtr0299906	54.54	70.42	96.15	91.29	116.12	77.63
FBtr0299907	42.91	22.78	13.02	79.66	85.74	32.51
FBtr0332054	5.02	12.93	11.92	9.83	4.63	5.11
FBtr0089192	47.96	98.86	128.80	106.37	76.33	33.55
FBtr0333699	184.04	209.14	102.20	246.63	344.67	223.45
FBtr0087375	16.59	25.71	25.43	30.56	32.71	25.09
FBtr0087376	47.05	41.59	126.54	76.82	55.34	63.77
FBtr0087377	4.62	15.99	66.30	19.49	13.71	17.63
FBtr0087378	167.74	214.70	190.72	236.13	326.39	193.51
FBtr0087379	0.00	0.00	0.00	0.00	3.85	0.00
FBtr0075981	189.41	228.90	159.78	262.55	297.30	230.98
FBtr0332088	45.59	26.10	14.22	11.45	19.70	23.02
FBtr0078539	195.27	174.88	386.41	189.55	393.64	328.47
FBtr0078540	0.00	0.00	0.00	0.00	0.00	0.00
FBtr0113186	156.14	206.69	43.26	259.49	139.67	64.91
FBtr0330173	14.40	50.67	22.51	58.59	10.17	32.82
FBtr0330174	0.00	0.00	0.00	0.00	14.64	0.00
FBtr0330175	7.96	0.00	0.00	0.00	0.00	0.00
FBtr0331775	17.24	53.76	31.82	46.37	55.89	51.79
FBtr0082364	147.00	199.00	136.00	189.00	212.00	151.00
FBtr0071293	62.00	64.00	43.00	83.00	75.00	51.00
FBtr0074178	80.00	107.00	74.00	103.00	103.00	75.00
FBtr0081752	11.84	16.14	10.89	7.49	28.75	14.60
FBtr0333826	16.16	15.86	16.11	28.51	19.25	6.40
FBtr0076543	376.83	404.89	281.83	477.35	560.46	421.96
FBtr0076544	293.69	445.78	202.02	453.33	488.17	503.79
FBtr0076545	5506.57	7048.20	4024.82	7087.37	9123.44	7206.38
FBtr0076546	59.01	190.00	159.68	184.07	175.80	86.70
FBtr0112791	64.94	91.02	76.09	76.68	107.59	90.77
FBtr0331550	182.95	252.72	139.88	227.26	239.99	160.11
FBtr0345030	797.01	901.38	755.70	1037.94	1134.54	395.28
FBtr0076523	266.00	435.00	279.00	511.00	592.00	364.00
FBtr0100481	122.40	263.07	320.46	321.75	416.68	166.85
FBtr0299780	10.30	30.93	5.23	15.25	15.32	15.54
FBtr0340263	49.30	0.00	75.31	0.00	0.00	49.61
FBtr0082844	11.00	20.00	11.00	25.00	38.00	11.00
FBtr0075517	100.00	137.00	83.00	150.00	144.00	127.00
FBtr0081838	42.00	81.00	58.00	84.00	94.00	67.00
FBtr0089153	73.60	68.86	113.17	85.42	93.85	80.75
FBtr0308248	8.21	22.23	44.20	20.36	20.98	15.83
FBtr0333677	9.19	14.91	4.63	12.22	11.17	14.43
FBtr0076715	68.00	86.00	90.00	114.00	116.00	92.00
FBtr0086534	0.00	0.00	0.00	0.00	0.00	0.00
FBtr0340534	0.00	1.00	1.00	3.00	1.00	1.00
FBtr0083336	128.53	303.00	121.27	272.38	269.34	322.18
FBtr0333728	70.47	0.00	81.73	92.62	159.66	2.82
FBtr0081794	57.14	76.01	0.00	113.45	86.71	110.84
FBtr0339723	33.19	61.00	158.58	18.10	46.18	8.78
FBtr0339724	10.68	7.99	24.42	29.45	32.10	13.38
FBtr0082652	250.00	297.00	197.00	306.00	387.00	235.00
FBtr0074760	53.77	84.62	33.78	32.56	100.95	68.82
FBtr0345991	50.23	25.38	43.22	101.44	67.05	25.18
FBtr0074295	154.74	168.51	96.25	320.35	421.22	160.92
FBtr0112868	130.25	228.54	191.52	252.27	219.78	158.83
FBtr0310673	62.01	65.95	40.23	48.38	59.00	43.25
FBtr0076737	146.16	219.71	213.00	233.19	272.34	210.00
FBtr0334087	38.84	59.29	0.00	27.81	79.66	0.00
FBtr0083557	99.38	169.11	138.54	179.31	268.66	180.35
FBtr0336468	49.62	62.89	9.46	104.69	14.34	51.65
FBtr0340069	259.00	465.00	326.00	562.00	538.00	382.00
FBtr0074203	77.00	87.00	47.00	92.00	101.00	65.00
FBtr0074544	40.00	50.00	12.00	57.00	43.00	33.00
FBtr0080569	117.18	205.74	131.27	228.55	296.63	245.44
FBtr0080570	303.82	338.26	171.73	366.45	494.37	318.56
FBtr0081358	130.46	270.00	173.69	261.00	166.55	153.17
FBtr0346418	54.54	0.00	56.31	0.00	109.45	54.83
FBtr0300570	53.80	72.39	61.32	51.40	78.19	57.70
FBtr0334594	3.20	12.61	35.68	31.60	24.81	6.30
FBtr0074410	10.00	12.67	13.00	32.00	31.00	25.00
FBtr0113478	0.00	0.00	0.00	0.00	0.00	0.00
FBtr0334462	0.00	5.33	0.00	0.00	0.00	0.00
FBtr0079200	83.00	108.00	58.00	115.00	163.00	82.00
FBtr0077694	142.29	260.36	138.98	247.25	326.57	215.78
FBtr0335170	9.71	25.64	37.02	12.75	22.43	16.22
FBtr0081030	4173.22	6417.08	3491.36	5605.35	4555.56	4753.96
FBtr0307350	26.77	50.82	71.68	48.42	65.30	24.27
FBtr0340229	53.01	73.10	91.95	123.23	140.14	49.77
FBtr0076599	6445.00	8671.00	4447.00	6749.00	6256.00	5284.00
FBtr0086018	168.05	209.58	197.07	73.71	200.39	195.41
FBtr0086020	0.00	42.52	0.00	91.93	0.00	32.57
FBtr0086021	0.00	2.91	0.00	26.84	39.98	0.00
FBtr0310665	0.00	0.00	0.00	0.00	0.00	0.00
FBtr0310666	83.99	75.26	56.93	105.11	72.40	83.61
FBtr0310667	108.96	38.72	0.00	97.40	117.24	33.40
FBtr0082304	111.00	114.00	93.00	134.00	152.00	99.00
FBtr0077476	4.69	20.22	29.00	12.17	18.19	23.66
FBtr0345748	18.31	17.78	0.00	35.83	44.81	18.34
FBtr0083134	70.17	109.69	67.98	126.27	99.12	78.78
FBtr0083135	13.83	21.31	33.02	34.73	66.88	46.22
FBtr0082150	25.40	19.76	10.04	0.00	29.65	23.96
FBtr0333687	31.60	47.24	47.96	75.00	55.35	55.04
FBtr0082878	8.00	12.00	6.00	21.00	24.00	17.00
FBtr0114564	57.00	69.00	39.00	76.00	73.00	68.00
FBtr0080162	34.00	51.00	33.00	51.00	43.00	41.00
FBtr0082879	4.00	13.00	9.00	6.00	13.00	6.00
FBtr0075313	236.39	446.40	176.90	348.97	404.80	258.50
FBtr0331559	70.57	0.00	64.96	0.00	0.00	0.00
FBtr0481626	148.14	180.47	93.59	179.28	189.26	115.75
FBtr0089797	0.00	3.85	9.00	5.95	15.59	0.00
FBtr0089798	16.61	24.04	9.78	12.67	27.41	14.95
FBtr0273421	2.39	4.11	10.23	14.39	0.00	10.05
FBtr0100140	156.46	251.54	48.12	272.55	274.18	138.18
FBtr0300954	116.33	98.37	137.67	31.13	168.55	60.12
FBtr0339300	30.21	61.09	50.21	107.31	59.27	82.70
FBtr0300342	270.36	386.93	207.26	379.74	324.02	217.10
FBtr0300343	0.00	0.00	0.00	0.00	0.00	0.00
FBtr0300344	70.71	70.56	79.22	79.18	62.66	83.18
FBtr0332904	17.73	25.23	37.47	51.31	51.41	7.50
FBtr0332905	0.00	0.00	0.00	0.00	0.00	14.02
FBtr0332906	13.13	41.68	83.84	48.76	73.80	21.25
FBtr0332907	22.30	9.29	10.78	18.73	0.00	26.82
FBtr0332908	91.77	55.30	21.42	0.29	52.12	62.13
FBtr0344869	0.00	0.00	0.00	0.00	0.00	0.00
FBtr0073112	15.62	31.12	21.59	14.73	25.38	17.00
FBtr0329990	10.38	7.88	5.41	10.27	2.62	8.00
FBtr0083819	6.68	6.68	15.55	13.60	33.41	7.02
FBtr0300256	248.32	274.32	175.45	268.40	327.59	251.98
FBtr0081162	246.00	324.80	131.78	418.10	512.75	276.37
FBtr0332578	0.00	11.20	17.22	16.90	11.25	5.63
FBtr0087057	13.00	19.00	12.00	19.00	20.00	12.00
FBtr0089463	1984.00	3454.00	1979.00	4603.00	5489.00	2217.00
FBtr0087784	419.60	646.32	75.94	564.18	670.11	357.26
FBtr0332882	15.44	15.35	23.63	46.17	30.80	23.17
FBtr0339391	24.95	45.33	373.43	40.65	93.09	12.57
FBtr0080919	233.83	264.15	201.01	307.18	302.34	331.30
FBtr0331622	7.60	94.06	97.99	33.70	100.35	33.70
FBtr0479831	15.58	16.79	0.00	80.12	39.32	0.00
FBtr0087219	100.54	163.90	112.69	301.20	352.39	201.01
FBtr0087220	4.86	28.10	15.13	61.53	91.61	36.58
FBtr0300575	0.00	0.00	0.00	0.00	0.00	0.00
FBtr0305090	33.62	26.88	12.86	2.64	17.08	5.56
FBtr0305091	0.00	0.00	0.00	122.99	269.39	96.75
FBtr0305092	138.09	75.08	52.68	51.06	102.39	116.77
FBtr0310447	157.11	252.33	142.50	144.20	91.67	122.84
FBtr0336734	17.78	16.71	17.14	36.39	68.48	27.49
FBtr0081699	163.40	316.18	10.96	474.19	609.40	260.28
FBtr0337022	111.60	193.82	201.04	137.81	109.60	138.72
FBtr0084744	52.39	88.95	86.02	83.61	75.31	66.28
FBtr0346367	15.61	40.05	13.98	23.39	37.69	36.72
FBtr0070575	0.00	0.00	0.00	0.00	0.00	3.00
FBtr0333798	6.00	8.00	5.00	10.00	7.00	0.00
FBtr0085316	23.04	7.55	31.00	7.55	15.11	7.53
FBtr0308641	0.00	0.00	0.00	0.00	0.00	0.00
FBtr0336790	6.96	33.45	0.00	41.45	47.89	26.47
FBtr0080234	51.05	82.88	72.29	69.45	72.20	75.49
FBtr0301761	28.95	39.12	38.71	39.55	60.80	36.51
FBtr0089578	22.00	31.00	23.00	25.00	24.00	24.00
FBtr0089387	1.72	0.00	1.87	0.17	1.17	0.00
FBtr0330088	1.72	0.00	1.87	0.17	1.17	0.00
FBtr0332867	5.28	8.50	6.63	5.33	7.83	7.50
FBtr0346968	5.28	8.50	6.63	5.33	7.83	7.50
FBtr0114455	1.51	1.00	0.00	0.00	2.00	0.00
FBtr0343623	1.49	3.00	4.00	0.00	0.00	0.00
FBtr0087493	149.54	92.32	234.14	116.75	187.97	215.20
FBtr0100154	133.07	167.98	125.34	253.26	291.01	285.75
FBtr0332929	0.00	233.87	25.47	212.49	158.31	0.00
FBtr0332930	55.39	62.84	49.06	47.51	48.71	35.05
FBtr0079362	13.00	18.00	14.00	22.00	26.00	20.00
FBtr0081079	21.00	33.00	15.00	23.00	29.00	22.00
FBtr0299831	16.68	6.78	0.00	18.34	7.87	16.01
FBtr0299838	19.32	37.22	29.00	20.67	52.13	34.99
FBtr0309236	0.00	0.00	0.00	3.99	0.00	0.00
FBtr0332840	0.00	0.00	0.00	0.00	0.00	0.00
FBtr0076480	235.04	347.13	201.31	280.87	190.92	245.39
FBtr0076481	0.00	0.00	123.25	67.64	119.12	0.00
FBtr0076482	208.38	226.43	105.87	219.84	144.83	218.73
FBtr0076483	0.00	11.59	0.00	0.00	11.56	0.00
FBtr0076484	6.34	38.92	72.92	0.00	31.08	8.73
FBtr0331584	72.24	191.93	187.65	389.65	522.49	287.16
FBtr0086317	99.81	166.37	76.22	120.70	170.78	136.65
FBtr0086318	13.85	0.00	4.17	11.12	26.64	10.09
FBtr0086319	45.34	95.68	54.61	126.00	139.58	97.87
FBtr0336634	0.00	8.95	0.00	12.18	0.00	8.39
FBtr0077426	53.05	0.00	0.00	0.00	95.99	80.08
FBtr0077427	49.23	16.42	7.23	100.77	82.39	54.17
FBtr0112898	19.88	14.88	0.00	0.00	60.62	48.75
FBtr0112899	86.83	158.71	123.77	94.23	0.00	0.00
FBtr0339096	83.00	144.00	89.00	170.00	167.00	153.00
FBtr0070244	179.00	187.00	228.50	182.50	223.48	165.50
FBtr0330391	179.00	187.00	228.50	182.50	223.48	165.50
FBtr0345507	0.00	0.00	0.00	0.00	55.04	0.00
FBtr0086079	97.04	157.29	249.68	93.21	191.58	128.67
FBtr0086080	34.51	86.10	56.52	38.67	17.19	12.96
FBtr0086081	53.86	37.06	31.80	72.13	56.23	71.38
FBtr0075945	240.55	293.28	287.80	182.11	294.25	246.98
FBtr0300561	19.45	47.72	3.20	135.89	109.75	61.02
FBtr0113331	1.96	5.41	1.53	4.20	5.31	2.27
FBtr0340658	24.04	37.59	46.47	38.80	61.69	33.73
FBtr0074635	92.00	112.00	133.00	143.00	168.00	111.00
FBtr0300011	19.00	18.00	9.00	20.00	32.00	15.00
FBtr0081843	187.00	243.00	281.00	285.00	332.00	226.00
FBtr0085370	124.00	184.00	136.00	169.00	201.00	156.00
FBtr0085528	0.00	16.16	5.67	28.70	48.59	28.16
FBtr0085529	176.17	251.92	284.05	290.44	308.61	174.20
FBtr0085530	22.07	17.46	0.00	9.20	31.27	9.21
FBtr0339144	62.76	81.46	53.28	117.65	81.52	75.43
FBtr0078716	375.14	457.36	392.00	367.00	499.99	372.00
FBtr0334946	23.86	35.64	0.00	0.00	30.01	0.00
FBtr0076691	0.00	0.00	0.00	0.00	0.00	0.00
FBtr0076692	21.04	22.75	7.40	18.10	14.44	19.71
FBtr0076693	24.37	45.66	64.33	17.17	31.91	48.32
FBtr0321319	127.89	184.71	109.78	153.66	198.47	104.11
FBtr0321320	52.04	38.21	126.10	44.07	63.91	26.91
FBtr0321321	3.66	11.26	14.39	0.00	13.01	3.73
FBtr0346547	0.00	6.40	0.00	0.00	10.27	6.22
FBtr0081487	60.65	53.69	0.00	27.02	16.02	81.58
FBtr0331678	91.35	122.31	137.00	134.98	213.98	73.42
FBtr0072970	483.42	358.05	363.00	420.46	344.87	455.00
FBtr0333441	56.58	264.95	0.00	153.54	288.13	0.00
FBtr0075055	144.00	194.00	164.00	213.00	285.00	186.00
FBtr0077953	180.10	192.74	151.23	132.28	223.04	158.35
FBtr0332569	147.90	141.26	127.77	137.72	186.96	119.65
FBtr0083115	96.00	118.00	74.00	130.00	141.00	104.00
FBtr0071065	38.00	46.00	50.00	38.00	69.00	42.00
FBtr0084590	110.00	151.00	74.00	124.00	157.00	75.00
FBtr0086711	6.72	0.00	0.31	0.00	28.56	2.05
FBtr0086712	30.28	83.00	43.69	60.00	64.44	50.95
FBtr0071498	1671.62	1976.58	3265.09	2276.50	2835.82	2083.88
FBtr0346375	3.12	8.42	82.30	0.00	7.14	4.44
FBtr0346376	9.26	0.00	5.61	2.50	10.04	5.67
FBtr0083533	154.29	189.47	0.00	167.26	134.38	143.02
FBtr0346730	65.71	196.53	303.00	328.74	417.62	206.98
FBtr0087141	79.50	91.00	57.00	93.50	105.50	81.50
FBtr0329958	79.50	91.00	57.00	93.50	105.50	81.50
FBtr0078426	68.50	116.00	133.50	132.50	172.00	90.50
FBtr0330117	68.50	116.00	133.50	132.50	172.00	90.50
FBtr0089509	0.00	0.00	0.00	0.00	0.00	0.00
FBtr0089510	275.12	132.77	0.00	163.23	292.15	113.06
FBtr0089511	2848.17	2777.31	697.78	2651.71	2563.86	2087.52
FBtr0089512	234.54	299.62	166.86	192.80	172.74	168.62
FBtr0089513	389.48	239.72	271.22	197.76	177.44	270.06
FBtr0089514	0.00	0.00	0.00	0.00	0.00	0.00
FBtr0089515	582.40	704.00	267.60	473.19	320.96	510.13
FBtr0089516	334.85	521.70	910.85	273.22	291.17	341.73
FBtr0300191	192.73	226.80	80.06	117.77	74.84	92.90
FBtr0333324	2788.13	4036.21	5305.83	4344.32	5251.84	4420.25
FBtr0333325	8.58	15.87	14.80	17.00	0.00	20.74
FBtr0087437	15.00	7.00	20.00	38.00	93.00	42.00
FBtr0087438	27.00	32.95	16.14	60.00	115.69	47.00
FBtr0300942	0.00	8.05	25.86	0.00	16.31	0.00
FBtr0305795	11.00	5.00	41.00	37.00	78.00	27.00
FBtr0083470	2.00	0.00	2.00	3.00	12.00	4.00
FBtr0078704	104.00	116.00	77.00	126.00	144.00	109.00
FBtr0299814	4.00	7.00	5.00	7.00	9.00	2.00
FBtr0083099	247.83	218.65	57.70	207.25	256.06	204.86
FBtr0083100	75.61	0.00	76.56	75.46	151.18	75.72
FBtr0344377	269.56	480.35	360.75	385.30	330.77	407.42
FBtr0077765	29.00	62.42	53.20	15.31	13.06	43.43
FBtr0077766	96.67	166.58	83.80	239.69	237.94	145.05
FBtr0331437	0.00	0.00	0.00	0.00	0.00	0.00
FBtr0331438	25.32	0.00	0.00	0.00	0.00	35.52
FBtr0073709	0.00	0.00	24.00	33.00	36.00	0.55
FBtr0346122	23.00	21.00	0.00	0.00	0.00	24.45
FBtr0073155	0.00	0.00	0.00	0.00	0.00	0.00
FBtr0073156	4.11	4.07	4.86	2.00	3.71	4.00
FBtr0330070	4.11	4.07	4.86	2.00	3.71	4.00
FBtr0330071	8.78	8.85	10.27	0.00	5.59	0.00
FBtr0085553	15.72	44.15	104.19	19.74	52.25	0.00
FBtr0085554	73.48	91.30	0.00	65.26	101.82	78.95
FBtr0085555	0.00	0.00	0.00	6.17	12.13	0.00
FBtr0290030	133.84	181.84	72.88	116.37	130.69	156.58
FBtr0300600	9.96	7.71	5.23	33.46	10.12	20.47
FBtr0334702	0.00	0.00	28.69	0.00	0.00	0.00
FBtr0334703	0.00	0.00	0.00	0.00	0.00	0.00
FBtr0074372	68.00	97.00	34.00	85.00	97.00	50.00
FBtr0077762	82.97	141.43	87.71	80.16	133.52	114.95
FBtr0077763	11.03	1.57	33.77	0.00	8.70	0.30
FBtr0330665	0.00	0.00	13.52	39.55	21.78	26.75
FBtr0330666	0.00	0.00	0.00	39.29	0.00	0.00
FBtr0074430	13.00	7.00	2.00	7.00	10.00	3.00
FBtr0334459	0.00	0.00	0.00	0.00	0.00	0.00
FBtr0074429	6.39	9.18	27.00	0.00	13.35	8.31
FBtr0334458	18.61	24.82	0.00	38.00	42.65	22.69
FBtr0080513	26.81	195.10	0.00	153.85	143.03	0.00
FBtr0080514	147.37	5.02	85.04	71.97	26.44	146.42
FBtr0332509	142.82	232.89	359.96	226.18	302.52	165.58
FBtr0082801	256.25	387.91	364.09	358.93	440.81	360.96
FBtr0082802	14.79	44.53	24.96	43.41	74.67	48.38
FBtr0082803	361.79	385.26	295.12	332.81	366.82	309.28
FBtr0082804	15.56	0.00	0.00	0.03	50.71	27.93
FBtr0082806	0.00	13.31	0.00	26.24	0.00	1.47
FBtr0300586	5.66	26.46	10.66	0.00	0.00	0.00
FBtr0300588	85.27	83.27	75.38	124.48	69.54	43.54
FBtr0308195	5.58	10.26	21.79	14.20	4.55	12.45
FBtr0308196	0.00	0.00	0.00	10.81	3.90	0.00
FBtr0308197	20.09	0.00	0.00	0.09	0.00	0.00
FBtr0083145	52.00	77.00	41.00	137.00	124.00	117.00
FBtr0303078	21.00	39.50	33.00	50.50	58.50	43.50
FBtr0300646	104.50	165.00	110.50	196.00	184.50	144.50
FBtr0076912	9.00	13.00	6.00	20.00	20.00	7.00
FBtr0088202	6.00	0.00	0.00	0.00	0.00	0.00
FBtr0339487	0.00	3.00	4.00	4.00	2.00	2.00
FBtr0078872	6.00	6.00	2.00	5.00	0.00	3.00
FBtr0078058	7.00	9.00	2.00	3.00	9.00	6.00
FBtr0300455	4.00	8.00	1.00	10.00	18.00	8.00
FBtr0085269	38.00	54.00	41.00	55.00	79.00	48.00
FBtr0071358	16.00	28.00	30.00	37.00	37.00	28.00
FBtr0087441	18.52	15.93	22.46	32.26	49.94	34.33
FBtr0087442	28.48	51.15	33.54	53.52	40.45	24.43
FBtr0305588	0.00	10.92	0.00	7.22	3.61	7.24
FBtr0110769	826.12	1889.26	1591.40	2761.76	3514.66	2912.16
FBtr0346457	10.88	75.74	262.60	43.24	32.34	119.84
FBtr0110770	144.00	264.00	494.00	421.00	560.00	296.00
FBtr0091954	1035.40	2401.19	3554.50	3695.26	4891.53	3427.03
FBtr0302931	8.60	23.81	53.50	31.74	31.47	28.97
FBtr0076834	47.00	60.00	33.00	37.00	49.00	35.00
FBtr0076711	754.89	1138.85	1000.57	1139.71	1280.01	895.26
FBtr0076712	225.11	379.15	280.43	448.29	537.99	331.74
FBtr0078216	443.95	573.29	571.67	618.54	697.90	559.20
FBtr0078217	5.38	10.46	5.41	7.39	14.43	2.39
FBtr0078218	0.00	10.76	12.14	0.00	0.00	0.00
FBtr0078219	21.67	27.49	11.78	28.07	46.67	33.40
FBtr0331567	0.00	0.00	0.00	0.00	0.00	0.00
FBtr0085252	0.00	14.79	10.78	30.16	0.00	38.71
FBtr0085253	176.29	58.53	89.18	146.61	131.79	220.32
FBtr0301143	133.15	241.22	236.71	287.93	308.35	254.12
FBtr0335012	158.79	274.25	94.71	255.71	367.41	195.27
FBtr0335013	27.77	48.22	19.61	48.58	11.45	25.57
FBtr0073600	48.00	74.00	31.00	93.00	106.00	77.00
FBtr0072550	0.00	0.00	0.00	0.00	0.00	0.00
FBtr0331785	31.00	56.00	30.00	58.00	70.00	58.00
FBtr0100677	13.50	21.35	9.94	17.89	20.00	16.48
FBtr0084604	275.00	392.00	218.00	354.00	408.00	309.00
FBti0059862	0.00	0.00	0.00	0.00	0.00	0.00
FBti0060022	0.00	0.00	0.00	0.00	0.00	0.00
FBti0060450	0.00	0.00	1.00	0.00	1.00	0.00
FBti0060452	0.00	0.00	0.00	0.00	0.00	0.00
FBti0060453	0.00	0.00	0.00	0.00	0.00	0.00
FBti0060454	0.00	0.00	0.00	0.00	0.00	0.00
FBti0060597	0.00	0.00	0.00	0.00	0.00	0.00
FBti0060599	5.28	12.91	10.39	2.00	3.00	0.00
FBti0060935	0.00	0.00	0.00	0.00	0.00	0.00
FBti0061065	0.00	4.00	3.00	11.00	6.00	10.00
FBti0061438	0.00	0.00	0.00	0.00	0.33	0.00
FBti0061439	0.00	0.00	0.00	0.00	0.33	0.00
FBti0061459	0.00	0.00	0.00	0.00	0.33	0.00
FBti0061721	0.00	0.00	0.00	0.00	0.00	0.00
FBti0062213	0.00	0.00	0.00	0.00	0.00	0.00
FBti0062236	1.00	0.00	0.00	0.00	0.00	0.00
FBti0062367	0.00	0.00	0.00	0.00	0.00	0.00
FBti0062385	0.00	0.00	0.00	2.00	0.00	1.00
FBti0062433	2.00	0.00	0.00	3.00	10.00	2.00
FBti0062670	0.00	1.00	0.00	3.00	4.00	0.00
FBti0062853	0.00	1.00	2.00	1.00	1.00	0.00
FBti0063173	0.00	1.00	2.00	0.00	2.00	0.00
FBti0063175	0.00	0.00	0.00	1.00	0.00	1.00
FBti0063451	0.00	0.00	0.00	0.00	0.00	0.00
FBti0063924	0.00	0.00	1.00	1.00	0.00	0.00
FBti0063941	0.00	0.00	0.00	0.00	0.00	0.00
FBti0064112	0.00	0.00	0.00	0.00	0.00	0.00
FBti0064113	0.00	0.00	0.00	0.00	0.00	0.00
FBti0064115	0.00	0.00	0.00	0.00	0.00	0.00
FBti0063104	1.00	0.00	0.00	0.00	3.00	0.00
FBti0020125	0.00	0.00	0.00	0.00	0.00	1.70
FBti0020128	0.00	0.00	0.00	0.00	0.00	0.00
FBti0020149	0.00	0.00	0.00	4.74	24.84	7.91
FBti0020157	0.00	0.00	0.00	0.00	0.00	0.00
FBti0019312	0.00	0.00	0.00	0.00	0.00	0.00
FBti0019315	0.00	0.00	0.00	0.00	0.00	0.00
FBti0019332	4.29	5.23	1.54	4.64	0.00	1.18
FBti0019358	0.00	1.12	0.00	0.00	0.00	2.62
FBti0019378	0.00	0.00	0.00	0.00	0.00	0.00
FBti0019388	0.00	0.00	0.00	0.00	0.00	0.00
FBti0019410	1.46	6.66	3.71	1.31	0.84	2.86
FBti0019426	0.00	0.00	0.00	0.00	0.00	0.00
FBti0019079	0.00	0.00	0.00	0.00	0.00	0.00
FBti0061024	0.00	0.00	0.00	0.00	0.00	0.00
FBti0019133	0.00	0.00	0.00	0.00	0.00	0.00
FBti0061417	0.00	0.00	0.00	0.00	0.00	0.00
FBti0061529	0.00	0.00	0.00	0.00	0.00	0.00
FBti0019158	0.00	0.00	0.00	0.00	0.00	0.00
FBti0019165	31.09	36.34	29.36	0.00	3.88	0.00
FBti0061699	0.00	0.00	0.00	0.00	0.00	0.00
FBti0061905	0.00	0.00	0.00	0.00	0.00	0.00
FBti0062043	0.00	0.00	0.00	0.00	0.00	0.00
FBti0062148	0.00	0.00	1.00	0.00	0.00	0.00
FBti0062242	0.00	0.00	0.00	0.00	0.00	0.00
FBti0062279	0.00	0.00	0.00	0.00	0.00	0.00
FBti0019784	0.00	0.00	0.00	0.00	0.00	0.00
FBti0062578	0.00	0.00	0.00	0.00	0.00	0.00
FBti0019223	0.00	0.00	0.00	0.00	0.00	0.00
FBti0062978	0.00	0.00	0.00	0.00	0.00	0.00
FBti0019834	0.00	0.00	2.00	0.00	0.00	0.00
FBti0063922	0.00	0.00	0.00	0.00	0.00	0.00
FBti0064059	0.00	1.00	1.00	0.00	0.00	1.00
FBti0064231	0.00	0.00	0.00	0.00	0.00	0.00
FBti0018875	0.00	0.00	0.00	1.76	0.00	0.00
FBti0019957	0.00	0.00	0.00	0.00	0.00	0.00
[truncated: 39,611 more rows]
