# Supplementary material for: Whole-Genome and Poly(A)+Transcriptome Analysis of the Drosophila Mutant agnts3 with Cognitive Dysfunctions
Source: Int J Mol Sci. 2024 Sep 13;25(18):9891. doi: 10.3390/ijms25189891 (PMC11432035; doi:10.3390/ijms25189891)
Supplement: Supplementary file 1 [file ijms-25-09891-s001.zip › Supplementary materials/Archive_S3_expression_counts/CS-N_agn-N_genes.csv]

transcript	CSN_1	CSN_2	CSN_3	AGNN_1	AGNN_2	AGNN_3
FBtr0087976	275.00	254.00	210.00	258.00	245.00	210.00
FBti0020116	0.00	1.00	0.00	0.00	0.00	0.00
FBti0020143	0.00	0.00	0.00	0.00	1.00	1.00
FBti0020155	5.61	2.00	0.50	6.00	3.00	4.00
FBti0020207	0.00	0.00	0.00	0.00	0.00	0.00
FBti0020224	0.00	2.00	0.00	0.00	0.00	0.00
FBti0020225	0.00	0.00	0.00	0.00	0.00	0.00
FBti0020229	0.00	0.00	0.00	0.00	0.00	0.00
FBti0020230	2.00	0.00	2.00	1.00	0.00	0.00
FBti0020240	1.00	0.00	0.00	1.00	2.00	1.00
FBti0020243	2.45	1.00	1.07	3.00	1.95	0.00
FBti0020244	2.00	2.00	1.00	1.00	6.00	0.00
FBti0020249	0.00	0.00	0.00	0.00	0.00	0.00
FBti0019634	0.00	0.00	0.00	0.00	0.00	0.00
FBti0020271	0.00	0.00	0.00	0.00	0.00	0.00
FBti0020273	0.00	1.00	1.00	0.00	0.00	1.00
FBti0020282	0.00	1.07	1.08	0.00	0.00	0.00
FBti0020291	1.00	1.07	2.00	1.00	0.00	1.00
FBti0020301	0.00	0.00	0.00	0.00	0.00	0.00
FBti0019290	0.00	0.00	0.00	0.00	0.00	0.00
FBti0020305	0.00	0.00	0.00	0.00	0.00	0.00
FBti0019309	0.00	0.00	0.00	0.00	0.00	0.00
FBti0020322	0.00	0.00	0.00	0.00	0.00	0.00
FBti0019330	0.00	0.00	0.00	0.00	0.00	0.00
FBti0020323	0.00	0.00	0.00	0.00	0.00	0.00
FBti0019361	0.00	0.00	0.00	0.00	0.00	0.00
FBti0019637	0.00	0.00	0.00	0.00	0.00	0.00
FBti0019418	0.00	0.00	0.00	0.00	0.00	2.25
FBti0019460	0.00	0.00	0.00	0.00	0.00	0.00
FBti0020393	0.00	0.00	1.00	0.00	0.00	0.00
FBti0020403	0.00	0.00	0.00	7.00	8.00	10.00
FBti0020404	0.00	1.87	0.00	0.00	0.00	0.00
FBti0019484	1.99	6.00	9.82	0.00	0.00	0.00
FBti0020415	3.00	3.00	0.00	0.00	2.00	0.00
FBti0019485	8.00	7.00	10.00	2.00	7.00	9.00
FBti0020418	0.00	0.00	0.00	0.00	0.00	0.00
FBti0020419	1.00	1.00	4.00	2.00	1.00	1.00
FBti0020422	8.00	5.00	10.92	7.00	7.00	5.00
FBti0020423	0.00	0.00	0.97	1.59	0.00	0.00
FBti0020432	0.00	0.00	0.00	0.00	0.00	0.00
FBti0020434	9.28	13.47	9.41	6.71	18.27	23.92
FBti0019500	0.00	0.00	0.00	0.00	0.00	0.00
FBti0019502	17.69	16.00	14.00	7.00	11.00	2.00
FBti0019639	0.00	0.00	0.00	0.00	0.00	0.00
FBti0019507	0.00	0.00	0.00	0.00	0.00	0.00
FBti0020437	0.00	5.00	6.00	4.00	4.00	5.75
FBti0020438	7.00	11.00	4.00	2.00	7.00	5.00
FBti0019516	0.00	0.00	0.00	1.34	0.08	0.00
FBti0019518	0.00	0.00	0.00	0.00	0.00	0.00
FBti0020446	0.00	0.00	0.00	1.95	1.39	0.00
FBti0020451	2.10	1.03	0.00	0.00	0.00	0.00
FBti0020452	0.00	0.00	0.00	0.00	0.00	0.00
FBti0059638	0.00	0.00	0.00	0.00	0.71	0.44
FBti0059647	0.00	0.00	0.00	0.00	0.00	0.00
FBti0059649	0.00	0.00	0.00	0.00	0.00	0.00
FBti0059650	0.00	3.87	0.00	2.23	1.00	0.00
FBti0059651	0.00	0.00	0.00	0.00	0.00	1.00
FBti0059678	13.00	12.00	10.00	12.00	9.00	12.00
FBti0059679	0.00	0.00	0.00	0.00	0.00	0.00
FBti0059680	0.00	0.00	2.00	0.00	1.00	1.00
FBti0059681	0.00	0.00	0.00	0.00	0.00	0.00
FBti0059685	0.00	0.00	0.00	0.00	2.00	1.00
FBti0059686	0.00	0.00	0.00	0.00	0.00	0.00
FBti0059688	10.00	23.00	14.00	14.00	17.31	7.00
FBti0059689	0.00	0.00	0.00	0.00	0.00	0.00
FBti0019536	0.00	0.00	0.00	0.00	0.00	0.00
FBti0059779	21.00	32.00	28.00	36.00	31.00	21.00
FBti0059788	0.00	0.00	0.00	0.00	0.00	0.00
FBti0059790	0.00	0.00	0.00	0.00	0.00	0.00
FBti0059795	0.00	0.00	0.00	0.00	0.00	0.00
FBti0059865	0.00	0.00	0.00	0.00	0.00	0.00
FBti0059868	0.00	0.00	0.00	0.00	0.00	0.00
FBti0059875	0.00	0.00	0.00	0.00	0.00	0.00
FBti0059947	0.00	0.00	0.00	0.00	0.00	0.00
FBti0019662	0.00	0.00	0.00	0.00	0.00	0.00
FBti0059986	0.00	0.00	0.00	0.00	0.00	0.00
FBti0060023	0.00	0.00	0.00	0.00	0.00	0.00
FBti0060026	0.00	0.00	0.00	0.00	0.00	0.00
FBti0060028	0.00	0.00	0.00	0.00	0.00	0.00
FBti0060030	0.00	0.00	0.00	0.00	0.00	0.00
FBti0060067	0.00	0.00	0.00	0.00	0.00	0.00
FBti0060068	0.00	0.00	0.00	0.00	0.00	0.00
FBti0060069	0.00	0.00	0.00	0.00	0.00	0.00
FBti0060103	0.00	0.00	0.00	0.00	0.00	0.00
FBti0060145	0.00	0.00	0.00	0.00	0.00	0.00
FBti0060190	0.00	0.00	0.00	0.00	0.00	0.00
FBti0060221	0.00	0.00	0.00	0.00	0.00	0.00
FBti0060238	0.00	0.00	0.00	0.00	0.00	0.00
FBti0060250	0.00	0.00	0.00	0.00	0.00	0.00
FBti0060251	0.00	0.00	0.00	0.00	0.00	0.00
FBti0060272	0.00	0.00	0.00	0.00	0.00	0.00
FBti0060307	0.00	0.00	0.00	0.00	0.00	0.00
FBti0060327	0.00	0.00	0.00	0.00	0.00	0.00
FBti0060328	0.00	0.00	0.00	0.00	0.00	0.00
FBti0060337	0.00	0.00	0.00	0.00	0.00	0.00
FBti0060373	0.00	0.00	0.00	0.00	0.00	0.00
FBti0060389	0.00	0.00	0.00	0.00	0.00	0.00
FBti0019709	0.00	0.00	0.00	0.00	0.00	0.00
FBti0060443	0.00	0.00	0.00	0.00	0.00	0.00
FBti0060458	0.00	0.00	0.00	0.00	0.00	0.00
FBti0060460	0.00	1.00	1.00	0.00	0.00	0.00
FBti0060461	0.00	1.00	0.00	0.00	0.00	1.00
FBti0060462	0.00	0.00	0.00	0.00	0.00	0.00
FBti0060467	0.00	0.00	0.00	0.00	0.00	0.00
FBti0060468	0.00	0.00	0.00	0.00	0.00	0.00
FBti0060469	0.00	0.00	0.00	0.00	0.00	0.00
FBti0060520	0.00	0.00	0.00	0.00	0.00	0.00
FBti0060521	0.00	0.00	0.00	0.00	0.00	0.00
FBti0060553	0.00	0.00	0.00	2.00	0.50	1.50
FBti0060554	1.32	0.00	0.00	0.00	0.50	1.50
FBti0060555	0.00	0.00	0.00	0.00	0.00	0.00
FBti0060556	0.00	0.00	0.00	0.00	0.00	0.00
FBti0060598	0.00	0.00	0.00	0.00	0.00	0.00
FBti0060600	0.00	0.00	0.00	0.00	0.00	0.00
FBti0060601	0.00	0.00	0.00	0.00	0.00	0.00
FBti0060602	0.00	1.00	0.00	0.00	0.00	0.00
FBti0060603	0.00	0.00	2.00	2.00	0.00	4.51
FBti0060604	0.00	0.00	0.00	0.00	0.00	0.00
FBti0060613	0.00	0.00	0.00	0.00	0.00	0.00
FBti0060715	0.00	0.00	0.00	0.00	0.00	0.00
FBti0060734	0.00	0.00	0.00	0.00	0.00	0.00
FBti0019546	0.00	0.00	0.00	0.00	0.00	0.00
FBti0060794	0.00	0.00	0.00	0.00	0.00	0.00
FBti0060832	0.00	0.00	0.00	0.00	0.00	0.00
FBti0060836	0.00	0.00	0.00	0.00	0.00	0.00
FBti0060848	1.00	1.00	1.00	0.00	1.00	1.00
FBti0060849	0.00	0.00	0.00	0.00	0.00	0.00
FBti0060853	0.00	0.00	0.00	0.00	0.00	0.00
FBti0060854	0.00	0.00	0.00	0.00	0.00	0.00
FBti0060876	0.00	0.00	0.00	0.00	0.00	0.00
FBti0060877	0.00	0.00	0.00	0.00	0.00	0.00
FBti0060879	0.00	0.00	0.00	0.00	0.00	0.00
FBti0060886	0.00	0.00	0.00	0.00	1.00	0.00
FBti0060908	0.00	0.00	0.00	0.00	0.00	0.00
FBti0060975	3.00	5.00	4.00	0.00	0.00	2.00
FBti0061303	0.00	0.00	0.00	0.00	0.00	0.00
FBti0061320	0.00	0.00	0.00	0.00	0.00	0.00
FBti0061376	0.00	0.00	0.00	0.00	0.00	0.00
FBti0061506	0.00	0.00	0.00	0.00	0.00	0.00
FBti0061511	1.00	1.00	1.00	0.00	2.00	0.00
FBti0061532	0.00	0.00	0.00	0.00	0.00	0.00
FBti0061568	0.00	0.00	0.00	0.00	0.00	0.00
FBti0061569	0.00	0.00	0.00	0.00	0.00	0.00
FBti0061571	0.00	0.00	0.00	0.00	0.00	0.00
FBti0061665	0.00	0.00	0.00	0.00	0.00	0.00
FBti0061681	0.00	0.00	0.00	0.00	0.00	0.00
FBti0061683	1.00	1.00	0.00	0.00	0.00	0.00
FBti0061684	0.00	0.00	0.00	0.00	0.00	0.00
FBti0061687	0.00	0.00	0.00	0.00	0.00	0.00
FBti0061688	0.00	0.00	0.00	0.00	0.00	0.00
FBti0061690	0.00	0.00	0.00	0.00	0.00	0.00
FBti0061691	0.00	0.00	0.00	0.00	0.00	0.00
FBti0061693	0.00	0.00	0.00	0.00	0.00	0.00
FBti0061705	0.00	0.00	0.00	0.00	0.00	0.00
FBti0061712	0.00	0.00	0.00	0.00	0.00	0.00
FBti0061714	0.00	0.00	0.00	0.00	0.00	0.00
FBti0061716	5.00	0.00	1.00	4.00	4.00	2.00
FBti0061726	0.00	1.00	0.00	0.00	0.00	0.00
FBti0061728	0.00	0.00	2.00	0.00	0.00	0.00
FBti0061733	0.00	0.00	0.00	0.00	0.00	0.00
FBti0061736	1.00	0.00	0.00	0.00	1.00	0.00
FBti0061738	0.00	0.00	0.00	0.00	0.00	0.00
FBti0061740	0.00	0.00	0.00	1.00	1.00	0.00
FBti0061743	0.00	0.00	0.00	0.00	0.00	0.00
FBti0061745	0.00	0.00	0.00	0.00	0.00	0.00
FBti0061747	0.00	0.00	0.00	0.00	0.00	0.00
FBti0061748	0.00	0.00	0.00	0.00	0.00	0.00
FBti0061749	0.00	0.00	0.00	0.00	0.00	0.00
FBti0061750	0.00	0.00	0.00	0.00	0.00	0.00
FBti0061751	0.00	0.00	0.00	0.00	0.00	0.00
FBti0061786	0.00	0.00	0.00	0.00	0.00	0.00
FBti0061789	0.00	0.00	0.00	0.00	0.00	0.00
FBti0061792	0.00	0.00	0.00	0.00	0.00	0.00
FBti0019770	0.00	0.00	0.00	0.00	0.00	0.00
FBti0061958	1.00	0.00	3.00	0.00	2.00	1.00
FBti0061960	0.00	0.00	0.00	0.00	0.00	0.00
FBti0019771	0.00	0.00	0.00	0.00	0.00	0.00
FBti0062136	0.00	0.00	0.00	0.00	0.00	0.00
FBti0062138	2.00	1.00	3.00	1.00	0.00	0.00
FBti0062143	0.00	0.00	0.00	0.00	0.00	0.00
FBti0062161	0.00	0.00	0.00	0.00	0.00	0.00
FBti0062163	0.00	0.00	0.00	0.00	0.00	0.00
FBti0062167	0.00	0.00	1.46	0.00	0.00	0.00
FBti0062174	1.00	0.00	0.00	0.00	0.00	0.00
FBti0062187	2.00	1.00	1.00	0.00	3.00	2.00
FBti0062210	0.00	0.00	0.00	0.00	0.00	0.00
FBti0062237	0.00	0.00	0.00	0.00	0.00	0.00
FBti0062238	0.00	0.00	0.00	0.00	0.00	0.00
FBti0062239	0.00	0.00	0.00	0.00	0.00	0.00
FBti0019780	2.22	1.40	0.00	0.00	0.00	0.00
FBti0062309	0.00	0.00	0.00	0.00	0.00	0.00
FBti0062370	0.00	0.00	0.00	0.00	0.00	0.00
FBti0062386	0.00	0.00	0.00	0.00	0.00	0.00
FBti0062410	0.00	0.00	0.00	0.00	0.00	0.00
FBti0062411	0.00	0.00	0.00	0.00	0.00	0.00
FBti0062412	0.00	0.00	0.00	0.00	0.00	0.00
FBti0062434	0.00	0.00	0.00	0.00	0.00	0.00
FBti0019799	1.00	0.00	0.00	0.00	0.00	0.00
FBti0062597	0.00	0.00	0.00	0.00	0.00	0.00
FBti0062600	0.00	0.00	0.00	0.00	0.00	0.00
FBti0062601	0.00	0.00	0.00	0.00	0.00	0.00
FBti0062603	0.00	0.00	0.00	0.00	0.00	0.00
FBti0062606	0.00	0.00	0.00	0.00	0.00	0.00
FBti0062607	0.00	0.00	0.00	0.00	0.00	0.00
FBti0062610	0.00	0.00	0.00	0.00	0.00	0.00
FBti0062612	0.00	0.00	0.00	0.00	0.00	0.00
FBti0062614	0.00	0.00	0.00	0.00	0.00	0.00
FBti0062668	0.00	0.00	0.00	0.00	0.00	0.00
FBti0062726	1.10	0.00	1.00	2.43	0.00	0.00
FBti0062751	0.00	0.00	0.00	0.00	0.00	0.00
FBti0062752	0.00	0.00	0.00	0.00	0.00	0.00
FBti0062753	0.00	0.00	0.00	0.00	0.00	0.00
FBti0062754	0.00	0.00	0.00	0.00	0.00	0.00
FBti0062777	0.00	0.00	0.00	0.00	0.00	0.00
FBti0062778	0.00	0.00	0.00	0.00	0.00	0.00
FBti0062779	0.00	0.00	0.00	0.00	0.00	0.00
FBti0062808	2.00	0.00	2.00	2.00	1.00	1.00
FBti0062810	0.00	0.00	0.00	0.00	0.00	0.00
FBti0062812	0.00	0.00	0.00	0.00	0.00	0.00
FBti0062813	1.00	5.00	1.00	1.00	0.00	1.00
FBti0062827	0.00	0.00	0.00	0.00	0.00	0.00
FBti0062831	6.00	4.00	4.90	2.00	7.00	11.00
FBti0062833	0.00	0.00	0.00	0.00	0.00	0.00
FBti0019825	0.00	0.00	0.00	0.00	0.00	0.00
FBti0062871	0.00	0.00	0.00	0.00	0.00	0.00
FBti0062874	0.00	0.00	0.00	0.00	0.00	0.00
FBti0062875	0.00	0.00	0.00	0.00	0.00	0.00
FBti0019828	0.00	0.00	0.00	0.00	0.00	0.00
FBti0062979	0.00	0.00	0.00	0.00	0.00	0.00
FBti0062980	0.00	0.00	0.00	0.00	0.00	0.00
FBti0019831	0.00	0.00	0.00	0.00	0.00	0.00
FBti0063022	0.00	0.00	0.00	0.00	0.00	0.00
FBti0063060	0.00	0.00	0.00	0.00	0.00	0.00
FBti0063061	0.00	0.00	0.00	5.00	5.00	5.00
FBti0063065	4.00	3.00	3.00	8.00	8.00	10.00
FBti0019839	0.00	0.00	0.00	0.00	0.00	0.00
FBti0019840	0.00	0.00	0.00	0.00	0.00	0.00
FBti0019841	0.00	0.00	0.00	0.00	0.00	0.00
FBti0063103	0.00	0.00	0.00	0.00	0.00	0.00
FBti0019842	0.00	0.00	0.00	2.24	5.08	1.07
FBti0063127	0.00	0.00	0.00	0.00	0.00	0.00
FBti0063194	0.00	0.00	0.00	0.00	0.00	0.00
FBti0063200	0.00	0.00	0.00	0.00	0.00	0.00
FBti0019847	0.00	1.00	0.00	1.00	0.00	0.00
FBti0019243	0.00	0.00	0.00	0.00	0.00	0.00
FBti0063369	2.00	4.00	1.00	0.00	4.00	3.00
FBti0063452	2.00	1.00	1.00	0.00	1.00	0.00
FBti0019857	0.00	0.00	0.00	0.00	1.00	0.00
FBti0063534	0.00	0.00	0.00	0.00	0.00	0.00
FBti0063540	4.00	9.00	5.00	2.00	1.00	5.00
FBti0019861	1.00	0.00	0.00	1.00	0.00	0.00
FBti0063541	0.00	0.00	0.00	0.00	0.00	0.00
FBti0019864	0.00	0.00	0.00	0.00	0.00	0.00
FBti0063672	0.00	0.00	0.00	0.00	0.00	0.00
FBti0063739	0.00	0.00	0.00	0.00	0.00	0.00
FBti0063740	0.00	0.00	0.00	0.00	0.00	0.00
FBti0063741	0.00	0.00	0.00	0.00	0.00	0.00
FBti0063749	0.00	0.00	0.00	0.00	0.00	0.00
FBti0019876	0.00	0.00	0.00	0.00	0.00	1.00
FBti0063783	0.00	0.00	0.00	0.00	0.00	0.00
FBti0019262	0.00	0.00	0.00	0.00	0.00	0.00
FBti0063942	0.00	0.00	0.00	0.00	0.00	0.00
FBti0063945	0.00	0.00	0.00	0.00	0.00	0.00
FBti0063947	0.00	0.00	0.00	0.00	0.00	0.00
FBti0063949	0.00	0.00	0.00	1.00	0.00	0.00
FBti0063951	0.00	0.00	0.00	0.00	0.00	0.00
FBti0063953	0.00	0.00	0.00	0.00	0.00	0.00
FBti0063955	0.00	0.00	0.00	2.00	2.00	0.00
FBti0063957	0.00	0.00	0.00	0.00	0.00	0.00
FBti0064081	0.00	0.00	0.00	0.00	0.00	0.00
FBti0064083	0.00	0.00	0.00	0.00	0.00	0.00
FBti0064097	0.00	0.00	0.00	0.00	0.00	0.00
FBti0064130	0.00	1.00	0.00	1.00	1.00	1.00
FBti0064132	0.00	0.00	0.00	0.00	0.00	0.00
FBti0064134	0.00	0.00	0.00	0.00	0.00	0.00
FBti0064152	0.00	0.00	0.00	0.00	0.00	0.00
FBti0064153	0.00	0.00	0.00	0.00	0.00	0.00
FBti0064160	0.00	0.00	0.00	0.00	0.00	0.00
FBti0019896	0.00	0.00	0.00	0.00	0.00	0.00
FBti0064172	0.00	0.00	0.00	0.00	0.00	0.00
FBti0064253	0.00	0.00	0.00	0.00	0.00	0.00
FBti0064309	0.00	0.00	0.00	0.00	0.00	0.00
FBti0215082	0.00	0.00	0.00	0.00	0.00	0.00
FBti0215083	0.00	0.00	0.00	0.00	0.00	0.00
FBti0215084	0.00	0.00	0.00	0.00	0.00	0.00
FBti0215085	1.00	0.00	0.00	0.00	0.00	0.00
FBti0215086	0.00	1.00	0.00	0.00	1.00	0.00
FBti0215087	0.00	0.00	0.00	0.00	0.00	0.00
FBti0215088	0.00	0.00	0.00	0.00	0.00	0.00
FBti0215089	0.00	0.00	0.64	0.00	0.00	0.00
FBti0215090	0.00	0.00	0.00	0.00	0.00	0.00
FBti0215091	0.00	0.00	0.00	0.00	0.00	0.00
FBti0215092	0.00	0.00	1.00	0.00	0.00	0.00
FBti0215093	0.00	0.00	0.00	0.00	0.00	1.00
FBti0215094	0.00	0.00	0.00	0.00	0.00	0.00
FBti0215095	0.00	2.70	1.28	4.00	1.83	0.00
FBti0215096	6.00	3.15	0.64	0.80	1.83	0.03
FBti0215097	0.00	0.00	0.00	0.00	0.00	0.00
FBti0215098	0.00	0.00	0.00	0.00	0.00	0.00
FBti0215099	0.00	0.00	0.00	0.00	0.00	0.00
FBti0215100	0.00	0.00	1.00	1.22	3.47	0.93
FBti0215101	1.00	0.00	3.00	1.00	0.00	1.00
FBti0215102	0.00	1.00	0.00	1.00	0.00	1.00
FBti0215103	0.00	0.00	0.00	0.00	1.00	2.00
FBti0215104	34.00	44.00	38.00	20.00	33.00	23.00
FBti0215105	0.00	0.00	0.00	0.00	0.00	0.00
FBti0215106	0.00	0.00	0.00	0.00	0.00	0.00
FBti0215107	0.00	0.00	0.00	0.00	1.00	0.00
FBti0215108	1.00	1.00	0.00	2.00	1.00	0.00
FBti0215109	1.00	2.00	2.99	6.87	4.60	1.11
FBti0215110	5.41	13.00	2.67	11.68	12.13	8.68
FBti0215111	8.12	0.00	2.67	2.87	9.42	3.87
FBti0215112	0.00	0.00	0.00	0.00	0.00	0.00
FBti0215113	0.00	0.00	0.00	0.00	3.07	0.00
FBti0215114	0.00	1.23	0.00	0.00	1.00	0.00
FBti0215115	0.00	0.00	0.00	1.00	0.00	1.00
FBti0215116	18.00	20.00	16.00	18.00	20.00	22.00
FBti0215117	0.00	0.50	0.00	0.00	0.00	0.00
FBti0215118	0.00	0.50	0.00	0.00	0.00	0.00
FBti0215119	0.00	0.00	0.00	0.00	0.00	0.00
FBti0215120	0.00	0.00	0.00	0.00	0.00	0.00
FBti0215121	8.00	3.00	1.00	0.00	0.00	2.00
FBti0215122	2.00	0.00	0.00	0.00	0.00	0.00
FBti0215123	0.00	0.00	0.00	0.00	0.00	0.00
FBti0215124	1.00	1.77	0.00	0.00	1.00	2.00
FBti0215125	1.02	1.00	1.09	1.00	0.00	0.00
FBti0215126	0.00	2.36	1.43	0.00	1.33	0.00
FBti0215127	0.00	0.00	1.00	1.00	0.00	0.00
FBti0215128	3.00	1.00	0.00	2.00	1.00	2.00
FBti0215129	0.00	0.00	0.00	0.00	0.00	0.00
FBti0215130	0.00	0.00	0.00	0.00	1.00	0.00
FBti0215131	0.00	0.00	0.00	0.00	0.00	0.00
FBti0215132	0.00	0.00	0.00	2.00	0.00	1.00
FBti0215133	0.00	0.00	0.00	0.00	0.00	0.00
FBti0215134	0.00	0.00	0.00	0.00	0.00	0.00
FBti0215135	0.00	0.00	0.00	0.00	0.00	0.00
FBti0215136	0.00	0.00	0.00	0.00	0.00	0.00
FBti0215137	2.00	0.00	0.00	0.00	0.00	0.00
FBti0215138	0.00	0.00	0.00	0.00	0.00	0.00
FBti0019902	0.00	0.00	0.00	0.00	0.00	0.00
FBti0215139	9.00	10.00	7.00	6.00	5.00	5.00
FBti0215140	0.00	0.00	0.00	0.00	0.00	0.00
FBti0215141	0.00	0.00	0.00	1.00	0.00	1.00
FBti0215142	0.00	0.00	0.00	0.00	0.00	0.00
FBti0215143	0.00	0.00	0.00	0.00	0.00	0.00
FBti0215144	0.00	0.00	0.00	0.00	0.00	0.00
FBti0215145	0.00	0.00	0.00	0.00	0.00	0.00
FBti0215146	0.00	0.00	0.00	0.00	0.00	0.00
FBti0215147	0.00	0.00	0.00	0.00	0.00	0.00
FBti0215148	0.00	0.00	0.00	0.00	0.00	2.00
FBti0215149	0.81	2.00	1.08	0.00	0.00	0.00
FBti0215150	7.00	4.00	5.00	14.00	16.00	7.00
FBti0215151	0.00	0.00	0.00	2.00	0.00	0.00
FBti0215152	1.39	0.00	0.00	0.00	2.00	0.00
FBti0215153	0.00	0.00	0.00	0.00	0.00	0.00
FBti0215154	0.00	0.00	0.00	0.00	0.00	0.00
FBti0215155	0.00	0.00	0.00	0.00	0.00	0.00
FBti0215156	0.00	0.00	0.00	3.20	0.00	1.97
FBti0215157	0.00	0.00	0.00	0.00	0.00	0.00
FBti0215158	0.00	0.00	1.00	0.00	0.00	1.00
FBti0215159	2.00	0.00	3.00	2.00	3.00	2.00
FBti0215160	0.00	1.00	0.00	0.00	0.00	0.00
FBti0215161	0.00	0.00	0.00	0.00	0.00	0.00
FBti0215162	0.00	0.00	0.00	0.00	0.50	0.00
FBti0215163	0.00	0.00	0.00	0.00	0.00	0.00
FBti0215164	0.00	0.00	0.84	0.00	0.00	0.00
FBti0215165	0.00	0.00	0.00	0.00	0.50	0.00
FBti0215166	2.00	2.00	5.00	2.00	2.00	9.00
FBti0215167	1.00	0.00	0.00	0.00	1.00	0.00
FBti0215168	0.00	0.00	0.00	0.00	1.78	0.00
FBti0215169	0.00	0.00	0.00	0.00	0.00	0.00
FBti0215170	0.00	0.00	0.00	0.00	0.00	0.00
FBti0215171	0.00	0.00	0.00	0.00	0.00	0.00
FBti0215172	0.00	0.00	0.00	0.00	0.00	0.00
FBti0215173	0.00	0.00	0.00	0.00	0.00	0.00
FBti0215174	0.00	0.00	0.00	0.00	0.00	0.00
FBti0215175	1.00	0.00	0.00	0.00	0.00	1.00
FBti0215176	0.00	0.00	0.00	0.00	0.00	0.00
FBti0215177	0.00	0.00	0.50	0.00	0.00	0.00
FBti0215178	0.00	0.00	0.00	0.00	0.00	0.00
FBti0215179	0.00	0.00	0.00	0.00	0.00	0.00
FBti0215180	0.00	0.00	0.00	0.00	0.00	1.49
FBti0215181	0.00	0.00	0.00	0.00	0.00	0.00
FBti0215182	0.00	0.00	0.00	0.00	0.00	0.00
FBti0215183	1.00	0.00	0.00	0.00	0.00	0.00
FBti0215184	0.00	0.00	0.00	0.00	0.00	0.00
FBti0215185	0.00	0.00	0.00	0.00	0.00	0.00
FBti0215186	0.00	0.00	0.00	0.00	1.00	0.00
FBti0215187	0.00	1.00	0.00	0.00	0.00	0.00
FBti0215188	0.00	0.00	0.00	0.00	0.00	0.00
FBti0215189	0.00	0.00	0.00	0.00	0.00	0.00
FBti0215190	0.00	0.00	0.00	0.00	0.00	0.00
FBti0215191	1.00	0.00	0.00	0.00	0.00	0.00
FBti0215192	0.00	0.00	0.00	0.00	0.00	0.00
FBti0215193	0.00	0.00	0.00	1.00	0.00	0.00
FBti0215194	0.00	0.00	0.00	0.00	0.00	0.00
FBti0215195	2.00	0.00	0.00	0.00	0.00	0.00
FBti0215196	0.00	0.00	0.33	0.00	0.00	0.00
FBti0215197	0.00	0.00	0.33	0.00	0.00	0.00
FBti0215198	0.00	0.00	0.33	0.00	0.00	0.00
FBti0215199	1.00	0.00	1.00	0.00	0.00	1.06
FBti0215200	0.00	0.00	1.74	0.00	0.00	0.00
FBti0215201	0.00	0.00	0.00	0.00	0.00	0.00
FBti0215202	0.00	0.00	0.00	0.00	0.00	0.00
FBti0215203	2.00	4.00	5.00	4.00	3.00	2.00
FBti0215204	0.00	0.00	0.00	0.00	0.00	0.00
FBti0215205	0.00	0.00	0.00	0.00	0.00	0.00
FBti0215206	0.00	0.00	0.00	0.00	0.00	0.00
FBti0215207	0.00	0.00	0.00	1.00	0.00	1.82
FBti0215208	0.00	0.00	0.00	0.00	0.00	0.00
FBti0215209	0.00	0.00	0.00	0.00	0.00	0.00
FBti0215210	0.00	0.00	0.00	0.00	0.00	0.00
FBti0215211	0.00	0.00	0.00	0.00	1.00	0.00
FBti0215212	0.00	0.00	0.00	0.00	0.00	0.00
FBti0215213	2.00	2.00	1.00	4.00	3.00	2.00
FBti0215214	1.00	0.00	1.00	1.00	0.00	1.00
FBti0215215	1.00	0.00	0.00	0.00	0.00	0.00
FBti0215216	0.00	0.00	0.00	0.00	0.00	0.00
FBti0215217	0.00	0.00	0.00	0.00	0.00	1.00
FBti0215218	0.00	0.00	0.00	0.00	0.00	0.00
FBti0019905	41.00	21.00	38.00	3.00	4.00	1.00
FBti0215219	1.02	0.00	0.00	0.00	0.00	0.00
FBti0215220	0.00	0.00	0.00	0.00	0.00	0.00
FBti0215221	0.00	0.00	0.00	0.00	0.00	0.00
FBti0215222	0.00	0.00	0.00	0.00	0.00	0.00
FBti0215223	0.00	0.00	0.00	0.00	0.00	0.00
FBti0215224	0.00	0.00	0.00	0.00	0.00	0.00
FBti0215225	0.00	0.00	0.00	0.00	0.00	0.00
FBti0215226	0.50	0.00	0.00	0.50	0.00	0.00
FBti0215227	0.50	0.00	0.00	0.50	0.00	0.00
FBti0215228	0.00	0.00	0.00	0.00	0.00	0.00
FBti0215229	0.00	1.00	0.00	0.00	0.00	0.00
FBti0215230	0.00	0.00	0.00	0.00	0.00	0.00
FBti0215231	0.00	0.00	0.00	0.00	0.00	0.00
FBti0215232	0.50	0.00	0.00	0.00	0.00	0.00
FBti0215233	0.00	0.00	0.00	0.00	0.00	0.00
FBti0215234	0.00	0.00	0.00	0.00	0.00	0.00
FBti0215235	0.00	0.00	0.00	0.00	0.00	0.00
FBti0215236	0.00	0.00	0.00	0.00	0.00	0.00
FBti0215237	0.00	0.00	0.00	0.00	0.00	0.00
FBti0215238	0.00	0.00	0.00	0.00	0.00	0.00
FBti0215239	0.00	0.00	0.00	0.00	0.00	0.00
FBti0215240	0.00	0.00	0.00	0.00	0.00	0.00
FBti0215241	0.00	0.00	0.00	0.00	0.00	0.00
FBti0215242	0.00	0.00	0.00	0.00	0.00	0.00
FBti0215243	0.00	0.00	0.00	0.00	0.00	0.00
FBti0215244	0.00	0.00	0.00	0.00	0.00	0.00
FBti0215245	0.00	0.00	0.00	0.00	0.00	0.00
FBti0215246	0.00	0.00	0.00	0.00	0.00	0.00
FBti0215247	0.00	0.00	0.00	0.00	0.00	0.00
FBti0215248	0.00	0.00	0.00	0.00	0.00	0.00
FBti0215249	0.00	0.00	0.00	0.00	0.00	0.00
FBti0215250	0.00	0.00	0.00	0.00	0.00	0.00
FBti0215251	0.00	0.00	0.00	0.00	0.00	0.00
FBti0215252	0.00	0.00	0.00	0.00	0.00	0.00
FBti0215253	0.00	0.00	0.00	0.00	0.00	0.00
FBti0215254	0.00	0.00	0.00	0.00	0.00	0.00
FBti0215255	0.00	0.00	0.00	0.00	0.00	0.00
FBti0215256	0.00	0.00	0.00	0.00	0.00	0.00
FBti0215257	0.00	0.00	0.00	0.00	0.00	0.00
FBti0215258	0.00	0.00	0.00	0.00	0.00	0.00
FBti0215259	0.00	0.00	0.00	0.00	0.00	0.00
FBti0215260	0.00	0.00	0.00	0.00	0.00	0.00
FBti0215261	0.00	0.00	0.00	0.00	0.00	0.00
FBti0215262	0.00	0.00	0.00	3.00	7.22	5.00
FBti0215263	0.50	0.00	0.00	0.00	0.00	0.00
FBti0215264	1.00	0.00	0.00	0.00	0.00	0.00
FBti0215265	0.00	1.00	0.00	1.00	1.00	0.00
FBti0215266	1.00	0.00	0.00	0.00	1.00	0.00
FBti0215267	0.00	0.00	0.00	0.00	0.00	0.00
FBti0215268	0.00	0.00	0.00	0.00	0.00	0.00
FBti0215376	0.00	0.00	0.00	0.00	0.00	0.00
FBti0019916	0.00	0.00	0.00	0.00	0.00	0.00
FBti0019917	0.00	2.00	0.00	0.00	0.00	0.00
FBti0019920	4.00	5.00	2.00	1.00	2.00	0.00
FBti0019922	1.00	0.00	0.00	0.00	0.00	0.00
FBti0019937	0.00	0.00	1.00	0.00	0.00	1.00
FBti0019939	0.00	0.00	0.00	0.00	0.00	0.00
FBti0019275	0.00	0.00	0.00	0.00	1.00	0.00
FBti0019969	19.00	18.00	8.00	13.00	17.00	20.00
FBti0019595	0.00	1.00	1.00	0.00	1.00	1.00
FBti0019978	0.00	0.00	0.00	0.00	0.00	0.00
FBti0019279	0.00	0.00	0.00	0.00	0.00	0.00
FBti0019992	0.00	0.00	0.00	0.00	0.00	0.00
FBti0019993	0.00	1.00	0.00	0.00	0.00	0.00
FBti0020017	0.00	0.00	0.00	0.00	0.00	1.00
FBti0020018	7.00	10.00	3.00	1.00	0.00	0.00
FBti0019613	54.83	64.90	48.22	42.60	60.30	54.00
FBti0019494	2.00	11.00	7.00	11.00	9.00	4.00
FBti0020405	0.00	0.00	0.00	0.00	0.00	0.00
RR42071	0.00	0.00	0.00	2.00	0.00	0.00
RR46410	7.78	5.60	13.00	2.00	13.00	8.00
FBti0020414	3.19	0.00	0.00	0.00	0.00	0.00
FBti0019472	0.00	0.00	0.00	1.00	1.00	0.00
FBtr0083565	3342.00	2976.00	3227.00	3179.00	3678.00	3460.00
FBtr0088412	5052.00	4517.00	4116.00	3859.00	4674.00	4130.00
FBtr0082909	65.00	56.00	70.00	60.00	58.00	52.00
FBti0020174	11.62	8.46	4.71	3.00	3.91	6.72
FBti0020227	1.00	4.00	1.31	2.00	6.47	0.00
FBti0019299	1.24	0.00	1.71	0.00	5.12	1.60
FBti0019053	2.61	0.00	0.00	0.00	2.67	0.00
FBti0019354	0.00	0.00	4.46	3.00	4.40	2.92
FBti0059975	0.00	0.00	0.00	0.00	0.00	0.00
FBti0060121	0.00	0.00	0.00	0.00	0.00	0.00
FBti0060473	0.77	0.00	0.49	0.00	0.77	0.00
FBti0060705	0.00	0.00	0.00	0.00	0.00	0.00
FBti0060995	0.00	0.00	0.00	0.00	0.00	0.00
FBti0061074	0.00	0.00	0.00	0.00	0.53	0.00
FBti0019563	0.00	0.00	0.00	6.80	12.08	16.38
FBti0062476	0.00	0.00	0.00	0.00	0.00	0.00
FBti0063581	0.00	0.00	0.00	0.00	0.00	0.00
FBti0064268	0.00	0.00	0.00	0.00	0.00	0.00
FBti0215269	0.00	0.00	0.00	0.00	0.00	0.00
FBti0215270	9.00	0.00	0.00	0.00	3.78	0.00
FBti0215271	5.43	2.14	2.32	11.80	3.89	8.52
FBti0215272	0.00	1.25	1.00	0.00	0.00	0.00
FBti0215379	0.00	2.30	0.00	0.00	0.00	0.00
FBti0018861	15.87	9.16	18.05	12.39	25.93	24.54
FBti0018862	9.37	2.50	8.32	0.00	0.00	2.35
FBti0020019	0.00	0.00	0.00	0.00	0.00	0.00
FBti0020086	0.00	0.00	2.50	6.18	5.75	5.92
FBti0020090	5.93	3.12	11.29	0.00	3.40	0.00
RR47158	7.27	8.17	9.25	6.42	12.51	2.40
RR48333	2.29	1.93	1.04	0.00	1.37	3.63
RR48352	0.00	1.65	2.08	1.00	1.15	1.00
RR48369	0.00	2.30	0.00	0.00	0.00	0.00
FBti0019679	0.00	0.00	0.00	0.00	0.00	0.00
FBti0060161	0.00	0.00	0.00	0.00	0.00	0.00
FBti0060279	0.00	0.00	0.00	0.00	0.00	0.00
FBti0060280	187.67	87.90	91.48	268.64	282.27	271.66
FBti0060292	0.00	0.00	0.00	0.00	0.00	0.00
FBti0060404	0.00	0.00	0.00	0.00	0.00	0.00
FBti0061162	0.00	0.00	0.00	0.00	0.00	1.00
FBti0061329	0.00	0.00	0.00	0.00	0.00	0.00
FBti0061810	1.00	0.00	0.00	0.00	0.00	0.00
FBti0063442	0.00	0.00	0.00	0.00	0.00	0.00
FBti0063690	0.00	0.00	0.00	0.00	0.00	0.00
FBti0063807	0.00	0.00	0.00	0.00	0.00	0.00
RR43083	102.76	41.75	66.71	123.79	164.42	97.51
RR43316	0.00	0.00	1.64	3.42	7.93	0.00
RR48331	87.33	59.99	29.22	84.75	97.54	76.90
FBti0020325	547.22	267.37	296.96	565.51	719.94	583.04
FBtr0346892	0.00	0.00	0.00	0.00	0.00	0.00
FBtr0346900	0.00	0.00	0.00	0.00	0.00	1.04
FBtr0346874	1501.77	2104.06	1157.64	1145.44	2025.86	537.65
FBtr0346878	11.38	0.00	30.05	370.82	503.13	227.01
FBtr0346882	0.00	0.00	0.00	0.00	0.00	0.00
FBtr0086309	300.00	221.00	200.00	202.00	255.00	296.00
FBtr0075766	1225.00	894.00	922.00	827.00	926.00	790.00
FBtr0346871	0.00	2.18	2.19	1.09	1.09	0.00
FBtr0346896	0.00	0.00	0.00	0.00	2.46	0.00
FBtr0346904	0.00	0.00	0.00	0.00	0.00	0.00
FBtr0346886	0.00	0.00	0.00	0.00	0.00	0.00
FBtr0346872	11.28	266.89	149.89	52.21	16.27	18.05
FBtr0346888	0.00	0.00	0.00	0.00	0.00	0.00
FBtr0346891	0.00	0.00	0.00	0.00	1.00	0.00
FBtr0346895	0.00	0.00	0.00	0.00	0.00	0.00
FBtr0346903	0.00	0.00	0.00	0.00	0.00	0.00
FBtr0346902	0.00	0.00	0.53	0.00	0.00	0.00
FBtr0346876	0.00	0.00	0.00	0.00	0.00	0.00
FBtr0346885	2396.08	3332.17	2081.07	2777.04	4439.01	1301.81
FBti0020126	0.00	2.00	0.00	1.00	0.00	0.00
FBti0019623	0.00	0.00	0.00	0.00	0.00	0.00
FBti0019628	0.00	0.00	1.55	0.00	2.25	0.00
FBti0020216	0.00	0.00	0.00	0.00	0.00	0.00
FBti0020218	0.00	1.00	0.00	0.00	0.00	0.00
FBti0019052	0.00	0.00	0.00	0.70	0.00	0.75
FBti0019333	0.00	0.00	0.00	1.00	0.00	0.00
FBti0019341	1.00	0.00	0.00	0.00	1.00	0.00
FBti0019349	0.00	0.00	0.00	0.00	0.00	0.00
FBti0019353	0.00	0.00	0.00	0.00	0.00	0.00
FBti0019356	0.00	0.00	0.00	1.00	0.00	0.00
FBti0019434	0.00	0.00	0.00	0.00	1.21	0.00
FBti0019445	0.00	0.00	1.09	1.50	2.39	2.32
FBti0019078	0.00	1.00	0.00	4.33	0.00	1.22
FBti0059648	0.00	1.00	1.00	0.00	2.00	2.00
FBti0059706	0.00	0.00	0.00	6.89	6.89	6.89
FBti0059707	0.00	0.00	0.00	0.00	0.00	3.91
FBti0059782	0.00	0.00	0.00	0.00	0.00	0.00
FBti0019648	0.00	0.00	0.00	0.00	1.29	0.00
FBti0059983	0.00	0.00	0.00	0.00	0.00	0.00
FBti0060428	0.00	0.00	0.00	0.00	0.00	0.00
FBti0060431	0.00	0.00	0.00	0.00	0.00	0.00
FBti0060432	0.00	0.00	0.00	0.00	0.00	0.00
FBti0019734	0.00	0.00	0.00	0.00	0.00	0.00
FBti0019735	0.00	0.00	0.00	2.92	4.69	1.30
FBti0060717	0.00	1.00	0.00	0.00	0.00	0.00
FBti0019744	0.00	0.00	0.00	0.00	0.00	0.00
FBti0019745	0.00	0.00	0.00	0.00	0.00	0.00
FBti0060827	0.00	0.00	0.00	0.00	0.00	0.00
FBti0060885	6.00	2.00	1.00	1.00	1.00	2.00
FBti0060920	0.00	0.00	0.00	0.00	1.00	0.00
FBti0019749	0.00	0.00	0.00	1.00	0.00	0.00
FBti0019750	0.00	0.00	0.91	0.00	0.00	0.00
FBti0019135	0.00	0.00	0.00	0.00	0.00	0.00
FBti0061315	0.00	0.00	0.00	0.00	0.00	0.00
FBti0061316	0.00	0.00	0.00	0.00	0.00	0.00
FBti0061323	0.00	0.00	0.00	0.00	0.00	0.00
FBti0019754	0.00	0.00	0.00	0.00	0.00	0.00
FBti0019756	0.00	0.00	0.00	0.00	0.00	7.84
FBti0019758	0.00	0.00	0.00	0.00	0.00	0.00
FBti0061546	0.00	0.00	0.00	0.00	0.00	0.00
FBti0061636	0.00	0.00	0.00	0.00	0.00	0.00
FBti0019762	0.00	0.00	0.00	0.00	0.00	6.06
FBti0061866	0.00	0.00	0.00	0.00	0.00	0.00
FBti0061868	0.00	0.00	0.00	0.00	0.00	0.00
FBti0019184	0.00	0.00	0.00	0.00	0.00	0.00
FBti0062100	0.00	0.00	0.00	0.00	0.00	0.00
FBti0062103	1.00	0.00	0.00	15.00	22.00	10.00
FBti0019201	0.00	0.00	0.00	0.00	0.00	0.00
FBti0062349	0.00	0.00	0.00	0.00	0.00	0.00
FBti0062350	0.00	0.00	0.00	0.00	0.00	0.00
FBti0062351	0.00	0.00	0.00	0.00	0.00	0.00
FBti0062352	1.00	0.00	0.00	0.00	0.00	1.00
FBti0062353	0.00	5.56	0.00	2.78	1.39	1.39
FBti0062681	0.00	0.00	0.00	0.00	0.00	2.00
FBti0062683	0.00	0.00	0.00	0.00	0.00	0.00
FBti0062696	1.00	1.00	0.00	2.00	1.00	1.00
FBti0019567	0.00	0.00	0.00	0.00	0.00	0.00
FBti0019237	0.00	0.00	3.00	3.00	0.00	1.00
FBti0019242	1.00	1.00	2.00	0.00	0.00	0.00
FBti0063510	0.00	0.00	0.00	0.00	0.00	0.00
FBti0063914	0.00	0.00	0.00	0.00	0.00	0.00
FBti0019525	0.00	0.00	0.00	1.00	0.00	0.00
FBti0064133	0.00	0.00	0.00	0.00	0.00	0.00
FBti0019580	0.00	0.00	0.00	0.00	0.00	2.31
FBti0064227	0.00	0.00	0.00	0.00	0.00	0.00
FBti0215273	0.00	0.00	0.00	0.00	2.00	0.00
FBti0215274	0.00	0.00	0.00	0.00	0.00	13.60
FBti0215275	1.00	0.00	0.45	0.00	0.00	0.00
FBti0215276	0.00	0.64	0.00	3.54	8.00	4.88
FBti0215277	0.00	0.00	0.00	0.00	1.42	0.00
FBti0215278	0.00	0.00	0.00	0.00	0.00	0.00
FBti0215279	0.00	0.00	0.00	0.00	0.00	0.00
FBti0215393	0.00	0.00	0.00	0.00	2.02	2.59
FBti0019591	0.00	0.00	0.00	2.39	0.00	1.71
FBti0019975	0.00	0.00	0.00	0.00	0.00	0.00
FBti0019977	0.00	0.00	0.91	0.00	0.00	0.00
FBti0018865	0.00	0.00	0.00	0.00	0.00	0.00
FBti0018866	0.00	0.00	0.00	0.00	5.59	0.00
FBti0018867	0.00	0.00	0.00	0.00	0.00	0.00
FBti0018868	0.00	1.00	1.00	0.00	0.00	0.00
FBti0020008	5.42	4.75	0.00	5.86	0.00	0.00
FBti0019611	0.00	0.00	0.00	0.00	0.00	0.00
FBti0019612	0.00	0.00	0.00	2.98	2.89	6.17
FBti0020048	0.00	0.00	0.00	0.00	0.00	0.00
FBti0020059	0.00	0.00	0.09	0.00	7.72	5.87
FBti0020061	0.00	0.00	0.00	0.00	0.00	0.00
FBti0019617	0.00	0.00	0.00	0.00	0.00	0.00
RR48371	0.00	0.00	0.00	6.64	3.20	11.23
FBtr0346890	0.00	0.00	0.00	0.00	0.00	0.00
FBtr0346870	0.00	0.00	0.00	0.00	0.00	0.00
FBtr0346894	0.00	0.00	0.00	0.00	0.00	0.00
FBtr0346875	0.00	0.00	0.00	0.00	0.00	0.00
FBtr0346880	0.00	0.00	0.00	0.00	0.00	0.00
FBtr0346884	0.00	0.00	0.00	0.00	0.00	0.00
FBtr0346898	0.00	0.00	0.00	0.00	0.00	0.00
FBtr0301436	159.00	152.00	127.00	141.00	165.00	121.00
FBti0020201	0.00	0.00	0.00	4.14	0.00	0.00
FBti0019649	0.00	1.00	1.00	0.00	3.00	0.00
FBti0019655	0.00	0.00	0.00	0.00	0.00	0.00
FBti0059931	0.00	0.00	0.00	0.00	0.00	0.00
FBti0060983	0.00	0.00	0.00	0.00	0.00	0.00
FBti0061050	5.00	1.00	1.00	3.00	1.00	4.00
FBti0019554	375.50	490.08	308.53	1122.03	1187.07	1251.20
FBti0062015	201.22	159.35	122.21	346.36	445.58	481.94
FBti0062016	0.00	0.00	0.00	0.00	0.79	0.00
FBti0019523	29.93	19.73	37.99	31.54	42.70	39.38
FBti0062368	0.00	0.00	0.00	0.00	0.00	0.00
FBti0062480	61.15	42.52	36.01	46.18	76.07	53.58
FBti0062881	0.00	0.00	0.00	0.00	0.00	0.00
FBti0063113	3.00	7.00	4.00	0.00	0.00	0.00
FBti0063624	227.40	97.74	78.19	114.76	53.71	38.70
FBti0215380	0.00	0.00	0.00	0.00	15.89	0.00
FBti0018869	501.70	385.98	357.76	286.17	441.58	322.19
RR48327	18.30	11.55	11.95	41.71	46.18	47.97
RR48339	0.00	0.00	0.00	0.00	15.89	0.00
RR48390	8.80	5.50	8.36	5.33	5.15	11.65
FBti0020132	0.00	0.00	0.00	1.13	0.00	0.00
FBti0020165	7.96	16.88	9.35	8.29	3.04	6.02
FBti0020179	0.00	0.00	0.00	0.00	0.00	0.00
FBti0020186	0.00	0.00	0.00	0.00	0.00	0.00
FBti0019531	0.00	0.00	0.00	0.00	0.00	0.00
FBti0019380	0.00	1.85	0.00	13.74	12.68	5.82
FBti0019383	6.08	1.94	0.00	3.56	3.18	7.74
FBti0019390	0.00	0.00	0.00	0.00	0.00	0.00
FBti0019440	0.00	0.00	0.00	0.00	0.00	0.00
FBti0019462	0.00	0.00	0.00	4.96	6.28	6.35
FBti0059637	0.00	0.00	0.00	1.00	0.00	0.00
FBti0019086	2.26	0.00	0.00	0.00	3.02	0.00
FBti0059922	0.00	0.00	0.00	0.00	0.00	0.00
FBti0059923	0.00	0.86	0.81	1.79	0.00	0.00
FBti0019521	0.00	1.05	0.87	0.00	0.00	0.00
FBti0019704	0.00	0.00	0.00	1.34	0.00	0.00
FBti0061034	0.00	0.00	0.00	0.00	0.00	0.00
FBti0061035	0.00	0.00	0.00	0.00	0.00	0.00
FBti0061038	0.00	0.00	0.00	0.00	0.00	0.00
FBti0061139	0.00	0.00	0.00	0.00	0.00	0.00
FBti0061618	0.00	0.00	0.00	0.00	0.00	0.00
FBti0019566	0.00	0.00	1.74	1.62	0.00	0.00
FBti0019524	0.00	0.00	0.00	1.20	0.00	1.18
FBti0064192	0.00	0.00	0.00	0.00	0.00	0.00
FBti0019582	0.00	0.51	0.00	0.00	0.00	0.00
FBti0215280	0.00	0.00	0.00	10.57	7.45	19.77
FBti0215281	0.00	0.00	0.00	1.20	1.28	0.00
FBti0215282	2.00	0.00	0.00	3.19	3.25	9.13
FBti0215283	0.00	0.00	0.00	4.67	5.07	4.21
FBti0215381	0.00	0.00	0.00	0.00	0.00	0.00
FBti0018871	0.00	0.00	0.00	0.00	0.00	0.00
FBti0018872	0.00	0.00	0.00	6.77	12.53	6.18
FBti0018873	2.51	3.60	3.79	37.35	40.95	32.14
FBti0018874	0.00	0.35	0.00	0.00	0.00	0.00
FBti0020013	0.00	0.00	0.00	2.64	8.53	6.26
FBti0020015	2.20	0.00	1.00	0.00	0.00	1.00
FBti0020033	0.00	0.00	0.00	1.13	2.35	0.00
FBti0019614	0.00	0.00	1.22	0.00	0.00	0.00
FBti0020073	0.00	0.00	0.00	0.00	0.00	0.00
FBti0020082	0.00	0.00	1.43	0.00	0.00	0.00
FBti0020094	0.00	0.00	0.00	0.00	0.00	0.00
RR48311	0.00	0.00	0.00	4.67	5.07	4.21
RR48353	0.00	0.00	0.00	0.00	0.00	0.00
FBti0020072	0.00	4.33	2.60	0.00	0.00	0.00
FBtr0089229	635.00	480.00	485.00	412.00	508.00	469.00
FBtr0086577	63.00	80.00	70.00	78.00	83.00	61.00
FBtr0086599	43.00	42.00	29.00	49.00	50.00	45.00
FBtr0078854	108.00	115.00	106.00	136.00	159.00	126.00
FBtr0303603	35.00	40.00	34.00	25.00	35.00	28.00
FBtr0085746	39.00	46.00	52.00	23.00	30.00	27.00
FBtr0346869	0.00	0.00	0.00	0.00	0.00	0.00
FBtr0346889	0.00	0.00	0.00	0.00	0.00	0.00
FBtr0346893	0.00	0.00	0.00	0.00	0.00	0.00
FBtr0346897	0.00	0.00	0.00	0.00	0.00	0.00
FBtr0346901	0.00	0.00	0.00	0.00	0.00	0.00
FBtr0346879	0.00	0.00	0.00	0.00	0.00	0.00
FBtr0346883	0.00	0.00	0.00	0.00	0.00	0.00
FBtr0346887	0.00	0.00	0.00	0.00	0.00	0.00
FBtr0299660	108.00	97.00	91.00	83.00	106.00	73.00
FBtr0086348	0.00	0.00	0.00	0.00	0.00	0.00
FBtr0086355	0.00	0.00	0.00	0.00	0.00	0.00
FBtr0086363	0.00	0.00	0.00	0.00	0.00	0.00
FBtr0086408	0.00	0.00	0.00	0.00	0.00	0.00
FBtr0086345	0.00	0.00	0.00	0.00	0.00	0.00
FBtr0086346	0.00	0.00	0.00	0.00	0.00	0.00
FBtr0086347	0.00	0.00	0.00	0.00	0.00	0.00
FBtr0086349	0.00	0.00	0.00	0.00	0.00	0.00
FBtr0086350	0.00	0.00	0.00	0.00	0.00	0.00
FBtr0086351	0.00	0.00	0.00	0.00	0.00	0.00
FBtr0086352	0.00	0.00	0.00	0.00	0.00	0.00
FBtr0086353	0.00	0.00	0.00	0.00	0.00	0.00
FBtr0086354	0.00	0.00	0.00	0.00	0.00	0.00
FBtr0086356	0.00	0.00	0.00	0.00	0.00	0.00
FBtr0086357	0.00	0.00	0.00	0.00	0.00	0.00
FBtr0086358	0.00	0.00	0.00	0.00	0.00	0.00
FBtr0086359	0.00	0.00	0.00	0.00	0.00	0.00
FBtr0086360	0.00	0.00	0.00	0.00	0.00	0.00
FBtr0086361	0.00	0.00	0.00	0.00	0.00	0.00
FBtr0086362	0.00	0.00	0.00	0.00	0.00	0.00
FBtr0086364	0.00	0.00	0.00	0.00	0.00	0.00
FBtr0086365	0.00	0.00	0.00	0.00	0.00	0.00
FBtr0086366	0.00	0.00	0.00	0.00	0.00	0.00
FBtr0086367	0.00	0.00	0.00	0.00	0.00	0.00
FBtr0086368	0.00	0.00	0.00	0.00	0.00	0.00
FBtr0086369	0.00	0.00	0.00	0.00	0.00	0.00
FBtr0086370	0.00	0.00	0.00	0.00	0.00	0.00
FBtr0086371	0.00	0.00	0.00	0.00	0.00	0.00
FBtr0086372	0.00	0.00	0.00	0.00	0.00	0.00
FBtr0086373	0.00	0.00	0.00	0.00	0.00	0.00
FBtr0086374	0.00	0.00	0.00	0.00	0.00	0.00
FBtr0086375	0.00	0.00	0.00	0.00	0.00	0.00
FBtr0086376	0.00	0.00	0.00	0.00	0.00	0.00
FBtr0086377	0.00	0.00	0.00	0.00	0.00	0.00
FBtr0086378	0.00	0.00	0.00	0.00	0.00	0.00
FBtr0086379	0.00	0.00	0.00	0.00	0.00	0.00
FBtr0086380	0.00	0.00	0.00	0.00	0.00	0.00
FBtr0086381	0.00	0.00	0.00	0.00	0.00	0.00
FBtr0086382	0.00	0.00	0.00	0.00	0.00	0.00
FBtr0086383	0.00	0.00	0.00	0.00	0.00	0.00
FBtr0086384	0.00	0.00	0.00	0.00	0.00	0.00
FBtr0086385	0.00	0.00	0.00	0.00	0.00	0.00
FBtr0086386	0.00	0.00	0.00	0.00	0.00	0.00
FBtr0086387	0.00	0.00	0.00	0.00	0.00	0.00
FBtr0086388	0.00	0.00	0.00	0.00	0.00	0.00
FBtr0086389	0.00	0.00	0.00	0.00	0.00	0.00
FBtr0086390	0.00	0.00	0.00	0.00	0.00	0.00
FBtr0086391	0.00	0.00	0.00	0.00	0.00	0.00
FBtr0086392	0.00	0.00	0.00	0.00	0.00	0.00
FBtr0086393	0.00	0.00	0.00	0.00	0.00	0.00
FBtr0086394	0.00	0.00	0.00	0.00	0.00	0.00
FBtr0086395	0.00	0.00	0.00	0.00	0.00	0.00
FBtr0086396	0.00	0.00	0.00	0.00	0.00	0.00
FBtr0086397	0.00	0.00	0.00	0.00	0.00	0.00
FBtr0086398	0.00	0.00	0.00	0.00	0.00	0.00
FBtr0086399	0.00	0.00	0.00	0.00	0.00	0.00
FBtr0086400	0.00	0.00	0.00	0.00	0.00	0.00
FBtr0086401	0.00	0.00	0.00	0.00	0.00	0.00
FBtr0086402	0.00	0.00	0.00	0.00	0.00	0.00
FBtr0086403	0.00	0.00	0.00	0.00	0.00	0.00
FBtr0086404	0.00	0.00	0.00	0.00	0.00	0.00
FBtr0086405	0.00	0.00	0.00	0.00	0.00	0.00
FBtr0086406	0.00	0.00	0.00	0.00	0.00	0.00
FBtr0086407	0.00	0.00	0.00	0.00	0.00	0.00
FBtr0086409	0.00	0.00	0.00	0.00	0.00	0.00
FBtr0086410	0.00	0.00	0.00	0.00	0.00	0.00
FBtr0086411	0.00	0.00	0.00	0.00	0.00	0.00
FBtr0086412	0.00	0.00	0.00	0.00	0.00	0.00
FBtr0086413	0.00	0.00	0.00	0.00	0.00	0.00
FBtr0086414	0.00	0.00	0.00	0.00	0.00	0.00
FBtr0086415	0.00	0.00	0.00	0.00	0.00	0.00
FBtr0086416	0.00	0.00	0.00	0.00	0.00	0.00
FBtr0086417	0.00	0.00	0.00	0.00	0.00	0.00
FBtr0086418	0.00	0.00	0.00	0.00	0.00	0.00
FBtr0086419	0.00	0.00	0.00	0.00	0.00	0.00
FBtr0086420	0.00	0.00	0.00	0.00	0.00	0.00
FBtr0086421	0.00	0.00	0.00	0.00	0.00	0.00
FBtr0086422	0.00	0.00	0.00	0.00	0.00	0.00
FBtr0086423	0.00	0.00	0.00	0.00	0.00	0.00
FBtr0086424	0.00	0.00	0.00	0.00	0.00	0.00
FBtr0086425	0.00	0.00	0.00	0.00	0.00	0.00
FBtr0086426	0.00	0.00	0.00	0.00	0.00	0.00
FBtr0086427	0.00	0.00	0.00	0.00	0.00	0.00
FBtr0086428	0.00	0.00	0.00	0.00	0.00	0.00
FBtr0086429	0.00	0.00	0.00	0.00	0.00	0.00
FBtr0086430	0.00	0.00	0.00	0.00	0.00	0.00
FBtr0086431	0.00	0.00	0.00	0.00	0.00	0.00
FBtr0086432	0.00	0.00	0.00	0.00	0.00	0.00
FBtr0086433	0.00	0.00	0.00	0.00	0.00	0.00
FBtr0086434	0.00	0.00	0.00	0.00	0.00	0.00
FBtr0086435	0.00	0.00	0.00	0.00	0.00	0.00
FBtr0086436	0.00	0.00	0.00	0.00	0.00	0.00
FBtr0086437	0.00	0.00	0.00	0.00	0.00	0.00
FBtr0086438	0.00	0.00	0.00	0.00	0.00	0.00
FBtr0086439	0.00	0.00	0.00	0.00	0.00	0.00
FBtr0086440	0.00	0.00	0.00	0.00	0.00	0.00
FBtr0086441	0.00	0.00	0.00	0.00	0.00	0.00
FBtr0086442	0.00	0.00	0.00	0.00	0.00	0.00
FBtr0086443	0.00	0.00	0.00	0.00	0.00	0.00
FBtr0086444	0.00	0.00	0.00	0.00	0.00	0.00
FBtr0078789	527.00	567.00	463.00	418.00	498.00	406.00
FBtr0081624	11.00	14.00	14.50	8.50	15.50	5.00
FBtr0302398	11.00	14.00	14.50	8.50	15.50	5.00
FBtr0273406	1.00	0.00	0.00	0.00	0.00	0.00
FBtr0079243	67.00	45.00	48.00	19.00	19.00	13.00
FBtr0081350	61.00	30.00	102.00	10.00	12.00	20.00
FBtr0086514	12.00	8.00	22.00	2.00	2.00	3.00
FBtr0086562	1.00	0.00	0.00	0.00	0.00	0.00
FBtr0300592	0.00	0.00	0.00	0.00	1.00	0.00
FBtr0070437	293.00	341.00	304.00	403.00	438.00	330.00
FBtr0072754	676.83	584.56	508.61	445.00	563.65	417.50
FBtr0088871	5964.00	3489.00	6361.00	3374.00	3867.00	5112.00
FBtr0089548	593.00	567.00	586.00	496.00	575.00	553.00
FBtr0080415	568.00	528.00	561.00	592.00	538.00	414.00
FBtr0080414	99.00	62.00	66.00	57.00	55.00	51.00
FBtr0080413	661.00	652.00	700.00	795.00	710.00	657.00
FBtr0072874	189.00	212.00	144.00	112.00	152.00	156.00
FBtr0310556	32.00	25.00	29.00	33.00	31.00	44.00
FBtr0088041	249.00	224.00	232.00	200.00	229.00	212.00
FBtr0087732	998.00	641.00	1076.00	486.00	538.00	944.00
FBtr0087612	1044.00	874.00	909.00	822.00	1009.00	887.00
FBtr0075559	1571.00	1382.00	1428.00	1105.00	1421.00	1533.00
FBtr0299880	79.00	71.00	111.00	63.00	49.00	50.00
FBtr0077830	1036.00	971.00	992.00	947.00	961.00	749.00
FBtr0088676	182.00	155.00	136.00	111.00	130.00	105.00
FBtr0075565	229.00	193.00	194.00	173.00	247.00	172.00
FBtr0072060	106.00	88.00	90.00	63.00	56.00	52.00
FBtr0085241	1146.00	1002.00	919.00	859.00	940.00	817.00
FBtr0070216	1303.00	1092.00	942.00	838.00	1016.00	893.00
FBtr0073833	1767.00	1469.00	1389.00	1146.00	1273.00	1139.00
FBtr0083154	3985.00	2916.00	4081.00	2189.00	2792.00	2570.00
FBtr0345258	15.00	16.00	23.00	12.00	12.00	16.00
FBtr0083151	1548.00	1256.00	1164.00	1162.00	1420.00	950.00
FBtr0083150	21.00	12.00	23.00	10.00	26.00	7.00
FBtr0074789	752.00	573.00	589.00	458.00	501.00	467.00
FBtr0071294	683.00	646.00	643.00	548.00	607.00	669.00
FBtr0082114	360.00	323.00	270.00	262.00	312.00	277.00
FBtr0084496	286.00	233.00	238.00	194.00	243.00	227.00
FBtr0089488	590.00	520.00	553.00	480.00	572.00	583.00
FBtr0084252	515.00	387.00	406.00	229.00	314.00	279.00
FBtr0084103	189.00	157.00	180.00	126.00	127.00	146.00
FBtr0086951	53.00	47.00	45.00	38.00	56.00	36.00
FBtr0071285	93.00	81.00	79.00	81.00	92.00	71.00
FBtr0070946	40.00	23.00	18.00	4.00	3.00	3.00
FBtr0076208	664.00	592.00	581.00	709.00	708.00	611.00
FBtr0087766	456.00	419.00	270.00	305.00	334.00	267.00
FBtr0301807	143.00	111.00	90.00	104.00	99.00	69.00
FBtr0071622	306.00	309.00	301.00	189.00	239.00	231.00
FBtr0081978	1951.00	1683.00	1527.00	1335.00	1396.00	1489.00
FBtr0273257	957.00	861.00	902.00	895.00	924.00	796.00
FBtr0299754	1237.00	1223.00	1148.00	1073.00	1248.00	927.00
FBtr0300351	446.00	418.00	381.00	370.00	450.00	357.00
FBtr0300596	4323.00	2750.00	3739.00	1760.00	2203.00	2275.00
FBtr0076405	3137.00	2709.00	2446.00	2334.00	2763.00	2000.00
FBtr0085772	8550.00	6561.00	7225.00	7200.00	8803.00	10803.00
FBtr0084432	1433.00	1138.00	1042.00	1036.00	1124.00	1202.00
FBtr0073372	167.00	155.00	161.00	131.00	116.00	92.00
FBtr0083727	2958.00	2120.00	1979.00	1649.00	1723.00	2009.00
FBtr0082931	2187.00	1705.00	1674.00	1405.00	1768.00	1622.00
FBtr0072339	2773.00	1920.00	1923.00	1641.00	1839.00	2215.00
FBtr0080167	1410.00	1208.00	1191.00	992.00	996.00	800.00
FBtr0079481	162.00	160.00	167.00	210.00	199.00	120.00
FBtr0083063	2916.00	2212.00	2077.00	1668.00	1973.00	2033.00
FBtr0089186	11576.00	9713.00	9054.00	7769.00	9135.00	8619.00
FBtr0075446	182.00	219.00	237.00	219.00	237.00	181.00
FBtr0071438	1267.00	957.00	766.00	646.00	777.00	903.00
FBtr0082180	42.00	21.00	17.00	30.00	36.00	23.00
FBtr0085539	3467.00	2736.00	2528.00	1960.00	2265.00	2403.00
FBtr0301978	37.00	39.00	32.00	46.00	47.00	30.00
FBtr0089673	88.00	57.00	68.00	40.00	52.00	51.00
FBtr0079299	84.00	80.00	85.00	51.00	58.00	49.00
FBtr0306679	823.00	727.00	744.00	595.00	750.00	821.00
FBtr0089146	720.00	632.00	634.00	452.00	536.00	568.00
FBtr0074795	2443.00	2084.00	1824.00	1464.00	2053.00	2400.00
FBtr0083381	190.00	202.00	156.00	175.00	240.00	226.00
FBtr0082910	308.00	251.00	218.00	158.00	196.00	189.00
FBtr0075357	442.00	430.00	401.00	374.00	442.00	416.00
FBtr0075819	194.00	194.00	211.00	136.00	147.00	184.00
FBtr0074073	538.00	525.00	509.00	409.00	426.00	466.00
FBtr0085897	216.00	238.00	217.00	322.00	395.00	333.00
FBtr0074897	526.00	476.00	469.00	326.00	461.00	391.00
FBtr0301701	108.00	85.00	83.00	95.00	109.00	110.00
FBtr0078413	4233.00	2924.00	3340.00	2015.00	2498.00	3009.00
FBtr0084904	631.80	479.24	552.20	741.93	678.06	528.24
FBtr0071143	499.00	430.00	551.00	238.00	268.00	227.00
FBtr0072667	203.00	141.00	139.00	140.00	174.00	141.00
FBtr0079640	144.00	128.00	136.00	100.00	104.00	133.00
FBtr0076915	2047.00	1572.00	2096.00	2307.00	2782.00	3168.00
FBtr0076914	165.00	101.00	221.00	104.00	156.00	150.00
FBtr0076925	3.00	2.00	1.00	0.00	2.00	2.00
FBtr0076591	505.00	273.00	463.00	252.00	307.00	502.00
FBtr0076913	3.00	2.00	3.00	4.00	10.00	6.00
FBtr0082780	629.00	513.00	516.00	589.00	664.00	620.00
FBtr0079685	1967.00	1418.00	1225.00	1190.00	1330.00	1234.00
FBtr0085845	461.00	412.00	393.00	231.00	281.00	307.00
FBtr0087488	80.00	60.00	56.00	72.00	96.00	83.00
FBtr0073211	818.00	687.00	698.00	895.00	1005.00	867.00
FBtr0330329	333.00	317.00	257.00	241.00	298.00	294.00
FBtr0081144	627.00	620.00	511.00	579.00	662.00	522.00
FBtr0089948	870.00	689.00	648.00	463.00	635.00	675.00
FBtr0071607	89.00	67.00	66.00	49.00	72.00	106.00
FBtr0071606	284.00	282.00	240.00	208.00	272.00	242.00
FBtr0079500	32.69	17.76	30.20	14.29	11.86	34.04
FBtr0110767	717.00	441.00	887.00	746.00	820.00	1171.00
FBtr0079155	2723.00	2523.00	3151.00	3635.00	4682.00	5212.00
FBtr0079156	944.00	926.00	902.00	1004.00	1249.00	1268.00
FBtr0079716	202.00	217.00	270.00	266.00	347.00	309.00
FBtr0080158	1735.00	2259.00	1788.00	2739.00	3276.00	2766.00
FBtr0080270	864.00	801.00	749.00	1404.00	1676.00	1297.00
FBtr0081054	14811.00	15358.00	20946.00	15243.00	20412.00	27668.00
FBtr0087082	3758.00	3960.00	4093.00	3104.00	4387.00	3541.00
FBtr0087081	2801.00	2723.00	2872.00	4448.00	5712.00	5774.00
FBtr0091496	170.00	150.00	157.00	241.00	294.00	320.00
FBtr0087080	2830.00	2745.00	3036.00	3073.00	3586.00	4438.00
FBtr0110768	2133.00	1968.00	2941.00	1203.00	1103.00	893.00
FBtr0072943	947.00	929.00	1114.00	1063.00	1405.00	1753.00
FBtr0073182	639.00	596.00	575.00	811.00	1017.00	787.00
FBtr0077021	4.00	5.00	3.00	0.00	0.00	0.00
FBtr0075038	634.00	549.00	949.00	743.00	1037.00	1173.00
FBtr0084561	1857.00	1759.00	2055.00	1666.00	2319.00	3006.00
FBtr0310089	1.00	0.00	0.00	0.00	0.00	0.00
FBtr0085609	218.00	187.00	192.00	164.00	186.00	154.00
FBtr0079077	320.00	234.00	196.00	305.00	409.00	325.00
FBtr0071051	289.00	292.00	319.00	389.00	295.00	269.00
FBtr0088699	3765.00	2854.00	3164.00	2830.00	3385.00	3902.00
FBtr0083798	79.63	63.92	49.29	38.51	32.73	22.55
FBtr0083797	86.37	77.08	41.71	109.49	135.27	77.45
FBtr0083789	112.00	89.00	68.00	52.00	76.00	85.00
FBtr0083790	331.00	268.00	293.00	232.00	232.00	213.00
FBtr0083791	37.00	43.00	43.00	34.00	39.00	38.00
FBtr0086029	1527.00	1176.00	1213.00	1444.00	1588.00	1491.00
FBtr0071519	10008.00	8544.00	6932.00	7169.00	8216.00	11381.00
FBtr0070822	10212.00	9211.00	8236.00	6910.00	8350.00	9951.00
FBtr0078478	7791.00	6658.00	6548.00	5425.00	6099.00	6920.00
FBtr0082785	4602.00	3987.00	3522.00	4000.00	4564.00	4582.00
FBtr0083143	941.00	623.00	358.00	386.00	476.00	363.00
FBtr0089209	139.00	108.00	116.00	131.00	113.00	139.00
FBtr0070343	2774.95	2494.93	2204.00	2116.96	2359.95	2271.00
FBtr0083380	361.00	331.00	380.00	441.00	447.00	322.00
FBtr0080555	151.00	144.00	127.00	187.00	191.00	134.00
FBtr0083174	170.00	116.00	122.00	134.00	125.00	103.00
FBtr0083373	196.00	121.00	242.00	80.00	93.00	93.00
FBtr0083991	1056.00	1155.00	1040.00	1018.00	1089.00	851.00
FBtr0081971	57.00	46.00	36.00	33.00	47.00	24.00
FBtr0080289	0.00	0.00	0.00	0.00	0.00	0.00
FBtr0080287	87.00	55.00	77.00	77.00	74.00	71.00
FBtr0310380	95.11	103.42	71.60	45.66	59.23	51.68
FBtr0081807	156.00	133.00	140.00	125.00	163.00	111.00
FBtr0074510	123.00	117.00	86.00	83.00	110.00	89.00
FBtr0083160	313.00	284.00	225.00	241.00	269.00	197.00
FBtr0301083	79.00	94.00	64.00	81.00	93.00	66.00
FBtr0070299	636.00	628.00	546.00	501.00	708.00	596.00
FBtr0080573	734.00	639.00	678.00	499.00	581.00	504.00
FBtr0072320	161.00	148.00	183.00	199.00	248.00	270.00
FBtr0076161	524.00	492.00	523.00	497.00	472.00	411.00
FBtr0086111	251.00	241.00	221.00	204.00	269.00	222.00
FBtr0075190	184.00	115.00	198.00	141.00	175.00	247.00
FBtr0075192	792.00	768.00	820.00	1072.00	1027.00	750.00
FBtr0075193	316.00	305.00	284.00	404.00	390.00	256.00
FBtr0082821	49.00	50.00	43.00	52.00	60.00	41.00
FBtr0082845	252.00	141.00	255.00	152.00	140.00	139.00
FBtr0087482	453.00	416.00	417.00	527.00	506.00	387.00
FBtr0100589	24237.25	14088.70	23980.14	10306.30	11521.39	16012.87
FBtr0006151	55.75	62.30	100.86	41.70	47.61	90.13
FBtr0113421	370.00	268.00	309.00	205.00	264.00	176.00
FBtr0084282	2238.00	1793.00	1735.00	1543.00	1842.00	1704.00
FBtr0082545	767.00	704.00	751.00	795.00	861.00	616.00
FBtr0075895	466.00	332.00	397.00	350.00	389.00	369.00
FBtr0089050	216.00	228.00	165.00	161.00	170.00	144.00
FBtr0085581	43.00	43.00	38.00	50.00	57.00	44.00
FBtr0082055	100.00	102.00	75.00	90.00	87.00	79.00
FBtr0076317	878.00	877.00	709.00	674.00	783.00	722.00
FBtr0078348	419.00	343.00	355.00	293.00	364.00	324.00
FBtr0075251	1668.00	1473.00	1476.00	1698.00	1839.00	1452.00
FBtr0273391	488.00	430.00	410.00	426.00	435.00	407.00
FBtr0073937	2027.00	2218.00	1900.00	926.00	1083.00	892.00
FBtr0073938	186.00	172.00	245.00	165.00	227.00	400.00
FBtr0070832	6.00	7.00	2.00	2.00	0.00	1.00
FBtr0073688	104.00	90.00	86.00	79.00	74.00	86.00
FBtr0079703	479.00	485.00	423.00	353.00	340.00	324.00
FBtr0075417	1157.00	969.00	848.00	751.00	825.00	897.00
FBtr0075421	299.00	300.00	231.00	225.00	340.00	370.00
FBtr0087428	233.00	196.00	217.00	186.00	195.00	164.00
FBtr0070913	661.00	450.00	657.00	405.00	394.00	345.00
FBtr0074030	813.00	730.00	961.00	420.00	515.00	538.00
FBtr0073016	851.00	798.00	738.00	582.00	718.00	544.00
FBtr0083378	216.00	220.00	203.00	116.00	156.00	141.00
FBtr0076017	668.00	695.00	574.00	674.00	729.00	519.00
FBtr0072163	469.00	397.00	414.00	336.00	395.00	398.00
FBtr0082330	823.00	744.00	766.00	840.00	822.00	727.00
FBtr0087891	27.00	29.00	20.00	17.00	24.00	12.00
FBtr0079664	1761.00	1417.00	1216.00	1135.00	1347.00	1042.00
FBtr0073213	42.00	14.00	61.00	33.00	56.00	33.00
FBtr0079308	370.00	377.00	159.00	175.00	177.00	188.00
FBtr0076138	1670.00	1275.00	2270.00	917.00	1050.00	1526.00
FBtr0083226	622.00	478.00	525.00	490.00	548.00	521.00
FBtr0079721	547.00	502.00	462.00	400.00	476.00	357.00
FBtr0077168	188.00	160.00	170.00	122.00	177.00	156.00
FBtr0071319	68.00	53.00	63.00	68.00	92.00	79.00
FBtr0072151	2098.00	1515.00	1426.00	1258.00	1525.00	1301.00
FBtr0084994	16875.00	12455.00	13315.00	9123.00	10725.00	12013.00
FBtr0085006	733.00	700.00	722.00	1068.00	1083.00	829.00
FBtr0079806	6294.00	5470.00	6122.00	5064.00	5644.00	5236.00
FBtr0088993	2335.00	1858.00	1865.00	1736.00	1949.00	2201.00
FBtr0075017	513.00	356.00	767.00	420.00	464.00	603.00
FBtr0301810	188.00	205.00	175.00	190.00	188.00	154.00
FBtr0083523	283.00	229.00	226.00	206.00	243.00	177.00
FBtr0076217	142.00	94.00	79.00	91.00	80.00	88.00
FBtr0078422	256.00	230.00	190.00	232.00	231.00	238.00
FBtr0082130	217.00	181.00	155.00	154.00	181.00	164.00
FBtr0085413	17.00	15.00	12.00	14.00	11.00	7.00
FBtr0074036	44.00	34.00	41.00	35.00	34.00	30.00
FBtr0073023	196.00	201.00	180.00	115.00	152.00	154.00
FBtr0072095	108.00	85.00	74.00	97.00	113.00	115.00
FBtr0080436	158.00	138.00	126.00	108.00	123.00	139.00
FBtr0084808	99.00	68.00	81.00	45.00	75.00	51.00
FBtr0081612	400.00	356.00	328.00	339.00	408.00	386.00
FBtr0087118	351.00	310.00	275.00	314.00	350.00	329.00
FBtr0074168	26.00	30.00	31.00	22.00	35.00	28.00
FBtr0300754	675.02	556.89	645.75	79.02	119.17	60.21
FBtr0070696	340.98	331.11	330.25	396.98	414.83	328.79
FBtr0078396	1.00	2.00	1.00	0.00	1.00	2.00
FBtr0077129	243.00	214.00	156.00	189.00	230.00	210.00
FBtr0074048	125.00	123.00	140.00	204.00	192.00	133.00
FBtr0081204	215.99	170.00	196.76	151.00	162.00	154.00
FBtr0309853	13.00	20.00	37.00	10.00	11.00	13.00
FBtr0071782	837.00	805.00	655.00	368.00	404.00	225.00
FBtr0085733	2988.00	3429.00	1845.00	1568.00	1834.00	1951.00
FBtr0084048	248.00	244.00	221.00	99.00	151.00	176.00
FBtr0088520	127.00	70.00	120.00	68.00	97.00	158.00
FBtr0071783	0.00	3.00	1.00	0.00	0.00	0.00
FBtr0071781	4.00	5.00	2.00	1.00	2.00	2.00
FBtr0077086	264.00	179.00	106.00	154.00	187.00	206.00
FBtr0074794	275.00	259.00	224.00	256.00	257.00	239.00
FBtr0078462	460.00	397.00	377.00	359.00	442.00	338.00
FBtr0081618	2.00	2.00	2.00	4.00	5.00	4.00
FBtr0081460	217.00	196.00	182.00	181.00	166.00	195.00
FBtr0078134	17.00	15.00	39.00	21.00	25.00	19.00
FBtr0087828	1169.00	969.00	1009.00	866.00	1046.00	1035.00
FBtr0113238	17.00	24.00	21.00	17.00	9.00	14.00
FBtr0073615	529.00	409.00	439.00	422.00	505.00	439.00
FBtr0086983	13453.66	9908.22	13522.46	12979.71	16751.04	9578.75
FBtr0087004	18472.34	13461.78	22245.54	22649.29	28945.96	16728.25
FBtr0087117	13.00	2.00	142.00	32.00	35.00	19.00
FBtr0080552	1205.00	971.00	912.00	955.00	1158.00	1194.00
FBtr0080554	5.00	0.00	0.00	4.00	5.00	1.00
FBtr0100327	431.00	577.00	188.00	314.00	292.00	114.00
FBtr0088664	290.00	109.00	205.00	116.00	158.00	175.00
FBtr0072420	321.00	151.00	195.00	173.00	194.00	198.00
FBtr0074591	45.00	41.00	35.00	52.00	46.00	26.00
FBtr0089171	1949.18	1670.29	1607.98	1418.72	1687.01	1632.39
FBtr0303111	2220.06	2253.32	2125.69	1955.15	2395.05	2010.65
FBtr0301413	342.00	339.00	280.00	285.00	332.00	279.00
FBtr0080728	64.00	64.00	65.00	56.00	59.00	62.00
FBtr0085611	69.00	108.00	79.00	47.00	60.00	12.00
FBtr0073425	942.00	901.00	851.00	958.00	1020.00	785.00
FBtr0073468	149.00	150.00	131.00	81.00	107.00	93.00
FBtr0081646	128.45	85.03	90.00	61.00	72.00	65.38
FBtr0070025	667.00	632.00	621.00	475.00	522.00	477.00
FBtr0074302	441.00	361.00	387.00	408.00	497.00	433.00
FBtr0089517	1605.00	1406.00	1183.00	1266.00	1382.00	1287.00
FBtr0082593	170.00	140.00	131.00	107.00	158.00	128.00
FBtr0085351	601.00	512.00	496.00	475.00	537.00	519.00
FBtr0084552	130.00	115.00	97.00	100.00	119.00	112.00
FBtr0080956	315.00	262.00	259.00	272.00	279.00	256.00
FBtr0075312	1348.91	1097.24	1137.69	1331.22	1197.28	1129.25
FBtr0072626	197.00	166.00	125.00	165.00	200.00	165.00
FBtr0303874	1195.00	821.00	1142.00	771.00	873.00	1119.00
FBtr0070109	1324.00	1290.00	1234.00	1030.00	1318.00	1303.00
FBtr0089420	57.00	59.00	68.00	27.00	43.00	45.00
FBtr0076250	1143.00	955.00	910.00	879.00	1041.00	913.00
FBtr0076103	747.00	583.00	592.00	524.00	652.00	604.00
FBtr0087560	7860.12	9958.00	5404.00	9248.22	11227.00	6387.97
FBtr0087547	54.00	66.00	30.00	39.00	44.00	41.00
FBtr0083817	387.00	259.00	327.00	215.00	299.00	272.00
FBtr0084116	51.00	53.00	57.00	45.00	43.00	43.00
FBtr0078571	2197.00	1928.00	1900.00	1571.00	1892.00	2023.00
FBtr0089192	458.00	396.00	360.00	279.00	394.00	344.00
FBtr0087375	461.00	442.00	439.00	342.00	402.00	417.00
FBtr0075981	370.00	328.00	315.00	259.00	310.00	251.00
FBtr0078539	695.00	604.00	702.00	534.00	576.00	599.00
FBtr0082364	192.00	190.00	189.00	197.00	220.00	195.00
FBtr0071293	97.00	89.00	83.00	72.00	90.00	86.00
FBtr0074178	133.00	134.00	134.00	125.00	130.00	103.00
FBtr0081752	59.00	54.00	46.00	57.00	48.00	62.00
FBtr0076543	14400.00	12816.00	12034.00	11971.00	14046.00	14799.00
FBtr0076523	472.00	453.00	457.00	487.00	505.00	432.00
FBtr0100481	506.00	320.00	724.00	256.00	313.00	352.00
FBtr0082844	41.00	33.00	30.00	39.00	37.00	27.00
FBtr0075517	172.00	179.00	183.00	160.00	172.00	175.00
FBtr0081838	91.00	95.00	75.00	77.00	83.00	78.00
FBtr0089153	203.00	184.00	159.00	181.00	202.00	171.00
FBtr0076715	125.00	123.00	130.00	89.00	100.00	135.00
FBtr0086534	6.00	5.00	4.00	4.00	3.00	4.00
FBtr0083336	346.00	337.00	335.00	354.00	438.00	369.00
FBtr0081794	259.00	191.00	227.00	163.00	177.00	195.00
FBtr0082652	472.00	418.00	458.00	329.00	440.00	418.00
FBtr0074760	172.00	191.00	138.00	129.00	150.00	123.00
FBtr0074295	540.00	505.00	454.00	521.00	578.00	536.00
FBtr0076737	435.00	360.00	326.00	283.00	319.00	322.00
FBtr0083557	300.00	272.00	279.00	302.00	332.00	251.00
FBtr0340069	459.00	430.00	476.00	514.00	540.00	419.00
FBtr0074203	148.00	156.00	97.00	111.00	102.00	92.00
FBtr0074544	74.00	59.00	60.00	50.00	55.00	55.00
FBtr0080569	665.00	645.00	517.00	632.00	682.00	596.00
FBtr0081358	345.00	258.00	319.00	248.00	276.00	264.00
FBtr0300570	123.00	125.00	100.00	87.00	125.00	108.00
FBtr0074410	32.00	25.00	29.00	20.00	33.00	31.00
FBtr0079200	192.00	207.00	146.00	158.00	189.00	151.00
FBtr0077694	359.00	316.00	268.00	255.00	293.00	252.00
FBtr0081030	6523.00	6738.00	5292.00	4923.00	5775.00	5253.00
FBtr0076599	9312.00	8811.00	6921.00	6451.00	7664.00	6796.00
FBtr0086018	609.00	560.00	460.00	440.00	471.00	437.00
FBtr0082304	175.00	172.00	123.00	140.00	175.00	185.00
FBtr0077476	40.00	54.00	42.00	48.00	50.00	36.00
FBtr0083134	182.00	173.00	134.00	114.00	119.00	115.00
FBtr0082150	87.00	73.00	91.00	81.00	68.00	98.00
FBtr0082878	8.00	18.00	26.00	13.00	20.00	21.00
FBtr0114564	121.00	94.00	80.00	74.00	100.00	82.00
FBtr0080162	57.00	52.00	40.00	40.00	53.00	34.00
FBtr0082879	8.00	3.00	7.00	19.00	15.00	9.00
FBtr0075313	781.09	749.76	602.31	544.78	559.72	505.75
FBtr0089797	61.00	53.00	45.00	36.00	48.00	38.00
FBtr0100140	527.00	507.00	484.00	408.00	490.00	364.00
FBtr0300342	773.00	802.00	646.00	594.00	764.00	642.00
FBtr0073112	43.00	44.00	40.00	34.00	50.00	32.00
FBtr0083819	449.00	410.00	396.00	364.00	408.00	358.00
FBtr0081162	437.00	404.00	371.00	377.00	452.00	411.00
FBtr0087057	41.00	28.00	17.00	26.00	38.00	23.00
FBtr0089463	278.00	237.00	436.00	124.00	140.00	252.00
FBtr0087784	622.00	511.00	447.00	383.00	494.00	429.00
FBtr0080919	489.00	437.00	447.00	431.00	467.00	434.00
FBtr0087219	793.00	664.00	666.00	795.00	908.00	745.00
FBtr0081699	601.00	531.00	495.00	553.00	483.00	421.00
FBtr0084744	101.00	117.00	79.00	94.00	119.00	96.00
FBtr0070575	14.00	18.00	7.00	11.00	13.00	7.00
FBtr0085316	50.00	39.00	33.00	47.00	43.00	59.00
FBtr0080234	163.00	119.00	95.00	76.00	110.00	126.00
FBtr0089578	32.00	27.00	28.00	18.00	28.00	19.00
FBtr0089387	18.00	17.00	20.00	10.00	14.00	17.00
FBtr0114455	5.00	4.00	12.00	2.00	1.00	1.00
FBtr0087493	627.00	596.00	554.00	585.00	640.00	624.00
FBtr0079362	26.00	32.00	24.00	24.00	47.00	19.00
FBtr0081079	46.00	40.00	37.00	32.00	47.00	38.00
FBtr0299831	64.00	66.00	61.00	51.00	78.00	51.00
FBtr0076480	940.00	885.00	846.00	912.00	901.00	843.00
FBtr0086317	332.00	301.00	273.00	300.00	353.00	318.00
FBtr0077426	286.00	293.00	239.00	209.00	272.00	231.00
FBtr0339096	144.00	150.00	148.00	128.00	140.00	162.00
FBtr0070244	415.00	425.00	337.00	290.00	404.00	377.00
FBtr0086079	371.00	395.68	396.09	299.00	358.00	341.00
FBtr0075945	458.00	398.00	348.00	313.00	398.00	358.00
FBtr0113331	63.00	62.00	76.00	51.00	71.00	58.00
FBtr0074635	165.00	143.00	115.00	139.00	156.00	136.00
FBtr0300011	27.00	37.00	18.00	29.00	27.00	21.00
FBtr0081843	376.00	279.00	406.00	277.00	310.00	397.00
FBtr0085370	232.00	219.00	180.00	206.00	229.00	183.00
FBtr0085528	470.00	422.00	404.00	378.00	358.00	309.00
FBtr0078716	595.00	477.00	480.00	377.00	474.00	394.00
FBtr0076691	454.00	361.00	366.00	230.00	275.00	238.00
FBtr0081487	203.00	207.00	188.00	142.00	180.00	205.00
FBtr0072970	833.00	662.00	651.00	535.00	692.00	532.00
FBtr0075055	295.00	266.00	274.00	225.00	245.00	240.00
FBtr0077953	655.00	474.00	528.00	367.00	410.00	420.00
FBtr0083115	175.00	159.00	123.00	124.00	126.00	145.00
FBtr0071065	87.00	66.00	67.00	54.00	54.00	51.00
FBtr0084590	147.00	136.00	111.00	124.00	142.00	127.00
FBtr0086711	79.00	67.00	53.00	74.00	86.00	57.00
FBtr0071498	3169.00	2433.00	2448.00	2093.00	2518.00	2333.00
FBtr0083533	313.00	344.00	303.00	449.00	413.00	375.00
FBtr0087141	312.00	259.00	247.00	224.00	242.00	233.00
FBtr0078426	283.00	302.00	261.00	278.00	336.00	247.00
FBtr0089509	13007.00	10850.00	12336.00	9385.00	10961.00	11162.00
FBtr0087437	30.00	18.00	31.00	102.00	73.00	156.00
FBtr0087438	46.00	35.00	36.00	108.00	84.00	124.00
FBtr0305795	18.00	7.00	38.00	84.00	85.00	319.00
FBtr0083470	4.00	3.00	2.00	17.00	10.00	8.00
FBtr0078704	171.00	146.00	149.00	116.00	152.00	104.00
FBtr0299814	4.00	1.00	8.00	4.00	2.00	5.00
FBtr0083099	941.00	839.00	827.00	754.00	889.00	880.00
FBtr0077765	289.00	265.00	305.00	269.00	255.00	267.00
FBtr0073709	40.00	44.00	36.00	42.00	35.00	34.00
FBtr0073155	25.00	25.00	20.00	11.00	13.00	14.00
FBtr0085553	341.00	290.00	297.00	265.00	298.00	283.00
FBtr0074372	141.00	115.00	122.00	93.00	91.00	107.00
FBtr0077762	240.00	199.00	203.00	173.00	222.00	224.00
FBtr0074430	17.00	20.00	10.00	15.00	13.00	19.00
FBtr0074429	48.00	32.00	39.00	43.00	48.00	32.00
FBtr0080513	546.00	471.00	573.00	450.00	553.00	472.00
FBtr0082801	1550.00	1302.00	1172.00	1237.00	1427.00	1307.00
FBtr0083145	85.00	75.00	70.00	114.00	106.00	82.00
FBtr0303078	40.50	36.50	42.50	52.00	54.00	39.50
FBtr0300646	225.50	218.00	208.00	191.50	202.00	174.00
FBtr0076912	21.00	19.00	15.00	25.00	21.00	17.00
FBtr0088202	7.00	2.00	6.00	8.00	3.00	4.00
FBtr0078872	4.00	8.00	5.00	4.00	0.00	3.00
FBtr0078058	8.00	6.00	11.00	3.00	5.00	3.00
FBtr0300455	16.00	13.00	9.00	10.00	18.00	10.00
FBtr0085269	82.00	77.00	65.00	58.00	77.00	55.00
FBtr0071358	57.00	52.00	39.00	36.00	49.00	55.00
FBtr0087441	116.00	103.00	90.00	70.00	98.00	97.00
FBtr0110769	2158.00	2065.00	2130.00	2617.00	3798.00	3895.00
FBtr0110770	345.00	314.00	435.00	520.00	617.00	555.00
FBtr0091954	2638.00	2605.00	2633.00	3638.00	4928.00	4426.00
FBtr0076834	75.00	64.00	61.00	55.00	69.00	48.00
FBtr0076711	1851.00	1635.00	1634.00	1510.00	1635.00	1591.00
FBtr0078216	826.00	630.00	548.00	598.00	714.00	508.00
FBtr0085252	797.00	728.00	713.00	792.00	815.00	741.00
FBtr0073600	89.00	113.00	71.00	100.00	131.00	92.00
FBtr0072550	74.00	61.00	58.00	64.00	78.00	71.00
FBtr0100677	41.00	33.96	26.50	20.27	24.93	34.50
FBtr0084604	428.00	404.00	353.00	284.00	428.00	332.00
FBti0059862	0.00	0.00	0.00	0.00	0.00	0.00
FBti0060022	0.00	0.00	0.00	0.00	0.00	0.00
FBti0060450	0.00	0.00	0.00	0.00	1.00	2.00
FBti0060452	0.00	0.00	0.00	0.00	0.00	0.00
FBti0060453	0.00	0.00	0.00	0.00	0.00	0.00
FBti0060454	0.00	0.00	0.00	0.00	0.00	2.08
FBti0060597	0.00	0.00	1.00	0.00	0.00	0.00
FBti0060599	15.68	13.06	25.78	3.00	3.00	4.00
FBti0060935	0.00	0.00	0.00	0.00	0.00	0.00
FBti0061065	5.00	4.00	2.00	3.00	7.00	5.92
FBti0061438	0.00	0.00	0.00	0.33	0.00	0.00
FBti0061439	0.00	0.00	0.00	0.33	0.00	0.00
FBti0061459	0.00	0.00	0.00	0.33	0.00	0.00
FBti0061721	0.00	0.00	0.00	0.00	0.00	0.00
FBti0062213	0.01	0.00	0.02	0.00	0.00	0.00
FBti0062236	0.00	0.00	0.00	1.00	0.00	0.00
FBti0062367	0.00	0.00	0.00	0.00	0.00	0.00
FBti0062385	0.00	2.00	1.00	1.00	1.00	0.00
FBti0062433	0.00	0.00	1.00	3.00	5.00	1.00
FBti0062670	0.99	0.00	0.98	1.00	0.00	2.00
FBti0062853	0.00	1.00	1.00	0.00	0.00	0.00
FBti0063173	0.00	0.00	1.00	0.00	0.00	0.00
FBti0063175	0.00	0.00	0.00	0.00	0.00	0.00
FBti0063451	0.00	0.00	0.00	0.00	0.00	0.00
FBti0063924	0.00	1.00	0.00	0.00	0.00	0.00
FBti0063941	0.00	0.00	0.00	0.00	0.00	0.00
FBti0064112	0.00	0.00	0.00	0.00	0.00	0.00
FBti0064113	0.00	0.00	0.00	0.00	0.00	0.00
FBti0064115	0.00	0.00	0.00	0.00	0.00	0.00
FBti0063104	1.00	1.00	1.00	1.00	0.00	0.00
FBti0020125	0.00	0.00	0.00	0.00	0.00	0.00
FBti0020128	0.00	0.00	0.00	0.00	0.00	0.00
FBti0020149	0.00	2.37	10.48	6.13	52.82	14.47
FBti0020157	0.00	0.00	0.00	0.00	0.00	0.00
FBti0019312	0.00	0.00	0.00	0.00	0.00	0.00
FBti0019315	0.00	0.00	0.00	0.00	0.00	0.00
FBti0019332	6.68	0.00	5.65	0.00	2.96	0.00
FBti0019358	3.16	0.00	4.41	0.00	1.00	0.00
FBti0019378	0.00	0.00	0.00	0.00	0.00	0.00
FBti0019388	0.00	0.00	0.00	0.00	0.00	0.00
FBti0019410	0.00	0.00	0.00	1.50	0.00	3.66
FBti0019426	0.00	0.00	0.00	0.00	0.00	0.00
FBti0019079	0.00	0.00	0.00	0.00	0.00	0.00
FBti0061024	0.00	0.00	0.00	0.00	0.00	0.00
FBti0019133	0.00	0.00	0.00	0.00	0.00	0.00
FBti0061417	0.00	0.00	0.00	0.00	0.00	0.00
FBti0061529	0.00	0.00	0.00	0.00	0.00	0.00
FBti0019158	0.00	0.00	0.00	0.00	0.00	0.00
FBti0019165	75.93	36.55	58.94	0.00	12.49	5.48
FBti0061699	0.00	0.00	0.00	0.00	0.00	0.00
FBti0061905	0.00	0.00	0.00	0.00	0.00	0.00
FBti0062043	0.00	0.00	0.00	0.00	0.00	0.00
FBti0062148	0.00	0.00	0.00	0.00	0.00	0.00
FBti0062242	0.00	0.00	0.00	0.00	0.00	0.00
FBti0062279	0.00	0.00	0.00	0.00	0.00	0.00
FBti0019784	0.00	0.00	0.00	0.00	0.00	0.00
FBti0062578	0.00	0.00	0.00	0.00	0.00	0.00
FBti0019223	0.00	0.00	0.00	0.00	0.00	0.00
FBti0062978	0.00	0.00	0.00	0.00	0.00	0.00
FBti0019834	0.00	0.00	0.00	0.00	0.00	1.00
FBti0063922	0.00	0.00	0.00	0.00	0.00	0.00
FBti0064059	2.00	1.00	0.00	0.00	1.00	0.00
FBti0064231	0.00	0.00	0.00	0.00	0.00	0.00
FBti0018875	7.04	0.00	0.00	5.13	0.00	4.79
FBti0019957	0.00	0.00	0.00	0.00	1.01	2.10
FBti0018876	0.00	0.00	0.00	0.00	0.00	0.00
FBti0018877	0.00	0.00	0.00	0.00	0.00	0.00
FBti0018878	0.00	0.00	0.00	0.00	0.00	0.00
FBti0019604	0.00	0.00	0.00	0.00	0.00	0.00
FBti0018879	0.00	0.00	0.00	0.00	0.00	0.00
FBti0020044	0.00	0.00	0.00	0.00	0.00	0.00
FBti0020056	0.00	0.00	2.46	0.00	1.00	0.00
FBti0020057	0.00	0.00	0.00	0.00	0.00	0.00
FBtr0071497	608.00	513.00	502.00	552.00	528.00	472.00
FBtr0077713	1639.00	1298.00	1378.00	1188.00	1469.00	1309.00
FBtr0079701	2341.00	2011.00	2193.00	1918.00	2302.00	3657.00
FBtr0087815	7.00	3.00	0.00	4.00	3.00	5.00
FBtr0075355	2254.00	1962.00	1785.00	1868.00	2166.00	2183.00
FBtr0071300	503.00	495.00	435.00	472.00	523.00	470.00
FBtr0086107	389.00	350.00	333.00	339.00	336.00	314.00
FBtr0086960	129.00	104.00	123.00	100.00	127.00	100.00
FBtr0073741	257.00	198.00	167.00	181.00	205.00	162.00
FBtr0087656	1654.78	714.73	2155.13	816.05	831.24	761.98
FBtr0087654	3.22	2.27	10.87	3.95	3.76	2.02
FBti0019419	0.00	0.00	0.00	0.00	0.00	0.00
FBti0019499	0.00	1.27	1.27	0.00	0.00	0.00
FBti0019099	0.00	0.00	0.00	0.00	0.00	0.00
FBti0064232	0.00	0.00	0.00	0.00	0.00	0.00
FBti0215382	0.00	0.00	1.27	0.00	0.00	0.00
FBti0019400	3.62	2.53	1.26	5.24	2.00	5.00
FBti0018880	60.38	29.20	32.93	1.76	0.00	0.00
RR00128	0.00	0.00	0.00	0.00	0.00	0.00
RR41606	0.00	0.00	0.00	0.00	0.00	0.00
RR41949	0.00	0.00	1.27	0.00	0.00	0.00
RR51478	0.00	0.00	0.00	0.00	0.00	0.00
FBti0020303	0.00	0.00	0.00	0.00	0.00	0.00
FBti0020436	1.00	0.00	0.00	0.00	2.00	0.00
FBti0062420	0.00	0.00	0.00	0.00	0.00	0.00
FBti0019843	1.00	1.00	6.00	8.00	4.00	1.00
FBti0019878	0.00	0.00	1.00	0.00	0.00	0.00
FBtr0086216	3227.00	3212.00	2590.00	4010.00	3902.00	2479.00
FBtr0079949	71.00	51.00	50.00	42.00	46.00	34.00
FBtr0084033	85.00	65.00	53.00	56.00	69.00	53.00
FBtr0080471	232.00	207.00	214.00	188.00	204.00	161.00
FBtr0077643	186.00	143.00	151.00	158.00	164.00	159.00
FBtr0082183	364.00	330.00	282.00	265.00	299.00	292.00
FBtr0077010	583.00	526.00	559.00	565.00	789.00	729.00
FBtr0075618	56.00	50.00	61.00	71.00	75.00	57.00
FBtr0113172	30.00	27.00	26.00	42.00	39.00	45.00
FBtr0074989	173.00	160.00	149.00	110.00	119.00	113.00
FBtr0089879	220.00	168.00	178.00	162.00	144.00	163.00
FBtr0085570	83.00	56.00	42.00	38.00	44.00	34.00
FBtr0072653	1524.00	1346.00	1357.00	1219.00	1183.00	995.00
FBtr0072758	102.00	70.00	59.00	91.00	91.00	79.00
FBtr0080803	820.72	705.44	716.00	854.00	826.50	717.00
FBtr0081002	516.00	453.00	475.00	365.00	483.00	442.00
FBtr0085365	548.00	513.00	499.00	445.00	527.00	502.00
FBtr0082969	69.00	74.00	78.00	90.00	104.00	75.00
FBtr0301670	89.00	126.00	94.00	100.00	111.00	106.00
FBtr0083279	124.00	100.00	78.00	92.00	82.00	90.00
FBtr0079874	50.00	41.00	20.00	33.00	44.00	29.00
FBtr0077089	398.00	361.00	381.00	286.00	319.00	293.00
FBtr0082434	76.00	54.00	67.00	223.00	227.00	226.00
FBtr0301734	91.00	64.00	43.00	45.00	71.00	66.00
FBtr0076202	44.00	59.00	44.00	28.00	28.00	35.00
FBtr0112449	14.00	12.00	9.00	9.00	15.00	16.00
FBtr0076269	24.00	31.00	33.00	17.00	34.00	27.00
FBtr0076114	151.00	118.00	152.00	92.00	102.00	98.00
FBtr0078559	14.00	14.00	13.00	11.00	9.00	6.00
FBtr0075673	0.00	0.00	0.00	0.00	0.00	0.00
FBtr0085271	20.00	26.00	24.00	26.00	23.00	25.00
FBtr0080202	39.00	34.00	36.00	38.00	49.00	35.00
FBtr0086729	36.00	44.00	27.00	141.00	136.00	67.00
FBtr0086728	177.00	76.00	181.00	65.00	65.00	37.00
FBtr0084180	144.00	84.00	129.00	140.00	150.00	135.00
FBtr0086662	116.00	79.00	108.00	137.00	141.00	82.00
FBtr0086664	67.00	39.00	94.00	40.00	36.00	19.00
FBtr0086665	777.00	308.00	583.00	304.00	327.00	211.00
FBtr0086663	106.00	48.00	72.00	38.00	33.00	22.00
FBtr0086667	13.00	9.00	10.00	14.00	30.00	17.00
FBtr0086727	127.00	35.00	87.00	19.00	12.00	4.00
FBtr0306078	19.00	7.00	10.00	5.00	8.00	6.00
FBtr0086666	293.00	79.00	186.00	23.00	25.00	27.00
FBtr0084182	131.00	76.00	127.00	118.00	91.00	72.00
FBtr0088632	19.16	22.66	21.08	26.88	45.90	29.10
FBtr0089021	311.00	279.00	263.00	262.00	280.00	269.00
FBtr0072302	85.00	78.00	70.00	38.00	64.00	49.00
FBtr0075621	0.00	0.00	0.00	0.00	0.00	0.00
FBtr0079488	138.00	117.00	125.00	96.00	125.00	106.00
FBtr0085394	91.00	72.00	80.00	74.00	84.00	73.00
FBtr0077116	237.00	208.00	183.00	176.00	228.00	189.00
FBtr0083452	110.00	106.00	83.00	77.00	70.00	49.00
FBtr0073693	139.00	161.00	119.00	136.00	149.00	135.00
FBtr0072760	0.00	2.00	5.00	0.00	1.00	0.00
FBtr0075527	434.00	389.00	357.00	349.00	424.00	391.00
FBtr0082239	1695.00	1544.00	1748.00	1492.00	1734.00	1592.00
FBtr0079566	2405.00	2079.00	2651.00	1481.00	1699.00	1842.00
FBtr0307301	914.00	833.00	797.00	789.00	864.00	787.00
FBtr0073806	8.00	5.00	5.00	2.00	4.00	4.00
FBtr0079615	289.00	225.00	225.00	207.00	241.00	204.00
FBtr0070878	5.00	4.00	2.00	1.00	0.00	0.00
FBtr0080893	617.00	585.00	481.00	440.00	513.00	473.00
FBtr0079069	305.00	278.00	262.00	247.00	260.00	272.00
FBtr0085465	98.00	91.00	65.00	95.00	116.00	119.00
FBtr0086032	85.00	59.00	81.00	71.00	60.00	82.00
FBtr0088077	116.00	118.00	121.00	87.00	74.00	69.00
FBtr0080044	594.00	498.00	508.00	665.00	639.00	525.00
FBtr0303036	92.00	85.00	66.00	61.00	60.00	67.00
FBti0019626	74.23	29.12	28.77	0.00	0.61	4.49
FBti0019283	0.00	0.00	0.00	0.00	21.75	0.00
FBti0019305	25.54	30.75	1.22	12.68	25.78	24.64
FBti0019408	0.00	0.00	18.02	13.55	0.00	0.00
FBti0060868	0.00	0.00	0.00	0.00	0.00	0.00
FBti0019119	13.15	8.58	5.03	0.00	0.00	0.00
FBti0019128	3.95	2.69	4.83	0.00	0.00	0.00
FBti0019132	0.00	0.00	0.00	0.00	0.00	7.96
FBti0061325	0.00	0.00	0.00	0.00	0.00	0.00
FBti0061326	0.00	0.00	0.00	0.00	0.00	0.00
FBti0061637	0.00	0.00	0.00	0.00	0.00	0.00
FBti0062106	0.00	3.09	0.00	0.00	0.00	1.85
FBti0062108	0.00	0.00	0.00	0.00	0.00	0.00
FBti0062170	0.00	0.00	0.00	0.00	0.00	0.00
FBti0062382	0.00	0.00	0.00	0.00	0.00	0.00
FBti0062383	0.00	0.00	2.06	0.00	0.00	3.68
FBti0019236	0.00	0.00	0.00	0.00	0.00	4.49
FBti0215286	0.00	0.00	0.00	8.01	7.50	1.13
FBti0215383	0.00	0.00	0.00	0.00	0.00	0.00
FBti0019593	0.00	0.00	0.00	0.00	0.00	0.00
FBti0018882	79.78	29.80	19.50	31.53	24.15	45.96
FBti0018883	0.00	0.00	6.23	7.94	0.00	0.00
FBti0018884	4.36	10.07	5.32	0.00	0.00	9.03
FBti0018881	0.00	0.00	5.03	4.92	13.19	11.64
FBtr0084131	0.00	1.00	0.00	0.00	0.00	0.00
FBtr0340363	120.28	98.10	113.25	127.22	151.21	139.12
FBtr0071350	315.00	262.00	272.00	196.00	239.00	183.00
FBtr0084111	7.00	12.00	15.00	5.00	15.00	10.00
FBtr0079788	177.00	152.00	161.00	124.00	174.00	165.00
FBtr0299791	449.00	451.00	402.00	534.00	548.00	463.00
FBtr0073400	2.00	0.00	3.00	3.00	2.00	4.00
FBtr0080539	1150.00	987.00	887.00	739.00	786.00	746.00
FBtr0088215	951.00	846.00	869.00	1017.00	978.00	887.00
FBtr0335284	58.00	40.00	63.00	52.00	69.00	58.00
FBtr0071517	189.00	202.00	183.00	231.00	190.00	188.00
FBtr0305335	51.00	42.00	44.00	49.00	84.00	57.00
FBtr0076001	1136.00	918.00	1062.00	697.00	807.00	607.00
FBtr0071222	415.00	371.00	336.00	319.00	388.00	362.00
FBtr0084732	255.00	243.00	266.00	191.00	177.00	149.00
FBtr0305336	77.00	56.00	51.00	83.00	90.00	83.00
FBtr0113313	1.00	1.00	2.00	2.00	2.00	1.00
FBtr0082179	467.00	364.00	365.00	230.00	249.00	294.00
FBtr0084235	0.00	1.00	3.00	6.00	1.00	4.00
FBtr0085133	185.00	156.00	124.00	105.00	112.00	104.00
FBtr0081958	127.00	108.00	102.00	50.00	79.00	95.00
FBtr0088338	2643.00	2397.00	2054.00	1679.00	2057.00	1730.00
FBtr0300019	35.00	30.00	33.00	19.00	33.00	30.00
FBtr0071386	201.00	143.00	213.00	36.00	48.00	33.00
FBtr0084161	990.56	945.64	839.97	743.82	858.25	770.91
FBtr0071052	14.00	11.00	7.00	12.00	10.00	8.00
FBtr0084333	15.00	11.00	10.00	16.00	8.00	8.00
FBtr0304043	7.00	13.00	18.00	6.00	9.00	10.00
FBtr0076037	0.00	1.00	0.00	3.00	0.00	0.00
FBtr0079540	65.00	45.00	40.00	52.00	57.00	41.00
FBtr0113232	19.00	15.00	12.00	13.00	8.00	12.00
FBtr0086893	25.00	22.00	18.00	24.00	19.00	26.00
FBtr0082762	357.00	280.00	409.00	243.00	302.00	414.00
FBtr0085975	16.00	14.00	16.00	26.00	28.00	18.00
FBtr0299681	26.00	20.00	13.00	13.00	11.00	18.00
FBtr0113003	23.00	20.00	23.00	23.00	29.00	37.00
FBtr0084290	421.00	431.00	371.00	342.00	431.00	424.00
FBtr0071289	657.00	620.00	536.00	491.00	520.00	527.00
FBtr0083337	678.00	567.00	526.00	489.00	595.00	535.00
FBtr0080411	590.00	498.00	447.00	426.00	473.00	428.00
FBtr0087987	684.00	704.00	579.00	524.00	598.00	553.00
FBtr0074086	588.00	532.00	455.00	393.00	428.00	415.00
FBtr0081918	477.00	470.00	447.00	347.00	397.00	402.00
FBtr0088683	635.00	598.00	488.00	486.00	513.00	532.00
FBtr0347413	154.00	123.00	136.00	131.00	112.00	96.00
FBtr0081824	944.00	787.00	907.00	663.00	799.00	823.00
FBtr0074301	331.00	271.00	220.00	239.00	268.00	300.00
FBtr0073437	93.00	82.00	83.00	79.00	89.00	113.00
FBtr0085645	225.00	152.00	213.00	101.00	92.00	137.00
FBtr0085315	56.00	37.00	24.00	11.00	18.00	18.00
FBtr0082507	2.00	3.00	2.00	1.00	3.00	4.00
FBtr0085319	357.00	330.00	321.00	313.00	412.00	363.00
FBtr0082567	55.00	44.00	50.00	50.00	57.00	62.00
FBtr0479853	47.00	69.00	38.00	42.00	39.00	59.00
FBtr0081236	146.00	98.00	122.00	103.00	119.00	118.00
FBtr0081591	196.00	201.00	201.00	65.00	82.00	59.00
FBtr0077544	87.00	51.00	58.00	49.00	50.00	49.00
FBtr0082606	3.00	2.00	3.00	3.00	2.00	3.00
FBtr0082614	128.00	88.00	93.00	66.00	95.00	69.00
FBtr0473577	57.00	53.00	74.00	61.00	84.00	94.00
FBtr0086521	15.00	15.00	5.00	13.00	13.00	13.00
FBtr0081576	148.00	112.00	112.00	91.00	118.00	91.00
FBtr0081605	594.00	472.00	517.00	578.00	596.00	530.00
FBtr0086522	98.00	93.00	126.00	103.00	124.00	124.00
FBtr0076935	333.00	306.00	319.00	192.00	193.00	166.00
FBtr0076937	745.00	735.00	723.00	755.00	762.00	692.00
FBtr0081611	111.00	103.00	89.00	79.00	100.00	89.00
FBtr0086523	13.00	9.00	2.00	2.00	3.00	4.00
FBtr0076939	144.00	144.00	129.00	95.00	134.00	100.00
FBtr0076940	6418.00	5820.00	4611.00	5928.00	6639.00	5065.00
FBtr0086524	0.00	0.00	0.00	0.00	0.00	0.00
FBtr0081744	226.00	186.00	178.00	109.00	119.00	153.00
FBtr0075820	787.00	802.00	708.00	830.00	826.00	633.00
FBtr0082603	3653.18	3365.47	3188.82	2420.64	2807.56	2511.09
FBtr0100525	6583.82	3999.53	3517.18	2977.36	3900.44	2945.91
FBtr0081563	150.00	166.00	146.00	139.00	166.00	114.00
FBtr0087486	36.00	43.00	41.00	41.00	37.00	27.00
FBtr0075824	170.00	166.00	107.00	118.00	119.00	130.00
FBtr0082686	669.00	632.00	464.00	560.00	632.00	419.00
FBtr0081247	246.00	248.00	208.00	242.00	267.00	211.00
FBtr0081248	114.00	121.00	94.00	102.00	141.00	110.00
FBtr0087433	83.00	94.00	63.00	62.00	81.00	68.00
FBtr0075853	4.00	0.00	1.00	1.00	3.00	4.00
FBtr0076987	57.00	38.00	37.00	37.00	37.00	33.00
FBtr0087471	84.00	85.00	79.00	65.00	97.00	71.00
FBtr0075854	0.00	0.00	1.00	1.00	0.00	2.00
FBtr0077009	3.00	5.00	1.00	1.00	3.00	2.00
FBtr0084417	1129.00	1001.00	994.00	1292.00	1400.00	1173.00
FBtr0081277	126.00	132.00	117.00	125.00	124.00	99.00
FBtr0075864	401.00	365.00	335.00	403.00	433.00	362.00
FBtr0084421	437.00	478.00	301.00	458.00	564.00	400.00
FBtr0084424	632.00	557.00	606.00	714.00	692.00	547.00
FBtr0084486	5.00	5.00	13.00	1.00	3.00	20.00
FBtr0273191	0.00	0.00	0.00	0.00	1.00	1.00
FBtr0084481	216.00	149.00	285.00	124.00	119.00	159.00
FBtr0083235	120.00	180.00	100.00	155.00	175.00	148.00
FBtr0081284	69.00	67.00	49.00	43.00	57.00	51.00
FBtr0081285	81.00	80.00	56.00	57.00	53.00	42.00
FBtr0302930	115.00	96.00	74.00	63.00	103.00	68.00
FBtr0087446	178.00	146.00	152.00	145.00	145.00	115.00
FBtr0084461	130.00	99.00	133.00	119.00	144.00	139.00
FBtr0087462	122.00	92.00	83.00	87.00	88.00	93.00
FBtr0081069	150.00	120.00	67.00	102.00	119.00	88.00
FBtr0084463	65.00	74.00	70.00	59.00	63.00	59.00
FBtr0075861	44.00	34.00	31.00	20.00	32.00	32.00
FBtr0077012	549.00	537.00	611.00	435.00	519.00	465.00
FBtr0345300	14.00	13.00	5.00	8.00	13.00	12.00
FBtr0081207	1125.00	911.00	868.00	767.00	1035.00	863.00
FBtr0290212	80.00	71.00	64.00	66.00	82.00	48.00
FBtr0084475	3987.00	3910.00	3720.00	4265.00	4586.00	3136.00
FBtr0084476	2288.00	2138.00	2043.00	2522.00	2437.00	2007.00
FBtr0087408	16.00	18.00	14.00	9.00	14.00	17.00
FBtr0083222	1.00	0.00	0.00	0.00	3.00	1.00
FBtr0087421	97.00	87.00	86.00	78.00	91.00	78.00
FBtr0113149	108.00	100.00	87.00	81.00	84.00	57.00
FBtr0078648	0.00	1.00	0.00	0.00	0.00	0.00
FBtr0081085	88.00	85.00	78.00	88.00	73.00	60.00
FBtr0081717	107.00	96.00	102.00	73.00	86.00	100.00
FBtr0081710	315.00	257.00	262.00	289.00	331.00	263.00
FBtr0084445	33.00	52.00	40.00	22.00	26.00	21.00
FBtr0114504	3.00	1.00	4.00	3.00	3.00	1.00
FBtr0071671	653.00	625.00	549.00	477.00	474.00	373.00
FBtr0083324	178.00	186.00	133.00	211.00	288.00	202.00
FBtr0300677	513.00	415.00	409.00	512.00	555.00	450.00
FBtr0071660	349.00	325.00	279.00	238.00	333.00	267.00
FBtr0083356	45.00	38.00	33.00	34.00	31.00	17.00
FBtr0072109	44.50	32.00	38.00	114.88	121.84	87.73
FBtr0081072	177.00	190.00	162.00	124.00	157.00	122.00
FBtr0081095	13.00	23.00	24.00	18.00	27.00	16.00
FBtr0081276	25.00	26.00	29.00	19.00	27.00	25.00
FBtr0081096	137.00	125.00	145.00	105.00	99.00	106.00
FBtr0072288	39.00	28.00	29.00	25.00	25.00	20.00
FBtr0083358	314.00	244.00	258.00	204.00	245.00	242.00
FBtr0081097	89.00	65.00	80.00	82.00	117.00	118.00
FBtr0081098	146.00	128.00	167.00	138.00	118.00	119.00
FBtr0071840	94.00	94.00	93.00	92.00	89.00	99.00
FBtr0083360	414.00	375.00	191.00	282.00	317.00	150.00
FBtr0073602	233.00	223.00	209.00	261.00	259.00	205.00
FBtr0301647	101.00	88.00	70.00	96.00	108.00	96.00
FBtr0331589	24.00	19.00	17.00	30.00	26.00	23.00
FBtr0114451	491.00	471.00	449.00	400.00	430.00	427.00
FBtr0300062	14.00	22.00	2.00	3.00	4.00	3.00
FBtr0273204	63.00	63.00	53.00	34.00	35.00	37.00
FBtr0073590	94.00	80.00	70.00	58.00	78.00	65.00
FBtr0084446	1402.00	1209.00	1189.00	1395.00	1289.00	1031.00
FBtr0081259	176.00	160.00	154.00	166.00	186.00	140.00
FBtr0084458	128.00	104.00	110.00	95.00	116.00	107.00
FBtr0081128	212.00	177.00	130.00	158.00	181.00	150.00
FBtr0089628	797.00	652.00	595.00	710.00	784.00	622.00
FBtr0342991	89.00	97.00	81.00	91.00	119.00	99.00
FBtr0347209	43.00	41.00	37.00	41.00	56.00	28.00
FBtr0110773	16.00	13.00	10.00	10.00	10.00	12.00
FBtr0083237	3790.00	3393.00	2478.00	3297.00	4135.00	2777.00
FBtr0081080	641.00	560.00	500.00	493.00	611.00	493.00
FBtr0086091	389.00	354.00	292.00	293.00	334.00	315.00
FBtr0075954	58.00	42.00	49.00	35.00	30.00	51.00
FBtr0084867	221.00	189.00	202.00	177.00	219.00	180.00
FBtr0081132	123.00	113.00	81.00	76.00	98.00	79.00
FBtr0081134	95.00	95.00	107.00	82.00	108.00	91.00
FBtr0071690	1847.00	1267.00	1324.00	943.00	1207.00	1253.00
FBtr0081820	211.00	201.00	154.00	134.00	178.00	156.00
FBtr0086305	258.00	228.00	242.00	209.00	251.00	237.00
FBtr0300685	32.00	31.00	25.00	14.00	25.00	20.00
FBtr0088468	76.00	76.00	72.00	72.00	89.00	77.00
FBtr0081325	206.00	161.00	134.00	164.00	209.00	161.00
FBtr0081290	51.00	43.00	36.00	39.00	53.00	38.00
FBtr0086094	396.00	336.00	287.00	290.00	314.00	303.00
FBtr0081291	26.00	31.00	18.00	16.00	21.00	20.00
FBtr0077063	430.00	317.00	633.00	310.00	393.00	384.00
FBtr0077064	25.00	23.00	44.00	23.00	28.00	17.00
FBtr0081146	255.00	233.00	236.00	204.00	218.00	192.00
FBtr0077066	3315.00	3201.00	2633.00	2375.00	3202.00	4166.00
FBtr0086561	0.00	0.00	1.00	1.00	0.00	0.00
FBtr0077068	1490.00	1388.00	1266.00	1194.00	1333.00	1048.00
FBtr0077070	258.00	193.00	205.00	154.00	210.00	158.00
FBtr0081312	8.00	9.00	15.00	16.00	14.00	7.00
FBtr0077077	126.00	84.00	104.00	89.00	94.00	104.00
FBtr0114644	26.00	25.00	19.00	38.00	30.00	25.00
FBtr0081148	708.00	616.00	659.00	535.00	568.00	510.00
FBtr0071699	78.00	75.00	69.00	58.00	74.00	89.00
FBtr0081150	39.00	31.00	38.00	30.00	34.00	25.00
FBtr0071619	56.00	61.00	58.00	39.00	62.00	55.00
FBtr0307385	372.00	282.00	266.00	204.00	237.00	201.00
FBtr0078310	309.00	348.00	326.00	436.00	416.00	358.00
FBtr0078297	421.00	405.00	377.00	404.00	482.00	354.00
FBtr0114505	2002.00	2022.00	818.00	1420.00	1633.00	2205.00
FBtr0084864	1680.00	1809.00	979.00	740.00	901.00	985.00
FBtr0075512	325.00	170.00	544.00	149.00	180.00	395.00
FBtr0071541	1682.00	1539.00	1178.00	1261.00	1380.00	1053.00
FBtr0071524	464.00	424.00	478.00	349.00	406.00	398.00
FBtr0084857	695.00	631.00	617.00	659.00	853.00	782.00
FBtr0084853	272.00	242.00	350.00	779.00	933.00	976.00
FBtr0071174	225.00	201.00	192.00	145.00	163.00	156.00
FBtr0289942	6.00	6.00	11.00	19.00	28.00	27.00
FBtr0084852	244.00	210.00	422.00	382.00	406.00	341.00
FBtr0081155	1043.00	858.00	777.00	913.00	1014.00	755.00
FBtr0084851	277.00	239.00	292.00	158.00	238.00	193.00
FBtr0078323	1134.00	1074.00	1022.00	1029.00	1150.00	745.00
FBtr0081122	1389.00	954.00	878.00	1235.50	1349.00	1293.50
FBtr0077121	1478.00	1300.00	1299.00	1135.00	1277.00	946.00
FBtr0078326	29.00	28.00	28.00	23.00	25.00	23.00
FBtr0078327	78.00	62.00	61.00	32.00	66.00	41.00
FBtr0078333	85.00	97.00	74.00	96.00	146.00	94.00
FBtr0078284	300.00	267.00	280.00	295.00	267.00	242.00
FBtr0078266	616.00	578.00	569.00	756.00	758.00	583.00
FBtr0077128	0.00	0.00	0.00	0.00	0.00	0.00
FBtr0273221	0.00	0.00	0.00	0.00	0.00	0.00
FBtr0074400	0.00	0.00	0.00	0.00	0.00	0.00
FBtr0081120	911.00	812.00	856.00	824.00	906.00	839.00
FBtr0089314	653.15	575.15	626.92	462.19	537.78	515.88
FBtr0075956	683.00	615.00	672.00	803.00	828.00	720.00
FBtr0081191	430.00	345.00	966.00	209.00	332.00	345.00
FBtr0081190	440.00	446.00	428.00	357.00	442.00	381.00
FBtr0081323	110.00	100.00	67.00	110.00	105.00	83.00
FBtr0081324	444.00	385.00	386.00	327.00	395.00	393.00
FBtr0089321	177.00	155.00	178.00	228.00	327.00	316.00
FBtr0075972	57.00	44.00	48.00	26.00	50.00	37.00
FBtr0081183	727.00	537.00	642.00	421.00	557.00	624.00
FBtr0081378	73.00	82.00	70.00	111.00	151.00	123.00
FBtr0075971	60.00	50.00	64.00	33.00	38.00	39.00
FBtr0075975	219.00	171.00	281.00	336.00	340.00	416.00
FBtr0075976	302.00	242.00	221.00	353.00	393.00	342.00
FBtr0113167	53.00	56.00	64.00	34.00	43.00	33.00
FBtr0084848	76.00	80.00	39.00	51.00	56.00	45.00
FBtr0077181	118.00	121.00	92.00	90.00	94.00	89.00
FBtr0081303	1048.00	641.00	870.00	735.00	677.00	786.00
FBtr0075957	53.00	53.00	58.00	44.00	52.00	53.00
FBtr0084542	127.00	148.00	144.00	184.00	184.00	131.00
FBtr0081171	20.00	11.00	16.00	13.00	4.00	11.00
FBtr0081174	257.00	256.00	230.00	220.00	253.00	271.00
FBtr0075817	30.00	35.00	24.00	27.00	28.00	35.00
FBtr0075855	39.00	38.00	38.00	31.00	37.00	31.00
FBtr0089323	109.00	128.00	107.00	137.00	178.00	256.00
FBtr0343848	168.00	151.00	155.00	210.00	235.00	214.00
FBtr0344527	81.00	72.00	66.00	133.00	120.00	90.00
FBtr0087250	1392.00	1182.00	1300.00	1469.00	1319.00	1162.00
FBtr0086585	2579.00	2437.00	1889.00	1717.00	1996.00	1744.00
FBtr0302487	16.00	17.00	15.00	19.00	21.00	17.00
FBtr0078925	142.00	101.00	104.00	94.00	101.00	82.00
FBtr0081341	164.00	138.00	116.00	114.00	120.00	65.00
FBtr0075900	93.00	126.00	129.00	116.00	109.00	102.00
FBtr0075871	489.00	457.00	487.00	533.00	578.00	455.00
FBtr0081196	310.00	262.00	297.00	319.00	309.00	251.00
FBtr0075903	172.00	174.00	159.00	201.00	188.00	197.00
FBtr0071187	212.00	215.00	213.00	228.00	233.00	141.00
FBtr0086919	55.00	41.00	46.00	3.00	2.00	5.00
FBtr0078587	23.00	23.00	27.00	41.00	37.00	33.00
FBtr0070536	75.00	74.00	94.00	93.00	95.00	53.00
FBtr0087748	272.00	156.00	190.00	145.00	185.00	151.00
FBtr0070526	86.00	94.00	100.00	122.00	111.00	67.00
FBtr0070568	127.00	117.00	94.00	69.00	83.00	58.00
FBtr0070569	177.00	162.00	159.00	143.00	173.00	135.00
FBtr0070591	127.00	119.00	106.00	91.00	108.00	109.00
FBtr0076366	253.00	233.00	214.00	189.00	203.00	195.00
FBtr0087720	0.00	0.00	0.00	0.00	1.00	0.00
FBtr0086339	70.00	59.00	54.00	81.00	70.00	62.00
FBtr0085943	62.00	58.00	50.00	58.00	55.00	52.00
FBtr0080800	155.00	146.00	154.00	169.00	146.00	117.00
FBtr0082795	1523.00	1460.00	1410.00	1673.00	1570.00	1165.00
FBtr0084713	672.00	727.00	759.00	681.00	723.00	481.00
FBtr0073164	0.00	0.00	0.00	0.00	0.00	1.00
FBtr0080522	1241.00	1151.00	1209.00	1397.00	1358.00	1149.00
FBtr0073139	523.00	478.00	432.00	564.00	518.00	483.00
FBtr0073171	1242.00	884.00	1105.00	765.00	857.00	773.00
FBtr0083654	6.00	12.00	8.00	6.00	15.00	13.00
FBtr0073173	170.00	153.00	129.00	118.00	126.00	115.00
FBtr0077848	204.00	154.00	152.00	137.00	191.00	145.00
FBtr0083950	96.00	101.00	84.00	52.00	65.00	93.00
FBtr0083864	98.00	96.00	97.00	120.00	121.00	99.00
FBtr0082410	123.00	134.00	116.00	93.00	110.00	122.00
FBtr0332449	253.00	237.00	229.00	224.00	239.00	207.00
FBtr0081787	70.00	71.00	69.00	70.00	96.00	65.00
FBtr0072205	57.00	50.00	32.00	37.00	50.00	29.00
FBtr0076029	133.00	143.00	100.00	139.00	142.00	89.00
FBtr0082685	30.00	38.00	38.00	42.00	43.00	26.00
FBtr0089630	225.00	168.00	165.00	126.00	174.00	178.00
FBtr0086808	3092.00	2629.00	2618.00	2028.00	2813.00	3165.00
FBtr0086807	914.00	807.00	1191.00	624.00	914.00	1506.00
FBtr0086745	64.00	47.00	57.00	49.00	52.00	37.00
FBtr0086749	128.00	114.00	105.00	87.00	109.00	102.00
FBtr0077218	2.00	2.00	2.00	0.00	1.00	0.00
FBtr0081739	289.00	248.00	227.00	331.00	307.00	269.00
FBtr0336480	154.00	108.00	157.00	84.00	98.00	105.00
FBtr0071150	325.00	326.00	376.00	442.00	412.00	339.00
FBtr0086705	23.00	15.00	14.00	14.00	13.00	7.00
FBtr0089545	53.00	65.00	72.00	83.00	70.00	71.00
FBtr0086859	554.00	523.00	526.00	629.00	591.00	559.00
FBtr0086895	172.00	153.00	221.00	238.00	309.00	287.00
FBtr0086909	597.00	601.00	466.00	555.00	604.00	512.00
FBtr0075936	65.00	53.00	48.00	10.00	9.00	52.00
FBtr0081369	660.00	572.00	620.00	650.00	657.00	592.00
FBtr0075938	317.00	248.00	232.00	214.00	247.00	211.00
FBtr0081367	66.00	69.00	63.00	56.00	63.00	63.00
FBtr0086990	309.00	326.00	291.00	387.00	354.00	366.00
FBtr0086997	0.00	0.00	0.00	0.00	0.00	0.00
FBtr0071153	412.00	396.00	402.00	448.00	474.00	328.00
FBtr0071157	51.00	55.00	54.00	52.00	63.00	57.00
FBtr0071263	26.00	8.88	58.00	22.00	25.00	37.00
FBtr0075946	401.00	326.00	358.00	346.00	386.00	311.00
FBtr0071356	39.38	48.11	43.41	53.17	49.67	39.95
FBtr0100354	111.00	92.00	89.00	60.00	69.00	45.00
FBtr0078631	258.00	223.00	193.00	211.00	207.00	216.00
FBtr0075919	341.00	337.00	301.00	298.00	340.00	291.00
FBtr0073837	14.00	17.00	17.00	10.00	8.00	8.00
FBtr0073836	135.00	114.00	100.00	136.00	132.00	92.00
FBtr0113195	362.00	300.00	273.00	196.00	243.00	202.00
FBtr0086464	132.00	160.00	119.00	143.00	119.00	125.00
FBtr0086472	571.00	462.00	450.00	537.00	480.00	439.00
FBtr0079136	43.00	22.00	27.00	26.00	19.00	25.00
FBtr0078909	92.00	82.00	76.00	65.00	64.00	89.00
FBtr0079135	181.00	150.00	135.00	140.00	158.00	154.00
FBtr0306841	218.00	226.00	194.00	312.00	370.00	442.00
FBtr0081816	150.00	151.00	120.00	138.00	183.00	163.00
FBtr0078334	767.00	816.00	908.00	1068.00	1542.00	1070.00
FBtr0300692	1.00	9.00	0.00	0.00	3.00	2.00
FBtr0086313	104.00	111.00	80.00	149.00	175.00	127.00
FBtr0081645	286.00	279.00	209.00	199.00	221.00	206.00
FBtr0079291	917.00	777.00	755.00	577.00	724.00	700.00
FBtr0081821	66.00	63.00	58.00	51.00	80.00	37.00
FBtr0089045	287.00	268.00	286.00	298.00	321.00	288.00
FBtr0073854	468.00	427.00	383.00	507.00	447.00	413.00
FBtr0084712	47.00	33.00	41.00	44.00	40.00	29.00
FBtr0089221	386.00	345.00	380.00	238.00	297.00	270.00
FBtr0089222	92.00	79.00	69.00	78.00	90.00	65.00
FBtr0073656	3.00	1.00	0.00	4.00	2.00	4.00
FBtr0084710	457.00	350.00	1453.00	274.00	310.00	416.00
FBtr0073827	50.00	41.00	39.00	32.00	41.00	29.00
FBtr0086315	146.00	126.00	115.00	151.00	192.00	174.00
FBtr0073446	231.00	257.00	230.00	237.00	191.00	167.00
FBtr0078552	159.00	135.00	136.00	135.00	148.00	116.00
FBtr0086231	146.00	97.00	110.00	141.00	139.00	116.00
FBtr0113047	69.00	65.00	54.00	67.00	105.00	97.00
FBtr0113048	43.00	29.00	37.00	59.00	58.00	48.00
FBtr0073481	606.00	458.00	510.00	494.00	521.00	481.00
FBtr0088971	94.00	81.00	67.00	62.00	77.00	63.00
FBtr0088974	929.00	806.00	780.00	1017.00	986.00	901.00
FBtr0088975	124.00	114.00	105.00	82.00	79.00	97.00
FBtr0078779	6.00	6.00	6.00	5.00	4.00	3.00
FBtr0078558	39.00	37.00	41.00	90.00	108.00	90.00
FBtr0073818	219.00	168.00	125.00	157.00	154.00	164.00
FBtr0088998	479.00	448.00	493.00	495.00	497.00	511.00
FBtr0089004	190.00	153.00	111.00	173.00	174.00	140.00
FBtr0079165	1200.00	932.00	1045.00	909.00	998.00	1032.00
FBtr0079168	98.00	83.00	79.00	53.00	79.00	65.00
FBtr0073819	1547.00	1399.00	1308.00	643.00	833.00	760.00
FBtr0089194	574.00	575.00	582.00	456.00	517.00	541.00
FBtr0073812	92.00	81.00	72.00	49.00	68.00	58.00
FBtr0086248	0.00	1.00	1.00	0.00	0.00	1.00
FBtr0078774	163.00	161.00	131.00	120.00	140.00	150.00
FBtr0073811	8.00	9.00	16.00	4.00	7.00	13.00
FBtr0073809	10.00	5.00	9.00	6.00	16.00	8.00
FBtr0084715	304.00	286.00	270.00	235.00	257.00	235.00
FBtr0071786	13.00	13.00	11.00	17.00	14.00	17.00
FBtr0073805	120.00	124.00	69.00	85.00	126.00	100.00
FBtr0086254	78.00	73.00	51.00	57.00	48.00	44.00
FBtr0088868	66.00	90.00	51.00	66.00	79.00	55.00
FBtr0290122	4.00	4.00	9.00	9.00	16.00	11.00
FBtr0086299	254.00	228.00	150.00	129.00	131.00	177.00
FBtr0086005	28.00	45.00	54.00	48.00	43.00	27.00
FBtr0078546	271.00	203.00	228.00	300.00	279.00	230.00
FBtr0077273	312.00	217.00	254.00	272.00	288.00	230.00
FBtr0078841	383.00	358.00	230.00	293.00	359.00	252.00
FBtr0078536	200.00	152.00	171.00	123.00	170.00	123.00
FBtr0078458	355.00	338.00	269.00	239.00	319.00	280.00
FBtr0078430	334.00	285.00	329.00	317.00	303.00	302.00
FBtr0078429	483.00	387.00	448.00	520.00	480.00	392.00
FBtr0075891	286.00	243.00	258.00	380.00	328.00	281.00
FBtr0086525	54.00	55.00	49.00	31.00	35.00	40.00
FBtr0075872	394.00	451.00	470.00	536.00	479.00	380.00
FBtr0075873	5.00	2.00	6.00	4.00	4.00	3.00
FBtr0075875	323.00	215.00	197.00	221.00	241.00	255.00
FBtr0071765	9.00	14.00	5.00	13.00	8.00	9.00
FBtr0071769	267.00	257.00	215.00	281.00	267.00	197.00
FBtr0075887	62.00	47.00	57.00	50.00	49.00	32.00
FBtr0081779	88.00	101.00	74.00	48.00	61.00	74.00
FBtr0078870	279.00	295.00	250.00	174.00	197.00	219.00
FBtr0071773	435.00	381.00	404.00	472.00	504.00	315.00
FBtr0071224	105.00	127.00	103.00	127.00	150.00	100.00
FBtr0071819	217.00	162.00	159.00	213.00	254.00	146.00
FBtr0072090	0.00	0.00	0.00	6.00	7.00	7.00
FBtr0301160	37.00	31.00	28.00	31.00	41.00	38.00
FBtr0078406	724.00	566.00	669.00	399.00	467.00	415.00
FBtr0335451	0.00	0.00	0.00	0.00	1.00	0.00
FBtr0085741	56.00	64.00	66.00	60.00	81.00	77.00
FBtr0085739	39.00	38.00	28.00	17.00	27.00	39.00
FBtr0290242	117.00	100.00	95.00	113.00	120.00	103.00
FBtr0079315	1115.00	935.00	1005.00	1375.00	1286.00	1027.00
FBtr0085789	69.00	61.00	63.00	58.00	65.00	56.00
FBtr0085808	486.00	466.00	292.00	250.00	310.00	286.00
FBtr0073338	19.00	12.00	4.00	6.00	4.00	9.00
FBtr0073334	17.00	9.00	17.00	5.00	8.00	13.00
FBtr0303005	0.00	0.00	0.00	0.00	0.00	1.00
FBtr0331399	0.00	0.00	0.00	0.00	0.00	0.00
FBtr0073308	46.00	49.00	56.00	46.00	62.00	45.00
FBtr0481637	1.00	0.00	0.00	0.00	0.00	1.00
FBtr0073310	224.00	217.00	212.00	169.00	210.00	172.00
FBtr0073203	146.00	142.00	123.00	104.00	118.00	124.00
FBtr0089091	367.00	380.00	266.00	311.00	396.00	281.00
FBtr0071836	94.00	79.00	95.00	135.00	132.00	108.00
FBtr0078528	140.00	122.00	144.00	128.00	171.00	146.00
FBtr0071058	182.00	172.00	149.00	83.00	77.00	64.00
FBtr0071067	580.00	418.00	430.00	530.00	550.00	492.00
FBtr0081705	643.00	507.00	493.00	628.00	566.00	476.00
FBtr0078522	1.00	1.00	2.00	2.00	3.00	2.00
FBtr0078657	53.00	67.00	72.00	68.00	61.00	37.00
FBtr0306541	20.00	22.00	20.00	17.00	17.00	20.00
FBtr0078104	214.00	166.00	198.00	149.00	202.00	169.00
FBtr0070197	212.00	210.00	180.00	179.00	229.00	324.00
FBtr0070198	175.00	130.00	150.00	198.00	206.00	164.00
FBtr0081703	210.00	162.00	200.00	255.00	248.00	225.00
FBtr0070201	3.00	0.00	1.00	0.00	2.00	1.00
FBtr0070203	0.00	0.00	1.00	0.00	0.00	0.00
FBtr0070205	0.00	0.00	1.00	6.00	7.00	3.00
FBtr0070251	6.00	7.00	1.00	2.00	4.00	4.00
FBtr0072845	105.00	72.00	134.00	23.00	15.00	23.00
FBtr0078276	153.00	154.00	145.00	154.00	179.00	140.00
FBtr0070250	26.00	12.00	24.00	8.00	16.00	16.00
FBtr0086985	288.00	185.00	233.00	154.00	177.00	187.00
FBtr0070245	29.00	32.00	22.00	14.00	30.00	12.00
FBtr0078513	155.00	159.00	153.00	178.00	177.00	148.00
FBtr0072276	5.00	6.00	0.00	9.00	4.00	4.00
FBtr0070238	23.00	33.00	29.00	14.00	24.00	21.00
FBtr0072305	4.00	6.00	5.00	13.00	16.00	10.00
FBtr0072307	790.00	721.00	612.00	653.00	697.00	620.00
FBtr0070212	110.00	102.00	89.00	105.00	101.00	71.00
FBtr0081559	78.00	72.00	73.00	54.00	78.00	55.00
FBtr0078507	26.00	19.00	33.00	21.00	25.00	24.00
FBtr0078506	363.00	384.00	306.00	295.00	320.00	213.00
FBtr0072937	285.00	254.00	224.00	196.00	226.00	251.00
FBtr0070699	34.00	31.00	18.00	25.00	28.00	29.00
FBtr0078505	20.00	15.00	16.00	13.00	9.00	9.00
FBtr0078504	162.00	145.00	143.00	100.00	104.00	80.00
FBtr0070698	580.00	512.00	458.00	508.00	530.00	446.00
FBtr0078503	0.00	1.00	0.00	0.00	0.00	0.00
FBtr0078116	111.00	91.00	89.00	97.00	88.00	72.00
FBtr0078264	69.00	54.00	36.00	43.00	50.00	33.00
FBtr0078265	3.00	1.00	0.00	1.00	1.00	1.00
FBtr0078623	488.00	102.00	462.00	27.00	24.00	38.00
FBtr0072921	1404.00	1329.00	1107.00	1159.00	1209.00	976.00
FBtr0085471	1.00	0.00	0.00	0.00	0.00	2.00
FBtr0071802	391.00	303.00	342.00	330.00	336.00	324.00
FBtr0071803	196.00	162.00	152.00	272.00	228.00	186.00
FBtr0302562	12.00	9.00	9.00	14.00	16.00	15.00
FBtr0085547	155.00	145.00	134.00	134.00	145.00	125.00
FBtr0078511	91.00	79.00	73.00	66.00	94.00	74.00
FBtr0076005	23.00	23.00	12.00	12.00	15.00	14.00
FBtr0073115	953.00	896.00	808.00	862.00	908.00	774.00
FBtr0085867	95.00	96.00	96.00	114.00	138.00	122.00
FBtr0078128	89.00	61.00	78.00	44.00	60.00	62.00
FBtr0075993	62.00	47.00	30.00	43.00	41.00	28.00
FBtr0078130	592.00	461.00	462.00	511.00	577.00	528.00
FBtr0085831	45.00	41.00	36.00	58.00	46.00	37.00
FBtr0473578	0.00	0.00	0.00	0.00	1.00	0.00
FBtr0073892	0.00	0.00	1.00	0.00	0.00	0.00
FBtr0073242	71.00	69.00	71.00	56.00	75.00	56.00
FBtr0073893	6.00	13.00	9.00	26.00	23.00	27.00
FBtr0114508	0.00	0.00	0.00	0.00	0.00	0.00
FBtr0073243	125.00	121.00	83.00	107.00	130.00	97.00
FBtr0076038	239.00	176.00	221.00	281.00	242.00	215.00
FBtr0073899	263.00	256.00	265.00	215.00	225.00	214.00
FBtr0114509	132.00	131.00	120.00	116.00	156.00	139.00
FBtr0073283	1026.00	703.00	1226.00	541.00	606.00	664.00
FBtr0070318	118.00	108.00	82.00	84.00	126.00	81.00
FBtr0076080	63.71	75.24	89.39	107.51	107.92	97.18
FBtr0110781	533.00	511.00	559.00	652.00	846.00	976.00
FBtr0303840	13.00	6.00	17.00	20.00	28.00	49.00
FBtr0078137	280.00	241.00	269.00	238.00	223.00	168.00
FBtr0303841	177.00	176.00	181.00	177.00	265.00	171.00
FBtr0078785	454.00	451.00	391.00	325.00	388.00	336.00
FBtr0078146	73.00	40.00	32.00	37.00	33.00	30.00
FBtr0075046	33.00	43.00	24.00	46.00	54.00	42.00
FBtr0113247	17.00	13.00	24.00	4.00	0.00	1.00
FBtr0085950	74.00	47.00	49.00	84.00	94.00	100.00
FBtr0085909	96.00	87.00	90.00	107.00	95.00	86.00
FBtr0085930	208.00	179.00	183.00	253.00	239.00	161.00
FBtr0088739	703.00	641.00	530.00	750.00	707.00	617.00
FBtr0070183	79.00	70.00	62.00	66.00	76.00	77.00
FBtr0074031	197.00	145.00	138.00	25.00	33.00	30.00
FBtr0082698	322.00	315.00	304.00	430.00	372.00	310.00
FBtr0076124	468.00	463.00	405.00	480.00	546.00	338.00
FBtr0070164	171.00	136.00	110.00	141.00	163.00	152.00
FBtr0070163	57.00	79.00	66.00	48.00	58.00	65.00
FBtr0077240	20.00	19.00	15.00	26.00	38.00	14.00
FBtr0082705	16.00	25.00	25.00	10.00	15.00	17.00
FBtr0300071	5.00	10.00	4.00	3.00	2.00	2.00
FBtr0081865	218.00	212.00	174.00	278.00	344.00	325.00
FBtr0073926	1.00	1.00	0.00	0.00	0.00	1.00
FBtr0074202	100.00	76.00	79.00	83.00	101.00	89.00
FBtr0082735	106.00	100.00	48.00	59.00	78.00	60.00
FBtr0081860	7.00	10.00	5.00	10.00	8.00	5.00
FBtr0081859	98.00	108.00	128.00	140.00	134.00	77.00
FBtr0073513	77.00	96.00	62.00	57.00	77.00	55.00
FBtr0073512	82.00	91.00	71.00	51.00	68.00	75.00
FBtr0081833	30.00	43.00	45.00	41.00	63.00	32.00
FBtr0073510	297.00	248.00	210.00	132.00	149.00	172.00
FBtr0333520	109.00	95.00	127.00	85.87	99.00	88.00
FBtr0083744	215.00	211.00	211.00	302.00	278.00	241.00
FBtr0089642	166.00	153.00	128.00	124.00	142.00	158.00
FBtr0076156	897.14	758.34	672.17	771.00	789.00	655.00
FBtr0078792	354.00	338.00	365.00	357.00	410.00	334.00
FBtr0082205	197.00	207.00	183.00	216.00	208.00	181.00
FBtr0077852	131.00	117.00	105.00	100.00	134.00	90.00
FBtr0076172	154.00	143.00	149.00	117.00	123.00	101.00
FBtr0081869	417.00	339.00	369.00	298.00	301.00	358.00
FBtr0112769	8.00	9.00	1.00	9.00	26.00	11.00
FBtr0073452	365.00	272.00	270.00	195.00	250.00	233.00
FBtr0081903	27.00	15.00	25.00	23.00	15.00	22.00
FBtr0073450	161.00	127.00	123.00	148.00	156.00	121.00
FBtr0081907	71.49	73.80	32.26	58.87	72.78	42.86
FBtr0081943	120.56	115.25	105.00	122.50	142.00	119.50
FBtr0084748	580.00	492.00	457.00	423.00	483.00	385.00
FBtr0088273	40.00	37.00	32.00	38.00	35.00	27.00
FBtr0083749	1194.00	1020.00	974.00	1194.00	1134.00	995.00
FBtr0113282	1.00	4.00	0.00	2.00	4.00	1.00
FBtr0086277	17.00	19.00	13.00	13.00	10.00	9.00
FBtr0084760	216.00	194.00	171.00	156.00	202.00	189.00
FBtr0084762	848.00	621.00	588.00	475.00	599.00	522.00
FBtr0087363	288.00	262.00	224.00	263.00	229.00	233.00
FBtr0087366	57.00	38.00	51.00	26.00	39.00	23.00
FBtr0076265	110.00	91.00	76.00	107.00	121.00	112.00
FBtr0072852	120.00	97.00	129.00	146.00	145.00	106.00
FBtr0073785	3.00	3.00	8.00	8.00	6.00	11.00
FBtr0088316	19.00	14.00	17.00	13.00	14.00	4.00
FBtr0308601	300.00	258.00	265.00	222.00	304.00	257.00
FBtr0078076	184.00	152.00	104.00	98.00	116.00	90.00
FBtr0084767	26.00	27.00	26.00	25.00	23.00	29.00
FBtr0085360	39.00	39.00	29.00	21.00	21.00	18.00
FBtr0304718	29.00	22.00	23.00	23.00	20.00	21.00
FBtr0085361	392.00	220.00	293.00	183.00	197.00	182.00
FBtr0085362	122.00	61.00	142.00	20.00	23.00	29.00
FBtr0085363	11.00	9.00	13.00	29.00	36.00	19.00
FBtr0084809	89.00	82.00	97.00	20.00	22.00	20.00
FBtr0339259	188.00	95.00	22.00	6.00	10.00	3.00
FBtr0084814	820.00	686.00	704.00	605.00	751.00	793.00
FBtr0084815	88.00	58.00	62.00	53.00	65.00	59.00
FBtr0080753	0.00	2.00	0.00	0.00	0.00	0.00
FBtr0084821	603.00	515.00	607.00	395.00	498.00	420.00
FBtr0085411	48.00	29.00	33.00	21.00	27.00	21.00
FBtr0088283	170.00	191.00	161.00	144.00	190.00	181.00
FBtr0078089	127.00	106.00	107.00	100.00	133.00	88.00
FBtr0100614	111.88	101.10	67.83	131.00	181.52	143.34
FBtr0472597	134.12	139.90	126.17	89.00	115.48	131.66
FBtr0089644	2998.00	3300.00	1676.00	1347.00	1594.00	1782.00
FBtr0084827	73.00	47.00	52.00	63.00	87.00	74.00
FBtr0273260	85.00	64.00	74.00	64.00	82.00	67.00
FBtr0085390	445.00	304.00	528.00	203.00	216.00	233.00
FBtr0300735	113.00	121.00	85.00	99.00	113.00	86.00
FBtr0075300	21.00	16.00	22.00	23.00	18.00	12.00
FBtr0086563	94.00	75.00	68.00	78.00	80.00	66.00
FBtr0078098	296.00	455.00	239.00	264.00	429.00	1053.00
FBtr0078099	34.00	44.00	44.00	54.00	75.00	113.00
FBtr0084769	30.00	27.00	32.00	35.00	30.00	39.00
FBtr0077386	264.00	216.00	233.00	293.00	275.00	226.00
FBtr0077377	625.00	561.00	598.00	575.00	639.00	566.00
FBtr0473405	72.00	60.00	81.00	119.00	102.00	89.00
FBtr0086519	473.00	417.00	356.00	145.00	200.00	308.00
FBtr0082015	151.00	141.00	98.00	104.00	129.00	101.00
FBtr0081959	186.00	175.00	168.00	143.00	147.00	170.00
[truncated: 21,795 more rows]
