# Supplementary material for: Whole-Genome and Poly(A)+Transcriptome Analysis of the Drosophila Mutant agnts3 with Cognitive Dysfunctions
Source: Int J Mol Sci. 2024 Sep 13;25(18):9891. doi: 10.3390/ijms25189891 (PMC11432035; doi:10.3390/ijms25189891)
Supplement: Supplementary file 1 [file ijms-25-09891-s001.zip › Supplementary materials/Archive_S3_expression_counts/CS-N_agn-N_isoforms.csv]

transcript	CSN_1	CSN_2	CSN_3	AGNN_1	AGNN_2	AGNN_3
FBtr0087976	275.00	254.00	210.00	258.00	245.00	210.00
FBti0020116	0.00	1.00	0.00	0.00	0.00	0.00
FBti0020143	0.00	0.00	0.00	0.00	1.00	1.00
FBti0020155	5.61	2.00	0.50	6.00	3.00	4.00
FBti0020207	0.00	0.00	0.00	0.00	0.00	0.00
FBti0020224	0.00	2.00	0.00	0.00	0.00	0.00
FBti0020225	0.00	0.00	0.00	0.00	0.00	0.00
FBti0020229	0.00	0.00	0.00	0.00	0.00	0.00
FBti0020230	2.00	0.00	2.00	1.00	0.00	0.00
FBti0020240	1.00	0.00	0.00	1.00	2.00	1.00
FBti0020243	2.45	1.00	1.07	3.00	1.95	0.00
FBti0020244	2.00	2.00	1.00	1.00	6.00	0.00
FBti0020249	0.00	0.00	0.00	0.00	0.00	0.00
FBti0019634	0.00	0.00	0.00	0.00	0.00	0.00
FBti0020271	0.00	0.00	0.00	0.00	0.00	0.00
FBti0020273	0.00	1.00	1.00	0.00	0.00	1.00
FBti0020282	0.00	1.07	1.08	0.00	0.00	0.00
FBti0020291	1.00	1.07	2.00	1.00	0.00	1.00
FBti0020301	0.00	0.00	0.00	0.00	0.00	0.00
FBti0019290	0.00	0.00	0.00	0.00	0.00	0.00
FBti0020305	0.00	0.00	0.00	0.00	0.00	0.00
FBti0019309	0.00	0.00	0.00	0.00	0.00	0.00
FBti0020322	0.00	0.00	0.00	0.00	0.00	0.00
FBti0019330	0.00	0.00	0.00	0.00	0.00	0.00
FBti0020323	0.00	0.00	0.00	0.00	0.00	0.00
FBti0019361	0.00	0.00	0.00	0.00	0.00	0.00
FBti0019637	0.00	0.00	0.00	0.00	0.00	0.00
FBti0019418	0.00	0.00	0.00	0.00	0.00	2.25
FBti0019460	0.00	0.00	0.00	0.00	0.00	0.00
FBti0020393	0.00	0.00	1.00	0.00	0.00	0.00
FBti0020403	0.00	0.00	0.00	7.00	8.00	10.00
FBti0020404	0.00	1.87	0.00	0.00	0.00	0.00
FBti0019484	1.99	6.00	9.82	0.00	0.00	0.00
FBti0020415	3.00	3.00	0.00	0.00	2.00	0.00
FBti0019485	8.00	7.00	10.00	2.00	7.00	9.00
FBti0020418	0.00	0.00	0.00	0.00	0.00	0.00
FBti0020419	1.00	1.00	4.00	2.00	1.00	1.00
FBti0020422	8.00	5.00	10.92	7.00	7.00	5.00
FBti0020423	0.00	0.00	0.97	1.59	0.00	0.00
FBti0020432	0.00	0.00	0.00	0.00	0.00	0.00
FBti0020434	9.28	13.47	9.41	6.71	18.27	23.92
FBti0019500	0.00	0.00	0.00	0.00	0.00	0.00
FBti0019502	17.69	16.00	14.00	7.00	11.00	2.00
FBti0019639	0.00	0.00	0.00	0.00	0.00	0.00
FBti0019507	0.00	0.00	0.00	0.00	0.00	0.00
FBti0020437	0.00	5.00	6.00	4.00	4.00	5.75
FBti0020438	7.00	11.00	4.00	2.00	7.00	5.00
FBti0019516	0.00	0.00	0.00	1.34	0.08	0.00
FBti0019518	0.00	0.00	0.00	0.00	0.00	0.00
FBti0020446	0.00	0.00	0.00	1.95	1.39	0.00
FBti0020451	2.10	1.03	0.00	0.00	0.00	0.00
FBti0020452	0.00	0.00	0.00	0.00	0.00	0.00
FBti0059638	0.00	0.00	0.00	0.00	0.71	0.44
FBti0059647	0.00	0.00	0.00	0.00	0.00	0.00
FBti0059649	0.00	0.00	0.00	0.00	0.00	0.00
FBti0059650	0.00	3.87	0.00	2.23	1.00	0.00
FBti0059651	0.00	0.00	0.00	0.00	0.00	1.00
FBti0059678	13.00	12.00	10.00	12.00	9.00	12.00
FBti0059679	0.00	0.00	0.00	0.00	0.00	0.00
FBti0059680	0.00	0.00	2.00	0.00	1.00	1.00
FBti0059681	0.00	0.00	0.00	0.00	0.00	0.00
FBti0059685	0.00	0.00	0.00	0.00	2.00	1.00
FBti0059686	0.00	0.00	0.00	0.00	0.00	0.00
FBti0059688	10.00	23.00	14.00	14.00	17.31	7.00
FBti0059689	0.00	0.00	0.00	0.00	0.00	0.00
FBti0019536	0.00	0.00	0.00	0.00	0.00	0.00
FBti0059779	21.00	32.00	28.00	36.00	31.00	21.00
FBti0059788	0.00	0.00	0.00	0.00	0.00	0.00
FBti0059790	0.00	0.00	0.00	0.00	0.00	0.00
FBti0059795	0.00	0.00	0.00	0.00	0.00	0.00
FBti0059865	0.00	0.00	0.00	0.00	0.00	0.00
FBti0059868	0.00	0.00	0.00	0.00	0.00	0.00
FBti0059875	0.00	0.00	0.00	0.00	0.00	0.00
FBti0059947	0.00	0.00	0.00	0.00	0.00	0.00
FBti0019662	0.00	0.00	0.00	0.00	0.00	0.00
FBti0059986	0.00	0.00	0.00	0.00	0.00	0.00
FBti0060023	0.00	0.00	0.00	0.00	0.00	0.00
FBti0060026	0.00	0.00	0.00	0.00	0.00	0.00
FBti0060028	0.00	0.00	0.00	0.00	0.00	0.00
FBti0060030	0.00	0.00	0.00	0.00	0.00	0.00
FBti0060067	0.00	0.00	0.00	0.00	0.00	0.00
FBti0060068	0.00	0.00	0.00	0.00	0.00	0.00
FBti0060069	0.00	0.00	0.00	0.00	0.00	0.00
FBti0060103	0.00	0.00	0.00	0.00	0.00	0.00
FBti0060145	0.00	0.00	0.00	0.00	0.00	0.00
FBti0060190	0.00	0.00	0.00	0.00	0.00	0.00
FBti0060221	0.00	0.00	0.00	0.00	0.00	0.00
FBti0060238	0.00	0.00	0.00	0.00	0.00	0.00
FBti0060250	0.00	0.00	0.00	0.00	0.00	0.00
FBti0060251	0.00	0.00	0.00	0.00	0.00	0.00
FBti0060272	0.00	0.00	0.00	0.00	0.00	0.00
FBti0060307	0.00	0.00	0.00	0.00	0.00	0.00
FBti0060327	0.00	0.00	0.00	0.00	0.00	0.00
FBti0060328	0.00	0.00	0.00	0.00	0.00	0.00
FBti0060337	0.00	0.00	0.00	0.00	0.00	0.00
FBti0060373	0.00	0.00	0.00	0.00	0.00	0.00
FBti0060389	0.00	0.00	0.00	0.00	0.00	0.00
FBti0019709	0.00	0.00	0.00	0.00	0.00	0.00
FBti0060443	0.00	0.00	0.00	0.00	0.00	0.00
FBti0060458	0.00	0.00	0.00	0.00	0.00	0.00
FBti0060460	0.00	1.00	1.00	0.00	0.00	0.00
FBti0060461	0.00	1.00	0.00	0.00	0.00	1.00
FBti0060462	0.00	0.00	0.00	0.00	0.00	0.00
FBti0060467	0.00	0.00	0.00	0.00	0.00	0.00
FBti0060468	0.00	0.00	0.00	0.00	0.00	0.00
FBti0060469	0.00	0.00	0.00	0.00	0.00	0.00
FBti0060520	0.00	0.00	0.00	0.00	0.00	0.00
FBti0060521	0.00	0.00	0.00	0.00	0.00	0.00
FBti0060553	0.00	0.00	0.00	2.00	0.50	1.50
FBti0060554	1.32	0.00	0.00	0.00	0.50	1.50
FBti0060555	0.00	0.00	0.00	0.00	0.00	0.00
FBti0060556	0.00	0.00	0.00	0.00	0.00	0.00
FBti0060598	0.00	0.00	0.00	0.00	0.00	0.00
FBti0060600	0.00	0.00	0.00	0.00	0.00	0.00
FBti0060601	0.00	0.00	0.00	0.00	0.00	0.00
FBti0060602	0.00	1.00	0.00	0.00	0.00	0.00
FBti0060603	0.00	0.00	2.00	2.00	0.00	4.51
FBti0060604	0.00	0.00	0.00	0.00	0.00	0.00
FBti0060613	0.00	0.00	0.00	0.00	0.00	0.00
FBti0060715	0.00	0.00	0.00	0.00	0.00	0.00
FBti0060734	0.00	0.00	0.00	0.00	0.00	0.00
FBti0019546	0.00	0.00	0.00	0.00	0.00	0.00
FBti0060794	0.00	0.00	0.00	0.00	0.00	0.00
FBti0060832	0.00	0.00	0.00	0.00	0.00	0.00
FBti0060836	0.00	0.00	0.00	0.00	0.00	0.00
FBti0060848	1.00	1.00	1.00	0.00	1.00	1.00
FBti0060849	0.00	0.00	0.00	0.00	0.00	0.00
FBti0060853	0.00	0.00	0.00	0.00	0.00	0.00
FBti0060854	0.00	0.00	0.00	0.00	0.00	0.00
FBti0060876	0.00	0.00	0.00	0.00	0.00	0.00
FBti0060877	0.00	0.00	0.00	0.00	0.00	0.00
FBti0060879	0.00	0.00	0.00	0.00	0.00	0.00
FBti0060886	0.00	0.00	0.00	0.00	1.00	0.00
FBti0060908	0.00	0.00	0.00	0.00	0.00	0.00
FBti0060975	3.00	5.00	4.00	0.00	0.00	2.00
FBti0061303	0.00	0.00	0.00	0.00	0.00	0.00
FBti0061320	0.00	0.00	0.00	0.00	0.00	0.00
FBti0061376	0.00	0.00	0.00	0.00	0.00	0.00
FBti0061506	0.00	0.00	0.00	0.00	0.00	0.00
FBti0061511	1.00	1.00	1.00	0.00	2.00	0.00
FBti0061532	0.00	0.00	0.00	0.00	0.00	0.00
FBti0061568	0.00	0.00	0.00	0.00	0.00	0.00
FBti0061569	0.00	0.00	0.00	0.00	0.00	0.00
FBti0061571	0.00	0.00	0.00	0.00	0.00	0.00
FBti0061665	0.00	0.00	0.00	0.00	0.00	0.00
FBti0061681	0.00	0.00	0.00	0.00	0.00	0.00
FBti0061683	1.00	1.00	0.00	0.00	0.00	0.00
FBti0061684	0.00	0.00	0.00	0.00	0.00	0.00
FBti0061687	0.00	0.00	0.00	0.00	0.00	0.00
FBti0061688	0.00	0.00	0.00	0.00	0.00	0.00
FBti0061690	0.00	0.00	0.00	0.00	0.00	0.00
FBti0061691	0.00	0.00	0.00	0.00	0.00	0.00
FBti0061693	0.00	0.00	0.00	0.00	0.00	0.00
FBti0061705	0.00	0.00	0.00	0.00	0.00	0.00
FBti0061712	0.00	0.00	0.00	0.00	0.00	0.00
FBti0061714	0.00	0.00	0.00	0.00	0.00	0.00
FBti0061716	5.00	0.00	1.00	4.00	4.00	2.00
FBti0061726	0.00	1.00	0.00	0.00	0.00	0.00
FBti0061728	0.00	0.00	2.00	0.00	0.00	0.00
FBti0061733	0.00	0.00	0.00	0.00	0.00	0.00
FBti0061736	1.00	0.00	0.00	0.00	1.00	0.00
FBti0061738	0.00	0.00	0.00	0.00	0.00	0.00
FBti0061740	0.00	0.00	0.00	1.00	1.00	0.00
FBti0061743	0.00	0.00	0.00	0.00	0.00	0.00
FBti0061745	0.00	0.00	0.00	0.00	0.00	0.00
FBti0061747	0.00	0.00	0.00	0.00	0.00	0.00
FBti0061748	0.00	0.00	0.00	0.00	0.00	0.00
FBti0061749	0.00	0.00	0.00	0.00	0.00	0.00
FBti0061750	0.00	0.00	0.00	0.00	0.00	0.00
FBti0061751	0.00	0.00	0.00	0.00	0.00	0.00
FBti0061786	0.00	0.00	0.00	0.00	0.00	0.00
FBti0061789	0.00	0.00	0.00	0.00	0.00	0.00
FBti0061792	0.00	0.00	0.00	0.00	0.00	0.00
FBti0019770	0.00	0.00	0.00	0.00	0.00	0.00
FBti0061958	1.00	0.00	3.00	0.00	2.00	1.00
FBti0061960	0.00	0.00	0.00	0.00	0.00	0.00
FBti0019771	0.00	0.00	0.00	0.00	0.00	0.00
FBti0062136	0.00	0.00	0.00	0.00	0.00	0.00
FBti0062138	2.00	1.00	3.00	1.00	0.00	0.00
FBti0062143	0.00	0.00	0.00	0.00	0.00	0.00
FBti0062161	0.00	0.00	0.00	0.00	0.00	0.00
FBti0062163	0.00	0.00	0.00	0.00	0.00	0.00
FBti0062167	0.00	0.00	1.46	0.00	0.00	0.00
FBti0062174	1.00	0.00	0.00	0.00	0.00	0.00
FBti0062187	2.00	1.00	1.00	0.00	3.00	2.00
FBti0062210	0.00	0.00	0.00	0.00	0.00	0.00
FBti0062237	0.00	0.00	0.00	0.00	0.00	0.00
FBti0062238	0.00	0.00	0.00	0.00	0.00	0.00
FBti0062239	0.00	0.00	0.00	0.00	0.00	0.00
FBti0019780	2.22	1.40	0.00	0.00	0.00	0.00
FBti0062309	0.00	0.00	0.00	0.00	0.00	0.00
FBti0062370	0.00	0.00	0.00	0.00	0.00	0.00
FBti0062386	0.00	0.00	0.00	0.00	0.00	0.00
FBti0062410	0.00	0.00	0.00	0.00	0.00	0.00
FBti0062411	0.00	0.00	0.00	0.00	0.00	0.00
FBti0062412	0.00	0.00	0.00	0.00	0.00	0.00
FBti0062434	0.00	0.00	0.00	0.00	0.00	0.00
FBti0019799	1.00	0.00	0.00	0.00	0.00	0.00
FBti0062597	0.00	0.00	0.00	0.00	0.00	0.00
FBti0062600	0.00	0.00	0.00	0.00	0.00	0.00
FBti0062601	0.00	0.00	0.00	0.00	0.00	0.00
FBti0062603	0.00	0.00	0.00	0.00	0.00	0.00
FBti0062606	0.00	0.00	0.00	0.00	0.00	0.00
FBti0062607	0.00	0.00	0.00	0.00	0.00	0.00
FBti0062610	0.00	0.00	0.00	0.00	0.00	0.00
FBti0062612	0.00	0.00	0.00	0.00	0.00	0.00
FBti0062614	0.00	0.00	0.00	0.00	0.00	0.00
FBti0062668	0.00	0.00	0.00	0.00	0.00	0.00
FBti0062726	1.10	0.00	1.00	2.43	0.00	0.00
FBti0062751	0.00	0.00	0.00	0.00	0.00	0.00
FBti0062752	0.00	0.00	0.00	0.00	0.00	0.00
FBti0062753	0.00	0.00	0.00	0.00	0.00	0.00
FBti0062754	0.00	0.00	0.00	0.00	0.00	0.00
FBti0062777	0.00	0.00	0.00	0.00	0.00	0.00
FBti0062778	0.00	0.00	0.00	0.00	0.00	0.00
FBti0062779	0.00	0.00	0.00	0.00	0.00	0.00
FBti0062808	2.00	0.00	2.00	2.00	1.00	1.00
FBti0062810	0.00	0.00	0.00	0.00	0.00	0.00
FBti0062812	0.00	0.00	0.00	0.00	0.00	0.00
FBti0062813	1.00	5.00	1.00	1.00	0.00	1.00
FBti0062827	0.00	0.00	0.00	0.00	0.00	0.00
FBti0062831	6.00	4.00	4.90	2.00	7.00	11.00
FBti0062833	0.00	0.00	0.00	0.00	0.00	0.00
FBti0019825	0.00	0.00	0.00	0.00	0.00	0.00
FBti0062871	0.00	0.00	0.00	0.00	0.00	0.00
FBti0062874	0.00	0.00	0.00	0.00	0.00	0.00
FBti0062875	0.00	0.00	0.00	0.00	0.00	0.00
FBti0019828	0.00	0.00	0.00	0.00	0.00	0.00
FBti0062979	0.00	0.00	0.00	0.00	0.00	0.00
FBti0062980	0.00	0.00	0.00	0.00	0.00	0.00
FBti0019831	0.00	0.00	0.00	0.00	0.00	0.00
FBti0063022	0.00	0.00	0.00	0.00	0.00	0.00
FBti0063060	0.00	0.00	0.00	0.00	0.00	0.00
FBti0063061	0.00	0.00	0.00	5.00	5.00	5.00
FBti0063065	4.00	3.00	3.00	8.00	8.00	10.00
FBti0019839	0.00	0.00	0.00	0.00	0.00	0.00
FBti0019840	0.00	0.00	0.00	0.00	0.00	0.00
FBti0019841	0.00	0.00	0.00	0.00	0.00	0.00
FBti0063103	0.00	0.00	0.00	0.00	0.00	0.00
FBti0019842	0.00	0.00	0.00	2.24	5.08	1.07
FBti0063127	0.00	0.00	0.00	0.00	0.00	0.00
FBti0063194	0.00	0.00	0.00	0.00	0.00	0.00
FBti0063200	0.00	0.00	0.00	0.00	0.00	0.00
FBti0019847	0.00	1.00	0.00	1.00	0.00	0.00
FBti0019243	0.00	0.00	0.00	0.00	0.00	0.00
FBti0063369	2.00	4.00	1.00	0.00	4.00	3.00
FBti0063452	2.00	1.00	1.00	0.00	1.00	0.00
FBti0019857	0.00	0.00	0.00	0.00	1.00	0.00
FBti0063534	0.00	0.00	0.00	0.00	0.00	0.00
FBti0063540	4.00	9.00	5.00	2.00	1.00	5.00
FBti0019861	1.00	0.00	0.00	1.00	0.00	0.00
FBti0063541	0.00	0.00	0.00	0.00	0.00	0.00
FBti0019864	0.00	0.00	0.00	0.00	0.00	0.00
FBti0063672	0.00	0.00	0.00	0.00	0.00	0.00
FBti0063739	0.00	0.00	0.00	0.00	0.00	0.00
FBti0063740	0.00	0.00	0.00	0.00	0.00	0.00
FBti0063741	0.00	0.00	0.00	0.00	0.00	0.00
FBti0063749	0.00	0.00	0.00	0.00	0.00	0.00
FBti0019876	0.00	0.00	0.00	0.00	0.00	1.00
FBti0063783	0.00	0.00	0.00	0.00	0.00	0.00
FBti0019262	0.00	0.00	0.00	0.00	0.00	0.00
FBti0063942	0.00	0.00	0.00	0.00	0.00	0.00
FBti0063945	0.00	0.00	0.00	0.00	0.00	0.00
FBti0063947	0.00	0.00	0.00	0.00	0.00	0.00
FBti0063949	0.00	0.00	0.00	1.00	0.00	0.00
FBti0063951	0.00	0.00	0.00	0.00	0.00	0.00
FBti0063953	0.00	0.00	0.00	0.00	0.00	0.00
FBti0063955	0.00	0.00	0.00	2.00	2.00	0.00
FBti0063957	0.00	0.00	0.00	0.00	0.00	0.00
FBti0064081	0.00	0.00	0.00	0.00	0.00	0.00
FBti0064083	0.00	0.00	0.00	0.00	0.00	0.00
FBti0064097	0.00	0.00	0.00	0.00	0.00	0.00
FBti0064130	0.00	1.00	0.00	1.00	1.00	1.00
FBti0064132	0.00	0.00	0.00	0.00	0.00	0.00
FBti0064134	0.00	0.00	0.00	0.00	0.00	0.00
FBti0064152	0.00	0.00	0.00	0.00	0.00	0.00
FBti0064153	0.00	0.00	0.00	0.00	0.00	0.00
FBti0064160	0.00	0.00	0.00	0.00	0.00	0.00
FBti0019896	0.00	0.00	0.00	0.00	0.00	0.00
FBti0064172	0.00	0.00	0.00	0.00	0.00	0.00
FBti0064253	0.00	0.00	0.00	0.00	0.00	0.00
FBti0064309	0.00	0.00	0.00	0.00	0.00	0.00
FBti0215082	0.00	0.00	0.00	0.00	0.00	0.00
FBti0215083	0.00	0.00	0.00	0.00	0.00	0.00
FBti0215084	0.00	0.00	0.00	0.00	0.00	0.00
FBti0215085	1.00	0.00	0.00	0.00	0.00	0.00
FBti0215086	0.00	1.00	0.00	0.00	1.00	0.00
FBti0215087	0.00	0.00	0.00	0.00	0.00	0.00
FBti0215088	0.00	0.00	0.00	0.00	0.00	0.00
FBti0215089	0.00	0.00	0.64	0.00	0.00	0.00
FBti0215090	0.00	0.00	0.00	0.00	0.00	0.00
FBti0215091	0.00	0.00	0.00	0.00	0.00	0.00
FBti0215092	0.00	0.00	1.00	0.00	0.00	0.00
FBti0215093	0.00	0.00	0.00	0.00	0.00	1.00
FBti0215094	0.00	0.00	0.00	0.00	0.00	0.00
FBti0215095	0.00	2.70	1.28	4.00	1.83	0.00
FBti0215096	6.00	3.15	0.64	0.80	1.83	0.03
FBti0215097	0.00	0.00	0.00	0.00	0.00	0.00
FBti0215098	0.00	0.00	0.00	0.00	0.00	0.00
FBti0215099	0.00	0.00	0.00	0.00	0.00	0.00
FBti0215100	0.00	0.00	1.00	1.22	3.47	0.93
FBti0215101	1.00	0.00	3.00	1.00	0.00	1.00
FBti0215102	0.00	1.00	0.00	1.00	0.00	1.00
FBti0215103	0.00	0.00	0.00	0.00	1.00	2.00
FBti0215104	34.00	44.00	38.00	20.00	33.00	23.00
FBti0215105	0.00	0.00	0.00	0.00	0.00	0.00
FBti0215106	0.00	0.00	0.00	0.00	0.00	0.00
FBti0215107	0.00	0.00	0.00	0.00	1.00	0.00
FBti0215108	1.00	1.00	0.00	2.00	1.00	0.00
FBti0215109	1.00	2.00	2.99	6.87	4.60	1.11
FBti0215110	5.41	13.00	2.67	11.68	12.13	8.68
FBti0215111	8.12	0.00	2.67	2.87	9.42	3.87
FBti0215112	0.00	0.00	0.00	0.00	0.00	0.00
FBti0215113	0.00	0.00	0.00	0.00	3.07	0.00
FBti0215114	0.00	1.23	0.00	0.00	1.00	0.00
FBti0215115	0.00	0.00	0.00	1.00	0.00	1.00
FBti0215116	18.00	20.00	16.00	18.00	20.00	22.00
FBti0215117	0.00	0.50	0.00	0.00	0.00	0.00
FBti0215118	0.00	0.50	0.00	0.00	0.00	0.00
FBti0215119	0.00	0.00	0.00	0.00	0.00	0.00
FBti0215120	0.00	0.00	0.00	0.00	0.00	0.00
FBti0215121	8.00	3.00	1.00	0.00	0.00	2.00
FBti0215122	2.00	0.00	0.00	0.00	0.00	0.00
FBti0215123	0.00	0.00	0.00	0.00	0.00	0.00
FBti0215124	1.00	1.77	0.00	0.00	1.00	2.00
FBti0215125	1.02	1.00	1.09	1.00	0.00	0.00
FBti0215126	0.00	2.36	1.43	0.00	1.33	0.00
FBti0215127	0.00	0.00	1.00	1.00	0.00	0.00
FBti0215128	3.00	1.00	0.00	2.00	1.00	2.00
FBti0215129	0.00	0.00	0.00	0.00	0.00	0.00
FBti0215130	0.00	0.00	0.00	0.00	1.00	0.00
FBti0215131	0.00	0.00	0.00	0.00	0.00	0.00
FBti0215132	0.00	0.00	0.00	2.00	0.00	1.00
FBti0215133	0.00	0.00	0.00	0.00	0.00	0.00
FBti0215134	0.00	0.00	0.00	0.00	0.00	0.00
FBti0215135	0.00	0.00	0.00	0.00	0.00	0.00
FBti0215136	0.00	0.00	0.00	0.00	0.00	0.00
FBti0215137	2.00	0.00	0.00	0.00	0.00	0.00
FBti0215138	0.00	0.00	0.00	0.00	0.00	0.00
FBti0019902	0.00	0.00	0.00	0.00	0.00	0.00
FBti0215139	9.00	10.00	7.00	6.00	5.00	5.00
FBti0215140	0.00	0.00	0.00	0.00	0.00	0.00
FBti0215141	0.00	0.00	0.00	1.00	0.00	1.00
FBti0215142	0.00	0.00	0.00	0.00	0.00	0.00
FBti0215143	0.00	0.00	0.00	0.00	0.00	0.00
FBti0215144	0.00	0.00	0.00	0.00	0.00	0.00
FBti0215145	0.00	0.00	0.00	0.00	0.00	0.00
FBti0215146	0.00	0.00	0.00	0.00	0.00	0.00
FBti0215147	0.00	0.00	0.00	0.00	0.00	0.00
FBti0215148	0.00	0.00	0.00	0.00	0.00	2.00
FBti0215149	0.81	2.00	1.08	0.00	0.00	0.00
FBti0215150	7.00	4.00	5.00	14.00	16.00	7.00
FBti0215151	0.00	0.00	0.00	2.00	0.00	0.00
FBti0215152	1.39	0.00	0.00	0.00	2.00	0.00
FBti0215153	0.00	0.00	0.00	0.00	0.00	0.00
FBti0215154	0.00	0.00	0.00	0.00	0.00	0.00
FBti0215155	0.00	0.00	0.00	0.00	0.00	0.00
FBti0215156	0.00	0.00	0.00	3.20	0.00	1.97
FBti0215157	0.00	0.00	0.00	0.00	0.00	0.00
FBti0215158	0.00	0.00	1.00	0.00	0.00	1.00
FBti0215159	2.00	0.00	3.00	2.00	3.00	2.00
FBti0215160	0.00	1.00	0.00	0.00	0.00	0.00
FBti0215161	0.00	0.00	0.00	0.00	0.00	0.00
FBti0215162	0.00	0.00	0.00	0.00	0.50	0.00
FBti0215163	0.00	0.00	0.00	0.00	0.00	0.00
FBti0215164	0.00	0.00	0.84	0.00	0.00	0.00
FBti0215165	0.00	0.00	0.00	0.00	0.50	0.00
FBti0215166	2.00	2.00	5.00	2.00	2.00	9.00
FBti0215167	1.00	0.00	0.00	0.00	1.00	0.00
FBti0215168	0.00	0.00	0.00	0.00	1.78	0.00
FBti0215169	0.00	0.00	0.00	0.00	0.00	0.00
FBti0215170	0.00	0.00	0.00	0.00	0.00	0.00
FBti0215171	0.00	0.00	0.00	0.00	0.00	0.00
FBti0215172	0.00	0.00	0.00	0.00	0.00	0.00
FBti0215173	0.00	0.00	0.00	0.00	0.00	0.00
FBti0215174	0.00	0.00	0.00	0.00	0.00	0.00
FBti0215175	1.00	0.00	0.00	0.00	0.00	1.00
FBti0215176	0.00	0.00	0.00	0.00	0.00	0.00
FBti0215177	0.00	0.00	0.50	0.00	0.00	0.00
FBti0215178	0.00	0.00	0.00	0.00	0.00	0.00
FBti0215179	0.00	0.00	0.00	0.00	0.00	0.00
FBti0215180	0.00	0.00	0.00	0.00	0.00	1.49
FBti0215181	0.00	0.00	0.00	0.00	0.00	0.00
FBti0215182	0.00	0.00	0.00	0.00	0.00	0.00
FBti0215183	1.00	0.00	0.00	0.00	0.00	0.00
FBti0215184	0.00	0.00	0.00	0.00	0.00	0.00
FBti0215185	0.00	0.00	0.00	0.00	0.00	0.00
FBti0215186	0.00	0.00	0.00	0.00	1.00	0.00
FBti0215187	0.00	1.00	0.00	0.00	0.00	0.00
FBti0215188	0.00	0.00	0.00	0.00	0.00	0.00
FBti0215189	0.00	0.00	0.00	0.00	0.00	0.00
FBti0215190	0.00	0.00	0.00	0.00	0.00	0.00
FBti0215191	1.00	0.00	0.00	0.00	0.00	0.00
FBti0215192	0.00	0.00	0.00	0.00	0.00	0.00
FBti0215193	0.00	0.00	0.00	1.00	0.00	0.00
FBti0215194	0.00	0.00	0.00	0.00	0.00	0.00
FBti0215195	2.00	0.00	0.00	0.00	0.00	0.00
FBti0215196	0.00	0.00	0.33	0.00	0.00	0.00
FBti0215197	0.00	0.00	0.33	0.00	0.00	0.00
FBti0215198	0.00	0.00	0.33	0.00	0.00	0.00
FBti0215199	1.00	0.00	1.00	0.00	0.00	1.06
FBti0215200	0.00	0.00	1.74	0.00	0.00	0.00
FBti0215201	0.00	0.00	0.00	0.00	0.00	0.00
FBti0215202	0.00	0.00	0.00	0.00	0.00	0.00
FBti0215203	2.00	4.00	5.00	4.00	3.00	2.00
FBti0215204	0.00	0.00	0.00	0.00	0.00	0.00
FBti0215205	0.00	0.00	0.00	0.00	0.00	0.00
FBti0215206	0.00	0.00	0.00	0.00	0.00	0.00
FBti0215207	0.00	0.00	0.00	1.00	0.00	1.82
FBti0215208	0.00	0.00	0.00	0.00	0.00	0.00
FBti0215209	0.00	0.00	0.00	0.00	0.00	0.00
FBti0215210	0.00	0.00	0.00	0.00	0.00	0.00
FBti0215211	0.00	0.00	0.00	0.00	1.00	0.00
FBti0215212	0.00	0.00	0.00	0.00	0.00	0.00
FBti0215213	2.00	2.00	1.00	4.00	3.00	2.00
FBti0215214	1.00	0.00	1.00	1.00	0.00	1.00
FBti0215215	1.00	0.00	0.00	0.00	0.00	0.00
FBti0215216	0.00	0.00	0.00	0.00	0.00	0.00
FBti0215217	0.00	0.00	0.00	0.00	0.00	1.00
FBti0215218	0.00	0.00	0.00	0.00	0.00	0.00
FBti0019905	41.00	21.00	38.00	3.00	4.00	1.00
FBti0215219	1.02	0.00	0.00	0.00	0.00	0.00
FBti0215220	0.00	0.00	0.00	0.00	0.00	0.00
FBti0215221	0.00	0.00	0.00	0.00	0.00	0.00
FBti0215222	0.00	0.00	0.00	0.00	0.00	0.00
FBti0215223	0.00	0.00	0.00	0.00	0.00	0.00
FBti0215224	0.00	0.00	0.00	0.00	0.00	0.00
FBti0215225	0.00	0.00	0.00	0.00	0.00	0.00
FBti0215226	0.50	0.00	0.00	0.50	0.00	0.00
FBti0215227	0.50	0.00	0.00	0.50	0.00	0.00
FBti0215228	0.00	0.00	0.00	0.00	0.00	0.00
FBti0215229	0.00	1.00	0.00	0.00	0.00	0.00
FBti0215230	0.00	0.00	0.00	0.00	0.00	0.00
FBti0215231	0.00	0.00	0.00	0.00	0.00	0.00
FBti0215232	0.50	0.00	0.00	0.00	0.00	0.00
FBti0215233	0.00	0.00	0.00	0.00	0.00	0.00
FBti0215234	0.00	0.00	0.00	0.00	0.00	0.00
FBti0215235	0.00	0.00	0.00	0.00	0.00	0.00
FBti0215236	0.00	0.00	0.00	0.00	0.00	0.00
FBti0215237	0.00	0.00	0.00	0.00	0.00	0.00
FBti0215238	0.00	0.00	0.00	0.00	0.00	0.00
FBti0215239	0.00	0.00	0.00	0.00	0.00	0.00
FBti0215240	0.00	0.00	0.00	0.00	0.00	0.00
FBti0215241	0.00	0.00	0.00	0.00	0.00	0.00
FBti0215242	0.00	0.00	0.00	0.00	0.00	0.00
FBti0215243	0.00	0.00	0.00	0.00	0.00	0.00
FBti0215244	0.00	0.00	0.00	0.00	0.00	0.00
FBti0215245	0.00	0.00	0.00	0.00	0.00	0.00
FBti0215246	0.00	0.00	0.00	0.00	0.00	0.00
FBti0215247	0.00	0.00	0.00	0.00	0.00	0.00
FBti0215248	0.00	0.00	0.00	0.00	0.00	0.00
FBti0215249	0.00	0.00	0.00	0.00	0.00	0.00
FBti0215250	0.00	0.00	0.00	0.00	0.00	0.00
FBti0215251	0.00	0.00	0.00	0.00	0.00	0.00
FBti0215252	0.00	0.00	0.00	0.00	0.00	0.00
FBti0215253	0.00	0.00	0.00	0.00	0.00	0.00
FBti0215254	0.00	0.00	0.00	0.00	0.00	0.00
FBti0215255	0.00	0.00	0.00	0.00	0.00	0.00
FBti0215256	0.00	0.00	0.00	0.00	0.00	0.00
FBti0215257	0.00	0.00	0.00	0.00	0.00	0.00
FBti0215258	0.00	0.00	0.00	0.00	0.00	0.00
FBti0215259	0.00	0.00	0.00	0.00	0.00	0.00
FBti0215260	0.00	0.00	0.00	0.00	0.00	0.00
FBti0215261	0.00	0.00	0.00	0.00	0.00	0.00
FBti0215262	0.00	0.00	0.00	3.00	7.22	5.00
FBti0215263	0.50	0.00	0.00	0.00	0.00	0.00
FBti0215264	1.00	0.00	0.00	0.00	0.00	0.00
FBti0215265	0.00	1.00	0.00	1.00	1.00	0.00
FBti0215266	1.00	0.00	0.00	0.00	1.00	0.00
FBti0215267	0.00	0.00	0.00	0.00	0.00	0.00
FBti0215268	0.00	0.00	0.00	0.00	0.00	0.00
FBti0215376	0.00	0.00	0.00	0.00	0.00	0.00
FBti0019916	0.00	0.00	0.00	0.00	0.00	0.00
FBti0019917	0.00	2.00	0.00	0.00	0.00	0.00
FBti0019920	4.00	5.00	2.00	1.00	2.00	0.00
FBti0019922	1.00	0.00	0.00	0.00	0.00	0.00
FBti0019937	0.00	0.00	1.00	0.00	0.00	1.00
FBti0019939	0.00	0.00	0.00	0.00	0.00	0.00
FBti0019275	0.00	0.00	0.00	0.00	1.00	0.00
FBti0019969	19.00	18.00	8.00	13.00	17.00	20.00
FBti0019595	0.00	1.00	1.00	0.00	1.00	1.00
FBti0019978	0.00	0.00	0.00	0.00	0.00	0.00
FBti0019279	0.00	0.00	0.00	0.00	0.00	0.00
FBti0019992	0.00	0.00	0.00	0.00	0.00	0.00
FBti0019993	0.00	1.00	0.00	0.00	0.00	0.00
FBti0020017	0.00	0.00	0.00	0.00	0.00	1.00
FBti0020018	7.00	10.00	3.00	1.00	0.00	0.00
FBti0019613	54.83	64.90	48.22	42.60	60.30	54.00
FBti0019494	2.00	11.00	7.00	11.00	9.00	4.00
FBti0020405	0.00	0.00	0.00	0.00	0.00	0.00
RR42071_transposable	0.00	0.00	0.00	2.00	0.00	0.00
RR46410_transposable	7.78	5.60	13.00	2.00	13.00	8.00
FBti0020414	3.19	0.00	0.00	0.00	0.00	0.00
FBti0019472	0.00	0.00	0.00	1.00	1.00	0.00
FBtr0083565	1483.51	1389.62	1540.15	1129.73	1354.41	1205.83
FBtr0083566	801.83	704.48	755.30	1051.34	1282.44	1139.03
FBtr0083567	560.74	457.75	471.19	421.89	503.18	423.67
FBtr0083568	495.91	424.16	460.37	576.04	537.97	691.46
FBtr0088412	160.75	418.34	108.00	110.71	889.28	247.78
FBtr0088413	1336.57	973.27	964.06	847.39	759.26	949.39
FBtr0088414	0.00	0.00	0.00	0.00	0.00	0.00
FBtr0088415	1076.90	759.70	1132.74	932.97	517.67	833.10
FBtr0088416	323.27	274.88	209.21	301.82	313.30	232.37
FBtr0088417	0.00	0.00	21.98	0.00	0.00	23.61
FBtr0088418	0.00	0.00	0.00	0.00	0.00	0.00
FBtr0088419	0.00	0.00	0.00	0.00	0.00	0.00
FBtr0100182	0.00	0.00	0.00	0.00	0.00	0.00
FBtr0100183	2154.52	1875.19	1680.00	1477.41	2058.25	1620.64
FBtr0332916	0.00	215.61	0.00	188.70	136.23	223.11
FBtr0332917	0.00	0.00	0.00	0.00	0.00	0.00
FBtr0082909	33.39	32.10	37.92	31.98	25.92	28.29
FBtr0337095	31.61	23.90	32.08	28.02	32.08	23.71
FBti0020174	11.62	8.46	4.71	3.00	3.91	6.72
FBti0020227	1.00	4.00	1.31	2.00	6.47	0.00
FBti0019299	1.24	0.00	1.71	0.00	5.12	1.60
FBti0019053	2.61	0.00	0.00	0.00	2.67	0.00
FBti0019354	0.00	0.00	4.46	3.00	4.40	2.92
FBti0059975	0.00	0.00	0.00	0.00	0.00	0.00
FBti0060121	0.00	0.00	0.00	0.00	0.00	0.00
FBti0060473	0.77	0.00	0.49	0.00	0.77	0.00
FBti0060705	0.00	0.00	0.00	0.00	0.00	0.00
FBti0060995	0.00	0.00	0.00	0.00	0.00	0.00
FBti0061074	0.00	0.00	0.00	0.00	0.53	0.00
FBti0019563	0.00	0.00	0.00	6.80	12.08	16.38
FBti0062476	0.00	0.00	0.00	0.00	0.00	0.00
FBti0063581	0.00	0.00	0.00	0.00	0.00	0.00
FBti0064268	0.00	0.00	0.00	0.00	0.00	0.00
FBti0215269	0.00	0.00	0.00	0.00	0.00	0.00
FBti0215270	9.00	0.00	0.00	0.00	3.78	0.00
FBti0215271	5.43	2.14	2.32	11.80	3.89	8.52
FBti0215272	0.00	1.25	1.00	0.00	0.00	0.00
FBti0215379	0.00	2.30	0.00	0.00	0.00	0.00
FBti0018861	15.87	9.16	18.05	12.39	25.93	24.54
FBti0018862	9.37	2.50	8.32	0.00	0.00	2.35
FBti0020019	0.00	0.00	0.00	0.00	0.00	0.00
FBti0020086	0.00	0.00	2.50	6.18	5.75	5.92
FBti0020090	5.93	3.12	11.29	0.00	3.40	0.00
RR47158_transposable	7.27	8.17	9.25	6.42	12.51	2.40
RR48333_transposable	2.29	1.93	1.04	0.00	1.37	3.63
RR48352_transposable	0.00	1.65	2.08	1.00	1.15	1.00
RR48369_transposable	0.00	2.30	0.00	0.00	0.00	0.00
FBti0019679	0.00	0.00	0.00	0.00	0.00	0.00
FBti0060161	0.00	0.00	0.00	0.00	0.00	0.00
FBti0060279	0.00	0.00	0.00	0.00	0.00	0.00
FBti0060280	187.67	87.90	91.48	268.64	282.27	271.66
FBti0060292	0.00	0.00	0.00	0.00	0.00	0.00
FBti0060404	0.00	0.00	0.00	0.00	0.00	0.00
FBti0061162	0.00	0.00	0.00	0.00	0.00	1.00
FBti0061329	0.00	0.00	0.00	0.00	0.00	0.00
FBti0061810	1.00	0.00	0.00	0.00	0.00	0.00
FBti0063442	0.00	0.00	0.00	0.00	0.00	0.00
FBti0063690	0.00	0.00	0.00	0.00	0.00	0.00
FBti0063807	0.00	0.00	0.00	0.00	0.00	0.00
RR43083_transposable	102.76	41.75	66.71	123.79	164.42	97.51
RR43316_transposable	0.00	0.00	1.64	3.42	7.93	0.00
RR48331_transposable	87.33	59.99	29.22	84.75	97.54	76.90
FBti0020325	547.22	267.37	296.96	565.51	719.94	583.04
FBtr0346892	0.00	0.00	0.00	0.00	0.00	0.00
FBtr0346900	0.00	0.00	0.00	0.00	0.00	1.04
FBtr0346874	1501.77	2104.06	1157.64	1145.44	2025.86	537.65
FBtr0346878	11.38	0.00	30.05	370.82	503.13	227.01
FBtr0346882	0.00	0.00	0.00	0.00	0.00	0.00
FBtr0086309	300.00	221.00	200.00	202.00	255.00	296.00
FBtr0075766	1225.00	894.00	922.00	827.00	926.00	790.00
FBtr0346871	0.00	2.18	2.19	1.09	1.09	0.00
FBtr0346896	0.00	0.00	0.00	0.00	2.46	0.00
FBtr0346904	0.00	0.00	0.00	0.00	0.00	0.00
FBtr0346886	0.00	0.00	0.00	0.00	0.00	0.00
FBtr0346872	11.28	266.89	149.89	52.21	16.27	18.05
FBtr0346888	0.00	0.00	0.00	0.00	0.00	0.00
FBtr0346891	0.00	0.00	0.00	0.00	1.00	0.00
FBtr0346895	0.00	0.00	0.00	0.00	0.00	0.00
FBtr0346903	0.00	0.00	0.00	0.00	0.00	0.00
FBtr0346902	0.00	0.00	0.53	0.00	0.00	0.00
FBtr0346876	0.00	0.00	0.00	0.00	0.00	0.00
FBtr0346885	2396.08	3332.17	2081.07	2777.04	4439.01	1301.81
FBti0020126	0.00	2.00	0.00	1.00	0.00	0.00
FBti0019623	0.00	0.00	0.00	0.00	0.00	0.00
FBti0019628	0.00	0.00	1.55	0.00	2.25	0.00
FBti0020216	0.00	0.00	0.00	0.00	0.00	0.00
FBti0020218	0.00	1.00	0.00	0.00	0.00	0.00
FBti0019052	0.00	0.00	0.00	0.70	0.00	0.75
FBti0019333	0.00	0.00	0.00	1.00	0.00	0.00
FBti0019341	1.00	0.00	0.00	0.00	1.00	0.00
FBti0019349	0.00	0.00	0.00	0.00	0.00	0.00
FBti0019353	0.00	0.00	0.00	0.00	0.00	0.00
FBti0019356	0.00	0.00	0.00	1.00	0.00	0.00
FBti0019434	0.00	0.00	0.00	0.00	1.21	0.00
FBti0019445	0.00	0.00	1.09	1.50	2.39	2.32
FBti0019078	0.00	1.00	0.00	4.33	0.00	1.22
FBti0059648	0.00	1.00	1.00	0.00	2.00	2.00
FBti0059706	0.00	0.00	0.00	6.89	6.89	6.89
FBti0059707	0.00	0.00	0.00	0.00	0.00	3.91
FBti0059782	0.00	0.00	0.00	0.00	0.00	0.00
FBti0019648	0.00	0.00	0.00	0.00	1.29	0.00
FBti0059983	0.00	0.00	0.00	0.00	0.00	0.00
FBti0060428	0.00	0.00	0.00	0.00	0.00	0.00
FBti0060431	0.00	0.00	0.00	0.00	0.00	0.00
FBti0060432	0.00	0.00	0.00	0.00	0.00	0.00
FBti0019734	0.00	0.00	0.00	0.00	0.00	0.00
FBti0019735	0.00	0.00	0.00	2.92	4.69	1.30
FBti0060717	0.00	1.00	0.00	0.00	0.00	0.00
FBti0019744	0.00	0.00	0.00	0.00	0.00	0.00
FBti0019745	0.00	0.00	0.00	0.00	0.00	0.00
FBti0060827	0.00	0.00	0.00	0.00	0.00	0.00
FBti0060885	6.00	2.00	1.00	1.00	1.00	2.00
FBti0060920	0.00	0.00	0.00	0.00	1.00	0.00
FBti0019749	0.00	0.00	0.00	1.00	0.00	0.00
FBti0019750	0.00	0.00	0.91	0.00	0.00	0.00
FBti0019135	0.00	0.00	0.00	0.00	0.00	0.00
FBti0061315	0.00	0.00	0.00	0.00	0.00	0.00
FBti0061316	0.00	0.00	0.00	0.00	0.00	0.00
FBti0061323	0.00	0.00	0.00	0.00	0.00	0.00
FBti0019754	0.00	0.00	0.00	0.00	0.00	0.00
FBti0019756	0.00	0.00	0.00	0.00	0.00	7.84
FBti0019758	0.00	0.00	0.00	0.00	0.00	0.00
FBti0061546	0.00	0.00	0.00	0.00	0.00	0.00
FBti0061636	0.00	0.00	0.00	0.00	0.00	0.00
FBti0019762	0.00	0.00	0.00	0.00	0.00	6.06
FBti0061866	0.00	0.00	0.00	0.00	0.00	0.00
FBti0061868	0.00	0.00	0.00	0.00	0.00	0.00
FBti0019184	0.00	0.00	0.00	0.00	0.00	0.00
FBti0062100	0.00	0.00	0.00	0.00	0.00	0.00
FBti0062103	1.00	0.00	0.00	15.00	22.00	10.00
FBti0019201	0.00	0.00	0.00	0.00	0.00	0.00
FBti0062349	0.00	0.00	0.00	0.00	0.00	0.00
FBti0062350	0.00	0.00	0.00	0.00	0.00	0.00
FBti0062351	0.00	0.00	0.00	0.00	0.00	0.00
FBti0062352	1.00	0.00	0.00	0.00	0.00	1.00
FBti0062353	0.00	5.56	0.00	2.78	1.39	1.39
FBti0062681	0.00	0.00	0.00	0.00	0.00	2.00
FBti0062683	0.00	0.00	0.00	0.00	0.00	0.00
FBti0062696	1.00	1.00	0.00	2.00	1.00	1.00
FBti0019567	0.00	0.00	0.00	0.00	0.00	0.00
FBti0019237	0.00	0.00	3.00	3.00	0.00	1.00
FBti0019242	1.00	1.00	2.00	0.00	0.00	0.00
FBti0063510	0.00	0.00	0.00	0.00	0.00	0.00
FBti0063914	0.00	0.00	0.00	0.00	0.00	0.00
FBti0019525	0.00	0.00	0.00	1.00	0.00	0.00
FBti0064133	0.00	0.00	0.00	0.00	0.00	0.00
FBti0019580	0.00	0.00	0.00	0.00	0.00	2.31
FBti0064227	0.00	0.00	0.00	0.00	0.00	0.00
FBti0215273	0.00	0.00	0.00	0.00	2.00	0.00
FBti0215274	0.00	0.00	0.00	0.00	0.00	13.60
FBti0215275	1.00	0.00	0.45	0.00	0.00	0.00
FBti0215276	0.00	0.64	0.00	3.54	8.00	4.88
FBti0215277	0.00	0.00	0.00	0.00	1.42	0.00
FBti0215278	0.00	0.00	0.00	0.00	0.00	0.00
FBti0215279	0.00	0.00	0.00	0.00	0.00	0.00
FBti0215393	0.00	0.00	0.00	0.00	2.02	2.59
FBti0019591	0.00	0.00	0.00	2.39	0.00	1.71
FBti0019975	0.00	0.00	0.00	0.00	0.00	0.00
FBti0019977	0.00	0.00	0.91	0.00	0.00	0.00
FBti0018865	0.00	0.00	0.00	0.00	0.00	0.00
FBti0018866	0.00	0.00	0.00	0.00	5.59	0.00
FBti0018867	0.00	0.00	0.00	0.00	0.00	0.00
FBti0018868	0.00	1.00	1.00	0.00	0.00	0.00
FBti0020008	5.42	4.75	0.00	5.86	0.00	0.00
FBti0019611	0.00	0.00	0.00	0.00	0.00	0.00
FBti0019612	0.00	0.00	0.00	2.98	2.89	6.17
FBti0020048	0.00	0.00	0.00	0.00	0.00	0.00
FBti0020059	0.00	0.00	0.09	0.00	7.72	5.87
FBti0020061	0.00	0.00	0.00	0.00	0.00	0.00
FBti0019617	0.00	0.00	0.00	0.00	0.00	0.00
RR48371_transposable	0.00	0.00	0.00	6.64	3.20	11.23
FBtr0346890	0.00	0.00	0.00	0.00	0.00	0.00
FBtr0346870	0.00	0.00	0.00	0.00	0.00	0.00
FBtr0346894	0.00	0.00	0.00	0.00	0.00	0.00
FBtr0346875	0.00	0.00	0.00	0.00	0.00	0.00
FBtr0346880	0.00	0.00	0.00	0.00	0.00	0.00
FBtr0346884	0.00	0.00	0.00	0.00	0.00	0.00
FBtr0346898	0.00	0.00	0.00	0.00	0.00	0.00
FBtr0301436	79.50	76.00	59.77	70.50	81.57	56.98
FBtr0330143	79.50	76.00	59.77	70.50	81.57	56.98
FBtr0344729	0.00	0.00	0.00	0.00	1.85	7.04
FBtr0344730	0.00	0.00	7.46	0.00	0.00	0.00
FBti0020201	0.00	0.00	0.00	4.14	0.00	0.00
FBti0019649	0.00	1.00	1.00	0.00	3.00	0.00
FBti0019655	0.00	0.00	0.00	0.00	0.00	0.00
FBti0059931	0.00	0.00	0.00	0.00	0.00	0.00
FBti0060983	0.00	0.00	0.00	0.00	0.00	0.00
FBti0061050	5.00	1.00	1.00	3.00	1.00	4.00
FBti0019554	375.50	490.08	308.53	1122.03	1187.07	1251.20
FBti0062015	201.22	159.35	122.21	346.36	445.58	481.94
FBti0062016	0.00	0.00	0.00	0.00	0.79	0.00
FBti0019523	29.93	19.73	37.99	31.54	42.70	39.38
FBti0062368	0.00	0.00	0.00	0.00	0.00	0.00
FBti0062480	61.15	42.52	36.01	46.18	76.07	53.58
FBti0062881	0.00	0.00	0.00	0.00	0.00	0.00
FBti0063113	3.00	7.00	4.00	0.00	0.00	0.00
FBti0063624	227.40	97.74	78.19	114.76	53.71	38.70
FBti0215380	0.00	0.00	0.00	0.00	15.89	0.00
FBti0018869	501.70	385.98	357.76	286.17	441.58	322.19
RR48327_transposable	18.30	11.55	11.95	41.71	46.18	47.97
RR48339_transposable	0.00	0.00	0.00	0.00	15.89	0.00
RR48390_transposable	8.80	5.50	8.36	5.33	5.15	11.65
FBti0020132	0.00	0.00	0.00	1.13	0.00	0.00
FBti0020165	7.96	16.88	9.35	8.29	3.04	6.02
FBti0020179	0.00	0.00	0.00	0.00	0.00	0.00
FBti0020186	0.00	0.00	0.00	0.00	0.00	0.00
FBti0019531	0.00	0.00	0.00	0.00	0.00	0.00
FBti0019380	0.00	1.85	0.00	13.74	12.68	5.82
FBti0019383	6.08	1.94	0.00	3.56	3.18	7.74
FBti0019390	0.00	0.00	0.00	0.00	0.00	0.00
FBti0019440	0.00	0.00	0.00	0.00	0.00	0.00
FBti0019462	0.00	0.00	0.00	4.96	6.28	6.35
FBti0059637	0.00	0.00	0.00	1.00	0.00	0.00
FBti0019086	2.26	0.00	0.00	0.00	3.02	0.00
FBti0059922	0.00	0.00	0.00	0.00	0.00	0.00
FBti0059923	0.00	0.86	0.81	1.79	0.00	0.00
FBti0019521	0.00	1.05	0.87	0.00	0.00	0.00
FBti0019704	0.00	0.00	0.00	1.34	0.00	0.00
FBti0061034	0.00	0.00	0.00	0.00	0.00	0.00
FBti0061035	0.00	0.00	0.00	0.00	0.00	0.00
FBti0061038	0.00	0.00	0.00	0.00	0.00	0.00
FBti0061139	0.00	0.00	0.00	0.00	0.00	0.00
FBti0061618	0.00	0.00	0.00	0.00	0.00	0.00
FBti0019566	0.00	0.00	1.74	1.62	0.00	0.00
FBti0019524	0.00	0.00	0.00	1.20	0.00	1.18
FBti0064192	0.00	0.00	0.00	0.00	0.00	0.00
FBti0019582	0.00	0.51	0.00	0.00	0.00	0.00
FBti0215280	0.00	0.00	0.00	10.57	7.45	19.77
FBti0215281	0.00	0.00	0.00	1.20	1.28	0.00
FBti0215282	2.00	0.00	0.00	3.19	3.25	9.13
FBti0215283	0.00	0.00	0.00	4.67	5.07	4.21
FBti0215381	0.00	0.00	0.00	0.00	0.00	0.00
FBti0018871	0.00	0.00	0.00	0.00	0.00	0.00
FBti0018872	0.00	0.00	0.00	6.77	12.53	6.18
FBti0018873	2.51	3.60	3.79	37.35	40.95	32.14
FBti0018874	0.00	0.35	0.00	0.00	0.00	0.00
FBti0020013	0.00	0.00	0.00	2.64	8.53	6.26
FBti0020015	2.20	0.00	1.00	0.00	0.00	1.00
FBti0020033	0.00	0.00	0.00	1.13	2.35	0.00
FBti0019614	0.00	0.00	1.22	0.00	0.00	0.00
FBti0020073	0.00	0.00	0.00	0.00	0.00	0.00
FBti0020082	0.00	0.00	1.43	0.00	0.00	0.00
FBti0020094	0.00	0.00	0.00	0.00	0.00	0.00
RR48311_transposable	0.00	0.00	0.00	4.67	5.07	4.21
RR48353_transposable	0.00	0.00	0.00	0.00	0.00	0.00
FBti0020072	0.00	4.33	2.60	0.00	0.00	0.00
FBtr0089229	444.33	264.24	69.16	216.44	5.11	281.25
FBtr0089233	28.85	106.69	108.10	45.40	55.31	53.65
FBtr0310651	103.30	53.41	267.86	134.42	385.88	91.27
FBtr0334626	58.53	55.67	39.87	15.75	61.69	42.83
FBtr0086577	31.50	40.00	35.00	39.00	41.50	30.50
FBtr0474126	31.50	40.00	35.00	39.00	41.50	30.50
FBtr0086599	13.32	0.00	0.00	0.00	0.00	0.00
FBtr0330055	0.00	0.00	0.00	0.00	0.00	0.00
FBtr0330056	29.68	42.00	29.00	49.00	50.00	45.00
FBtr0078854	20.21	23.03	9.27	24.52	28.81	9.52
FBtr0078855	21.03	0.00	19.72	29.37	0.00	0.00
FBtr0300474	18.71	11.94	6.19	15.74	19.35	11.51
FBtr0339395	16.43	23.24	49.05	66.37	73.54	48.77
FBtr0339397	31.62	56.79	21.77	0.00	37.30	56.20
FBtr0303603	0.00	0.00	0.00	1.84	0.00	2.00
FBtr0330144	0.00	0.00	0.00	1.84	0.00	2.00
FBtr0339322	35.00	40.00	34.00	21.32	35.00	24.01
FBtr0085746	3.87	6.13	11.17	0.00	3.38	9.22
FBtr0334508	35.13	39.87	40.83	23.00	26.62	17.78
FBtr0346869	0.00	0.00	0.00	0.00	0.00	0.00
FBtr0346889	0.00	0.00	0.00	0.00	0.00	0.00
FBtr0346893	0.00	0.00	0.00	0.00	0.00	0.00
FBtr0346897	0.00	0.00	0.00	0.00	0.00	0.00
FBtr0346901	0.00	0.00	0.00	0.00	0.00	0.00
FBtr0346879	0.00	0.00	0.00	0.00	0.00	0.00
FBtr0346883	0.00	0.00	0.00	0.00	0.00	0.00
FBtr0346887	0.00	0.00	0.00	0.00	0.00	0.00
FBtr0299660	16.55	16.10	10.42	3.40	25.31	9.65
FBtr0299661	47.98	36.10	43.21	43.59	37.89	19.21
FBtr0474081	43.47	44.80	37.37	36.01	42.79	44.14
FBtr0086348	0.00	0.00	0.00	0.00	0.00	0.00
FBtr0086355	0.00	0.00	0.00	0.00	0.00	0.00
FBtr0086363	0.00	0.00	0.00	0.00	0.00	0.00
FBtr0086408	0.00	0.00	0.00	0.00	0.00	0.00
FBtr0086345	0.00	0.00	0.00	0.00	0.00	0.00
FBtr0086346	0.00	0.00	0.00	0.00	0.00	0.00
FBtr0086347	0.00	0.00	0.00	0.00	0.00	0.00
FBtr0086349	0.00	0.00	0.00	0.00	0.00	0.00
FBtr0086350	0.00	0.00	0.00	0.00	0.00	0.00
FBtr0086351	0.00	0.00	0.00	0.00	0.00	0.00
FBtr0086352	0.00	0.00	0.00	0.00	0.00	0.00
FBtr0086353	0.00	0.00	0.00	0.00	0.00	0.00
FBtr0086354	0.00	0.00	0.00	0.00	0.00	0.00
FBtr0086356	0.00	0.00	0.00	0.00	0.00	0.00
FBtr0086357	0.00	0.00	0.00	0.00	0.00	0.00
FBtr0086358	0.00	0.00	0.00	0.00	0.00	0.00
FBtr0086359	0.00	0.00	0.00	0.00	0.00	0.00
FBtr0086360	0.00	0.00	0.00	0.00	0.00	0.00
FBtr0086361	0.00	0.00	0.00	0.00	0.00	0.00
FBtr0086362	0.00	0.00	0.00	0.00	0.00	0.00
FBtr0086364	0.00	0.00	0.00	0.00	0.00	0.00
FBtr0086365	0.00	0.00	0.00	0.00	0.00	0.00
FBtr0086366	0.00	0.00	0.00	0.00	0.00	0.00
FBtr0086367	0.00	0.00	0.00	0.00	0.00	0.00
FBtr0086368	0.00	0.00	0.00	0.00	0.00	0.00
FBtr0086369	0.00	0.00	0.00	0.00	0.00	0.00
FBtr0086370	0.00	0.00	0.00	0.00	0.00	0.00
FBtr0086371	0.00	0.00	0.00	0.00	0.00	0.00
FBtr0086372	0.00	0.00	0.00	0.00	0.00	0.00
FBtr0086373	0.00	0.00	0.00	0.00	0.00	0.00
FBtr0086374	0.00	0.00	0.00	0.00	0.00	0.00
FBtr0086375	0.00	0.00	0.00	0.00	0.00	0.00
FBtr0086376	0.00	0.00	0.00	0.00	0.00	0.00
FBtr0086377	0.00	0.00	0.00	0.00	0.00	0.00
FBtr0086378	0.00	0.00	0.00	0.00	0.00	0.00
FBtr0086379	0.00	0.00	0.00	0.00	0.00	0.00
FBtr0086380	0.00	0.00	0.00	0.00	0.00	0.00
FBtr0086381	0.00	0.00	0.00	0.00	0.00	0.00
FBtr0086382	0.00	0.00	0.00	0.00	0.00	0.00
FBtr0086383	0.00	0.00	0.00	0.00	0.00	0.00
FBtr0086384	0.00	0.00	0.00	0.00	0.00	0.00
FBtr0086385	0.00	0.00	0.00	0.00	0.00	0.00
FBtr0086386	0.00	0.00	0.00	0.00	0.00	0.00
FBtr0086387	0.00	0.00	0.00	0.00	0.00	0.00
FBtr0086388	0.00	0.00	0.00	0.00	0.00	0.00
FBtr0086389	0.00	0.00	0.00	0.00	0.00	0.00
FBtr0086390	0.00	0.00	0.00	0.00	0.00	0.00
FBtr0086391	0.00	0.00	0.00	0.00	0.00	0.00
FBtr0086392	0.00	0.00	0.00	0.00	0.00	0.00
FBtr0086393	0.00	0.00	0.00	0.00	0.00	0.00
FBtr0086394	0.00	0.00	0.00	0.00	0.00	0.00
FBtr0086395	0.00	0.00	0.00	0.00	0.00	0.00
FBtr0086396	0.00	0.00	0.00	0.00	0.00	0.00
FBtr0086397	0.00	0.00	0.00	0.00	0.00	0.00
FBtr0086398	0.00	0.00	0.00	0.00	0.00	0.00
FBtr0086399	0.00	0.00	0.00	0.00	0.00	0.00
FBtr0086400	0.00	0.00	0.00	0.00	0.00	0.00
FBtr0086401	0.00	0.00	0.00	0.00	0.00	0.00
FBtr0086402	0.00	0.00	0.00	0.00	0.00	0.00
FBtr0086403	0.00	0.00	0.00	0.00	0.00	0.00
FBtr0086404	0.00	0.00	0.00	0.00	0.00	0.00
FBtr0086405	0.00	0.00	0.00	0.00	0.00	0.00
FBtr0086406	0.00	0.00	0.00	0.00	0.00	0.00
FBtr0086407	0.00	0.00	0.00	0.00	0.00	0.00
FBtr0086409	0.00	0.00	0.00	0.00	0.00	0.00
FBtr0086410	0.00	0.00	0.00	0.00	0.00	0.00
FBtr0086411	0.00	0.00	0.00	0.00	0.00	0.00
FBtr0086412	0.00	0.00	0.00	0.00	0.00	0.00
FBtr0086413	0.00	0.00	0.00	0.00	0.00	0.00
FBtr0086414	0.00	0.00	0.00	0.00	0.00	0.00
FBtr0086415	0.00	0.00	0.00	0.00	0.00	0.00
FBtr0086416	0.00	0.00	0.00	0.00	0.00	0.00
FBtr0086417	0.00	0.00	0.00	0.00	0.00	0.00
FBtr0086418	0.00	0.00	0.00	0.00	0.00	0.00
FBtr0086419	0.00	0.00	0.00	0.00	0.00	0.00
FBtr0086420	0.00	0.00	0.00	0.00	0.00	0.00
FBtr0086421	0.00	0.00	0.00	0.00	0.00	0.00
FBtr0086422	0.00	0.00	0.00	0.00	0.00	0.00
FBtr0086423	0.00	0.00	0.00	0.00	0.00	0.00
FBtr0086424	0.00	0.00	0.00	0.00	0.00	0.00
FBtr0086425	0.00	0.00	0.00	0.00	0.00	0.00
FBtr0086426	0.00	0.00	0.00	0.00	0.00	0.00
FBtr0086427	0.00	0.00	0.00	0.00	0.00	0.00
FBtr0086428	0.00	0.00	0.00	0.00	0.00	0.00
FBtr0086429	0.00	0.00	0.00	0.00	0.00	0.00
FBtr0086430	0.00	0.00	0.00	0.00	0.00	0.00
FBtr0086431	0.00	0.00	0.00	0.00	0.00	0.00
FBtr0086432	0.00	0.00	0.00	0.00	0.00	0.00
FBtr0086433	0.00	0.00	0.00	0.00	0.00	0.00
FBtr0086434	0.00	0.00	0.00	0.00	0.00	0.00
FBtr0086435	0.00	0.00	0.00	0.00	0.00	0.00
FBtr0086436	0.00	0.00	0.00	0.00	0.00	0.00
FBtr0086437	0.00	0.00	0.00	0.00	0.00	0.00
FBtr0086438	0.00	0.00	0.00	0.00	0.00	0.00
FBtr0086439	0.00	0.00	0.00	0.00	0.00	0.00
FBtr0086440	0.00	0.00	0.00	0.00	0.00	0.00
FBtr0086441	0.00	0.00	0.00	0.00	0.00	0.00
FBtr0086442	0.00	0.00	0.00	0.00	0.00	0.00
FBtr0086443	0.00	0.00	0.00	0.00	0.00	0.00
FBtr0086444	0.00	0.00	0.00	0.00	0.00	0.00
FBtr0078789	527.00	554.98	455.17	418.00	498.00	401.16
FBtr0301640	0.00	12.02	7.83	0.00	0.00	4.84
FBtr0081624	11.00	14.00	14.50	8.50	15.50	5.00
FBtr0302398	11.00	14.00	14.50	8.50	15.50	5.00
FBtr0273406	1.00	0.00	0.00	0.00	0.00	0.00
FBtr0079243	67.00	45.00	48.00	19.00	11.34	13.00
FBtr0340167	0.00	0.00	0.00	0.00	7.66	0.00
FBtr0081350	61.00	30.00	102.00	10.00	12.00	20.00
FBtr0086514	12.00	8.00	22.00	2.00	2.00	3.00
FBtr0086562	1.00	0.00	0.00	0.00	0.00	0.00
FBtr0300592	0.00	0.00	0.00	0.00	1.00	0.00
FBtr0070437	191.30	267.28	216.47	292.76	338.82	206.94
FBtr0302447	14.42	2.49	5.13	26.08	15.84	11.59
FBtr0302448	81.92	65.66	82.40	72.35	74.37	104.75
FBtr0302449	5.37	5.57	0.00	11.81	8.98	6.72
FBtr0072754	208.38	143.84	164.57	98.14	122.27	75.17
FBtr0072755	468.44	440.72	344.04	346.86	441.38	342.32
FBtr0088871	276.11	224.86	131.23	339.93	300.29	604.45
FBtr0088872	2824.13	1186.08	2966.05	998.49	1912.91	2028.14
FBtr0113053	715.95	312.80	912.82	410.28	313.45	493.15
FBtr0339123	1711.16	1505.83	1568.34	1244.17	1079.66	1047.97
FBtr0339124	436.65	259.41	604.83	381.12	260.60	735.51
FBtr0339125	0.00	0.03	177.73	0.00	0.10	202.77
FBtr0089548	593.00	567.00	586.00	496.00	575.00	553.00
FBtr0080415	384.60	398.96	352.46	426.36	381.45	265.99
FBtr0305490	0.00	18.58	0.00	0.00	0.00	0.00
FBtr0305491	108.90	69.28	140.08	28.48	79.66	64.04
FBtr0333225	13.72	0.00	52.78	70.74	52.84	83.97
FBtr0344132	60.78	41.18	15.67	66.42	24.05	0.00
FBtr0080414	99.00	62.00	66.00	57.00	55.00	51.00
FBtr0080413	569.97	618.16	653.99	710.09	661.29	549.39
FBtr0100494	91.03	33.84	46.01	84.91	48.71	107.61
FBtr0072874	117.55	129.44	97.10	13.02	69.82	78.85
FBtr0332662	71.45	82.56	46.90	98.98	82.18	77.15
FBtr0310556	32.00	25.00	29.00	33.00	31.00	44.00
FBtr0088041	0.00	0.00	0.00	0.00	0.00	0.00
FBtr0088042	185.07	174.78	187.18	147.22	188.67	171.24
FBtr0346629	63.93	49.22	44.82	52.78	40.33	40.76
FBtr0087732	998.00	641.00	1076.00	486.00	538.00	944.00
FBtr0087612	0.00	0.00	0.00	0.00	0.00	0.00
FBtr0087613	0.00	0.00	0.00	31.25	19.45	0.00
FBtr0087614	32.36	72.33	55.07	69.45	48.10	83.39
FBtr0305592	1011.64	801.67	853.93	721.29	941.45	803.61
FBtr0075559	967.79	582.42	1130.54	501.44	611.14	795.05
FBtr0075560	44.30	123.96	31.31	79.23	89.86	29.59
FBtr0331933	558.91	675.62	266.15	524.33	720.01	708.36
FBtr0299880	37.71	50.75	38.12	63.00	49.00	14.98
FBtr0299881	0.00	0.00	0.00	0.00	0.00	0.00
FBtr0299882	41.29	20.23	36.18	0.00	0.00	35.02
FBtr0301725	0.00	0.02	36.69	0.00	0.00	0.00
FBtr0077830	328.81	213.32	219.79	195.85	291.49	263.25
FBtr0077831	707.19	731.52	733.37	726.03	647.21	485.75
FBtr0330657	0.00	26.16	38.84	25.11	22.30	0.00
FBtr0088676	182.00	155.00	136.00	111.00	130.00	105.00
FBtr0075565	23.62	27.05	33.18	20.76	32.40	25.56
FBtr0075566	205.38	165.95	160.82	152.24	214.60	146.44
FBtr0072060	106.00	88.00	90.00	63.00	56.00	52.00
FBtr0085241	1146.00	1002.00	919.00	859.00	940.00	817.00
FBtr0070216	1035.21	884.42	771.57	667.91	747.36	757.76
FBtr0070217	267.79	207.58	170.43	156.58	268.64	135.24
FBtr0070218	0.00	0.00	0.00	13.51	0.00	0.00
FBtr0073833	71.20	44.86	39.94	55.72	59.06	33.55
FBtr0301044	523.30	408.03	352.15	214.29	281.06	264.65
FBtr0301045	357.75	219.83	115.45	0.00	0.00	226.66
FBtr0301046	0.00	0.00	0.00	0.00	0.00	0.00
FBtr0303292	301.32	247.17	223.89	299.48	298.13	167.59
FBtr0309245	173.37	201.21	176.21	168.93	163.70	181.24
FBtr0309246	239.31	142.17	237.02	98.08	68.78	201.67
FBtr0340444	0.01	98.83	139.19	258.82	296.17	0.00
FBtr0340445	100.74	106.90	105.15	50.68	106.10	63.64
FBtr0083154	3985.00	2916.00	4081.00	2189.00	2792.00	2570.00
FBtr0345258	15.00	16.00	23.00	12.00	12.00	16.00
FBtr0083151	1514.93	1211.90	1108.95	1162.00	1408.97	950.00
FBtr0433535	33.07	44.10	55.05	0.00	11.03	0.00
FBtr0083150	21.00	12.00	23.00	10.00	26.00	7.00
FBtr0074789	752.00	573.00	589.00	458.00	501.00	467.00
FBtr0071294	56.86	123.21	109.19	34.79	132.67	6.57
FBtr0071295	29.80	51.69	44.09	6.02	90.40	0.00
FBtr0071296	106.16	40.41	83.63	121.83	71.01	186.82
FBtr0071297	52.03	17.21	35.53	22.52	46.33	0.00
FBtr0071298	240.63	297.93	81.45	136.56	116.47	279.66
FBtr0112965	24.04	0.00	11.85	23.96	0.00	10.95
FBtr0309254	89.35	22.67	277.18	173.70	93.32	128.16
FBtr0309255	0.09	36.80	0.07	0.61	28.77	0.89
FBtr0333808	84.03	56.09	0.00	28.02	28.03	55.94
FBtr0082114	360.00	323.00	270.00	262.00	312.00	277.00
FBtr0084496	85.71	57.69	45.16	56.37	80.84	56.85
FBtr0305039	190.65	161.14	179.37	129.07	151.01	160.45
FBtr0305040	0.00	0.00	0.00	0.00	0.00	0.00
FBtr0335244	9.64	14.17	13.47	8.56	11.15	9.70
FBtr0089488	581.99	491.76	458.14	393.21	572.00	583.00
FBtr0089489	8.01	28.24	94.86	86.79	0.00	0.00
FBtr0084252	143.77	98.96	50.56	30.52	56.23	30.18
FBtr0084253	351.78	277.44	340.08	198.48	257.77	248.82
FBtr0301866	19.45	10.61	15.35	0.00	0.00	0.00
FBtr0084103	189.00	157.00	180.00	126.00	127.00	146.00
FBtr0086951	53.00	47.00	45.00	38.00	56.00	36.00
FBtr0071285	68.81	56.68	30.18	63.78	68.09	33.34
FBtr0309872	24.19	24.32	48.82	17.22	23.91	37.66
FBtr0070946	40.00	0.00	0.00	4.00	0.00	0.00
FBtr0070947	0.00	23.00	18.00	0.00	3.00	3.00
FBtr0076208	664.00	592.00	581.00	709.00	708.00	611.00
FBtr0331179	0.00	0.00	0.00	0.00	0.00	0.00
FBtr0087766	17.68	25.74	11.85	11.16	14.86	10.16
FBtr0300286	438.32	393.26	258.15	293.84	319.14	256.84
FBtr0301807	4.28	11.16	8.90	15.71	8.90	7.27
FBtr0301808	138.72	99.84	81.10	88.29	90.10	61.73
FBtr0071622	256.51	196.02	221.20	161.95	180.38	148.28
FBtr0071623	49.49	112.98	79.80	27.05	58.62	82.72
FBtr0330232	0.00	0.00	0.00	0.00	0.00	0.00
FBtr0081978	1951.00	1683.00	1527.00	1335.00	1396.00	1489.00
FBtr0273257	736.32	699.42	713.78	706.63	767.70	467.38
FBtr0334454	220.68	161.58	188.22	188.37	156.30	328.62
FBtr0299754	9.23	0.00	0.00	1.29	0.00	1.12
FBtr0299755	20.48	14.28	10.61	11.56	18.23	4.82
FBtr0299756	182.08	165.05	198.03	185.20	199.94	224.10
FBtr0299757	8.11	10.93	10.47	21.13	16.92	11.59
FBtr0299758	59.77	84.68	77.04	60.23	59.49	46.33
FBtr0299759	11.25	0.00	0.00	0.78	0.00	0.79
FBtr0299760	4.81	0.00	0.00	1.19	0.00	1.24
FBtr0299761	0.00	15.49	0.00	0.00	0.00	0.00
FBtr0299762	13.01	0.00	20.20	0.00	0.00	0.00
FBtr0299763	377.27	382.94	367.89	320.01	364.11	283.01
FBtr0299764	333.45	299.97	320.95	292.06	346.10	164.32
FBtr0299765	5.22	11.21	4.80	5.00	10.33	9.59
FBtr0303100	94.23	76.71	34.83	73.54	91.05	99.38
FBtr0306698	118.09	161.73	103.18	101.00	141.83	80.73
FBtr0300351	62.74	10.97	0.00	53.34	0.00	0.00
FBtr0307015	49.18	0.95	0.00	16.41	0.00	0.00
FBtr0307016	81.75	117.47	150.48	108.42	152.04	59.05
FBtr0339643	78.86	8.11	6.98	58.49	19.00	142.33
FBtr0339644	19.53	0.45	0.00	9.81	0.00	0.00
FBtr0339645	114.48	185.93	150.55	73.71	197.61	95.69
FBtr0339646	39.48	94.12	72.99	49.82	81.35	59.92
FBtr0300596	1290.13	1019.43	1017.98	714.80	914.64	758.24
FBtr0300597	263.94	322.39	322.13	336.56	278.57	469.32
FBtr0300598	2180.23	1080.67	1804.75	566.71	783.75	867.42
FBtr0340016	588.71	327.51	594.14	141.94	226.05	180.02
FBtr0076405	3137.00	2709.00	2446.00	2334.00	2763.00	2000.00
FBtr0085772	7087.39	5256.78	6243.30	5090.37	6083.81	7731.62
FBtr0085773	15.21	30.32	21.65	11.21	19.60	3.14
FBtr0085774	0.00	0.00	0.00	0.00	0.00	0.00
FBtr0305121	99.96	63.32	53.58	22.75	19.87	25.79
FBtr0306237	1347.44	1210.58	906.47	2075.67	2679.71	3042.44
FBtr0084432	406.75	600.52	366.56	495.94	616.50	319.85
FBtr0305982	14.15	4.84	7.76	12.39	18.29	4.29
FBtr0333777	1012.10	532.63	667.69	527.67	489.22	877.86
FBtr0073372	167.00	155.00	161.00	131.00	116.00	92.00
FBtr0083727	411.17	245.50	276.30	168.76	234.89	365.27
FBtr0083728	2542.90	1866.58	1698.76	1480.24	1480.40	1631.86
FBtr0346155	3.93	7.92	3.93	0.00	7.71	11.88
FBtr0082931	1886.23	1536.06	1391.59	1159.61	1519.91	1347.28
FBtr0082932	43.19	41.89	45.29	53.91	48.87	76.01
FBtr0303795	257.58	127.05	237.12	191.48	199.22	198.71
FBtr0072339	1713.30	1143.08	1113.03	876.65	1073.51	1288.69
FBtr0072340	1059.70	776.92	809.97	764.35	765.49	926.31
FBtr0080167	196.63	188.93	218.99	148.23	122.17	117.83
FBtr0110872	1103.06	972.81	910.29	825.48	843.90	663.69
FBtr0305994	110.30	46.26	61.71	18.29	29.93	18.48
FBtr0079481	162.00	160.00	167.00	210.00	199.00	120.00
FBtr0083063	2916.00	2212.00	2077.00	1668.00	1973.00	2033.00
FBtr0089186	11186.58	9480.52	8756.74	7500.96	8881.73	8263.32
FBtr0333672	17.63	17.79	30.74	17.32	17.83	20.46
FBtr0344754	371.79	214.69	266.52	250.73	235.44	335.23
FBtr0075446	182.00	219.00	237.00	219.00	237.00	181.00
FBtr0071438	1259.08	945.45	751.77	642.50	775.83	903.00
FBtr0332896	7.92	10.26	12.94	0.00	0.00	0.00
FBtr0343981	0.00	1.29	1.29	3.50	1.17	0.00
FBtr0082180	15.82	10.20	7.20	30.00	36.00	18.57
FBtr0113408	0.00	0.00	0.00	0.00	0.00	0.00
FBtr0333823	26.18	10.80	9.80	0.00	0.00	4.43
FBtr0085539	337.58	236.64	159.93	174.50	160.75	233.11
FBtr0085540	1117.47	893.13	838.14	633.09	827.41	755.34
FBtr0085541	2011.95	1606.23	1529.93	1152.41	1276.84	1414.55
FBtr0301978	37.00	39.00	32.00	46.00	47.00	30.00
FBtr0089673	36.39	47.43	34.06	0.00	47.34	47.11
FBtr0340243	0.00	9.57	20.47	0.00	4.66	3.89
FBtr0340244	51.61	0.00	13.48	40.00	0.00	0.00
FBtr0079299	84.00	80.00	85.00	51.00	58.00	49.00
FBtr0306679	477.04	479.08	446.09	275.66	347.25	387.83
FBtr0332488	291.88	224.40	253.51	255.39	365.05	401.27
FBtr0332489	54.08	23.52	44.40	63.95	37.70	31.90
FBtr0089146	0.00	0.00	0.00	0.00	0.00	0.00
FBtr0089147	16.49	0.00	0.00	16.47	0.00	16.45
FBtr0089148	139.66	170.57	112.84	126.18	92.86	66.36
FBtr0089149	11.90	0.00	11.88	0.00	0.00	0.00
FBtr0089150	0.00	0.00	0.00	0.00	0.00	0.00
FBtr0308247	551.95	461.43	509.28	309.36	443.14	485.19
FBtr0074795	1920.58	1613.65	1090.25	1027.70	1315.26	1506.15
FBtr0335155	91.49	124.79	148.63	59.60	217.42	228.64
FBtr0335156	0.00	22.13	6.39	0.00	5.97	15.58
FBtr0335157	430.93	323.43	578.72	376.71	514.35	649.62
FBtr0083381	34.54	62.88	39.14	42.68	69.26	46.76
FBtr0083382	67.53	43.90	39.94	63.93	43.57	65.97
FBtr0083383	11.66	20.80	13.01	8.00	10.52	19.94
FBtr0083384	39.33	27.18	26.01	2.41	27.19	34.41
FBtr0083385	0.00	4.00	0.00	0.00	0.00	0.00
FBtr0330709	11.66	20.80	13.01	8.00	10.52	19.94
FBtr0346764	11.66	20.80	13.01	8.00	10.52	19.94
FBtr0415463	10.37	0.00	10.16	30.80	11.20	6.99
FBtr0415464	0.01	0.00	0.11	7.93	53.98	10.41
FBtr0415465	3.25	1.63	1.62	3.25	3.25	1.63
FBtr0082910	153.97	139.85	133.77	79.64	148.68	115.95
FBtr0112896	8.38	0.00	0.00	8.94	0.00	8.01
FBtr0307076	0.24	0.00	0.00	0.00	0.00	0.00
FBtr0307077	121.10	101.76	74.27	47.60	40.33	49.72
FBtr0337096	13.04	9.39	9.96	21.82	6.99	15.32
FBtr0337097	11.28	0.00	0.00	0.00	0.00	0.00
FBtr0075357	139.17	117.47	91.21	103.14	159.67	92.89
FBtr0112790	37.12	37.78	21.27	21.73	29.82	31.74
FBtr0330130	26.68	37.75	40.11	14.45	46.17	18.76
FBtr0330131	5.84	9.60	12.53	2.39	4.04	8.82
FBtr0330132	9.48	13.35	10.62	1.52	8.52	4.55
FBtr0330133	21.68	32.51	48.62	23.26	25.89	32.75
FBtr0330134	28.61	28.06	30.28	27.49	17.65	34.22
FBtr0330135	53.69	47.04	27.77	20.42	42.97	18.55
FBtr0330136	101.63	87.12	103.72	147.09	79.97	154.09
FBtr0345369	18.10	19.32	14.87	12.50	27.29	19.62
FBtr0075819	194.00	194.00	211.00	136.00	147.00	184.00
FBtr0074073	147.71	105.24	0.03	116.12	228.51	209.87
FBtr0100142	93.65	103.06	149.20	72.51	13.85	60.35
FBtr0332497	296.65	316.70	359.77	220.37	183.63	195.78
FBtr0085897	216.00	238.00	213.94	312.03	390.15	325.05
FBtr0100324	0.00	0.00	3.06	9.97	4.85	7.95
FBtr0074897	354.01	284.50	283.31	326.00	190.99	327.38
FBtr0304746	171.99	191.50	185.69	0.00	270.01	63.62
FBtr0301701	12.98	3.99	0.00	0.85	15.97	0.00
FBtr0305501	59.67	45.36	37.26	12.34	38.66	56.91
FBtr0330066	22.36	31.66	30.06	66.72	23.36	0.00
FBtr0330067	12.98	3.99	0.00	0.85	15.97	0.00
FBtr0333358	0.00	0.00	15.68	14.24	15.04	53.09
FBtr0078413	576.42	514.39	509.38	413.05	536.85	558.64
FBtr0078414	0.00	110.91	0.00	0.00	0.00	533.63
FBtr0333126	3656.58	2298.70	2830.62	1601.95	1961.15	1916.73
FBtr0084904	391.60	270.48	315.40	367.86	333.12	261.48
FBtr0301963	240.20	208.76	236.80	374.07	344.94	266.76
FBtr0071143	488.30	408.55	551.00	173.88	171.43	173.36
FBtr0345982	10.70	21.45	0.00	64.12	96.57	53.64
FBtr0072667	203.00	141.00	139.00	140.00	174.00	141.00
FBtr0079640	144.00	128.00	136.00	100.00	92.28	133.00
FBtr0346463	0.00	0.00	0.00	0.00	11.72	0.00
FBtr0076915	1961.36	1503.39	2023.24	2179.38	2619.01	3044.16
FBtr0076916	85.64	68.61	72.76	127.62	162.99	123.84
FBtr0076914	77.68	46.99	157.60	0.00	0.00	0.00
FBtr0301218	87.32	54.01	63.40	104.00	156.00	150.00
FBtr0076925	3.00	2.00	1.00	0.00	2.00	2.00
FBtr0076591	505.00	273.00	463.00	252.00	307.00	502.00
FBtr0076913	3.00	2.00	3.00	4.00	10.00	4.08
FBtr0345590	0.00	0.00	0.00	0.00	0.00	1.92
FBtr0082780	613.75	509.87	491.15	534.46	613.02	605.39
FBtr0300486	0.00	0.00	7.76	47.68	40.68	10.86
FBtr0335223	15.25	3.13	17.09	6.86	10.30	3.75
FBtr0079685	1743.51	1208.85	1083.10	1094.29	1205.91	1081.48
FBtr0333416	223.49	209.15	141.90	95.71	124.09	152.52
FBtr0085845	461.00	412.00	393.00	231.00	281.00	307.00
FBtr0087488	80.00	60.00	56.00	0.00	0.00	7.05
FBtr0345529	0.00	0.00	0.00	72.00	96.00	75.95
FBtr0073211	818.00	687.00	698.00	895.00	1005.00	867.00
FBtr0330329	218.21	183.35	170.26	143.66	182.16	173.51
FBtr0330330	0.00	0.00	0.00	0.00	0.00	0.00
FBtr0330331	0.00	0.00	0.00	0.00	0.00	0.00
FBtr0330332	114.79	133.65	86.74	97.34	115.84	120.49
FBtr0081144	210.23	296.65	156.82	90.99	60.11	0.00
FBtr0081145	193.16	119.46	140.35	171.91	261.11	67.85
FBtr0336842	223.61	203.89	213.83	316.11	340.79	454.15
FBtr0089948	0.00	0.00	0.00	0.00	0.00	0.00
FBtr0114603	318.67	213.62	233.55	163.42	169.86	171.53
FBtr0329952	0.00	4.55	4.21	4.94	21.70	0.00
FBtr0345720	551.33	470.83	410.25	294.64	443.43	503.47
FBtr0071607	89.00	67.00	66.00	49.00	72.00	106.00
FBtr0071606	113.33	75.33	75.19	60.33	22.72	52.78
FBtr0342891	170.67	206.67	164.81	147.67	249.28	189.22
FBtr0079500	32.69	17.76	30.20	14.29	11.86	34.04
FBtr0110767	137.91	138.73	231.61	271.62	249.69	432.70
FBtr0305673	579.09	302.27	655.39	474.38	570.31	738.30
FBtr0079155	2723.00	2523.00	3151.00	3635.00	4682.00	5212.00
FBtr0079156	783.41	842.56	818.04	921.61	1094.39	1092.94
FBtr0079157	160.59	83.44	83.96	82.39	154.61	175.06
FBtr0342618	0.00	0.00	0.00	0.00	0.00	0.00
FBtr0079716	202.00	217.00	270.00	266.00	347.00	309.00
FBtr0080158	1580.67	2100.42	1688.44	2471.65	2981.43	2526.96
FBtr0344020	154.33	158.58	99.56	267.35	294.57	239.04
FBtr0080270	864.00	801.00	749.00	1404.00	1676.00	1297.00
FBtr0081054	12657.78	13062.75	17885.62	11398.30	16562.78	20078.22
FBtr0340581	2153.22	2295.25	3060.38	3844.70	3849.22	7589.78
FBtr0087082	3475.37	3722.71	3820.71	3101.49	4387.00	3541.00
FBtr0345494	282.63	237.29	272.29	2.51	0.00	0.00
FBtr0087081	2551.07	2573.90	2712.93	4121.88	5470.50	5289.06
FBtr0345493	249.93	149.10	159.07	326.12	241.50	484.94
FBtr0091496	138.01	133.07	121.22	192.15	219.67	221.90
FBtr0303024	31.99	16.93	35.78	48.85	74.33	98.10
FBtr0087080	2830.00	2745.00	3036.00	3073.00	3586.00	4438.00
FBtr0110768	2133.00	1968.00	2941.00	1203.00	1103.00	893.00
FBtr0072943	947.00	929.00	1114.00	1063.00	1405.00	1753.00
FBtr0073182	64.64	77.72	60.37	84.49	98.52	91.21
FBtr0346805	574.36	518.28	514.63	726.51	918.48	695.79
FBtr0077021	4.00	5.00	3.00	0.00	0.00	0.00
FBtr0075038	618.08	549.00	943.40	719.98	1037.00	1167.88
FBtr0308781	15.92	0.00	5.60	23.02	0.00	5.12
FBtr0084561	1857.00	1759.00	2055.00	1666.00	2319.00	3006.00
FBtr0310089	1.00	0.00	0.00	0.00	0.00	0.00
FBtr0085609	218.00	172.69	192.00	153.59	186.00	136.93
FBtr0085610	0.00	14.31	0.00	10.41	0.00	17.07
FBtr0079077	320.00	234.00	196.00	305.00	409.00	325.00
FBtr0071051	289.00	292.00	319.00	389.00	295.00	269.00
FBtr0088699	187.33	58.79	109.19	65.84	153.08	157.06
FBtr0088700	816.87	375.90	423.93	305.30	406.17	458.52
FBtr0088701	628.81	339.82	254.50	723.91	713.04	919.22
FBtr0100426	408.15	213.29	189.41	93.88	191.02	148.70
FBtr0100427	144.70	151.22	132.77	57.75	83.98	92.98
FBtr0100428	0.00	0.00	0.00	0.00	0.00	0.00
FBtr0100429	29.69	0.00	60.15	21.51	30.69	62.82
FBtr0100430	22.82	49.11	14.84	33.11	0.00	12.34
FBtr0100431	1401.86	1552.62	1858.45	1311.88	1451.35	1839.40
FBtr0333001	124.77	113.25	120.75	216.84	355.66	210.97
FBtr0083798	79.63	63.92	49.29	38.51	32.73	22.55
FBtr0083797	86.37	77.08	41.71	109.49	135.27	77.45
FBtr0083789	112.00	89.00	68.00	52.00	76.00	85.00
FBtr0083790	331.00	268.00	293.00	232.00	232.00	213.00
FBtr0083791	37.00	43.00	43.00	34.00	39.00	38.00
FBtr0086029	1527.00	1176.00	1213.00	1444.00	1588.00	1491.00
FBtr0071519	10008.00	8544.00	6932.00	7169.00	8216.00	11381.00
FBtr0070822	1130.37	482.23	0.00	2307.50	2663.08	2473.22
FBtr0070823	1647.66	1704.90	1342.02	926.79	959.02	878.10
FBtr0100662	517.26	0.00	145.12	0.00	0.00	0.00
FBtr0100663	6916.71	7019.53	6748.86	3675.71	4727.91	6599.68
FBtr0345894	0.00	4.34	0.00	0.00	0.00	0.00
FBtr0078478	7226.05	6158.45	6073.16	4887.71	5625.45	6271.29
FBtr0334090	564.95	499.55	474.84	537.29	473.55	648.71
FBtr0082785	3131.63	2769.21	2506.47	2791.69	3133.28	3416.13
FBtr0082786	1375.57	1140.63	986.00	1161.10	1330.03	1106.66
FBtr0346242	94.80	77.15	29.53	47.21	100.69	59.21
FBtr0083143	941.00	623.00	358.00	386.00	476.00	363.00
FBtr0089209	139.00	108.00	116.00	131.00	113.00	139.00
FBtr0070343	0.00	1.52	15.40	91.42	0.00	103.38
FBtr0070344	0.00	55.18	50.56	53.87	179.03	61.12
FBtr0070345	204.80	245.27	232.98	147.17	230.14	176.51
FBtr0303048	1965.12	1652.43	1658.38	1392.84	1640.27	1291.16
FBtr0310657	109.69	48.40	16.57	58.95	0.00	8.82
FBtr0310658	0.00	0.00	0.00	299.00	289.62	491.02
FBtr0310659	447.47	460.17	198.26	0.00	0.00	0.00
FBtr0333801	47.87	31.95	31.84	73.72	20.88	96.10
FBtr0333802	0.00	0.00	0.00	0.00	0.00	42.89
FBtr0083380	361.00	331.00	380.00	441.00	447.00	322.00
FBtr0080555	85.90	82.99	55.24	156.20	183.51	126.42
FBtr0343668	65.10	61.01	71.76	30.80	7.49	7.58
FBtr0083174	163.67	103.23	115.77	134.00	112.34	96.47
FBtr0334591	6.33	12.77	6.23	0.00	12.66	6.53
FBtr0083373	196.00	121.00	242.00	80.00	93.00	93.00
FBtr0083991	1056.00	1155.00	1040.00	1018.00	1089.00	851.00
FBtr0081971	57.00	46.00	36.00	33.00	47.00	24.00
FBtr0080289	0.00	0.00	0.00	0.00	0.00	0.00
FBtr0345286	0.00	0.00	0.00	0.00	0.00	0.00
FBtr0080287	87.00	55.00	77.00	77.00	74.00	71.00
FBtr0310380	5.53	0.00	15.34	0.00	0.00	4.86
FBtr0310381	0.00	0.00	0.00	0.00	0.00	4.93
FBtr0310382	36.67	59.28	20.60	0.00	21.99	16.74
FBtr0310383	0.00	0.00	0.00	11.61	0.00	1.30
FBtr0310384	52.92	44.15	35.66	34.05	37.24	23.86
FBtr0081807	15.82	0.00	38.50	10.87	9.19	51.74
FBtr0100368	68.27	59.75	60.43	37.99	72.38	23.36
FBtr0334315	71.90	73.25	41.07	76.14	81.43	35.91
FBtr0074510	61.50	58.50	43.00	41.50	55.00	44.50
FBtr0339540	61.50	58.50	43.00	41.50	55.00	44.50
FBtr0083160	109.76	113.30	119.14	62.07	51.33	66.83
FBtr0334629	0.00	0.00	0.00	0.00	0.00	0.00
FBtr0339398	203.24	170.70	105.86	178.93	217.67	130.17
FBtr0301083	55.10	59.34	41.02	67.25	75.56	57.11
FBtr0301084	23.90	34.66	22.98	13.75	17.44	8.89
FBtr0070299	0.00	19.68	0.00	0.00	0.00	0.00
FBtr0070300	0.00	0.00	0.05	0.00	164.74	117.82
FBtr0100557	33.66	0.00	0.00	0.00	0.00	21.19
FBtr0305497	20.66	0.00	0.00	0.00	7.98	5.12
FBtr0305498	6.36	12.01	17.33	0.00	15.59	0.00
FBtr0305499	193.72	129.18	184.18	148.14	93.30	126.69
FBtr0307895	0.00	0.00	0.00	0.00	0.00	0.00
FBtr0309961	21.70	13.98	8.65	25.41	16.87	3.37
FBtr0309962	0.00	0.00	0.00	0.00	0.00	0.00
FBtr0309963	7.43	0.00	0.00	0.00	0.00	0.00
FBtr0309965	0.00	44.12	23.00	55.52	54.39	33.05
FBtr0339272	277.17	370.79	272.17	244.07	330.89	259.28
FBtr0339273	0.00	4.35	0.00	0.00	0.00	0.00
FBtr0339274	33.05	33.89	40.62	14.15	24.24	29.48
FBtr0479739	42.26	0.00	0.00	13.71	0.00	0.00
FBtr0080573	734.00	639.00	678.00	499.00	581.00	504.00
FBtr0331627	0.00	0.00	0.00	0.00	0.00	0.00
FBtr0072320	147.68	148.00	174.38	181.50	248.00	225.49
FBtr0343487	13.32	0.00	8.62	17.50	0.00	44.51
FBtr0076161	368.92	454.21	377.57	360.52	244.31	184.95
FBtr0331829	155.08	37.79	145.43	136.48	227.69	226.05
FBtr0086111	27.23	14.55	21.70	23.95	14.49	20.33
FBtr0086112	69.58	63.50	105.05	46.52	78.39	56.57
FBtr0086113	126.97	148.41	72.55	109.57	161.63	124.77
FBtr0330252	27.23	14.55	21.70	23.95	14.49	20.33
FBtr0075190	115.98	98.21	154.84	105.01	175.00	227.47
FBtr0075191	68.02	16.79	43.16	35.99	0.00	19.53
FBtr0075192	792.00	768.00	820.00	1072.00	1027.00	750.00
FBtr0110846	0.00	0.00	0.00	0.00	0.00	0.00
FBtr0110847	0.00	0.00	0.00	0.00	0.00	0.00
FBtr0075193	316.00	305.00	284.00	404.00	390.00	256.00
FBtr0082821	49.00	50.00	43.00	52.00	60.00	41.00
FBtr0082845	252.00	141.00	255.00	152.00	140.00	139.00
FBtr0087482	453.00	416.00	417.00	527.00	506.00	387.00
FBtr0100589	23626.84	13682.79	23299.95	9918.96	11120.22	15435.92
FBtr0100590	205.11	53.25	101.06	164.18	82.45	110.64
FBtr0100591	1.57	1.35	20.84	22.14	34.04	87.58
FBtr0100593	54.18	60.95	80.02	19.56	13.57	2.55
FBtr0100594	349.55	290.36	478.27	181.46	271.10	376.17
FBtr0006151	1.57	1.35	20.84	22.14	34.04	87.58
FBtr0100187	54.18	60.95	80.02	19.56	13.57	2.55
FBtr0343699	0.00	0.00	0.00	0.00	0.00	0.00
FBtr0113421	370.00	268.00	309.00	205.00	264.00	176.00
FBtr0084282	888.58	557.46	644.10	630.60	909.84	826.02
FBtr0084283	627.84	554.30	592.85	401.72	501.14	473.61
FBtr0084284	284.63	186.79	157.41	160.18	205.43	217.68
FBtr0308848	401.79	434.25	299.32	281.54	192.82	168.17
FBtr0334561	35.16	60.21	41.32	68.96	32.77	18.52
FBtr0082545	767.00	704.00	751.00	795.00	861.00	616.00
FBtr0075895	261.12	180.42	243.64	138.88	230.27	154.98
FBtr0075896	185.98	138.98	134.38	211.12	146.07	201.33
FBtr0346531	18.90	12.60	18.98	0.00	12.66	12.69
FBtr0089050	216.00	228.00	165.00	161.00	170.00	144.00
FBtr0085581	10.61	43.00	18.86	0.01	57.00	44.00
FBtr0334658	32.39	0.00	19.14	49.99	0.00	0.00
FBtr0082055	38.42	58.93	29.05	47.68	62.09	43.43
FBtr0082056	61.58	43.07	45.95	42.32	24.91	35.57
FBtr0076317	0.00	0.00	0.00	0.00	0.00	0.00
FBtr0076318	0.00	0.00	0.00	0.00	0.00	0.00
FBtr0076319	37.39	14.03	0.00	11.08	0.00	0.00
FBtr0076320	0.00	0.00	0.00	0.00	0.00	0.00
FBtr0076321	252.47	322.14	184.54	147.37	301.30	202.99
FBtr0076322	374.35	363.32	215.38	427.41	300.10	399.57
FBtr0076323	0.25	17.93	71.19	21.73	64.54	27.26
FBtr0076324	0.00	0.00	0.00	0.00	0.00	0.00
FBtr0076325	0.00	0.00	121.79	0.03	67.78	46.05
FBtr0076326	0.00	0.00	0.00	0.00	0.00	0.00
FBtr0076327	0.00	0.00	0.00	0.00	0.00	0.00
FBtr0301228	15.98	2.42	7.85	0.00	6.09	5.94
FBtr0331848	197.56	157.16	108.25	66.38	43.19	40.18
FBtr0078348	259.43	246.54	237.58	183.94	249.41	230.83
FBtr0078349	26.42	0.00	0.00	8.10	0.00	17.55
FBtr0078350	37.71	0.00	0.00	30.53	29.64	0.00
FBtr0330156	95.43	96.46	117.42	70.43	84.96	75.62
FBtr0075251	1497.39	1230.78	1370.28	1611.58	1753.11	1385.58
FBtr0075252	170.61	242.22	105.72	86.42	85.89	66.42
FBtr0273391	146.10	205.00	171.41	169.76	154.63	159.82
FBtr0310000	64.89	13.10	102.80	18.70	56.80	58.53
FBtr0310001	234.83	195.81	128.33	223.22	201.24	173.15
FBtr0474641	42.18	16.09	7.46	14.32	22.33	15.50
FBtr0073937	1997.51	2203.17	1891.15	906.22	1083.00	874.23
FBtr0305582	29.49	14.83	8.85	9.48	0.00	17.77
FBtr0333658	0.00	0.00	0.00	10.30	0.00	0.00
FBtr0073938	186.00	172.00	245.00	165.00	227.00	400.00
FBtr0070832	6.00	7.00	2.00	2.00	0.00	1.00
FBtr0073688	10.62	18.82	4.51	9.10	12.34	20.77
FBtr0073689	65.73	15.94	25.18	47.92	13.60	23.16
FBtr0333176	27.64	55.24	56.32	21.98	48.06	42.07
FBtr0079703	209.67	185.00	169.53	145.89	95.69	116.36
FBtr0079704	269.33	281.86	230.12	159.38	241.20	190.77
FBtr0302160	0.00	0.00	0.00	3.25	3.11	0.00
FBtr0340242	0.00	18.14	23.35	44.48	0.00	16.87
FBtr0075417	740.30	620.19	522.95	411.49	485.08	541.26
FBtr0075418	343.70	269.56	279.27	239.38	179.25	264.63
FBtr0075419	52.61	55.07	25.12	40.87	64.08	16.86
FBtr0075420	20.39	24.18	6.51	54.07	86.70	64.77
FBtr0308819	0.00	0.00	14.15	5.19	9.88	9.47
FBtr0075421	0.00	0.00	0.00	0.00	0.00	0.00
FBtr0075422	294.38	295.75	226.74	213.03	335.57	365.60
FBtr0331172	4.62	4.25	4.26	11.97	4.43	4.40
FBtr0087428	65.58	112.83	137.98	58.53	69.62	127.66
FBtr0303760	13.79	18.38	0.00	13.39	11.57	0.00
FBtr0303761	56.19	0.00	27.91	28.10	27.92	0.00
FBtr0303762	97.44	64.80	51.11	85.97	85.88	36.34
FBtr0070913	661.00	450.00	657.00	405.00	394.00	345.00
FBtr0074030	790.59	696.13	931.24	420.00	496.23	534.25
FBtr0332590	0.00	0.00	7.43	0.00	0.00	0.00
FBtr0346181	22.41	33.87	22.33	0.00	18.77	3.75
FBtr0073016	851.00	798.00	738.00	582.00	718.00	544.00
FBtr0083378	184.84	163.48	162.67	86.59	120.94	80.24
FBtr0083379	31.16	56.52	40.33	29.41	35.06	60.76
FBtr0076017	463.92	472.89	352.00	436.77	470.91	315.49
FBtr0076018	204.08	222.11	222.00	237.23	258.09	203.51
FBtr0072163	469.00	397.00	414.00	336.00	395.00	398.00
FBtr0082330	27.34	0.00	0.00	0.00	9.91	22.27
FBtr0082331	658.90	602.44	640.14	762.47	708.61	480.52
FBtr0339378	0.00	43.92	73.56	46.65	41.04	62.16
FBtr0339379	136.76	97.64	52.30	30.88	62.45	162.06
FBtr0087891	27.00	29.00	20.00	17.00	24.00	12.00
FBtr0079664	0.00	0.00	0.00	187.74	256.93	292.00
FBtr0079665	137.16	113.81	109.89	0.00	165.42	95.01
FBtr0079666	217.88	206.32	229.30	332.49	309.51	209.15
FBtr0079667	56.59	18.13	0.00	0.00	42.40	35.94
FBtr0340239	920.08	811.13	639.16	349.55	325.38	211.02
FBtr0340240	128.74	61.02	95.93	24.19	54.50	32.77
FBtr0340241	300.54	206.59	141.72	241.03	192.86	166.12
FBtr0073213	42.00	14.00	61.00	33.00	56.00	33.00
FBtr0079308	168.51	208.82	91.37	105.99	98.94	110.43
FBtr0079309	59.92	81.87	33.99	28.18	30.61	40.30
FBtr0079310	103.91	67.26	12.32	26.83	32.65	29.90
FBtr0332331	37.65	19.05	21.32	14.00	14.80	7.37
FBtr0076138	0.59	318.38	0.05	4.55	4.28	0.07
FBtr0076139	946.75	732.38	1546.38	193.12	306.73	990.12
FBtr0331546	230.87	11.45	266.37	248.66	209.76	164.02
FBtr0331547	491.79	212.79	457.20	470.66	529.24	371.79
FBtr0083226	29.78	0.00	32.34	8.54	0.00	11.67
FBtr0083227	13.89	193.27	133.29	88.02	275.55	203.21
FBtr0083228	29.78	0.00	32.34	8.54	0.00	11.67
FBtr0344470	303.44	97.14	98.59	201.64	80.69	53.69
FBtr0344717	245.11	187.60	228.43	183.27	191.76	240.76
FBtr0079721	495.68	426.69	416.77	363.41	450.14	337.68
FBtr0079722	51.32	75.31	45.23	36.59	25.86	19.32
FBtr0077168	188.00	160.00	170.00	122.00	177.00	156.00
FBtr0071319	39.33	24.03	28.53	22.04	23.45	9.59
FBtr0339949	28.67	28.97	34.47	45.96	68.55	69.41
FBtr0072151	2098.00	1515.00	1426.00	1258.00	1525.00	1301.00
FBtr0084994	982.94	1075.77	967.10	1268.64	1260.52	1210.73
FBtr0084995	1728.33	1241.00	1302.65	545.07	752.36	816.28
FBtr0084999	0.00	0.00	0.00	0.00	63.31	0.00
FBtr0085000	1814.34	1582.99	1535.40	1696.69	1695.08	1665.26
FBtr0085001	144.68	92.80	78.15	55.71	124.27	110.65
FBtr0114544	283.58	207.94	247.81	143.86	140.49	150.12
FBtr0306657	24.57	34.45	0.00	32.39	39.57	114.06
FBtr0310660	0.00	0.00	0.00	0.00	0.11	0.00
FBtr0310661	1824.22	1025.28	1336.63	956.77	1112.79	1749.80
FBtr0339614	10072.35	7194.79	7847.27	4423.87	5536.50	6196.10
FBtr0085006	633.18	591.19	580.41	862.64	944.95	685.92
FBtr0306708	99.82	108.81	141.59	205.36	138.05	143.08
FBtr0079806	877.23	1259.93	896.75	920.08	731.28	585.11
FBtr0332597	5416.77	4210.07	5225.25	4143.92	4912.72	4650.89
FBtr0088993	465.04	321.07	356.12	316.13	419.81	456.55
FBtr0088996	1495.39	1159.75	1147.82	998.56	1136.33	1291.43
FBtr0300477	0.00	0.00	0.00	0.00	0.00	0.00
FBtr0300478	20.86	33.40	12.51	6.31	6.28	40.70
FBtr0300479	19.79	26.97	13.96	17.63	21.03	9.61
FBtr0300480	14.41	16.02	0.00	11.92	0.00	19.92
FBtr0300481	0.00	5.28	28.96	12.90	10.99	0.00
FBtr0308198	70.12	42.21	56.95	48.04	63.44	21.94
FBtr0310674	44.78	54.23	0.00	35.61	26.33	34.83
FBtr0310675	65.09	73.84	122.63	212.69	155.94	133.37
FBtr0310676	139.52	111.65	118.38	76.20	101.26	189.24
FBtr0336912	0.00	13.59	7.66	0.00	7.57	3.39
FBtr0075017	513.00	356.00	767.00	420.00	464.00	603.00
FBtr0301810	188.00	205.00	175.00	190.00	188.00	154.00
FBtr0083523	283.00	229.00	226.00	206.00	243.00	177.00
FBtr0076217	142.00	94.00	79.00	91.00	80.00	88.00
FBtr0078422	247.49	221.46	181.49	206.42	188.26	182.95
FBtr0333392	8.51	8.54	8.51	25.58	42.74	55.05
FBtr0082130	217.00	181.00	155.00	154.00	181.00	164.00
FBtr0085413	17.00	15.00	12.00	14.00	11.00	7.00
FBtr0074036	44.00	34.00	41.00	35.00	34.00	30.00
FBtr0073023	196.00	201.00	180.00	115.00	152.00	154.00
FBtr0072095	108.00	85.00	74.00	97.00	113.00	115.00
FBtr0080436	158.00	138.00	126.00	108.00	123.00	139.00
FBtr0084808	99.00	68.00	81.00	45.00	75.00	51.00
FBtr0081612	5.39	0.00	60.04	0.00	0.00	0.00
FBtr0081613	62.88	21.45	0.00	67.60	30.70	32.90
FBtr0081614	0.00	0.00	0.00	0.00	0.00	0.00
FBtr0113200	0.00	0.00	0.00	0.00	0.00	0.00
FBtr0300494	35.91	42.74	41.74	31.49	35.16	49.90
FBtr0300495	0.00	0.00	0.00	0.00	0.00	0.00
FBtr0330367	35.91	42.74	41.74	31.49	35.16	49.90
FBtr0334672	0.64	0.00	12.41	0.00	0.00	0.00
FBtr0334673	11.16	22.01	0.00	0.00	48.57	0.00
FBtr0334674	16.71	23.84	29.97	30.94	28.87	54.15
FBtr0334675	68.48	35.08	45.56	42.83	60.34	38.95
FBtr0334676	74.43	59.83	35.56	44.17	68.12	35.70
FBtr0334677	88.47	108.30	60.96	90.48	101.08	124.50
FBtr0087118	112.58	136.61	81.52	101.65	104.32	135.08
FBtr0331926	238.42	173.39	193.48	212.35	245.68	193.92
FBtr0074168	26.00	30.00	21.00	22.00	35.00	8.32
FBtr0445838	0.00	0.00	10.00	0.00	0.00	19.68
FBtr0300754	675.02	556.89	645.75	79.02	119.17	60.21
FBtr0300755	0.00	0.00	0.00	0.00	0.00	0.00
FBtr0070696	0.00	0.76	0.00	0.00	17.59	1.70
FBtr0335037	112.61	75.09	126.38	150.96	134.03	111.70
FBtr0343532	228.37	255.26	203.87	246.02	263.20	215.39
FBtr0078396	1.00	2.00	1.00	0.00	1.00	2.00
FBtr0331821	0.00	0.00	0.00	0.00	0.00	0.00
FBtr0077129	243.00	214.00	156.00	189.00	230.00	210.00
FBtr0074048	125.00	123.00	140.00	204.00	192.00	133.00
FBtr0081204	10.99	11.40	15.19	5.36	11.36	5.68
FBtr0302874	99.75	63.57	81.15	86.81	115.42	97.46
FBtr0302938	40.83	47.25	80.19	26.70	31.39	47.04
FBtr0334164	34.76	24.74	9.55	17.37	0.00	0.00
FBtr0334165	29.67	23.05	10.68	14.77	3.83	3.83
FBtr0309853	13.00	20.00	37.00	10.00	11.00	13.00
FBtr0071782	837.00	805.00	655.00	368.00	404.00	225.00
FBtr0085733	2988.00	3429.00	1839.96	1552.09	1828.46	1945.91
FBtr0085734	0.00	0.00	5.04	15.91	5.54	5.09
FBtr0084048	248.00	244.00	221.00	99.00	151.00	176.00
FBtr0088520	127.00	70.00	120.00	68.00	97.00	158.00
FBtr0071783	0.00	3.00	1.00	0.00	0.00	0.00
FBtr0071781	4.00	5.00	2.00	1.00	2.00	2.00
FBtr0345581	0.00	0.00	0.00	0.00	0.00	0.00
FBtr0077086	62.80	98.09	65.56	0.00	44.81	0.00
FBtr0345902	201.20	80.91	40.44	154.00	142.19	206.00
FBtr0074794	87.68	0.00	0.00	14.77	0.00	0.00
FBtr0331763	187.32	259.00	224.00	241.23	257.00	239.00
FBtr0078462	460.00	397.00	377.00	359.00	442.00	338.00
FBtr0081618	0.00	0.00	1.00	0.00	0.00	0.00
FBtr0081619	0.00	0.00	0.00	4.00	0.00	4.00
FBtr0081620	2.00	2.00	1.00	0.00	5.00	0.00
FBtr0081460	185.26	164.47	182.00	101.93	133.85	178.92
FBtr0335148	31.74	31.53	0.00	79.07	32.15	16.08
FBtr0078134	0.50	15.00	30.85	21.00	0.97	10.85
FBtr0330647	16.50	0.00	8.15	0.00	24.03	8.15
FBtr0087828	565.10	431.15	452.83	413.36	515.93	508.74
FBtr0333099	458.56	417.05	459.92	376.90	411.98	456.69
FBtr0333100	145.34	120.80	96.26	75.74	118.08	69.57
FBtr0113238	17.00	24.00	21.00	17.00	9.00	14.00
FBtr0073615	211.97	188.12	160.49	216.27	334.38	243.55
FBtr0073616	0.00	0.00	14.04	6.63	0.00	0.00
FBtr0073617	9.23	11.24	0.00	0.00	0.00	0.00
FBtr0073618	90.22	62.56	142.22	65.74	21.03	55.36
FBtr0073619	24.02	12.10	52.95	45.23	26.22	64.22
FBtr0303336	29.29	0.00	0.00	9.47	10.48	0.00
FBtr0303337	27.27	26.13	18.26	29.62	34.48	21.94
FBtr0303338	124.67	36.94	44.97	49.04	51.80	31.17
FBtr0303339	0.00	0.00	0.00	0.00	6.89	0.00
FBtr0333796	0.00	0.00	0.00	0.00	0.00	0.00
FBtr0333797	0.00	0.00	0.00	0.00	0.00	0.00
FBtr0345164	12.33	71.91	6.07	0.00	19.72	22.77
FBtr0086983	13453.66	9908.22	13522.46	12979.71	16751.04	9578.75
FBtr0087004	17271.45	12778.75	20927.08	21350.16	27352.85	15192.30
FBtr0345521	1200.90	683.03	1318.45	1299.12	1593.11	1535.95
FBtr0087117	13.00	2.00	142.00	32.00	35.00	19.00
FBtr0080552	1142.35	851.63	823.29	777.09	1056.17	1012.38
FBtr0080553	43.98	87.99	51.97	131.42	69.79	133.51
FBtr0343667	18.67	31.38	36.75	46.49	32.04	48.12
FBtr0080554	5.00	0.00	0.00	4.00	5.00	1.00
FBtr0100327	408.96	562.32	188.00	314.00	284.67	114.00
FBtr0343641	22.04	14.68	0.00	0.00	7.33	0.00
FBtr0088664	263.50	109.00	205.00	116.00	158.00	175.00
FBtr0339288	26.50	0.00	0.00	0.00	0.00	0.00
FBtr0072420	321.00	151.00	195.00	173.00	194.00	198.00
FBtr0074591	45.00	41.00	35.00	52.00	46.00	26.00
FBtr0089171	482.96	334.51	356.47	188.86	519.14	229.18
FBtr0089172	155.48	27.01	120.17	79.12	228.80	101.34
FBtr0089173	1213.40	1239.97	1051.01	1037.32	820.45	1180.80
FBtr0300497	97.34	68.80	80.34	113.42	118.62	121.07
FBtr0303111	1552.77	1628.05	1425.54	1152.46	1620.69	1114.27
FBtr0303112	0.00	0.00	0.00	0.00	0.00	79.38
FBtr0303113	132.90	95.98	0.00	80.90	224.50	176.78
FBtr0303114	0.00	0.00	0.00	0.00	0.00	0.00
FBtr0303115	0.00	0.00	0.00	0.00	0.00	0.00
FBtr0303117	83.18	147.10	351.14	341.89	120.84	341.98
FBtr0303118	3.62	10.97	5.47	12.28	3.79	13.52
FBtr0303119	50.01	68.72	29.19	55.75	57.63	60.06
FBtr0303120	0.00	0.00	0.00	1.89	0.50	0.00
FBtr0303121	82.48	70.92	0.00	0.00	74.68	0.00
FBtr0303122	0.00	2.23	0.00	2.49	4.70	0.00
FBtr0303123	0.00	0.00	12.26	0.00	0.00	0.00
FBtr0303124	0.00	5.45	0.00	0.00	4.94	0.00
FBtr0303125	141.89	140.55	138.40	161.78	198.39	134.03
FBtr0334060	0.00	0.00	0.00	0.00	0.00	0.00
FBtr0334061	0.00	0.10	0.00	0.01	0.42	0.00
FBtr0334062	59.43	57.80	48.16	29.56	40.26	15.24
FBtr0344222	35.28	14.31	24.89	31.58	19.68	33.51
FBtr0344223	0.00	11.12	76.01	8.40	8.23	16.39
FBtr0344224	20.00	0.00	14.62	8.76	15.78	25.49
FBtr0481648	7.36	0.00	0.00	66.49	0.00	0.00
FBtr0481649	51.13	0.00	0.00	0.92	0.00	0.00
FBtr0301413	145.02	171.11	110.69	197.24	218.24	172.32
FBtr0301414	58.89	15.20	12.08	34.91	0.00	17.45
FBtr0301415	121.26	152.69	157.23	52.85	113.76	82.33
FBtr0340625	16.83	0.00	0.00	0.00	0.00	6.90
FBtr0080728	64.00	64.00	65.00	56.00	59.00	62.00
FBtr0085611	69.00	108.00	79.00	47.00	60.00	12.00
FBtr0346141	0.00	0.00	0.00	0.00	0.00	0.00
FBtr0073425	854.82	772.45	730.61	869.15	883.12	735.40
FBtr0073426	65.76	89.66	102.60	49.84	99.43	33.29
FBtr0333963	21.41	38.89	17.79	39.01	37.45	16.32
FBtr0073468	149.00	150.00	131.00	81.00	107.00	93.00
FBtr0081646	3.80	4.03	0.00	0.00	0.00	5.54
FBtr0081647	0.00	9.00	4.08	0.00	0.00	0.00
FBtr0081648	34.22	5.08	14.69	11.75	14.65	0.08
FBtr0081649	1.45	20.40	0.00	11.36	0.00	0.00
FBtr0081650	0.00	0.00	0.00	0.00	0.00	0.00
FBtr0081651	68.21	35.78	51.02	7.64	41.10	46.14
FBtr0081652	0.00	0.38	1.57	0.00	0.00	0.00
FBtr0081653	0.00	0.00	0.00	0.00	0.00	0.00
FBtr0081654	5.53	0.28	4.08	20.22	1.67	0.00
FBtr0081655	8.56	0.67	14.55	0.09	14.58	0.00
FBtr0081656	1.13	2.45	0.00	9.95	0.00	0.00
FBtr0479859	5.55	6.97	0.00	0.00	0.00	13.62
FBtr0070025	170.18	275.77	200.91	268.31	181.69	197.74
FBtr0301931	496.82	356.23	420.09	206.69	340.31	279.26
FBtr0074302	0.00	24.49	0.00	0.00	0.00	0.00
FBtr0074303	0.00	0.00	0.00	0.00	0.00	0.00
FBtr0334038	203.04	176.19	178.50	184.17	176.41	105.09
FBtr0334039	29.80	6.80	60.94	22.15	29.67	74.73
FBtr0334040	164.47	140.65	128.75	201.68	284.64	216.67
FBtr0334041	43.69	12.88	0.00	0.00	0.00	36.51
FBtr0334042	0.00	0.00	18.82	0.00	6.28	0.00
FBtr0089517	421.49	471.96	300.22	466.30	505.41	408.27
FBtr0089518	513.91	409.48	453.34	211.67	223.74	220.79
FBtr0089519	516.87	412.83	251.94	432.97	526.84	566.22
FBtr0089520	10.00	5.66	5.18	56.40	21.15	20.76
FBtr0336797	0.00	0.00	0.00	0.00	0.00	0.00
FBtr0336798	142.73	106.07	172.32	98.66	104.85	70.96
FBtr0082593	170.00	140.00	131.00	107.00	158.00	128.00
FBtr0085351	233.53	233.67	247.94	232.11	200.36	133.44
FBtr0336767	133.95	44.66	0.11	10.78	136.27	252.13
FBtr0445314	233.53	233.67	247.94	232.11	200.36	133.44
FBtr0084552	0.00	0.00	0.00	0.00	0.00	0.00
FBtr0445404	0.00	49.78	31.68	0.00	0.01	46.83
FBtr0445405	130.00	65.22	65.32	100.00	118.99	65.17
FBtr0080956	266.63	213.99	203.09	250.17	259.85	193.02
FBtr0304931	48.37	48.01	55.91	21.83	19.15	62.98
FBtr0075312	602.51	568.21	609.11	707.79	673.39	496.02
FBtr0331558	0.00	0.00	0.00	0.00	0.00	0.00
FBtr0345368	746.41	529.03	528.58	623.42	523.89	633.23
FBtr0072626	87.18	37.58	39.75	97.62	40.59	0.00
FBtr0072627	109.82	128.42	85.25	67.38	159.41	165.00
FBtr0303874	1195.00	821.00	1142.00	771.00	873.00	1119.00
FBtr0070109	0.00	0.00	0.00	0.00	0.00	0.00
FBtr0307291	404.82	336.05	383.29	246.38	390.08	314.82
FBtr0307292	0.00	0.00	0.00	0.00	0.00	0.00
FBtr0307293	212.14	307.50	337.61	187.76	222.49	268.76
FBtr0307294	417.02	413.98	347.96	271.75	465.09	445.11
FBtr0307295	290.02	232.46	165.14	324.11	240.34	274.30
FBtr0089420	49.58	59.00	68.00	27.00	30.84	45.00
FBtr0346440	7.42	0.00	0.00	0.00	0.00	0.00
FBtr0346441	0.00	0.00	0.00	0.00	12.16	0.00
FBtr0076250	32.58	0.00	33.99	0.00	0.00	0.00
FBtr0076251	494.65	444.15	435.25	480.67	593.56	478.95
FBtr0076252	615.77	510.85	440.77	398.33	447.44	434.05
FBtr0076103	644.04	528.79	526.65	467.29	547.46	529.07
FBtr0076104	16.69	10.16	23.05	9.67	25.79	13.07
FBtr0076105	10.09	13.07	0.00	12.25	13.37	15.99
FBtr0331544	51.89	21.96	32.22	28.59	42.27	42.67
FBtr0331545	24.29	9.01	10.08	6.20	23.10	3.19
FBtr0087560	7860.12	9958.00	5404.00	9248.22	11227.00	6387.97
FBtr0087547	54.00	66.00	30.00	39.00	44.00	41.00
FBtr0083817	387.00	259.00	327.00	215.00	299.00	272.00
FBtr0084116	51.00	53.00	57.00	45.00	43.00	43.00
FBtr0078571	1334.34	1269.07	1264.19	1007.67	1251.07	1274.45
FBtr0078573	543.40	422.65	405.67	419.41	445.03	562.87
FBtr0078574	66.06	43.91	14.29	5.46	21.06	19.78
FBtr0078575	23.53	9.73	42.75	0.00	15.75	4.93
FBtr0112858	0.00	5.36	0.00	6.09	0.00	0.00
FBtr0299906	103.02	110.42	116.83	84.98	109.03	98.53
FBtr0299907	99.68	37.14	30.55	37.05	34.15	37.97
FBtr0332054	26.97	29.72	25.71	10.35	15.92	24.48
FBtr0089192	141.33	171.00	119.98	55.45	105.78	61.64
FBtr0333699	316.67	225.00	240.02	223.55	288.22	282.36
FBtr0087375	33.57	24.11	25.11	35.29	23.32	21.27
FBtr0087376	128.45	93.38	90.48	71.97	59.22	46.24
FBtr0087377	18.97	5.93	6.16	15.78	10.72	21.27
FBtr0087378	280.01	318.58	317.25	215.43	300.26	323.83
FBtr0087379	0.00	0.00	0.00	3.53	8.48	4.38
FBtr0075981	370.00	312.18	296.60	234.69	285.77	230.37
FBtr0332088	0.00	15.82	18.40	24.31	24.23	20.63
FBtr0078539	292.21	231.60	390.56	241.39	390.04	246.43
FBtr0078540	66.09	0.00	18.96	21.96	12.72	45.10
FBtr0113186	249.59	243.61	122.04	129.76	121.67	215.19
FBtr0330173	35.03	58.53	74.96	58.55	10.55	61.58
FBtr0330174	0.00	0.00	16.31	0.00	20.75	11.79
FBtr0330175	0.00	9.32	0.00	0.00	0.00	0.00
FBtr0331775	52.08	60.94	79.17	82.34	20.27	18.91
FBtr0082364	192.00	190.00	189.00	197.00	220.00	195.00
FBtr0071293	97.00	89.00	83.00	72.00	90.00	86.00
FBtr0074178	133.00	134.00	134.00	125.00	130.00	103.00
FBtr0081752	36.78	28.47	23.51	18.99	6.21	40.06
FBtr0333826	22.22	25.53	22.49	38.01	41.79	21.94
FBtr0076543	623.01	493.18	426.26	579.35	734.69	658.07
FBtr0076544	720.70	499.79	494.10	337.28	411.89	275.77
FBtr0076545	11183.27	9994.42	9190.85	9240.92	10703.11	11668.61
FBtr0076546	206.50	144.19	167.77	101.76	257.93	153.68
FBtr0112791	161.51	172.19	94.95	151.14	169.23	142.08
FBtr0331550	330.75	271.59	196.58	149.97	182.81	174.70
FBtr0345030	1174.26	1240.65	1463.49	1410.58	1586.35	1726.09
FBtr0076523	472.00	453.00	457.00	487.00	505.00	432.00
FBtr0100481	371.76	314.85	644.32	245.73	287.29	261.91
FBtr0299780	35.96	5.15	30.73	10.27	25.71	15.56
FBtr0340263	98.28	0.00	48.95	0.00	0.00	74.53
FBtr0082844	41.00	33.00	30.00	39.00	37.00	27.00
FBtr0075517	172.00	179.00	183.00	160.00	172.00	175.00
FBtr0081838	91.00	95.00	75.00	77.00	83.00	78.00
FBtr0089153	167.35	131.48	133.69	149.53	173.27	127.20
FBtr0308248	25.24	40.07	17.76	20.82	21.16	26.58
FBtr0333677	10.41	12.44	7.55	10.66	7.57	17.23
FBtr0076715	125.00	123.00	130.00	89.00	100.00	135.00
FBtr0086534	0.00	0.00	0.00	0.00	0.00	0.00
FBtr0340534	6.00	5.00	4.00	4.00	3.00	4.00
FBtr0083336	254.29	233.60	273.57	309.71	222.99	262.16
FBtr0333728	91.71	103.40	61.43	44.29	215.01	106.84
FBtr0081794	110.15	75.65	79.17	106.91	107.03	132.81
FBtr0339723	127.45	101.97	139.89	45.43	62.00	48.73
FBtr0339724	21.41	13.38	7.94	10.67	7.96	13.45
FBtr0082652	472.00	418.00	458.00	329.00	440.00	418.00
FBtr0074760	155.19	132.64	88.22	61.86	116.21	64.14
FBtr0345991	16.81	58.36	49.78	67.14	33.79	58.86
FBtr0074295	230.72	151.47	271.57	310.06	269.02	191.94
FBtr0112868	229.84	274.18	147.39	175.20	202.29	216.40
FBtr0310673	79.44	79.35	35.04	35.73	106.69	127.67
FBtr0076737	380.30	306.78	200.98	209.98	269.43	279.11
FBtr0334087	54.70	53.22	125.02	73.02	49.57	42.89
FBtr0083557	198.23	260.68	259.55	302.00	224.64	196.98
FBtr0336468	101.77	11.32	19.45	0.00	107.36	54.02
FBtr0340069	459.00	430.00	476.00	514.00	540.00	419.00
FBtr0074203	148.00	156.00	97.00	111.00	102.00	92.00
FBtr0074544	74.00	59.00	60.00	50.00	55.00	55.00
FBtr0080569	202.02	194.31	237.80	200.02	198.28	314.50
FBtr0080570	462.98	450.69	279.20	431.98	483.72	281.50
FBtr0081358	345.00	258.00	319.00	193.08	276.00	264.00
FBtr0346418	0.00	0.00	0.00	54.92	0.00	0.00
FBtr0300570	91.99	109.55	81.24	77.52	97.08	104.91
FBtr0334594	31.01	15.45	18.76	9.48	27.92	3.09
FBtr0074410	29.48	22.07	29.00	20.00	33.00	23.16
FBtr0113478	0.00	0.00	0.00	0.00	0.00	4.78
FBtr0334462	2.52	2.93	0.00	0.00	0.00	3.06
FBtr0079200	192.00	207.00	146.00	158.00	189.00	151.00
FBtr0077694	326.69	286.76	255.11	242.09	286.54	239.02
FBtr0335170	32.31	29.24	12.89	12.91	6.46	12.98
FBtr0081030	6424.36	6644.56	5220.09	4783.75	5676.21	5198.94
FBtr0307350	12.12	12.13	7.25	9.71	14.58	9.70
FBtr0340229	86.52	81.31	64.66	129.54	84.21	44.35
FBtr0076599	9312.00	8811.00	6921.00	6451.00	7664.00	6796.00
FBtr0086018	217.22	251.09	135.38	198.98	217.31	204.41
FBtr0086020	48.67	49.98	25.11	32.17	25.76	26.67
FBtr0086021	0.00	0.00	5.95	0.00	0.00	0.00
FBtr0310665	0.00	0.00	0.00	0.00	0.00	0.00
FBtr0310666	153.51	120.21	112.64	101.86	100.95	91.19
FBtr0310667	189.60	138.72	180.92	107.00	126.99	114.73
FBtr0082304	175.00	172.00	123.00	140.00	175.00	185.00
FBtr0077476	3.27	0.00	14.75	0.00	3.95	18.28
FBtr0345748	36.73	54.00	27.25	48.00	46.05	17.72
FBtr0083134	153.71	159.97	124.08	114.00	80.53	97.11
FBtr0083135	28.29	13.03	9.92	0.00	38.47	17.89
FBtr0082150	23.86	2.56	28.08	0.00	13.35	0.00
FBtr0333687	63.14	70.44	62.92	81.00	54.65	98.00
FBtr0082878	8.00	18.00	26.00	13.00	20.00	21.00
FBtr0114564	121.00	94.00	80.00	74.00	100.00	82.00
FBtr0080162	57.00	52.00	40.00	40.00	53.00	34.00
FBtr0082879	8.00	3.00	7.00	19.00	15.00	9.00
FBtr0075313	472.60	475.87	348.20	367.71	371.52	247.10
FBtr0331559	68.37	0.00	0.04	0.00	0.00	1.03
FBtr0481626	240.11	273.89	254.08	177.07	188.20	257.62
FBtr0089797	3.80	9.12	0.00	0.00	8.91	2.71
FBtr0089798	43.48	24.10	28.47	30.77	27.78	30.51
FBtr0273421	13.71	19.78	16.53	5.23	11.31	4.78
FBtr0100140	282.55	291.74	236.74	224.47	266.69	191.35
FBtr0300954	128.67	12.19	153.17	14.54	33.22	89.14
FBtr0339300	115.79	203.07	94.09	168.99	190.08	83.51
FBtr0300342	414.92	421.74	269.97	295.19	435.63	337.19
FBtr0300343	0.00	0.00	0.00	27.32	30.20	4.67
FBtr0300344	87.82	147.29	25.41	97.69	113.49	91.96
FBtr0332904	101.72	34.19	68.46	34.13	22.01	18.30
FBtr0332905	0.00	19.71	0.00	0.00	0.00	0.00
FBtr0332906	117.98	140.54	118.92	77.74	97.54	59.70
FBtr0332907	0.00	16.77	0.00	0.00	0.00	0.00
FBtr0332908	50.55	21.76	163.24	61.94	65.13	130.17
FBtr0344869	0.00	0.00	0.00	0.00	0.00	0.00
FBtr0073112	37.81	38.73	29.81	23.62	39.40	16.34
FBtr0329990	5.19	5.27	10.19	10.38	10.60	15.66
FBtr0083819	12.27	13.34	14.77	6.82	0.00	20.97
FBtr0300256	436.73	396.66	381.23	357.18	408.00	337.03
FBtr0081162	414.53	392.74	365.38	365.74	446.36	405.37
FBtr0332578	22.47	11.26	5.62	11.26	5.64	5.63
FBtr0087057	41.00	28.00	17.00	26.00	38.00	23.00
FBtr0089463	278.00	237.00	436.00	124.00	140.00	252.00
FBtr0087784	622.00	487.80	439.31	369.03	470.47	429.00
FBtr0332882	0.00	23.20	7.69	0.00	0.00	0.00
FBtr0339391	0.00	0.00	0.00	13.97	23.53	0.00
FBtr0080919	260.78	245.63	302.74	312.99	300.08	319.59
FBtr0331622	48.45	108.93	79.34	69.41	50.10	57.29
FBtr0479831	179.76	82.44	64.92	48.61	116.82	57.12
FBtr0087219	120.90	92.49	92.27	251.05	255.29	193.89
FBtr0087220	16.77	30.10	4.61	44.92	33.42	50.51
FBtr0300575	0.00	0.00	0.00	0.00	0.00	0.00
FBtr0305090	42.63	23.86	22.86	17.47	23.69	19.85
FBtr0305091	0.00	0.00	0.00	200.21	273.32	219.27
FBtr0305092	272.44	200.93	237.15	135.06	153.55	138.74
FBtr0310447	301.37	299.19	274.58	83.87	82.55	67.21
FBtr0336734	38.89	17.43	34.53	62.42	86.20	55.53
FBtr0081699	435.21	336.83	384.97	525.29	427.60	226.00
FBtr0337022	165.79	194.17	110.03	27.71	55.40	195.00
FBtr0084744	61.20	83.84	61.77	70.20	77.00	62.52
FBtr0346367	39.80	33.16	17.23	23.80	42.00	33.48
FBtr0070575	0.00	0.00	0.00	0.00	0.00	0.00
FBtr0333798	14.00	18.00	7.00	11.00	13.00	7.00
FBtr0085316	7.63	37.19	7.58	7.52	7.62	15.22
FBtr0308641	4.02	0.00	0.00	0.00	0.00	0.00
FBtr0336790	38.35	1.81	25.42	39.48	35.38	43.78
FBtr0080234	106.08	73.28	60.74	45.93	75.04	77.86
FBtr0301761	56.92	45.72	34.26	30.07	34.96	48.14
FBtr0089578	32.00	27.00	28.00	18.00	28.00	19.00
FBtr0089387	2.44	0.74	0.00	0.00	0.45	3.26
FBtr0330088	2.44	0.74	0.00	0.00	0.45	3.26
FBtr0332867	6.56	7.76	10.00	5.00	6.55	5.24
FBtr0346968	6.56	7.76	10.00	5.00	6.55	5.24
FBtr0114455	0.00	2.67	1.54	2.00	1.00	1.00
FBtr0343623	5.00	1.33	10.46	0.00	0.00	0.00
FBtr0087493	280.58	140.32	201.64	181.80	261.25	241.91
FBtr0100154	226.16	203.63	156.09	231.32	225.53	261.00
FBtr0332929	44.20	226.84	180.57	127.36	95.41	80.63
FBtr0332930	76.07	25.21	15.71	44.51	57.81	40.47
FBtr0079362	26.00	32.00	24.00	24.00	47.00	19.00
FBtr0081079	46.00	40.00	37.00	32.00	47.00	38.00
FBtr0299831	0.00	13.01	13.64	0.00	13.53	19.47
FBtr0299838	54.18	46.37	42.61	38.78	47.69	17.34
FBtr0309236	0.00	6.62	0.00	0.00	16.78	0.00
FBtr0332840	9.82	0.00	4.75	12.22	0.00	14.18
FBtr0076480	419.16	404.79	399.09	271.99	130.44	240.48
FBtr0076481	0.00	0.00	0.00	0.02	228.07	22.82
FBtr0076482	303.37	189.80	244.27	316.71	166.36	274.87
FBtr0076483	0.00	0.00	0.00	11.76	0.00	0.00
FBtr0076484	47.76	105.09	54.78	7.85	7.90	7.97
FBtr0331584	169.71	185.31	147.85	303.66	368.22	296.86
FBtr0086317	205.79	178.84	165.63	161.05	214.02	199.08
FBtr0086318	12.51	0.00	5.29	0.00	0.00	5.24
FBtr0086319	113.70	117.35	82.24	130.03	123.79	113.68
FBtr0336634	0.00	4.81	19.84	8.92	15.20	0.00
FBtr0077426	0.00	31.78	0.00	69.74	22.68	121.71
FBtr0077427	43.39	33.54	39.19	56.42	107.55	18.69
FBtr0112898	48.04	13.41	16.22	15.08	27.11	66.51
FBtr0112899	194.57	214.27	183.60	67.76	114.66	24.09
FBtr0339096	144.00	150.00	148.00	128.00	140.00	162.00
FBtr0070244	207.50	212.50	168.50	114.95	202.00	188.50
FBtr0330391	207.50	212.50	168.50	114.95	202.00	188.50
FBtr0345507	0.00	0.00	0.00	60.11	0.00	0.00
FBtr0086079	260.60	260.71	269.30	166.73	241.10	202.55
FBtr0086080	60.37	90.51	94.72	51.73	33.58	38.17
FBtr0086081	50.03	44.46	32.07	80.55	83.31	100.27
FBtr0075945	433.82	375.06	348.00	224.91	354.58	301.83
FBtr0300561	24.18	22.94	0.00	88.09	43.42	56.17
FBtr0113331	0.00	3.01	11.70	4.97	7.50	2.13
FBtr0340658	63.00	58.99	64.30	46.03	63.50	55.87
FBtr0074635	165.00	143.00	115.00	139.00	156.00	136.00
FBtr0300011	27.00	37.00	18.00	29.00	27.00	21.00
FBtr0081843	376.00	279.00	406.00	277.00	310.00	397.00
FBtr0085370	232.00	219.00	180.00	206.00	229.00	183.00
FBtr0085528	19.38	26.37	13.42	17.78	9.05	0.00
FBtr0085529	322.11	320.36	283.23	272.15	267.63	205.62
FBtr0085530	22.40	0.00	14.47	13.27	13.73	8.90
FBtr0339144	106.11	75.28	92.88	74.80	67.59	94.48
FBtr0078716	561.70	477.00	480.00	377.00	474.00	394.00
FBtr0334946	33.30	0.00	0.00	0.00	0.00	0.00
FBtr0076691	0.00	0.00	0.00	0.00	0.00	0.00
FBtr0076692	17.79	17.52	18.99	7.31	18.28	3.43
FBtr0076693	54.04	51.34	46.72	53.14	54.81	27.06
FBtr0321319	306.21	219.48	229.38	141.76	190.48	143.98
FBtr0321320	57.03	72.61	50.63	22.22	0.00	42.52
FBtr0321321	18.91	0.05	9.57	5.57	11.43	21.02
FBtr0346547	0.00	0.00	10.71	0.00	0.00	0.00
FBtr0081487	80.47	35.43	47.77	37.31	63.21	100.73
FBtr0331678	122.53	171.57	140.23	104.69	116.79	104.27
FBtr0072970	597.31	544.20	345.52	391.24	474.34	469.64
FBtr0333441	235.69	117.80	305.48	143.76	217.66	62.36
FBtr0075055	295.00	266.00	274.00	225.00	245.00	240.00
FBtr0077953	295.66	224.51	289.93	153.21	194.71	184.72
FBtr0332569	359.34	249.49	238.07	213.79	215.29	235.28
FBtr0083115	175.00	159.00	123.00	124.00	126.00	145.00
FBtr0071065	87.00	66.00	67.00	54.00	54.00	51.00
FBtr0084590	147.00	136.00	111.00	124.00	142.00	127.00
FBtr0086711	0.00	9.74	14.42	0.00	8.87	0.92
FBtr0086712	79.00	57.26	38.58	74.00	77.13	56.08
FBtr0071498	3165.55	2421.29	2440.71	2087.94	2502.55	2333.00
FBtr0346375	3.45	6.82	0.00	0.00	13.07	0.00
FBtr0346376	0.00	4.89	7.29	5.06	2.38	0.00
FBtr0083533	36.34	135.05	216.87	176.28	194.80	220.95
FBtr0346730	276.66	208.95	86.13	272.72	218.20	154.05
FBtr0087141	156.00	129.50	123.50	112.00	121.00	116.50
FBtr0329958	156.00	129.50	123.50	112.00	121.00	116.50
FBtr0078426	141.50	151.00	130.50	139.00	168.00	123.50
FBtr0330117	141.50	151.00	130.50	139.00	168.00	123.50
FBtr0089509	0.00	0.00	0.00	0.00	0.00	0.00
FBtr0089510	243.34	354.49	259.71	187.60	209.65	196.94
FBtr0089511	3673.22	2901.25	3398.43	2462.55	2419.69	2777.18
FBtr0089512	482.50	377.79	359.68	304.00	311.62	247.65
FBtr0089513	442.99	261.14	241.39	209.30	165.46	159.45
FBtr0089514	0.00	0.00	0.00	0.00	0.00	0.00
FBtr0089515	1098.74	933.12	1133.28	805.28	881.04	944.68
FBtr0089516	789.27	705.57	691.30	286.87	527.84	410.98
FBtr0300191	209.42	177.41	159.93	121.79	96.13	118.85
FBtr0333324	6036.23	5139.23	6067.97	5007.61	6349.59	6282.43
FBtr0333325	31.30	0.00	24.32	0.00	0.00	23.84
FBtr0087437	30.00	18.00	31.00	102.00	73.00	156.00
FBtr0087438	46.00	26.95	36.00	99.84	68.09	115.84
FBtr0300942	0.00	8.05	0.00	8.16	15.91	8.16
FBtr0305795	18.00	7.00	38.00	84.00	85.00	319.00
FBtr0083470	4.00	3.00	2.00	17.00	10.00	8.00
FBtr0078704	171.00	146.00	149.00	116.00	152.00	104.00
FBtr0299814	4.00	1.00	8.00	4.00	2.00	5.00
FBtr0083099	320.06	229.67	215.69	187.63	229.67	162.72
FBtr0083100	75.54	151.16	151.11	75.61	151.24	226.90
FBtr0344377	545.40	458.17	460.20	490.75	508.08	490.37
FBtr0077765	46.19	43.42	28.91	25.68	40.22	43.45
FBtr0077766	242.81	179.37	241.45	243.32	214.78	192.58
FBtr0331437	0.00	0.00	0.00	0.00	0.00	0.00
FBtr0331438	0.00	42.21	34.64	0.00	0.00	30.97
FBtr0073709	0.00	0.00	11.26	0.00	10.30	9.53
FBtr0346122	40.00	44.00	24.74	42.00	24.70	24.47
FBtr0073155	0.00	0.04	0.00	0.00	0.00	0.00
FBtr0073156	0.00	8.02	2.41	5.50	3.06	3.33
FBtr0330070	0.00	8.02	2.41	5.50	3.06	3.33
FBtr0330071	25.00	8.92	15.18	0.00	6.88	7.34
FBtr0085553	0.00	0.00	44.89	0.00	0.00	60.89
FBtr0085554	143.49	125.72	69.14	65.01	65.11	105.25
FBtr0085555	0.00	0.00	0.00	0.00	0.00	0.00
FBtr0290030	172.53	164.28	172.86	155.96	158.59	91.62
FBtr0300600	18.19	0.00	10.11	15.69	14.68	25.23
FBtr0334702	6.78	0.00	0.00	28.34	59.62	0.00
FBtr0334703	0.00	0.00	0.00	0.00	0.00	0.00
FBtr0074372	141.00	115.00	122.00	93.00	91.00	107.00
FBtr0077762	158.45	174.95	170.36	152.48	140.46	118.89
FBtr0077763	59.01	0.00	13.16	0.00	36.79	67.18
FBtr0330665	22.53	23.43	11.05	20.52	44.75	37.94
FBtr0330666	0.00	0.62	8.44	0.00	0.00	0.00
FBtr0074430	4.27	13.38	6.68	0.00	13.00	19.00
FBtr0334459	12.73	6.62	3.32	15.00	0.00	0.00
FBtr0074429	29.06	0.00	0.00	0.00	0.00	0.00
FBtr0334458	18.94	32.00	39.00	43.00	48.00	32.00
FBtr0080513	195.46	225.04	227.30	223.96	111.97	64.74
FBtr0080514	141.14	23.15	59.29	57.29	194.34	186.20
FBtr0332509	209.40	222.80	286.41	168.75	246.69	221.06
FBtr0082801	282.57	190.31	260.30	266.00	307.18	295.39
FBtr0082802	71.10	53.71	74.38	46.45	94.59	60.43
FBtr0082803	569.53	493.08	445.51	467.43	525.12	365.86
FBtr0082804	101.63	0.00	49.69	12.01	142.48	0.13
FBtr0082806	0.00	70.98	0.00	21.49	5.96	37.16
FBtr0300586	0.00	68.08	0.00	0.00	0.00	56.22
FBtr0300588	503.08	416.03	322.90	404.42	347.09	464.64
FBtr0308195	22.10	5.26	15.38	15.61	4.57	23.19
FBtr0308196	0.00	4.55	3.84	3.59	0.00	3.98
FBtr0308197	0.00	0.00	0.00	0.00	0.00	0.00
FBtr0083145	85.00	75.00	70.00	114.00	106.00	82.00
FBtr0303078	40.50	36.50	42.50	52.00	54.00	39.50
FBtr0300646	225.50	218.00	208.00	191.50	202.00	174.00
FBtr0076912	21.00	19.00	15.00	25.00	21.00	17.00
FBtr0088202	7.00	2.00	6.00	8.00	3.00	0.00
FBtr0339487	0.00	0.00	0.00	0.00	0.00	4.00
FBtr0078872	4.00	8.00	5.00	4.00	0.00	3.00
FBtr0078058	8.00	6.00	11.00	3.00	5.00	3.00
FBtr0300455	16.00	13.00	9.00	10.00	18.00	10.00
FBtr0085269	82.00	77.00	65.00	58.00	77.00	55.00
FBtr0071358	57.00	52.00	39.00	36.00	49.00	55.00
FBtr0087441	43.36	37.92	37.10	23.42	30.51	58.39
FBtr0087442	69.02	57.87	45.70	42.97	60.26	31.35
FBtr0305588	3.62	7.21	7.20	3.61	7.22	7.27
FBtr0110769	2136.39	2043.32	2097.57	2530.56	3733.20	3830.16
FBtr0346457	21.61	21.68	32.43	86.44	64.80	64.84
FBtr0110770	345.00	314.00	435.00	520.00	617.00	555.00
FBtr0091954	2619.34	2589.15	2608.91	3613.98	4883.65	4363.07
FBtr0302931	18.66	15.85	24.09	24.02	44.35	62.93
FBtr0076834	75.00	64.00	61.00	55.00	69.00	48.00
FBtr0076711	1414.16	1251.84	1332.45	1093.71	1234.99	1298.14
FBtr0076712	436.84	383.16	301.55	416.29	400.01	292.86
FBtr0078216	763.50	568.48	478.54	546.19	649.03	437.16
FBtr0078217	10.79	18.18	8.30	17.51	15.17	10.51
FBtr0078218	0.00	0.00	16.66	0.00	0.00	0.00
FBtr0078219	51.71	43.34	39.36	34.31	49.80	60.33
FBtr0331567	0.00	0.00	5.13	0.00	0.00	0.00
FBtr0085252	17.18	13.57	54.24	0.00	50.06	30.24
FBtr0085253	234.56	190.43	175.49	234.44	131.77	234.73
FBtr0301143	267.72	241.48	255.80	276.53	253.31	238.68
FBtr0335012	172.16	231.93	177.60	251.97	328.78	223.78
FBtr0335013	105.38	50.60	49.87	29.06	51.08	13.57
FBtr0073600	89.00	113.00	71.00	100.00	131.00	92.00
FBtr0072550	0.00	0.00	0.00	0.00	0.00	0.00
FBtr0331785	74.00	61.00	58.00	64.00	78.00	71.00
FBtr0100677	41.00	33.96	26.50	20.27	24.93	34.50
FBtr0084604	428.00	404.00	353.00	284.00	428.00	332.00
FBti0059862	0.00	0.00	0.00	0.00	0.00	0.00
FBti0060022	0.00	0.00	0.00	0.00	0.00	0.00
FBti0060450	0.00	0.00	0.00	0.00	1.00	2.00
FBti0060452	0.00	0.00	0.00	0.00	0.00	0.00
FBti0060453	0.00	0.00	0.00	0.00	0.00	0.00
FBti0060454	0.00	0.00	0.00	0.00	0.00	2.08
FBti0060597	0.00	0.00	1.00	0.00	0.00	0.00
FBti0060599	15.68	13.06	25.78	3.00	3.00	4.00
FBti0060935	0.00	0.00	0.00	0.00	0.00	0.00
FBti0061065	5.00	4.00	2.00	3.00	7.00	5.92
FBti0061438	0.00	0.00	0.00	0.33	0.00	0.00
FBti0061439	0.00	0.00	0.00	0.33	0.00	0.00
FBti0061459	0.00	0.00	0.00	0.33	0.00	0.00
FBti0061721	0.00	0.00	0.00	0.00	0.00	0.00
FBti0062213	0.01	0.00	0.02	0.00	0.00	0.00
FBti0062236	0.00	0.00	0.00	1.00	0.00	0.00
FBti0062367	0.00	0.00	0.00	0.00	0.00	0.00
FBti0062385	0.00	2.00	1.00	1.00	1.00	0.00
FBti0062433	0.00	0.00	1.00	3.00	5.00	1.00
FBti0062670	0.99	0.00	0.98	1.00	0.00	2.00
FBti0062853	0.00	1.00	1.00	0.00	0.00	0.00
FBti0063173	0.00	0.00	1.00	0.00	0.00	0.00
FBti0063175	0.00	0.00	0.00	0.00	0.00	0.00
FBti0063451	0.00	0.00	0.00	0.00	0.00	0.00
FBti0063924	0.00	1.00	0.00	0.00	0.00	0.00
FBti0063941	0.00	0.00	0.00	0.00	0.00	0.00
FBti0064112	0.00	0.00	0.00	0.00	0.00	0.00
FBti0064113	0.00	0.00	0.00	0.00	0.00	0.00
FBti0064115	0.00	0.00	0.00	0.00	0.00	0.00
FBti0063104	1.00	1.00	1.00	1.00	0.00	0.00
FBti0020125	0.00	0.00	0.00	0.00	0.00	0.00
FBti0020128	0.00	0.00	0.00	0.00	0.00	0.00
FBti0020149	0.00	2.37	10.48	6.13	52.82	14.47
FBti0020157	0.00	0.00	0.00	0.00	0.00	0.00
FBti0019312	0.00	0.00	0.00	0.00	0.00	0.00
FBti0019315	0.00	0.00	0.00	0.00	0.00	0.00
FBti0019332	6.68	0.00	5.65	0.00	2.96	0.00
FBti0019358	3.16	0.00	4.41	0.00	1.00	0.00
FBti0019378	0.00	0.00	0.00	0.00	0.00	0.00
FBti0019388	0.00	0.00	0.00	0.00	0.00	0.00
FBti0019410	0.00	0.00	0.00	1.50	0.00	3.66
FBti0019426	0.00	0.00	0.00	0.00	0.00	0.00
FBti0019079	0.00	0.00	0.00	0.00	0.00	0.00
FBti0061024	0.00	0.00	0.00	0.00	0.00	0.00
FBti0019133	0.00	0.00	0.00	0.00	0.00	0.00
FBti0061417	0.00	0.00	0.00	0.00	0.00	0.00
FBti0061529	0.00	0.00	0.00	0.00	0.00	0.00
FBti0019158	0.00	0.00	0.00	0.00	0.00	0.00
FBti0019165	75.93	36.55	58.94	0.00	12.49	5.48
FBti0061699	0.00	0.00	0.00	0.00	0.00	0.00
FBti0061905	0.00	0.00	0.00	0.00	0.00	0.00
FBti0062043	0.00	0.00	0.00	0.00	0.00	0.00
FBti0062148	0.00	0.00	0.00	0.00	0.00	0.00
FBti0062242	0.00	0.00	0.00	0.00	0.00	0.00
FBti0062279	0.00	0.00	0.00	0.00	0.00	0.00
FBti0019784	0.00	0.00	0.00	0.00	0.00	0.00
FBti0062578	0.00	0.00	0.00	0.00	0.00	0.00
FBti0019223	0.00	0.00	0.00	0.00	0.00	0.00
FBti0062978	0.00	0.00	0.00	0.00	0.00	0.00
FBti0019834	0.00	0.00	0.00	0.00	0.00	1.00
FBti0063922	0.00	0.00	0.00	0.00	0.00	0.00
FBti0064059	2.00	1.00	0.00	0.00	1.00	0.00
FBti0064231	0.00	0.00	0.00	0.00	0.00	0.00
FBti0018875	7.04	0.00	0.00	5.13	0.00	4.79
FBti0019957	0.00	0.00	0.00	0.00	1.01	2.10
[truncated: 39,611 more rows]
