# Supplementary material for: Whole-Genome and Poly(A)+Transcriptome Analysis of the Drosophila Mutant agnts3 with Cognitive Dysfunctions
Source: Int J Mol Sci. 2024 Sep 13;25(18):9891. doi: 10.3390/ijms25189891 (PMC11432035; doi:10.3390/ijms25189891)
Supplement: Supplementary file 1 [file ijms-25-09891-s001.zip › Supplementary materials/Archive_S3_expression_counts/Description.txt]

The files in CSV format contain CS and agn(ts3) transcriptome reads counts for further analysis of DEGs.
N - norma, HMC - hypomagnetic conditions, HS - heat shock, genes - genes, isoforms - RNA isoforms.
The names of the genes are given according to FlyBase.
