# Supplementary material for: Whole-Genome and Poly(A)+Transcriptome Analysis of the Drosophila Mutant agnts3 with Cognitive Dysfunctions
Source: Int J Mol Sci. 2024 Sep 13;25(18):9891. doi: 10.3390/ijms25189891 (PMC11432035; doi:10.3390/ijms25189891)
Supplement: Supplementary file 1 [file ijms-25-09891-s001.zip › Supplementary materials/Archive_S4_RT-PCR_data/Experiment_1.xls]

## Sheet: Sample Setup
Block Type	96well
Chemistry	SYBR_GREEN
Experiment File Name	C:\Applied Biosystems\StepOne Software v2.3\experiments\Experiment_1.eds
Experiment Run End Time	2008-04-03 05:27:23 AM MSD
Instrument Type	steponeplus
Passive Reference
Well	Zone	Sample Name	Sample Color	Biogroup Name	Biogroup Color	Target Name	Target Color	Task	Reporter	Quencher	Comments
A1	1	cDNA	RGB(223,221,142)			prosalpha1	RGB(139,189,249)	UNKNOWN	SYBR	None
A2	1	cDNA	RGB(223,221,142)			prosalpha1	RGB(139,189,249)	UNKNOWN	SYBR	None
A3	2	cDNA	RGB(223,221,142)			Totc1	RGB(0,255,0)	UNKNOWN	SYBR	None
A4	2	cDNA	RGB(223,221,142)			Totc1	RGB(0,255,0)	UNKNOWN	SYBR	None
A5	3	cDNA	RGB(223,221,142)			rpl32	RGB(208,243,98)	UNKNOWN	SYBR	None
A6	3	cDNA	RGB(223,221,142)			rpl32	RGB(208,243,98)	UNKNOWN	SYBR	None
A7	4	cDNA	RGB(223,221,142)			Cry_1	RGB(153,51,102)	UNKNOWN	SYBR	None
A8	4	cDNA	RGB(223,221,142)			Cry_1	RGB(153,51,102)	UNKNOWN	SYBR	None
A9	5	cDNA	RGB(223,221,142)			EF1	RGB(139,189,249)	UNKNOWN	SYBR	None
A10	5	cDNA	RGB(223,221,142)			EF1	RGB(139,189,249)	UNKNOWN	SYBR	None
A11	6	cDNA	RGB(223,221,142)			Snp42DE	RGB(255,204,0)	UNKNOWN	SYBR	None
A12	6	cDNA	RGB(223,221,142)			Snp42DE	RGB(255,204,0)	UNKNOWN	SYBR	None
B1	1	CS	RGB(255,0,0)			prosalpha1	RGB(139,189,249)	UNKNOWN	SYBR	None
B2	1	CS	RGB(255,0,0)			prosalpha1	RGB(139,189,249)	UNKNOWN	SYBR	None
B3	2	CS	RGB(255,0,0)			Totc1	RGB(0,255,0)	UNKNOWN	SYBR	None
B4	2	CS	RGB(255,0,0)			Totc1	RGB(0,255,0)	UNKNOWN	SYBR	None
B5	3	CS	RGB(255,0,0)			rpl32	RGB(208,243,98)	UNKNOWN	SYBR	None
B6	3	CS	RGB(255,0,0)			rpl32	RGB(208,243,98)	UNKNOWN	SYBR	None
B7	4	agn	RGB(132,193,241)			prosalpha1	RGB(139,189,249)	UNKNOWN	SYBR	None
B8	4	agn	RGB(132,193,241)			prosalpha1	RGB(139,189,249)	UNKNOWN	SYBR	None
B9	5	agn	RGB(132,193,241)			Totc1	RGB(0,255,0)	UNKNOWN	SYBR	None
B10	5	agn	RGB(132,193,241)			Totc1	RGB(0,255,0)	UNKNOWN	SYBR	None
B11	6	agn	RGB(132,193,241)			rpl32	RGB(208,243,98)	UNKNOWN	SYBR	None
B12	6	agn	RGB(132,193,241)			rpl32	RGB(208,243,98)	UNKNOWN	SYBR	None
C1	1	CS	RGB(255,0,0)			prosalpha1	RGB(139,189,249)	UNKNOWN	SYBR	None
C2	1	CS	RGB(255,0,0)			prosalpha1	RGB(139,189,249)	UNKNOWN	SYBR	None
C3	2	CS	RGB(255,0,0)			Totc1	RGB(0,255,0)	UNKNOWN	SYBR	None
C4	2	CS	RGB(255,0,0)			Totc1	RGB(0,255,0)	UNKNOWN	SYBR	None
C5	3	CS	RGB(255,0,0)			rpl32	RGB(208,243,98)	UNKNOWN	SYBR	None
C6	3	CS	RGB(255,0,0)			rpl32	RGB(208,243,98)	UNKNOWN	SYBR	None
C7	4	agn	RGB(132,193,241)			prosalpha1	RGB(139,189,249)	UNKNOWN	SYBR	None
C8	4	agn	RGB(132,193,241)			prosalpha1	RGB(139,189,249)	UNKNOWN	SYBR	None
C9	5	agn	RGB(132,193,241)			Totc1	RGB(0,255,0)	UNKNOWN	SYBR	None
C10	5	agn	RGB(132,193,241)			Totc1	RGB(0,255,0)	UNKNOWN	SYBR	None
C11	6	agn	RGB(132,193,241)			rpl32	RGB(208,243,98)	UNKNOWN	SYBR	None
C12	6	agn	RGB(132,193,241)			rpl32	RGB(208,243,98)	UNKNOWN	SYBR	None
D1	1	CS	RGB(255,0,0)			Cry_1	RGB(153,51,102)	UNKNOWN	SYBR	None
D2	1	CS	RGB(255,0,0)			Cry_1	RGB(153,51,102)	UNKNOWN	SYBR	None
D3	2	CS	RGB(255,0,0)			Cry_2	RGB(249,128,228)	UNKNOWN	SYBR	None
D4	2	CS	RGB(255,0,0)			Cry_2	RGB(249,128,228)	UNKNOWN	SYBR	None
D5	3	CS	RGB(255,0,0)			Snp42DE	RGB(255,204,0)	UNKNOWN	SYBR	None
D6	3	CS	RGB(255,0,0)			Snp42DE	RGB(255,204,0)	UNKNOWN	SYBR	None
D7	4	agn	RGB(132,193,241)			Cry_1	RGB(153,51,102)	UNKNOWN	SYBR	None
D8	4	agn	RGB(132,193,241)			Cry_1	RGB(153,51,102)	UNKNOWN	SYBR	None
D9	5	agn	RGB(132,193,241)			Cry_2	RGB(249,128,228)	UNKNOWN	SYBR	None
D10	5	agn	RGB(132,193,241)			Cry_2	RGB(249,128,228)	UNKNOWN	SYBR	None
D11	6	agn	RGB(132,193,241)			Snp42DE	RGB(255,204,0)	UNKNOWN	SYBR	None
D12	6	agn	RGB(132,193,241)			Snp42DE	RGB(255,204,0)	UNKNOWN	SYBR	None
E1	1	CS	RGB(255,0,0)			Cry_1	RGB(153,51,102)	UNKNOWN	SYBR	None
E2	1	CS	RGB(255,0,0)			Cry_1	RGB(153,51,102)	UNKNOWN	SYBR	None
E3	2	CS	RGB(255,0,0)			Cry_2	RGB(249,128,228)	UNKNOWN	SYBR	None
E4	2	CS	RGB(255,0,0)			Cry_2	RGB(249,128,228)	UNKNOWN	SYBR	None
E5	3	CS	RGB(255,0,0)			Snp42DE	RGB(255,204,0)	UNKNOWN	SYBR	None
E6	3	CS	RGB(255,0,0)			Snp42DE	RGB(255,204,0)	UNKNOWN	SYBR	None
E7	4	agn	RGB(132,193,241)			Cry_1	RGB(153,51,102)	UNKNOWN	SYBR	None
E8	4	agn	RGB(132,193,241)			Cry_1	RGB(153,51,102)	UNKNOWN	SYBR	None
E9	5	agn	RGB(132,193,241)			Cry_2	RGB(249,128,228)	UNKNOWN	SYBR	None
E10	5	agn	RGB(132,193,241)			Cry_2	RGB(249,128,228)	UNKNOWN	SYBR	None
E11	6	agn	RGB(132,193,241)			Snp42DE	RGB(255,204,0)	UNKNOWN	SYBR	None
E12	6	agn	RGB(132,193,241)			Snp42DE	RGB(255,204,0)	UNKNOWN	SYBR	None
F1	1	CS	RGB(255,0,0)			EF1	RGB(139,189,249)	UNKNOWN	SYBR	None
F2	1	CS	RGB(255,0,0)			EF1	RGB(139,189,249)	UNKNOWN	SYBR	None
F3	2	CS	RGB(255,0,0)			Totc2	RGB(255,0,0)	UNKNOWN	SYBR	None
F4	2	CS	RGB(255,0,0)			Totc2	RGB(255,0,0)	UNKNOWN	SYBR	None
F5	3	CS	RGB(255,0,0)			Hsp70Bbb	RGB(244,165,230)	UNKNOWN	SYBR	None
F6	3	CS	RGB(255,0,0)			Hsp70Bbb	RGB(244,165,230)	UNKNOWN	SYBR	None
F7	4	agn	RGB(132,193,241)			EF1	RGB(139,189,249)	UNKNOWN	SYBR	None
F8	4	agn	RGB(132,193,241)			EF1	RGB(139,189,249)	UNKNOWN	SYBR	None
F9	5	agn	RGB(132,193,241)			Totc2	RGB(255,0,0)	UNKNOWN	SYBR	None
F10	5	agn	RGB(132,193,241)			Totc2	RGB(255,0,0)	UNKNOWN	SYBR	None
F11	6	agn	RGB(132,193,241)			Hsp70Bbb	RGB(244,165,230)	UNKNOWN	SYBR	None
F12	6	agn	RGB(132,193,241)			Hsp70Bbb	RGB(244,165,230)	UNKNOWN	SYBR	None
G1	1	CS	RGB(255,0,0)			EF1	RGB(139,189,249)	UNKNOWN	SYBR	None
G2	1	CS	RGB(255,0,0)			EF1	RGB(139,189,249)	UNKNOWN	SYBR	None
G3	2	CS	RGB(255,0,0)			Totc2	RGB(255,0,0)	UNKNOWN	SYBR	None
G4	2	CS	RGB(255,0,0)			Totc2	RGB(255,0,0)	UNKNOWN	SYBR	None
G5	3	CS	RGB(255,0,0)			Hsp70Bbb	RGB(244,165,230)	UNKNOWN	SYBR	None
G6	3	CS	RGB(255,0,0)			Hsp70Bbb	RGB(244,165,230)	UNKNOWN	SYBR	None
G7	4	agn	RGB(132,193,241)			EF1	RGB(139,189,249)	UNKNOWN	SYBR	None
G8	4	agn	RGB(132,193,241)			EF1	RGB(139,189,249)	UNKNOWN	SYBR	None
G9	5	agn	RGB(132,193,241)			Totc2	RGB(255,0,0)	UNKNOWN	SYBR	None
G10	5	agn	RGB(132,193,241)			Totc2	RGB(255,0,0)	UNKNOWN	SYBR	None
G11	6	agn	RGB(132,193,241)			Hsp70Bbb	RGB(244,165,230)	UNKNOWN	SYBR	None
G12	6	agn	RGB(132,193,241)			Hsp70Bbb	RGB(244,165,230)	UNKNOWN	SYBR	None
H1	1	cDNA	RGB(223,221,142)			prosalpha1	RGB(139,189,249)	UNKNOWN	SYBR	None
H2	1	cDNA	RGB(223,221,142)			EF1	RGB(139,189,249)	UNKNOWN	SYBR	None
H3	2	cDNA	RGB(223,221,142)			Cry_2	RGB(249,128,228)	UNKNOWN	SYBR	None
H4	2	cDNA	RGB(223,221,142)			Cry_2	RGB(249,128,228)	UNKNOWN	SYBR	None
H5	3	cDNA	RGB(223,221,142)			rpl32	RGB(208,243,98)	UNKNOWN	SYBR	None
H6	3	cDNA	RGB(223,221,142)			Snp42DE	RGB(255,204,0)	UNKNOWN	SYBR	None
H7	4	cDNA	RGB(223,221,142)			Cry_1	RGB(153,51,102)	UNKNOWN	SYBR	None
H8	4	cDNA	RGB(223,221,142)			Totc1	RGB(0,255,0)	UNKNOWN	SYBR	None
H9	5	cDNA	RGB(223,221,142)			Totc2	RGB(255,0,0)	UNKNOWN	SYBR	None
H10	5	cDNA	RGB(223,221,142)			Totc2	RGB(255,0,0)	UNKNOWN	SYBR	None
H11	6	cDNA	RGB(223,221,142)			Hsp70Bbb	RGB(244,165,230)	UNKNOWN	SYBR	None
H12	6	cDNA	RGB(223,221,142)			Hsp70Bbb	RGB(244,165,230)	UNKNOWN	SYBR	None

## Sheet: Results
Block Type	96well
Chemistry	SYBR_GREEN
Experiment File Name	C:\Applied Biosystems\StepOne Software v2.3\experiments\Experiment_1.eds
Experiment Run End Time	2008-04-03 05:27:23 AM MSD
Instrument Type	steponeplus
Passive Reference
Well	Zone	Sample Name	Target Name	Task	Reporter	Quencher	RQ	RQ Min	RQ Max	Cт	Cт Mean	Cт SD	ΔCт	ΔCт Mean	ΔCт SE	HK Control ΔCт Mean	HK Control ΔCт SE	ΔΔCт	Automatic Ct Threshold	Ct Threshold	Automatic Baseline	Baseline Start	Baseline End	Efficiency	Tm1	Tm2	Tm3	Comments	HIGHSD	MTP
B1	1	CS	prosalpha1	UNKNOWN	SYBR	None	1	0.934534	1.07005	26.9178	26.9175	0.0448681		0.858029	0.0431807			0	TRUE	8613.96	TRUE	3	17	1	79.9419				N	N
B2	1	CS	prosalpha1	UNKNOWN	SYBR	None	1	0.934534	1.07005	26.9623	26.9175	0.0448681		0.858029	0.0431807			0	TRUE	8613.96	TRUE	3	17	1	79.9419				N	N
B5	3	CS	rpl32	UNKNOWN	SYBR	None				23.1654	23.222	0.0829296							TRUE	6058	TRUE	3	14	1	86.9446				N	N
B6	3	CS	rpl32	UNKNOWN	SYBR	None				23.2926	23.222	0.0829296							TRUE	6058	TRUE	3	13	1	86.9446				N	N
B7	4	agn	prosalpha1	UNKNOWN	SYBR	None	0.867053	0.674607	1.1144	27.4581	27.3742	0.160749		1.06384	0.1625			0.205809	TRUE	8613.96	TRUE	3	18	1	80.0886				N	N
B8	4	agn	prosalpha1	UNKNOWN	SYBR	None	0.867053	0.674607	1.1144	27.4322	27.3742	0.160749		1.06384	0.1625			0.205809	TRUE	8613.96	TRUE	3	16	1	80.0886				N	N
B11	6	agn	rpl32	UNKNOWN	SYBR	None				24.7917	25.0618	0.292442							TRUE	6058	TRUE	3	13	1	86.9375				N	N
B12	6	agn	rpl32	UNKNOWN	SYBR	None				25.0469	25.0618	0.292442							TRUE	6058	TRUE	3	14	1	86.9375				N	N
C2	1	CS	prosalpha1	UNKNOWN	SYBR	None	1	0.934534	1.07005	26.8725	26.9175	0.0448681		0.858029	0.0431807			0	TRUE	8613.96	TRUE	3	16	1	79.9419				N	N
C5	3	CS	rpl32	UNKNOWN	SYBR	None				23.1364	23.222	0.0829296							TRUE	6058	TRUE	3	14	1	86.9446				N	N
C6	3	CS	rpl32	UNKNOWN	SYBR	None				23.2935	23.222	0.0829296							TRUE	6058	TRUE	3	15	1	86.9446				N	N
C7	4	agn	prosalpha1	UNKNOWN	SYBR	None	0.867053	0.674607	1.1144	27.4721	27.3742	0.160749		1.06384	0.1625			0.205809	TRUE	8613.96	TRUE	3	17	1	80.0886				N	N
C8	4	agn	prosalpha1	UNKNOWN	SYBR	None	0.867053	0.674607	1.1144	27.1344	27.3742	0.160749		1.06384	0.1625			0.205809	TRUE	8613.96	TRUE	3	17	1	80.0886				N	N
C11	6	agn	rpl32	UNKNOWN	SYBR	None				24.937	25.0618	0.292442							TRUE	6058	TRUE	3	17	1	86.9375				N	N
C12	6	agn	rpl32	UNKNOWN	SYBR	None				25.4715	25.0618	0.292442							TRUE	6058	TRUE	3	17	1	86.9375				N	N
D1	1	CS	Cry_1	UNKNOWN	SYBR	None	1	0.805723	1.24112	30.775	30.8821	0.271068		4.82257	0.139868			0	TRUE	7602.35	TRUE	3	19	1	78.6006				N	N
D2	1	CS	Cry_1	UNKNOWN	SYBR	None	1	0.805723	1.24112	30.5964	30.8821	0.271068		4.82257	0.139868			0	TRUE	7602.35	TRUE	3	20	1	78.4516				N	N
D3	2	CS	Cry_2	UNKNOWN	SYBR	None	1	0.831971	1.20196	30.9359	31.1605	0.22798		5.10103	0.11911			0	TRUE	9558.46	TRUE	3	19	1	83.2152				N	N
D4	2	CS	Cry_2	UNKNOWN	SYBR	None	1	0.831971	1.20196	31.478	31.1605	0.22798		5.10103	0.11911			0	TRUE	9558.46	TRUE	3	22	1	83.3642				N	N
D5	3	CS	Snp42DE	UNKNOWN	SYBR	None	1	0.872245	1.14647	32.5907	32.7053	0.138621		6.64581	0.0871708			0	TRUE	8837.62	TRUE	3	23	1	85.9016				N	N
D6	3	CS	Snp42DE	UNKNOWN	SYBR	None	1	0.872245	1.14647	32.8594	32.7053	0.138621		6.64581	0.0871708			0	TRUE	8837.62	TRUE	3	23	1	85.9016	68.6179			N	Y
D7	4	agn	Cry_1	UNKNOWN	SYBR	None	11.1358	8.6228	14.3813	27.7334	27.6558	0.172942		1.34543	0.1656			-3.47714	TRUE	7602.35	TRUE	3	18	1	78.5983				N	N
D8	4	agn	Cry_1	UNKNOWN	SYBR	None	11.1358	8.6228	14.3813	27.519	27.6558	0.172942		1.34543	0.1656			-3.47714	TRUE	7602.35	TRUE	3	17	1	78.5983				N	N
D9	5	agn	Cry_2	UNKNOWN	SYBR	None	6.97423	5.43133	8.95542	28.5727	28.6094	0.158293		2.299	0.161896			-2.80203	TRUE	9558.46	TRUE	3	17	1	83.3678				N	N
D10	5	agn	Cry_2	UNKNOWN	SYBR	None	6.97423	5.43133	8.95542	28.513	28.6094	0.158293		2.299	0.161896			-2.80203	TRUE	9558.46	TRUE	3	18	1	83.3678				N	N
D11	6	agn	Snp42DE	UNKNOWN	SYBR	None	0.00268496	9.47556e-05	0.0760803	44.9471	41.4971	3.68587		15.1867	2.13272			8.54088	TRUE	8837.62	TRUE	3	33	1	83.3611				Y	N
D12	6	agn	Snp42DE	UNKNOWN	SYBR	None	0.00268496	9.47556e-05	0.0760803	37.6136	41.4971	3.68587		15.1867	2.13272			8.54088	TRUE	8837.62	TRUE	3	29	1	85.8944				Y	N
E1	1	CS	Cry_1	UNKNOWN	SYBR	None	1	0.805723	1.24112	30.9199	30.8821	0.271068		4.82257	0.139868			0	TRUE	7602.35	TRUE	3	21	1	78.4516				N	N
E2	1	CS	Cry_1	UNKNOWN	SYBR	None	1	0.805723	1.24112	31.2369	30.8821	0.271068		4.82257	0.139868			0	TRUE	7602.35	TRUE	3	22	1	78.6006				N	N
E3	2	CS	Cry_2	UNKNOWN	SYBR	None	1	0.831971	1.20196	31.1273	31.1605	0.22798		5.10103	0.11911			0	TRUE	9558.46	TRUE	3	17	1	83.2152				N	N
E4	2	CS	Cry_2	UNKNOWN	SYBR	None	1	0.831971	1.20196	31.1009	31.1605	0.22798		5.10103	0.11911			0	TRUE	9558.46	TRUE	3	22	1	83.3642				N	N
E5	3	CS	Snp42DE	UNKNOWN	SYBR	None	1	0.872245	1.14647	32.6658	32.7053	0.138621		6.64581	0.0871708			0	TRUE	8837.62	TRUE	3	21	1	85.9016				N	N
E7	4	agn	Cry_1	UNKNOWN	SYBR	None	11.1358	8.6228	14.3813	27.5075	27.6558	0.172942		1.34543	0.1656			-3.47714	TRUE	7602.35	TRUE	3	16	1	78.5983				N	N
E8	4	agn	Cry_1	UNKNOWN	SYBR	None	11.1358	8.6228	14.3813	27.8632	27.6558	0.172942		1.34543	0.1656			-3.47714	TRUE	7602.35	TRUE	3	18	1	78.5983				N	N
E9	5	agn	Cry_2	UNKNOWN	SYBR	None	6.97423	5.43133	8.95542	28.509	28.6094	0.158293		2.299	0.161896			-2.80203	TRUE	9558.46	TRUE	3	18	1	83.3678				N	N
E10	5	agn	Cry_2	UNKNOWN	SYBR	None	6.97423	5.43133	8.95542	28.8427	28.6094	0.158293		2.299	0.161896			-2.80203	TRUE	9558.46	TRUE	3	18	1	83.3678				N	N
E11	6	agn	Snp42DE	UNKNOWN	SYBR	None	0.00268496	9.47556e-05	0.0760803	41.9305	41.4971	3.68587		15.1867	2.13272			8.54088	TRUE	8837.62	TRUE	3	29	1	90.6629				Y	N
E12	6	agn	Snp42DE	UNKNOWN	SYBR	None				Undetermined	41.4971	3.68587							TRUE	8837.62	TRUE	1	2	1	70.3967	62.2008	89.6198		N	Y
F1	1	CS	EF1	UNKNOWN	SYBR	None				28.8341	28.897	0.0516805							TRUE	12223.7	TRUE	3	18	1	80.6871				N	N
F2	1	CS	EF1	UNKNOWN	SYBR	None				28.9257	28.897	0.0516805							TRUE	12223.7	TRUE	3	17	1	80.5381				N	N
F5	3	CS	Hsp70Bbb	UNKNOWN	SYBR	None	1	0.90875	1.10041	28.6797	28.7324	0.102858		2.67294	0.0619554			0	TRUE	5032.19	TRUE	3	20	1	85.7526				N	N
F6	3	CS	Hsp70Bbb	UNKNOWN	SYBR	None	1	0.90875	1.10041	28.7312	28.7324	0.102858		2.67294	0.0619554			0	TRUE	5032.19	TRUE	3	20	1	85.7526				N	N
F7	4	agn	EF1	UNKNOWN	SYBR	None				27.2503	27.5589	0.272117							TRUE	12223.7	TRUE	3	17	1	80.6847				N	N
F8	4	agn	EF1	UNKNOWN	SYBR	None				27.7851	27.5589	0.272117							TRUE	12223.7	TRUE	3	17	1	80.6847				N	N
F11	6	agn	Hsp70Bbb	UNKNOWN	SYBR	None	4.39658	3.45945	5.58758	26.8758	26.8469	0.101386		0.53656	0.152881			-2.13638	TRUE	5032.19	TRUE	3	19	1	85.7454				N	N
F12	6	agn	Hsp70Bbb	UNKNOWN	SYBR	None	4.39658	3.45945	5.58758	26.7342	26.8469	0.101386		0.53656	0.152881			-2.13638	TRUE	5032.19	TRUE	3	16	1	85.7454				N	N
G1	1	CS	EF1	UNKNOWN	SYBR	None				28.9505	28.897	0.0516805							TRUE	12223.7	TRUE	3	19	1	80.6871				N	N
G2	1	CS	EF1	UNKNOWN	SYBR	None				28.8777	28.897	0.0516805							TRUE	12223.7	TRUE	3	18	1	80.6871				N	N
G5	3	CS	Hsp70Bbb	UNKNOWN	SYBR	None	1	0.90875	1.10041	28.8767	28.7324	0.102858		2.67294	0.0619554			0	TRUE	5032.19	TRUE	3	20	1	85.9016				N	N
G6	3	CS	Hsp70Bbb	UNKNOWN	SYBR	None	1	0.90875	1.10041	28.6422	28.7324	0.102858		2.67294	0.0619554			0	TRUE	5032.19	TRUE	3	17	1	85.7526				N	N
G7	4	agn	EF1	UNKNOWN	SYBR	None				27.41	27.5589	0.272117							TRUE	12223.7	TRUE	3	18	1	80.6847				N	N
G8	4	agn	EF1	UNKNOWN	SYBR	None				27.7903	27.5589	0.272117							TRUE	12223.7	TRUE	3	16	1	80.6847				N	N
G11	6	agn	Hsp70Bbb	UNKNOWN	SYBR	None	4.39658	3.45945	5.58758	26.9307	26.8469	0.101386		0.53656	0.152881			-2.13638	TRUE	5032.19	TRUE	3	17	1	85.7454				N	N
Analysis Type	Singleplex
Endogenous Control	EF1, rpl32
RQ Min/Max Confidence Level	95.0
Reference Sample	CS

## Sheet: Raw Data
Block Type	96well
Chemistry	SYBR_GREEN
Experiment File Name	C:\Applied Biosystems\StepOne Software v2.3\experiments\Experiment_1.eds
Experiment Run End Time	2008-04-03 05:27:23 AM MSD
Instrument Type	steponeplus
Passive Reference
Well	Zone	Cycle	BLUE	GREEN	YELLOW	RED
A1	1	1	-805	-188.102	-34.8984	-136.301
A2	1	1	-1575.5	-832.898	-698.898	-698.5
A3	2	1	-2035.6	-1031	-824.699	-717.301
A4	2	1	-2880.1	-1544.6	-1319.1	-1117.2
A5	3	1	1220.9	1154.1	1302.5	1249.7
A6	3	1	1640.5	1511.3	1764.1	1910.6
A7	4	1	213.5	526.301	728.5	724.301
A8	4	1	1509.5	1569.2	1972.7	2008.1
A9	5	1	-1693.1	-835.898	-654.801	-575.801
A10	5	1	-2053.5	-1006.2	-846.602	-742.301
A11	6	1	-2801.6	-1721	-1848.9	-1929.1
A12	6	1	-2790.3	-1685.5	-1810.2	-1926.6
B1	1	1	-1710.1	-895	-696.301	-562.301
B2	1	1	-4632.7	-2822.6	-2719.1	-2461.9
B3	2	1	-2597.5	-1440.2	-1247.8	-1019.8
B4	2	1	-2332.5	-1361.4	-1201.1	-1025.3
B5	3	1	-710	-291.102	-277.301	-360.699
B6	3	1	-772.102	-334.301	-245.5	-309.102
B7	4	1	-1158.5	-551	-360.301	-244.801
B8	4	1	-1689.5	-871.102	-700.398	-606.699
B9	5	1	-2255.6	-1112.8	-890	-806.699
B10	5	1	-1975.1	-1164.1	-1027.1	-905.699
B11	6	1	-2414.1	-1393.4	-1266.7	-1050
B12	6	1	-2054.3	-1139.2	-1055	-1018.2
C1	1	1	-1765.5	-919.5	-698.398	-559.102
C2	1	1	-2511.3	-1386.1	-1178	-1103.6
C3	2	1	-2846.1	-1560.8	-1263.8	-1057.8
C4	2	1	-1637.7	-903.301	-741.301	-639.398
C5	3	1	188	317.699	413.102	344.699
C6	3	1	-36.8984	199.301	391.602	458
C7	4	1	-1581.6	-749.5	-503.301	-395.199
C8	4	1	-1039.7	-547.898	-439.699	-373.801
C9	5	1	-1869.1	-1042.3	-850	-735.199
C10	5	1	-1875.1	-1044.9	-918.199	-809.602
C11	6	1	-1221.3	-457.699	-304.199	-271.102
C12	6	1	-3507.1	-2088.3	-1951.9	-1804.5
D1	1	1	-2512.4	-1401.1	-1269.4	-1175.6
D2	1	1	-1736.4	-1018.7	-951.5	-856.5
D3	2	1	-1991.8	-1199.7	-1206.9	-1288.8
D4	2	1	-1893.3	-1027.4	-949.5	-848.699
D5	3	1	-2010.2	-1133.6	-1025.2	-873.801
D6	3	1	-1303	-684.199	-441.102	-347.102
D7	4	1	-868	-402.301	-308.199	-243.5
D8	4	1	-1276	-735.801	-709.301	-731.699
D9	5	1	-2329.6	-1195.5	-1060.7	-1033.8
D10	5	1	-1856.2	-1030.5	-962	-918.301
D11	6	1	-1428.9	-759.199	-638.102	-574
D12	6	1	-2528.8	-1395.5	-1243.2	-1169.7
E1	1	1	-1495.8	-804.199	-702.801	-637.102
E2	1	1	-1539.6	-871.801	-744.102	-657.898
E3	2	1	-2578.4	-1525	-1421.1	-1298.4
E4	2	1	-2214	-1281.9	-1220.4	-1142.4
E5	3	1	-2113	-1193.2	-1053.1	-912.398
E6	3	1	-1154.8	-521.5	-337.301	-175.5
E7	4	1	-402.699	394.102	735.301	421.801
E8	4	1	-1532.6	-921	-849.602	-788.301
E9	5	1	-2332.2	-1377.1	-1291.1	-1216.8
E10	5	1	-800.5	-267.102	-291.5	-393.102
E11	6	1	-2890.9	-1630.6	-1469.1	-1344.9
E12	6	1	-3444.1	-2086.5	-2003.5	-1845.1
F1	1	1	-2083.1	-1069.1	-853.801	-682.898
F2	1	1	-2440	-1349.6	-1191.9	-1049
F3	2	1	-2216.9	-1333.8	-1234.2	-1147.5
F4	2	1	-2212.7	-1244.5	-1043.2	-894.5
F5	3	1	-2040.8	-788.199	-595.801	-724
F6	3	1	-1599.4	-190.898	126.301	-232.102
F7	4	1	-1525.7	-633.398	-443.398	-439.699
F8	4	1	-1328	-23.3984	339.398	58.8984
F9	5	1	-2551.3	-1474.9	-1317.7	-1149.4
F10	5	1	-2853.1	-1651.9	-1572.7	-1469.8
F11	6	1	-4216.2	-2592.8	-2561.5	-2327.1
F12	6	1	-2758.4	-1693.9	-1643	-1572.9
G1	1	1	-2457.8	-1114.9	-765.398	-544
G2	1	1	-2763.5	-1616.7	-1481.4	-1312.6
G3	2	1	-3477.5	-2092.8	-1880.4	-1639.3
G4	2	1	-2657.8	-1510	-1347.9	-1148.4
G5	3	1	-2144.1	-1207.3	-1043.4	-915.199
G6	3	1	-2747.3	-1639	-1480.4	-1334.1
G7	4	1	-2357.3	-1380	-1256.2	-1124.5
G8	4	1	-3147.5	-1879.3	-1742.9	-1576.4
G9	5	1	-2257.4	-1330.2	-1197	-1043.6
G10	5	1	-3690.4	-2210.7	-2035.7	-1859.2
G11	6	1	-4591.9	-2841.5	-2765.6	-2613.6
G12	6	1	-4388.2	-2663.3	-2629.2	-2551.6
H1	1	1	-1839.1	-829.301	-587.398	-394.699
H2	1	1	-2570.1	-1241.5	-928.199	-647.898
H3	2	1	-2115	-956.301	-671.199	-549.5
H4	2	1	-2627	-1367.4	-1172.4	-1075.1
H5	3	1	-2294.7	-1030.4	-814.898	-835.398
H6	3	1	-3580.9	-2131.7	-2206.7	-2198.6
H7	4	1	-3448.1	-2009.5	-2180.4	-2282.7
H8	4	1	-1547.2	-746.5	-698.699	-605.301
H9	5	1	-4098	-2415.7	-2256.1	-2060
H10	5	1	-3407.8	-2001.9	-1869.2	-1719.8
H11	6	1	-4118.3	-2472.8	-2308	-2189.1
H12	6	1	-4434.4	-2645.1	-2564.9	-2522.7
A1	1	2	-638	-96.1016	54.1016	-64.3008
A2	1	2	-1443.5	-733.898	-611.898	-591.5
A3	2	2	-2017.6	-1046	-821.699	-705.301
A4	2	2	-2786.1	-1495.6	-1240.1	-1015.2
A5	3	2	1399.9	1240.1	1411.5	1338.7
A6	3	2	1843.5	1637.3	1872.1	1998.6
A7	4	2	357.5	611.301	822.5	826.301
A8	4	2	1670.5	1628.2	2022.7	2072.1
A9	5	2	-1612.1	-782.898	-607.801	-509.801
A10	5	2	-2127.5	-1081.2	-899.602	-793.301
A11	6	2	-2865.6	-1752	-1879.9	-1959.1
A12	6	2	-2800.3	-1691.5	-1828.2	-1932.6
B1	1	2	-1686.1	-903	-685.301	-557.301
B2	1	2	-4661.7	-2828.6	-2729.1	-2483.9
B3	2	2	-2749.5	-1546.2	-1357.8	-1119.8
B4	2	2	-2409.5	-1438.4	-1281.1	-1071.3
B5	3	2	-879	-405.102	-383.301	-426.699
B6	3	2	-940.102	-456.301	-328.5	-388.102
B7	4	2	-1310.5	-656	-446.301	-322.801
B8	4	2	-1845.5	-961.102	-794.398	-701.699
B9	5	2	-2444.6	-1247.8	-1040	-911.699
B10	5	2	-2134.1	-1244.1	-1113.1	-975.699
B11	6	2	-2569.1	-1519.4	-1375.7	-1153
B12	6	2	-2172.3	-1230.2	-1147	-1107.2
C1	1	2	-1794.5	-946.5	-744.398	-598.102
C2	1	2	-2615.3	-1426.1	-1259	-1132.6
C3	2	2	-2989.1	-1657.8	-1364.8	-1125.8
C4	2	2	-1740.7	-974.301	-828.301	-713.398
C5	3	2	-68	163.699	265.102	226.699
C6	3	2	-191.898	106.301	313.602	389
C7	4	2	-1707.6	-864.5	-625.301	-477.199
C8	4	2	-1206.7	-648.898	-555.699	-454.801
C9	5	2	-2051.1	-1157.3	-960	-848.199
C10	5	2	-1986.1	-1116.9	-992.199	-872.602
C11	6	2	-1462.3	-623.699	-482.199	-411.102
C12	6	2	-3603.1	-2154.3	-2029.9	-1882.5
D1	1	2	-2514.4	-1430.1	-1321.4	-1220.6
D2	1	2	-1905.4	-1130.7	-1051.5	-931.5
D3	2	2	-2170.8	-1332.7	-1330.9	-1382.8
D4	2	2	-2018.3	-1114.4	-1037.5	-935.699
D5	3	2	-2210.2	-1263.6	-1127.2	-980.801
D6	3	2	-1444	-765.199	-552.102	-405.102
D7	4	2	-1029	-492.301	-391.199	-337.5
D8	4	2	-1425	-840.801	-797.301	-780.699
D9	5	2	-2429.6	-1254.5	-1122.7	-1108.8
D10	5	2	-1980.2	-1136.5	-1062	-991.301
D11	6	2	-1578.9	-858.199	-730.102	-654
D12	6	2	-2573.8	-1449.5	-1283.2	-1198.7
E1	1	2	-1521.8	-820.199	-719.801	-643.102
E2	1	2	-1716.6	-979.801	-871.102	-777.898
E3	2	2	-2649.4	-1585	-1467.1	-1344.4
E4	2	2	-2413	-1414.9	-1321.4	-1250.4
E5	3	2	-2233	-1283.2	-1153.1	-989.398
E6	3	2	-1278.8	-630.5	-422.301	-240.5
E7	4	2	-529.699	294.102	594.301	350.801
E8	4	2	-1666.6	-992	-921.602	-869.301
E9	5	2	-2504.2	-1511.1	-1405.1	-1308.8
E10	5	2	-743.5	-192.102	-239.5	-330.102
E11	6	2	-2981.9	-1718.6	-1549.1	-1410.9
E12	6	2	-3538.1	-2166.5	-2083.5	-1891.1
F1	1	2	-2139.1	-1121.1	-912.801	-747.898
F2	1	2	-2558	-1458.6	-1269.9	-1124
F3	2	2	-2372.9	-1431.8	-1355.2	-1250.5
F4	2	2	-2334.7	-1337.5	-1135.2	-975.5
F5	3	2	-2098.8	-863.199	-678.801	-777
F6	3	2	-1779.4	-338.898	-29.6992	-334.102
F7	4	2	-1561.7	-662.398	-483.398	-481.699
F8	4	2	-1575	-245.398	122.398	-106.102
F9	5	2	-2660.3	-1565.9	-1409.7	-1223.4
F10	5	2	-2978.1	-1751.9	-1660.7	-1531.8
F11	6	2	-4332.2	-2675.8	-2622.5	-2413.1
F12	6	2	-2822.4	-1761.9	-1709	-1618.9
G1	1	2	-2507.8	-1188.9	-831.398	-591
G2	1	2	-2917.5	-1724.7	-1584.4	-1417.6
G3	2	2	-3570.5	-2146.8	-1960.4	-1689.3
G4	2	2	-2788.8	-1600	-1452.9	-1203.4
G5	3	2	-2278.1	-1300.3	-1133.4	-1007.2
G6	3	2	-2907.3	-1722	-1572.4	-1421.1
G7	4	2	-2452.3	-1458	-1358.2	-1178.5
G8	4	2	-3272.5	-1980.3	-1826.9	-1675.4
G9	5	2	-2366.4	-1400.2	-1289	-1137.6
G10	5	2	-3819.4	-2285.7	-2122.7	-1915.2
G11	6	2	-4675.9	-2905.5	-2849.6	-2679.6
G12	6	2	-4458.2	-2728.3	-2692.2	-2594.6
H1	1	2	-1899.1	-884.301	-636.398	-488.699
H2	1	2	-2670.1	-1356.5	-1062.2	-768.898
H3	2	2	-2209	-1081.3	-796.199	-661.5
H4	2	2	-2724	-1461.4	-1252.4	-1164.1
H5	3	2	-2408.7	-1132.4	-948.898	-951.398
H6	3	2	-3538.9	-2109.7	-2196.7	-2199.6
H7	4	2	-3435.1	-2006.5	-2194.4	-2262.7
H8	4	2	-1542.2	-740.5	-688.699	-608.301
H9	5	2	-4130	-2441.7	-2289.1	-2083
H10	5	2	-3446.8	-2043.9	-1906.2	-1790.8
H11	6	2	-4240.3	-2547.8	-2392	-2248.1
H12	6	2	-4489.4	-2688.1	-2594.9	-2537.7
A1	1	3	-579	-89.1016	84.1016	-19.3008
A2	1	3	-1385.5	-734.898	-601.898	-581.5
A3	2	3	-2023.6	-1056	-842.699	-703.301
A4	2	3	-2744.1	-1476.6	-1206.1	-979.199
A5	3	3	1525.9	1302.1	1470.5	1390.7
A6	3	3	1963.5	1693.3	1937.1	2030.6
A7	4	3	466.5	675.301	866.5	850.301
A8	4	3	1728.5	1650.2	2042.7	2076.1
A9	5	3	-1560.1	-762.898	-589.801	-502.801
A10	5	3	-2178.5	-1145.2	-962.602	-841.301
A11	6	3	-2911.6	-1758	-1912.9	-1940.1
A12	6	3	-2847.3	-1711.5	-1864.2	-1964.6
B1	1	3	-1660.1	-877	-699.301	-542.301
B2	1	3	-4677.7	-2846.6	-2722.1	-2476.9
B3	2	3	-2821.5	-1592.2	-1406.8	-1152.8
B4	2	3	-2459.5	-1452.4	-1283.1	-1099.3
B5	3	3	-955	-455.102	-426.301	-474.699
B6	3	3	-990.102	-461.301	-349.5	-434.102
B7	4	3	-1354.5	-660	-502.301	-378.801
B8	4	3	-1912.5	-1016.1	-853.398	-743.699
B9	5	3	-2532.6	-1326.8	-1108	-970.699
B10	5	3	-2211.1	-1292.1	-1153.1	-1026.7
B11	6	3	-2711.1	-1610.4	-1442.7	-1231
B12	6	3	-2218.3	-1277.2	-1189	-1168.2
C1	1	3	-1817.5	-978.5	-768.398	-603.102
C2	1	3	-2617.3	-1460.1	-1288	-1143.6
C3	2	3	-3086.1	-1723.8	-1454.8	-1212.8
C4	2	3	-1778.7	-1020.3	-865.301	-753.398
C5	3	3	-146	95.6992	198.102	161.699
C6	3	3	-260.898	41.3008	276.602	343
C7	4	3	-1790.6	-912.5	-670.301	-530.199
C8	4	3	-1286.7	-693.898	-597.699	-499.801
C9	5	3	-2136.1	-1212.3	-1029	-877.199
C10	5	3	-2060.1	-1173.9	-1048.2	-918.602
C11	6	3	-1576.3	-723.699	-566.199	-497.102
C12	6	3	-3640.1	-2195.3	-2056.9	-1928.5
D1	1	3	-2519.4	-1451.1	-1336.4	-1247.6
D2	1	3	-1984.4	-1180.7	-1101.5	-982.5
D3	2	3	-2237.8	-1399.7	-1402.9	-1442.8
D4	2	3	-2078.3	-1145.4	-1046.5	-956.699
D5	3	3	-2252.2	-1316.6	-1178.2	-1035.8
D6	3	3	-1493	-807.199	-584.102	-432.102
D7	4	3	-1107	-559.301	-433.199	-363.5
D8	4	3	-1487	-889.801	-830.301	-844.699
D9	5	3	-2466.6	-1298.5	-1164.7	-1125.8
D10	5	3	-2079.2	-1190.5	-1109	-1043.3
D11	6	3	-1653.9	-911.199	-805.102	-697
D12	6	3	-2567.8	-1439.5	-1296.2	-1214.7
E1	1	3	-1473.8	-804.199	-719.801	-637.102
E2	1	3	-1778.6	-1031.8	-919.102	-811.898
E3	2	3	-2629.4	-1588	-1458.1	-1340.4
E4	2	3	-2481	-1463.9	-1381.4	-1282.4
E5	3	3	-2251	-1299.2	-1168.1	-1004.4
E6	3	3	-1321.8	-664.5	-450.301	-271.5
E7	4	3	-574.699	241.102	544.301	313.801
E8	4	3	-1739.6	-1045	-980.602	-882.301
E9	5	3	-2566.2	-1555.1	-1466.1	-1356.8
E10	5	3	-664.5	-114.102	-145.5	-276.102
E11	6	3	-3011.9	-1746.6	-1576.1	-1435.9
E12	6	3	-3563.1	-2194.5	-2119.5	-1955.1
F1	1	3	-2171.1	-1149.1	-945.801	-768.898
F2	1	3	-2598	-1481.6	-1324.9	-1135
F3	2	3	-2445.9	-1487.8	-1417.2	-1303.5
F4	2	3	-2420.7	-1382.5	-1198.2	-1017.5
F5	3	3	-2151.8	-906.199	-718.801	-803
F6	3	3	-1853.4	-429.898	-131.699	-399.102
F7	4	3	-1580.7	-698.398	-547.398	-504.699
F8	4	3	-1660	-332.398	28.3984	-177.102
F9	5	3	-2698.3	-1618.9	-1458.7	-1267.4
F10	5	3	-3046.1	-1797.9	-1708.7	-1562.8
F11	6	3	-4396.2	-2731.8	-2657.5	-2446.1
F12	6	3	-2861.4	-1781.9	-1758	-1664.9
G1	1	3	-2538.8	-1220.9	-885.398	-631
G2	1	3	-2996.5	-1785.7	-1675.4	-1467.6
G3	2	3	-3588.5	-2153.8	-1968.4	-1692.3
G4	2	3	-2856.8	-1684	-1477.9	-1252.4
G5	3	3	-2346.1	-1376.3	-1201.4	-1019.2
G6	3	3	-2947.3	-1766	-1633.4	-1462.1
G7	4	3	-2485.3	-1502	-1372.2	-1226.5
G8	4	3	-3363.5	-2016.3	-1890.9	-1701.4
G9	5	3	-2436.4	-1463.2	-1335	-1163.6
G10	5	3	-3901.4	-2339.7	-2176.7	-1956.2
G11	6	3	-4746.9	-2949.5	-2898.6	-2718.6
G12	6	3	-4455.2	-2753.3	-2723.2	-2623.6
H1	1	3	-1924.1	-910.301	-720.398	-549.699
H2	1	3	-2741.1	-1418.5	-1109.2	-809.898
H3	2	3	-2216	-1088.3	-822.199	-671.5
H4	2	3	-2757	-1506.4	-1313.4	-1193.1
H5	3	3	-2455.7	-1206.4	-1001.9	-978.398
H6	3	3	-3512.9	-2103.7	-2195.7	-2203.6
H7	4	3	-3335.1	-1938.5	-2116.4	-2195.7
H8	4	3	-1560.2	-738.5	-695.699	-611.301
H9	5	3	-4142	-2461.7	-2316.1	-2105
H10	5	3	-3469.8	-2060.9	-1938.2	-1785.8
H11	6	3	-4299.3	-2607.8	-2451	-2289.1
H12	6	3	-4474.4	-2708.1	-2632.9	-2571.7
A1	1	4	-503	-35.1016	96.1016	18.6992
A2	1	4	-1369.5	-716.898	-603.898	-569.5
A3	2	4	-2025.6	-1061	-890.699	-730.301
A4	2	4	-2641.1	-1397.6	-1168.1	-910.199
A5	3	4	1620.9	1349.1	1503.5	1430.7
A6	3	4	1986.5	1718.3	1920.1	2011.6
A7	4	4	470.5	655.301	833.5	834.301
A8	4	4	1804.5	1704.2	2118.7	2130.1
A9	5	4	-1544.1	-764.898	-585.801	-496.801
A10	5	4	-2230.5	-1183.2	-1023.6	-862.301
A11	6	4	-2906.6	-1778	-1921.9	-1995.1
A12	6	4	-2836.3	-1730.5	-1889.2	-1966.6
B1	1	4	-1637.1	-864	-695.301	-556.301
B2	1	4	-4697.7	-2855.6	-2739.1	-2491.9
B3	2	4	-2871.5	-1631.2	-1427.8	-1179.8
B4	2	4	-2487.5	-1468.4	-1304.1	-1125.3
B5	3	4	-988	-480.102	-472.301	-493.699
B6	3	4	-1030.1	-488.301	-395.5	-442.102
B7	4	4	-1400.5	-718	-537.301	-413.801
B8	4	4	-1961.5	-1051.1	-892.398	-795.699
B9	5	4	-2583.6	-1362.8	-1138	-1011.7
B10	5	4	-2242.1	-1326.1	-1206.1	-1042.7
B11	6	4	-2773.1	-1639.4	-1498.7	-1271
B12	6	4	-2194.3	-1277.2	-1203	-1156.2
C1	1	4	-1829.5	-995.5	-793.398	-629.102
C2	1	4	-2646.3	-1488.1	-1294	-1142.6
C3	2	4	-3147.1	-1787.8	-1499.8	-1245.8
C4	2	4	-1852.7	-1051.3	-903.301	-762.398
C5	3	4	-225	55.6992	143.102	121.699
C6	3	4	-325.898	26.3008	244.602	330
C7	4	4	-1858.6	-969.5	-748.301	-607.199
C8	4	4	-1323.7	-734.898	-617.699	-525.801
C9	5	4	-2194.1	-1253.3	-1079	-941.199
C10	5	4	-2104.1	-1196.9	-1066.2	-936.602
C11	6	4	-1638.3	-781.699	-639.199	-550.102
C12	6	4	-3668.1	-2191.3	-2086.9	-1931.5
D1	1	4	-2560.4	-1484.1	-1372.4	-1261.6
D2	1	4	-2042.4	-1213.7	-1155.5	-1001.5
D3	2	4	-2311.8	-1443.7	-1458.9	-1488.8
D4	2	4	-2165.3	-1219.4	-1119.5	-992.699
D5	3	4	-2327.2	-1360.6	-1222.2	-1047.8
D6	3	4	-1552	-856.199	-648.102	-502.102
D7	4	4	-1147	-576.301	-457.199	-392.5
D8	4	4	-1543	-934.801	-877.301	-853.699
D9	5	4	-2532.6	-1333.5	-1184.7	-1158.8
D10	5	4	-2118.2	-1248.5	-1152	-1073.3
D11	6	4	-1696.9	-947.199	-818.102	-729
D12	6	4	-2543.8	-1446.5	-1320.2	-1200.7
E1	1	4	-1479.8	-840.199	-734.801	-666.102
E2	1	4	-1861.6	-1077.8	-974.102	-839.898
E3	2	4	-2634.4	-1601	-1476.1	-1343.4
E4	2	4	-2542	-1516.9	-1419.4	-1307.4
E5	3	4	-2296	-1341.2	-1209.1	-1026.4
E6	3	4	-1353.8	-680.5	-482.301	-290.5
E7	4	4	-562.699	208.102	511.301	289.801
E8	4	4	-1759.6	-1051	-1001.6	-909.301
E9	5	4	-2606.2	-1593.1	-1483.1	-1380.8
E10	5	4	-617.5	-34.1016	-77.5	-232.102
E11	6	4	-3048.9	-1767.6	-1611.1	-1449.9
E12	6	4	-3560.1	-2183.5	-2114.5	-1939.1
F1	1	4	-2174.1	-1146.1	-969.801	-775.898
F2	1	4	-2642	-1524.6	-1369.9	-1188
F3	2	4	-2502.9	-1537.8	-1449.2	-1313.5
F4	2	4	-2463.7	-1415.5	-1240.2	-1049.5
F5	3	4	-2186.8	-910.199	-738.801	-808
F6	3	4	-1916.4	-497.898	-191.699	-451.102
F7	4	4	-1591.7	-707.398	-565.398	-503.699
F8	4	4	-1749	-401.398	-45.6016	-217.102
F9	5	4	-2758.3	-1628.9	-1490.7	-1274.4
F10	5	4	-3075.1	-1832.9	-1738.7	-1628.8
F11	6	4	-4451.2	-2750.8	-2708.5	-2479.1
F12	6	4	-2881.4	-1803.9	-1780	-1675.9
G1	1	4	-2562.8	-1239.9	-900.398	-631
G2	1	4	-3066.5	-1811.7	-1691.4	-1512.6
G3	2	4	-3601.5	-2160.8	-1977.4	-1708.3
G4	2	4	-2908.8	-1704	-1539.9	-1281.4
G5	3	4	-2389.1	-1393.3	-1224.4	-1070.2
G6	3	4	-3000.3	-1810	-1655.4	-1496.1
G7	4	4	-2545.3	-1510	-1420.2	-1251.5
G8	4	4	-3422.5	-2081.3	-1931.9	-1722.4
G9	5	4	-2482.4	-1478.2	-1355	-1212.6
G10	5	4	-3940.4	-2369.7	-2220.7	-2003.2
G11	6	4	-4813.9	-2991.5	-2922.6	-2751.6
G12	6	4	-4455.2	-2766.3	-2726.2	-2642.6
H1	1	4	-1969.1	-954.301	-733.398	-557.699
H2	1	4	-2801.1	-1464.5	-1165.2	-859.898
H3	2	4	-2268	-1104.3	-879.199	-728.5
H4	2	4	-2833	-1542.4	-1377.4	-1244.1
H5	3	4	-2516.7	-1258.4	-1046.9	-1035.4
H6	3	4	-3508.9	-2085.7	-2189.7	-2188.6
H7	4	4	-3273.1	-1876.5	-2081.4	-2144.7
H8	4	4	-1563.2	-747.5	-719.699	-624.301
H9	5	4	-4134	-2487.7	-2319.1	-2112
H10	5	4	-3471.8	-2076.9	-1956.2	-1797.8
H11	6	4	-4347.3	-2652.8	-2503	-2344.1
H12	6	4	-4520.4	-2720.1	-2654.9	-2577.7
A1	1	5	-461	-32.1016	103.102	33.6992
A2	1	5	-1370.5	-728.898	-626.898	-580.5
A3	2	5	-2069.6	-1101	-897.699	-745.301
A4	2	5	-2609.1	-1366.6	-1103.1	-875.199
A5	3	5	1644.9	1373.1	1500.5	1429.7
A6	3	5	1991.5	1693.3	1918.1	2036.6
A7	4	5	462.5	631.301	800.5	826.301
A8	4	5	1795.5	1687.2	2066.7	2120.1
A9	5	5	-1517.1	-756.898	-583.801	-515.801
A10	5	5	-2267.5	-1203.2	-1046.6	-912.301
A11	6	5	-2932.6	-1799	-1960.9	-2002.1
A12	6	5	-2832.3	-1733.5	-1894.2	-1979.6
B1	1	5	-1610.1	-872	-681.301	-541.301
B2	1	5	-4659.7	-2859.6	-2736.1	-2495.9
B3	2	5	-2877.5	-1654.2	-1477.8	-1196.8
B4	2	5	-2493.5	-1500.4	-1331.1	-1143.3
B5	3	5	-1034	-505.102	-482.301	-526.699
B6	3	5	-1077.1	-495.301	-380.5	-438.102
B7	4	5	-1428.5	-743	-559.301	-413.801
B8	4	5	-2004.5	-1077.1	-945.398	-794.699
B9	5	5	-2613.6	-1396.8	-1168	-1018.7
B10	5	5	-2274.1	-1358.1	-1222.1	-1057.7
B11	6	5	-2737.1	-1645.4	-1496.7	-1254
B12	6	5	-2223.3	-1301.2	-1227	-1187.2
C1	1	5	-1850.5	-1004.5	-829.398	-649.102
C2	1	5	-2647.3	-1489.1	-1312	-1169.6
C3	2	5	-3211.1	-1829.8	-1539.8	-1286.8
C4	2	5	-1892.7	-1096.3	-959.301	-799.398
C5	3	5	-302	-7.30078	73.1016	86.6992
C6	3	5	-354.898	13.3008	230.602	308
C7	4	5	-1905.6	-1008.5	-807.301	-647.199
C8	4	5	-1378.7	-785.898	-670.699	-577.801
C9	5	5	-2240.1	-1278.3	-1128	-975.199
C10	5	5	-2121.1	-1221.9	-1082.2	-957.602
C11	6	5	-1696.3	-843.699	-667.199	-560.102
C12	6	5	-3675.1	-2215.3	-2098.9	-1950.5
D1	1	5	-2582.4	-1497.1	-1405.4	-1284.6
D2	1	5	-2060.4	-1228.7	-1172.5	-1023.5
D3	2	5	-2375.8	-1476.7	-1473.9	-1508.8
D4	2	5	-2225.3	-1247.4	-1159.5	-1016.7
D5	3	5	-2349.2	-1387.6	-1238.2	-1076.8
D6	3	5	-1600	-867.199	-666.102	-523.102
D7	4	5	-1195	-612.301	-493.199	-417.5
D8	4	5	-1591	-959.801	-922.301	-901.699
D9	5	5	-2570.6	-1371.5	-1243.7	-1196.8
D10	5	5	-2154.2	-1255.5	-1179	-1086.3
D11	6	5	-1732.9	-989.199	-836.102	-734
D12	6	5	-2543.8	-1461.5	-1315.2	-1214.7
E1	1	5	-1470.8	-815.199	-756.801	-665.102
E2	1	5	-1905.6	-1104.8	-972.102	-871.898
E3	2	5	-2685.4	-1648	-1516.1	-1376.4
E4	2	5	-2560	-1505.9	-1425.4	-1309.4
E5	3	5	-2350	-1352.2	-1231.1	-1050.4
E6	3	5	-1376.8	-718.5	-508.301	-312.5
E7	4	5	-635.699	157.102	440.301	252.801
E8	4	5	-1829.6	-1120	-1018.6	-947.301
E9	5	5	-2654.2	-1610.1	-1538.1	-1398.8
E10	5	5	-572.5	-5.10156	-21.5	-173.102
E11	6	5	-3064.9	-1790.6	-1625.1	-1473.9
E12	6	5	-3537.1	-2171.5	-2119.5	-1934.1
F1	1	5	-2187.1	-1170.1	-985.801	-786.898
F2	1	5	-2659	-1536.6	-1382.9	-1212
F3	2	5	-2527.9	-1571.8	-1499.2	-1359.5
F4	2	5	-2510.7	-1438.5	-1267.2	-1094.5
F5	3	5	-2198.8	-946.199	-779.801	-835
F6	3	5	-1938.4	-523.898	-231.699	-455.102
F7	4	5	-1613.7	-748.398	-592.398	-540.699
F8	4	5	-1792	-459.398	-116.602	-261.102
F9	5	5	-2794.3	-1658.9	-1522.7	-1293.4
F10	5	5	-3098.1	-1842.9	-1773.7	-1642.8
F11	6	5	-4432.2	-2773.8	-2726.5	-2474.1
F12	6	5	-2909.4	-1826.9	-1797	-1693.9
G1	1	5	-2574.8	-1256.9	-909.398	-689
G2	1	5	-3097.5	-1845.7	-1724.4	-1530.6
G3	2	5	-3605.5	-2173.8	-2004.4	-1709.3
G4	2	5	-2937.8	-1727	-1561.9	-1320.4
G5	3	5	-2427.1	-1424.3	-1280.4	-1100.2
G6	3	5	-3019.3	-1826	-1677.4	-1494.1
G7	4	5	-2588.3	-1555	-1438.2	-1284.5
G8	4	5	-3464.5	-2094.3	-1975.9	-1761.4
G9	5	5	-2505.4	-1494.2	-1396	-1212.6
G10	5	5	-3958.4	-2399.7	-2256.7	-2015.2
G11	6	5	-4817.9	-3019.5	-2939.6	-2774.6
G12	6	5	-4423.2	-2740.3	-2717.2	-2610.6
H1	1	5	-1982.1	-958.301	-754.398	-592.699
H2	1	5	-2853.1	-1509.5	-1221.2	-900.898
H3	2	5	-2288	-1132.3	-905.199	-757.5
H4	2	5	-2871	-1583.4	-1391.4	-1283.1
H5	3	5	-2549.7	-1282.4	-1093.9	-1067.4
H6	3	5	-3494.9	-2086.7	-2180.7	-2193.6
H7	4	5	-3182.1	-1858.5	-2027.4	-2073.7
H8	4	5	-1595.2	-785.5	-729.699	-645.301
H9	5	5	-4147	-2483.7	-2352.1	-2119
H10	5	5	-3491.8	-2087.9	-1991.2	-1791.8
H11	6	5	-4287.3	-2619.8	-2468	-2286.1
H12	6	5	-4530.4	-2729.1	-2660.9	-2593.7
A1	1	6	-461	-26.1016	112.102	30.6992
A2	1	6	-1335.5	-730.898	-612.898	-573.5
A3	2	6	-2060.6	-1112	-919.699	-747.301
A4	2	6	-2566.1	-1337.6	-1089.1	-834.199
A5	3	6	1680.9	1397.1	1514.5	1463.7
A6	3	6	1983.5	1691.3	1886.1	1987.6
A7	4	6	474.5	644.301	813.5	803.301
A8	4	6	1864.5	1727.2	2095.7	2134.1
A9	5	6	-1539.1	-747.898	-609.801	-501.801
A10	5	6	-2311.5	-1239.2	-1093.6	-930.301
A11	6	6	-2931.6	-1796	-1973.9	-2006.1
A12	6	6	-2843.3	-1749.5	-1895.2	-1975.6
B1	1	6	-1609.1	-872	-684.301	-543.301
B2	1	6	-4675.7	-2850.6	-2753.1	-2507.9
B3	2	6	-2885.5	-1647.2	-1490.8	-1218.8
B4	2	6	-2535.5	-1517.4	-1374.1	-1150.3
B5	3	6	-997	-500.102	-480.301	-528.699
B6	3	6	-1047.1	-512.301	-433.5	-465.102
B7	4	6	-1464.5	-737	-588.301	-440.801
B8	4	6	-2014.5	-1095.1	-954.398	-811.699
B9	5	6	-2647.6	-1414.8	-1196	-1055.7
B10	5	6	-2296.1	-1353.1	-1261.1	-1095.7
B11	6	6	-2751.1	-1639.4	-1517.7	-1283
B12	6	6	-2243.3	-1315.2	-1247	-1181.2
C1	1	6	-1852.5	-1019.5	-825.398	-678.102
C2	1	6	-2627.3	-1476.1	-1306	-1144.6
C3	2	6	-3232.1	-1860.8	-1581.8	-1309.8
C4	2	6	-1898.7	-1102.3	-963.301	-813.398
C5	3	6	-327	-32.3008	49.1016	18.6992
C6	3	6	-356.898	-12.6992	202.602	312
C7	4	6	-1910.6	-1017.5	-806.301	-651.199
C8	4	6	-1388.7	-787.898	-691.699	-570.801
C9	5	6	-2256.1	-1330.3	-1163	-976.199
C10	5	6	-2166.1	-1244.9	-1139.2	-976.602
C11	6	6	-1737.3	-873.699	-719.199	-628.102
C12	6	6	-3682.1	-2227.3	-2124.9	-1940.5
D1	1	6	-2586.4	-1491.1	-1420.4	-1266.6
D2	1	6	-2074.4	-1245.7	-1190.5	-1060.5
D3	2	6	-2363.8	-1497.7	-1516.9	-1522.8
D4	2	6	-2219.3	-1261.4	-1172.5	-1018.7
D5	3	6	-2365.2	-1398.6	-1293.2	-1094.8
D6	3	6	-1615	-898.199	-706.102	-528.102
D7	4	6	-1215	-596.301	-496.199	-415.5
D8	4	6	-1599	-989.801	-948.301	-903.699
D9	5	6	-2585.6	-1411.5	-1256.7	-1194.8
D10	5	6	-2197.2	-1274.5	-1205	-1114.3
D11	6	6	-1772.9	-1017.2	-879.102	-776
D12	6	6	-2549.8	-1461.5	-1324.2	-1201.7
E1	1	6	-1466.8	-826.199	-767.801	-653.102
E2	1	6	-1909.6	-1135.8	-1021.1	-891.898
E3	2	6	-2708.4	-1648	-1537.1	-1373.4
E4	2	6	-2596	-1558.9	-1470.4	-1338.4
E5	3	6	-2340	-1386.2	-1259.1	-1066.4
E6	3	6	-1394.8	-735.5	-536.301	-351.5
E7	4	6	-631.699	156.102	423.301	259.801
E8	4	6	-1811.6	-1128	-1050.6	-947.301
E9	5	6	-2683.2	-1627.1	-1543.1	-1397.8
E10	5	6	-540.5	54.8984	26.5	-117.102
E11	6	6	-3088.9	-1797.6	-1666.1	-1487.9
E12	6	6	-3507.1	-2171.5	-2109.5	-1924.1
F1	1	6	-2185.1	-1185.1	-1011.8	-809.898
F2	1	6	-2657	-1546.6	-1388.9	-1217
F3	2	6	-2570.9	-1568.8	-1508.2	-1387.5
F4	2	6	-2551.7	-1497.5	-1325.2	-1098.5
F5	3	6	-2231.8	-969.199	-815.801	-860
F6	3	6	-1960.4	-549.898	-252.699	-492.102
F7	4	6	-1647.7	-775.398	-610.398	-541.699
F8	4	6	-1839	-523.398	-162.602	-301.102
F9	5	6	-2795.3	-1682.9	-1532.7	-1312.4
F10	5	6	-3138.1	-1878.9	-1812.7	-1656.8
F11	6	6	-4454.2	-2784.8	-2741.5	-2481.1
F12	6	6	-2891.4	-1813.9	-1800	-1689.9
G1	1	6	-2581.8	-1253.9	-927.398	-669
G2	1	6	-3132.5	-1871.7	-1766.4	-1570.6
G3	2	6	-3605.5	-2176.8	-2013.4	-1721.3
G4	2	6	-2963.8	-1757	-1572.9	-1320.4
G5	3	6	-2442.1	-1446.3	-1285.4	-1084.2
G6	3	6	-3046.3	-1847	-1698.4	-1515.1
G7	4	6	-2591.3	-1578	-1450.2	-1294.5
G8	4	6	-3483.5	-2141.3	-2000.9	-1786.4
G9	5	6	-2540.4	-1551.2	-1430	-1224.6
G10	5	6	-3999.4	-2429.7	-2261.7	-2036.2
G11	6	6	-4846.9	-3036.5	-2979.6	-2789.6
G12	6	6	-4365.2	-2702.3	-2691.2	-2582.6
H1	1	6	-1999.1	-978.301	-785.398	-610.699
H2	1	6	-2908.1	-1564.5	-1267.2	-956.898
H3	2	6	-2303	-1140.3	-930.199	-792.5
H4	2	6	-2869	-1604.4	-1419.4	-1306.1
H5	3	6	-2560.7	-1305.4	-1124.9	-1107.4
H6	3	6	-3508.9	-2106.7	-2217.7	-2211.6
H7	4	6	-3106.1	-1805.5	-2002.4	-2041.7
H8	4	6	-1574.2	-776.5	-734.699	-656.301
H9	5	6	-4134	-2510.7	-2354.1	-2122
H10	5	6	-3510.8	-2084.9	-1978.2	-1825.8
H11	6	6	-4273.3	-2604.8	-2471	-2290.1
H12	6	6	-4529.4	-2739.1	-2673.9	-2597.7
A1	1	7	-450	-21.1016	114.102	19.6992
A2	1	7	-1347.5	-718.898	-636.898	-586.5
A3	2	7	-2097.6	-1128	-941.699	-788.301
A4	2	7	-2466.1	-1273.6	-1028.1	-791.199
A5	3	7	1676.9	1380.1	1509.5	1458.7
A6	3	7	1930.5	1645.3	1855.1	1962.6
A7	4	7	476.5	631.301	781.5	792.301
A8	4	7	1836.5	1700.2	2066.7	2105.1
A9	5	7	-1539.1	-763.898	-629.801	-520.801
A10	5	7	-2352.5	-1294.2	-1107.6	-935.301
A11	6	7	-2956.6	-1831	-1965.9	-2021.1
A12	6	7	-2845.3	-1743.5	-1923.2	-1983.6
B1	1	7	-1615.1	-874	-712.301	-549.301
B2	1	7	-4682.7	-2852.6	-2776.1	-2497.9
B3	2	7	-2903.5	-1659.2	-1506.8	-1233.8
B4	2	7	-2558.5	-1533.4	-1393.1	-1164.3
B5	3	7	-1036	-535.102	-511.301	-532.699
B6	3	7	-1110.1	-542.301	-449.5	-465.102
B7	4	7	-1461.5	-771	-622.301	-454.801
B8	4	7	-2002.5	-1108.1	-967.398	-823.699
B9	5	7	-2667.6	-1419.8	-1230	-1070.7
B10	5	7	-2308.1	-1378.1	-1282.1	-1090.7
B11	6	7	-2713.1	-1619.4	-1486.7	-1235
B12	6	7	-2263.3	-1331.2	-1277	-1193.2
C1	1	7	-1856.5	-1030.5	-844.398	-656.102
C2	1	7	-2639.3	-1495.1	-1336	-1154.6
C3	2	7	-3274.1	-1888.8	-1610.8	-1345.8
C4	2	7	-1921.7	-1114.3	-996.301	-831.398
C5	3	7	-354	-83.3008	23.1016	18.6992
C6	3	7	-415.898	-43.6992	167.602	237
C7	4	7	-1954.6	-1054.5	-859.301	-683.199
C8	4	7	-1408.7	-818.898	-708.699	-610.801
C9	5	7	-2279.1	-1324.3	-1168	-1001.2
C10	5	7	-2166.1	-1245.9	-1144.2	-969.602
C11	6	7	-1779.3	-904.699	-723.199	-638.102
C12	6	7	-3710.1	-2268.3	-2156.9	-1988.5
D1	1	7	-2570.4	-1529.1	-1418.4	-1298.6
D2	1	7	-2122.4	-1280.7	-1213.5	-1084.5
D3	2	7	-2419.8	-1528.7	-1526.9	-1535.8
D4	2	7	-2289.3	-1325.4	-1223.5	-1059.7
D5	3	7	-2422.2	-1430.6	-1305.2	-1132.8
D6	3	7	-1630	-931.199	-741.102	-576.102
D7	4	7	-1246	-639.301	-537.199	-431.5
D8	4	7	-1615	-992.801	-980.301	-905.699
D9	5	7	-2626.6	-1415.5	-1286.7	-1233.8
D10	5	7	-2221.2	-1323.5	-1233	-1124.3
D11	6	7	-1771.9	-1011.2	-915.102	-779
D12	6	7	-2545.8	-1450.5	-1347.2	-1239.7
E1	1	7	-1464.8	-835.199	-762.801	-691.102
E2	1	7	-1942.6	-1164.8	-1038.1	-910.898
E3	2	7	-2686.4	-1635	-1544.1	-1376.4
E4	2	7	-2644	-1589.9	-1524.4	-1358.4
E5	3	7	-2399	-1414.2	-1317.1	-1081.4
E6	3	7	-1405.8	-750.5	-561.301	-346.5
E7	4	7	-633.699	108.102	391.301	225.801
E8	4	7	-1846.6	-1146	-1067.6	-966.301
E9	5	7	-2691.2	-1652.1	-1585.1	-1435.8
E10	5	7	-468.5	130.898	74.5	-87.1016
E11	6	7	-3098.9	-1810.6	-1678.1	-1502.9
E12	6	7	-3466.1	-2168.5	-2107.5	-1921.1
F1	1	7	-2191.1	-1203.1	-1018.8	-828.898
F2	1	7	-2679	-1556.6	-1389.9	-1207
F3	2	7	-2589.9	-1603.8	-1540.2	-1397.5
F4	2	7	-2600.7	-1516.5	-1344.2	-1147.5
F5	3	7	-2222.8	-989.199	-826.801	-886
F6	3	7	-1982.4	-571.898	-291.699	-524.102
F7	4	7	-1627.7	-784.398	-628.398	-548.699
F8	4	7	-1828	-518.398	-183.602	-295.102
F9	5	7	-2820.3	-1695.9	-1552.7	-1324.4
F10	5	7	-3159.1	-1898.9	-1821.7	-1661.8
F11	6	7	-4452.2	-2782.8	-2779.5	-2525.1
F12	6	7	-2904.4	-1844.9	-1821	-1699.9
G1	1	7	-2615.8	-1282.9	-936.398	-685
G2	1	7	-3174.5	-1899.7	-1780.4	-1603.6
G3	2	7	-3621.5	-2194.8	-2030.4	-1735.3
G4	2	7	-2983.8	-1763	-1588.9	-1330.4
G5	3	7	-2464.1	-1475.3	-1320.4	-1141.2
G6	3	7	-3070.3	-1853	-1723.4	-1530.1
G7	4	7	-2592.3	-1583	-1480.2	-1286.5
G8	4	7	-3468.5	-2149.3	-2000.9	-1799.4
G9	5	7	-2554.4	-1567.2	-1442	-1257.6
G10	5	7	-4005.4	-2442.7	-2281.7	-2045.2
G11	6	7	-4866.9	-3048.5	-2991.6	-2793.6
G12	6	7	-4334.2	-2675.3	-2678.2	-2563.6
H1	1	7	-1995.1	-1003.3	-804.398	-618.699
H2	1	7	-2928.1	-1566.5	-1307.2	-984.898
H3	2	7	-2322	-1190.3	-944.199	-771.5
H4	2	7	-2902	-1633.4	-1459.4	-1309.1
H5	3	7	-2604.7	-1349.4	-1165.9	-1122.4
H6	3	7	-3511.9	-2113.7	-2242.7	-2228.6
H7	4	7	-3047.1	-1780.5	-1967.4	-2030.7
H8	4	7	-1572.2	-767.5	-735.699	-645.301
H9	5	7	-4141	-2482.7	-2349.1	-2133
H10	5	7	-3506.8	-2097.9	-1996.2	-1836.8
H11	6	7	-4255.3	-2609.8	-2470	-2277.1
H12	6	7	-4520.4	-2741.1	-2698.9	-2617.7
A1	1	8	-462	-41.1016	79.1016	12.6992
A2	1	8	-1339.5	-766.898	-642.898	-600.5
A3	2	8	-2130.6	-1152	-967.699	-781.301
A4	2	8	-2385.1	-1205.6	-940.102	-717.199
A5	3	8	1671.9	1382.1	1489.5	1441.7
A6	3	8	1908.5	1623.3	1828.1	1965.6
A7	4	8	463.5	623.301	774.5	800.301
A8	4	8	1871.5	1727.2	2087.7	2151.1
A9	5	8	-1551.1	-783.898	-632.801	-518.801
A10	5	8	-2391.5	-1301.2	-1143.6	-982.301
A11	6	8	-2962.6	-1839	-1972.9	-2017.1
A12	6	8	-2827.3	-1751.5	-1920.2	-1993.6
B1	1	8	-1595.1	-862	-710.301	-571.301
B2	1	8	-4697.7	-2876.6	-2791.1	-2524.9
B3	2	8	-2912.5	-1690.2	-1527.8	-1254.8
B4	2	8	-2562.5	-1556.4	-1413.1	-1184.3
B5	3	8	-1014	-545.102	-520.301	-542.699
B6	3	8	-1094.1	-536.301	-459.5	-495.102
B7	4	8	-1469.5	-773	-616.301	-481.801
B8	4	8	-2027.5	-1114.1	-986.398	-844.699
B9	5	8	-2697.6	-1478.8	-1262	-1103.7
B10	5	8	-2309.1	-1391.1	-1283.1	-1110.7
B11	6	8	-2641.1	-1580.4	-1453.7	-1206
B12	6	8	-2274.3	-1353.2	-1280	-1229.2
C1	1	8	-1874.5	-1038.5	-866.398	-694.102
C2	1	8	-2672.3	-1507.1	-1319	-1161.6
C3	2	8	-3292.1	-1907.8	-1640.8	-1369.8
C4	2	8	-1924.7	-1134.3	-1007.3	-849.398
C5	3	8	-400	-93.3008	-22.8984	-29.3008
C6	3	8	-403.898	-48.6992	151.602	248
C7	4	8	-1965.6	-1054.5	-846.301	-673.199
C8	4	8	-1404.7	-825.898	-734.699	-617.801
C9	5	8	-2315.1	-1356.3	-1213	-1017.2
C10	5	8	-2194.1	-1279.9	-1189.2	-1005.6
C11	6	8	-1811.3	-924.699	-785.199	-678.102
C12	6	8	-3695.1	-2263.3	-2166.9	-1996.5
D1	1	8	-2589.4	-1538.1	-1440.4	-1301.6
D2	1	8	-2133.4	-1282.7	-1224.5	-1091.5
D3	2	8	-2422.8	-1547.7	-1561.9	-1566.8
D4	2	8	-2281.3	-1301.4	-1245.5	-1065.7
D5	3	8	-2440.2	-1435.6	-1316.2	-1126.8
D6	3	8	-1678	-932.199	-762.102	-587.102
D7	4	8	-1267	-653.301	-514.199	-424.5
D8	4	8	-1638	-1011.8	-990.301	-922.699
D9	5	8	-2654.6	-1460.5	-1312.7	-1255.8
D10	5	8	-2237.2	-1312.5	-1268	-1162.3
D11	6	8	-1805.9	-1021.2	-933.102	-797
D12	6	8	-2543.8	-1481.5	-1341.2	-1248.7
E1	1	8	-1472.8	-856.199	-794.801	-694.102
E2	1	8	-1972.6	-1163.8	-1065.1	-931.898
E3	2	8	-2711.4	-1662	-1564.1	-1396.4
E4	2	8	-2672	-1610.9	-1551.4	-1401.4
E5	3	8	-2410	-1424.2	-1305.1	-1115.4
E6	3	8	-1424.8	-771.5	-577.301	-361.5
E7	4	8	-647.699	87.1016	355.301	200.801
E8	4	8	-1852.6	-1157	-1078.6	-962.301
E9	5	8	-2701.2	-1674.1	-1599.1	-1438.8
E10	5	8	-466.5	140.898	112.5	-57.1016
E11	6	8	-3116.9	-1845.6	-1689.1	-1511.9
E12	6	8	-3468.1	-2170.5	-2121.5	-1927.1
F1	1	8	-2201.1	-1217.1	-1030.8	-844.898
F2	1	8	-2707	-1586.6	-1428.9	-1238
F3	2	8	-2612.9	-1612.8	-1574.2	-1398.5
F4	2	8	-2613.7	-1531.5	-1372.2	-1158.5
F5	3	8	-2239.8	-1000.2	-864.801	-909
F6	3	8	-2008.4	-591.898	-332.699	-546.102
F7	4	8	-1640.7	-796.398	-661.398	-591.699
F8	4	8	-1858	-532.398	-207.602	-311.102
F9	5	8	-2819.3	-1709.9	-1574.7	-1329.4
F10	5	8	-3167.1	-1913.9	-1840.7	-1702.8
F11	6	8	-4471.2	-2810.8	-2763.5	-2514.1
F12	6	8	-2882.4	-1826.9	-1811	-1707.9
G1	1	8	-2621.8	-1309.9	-987.398	-726
G2	1	8	-3184.5	-1926.7	-1828.4	-1604.6
G3	2	8	-3625.5	-2230.8	-2054.4	-1754.3
G4	2	8	-2989.8	-1784	-1646.9	-1358.4
G5	3	8	-2502.1	-1479.3	-1324.4	-1155.2
G6	3	8	-3068.3	-1871	-1742.4	-1540.1
G7	4	8	-2610.3	-1601	-1499.2	-1307.5
G8	4	8	-3509.5	-2137.3	-2053.9	-1816.4
G9	5	8	-2560.4	-1596.2	-1478	-1279.6
G10	5	8	-4035.4	-2447.7	-2318.7	-2068.2
G11	6	8	-4874.9	-3040.5	-2992.6	-2792.6
G12	6	8	-4329.2	-2666.3	-2671.2	-2547.6
H1	1	8	-2014.1	-1015.3	-789.398	-623.699
H2	1	8	-2954.1	-1593.5	-1340.2	-981.898
H3	2	8	-2348	-1192.3	-992.199	-813.5
H4	2	8	-2924	-1633.4	-1483.4	-1318.1
H5	3	8	-2644.7	-1370.4	-1197.9	-1144.4
H6	3	8	-3509.9	-2121.7	-2243.7	-2213.6
H7	4	8	-2953.1	-1722.5	-1914.4	-1994.7
H8	4	8	-1555.2	-785.5	-729.699	-631.301
H9	5	8	-4151	-2506.7	-2366.1	-2120
H10	5	8	-3502.8	-2138.9	-2022.2	-1830.8
H11	6	8	-4248.3	-2598.8	-2488	-2278.1
H12	6	8	-4508.4	-2766.1	-2693.9	-2614.7
A1	1	9	-458	-34.1016	86.1016	3.69922
A2	1	9	-1371.5	-760.898	-678.898	-604.5
A3	2	9	-2129.6	-1162	-961.699	-803.301
A4	2	9	-2111.1	-1000.6	-773.102	-562.199
A5	3	9	1707.9	1404.1	1510.5	1476.7
A6	3	9	1903.5	1626.3	1793.1	1935.6
A7	4	9	486.5	630.301	776.5	793.301
A8	4	9	1903.5	1737.2	2071.7	2162.1
A9	5	9	-1553.1	-788.898	-636.801	-538.801
A10	5	9	-2395.5	-1312.2	-1150.6	-990.301
A11	6	9	-2958.6	-1839	-2000.9	-2048.1
A12	6	9	-2810.3	-1751.5	-1921.2	-2012.6
B1	1	9	-1596.1	-881	-713.301	-566.301
B2	1	9	-4670.7	-2860.6	-2761.1	-2508.9
B3	2	9	-2944.5	-1702.2	-1534.8	-1268.8
B4	2	9	-2586.5	-1550.4	-1406.1	-1177.3
B5	3	9	-1001	-523.102	-527.301	-525.699
B6	3	9	-1088.1	-558.301	-481.5	-492.102
B7	4	9	-1466.5	-777	-624.301	-475.801
B8	4	9	-2034.5	-1137.1	-994.398	-854.699
B9	5	9	-2715.6	-1452.8	-1268	-1107.7
B10	5	9	-2324.1	-1420.1	-1316.1	-1122.7
B11	6	9	-2654.1	-1597.4	-1485.7	-1211
B12	6	9	-2294.3	-1365.2	-1306	-1248.2
C1	1	9	-1880.5	-1030.5	-874.398	-685.102
C2	1	9	-2687.3	-1525.1	-1343	-1171.6
C3	2	9	-3307.1	-1916.8	-1659.8	-1381.8
C4	2	9	-1952.7	-1157.3	-1035.3	-876.398
C5	3	9	-381	-89.3008	-9.89844	-30.3008
C6	3	9	-419.898	-48.6992	140.602	232
C7	4	9	-1980.6	-1077.5	-879.301	-683.199
C8	4	9	-1436.7	-830.898	-751.699	-635.801
C9	5	9	-2326.1	-1381.3	-1217	-1039.2
C10	5	9	-2204.1	-1290.9	-1187.2	-1018.6
C11	6	9	-1842.3	-949.699	-821.199	-698.102
C12	6	9	-3740.1	-2270.3	-2171.9	-2014.5
D1	1	9	-2617.4	-1545.1	-1461.4	-1312.6
D2	1	9	-2156.4	-1299.7	-1259.5	-1102.5
D3	2	9	-2435.8	-1538.7	-1582.9	-1577.8
D4	2	9	-2303.3	-1333.4	-1262.5	-1081.7
D5	3	9	-2443.2	-1461.6	-1339.2	-1156.8
D6	3	9	-1671	-948.199	-783.102	-582.102
D7	4	9	-1240	-642.301	-542.199	-437.5
D8	4	9	-1643	-1005.8	-989.301	-929.699
D9	5	9	-2688.6	-1466.5	-1346.7	-1265.8
D10	5	9	-2269.2	-1347.5	-1277	-1158.3
D11	6	9	-1830.9	-1065.2	-965.102	-810
D12	6	9	-2537.8	-1484.5	-1374.2	-1224.7
E1	1	9	-1455.8	-851.199	-786.801	-676.102
E2	1	9	-1965.6	-1183.8	-1075.1	-961.898
E3	2	9	-2687.4	-1664	-1585.1	-1405.4
E4	2	9	-2706	-1607.9	-1547.4	-1414.4
E5	3	9	-2396	-1417.2	-1318.1	-1122.4
E6	3	9	-1427.8	-777.5	-596.301	-384.5
E7	4	9	-679.699	81.1016	333.301	177.801
E8	4	9	-1852.6	-1169	-1089.6	-984.301
E9	5	9	-2749.2	-1694.1	-1613.1	-1463.8
E10	5	9	-443.5	168.898	142.5	-12.1016
E11	6	9	-3149.9	-1855.6	-1722.1	-1541.9
E12	6	9	-3458.1	-2180.5	-2127.5	-1934.1
F1	1	9	-2208.1	-1213.1	-1046.8	-841.898
F2	1	9	-2667	-1591.6	-1430.9	-1229
F3	2	9	-2624.9	-1614.8	-1563.2	-1410.5
F4	2	9	-2634.7	-1574.5	-1397.2	-1204.5
F5	3	9	-2236.8	-1015.2	-887.801	-891
F6	3	9	-2040.4	-629.898	-355.699	-550.102
F7	4	9	-1670.7	-816.398	-676.398	-610.699
F8	4	9	-1866	-569.398	-266.602	-338.102
F9	5	9	-2850.3	-1729.9	-1595.7	-1361.4
F10	5	9	-3184.1	-1931.9	-1867.7	-1698.8
F11	6	9	-4460.2	-2825.8	-2797.5	-2523.1
F12	6	9	-2846.4	-1807.9	-1810	-1677.9
G1	1	9	-2738.8	-1388.9	-1116.4	-827
G2	1	9	-3204.5	-1951.7	-1846.4	-1621.6
G3	2	9	-3627.5	-2214.8	-2051.4	-1769.3
G4	2	9	-3006.8	-1810	-1622.9	-1362.4
G5	3	9	-2498.1	-1487.3	-1333.4	-1165.2
G6	3	9	-3087.3	-1904	-1759.4	-1544.1
G7	4	9	-2624.3	-1599	-1494.2	-1301.5
G8	4	9	-3538.5	-2162.3	-2074.9	-1816.4
G9	5	9	-2582.4	-1580.2	-1481	-1262.6
G10	5	9	-4027.4	-2474.7	-2290.7	-2055.2
G11	6	9	-4887.9	-3064.5	-3024.6	-2815.6
G12	6	9	-4320.2	-2696.3	-2699.2	-2565.6
H1	1	9	-1997.1	-1011.3	-832.398	-633.699
H2	1	9	-2988.1	-1611.5	-1356.2	-1014.9
H3	2	9	-2346	-1203.3	-993.199	-815.5
H4	2	9	-2905	-1648.4	-1498.4	-1327.1
H5	3	9	-2614.7	-1365.4	-1226.9	-1171.4
H6	3	9	-3517.9	-2122.7	-2246.7	-2208.6
H7	4	9	-2861.1	-1666.5	-1904.4	-1943.7
H8	4	9	-1558.2	-794.5	-744.699	-648.301
H9	5	9	-4150	-2484.7	-2376.1	-2135
H10	5	9	-3513.8	-2121.9	-2036.2	-1853.8
H11	6	9	-4270.3	-2608.8	-2490	-2283.1
H12	6	9	-4514.4	-2766.1	-2701.9	-2617.7
A1	1	10	-451	-44.1016	58.1016	-7.30078
A2	1	10	-1391.5	-755.898	-687.898	-625.5
A3	2	10	-2151.6	-1161	-1005.7	-833.301
A4	2	10	-2084.1	-982.602	-751.102	-528.199
A5	3	10	1658.9	1368.1	1490.5	1454.7
A6	3	10	1836.5	1567.3	1749.1	1890.6
A7	4	10	390.5	546.301	720.5	743.301
A8	4	10	1798.5	1661.2	2031.7	2091.1
A9	5	10	-1567.1	-801.898	-672.801	-532.801
A10	5	10	-2423.5	-1358.2	-1187.6	-998.301
A11	6	10	-2966.6	-1853	-2001.9	-2025.1
A12	6	10	-2814.3	-1744.5	-1908.2	-1989.6
B1	1	10	-1609.1	-882	-724.301	-561.301
B2	1	10	-4664.7	-2873.6	-2785.1	-2511.9
B3	2	10	-2969.5	-1709.2	-1547.8	-1276.8
B4	2	10	-2592.5	-1579.4	-1427.1	-1200.3
B5	3	10	-1056	-544.102	-532.301	-566.699
B6	3	10	-1155.1	-571.301	-504.5	-509.102
B7	4	10	-1495.5	-818	-664.301	-509.801
B8	4	10	-2053.5	-1147.1	-1019.4	-846.699
B9	5	10	-2710.6	-1482.8	-1270	-1090.7
B10	5	10	-2352.1	-1425.1	-1316.1	-1148.7
B11	6	10	-2646.1	-1590.4	-1473.7	-1236
B12	6	10	-2286.3	-1390.2	-1325	-1248.2
C1	1	10	-1869.5	-1045.5	-886.398	-708.102
C2	1	10	-2665.3	-1525.1	-1356	-1169.6
C3	2	10	-3333.1	-1932.8	-1675.8	-1398.8
C4	2	10	-1971.7	-1152.3	-1040.3	-871.398
C5	3	10	-465	-132.301	-55.8984	-59.3008
C6	3	10	-457.898	-82.6992	101.602	210
C7	4	10	-2032.6	-1100.5	-915.301	-732.199
C8	4	10	-1454.7	-862.898	-753.699	-662.801
C9	5	10	-2340.1	-1405.3	-1229	-1051.2
C10	5	10	-2211.1	-1314.9	-1201.2	-1009.6
C11	6	10	-1854.3	-967.699	-846.199	-689.102
C12	6	10	-3704.1	-2264.3	-2185.9	-1998.5
D1	1	10	-2619.4	-1549.1	-1493.4	-1332.6
D2	1	10	-2182.4	-1308.7	-1283.5	-1124.5
D3	2	10	-2454.8	-1553.7	-1577.9	-1596.8
D4	2	10	-2371.3	-1393.4	-1296.5	-1105.7
D5	3	10	-2499.2	-1490.6	-1377.2	-1173.8
D6	3	10	-1700	-971.199	-794.102	-622.102
D7	4	10	-1278	-673.301	-567.199	-482.5
D8	4	10	-1698	-1056.8	-1025.3	-960.699
D9	5	10	-2700.6	-1506.5	-1361.7	-1286.8
D10	5	10	-2275.2	-1366.5	-1290	-1177.3
D11	6	10	-1835.9	-1055.2	-968.102	-845
D12	6	10	-2546.8	-1497.5	-1369.2	-1229.7
E1	1	10	-1466.8	-864.199	-813.801	-731.102
E2	1	10	-1979.6	-1196.8	-1119.1	-960.898
E3	2	10	-2688.4	-1671	-1609.1	-1408.4
E4	2	10	-2735	-1641.9	-1597.4	-1456.4
E5	3	10	-2434	-1455.2	-1348.1	-1138.4
E6	3	10	-1443.8	-794.5	-616.301	-401.5
E7	4	10	-701.699	37.1016	295.301	154.801
E8	4	10	-1897.6	-1169	-1113.6	-999.301
E9	5	10	-2744.2	-1691.1	-1639.1	-1482.8
E10	5	10	-392.5	202.898	188.5	12.8984
E11	6	10	-3149.9	-1856.6	-1733.1	-1537.9
E12	6	10	-3452.1	-2177.5	-2136.5	-1931.1
F1	1	10	-2209.1	-1203.1	-1054.8	-856.898
F2	1	10	-2684	-1582.6	-1428.9	-1236
F3	2	10	-2639.9	-1659.8	-1598.2	-1432.5
F4	2	10	-2659.7	-1573.5	-1428.2	-1206.5
F5	3	10	-2269.8	-1036.2	-915.801	-921
F6	3	10	-2042.4	-638.898	-387.699	-559.102
F7	4	10	-1669.7	-833.398	-680.398	-607.699
F8	4	10	-1879	-586.398	-269.602	-361.102
F9	5	10	-2841.3	-1744.9	-1607.7	-1367.4
F10	5	10	-3194.1	-1944.9	-1882.7	-1702.8
F11	6	10	-4494.2	-2822.8	-2798.5	-2532.1
F12	6	10	-2815.4	-1814.9	-1826	-1677.9
G1	1	10	-2832.8	-1500.9	-1220.4	-941
G2	1	10	-3233.5	-1983.7	-1870.4	-1638.6
G3	2	10	-3654.5	-2239.8	-2069.4	-1772.3
G4	2	10	-3008.8	-1796	-1644.9	-1375.4
G5	3	10	-2509.1	-1497.3	-1360.4	-1166.2
G6	3	10	-3093.3	-1888	-1757.4	-1548.1
G7	4	10	-2657.3	-1620	-1506.2	-1313.5
G8	4	10	-3567.5	-2188.3	-2071.9	-1854.4
G9	5	10	-2583.4	-1584.2	-1507	-1292.6
G10	5	10	-4041.4	-2477.7	-2327.7	-2056.2
G11	6	10	-4884.9	-3072.5	-3039.6	-2822.6
G12	6	10	-4314.2	-2699.3	-2687.2	-2559.6
H1	1	10	-2011.1	-1029.3	-861.398	-662.699
H2	1	10	-3004.1	-1632.5	-1368.2	-1046.9
H3	2	10	-2354	-1202.3	-1020.2	-837.5
H4	2	10	-2959	-1661.4	-1513.4	-1367.1
H5	3	10	-2672.7	-1393.4	-1246.9	-1185.4
H6	3	10	-3519.9	-2136.7	-2282.7	-2214.6
H7	4	10	-2815.1	-1618.5	-1843.4	-1917.7
H8	4	10	-1592.2	-787.5	-757.699	-655.301
H9	5	10	-4132	-2484.7	-2393.1	-2138
H10	5	10	-3492.8	-2115.9	-2046.2	-1856.8
H11	6	10	-4237.3	-2604.8	-2478	-2270.1
H12	6	10	-4511.4	-2774.1	-2715.9	-2619.7
A1	1	11	-479	-59.1016	62.1016	-5.30078
A2	1	11	-1387.5	-759.898	-700.898	-615.5
A3	2	11	-2161.6	-1196	-1011.7	-812.301
A4	2	11	-2064.1	-949.602	-725.102	-512.199
A5	3	11	1660.9	1355.1	1494.5	1432.7
A6	3	11	1823.5	1548.3	1748.1	1865.6
A7	4	11	418.5	574.301	701.5	757.301
A8	4	11	1828.5	1659.2	2018.7	2112.1
A9	5	11	-1582.1	-810.898	-667.801	-549.801
A10	5	11	-2455.5	-1346.2	-1207.6	-1024.3
A11	6	11	-2957.6	-1840	-2018.9	-2048.1
A12	6	11	-2784.3	-1735.5	-1934.2	-1997.6
B1	1	11	-1607.1	-892	-726.301	-570.301
B2	1	11	-4677.7	-2878.6	-2816.1	-2527.9
B3	2	11	-2949.5	-1724.2	-1548.8	-1283.8
B4	2	11	-2598.5	-1576.4	-1438.1	-1202.3
B5	3	11	-1022	-555.102	-543.301	-558.699
B6	3	11	-1131.1	-571.301	-496.5	-499.102
B7	4	11	-1504.5	-842	-690.301	-488.801
B8	4	11	-2071.5	-1181.1	-1037.4	-862.699
B9	5	11	-2723.6	-1477.8	-1316	-1094.7
B10	5	11	-2347.1	-1428.1	-1301.1	-1118.7
B11	6	11	-2644.1	-1586.4	-1498.7	-1225
B12	6	11	-2325.3	-1376.2	-1354	-1239.2
C1	1	11	-1897.5	-1031.5	-888.398	-704.102
C2	1	11	-2700.3	-1534.1	-1372	-1198.6
C3	2	11	-3346.1	-1951.8	-1678.8	-1405.8
C4	2	11	-1990.7	-1180.3	-1056.3	-861.398
C5	3	11	-485	-146.301	-78.8984	-76.3008
C6	3	11	-454.898	-91.6992	90.6016	207
C7	4	11	-2039.6	-1096.5	-920.301	-726.199
C8	4	11	-1488.7	-860.898	-783.699	-663.801
C9	5	11	-2355.1	-1387.3	-1241	-1062.2
C10	5	11	-2251.1	-1316.9	-1219.2	-1039.6
C11	6	11	-1883.3	-979.699	-842.199	-742.102
C12	6	11	-3713.1	-2280.3	-2210.9	-2016.5
D1	1	11	-2635.4	-1551.1	-1482.4	-1354.6
D2	1	11	-2183.4	-1330.7	-1286.5	-1123.5
D3	2	11	-2494.8	-1578.7	-1601.9	-1609.8
D4	2	11	-2385.3	-1384.4	-1310.5	-1115.7
D5	3	11	-2508.2	-1508.6	-1369.2	-1190.8
D6	3	11	-1701	-961.199	-817.102	-620.102
D7	4	11	-1313	-695.301	-564.199	-457.5
D8	4	11	-1699	-1054.8	-1037.3	-958.699
D9	5	11	-2721.6	-1515.5	-1394.7	-1276.8
D10	5	11	-2273.2	-1370.5	-1309	-1176.3
D11	6	11	-1855.9	-1077.2	-1001.1	-845
D12	6	11	-2553.8	-1500.5	-1380.2	-1249.7
E1	1	11	-1471.8	-852.199	-820.801	-705.102
E2	1	11	-2011.6	-1232.8	-1100.1	-964.898
E3	2	11	-2716.4	-1670	-1619.1	-1416.4
E4	2	11	-2800	-1703.9	-1659.4	-1489.4
E5	3	11	-2451	-1479.2	-1366.1	-1139.4
E6	3	11	-1457.8	-809.5	-631.301	-409.5
E7	4	11	-687.699	41.1016	285.301	162.801
E8	4	11	-1908.6	-1183	-1146.6	-1008.3
E9	5	11	-2753.2	-1726.1	-1642.1	-1485.8
E10	5	11	-373.5	252.898	206.5	29.8984
E11	6	11	-3167.9	-1872.6	-1751.1	-1576.9
E12	6	11	-3439.1	-2143.5	-2119.5	-1915.1
F1	1	11	-2205.1	-1224.1	-1066.8	-857.898
F2	1	11	-2697	-1620.6	-1461.9	-1251
F3	2	11	-2637.9	-1632.8	-1589.2	-1435.5
F4	2	11	-2699.7	-1604.5	-1423.2	-1196.5
F5	3	11	-2281.8	-1050.2	-925.801	-939
F6	3	11	-2065.4	-656.898	-412.699	-588.102
F7	4	11	-1690.7	-848.398	-711.398	-615.699
F8	4	11	-1911	-613.398	-285.602	-358.102
F9	5	11	-2856.3	-1736.9	-1594.7	-1367.4
F10	5	11	-3209.1	-1937.9	-1890.7	-1734.8
F11	6	11	-4488.2	-2819.8	-2796.5	-2551.1
F12	6	11	-2817.4	-1798.9	-1791	-1657.9
G1	1	11	-2887.8	-1518.9	-1260.4	-989
G2	1	11	-3252.5	-1991.7	-1871.4	-1670.6
G3	2	11	-3673.5	-2236.8	-2083.4	-1780.3
G4	2	11	-3043.8	-1818	-1661.9	-1383.4
G5	3	11	-2520.1	-1517.3	-1382.4	-1173.2
G6	3	11	-3093.3	-1882	-1770.4	-1529.1
G7	4	11	-2656.3	-1622	-1528.2	-1324.5
G8	4	11	-3553.5	-2200.3	-2093.9	-1855.4
G9	5	11	-2616.4	-1585.2	-1513	-1287.6
G10	5	11	-4031.4	-2463.7	-2302.7	-2060.2
G11	6	11	-4873.9	-3077.5	-3037.6	-2809.6
G12	6	11	-4320.2	-2684.3	-2687.2	-2562.6
H1	1	11	-2000.1	-1010.3	-854.398	-641.699
H2	1	11	-3003.1	-1619.5	-1407.2	-1044.9
H3	2	11	-2352	-1222.3	-1016.2	-835.5
H4	2	11	-2955	-1694.4	-1539.4	-1395.1
H5	3	11	-2685.7	-1418.4	-1273.9	-1209.4
H6	3	11	-3498.9	-2104.7	-2263.7	-2220.6
H7	4	11	-2712.1	-1571.5	-1805.4	-1895.7
H8	4	11	-1558.2	-775.5	-780.699	-643.301
H9	5	11	-4153	-2506.7	-2389.1	-2144
H10	5	11	-3502.8	-2132.9	-2050.2	-1837.8
H11	6	11	-4239.3	-2604.8	-2485	-2265.1
H12	6	11	-4517.4	-2746.1	-2730.9	-2623.7
A1	1	12	-454	-71.1016	30.1016	-20.3008
A2	1	12	-1415.5	-806.898	-743.898	-644.5
A3	2	12	-2183.6	-1205	-1006.7	-825.301
A4	2	12	-2045.1	-947.602	-710.102	-487.199
A5	3	12	1667.9	1356.1	1477.5	1441.7
A6	3	12	1797.5	1519.3	1715.1	1870.6
A7	4	12	380.5	541.301	696.5	735.301
A8	4	12	1809.5	1674.2	2025.7	2136.1
A9	5	12	-1583.1	-812.898	-676.801	-540.801
A10	5	12	-2455.5	-1381.2	-1240.6	-1021.3
A11	6	12	-2974.6	-1858	-1999.9	-2042.1
A12	6	12	-2782.3	-1727.5	-1934.2	-1995.6
B1	1	12	-1615.1	-887	-760.301	-589.301
B2	1	12	-4672.7	-2894.6	-2812.1	-2538.9
B3	2	12	-2974.5	-1727.2	-1584.8	-1271.8
B4	2	12	-2618.5	-1589.4	-1462.1	-1224.3
B5	3	12	-1026	-570.102	-572.301	-558.699
B6	3	12	-1149.1	-593.301	-519.5	-541.102
B7	4	12	-1524.5	-852	-691.301	-499.801
B8	4	12	-2082.5	-1185.1	-1051.4	-871.699
B9	5	12	-2761.6	-1501.8	-1330	-1122.7
B10	5	12	-2328.1	-1419.1	-1308.1	-1155.7
B11	6	12	-2633.1	-1598.4	-1480.7	-1236
B12	6	12	-2331.3	-1386.2	-1352	-1265.2
C1	1	12	-1912.5	-1049.5	-901.398	-708.102
C2	1	12	-2698.3	-1564.1	-1366	-1193.6
C3	2	12	-3366.1	-1978.8	-1718.8	-1419.8
C4	2	12	-1995.7	-1184.3	-1065.3	-881.398
C5	3	12	-497	-175.301	-119.898	-100.301
C6	3	12	-486.898	-128.699	78.6016	193
C7	4	12	-2054.6	-1142.5	-958.301	-750.199
C8	4	12	-1513.7	-873.898	-801.699	-659.801
C9	5	12	-2346.1	-1412.3	-1246	-1055.2
C10	5	12	-2238.1	-1332.9	-1240.2	-1032.6
C11	6	12	-1892.3	-1010.7	-863.199	-738.102
C12	6	12	-3735.1	-2300.3	-2216.9	-2028.5
D1	1	12	-2619.4	-1561.1	-1505.4	-1346.6
D2	1	12	-2173.4	-1347.7	-1323.5	-1143.5
D3	2	12	-2506.8	-1603.7	-1612.9	-1622.8
D4	2	12	-2407.3	-1414.4	-1320.5	-1155.7
D5	3	12	-2504.2	-1516.6	-1415.2	-1197.8
D6	3	12	-1709	-974.199	-838.102	-643.102
D7	4	12	-1305	-694.301	-583.199	-471.5
D8	4	12	-1727	-1073.8	-1066.3	-992.699
D9	5	12	-2717.6	-1530.5	-1385.7	-1283.8
D10	5	12	-2290.2	-1376.5	-1308	-1187.3
D11	6	12	-1849.9	-1090.2	-982.102	-839
D12	6	12	-2552.8	-1497.5	-1416.2	-1231.7
E1	1	12	-1497.8	-868.199	-830.801	-732.102
E2	1	12	-2008.6	-1215.8	-1134.1	-983.898
E3	2	12	-2712.4	-1683	-1604.1	-1440.4
E4	2	12	-2807	-1718.9	-1670.4	-1502.4
E5	3	12	-2465	-1478.2	-1402.1	-1174.4
E6	3	12	-1479.8	-810.5	-656.301	-402.5
E7	4	12	-729.699	4.10156	285.301	157.801
E8	4	12	-1938.6	-1220	-1173.6	-1024.3
E9	5	12	-2772.2	-1728.1	-1659.1	-1471.8
E10	5	12	-352.5	275.898	226.5	34.8984
E11	6	12	-3158.9	-1896.6	-1769.1	-1554.9
E12	6	12	-3433.1	-2162.5	-2142.5	-1937.1
F1	1	12	-2195.1	-1237.1	-1052.8	-853.898
F2	1	12	-2703	-1604.6	-1479.9	-1269
F3	2	12	-2653.9	-1677.8	-1601.2	-1469.5
F4	2	12	-2733.7	-1611.5	-1479.2	-1238.5
F5	3	12	-2300.8	-1076.2	-954.801	-937
F6	3	12	-2067.4	-694.898	-454.699	-604.102
F7	4	12	-1695.7	-863.398	-728.398	-631.699
F8	4	12	-1899	-617.398	-304.602	-383.102
F9	5	12	-2854.3	-1770.9	-1643.7	-1387.4
F10	5	12	-3189.1	-1970.9	-1905.7	-1714.8
F11	6	12	-4494.2	-2852.8	-2822.5	-2549.1
F12	6	12	-2831.4	-1812.9	-1806	-1660.9
G1	1	12	-2909.8	-1547.9	-1296.4	-1023
G2	1	12	-3294.5	-2004.7	-1895.4	-1672.6
G3	2	12	-3662.5	-2258.8	-2098.4	-1782.3
G4	2	12	-3027.8	-1821	-1668.9	-1397.4
G5	3	12	-2546.1	-1548.3	-1419.4	-1178.2
G6	3	12	-3107.3	-1882	-1774.4	-1556.1
G7	4	12	-2659.3	-1652	-1551.2	-1362.5
G8	4	12	-3577.5	-2215.3	-2120.9	-1838.4
G9	5	12	-2607.4	-1600.2	-1514	-1302.6
G10	5	12	-4035.4	-2485.7	-2340.7	-2069.2
G11	6	12	-4901.9	-3087.5	-3041.6	-2804.6
G12	6	12	-4297.2	-2677.3	-2693.2	-2569.6
H1	1	12	-2000.1	-1020.3	-870.398	-652.699
H2	1	12	-3022.1	-1677.5	-1417.2	-1068.9
H3	2	12	-2385	-1237.3	-1060.2	-845.5
H4	2	12	-2973	-1711.4	-1568.4	-1398.1
H5	3	12	-2710.7	-1445.4	-1312.9	-1222.4
H6	3	12	-3514.9	-2138.7	-2281.7	-2237.6
H7	4	12	-2679.1	-1545.5	-1783.4	-1853.7
H8	4	12	-1555.2	-779.5	-776.699	-651.301
H9	5	12	-4145	-2537.7	-2406.1	-2145
H10	5	12	-3507.8	-2135.9	-2052.2	-1872.8
H11	6	12	-4256.3	-2607.8	-2506	-2305.1
H12	6	12	-4514.4	-2756.1	-2748.9	-2640.7
A1	1	13	-456	-69.1016	9.10156	-18.3008
A2	1	13	-1409.5	-800.898	-736.898	-634.5
A3	2	13	-2167.6	-1191	-1041.7	-855.301
A4	2	13	-2034.1	-911.602	-704.102	-447.199
A5	3	13	1609.9	1348.1	1439.5	1420.7
A6	3	13	1761.5	1502.3	1685.1	1831.6
A7	4	13	373.5	512.301	672.5	714.301
A8	4	13	1804.5	1661.2	2021.7	2132.1
A9	5	13	-1595.1	-812.898	-704.801	-547.801
A10	5	13	-2485.5	-1396.2	-1245.6	-1034.3
A11	6	13	-2962.6	-1875	-2039.9	-2043.1
A12	6	13	-2769.3	-1727.5	-1908.2	-1986.6
B1	1	13	-1616.1	-893	-760.301	-578.301
B2	1	13	-4682.7	-2886.6	-2830.1	-2522.9
B3	2	13	-2995.5	-1722.2	-1594.8	-1273.8
B4	2	13	-2598.5	-1584.4	-1449.1	-1202.3
B5	3	13	-1049	-583.102	-601.301	-568.699
B6	3	13	-1164.1	-596.301	-530.5	-525.102
B7	4	13	-1543.5	-844	-731.301	-520.801
B8	4	13	-2091.5	-1202.1	-1069.4	-886.699
B9	5	13	-2751.6	-1507.8	-1316	-1137.7
B10	5	13	-2368.1	-1431.1	-1343.1	-1153.7
B11	6	13	-2634.1	-1577.4	-1472.7	-1208
B12	6	13	-2343.3	-1420.2	-1373	-1283.2
C1	1	13	-1917.5	-1080.5	-934.398	-733.102
C2	1	13	-2680.3	-1533.1	-1377	-1174.6
C3	2	13	-3350.1	-1991.8	-1732.8	-1427.8
C4	2	13	-2020.7	-1208.3	-1101.3	-914.398
C5	3	13	-495	-186.301	-124.898	-94.3008
C6	3	13	-487.898	-117.699	59.6016	200
C7	4	13	-2106.6	-1159.5	-978.301	-788.199
C8	4	13	-1532.7	-900.898	-828.699	-691.801
C9	5	13	-2365.1	-1407.3	-1257	-1051.2
C10	5	13	-2263.1	-1334.9	-1244.2	-1060.6
C11	6	13	-1905.3	-1016.7	-900.199	-747.102
C12	6	13	-3755.1	-2316.3	-2228.9	-2022.5
D1	1	13	-2650.4	-1598.1	-1509.4	-1370.6
D2	1	13	-2195.4	-1359.7	-1312.5	-1136.5
D3	2	13	-2510.8	-1594.7	-1651.9	-1630.8
D4	2	13	-2431.3	-1438.4	-1343.5	-1162.7
D5	3	13	-2515.2	-1508.6	-1386.2	-1192.8
D6	3	13	-1744	-999.199	-841.102	-652.102
D7	4	13	-1333	-701.301	-623.199	-498.5
D8	4	13	-1744	-1091.8	-1086.3	-991.699
D9	5	13	-2741.6	-1523.5	-1402.7	-1288.8
D10	5	13	-2310.2	-1382.5	-1340	-1214.3
D11	6	13	-1882.9	-1124.2	-1010.1	-870
D12	6	13	-2492.8	-1480.5	-1366.2	-1219.7
E1	1	13	-1509.8	-892.199	-851.801	-739.102
E2	1	13	-2006.6	-1234.8	-1148.1	-977.898
E3	2	13	-2713.4	-1683	-1615.1	-1417.4
E4	2	13	-2807	-1735.9	-1666.4	-1486.4
E5	3	13	-2471	-1477.2	-1408.1	-1159.4
E6	3	13	-1483.8	-813.5	-671.301	-436.5
E7	4	13	-732.699	7.10156	255.301	132.801
E8	4	13	-1968.6	-1254	-1193.6	-1054.3
E9	5	13	-2787.2	-1737.1	-1665.1	-1486.8
E10	5	13	-348.5	269.898	250.5	80.8984
E11	6	13	-3175.9	-1874.6	-1767.1	-1557.9
E12	6	13	-3414.1	-2157.5	-2108.5	-1932.1
F1	1	13	-2202.1	-1239.1	-1083.8	-866.898
F2	1	13	-2718	-1593.6	-1461.9	-1254
F3	2	13	-2650.9	-1674.8	-1627.2	-1481.5
F4	2	13	-2734.7	-1629.5	-1485.2	-1231.5
F5	3	13	-2332.8	-1093.2	-976.801	-951
F6	3	13	-2103.4	-696.898	-470.699	-615.102
F7	4	13	-1730.7	-887.398	-735.398	-647.699
F8	4	13	-1961	-646.398	-344.602	-386.102
F9	5	13	-2876.3	-1770.9	-1642.7	-1372.4
F10	5	13	-3244.1	-1994.9	-1916.7	-1736.8
F11	6	13	-4492.2	-2835.8	-2833.5	-2549.1
F12	6	13	-2837.4	-1798.9	-1818	-1671.9
G1	1	13	-2931.8	-1553.9	-1312.4	-1037
G2	1	13	-3275.5	-2017.7	-1936.4	-1680.6
G3	2	13	-3662.5	-2247.8	-2119.4	-1791.3
G4	2	13	-3035.8	-1834	-1680.9	-1405.4
G5	3	13	-2567.1	-1536.3	-1423.4	-1184.2
G6	3	13	-3103.3	-1915	-1775.4	-1533.1
G7	4	13	-2681.3	-1654	-1583.2	-1366.5
G8	4	13	-3593.5	-2232.3	-2123.9	-1881.4
G9	5	13	-2598.4	-1618.2	-1521	-1325.6
G10	5	13	-4029.4	-2482.7	-2336.7	-2074.2
G11	6	13	-4900.9	-3078.5	-3046.6	-2825.6
G12	6	13	-4307.2	-2697.3	-2705.2	-2558.6
H1	1	13	-2014.1	-1051.3	-887.398	-674.699
H2	1	13	-3055.1	-1679.5	-1433.2	-1088.9
H3	2	13	-2380	-1236.3	-1058.2	-859.5
H4	2	13	-2988	-1709.4	-1583.4	-1397.1
H5	3	13	-2732.7	-1471.4	-1338.9	-1253.4
H6	3	13	-3509.9	-2148.7	-2268.7	-2222.6
H7	4	13	-2588.1	-1491.5	-1741.4	-1829.7
H8	4	13	-1575.2	-796.5	-787.699	-661.301
H9	5	13	-4147	-2520.7	-2428.1	-2164
H10	5	13	-3526.8	-2147.9	-2081.2	-1866.8
H11	6	13	-4239.3	-2619.8	-2496	-2294.1
H12	6	13	-4514.4	-2765.1	-2750.9	-2636.7
A1	1	14	-480	-89.1016	20.1016	-31.3008
A2	1	14	-1441.5	-795.898	-735.898	-656.5
A3	2	14	-2196.6	-1218	-1052.7	-863.301
A4	2	14	-2030.1	-912.602	-686.102	-469.199
A5	3	14	1633.9	1325.1	1421.5	1408.7
A6	3	14	1765.5	1519.3	1666.1	1819.6
A7	4	14	356.5	495.301	643.5	687.301
A8	4	14	1843.5	1673.2	2022.7	2142.1
A9	5	14	-1603.1	-850.898	-717.801	-579.801
A10	5	14	-2518.5	-1441.2	-1291.6	-1098.3
A11	6	14	-2976.6	-1861	-2041.9	-2048.1
A12	6	14	-2760.3	-1719.5	-1920.2	-1980.6
B1	1	14	-1619.1	-920	-765.301	-586.301
B2	1	14	-4683.7	-2874.6	-2823.1	-2553.9
B3	2	14	-2999.5	-1757.2	-1626.8	-1299.8
B4	2	14	-2628.5	-1595.4	-1460.1	-1244.3
B5	3	14	-1052	-561.102	-599.301	-585.699
B6	3	14	-1171.1	-608.301	-528.5	-530.102
B7	4	14	-1570.5	-861	-728.301	-559.801
B8	4	14	-2086.5	-1189.1	-1076.4	-900.699
B9	5	14	-2775.6	-1513.8	-1330	-1133.7
B10	5	14	-2387.1	-1445.1	-1360.1	-1164.7
B11	6	14	-2618.1	-1601.4	-1484.7	-1227
B12	6	14	-2350.3	-1423.2	-1393	-1282.2
C1	1	14	-1927.5	-1076.5	-934.398	-733.102
C2	1	14	-2698.3	-1536.1	-1413	-1198.6
C3	2	14	-3373.1	-1960.8	-1732.8	-1416.8
C4	2	14	-2003.7	-1216.3	-1108.3	-885.398
C5	3	14	-503	-181.301	-161.898	-114.301
C6	3	14	-507.898	-130.699	30.6016	170
C7	4	14	-2103.6	-1164.5	-998.301	-792.199
C8	4	14	-1528.7	-927.898	-837.699	-695.801
C9	5	14	-2384.1	-1433.3	-1325	-1081.2
C10	5	14	-2269.1	-1352.9	-1271.2	-1069.6
C11	6	14	-1933.3	-1046.7	-914.199	-762.102
C12	6	14	-3757.1	-2319.3	-2232.9	-2018.5
D1	1	14	-2674.4	-1586.1	-1544.4	-1380.6
D2	1	14	-2206.4	-1345.7	-1324.5	-1147.5
D3	2	14	-2527.8	-1609.7	-1662.9	-1641.8
D4	2	14	-2430.3	-1419.4	-1358.5	-1179.7
D5	3	14	-2534.2	-1530.6	-1418.2	-1204.8
D6	3	14	-1729	-1007.2	-862.102	-662.102
D7	4	14	-1332	-711.301	-610.199	-485.5
D8	4	14	-1731	-1123.8	-1076.3	-984.699
D9	5	14	-2756.6	-1556.5	-1451.7	-1311.8
D10	5	14	-2342.2	-1413.5	-1367	-1224.3
D11	6	14	-1872.9	-1117.2	-1032.1	-879
D12	6	14	-2549.8	-1480.5	-1417.2	-1259.7
E1	1	14	-1504.8	-896.199	-840.801	-742.102
E2	1	14	-2021.6	-1230.8	-1178.1	-982.898
E3	2	14	-2704.4	-1682	-1615.1	-1444.4
E4	2	14	-2846	-1747.9	-1689.4	-1520.4
E5	3	14	-2456	-1505.2	-1399.1	-1174.4
E6	3	14	-1522.8	-833.5	-696.301	-445.5
E7	4	14	-706.699	-7.89844	232.301	138.801
E8	4	14	-1979.6	-1251	-1201.6	-1069.3
E9	5	14	-2787.2	-1745.1	-1679.1	-1508.8
E10	5	14	-361.5	298.898	259.5	78.8984
E11	6	14	-3187.9	-1905.6	-1796.1	-1571.9
E12	6	14	-3444.1	-2189.5	-2136.5	-1923.1
F1	1	14	-2212.1	-1249.1	-1088.8	-874.898
F2	1	14	-2687	-1593.6	-1481.9	-1247
F3	2	14	-2674.9	-1695.8	-1637.2	-1488.5
F4	2	14	-2744.7	-1646.5	-1506.2	-1260.5
F5	3	14	-2320.8	-1104.2	-1011.8	-985
F6	3	14	-2116.4	-743.898	-485.699	-641.102
F7	4	14	-1747.7	-876.398	-772.398	-668.699
F8	4	14	-1914	-652.398	-347.602	-379.102
F9	5	14	-2885.3	-1768.9	-1651.7	-1390.4
F10	5	14	-3237.1	-1991.9	-1911.7	-1744.8
F11	6	14	-4517.2	-2866.8	-2843.5	-2578.1
F12	6	14	-2812.4	-1797.9	-1814	-1664.9
G1	1	14	-2930.8	-1582.9	-1319.4	-1057
G2	1	14	-3284.5	-2046.7	-1934.4	-1691.6
G3	2	14	-3643.5	-2264.8	-2115.4	-1806.3
G4	2	14	-3063.8	-1856	-1705.9	-1390.4
G5	3	14	-2547.1	-1568.3	-1440.4	-1206.2
G6	3	14	-3116.3	-1901	-1802.4	-1568.1
G7	4	14	-2686.3	-1668	-1594.2	-1361.5
G8	4	14	-3606.5	-2237.3	-2129.9	-1881.4
G9	5	14	-2636.4	-1625.2	-1558	-1323.6
G10	5	14	-4048.4	-2484.7	-2343.7	-2091.2
G11	6	14	-4880.9	-3105.5	-3081.6	-2828.6
G12	6	14	-4284.2	-2669.3	-2713.2	-2555.6
H1	1	14	-2024.1	-1059.3	-887.398	-689.699
H2	1	14	-3060.1	-1688.5	-1457.2	-1101.9
H3	2	14	-2390	-1276.3	-1090.2	-863.5
H4	2	14	-2980	-1723.4	-1608.4	-1401.1
H5	3	14	-2738.7	-1472.4	-1358.9	-1267.4
H6	3	14	-3532.9	-2179.7	-2297.7	-2247.6
H7	4	14	-2539.1	-1458.5	-1711.4	-1809.7
H8	4	14	-1583.2	-807.5	-803.699	-675.301
H9	5	14	-4159	-2515.7	-2424.1	-2168
H10	5	14	-3530.8	-2138.9	-2087.2	-1883.8
H11	6	14	-4243.3	-2623.8	-2515	-2282.1
H12	6	14	-4529.4	-2794.1	-2763.9	-2628.7
A1	1	15	-478	-68.1016	4.10156	-25.3008
A2	1	15	-1450.5	-811.898	-773.898	-650.5
A3	2	15	-2201.6	-1228	-1083.7	-873.301
A4	2	15	-2021.1	-884.602	-669.102	-431.199
A5	3	15	1613.9	1309.1	1427.5	1419.7
A6	3	15	1745.5	1479.3	1666.1	1814.6
A7	4	15	363.5	514.301	656.5	681.301
A8	4	15	1878.5	1694.2	2072.7	2159.1
A9	5	15	-1637.1	-859.898	-718.801	-572.801
A10	5	15	-2534.5	-1457.2	-1292.6	-1103.3
A11	6	15	-2966.6	-1842	-2055.9	-2031.1
A12	6	15	-2752.3	-1710.5	-1924.2	-1986.6
B1	1	15	-1623.1	-902	-776.301	-579.301
B2	1	15	-4676.7	-2887.6	-2822.1	-2552.9
B3	2	15	-3012.5	-1763.2	-1609.8	-1306.8
B4	2	15	-2630.5	-1622.4	-1496.1	-1231.3
B5	3	15	-1053	-569.102	-621.301	-567.699
B6	3	15	-1147.1	-608.301	-557.5	-539.102
B7	4	15	-1544.5	-872	-714.301	-544.801
B8	4	15	-2079.5	-1198.1	-1086.4	-888.699
B9	5	15	-2747.6	-1526.8	-1362	-1149.7
B10	5	15	-2391.1	-1458.1	-1369.1	-1170.7
B11	6	15	-2570.1	-1569.4	-1486.7	-1209
B12	6	15	-2376.3	-1442.2	-1425	-1311.2
C1	1	15	-1935.5	-1080.5	-939.398	-733.102
C2	1	15	-2687.3	-1557.1	-1398	-1189.6
C3	2	15	-3382.1	-1974.8	-1757.8	-1445.8
C4	2	15	-2021.7	-1224.3	-1116.3	-895.398
C5	3	15	-541	-203.301	-189.898	-121.301
C6	3	15	-518.898	-126.699	30.6016	174
C7	4	15	-2077.6	-1146.5	-1002.3	-777.199
C8	4	15	-1542.7	-927.898	-837.699	-708.801
C9	5	15	-2386.1	-1460.3	-1301	-1093.2
C10	5	15	-2258.1	-1363.9	-1282.2	-1064.6
C11	6	15	-1948.3	-1053.7	-947.199	-770.102
C12	6	15	-3748.1	-2337.3	-2250.9	-2043.5
D1	1	15	-2686.4	-1598.1	-1537.4	-1373.6
D2	1	15	-2205.4	-1380.7	-1333.5	-1157.5
D3	2	15	-2553.8	-1625.7	-1678.9	-1656.8
D4	2	15	-2455.3	-1447.4	-1404.5	-1168.7
D5	3	15	-2568.2	-1550.6	-1443.2	-1211.8
D6	3	15	-1754	-1026.2	-881.102	-672.102
D7	4	15	-1338	-737.301	-612.199	-493.5
D8	4	15	-1727	-1090.8	-1102.3	-1008.7
D9	5	15	-2785.6	-1555.5	-1450.7	-1332.8
D10	5	15	-2323.2	-1406.5	-1373	-1217.3
D11	6	15	-1892.9	-1124.2	-1053.1	-862
D12	6	15	-2541.8	-1513.5	-1424.2	-1252.7
E1	1	15	-1516.8	-903.199	-883.801	-745.102
E2	1	15	-2030.6	-1230.8	-1151.1	-994.898
E3	2	15	-2703.4	-1695	-1637.1	-1430.4
E4	2	15	-2816	-1718.9	-1671.4	-1491.4
E5	3	15	-2499	-1527.2	-1442.1	-1193.4
E6	3	15	-1512.8	-847.5	-697.301	-462.5
E7	4	15	-713.699	-11.8984	226.301	119.801
E8	4	15	-1963.6	-1256	-1206.6	-1077.3
E9	5	15	-2800.2	-1766.1	-1701.1	-1516.8
E10	5	15	-356.5	286.898	266.5	98.8984
E11	6	15	-3200.9	-1918.6	-1795.1	-1579.9
E12	6	15	-3411.1	-2160.5	-2142.5	-1943.1
F1	1	15	-2224.1	-1263.1	-1101.8	-890.898
F2	1	15	-2703	-1593.6	-1465.9	-1245
F3	2	15	-2674.9	-1691.8	-1649.2	-1494.5
F4	2	15	-2764.7	-1643.5	-1522.2	-1268.5
F5	3	15	-2339.8	-1126.2	-1028.8	-987
F6	3	15	-2132.4	-760.898	-506.699	-650.102
F7	4	15	-1739.7	-890.398	-771.398	-654.699
F8	4	15	-1939	-643.398	-351.602	-390.102
F9	5	15	-2879.3	-1765.9	-1650.7	-1404.4
F10	5	15	-3233.1	-1969.9	-1934.7	-1754.8
F11	6	15	-4499.2	-2843.8	-2856.5	-2551.1
F12	6	15	-2825.4	-1821.9	-1831	-1695.9
G1	1	15	-2963.8	-1593.9	-1350.4	-1067
G2	1	15	-3291.5	-2030.7	-1955.4	-1713.6
G3	2	15	-3688.5	-2294.8	-2127.4	-1800.3
G4	2	15	-3061.8	-1847	-1714.9	-1405.4
G5	3	15	-2573.1	-1563.3	-1466.4	-1198.2
G6	3	15	-3101.3	-1902	-1785.4	-1558.1
G7	4	15	-2683.3	-1671	-1593.2	-1361.5
G8	4	15	-3585.5	-2250.3	-2150.9	-1886.4
G9	5	15	-2633.4	-1642.2	-1557	-1332.6
G10	5	15	-4048.4	-2504.7	-2362.7	-2093.2
G11	6	15	-4871.9	-3098.5	-3051.6	-2840.6
G12	6	15	-4280.2	-2701.3	-2706.2	-2568.6
H1	1	15	-2017.1	-1054.3	-885.398	-687.699
H2	1	15	-3050.1	-1683.5	-1480.2	-1110.9
H3	2	15	-2401	-1260.3	-1093.2	-874.5
H4	2	15	-3002	-1758.4	-1625.4	-1414.1
H5	3	15	-2780.7	-1497.4	-1377.9	-1262.4
H6	3	15	-3534.9	-2180.7	-2320.7	-2232.6
H7	4	15	-2479.1	-1406.5	-1682.4	-1781.7
H8	4	15	-1578.2	-805.5	-791.699	-660.301
H9	5	15	-4164	-2529.7	-2440.1	-2151
H10	5	15	-3510.8	-2158.9	-2077.2	-1872.8
H11	6	15	-4248.3	-2625.8	-2519	-2289.1
H12	6	15	-4531.4	-2792.1	-2782.9	-2644.7
A1	1	16	-464	-84.1016	0.101562	-52.3008
A2	1	16	-1456.5	-841.898	-779.898	-676.5
A3	2	16	-2222.6	-1242	-1087.7	-865.301
A4	2	16	-1988.1	-883.602	-665.102	-424.199
A5	3	16	1630.9	1314.1	1429.5	1421.7
A6	3	16	1748.5	1467.3	1642.1	1810.6
A7	4	16	310.5	464.301	615.5	681.301
A8	4	16	1768.5	1627.2	1981.7	2087.1
A9	5	16	-1615.1	-866.898	-736.801	-580.801
A10	5	16	-2493.5	-1414.2	-1256.6	-1016.3
A11	6	16	-2975.6	-1886	-2055.9	-2050.1
A12	6	16	-2737.3	-1710.5	-1925.2	-1985.6
B1	1	16	-1647.1	-932	-802.301	-611.301
B2	1	16	-4693.7	-2902.6	-2849.1	-2531.9
B3	2	16	-3013.5	-1755.2	-1634.8	-1318.8
B4	2	16	-2634.5	-1628.4	-1496.1	-1246.3
B5	3	16	-1008	-584.102	-613.301	-567.699
B6	3	16	-1115.1	-593.301	-564.5	-549.102
B7	4	16	-1584.5	-908	-769.301	-567.801
B8	4	16	-2105.5	-1200.1	-1114.4	-921.699
B9	5	16	-2760.6	-1524.8	-1364	-1161.7
B10	5	16	-2366.1	-1475.1	-1394.1	-1182.7
B11	6	16	-2568.1	-1574.4	-1469.7	-1204
B12	6	16	-2371.3	-1437.2	-1443	-1300.2
C1	1	16	-1917.5	-1085.5	-957.398	-741.102
C2	1	16	-2709.3	-1557.1	-1407	-1205.6
C3	2	16	-3378.1	-2004.8	-1750.8	-1434.8
C4	2	16	-2018.7	-1227.3	-1130.3	-891.398
C5	3	16	-518	-204.301	-165.898	-140.301
C6	3	16	-503.898	-158.699	26.6016	176
C7	4	16	-2110.6	-1200.5	-1052.3	-814.199
C8	4	16	-1563.7	-965.898	-862.699	-711.801
C9	5	16	-2371.1	-1441.3	-1318	-1090.2
C10	5	16	-2272.1	-1378.9	-1278.2	-1095.6
C11	6	16	-1955.3	-1053.7	-957.199	-792.102
C12	6	16	-3767.1	-2331.3	-2256.9	-2063.5
D1	1	16	-2681.4	-1615.1	-1564.4	-1383.6
D2	1	16	-2217.4	-1361.7	-1331.5	-1135.5
D3	2	16	-2540.8	-1639.7	-1690.9	-1649.8
D4	2	16	-2459.3	-1468.4	-1389.5	-1191.7
D5	3	16	-2578.2	-1570.6	-1467.2	-1236.8
D6	3	16	-1789	-1054.2	-909.102	-685.102
D7	4	16	-1375	-747.301	-653.199	-502.5
D8	4	16	-1763	-1125.8	-1124.3	-1030.7
D9	5	16	-2789.6	-1576.5	-1472.7	-1342.8
D10	5	16	-2356.2	-1433.5	-1392	-1242.3
D11	6	16	-1924.9	-1153.2	-1058.1	-894
D12	6	16	-2544.8	-1531.5	-1435.2	-1263.7
E1	1	16	-1535.8	-885.199	-889.801	-756.102
E2	1	16	-2052.6	-1232.8	-1159.1	-1017.9
E3	2	16	-2695.4	-1712	-1621.1	-1452.4
E4	2	16	-2834	-1748.9	-1708.4	-1518.4
E5	3	16	-2514	-1546.2	-1442.1	-1201.4
E6	3	16	-1526.8	-864.5	-703.301	-482.5
E7	4	16	-734.699	-21.8984	206.301	120.801
E8	4	16	-2015.6	-1275	-1229.6	-1092.3
E9	5	16	-2801.2	-1755.1	-1721.1	-1525.8
E10	5	16	-381.5	274.898	283.5	90.8984
E11	6	16	-3208.9	-1910.6	-1820.1	-1578.9
E12	6	16	-3413.1	-2170.5	-2162.5	-1921.1
F1	1	16	-2241.1	-1257.1	-1126.8	-902.898
F2	1	16	-2674	-1591.6	-1481.9	-1259
F3	2	16	-2680.9	-1679.8	-1648.2	-1494.5
F4	2	16	-2770.7	-1651.5	-1544.2	-1278.5
F5	3	16	-2347.8	-1150.2	-1036.8	-1000
F6	3	16	-2124.4	-755.898	-536.699	-655.102
F7	4	16	-1741.7	-912.398	-800.398	-656.699
F8	4	16	-1944	-661.398	-368.602	-419.102
F9	5	16	-2868.3	-1762.9	-1668.7	-1417.4
F10	5	16	-3226.1	-1984.9	-1960.7	-1761.8
F11	6	16	-4496.2	-2854.8	-2854.5	-2562.1
F12	6	16	-2827.4	-1818.9	-1846	-1697.9
G1	1	16	-2965.8	-1596.9	-1379.4	-1095
G2	1	16	-3337.5	-2045.7	-1980.4	-1724.6
G3	2	16	-3674.5	-2274.8	-2132.4	-1812.3
G4	2	16	-3059.8	-1859	-1739.9	-1424.4
G5	3	16	-2593.1	-1580.3	-1456.4	-1207.2
G6	3	16	-3109.3	-1919	-1790.4	-1553.1
G7	4	16	-2712.3	-1679	-1617.2	-1375.5
G8	4	16	-3591.5	-2243.3	-2170.9	-1919.4
G9	5	16	-2602.4	-1598.2	-1552	-1321.6
G10	5	16	-4027.4	-2495.7	-2358.7	-2089.2
G11	6	16	-4905.9	-3098.5	-3093.6	-2844.6
G12	6	16	-4269.2	-2681.3	-2715.2	-2559.6
H1	1	16	-2025.1	-1071.3	-916.398	-700.699
H2	1	16	-3071.1	-1707.5	-1485.2	-1105.9
H3	2	16	-2421	-1278.3	-1111.2	-883.5
H4	2	16	-3016	-1762.4	-1632.4	-1430.1
H5	3	16	-2791.7	-1525.4	-1395.9	-1294.4
H6	3	16	-3503.9	-2164.7	-2288.7	-2233.6
H7	4	16	-2427.1	-1355.5	-1659.4	-1750.7
H8	4	16	-1605.2	-828.5	-830.699	-690.301
H9	5	16	-4159	-2548.7	-2450.1	-2161
H10	5	16	-3535.8	-2191.9	-2081.2	-1860.8
H11	6	16	-4232.3	-2613.8	-2526	-2282.1
H12	6	16	-4511.4	-2791.1	-2770.9	-2641.7
A1	1	17	-473	-91.1016	-30.8984	-21.3008
A2	1	17	-1462.5	-842.898	-796.898	-691.5
A3	2	17	-2205.6	-1248	-1094.7	-880.301
A4	2	17	-1984.1	-856.602	-647.102	-429.199
A5	3	17	1604.9	1274.1	1394.5	1402.7
A6	3	17	1713.5	1452.3	1621.1	1801.6
A7	4	17	294.5	475.301	584.5	669.301
A8	4	17	1769.5	1624.2	1979.7	2113.1
A9	5	17	-1624.1	-849.898	-730.801	-559.801
A10	5	17	-2495.5	-1418.2	-1271.6	-1063.3
A11	6	17	-2975.6	-1865	-2059.9	-2049.1
A12	6	17	-2695.3	-1711.5	-1906.2	-1969.6
B1	1	17	-1636.1	-936	-813.301	-621.301
B2	1	17	-4672.7	-2906.6	-2860.1	-2548.9
B3	2	17	-2998.5	-1754.2	-1635.8	-1309.8
B4	2	17	-2628.5	-1624.4	-1518.1	-1237.3
B5	3	17	-990	-568.102	-624.301	-589.699
B6	3	17	-1100.1	-571.301	-570.5	-530.102
B7	4	17	-1592.5	-907	-775.301	-567.801
B8	4	17	-2108.5	-1226.1	-1095.4	-918.699
B9	5	17	-2711.6	-1508.8	-1344	-1149.7
B10	5	17	-2310.1	-1455.1	-1385.1	-1186.7
B11	6	17	-2522.1	-1549.4	-1487.7	-1231
B12	6	17	-2367.3	-1437.2	-1420	-1307.2
C1	1	17	-1955.5	-1122.5	-986.398	-753.102
C2	1	17	-2714.3	-1562.1	-1416	-1209.6
C3	2	17	-3371.1	-1999.8	-1767.8	-1462.8
C4	2	17	-2026.7	-1240.3	-1122.3	-924.398
C5	3	17	-481	-200.301	-177.898	-143.301
C6	3	17	-469.898	-119.699	-0.398438	155
C7	4	17	-2118.6	-1194.5	-1050.3	-816.199
C8	4	17	-1559.7	-947.898	-882.699	-732.801
C9	5	17	-2334.1	-1419.3	-1303	-1060.2
C10	5	17	-2242.1	-1346.9	-1282.2	-1089.6
C11	6	17	-1932.3	-1078.7	-957.199	-773.102
C12	6	17	-3746.1	-2338.3	-2267.9	-2059.5
D1	1	17	-2702.4	-1648.1	-1588.4	-1409.6
D2	1	17	-2235.4	-1388.7	-1371.5	-1166.5
D3	2	17	-2572.8	-1643.7	-1700.9	-1672.8
D4	2	17	-2469.3	-1477.4	-1404.5	-1218.7
D5	3	17	-2564.2	-1571.6	-1469.2	-1226.8
D6	3	17	-1801	-1068.2	-930.102	-690.102
D7	4	17	-1384	-764.301	-669.199	-529.5
D8	4	17	-1775	-1151.8	-1118.3	-1028.7
D9	5	17	-2781.6	-1578.5	-1491.7	-1356.8
D10	5	17	-2336.2	-1465.5	-1405	-1225.3
D11	6	17	-1918.9	-1169.2	-1084.1	-898
D12	6	17	-2543.8	-1526.5	-1423.2	-1258.7
E1	1	17	-1520.8	-921.199	-887.801	-769.102
E2	1	17	-2023.6	-1250.8	-1163.1	-982.898
E3	2	17	-2718.4	-1709	-1648.1	-1470.4
E4	2	17	-2861	-1767.9	-1748.4	-1542.4
E5	3	17	-2500	-1530.2	-1456.1	-1195.4
E6	3	17	-1531.8	-869.5	-729.301	-467.5
E7	4	17	-768.699	-46.8984	179.301	85.8008
E8	4	17	-2025.6	-1282	-1244.6	-1090.3
E9	5	17	-2809.2	-1760.1	-1743.1	-1529.8
E10	5	17	-354.5	307.898	301.5	126.898
E11	6	17	-3192.9	-1921.6	-1834.1	-1604.9
E12	6	17	-3403.1	-2162.5	-2148.5	-1914.1
F1	1	17	-2223.1	-1251.1	-1136.8	-908.898
F2	1	17	-2677	-1605.6	-1494.9	-1265
F3	2	17	-2648.9	-1699.8	-1665.2	-1480.5
F4	2	17	-2767.7	-1665.5	-1526.2	-1281.5
F5	3	17	-2369.8	-1150.2	-1065.8	-1013
F6	3	17	-2131.4	-774.898	-568.699	-653.102
F7	4	17	-1738.7	-909.398	-811.398	-685.699
F8	4	17	-1946	-676.398	-385.602	-410.102
F9	5	17	-2823.3	-1743.9	-1670.7	-1411.4
F10	5	17	-3205.1	-1976.9	-1977.7	-1744.8
F11	6	17	-4498.2	-2860.8	-2870.5	-2576.1
F12	6	17	-2830.4	-1841.9	-1861	-1699.9
G1	1	17	-2992.8	-1623.9	-1410.4	-1137
G2	1	17	-3339.5	-2066.7	-1985.4	-1738.6
G3	2	17	-3663.5	-2267.8	-2131.4	-1806.3
G4	2	17	-3053.8	-1863	-1750.9	-1444.4
G5	3	17	-2588.1	-1576.3	-1476.4	-1236.2
G6	3	17	-3112.3	-1915	-1801.4	-1524.1
G7	4	17	-2700.3	-1676	-1647.2	-1397.5
G8	4	17	-3600.5	-2265.3	-2186.9	-1901.4
G9	5	17	-2567.4	-1613.2	-1566	-1325.6
G10	5	17	-4018.4	-2484.7	-2345.7	-2084.2
G11	6	17	-4890.9	-3089.5	-3084.6	-2837.6
G12	6	17	-4259.2	-2662.3	-2713.2	-2561.6
H1	1	17	-2060.1	-1081.3	-939.398	-692.699
H2	1	17	-3079.1	-1723.5	-1510.2	-1132.9
H3	2	17	-2440	-1296.3	-1112.2	-896.5
H4	2	17	-3029	-1773.4	-1643.4	-1451.1
H5	3	17	-2811.7	-1534.4	-1430.9	-1292.4
H6	3	17	-3481.9	-2150.7	-2294.7	-2220.6
H7	4	17	-2388.1	-1363.5	-1647.4	-1713.7
H8	4	17	-1567.2	-810.5	-820.699	-702.301
H9	5	17	-4172	-2541.7	-2454.1	-2162
H10	5	17	-3532.8	-2180.9	-2101.2	-1881.8
H11	6	17	-4237.3	-2642.8	-2546	-2293.1
H12	6	17	-4508.4	-2801.1	-2767.9	-2643.7
A1	1	18	-479	-122.102	-18.8984	-66.3008
A2	1	18	-1486.5	-856.898	-808.898	-698.5
A3	2	18	-2233.6	-1268	-1109.7	-897.301
A4	2	18	-1965.1	-839.602	-637.102	-407.199
A5	3	18	1634.9	1297.1	1431.5	1426.7
A6	3	18	1699.5	1438.3	1607.1	1791.6
A7	4	18	315.5	462.301	582.5	653.301
A8	4	18	1744.5	1594.2	1953.7	2096.1
A9	5	18	-1629.1	-891.898	-755.801	-581.801
A10	5	18	-2509.5	-1432.2	-1277.6	-1062.3
A11	6	18	-2985.6	-1873	-2071.9	-2074.1
A12	6	18	-2694.3	-1687.5	-1899.2	-1954.6
B1	1	18	-1644.1	-937	-817.301	-625.301
B2	1	18	-4670.7	-2912.6	-2882.1	-2559.9
B3	2	18	-2979.5	-1768.2	-1650.8	-1326.8
B4	2	18	-2585.5	-1625.4	-1512.1	-1237.3
B5	3	18	-882	-523.102	-575.301	-583.699
B6	3	18	-1037.1	-589.301	-541.5	-543.102
B7	4	18	-1583.5	-907	-788.301	-568.801
B8	4	18	-2086.5	-1209.1	-1117.4	-906.699
B9	5	18	-2672.6	-1505.8	-1352	-1170.7
B10	5	18	-2284.1	-1420.1	-1381.1	-1185.7
B11	6	18	-2515.1	-1527.4	-1483.7	-1199
B12	6	18	-2333.3	-1429.2	-1436	-1309.2
C1	1	18	-1931.5	-1117.5	-984.398	-766.102
C2	1	18	-2702.3	-1560.1	-1424	-1208.6
C3	2	18	-3376.1	-1999.8	-1780.8	-1448.8
C4	2	18	-2013.7	-1229.3	-1122.3	-914.398
C5	3	18	-406	-177.301	-180.898	-128.301
C6	3	18	-387.898	-109.699	51.6016	165
C7	4	18	-2120.6	-1204.5	-1053.3	-838.199
C8	4	18	-1575.7	-952.898	-896.699	-732.801
C9	5	18	-2274.1	-1408.3	-1283	-1087.2
C10	5	18	-2164.1	-1311.9	-1261.2	-1078.6
C11	6	18	-1935.3	-1083.7	-987.199	-798.102
C12	6	18	-3745.1	-2354.3	-2287.9	-2054.5
D1	1	18	-2707.4	-1635.1	-1603.4	-1405.6
D2	1	18	-2240.4	-1395.7	-1372.5	-1171.5
D3	2	18	-2579.8	-1683.7	-1721.9	-1674.8
D4	2	18	-2489.3	-1478.4	-1413.5	-1196.7
D5	3	18	-2581.2	-1599.6	-1506.2	-1241.8
D6	3	18	-1837	-1068.2	-944.102	-731.102
D7	4	18	-1361	-765.301	-668.199	-515.5
D8	4	18	-1794	-1167.8	-1141.3	-1043.7
D9	5	18	-2826.6	-1615.5	-1509.7	-1370.8
D10	5	18	-2352.2	-1458.5	-1410	-1267.3
D11	6	18	-1934.9	-1183.2	-1086.1	-918
D12	6	18	-2548.8	-1553.5	-1444.2	-1263.7
E1	1	18	-1568.8	-939.199	-911.801	-776.102
E2	1	18	-2070.6	-1279.8	-1198.1	-1028.9
E3	2	18	-2727.4	-1705	-1661.1	-1463.4
E4	2	18	-2866	-1780.9	-1750.4	-1531.4
E5	3	18	-2521	-1553.2	-1489.1	-1227.4
E6	3	18	-1560.8	-886.5	-757.301	-476.5
E7	4	18	-770.699	-40.8984	176.301	101.801
E8	4	18	-2023.6	-1275	-1256.6	-1107.3
E9	5	18	-2813.2	-1770.1	-1737.1	-1532.8
E10	5	18	-318.5	330.898	324.5	129.898
E11	6	18	-3216.9	-1938.6	-1815.1	-1604.9
E12	6	18	-3413.1	-2175.5	-2161.5	-1931.1
F1	1	18	-2244.1	-1282.1	-1136.8	-907.898
F2	1	18	-2691	-1623.6	-1514.9	-1270
F3	2	18	-2629.9	-1691.8	-1680.2	-1494.5
F4	2	18	-2747.7	-1674.5	-1537.2	-1291.5
F5	3	18	-2372.8	-1183.2	-1086.8	-1015
F6	3	18	-2143.4	-800.898	-583.699	-683.102
F7	4	18	-1735.7	-927.398	-823.398	-691.699
F8	4	18	-1956	-688.398	-419.602	-407.102
F9	5	18	-2769.3	-1728.9	-1673.7	-1396.4
F10	5	18	-3164.1	-1972.9	-1942.7	-1749.8
F11	6	18	-4501.2	-2860.8	-2868.5	-2584.1
F12	6	18	-2822.4	-1835.9	-1851	-1675.9
G1	1	18	-2986.8	-1631.9	-1402.4	-1127
G2	1	18	-3343.5	-2084.7	-2001.4	-1733.6
G3	2	18	-3648.5	-2269.8	-2143.4	-1821.3
G4	2	18	-3059.8	-1849	-1755.9	-1435.4
G5	3	18	-2613.1	-1590.3	-1487.4	-1242.2
G6	3	18	-3114.3	-1923	-1801.4	-1546.1
G7	4	18	-2690.3	-1693	-1639.2	-1396.5
G8	4	18	-3601.5	-2256.3	-2179.9	-1907.4
G9	5	18	-2504.4	-1602.2	-1546	-1325.6
G10	5	18	-3985.4	-2459.7	-2352.7	-2065.2
G11	6	18	-4900.9	-3112.5	-3079.6	-2846.6
G12	6	18	-4246.2	-2678.3	-2708.2	-2556.6
H1	1	18	-2064.1	-1084.3	-935.398	-681.699
H2	1	18	-3065.1	-1712.5	-1508.2	-1130.9
H3	2	18	-2450	-1313.3	-1120.2	-906.5
H4	2	18	-3036	-1786.4	-1659.4	-1449.1
H5	3	18	-2836.7	-1566.4	-1426.9	-1310.4
H6	3	18	-3444.9	-2116.7	-2259.7	-2184.6
H7	4	18	-2315.1	-1347.5	-1605.4	-1718.7
H8	4	18	-1587.2	-838.5	-849.699	-708.301
H9	5	18	-4163	-2559.7	-2466.1	-2186
H10	5	18	-3520.8	-2184.9	-2104.2	-1871.8
H11	6	18	-4251.3	-2638.8	-2553	-2321.1
H12	6	18	-4511.4	-2811.1	-2802.9	-2664.7
A1	1	19	-479	-99.1016	-37.8984	-47.3008
A2	1	19	-1469.5	-862.898	-814.898	-693.5
A3	2	19	-2238.6	-1267	-1120.7	-892.301
A4	2	19	-1941.1	-823.602	-625.102	-376.199
A5	3	19	1619.9	1285.1	1407.5	1417.7
A6	3	19	1682.5	1430.3	1609.1	1792.6
A7	4	19	291.5	434.301	566.5	626.301
A8	4	19	1810.5	1647.2	2000.7	2173.1
A9	5	19	-1626.1	-866.898	-747.801	-578.801
A10	5	19	-2525.5	-1440.2	-1311.6	-1094.3
A11	6	19	-2963.6	-1873	-2068.9	-2064.1
A12	6	19	-2673.3	-1694.5	-1928.2	-1943.6
B1	1	19	-1610.1	-935	-819.301	-623.301
B2	1	19	-4652.7	-2912.6	-2875.1	-2547.9
B3	2	19	-2956.5	-1739.2	-1637.8	-1329.8
B4	2	19	-2560.5	-1584.4	-1494.1	-1258.3
B5	3	19	-705	-420.102	-532.301	-548.699
B6	3	19	-872.102	-463.301	-484.5	-507.102
B7	4	19	-1589.5	-941	-820.301	-607.801
B8	4	19	-2083.5	-1210.1	-1113.4	-925.699
B9	5	19	-2553.6	-1443.8	-1331	-1129.7
B10	5	19	-2140.1	-1367.1	-1363.1	-1149.7
B11	6	19	-2444.1	-1502.4	-1471.7	-1196
B12	6	19	-2289.3	-1420.2	-1426	-1303.2
C1	1	19	-1915.5	-1113.5	-976.398	-750.102
C2	1	19	-2690.3	-1549.1	-1443	-1219.6
C3	2	19	-3340.1	-2003.8	-1798.8	-1462.8
C4	2	19	-1960.7	-1201.3	-1133.3	-925.398
C5	3	19	-226	-72.3008	-122.898	-122.301
C6	3	19	-229.898	-11.6992	83.6016	187
C7	4	19	-2114.6	-1197.5	-1066.3	-819.199
C8	4	19	-1550.7	-958.898	-880.699	-748.801
C9	5	19	-2139.1	-1305.3	-1252	-1064.2
C10	5	19	-2052.1	-1264.9	-1250.2	-1071.6
C11	6	19	-1881.3	-1042.7	-958.199	-794.102
C12	6	19	-3707.1	-2315.3	-2269.9	-2061.5
D1	1	19	-2716.4	-1668.1	-1601.4	-1424.6
D2	1	19	-2228.4	-1382.7	-1381.5	-1164.5
D3	2	19	-2579.8	-1665.7	-1738.9	-1665.8
D4	2	19	-2509.3	-1485.4	-1446.5	-1220.7
D5	3	19	-2601.2	-1606.6	-1498.2	-1255.8
D6	3	19	-1857	-1068.2	-972.102	-733.102
D7	4	19	-1390	-767.301	-690.199	-531.5
D8	4	19	-1764	-1161.8	-1136.3	-1038.7
D9	5	19	-2811.6	-1596.5	-1501.7	-1366.8
D10	5	19	-2377.2	-1467.5	-1414	-1247.3
D11	6	19	-1949.9	-1174.2	-1108.1	-914
D12	6	19	-2560.8	-1549.5	-1468.2	-1262.7
E1	1	19	-1581.8	-940.199	-922.801	-776.102
E2	1	19	-2054.6	-1260.8	-1206.1	-1019.9
E3	2	19	-2701.4	-1730	-1672.1	-1455.4
E4	2	19	-2875	-1801.9	-1751.4	-1542.4
E5	3	19	-2519	-1546.2	-1467.1	-1198.4
E6	3	19	-1545.8	-877.5	-723.301	-485.5
E7	4	19	-743.699	-79.8984	163.301	93.8008
E8	4	19	-2047.6	-1291	-1271.6	-1124.3
E9	5	19	-2809.2	-1796.1	-1745.1	-1554.8
E10	5	19	-335.5	330.898	293.5	113.898
E11	6	19	-3234.9	-1935.6	-1854.1	-1609.9
E12	6	19	-3393.1	-2181.5	-2148.5	-1925.1
F1	1	19	-2249.1	-1297.1	-1163.8	-927.898
F2	1	19	-2654	-1607.6	-1509.9	-1249
F3	2	19	-2573.9	-1672.8	-1657.2	-1492.5
F4	2	19	-2685.7	-1646.5	-1524.2	-1275.5
F5	3	19	-2392.8	-1192.2	-1111.8	-1042
F6	3	19	-2150.4	-794.898	-584.699	-677.102
F7	4	19	-1723.7	-909.398	-833.398	-676.699
F8	4	19	-1931	-672.398	-396.602	-393.102
F9	5	19	-2637.3	-1650.9	-1610.7	-1391.4
F10	5	19	-3054.1	-1916.9	-1929.7	-1760.8
F11	6	19	-4459.2	-2869.8	-2883.5	-2570.1
F12	6	19	-2818.4	-1826.9	-1857	-1693.9
G1	1	19	-3007.8	-1625.9	-1418.4	-1135
G2	1	19	-3353.5	-2078.7	-2032.4	-1750.6
G3	2	19	-3621.5	-2254.8	-2135.4	-1794.3
G4	2	19	-2998.8	-1835	-1718.9	-1425.4
G5	3	19	-2597.1	-1605.3	-1497.4	-1242.2
G6	3	19	-3088.3	-1917	-1817.4	-1530.1
G7	4	19	-2706.3	-1684	-1633.2	-1402.5
G8	4	19	-3581.5	-2255.3	-2187.9	-1898.4
G9	5	19	-2379.4	-1518.2	-1521	-1285.6
G10	5	19	-3869.4	-2410.7	-2299.7	-2055.2
G11	6	19	-4884.9	-3099.5	-3092.6	-2854.6
G12	6	19	-4228.2	-2660.3	-2709.2	-2552.6
H1	1	19	-2071.1	-1101.3	-943.398	-731.699
H2	1	19	-3103.1	-1754.5	-1537.2	-1169.9
H3	2	19	-2437	-1311.3	-1136.2	-902.5
H4	2	19	-3036	-1779.4	-1656.4	-1425.1
H5	3	19	-2839.7	-1559.4	-1432.9	-1324.4
H6	3	19	-3339.9	-2065.7	-2197.7	-2114.6
H7	4	19	-2290.1	-1295.5	-1608.4	-1682.7
H8	4	19	-1592.2	-832.5	-831.699	-689.301
H9	5	19	-4188	-2571.7	-2492.1	-2187
H10	5	19	-3553.8	-2193.9	-2130.2	-1889.8
H11	6	19	-4253.3	-2653.8	-2533	-2327.1
H12	6	19	-4499.4	-2796.1	-2798.9	-2642.7
A1	1	20	-475	-115.102	-47.8984	-51.3008
A2	1	20	-1502.5	-877.898	-831.898	-729.5
A3	2	20	-2243.6	-1273	-1129.7	-896.301
A4	2	20	-1926.1	-833.602	-626.102	-365.199
A5	3	20	1628.9	1314.1	1429.5	1427.7
A6	3	20	1677.5	1403.3	1580.1	1781.6
A7	4	20	293.5	442.301	551.5	640.301
A8	4	20	1803.5	1632.2	1980.7	2148.1
A9	5	20	-1639.1	-876.898	-761.801	-592.801
A10	5	20	-2560.5	-1464.2	-1324.6	-1068.3
A11	6	20	-2957.6	-1886	-2094.9	-2066.1
A12	6	20	-2644.3	-1701.5	-1912.2	-1952.6
B1	1	20	-1567.1	-906	-791.301	-590.301
B2	1	20	-4625.7	-2873.6	-2828.1	-2541.9
B3	2	20	-2867.5	-1721.2	-1629.8	-1321.8
B4	2	20	-2491.5	-1560.4	-1497.1	-1225.3
B5	3	20	-312	-208.102	-406.301	-471.699
B6	3	20	-516.102	-303.301	-397.5	-465.102
B7	4	20	-1562.5	-908	-775.301	-588.801
B8	4	20	-2068.5	-1186.1	-1108.4	-907.699
B9	5	20	-2370.6	-1327.8	-1277	-1089.7
B10	5	20	-1850.1	-1196.1	-1246.1	-1117.7
B11	6	20	-2316.1	-1430.4	-1419.7	-1158
B12	6	20	-2181.3	-1378.2	-1410	-1290.2
C1	1	20	-1907.5	-1099.5	-978.398	-743.102
C2	1	20	-2653.3	-1539.1	-1436	-1201.6
C3	2	20	-3309.1	-1944.8	-1781.8	-1448.8
C4	2	20	-1867.7	-1147.3	-1084.3	-891.398
C5	3	20	130	122.699	-0.898438	-73.3008
C6	3	20	109.102	151.301	184.602	247
C7	4	20	-2080.6	-1197.5	-1071.3	-832.199
C8	4	20	-1532.7	-954.898	-898.699	-738.801
C9	5	20	-1903.1	-1214.3	-1184	-1037.2
C10	5	20	-1784.1	-1132.9	-1159.2	-1035.6
C11	6	20	-1779.3	-1003.7	-919.199	-785.102
C12	6	20	-3641.1	-2293.3	-2264.9	-2073.5
D1	1	20	-2730.4	-1649.1	-1613.4	-1437.6
D2	1	20	-2232.4	-1409.7	-1380.5	-1188.5
D3	2	20	-2585.8	-1664.7	-1728.9	-1672.8
D4	2	20	-2507.3	-1488.4	-1436.5	-1222.7
D5	3	20	-2635.2	-1604.6	-1515.2	-1266.8
D6	3	20	-1839	-1095.2	-954.102	-729.102
D7	4	20	-1384	-754.301	-690.199	-541.5
D8	4	20	-1749	-1147.8	-1156.3	-1025.7
D9	5	20	-2787.6	-1572.5	-1508.7	-1364.8
D10	5	20	-2352.2	-1456.5	-1438	-1282.3
D11	6	20	-1938.9	-1194.2	-1125.1	-933
D12	6	20	-2561.8	-1536.5	-1498.2	-1270.7
E1	1	20	-1557.8	-940.199	-927.801	-785.102
E2	1	20	-2067.6	-1287.8	-1202.1	-1006.9
E3	2	20	-2708.4	-1708	-1680.1	-1447.4
E4	2	20	-2852	-1797.9	-1767.4	-1537.4
E5	3	20	-2543	-1571.2	-1492.1	-1223.4
E6	3	20	-1574.8	-904.5	-757.301	-495.5
E7	4	20	-727.699	-43.8984	190.301	104.801
E8	4	20	-2011.6	-1271	-1268.6	-1109.3
E9	5	20	-2802.2	-1765.1	-1717.1	-1550.8
E10	5	20	-331.5	321.898	324.5	109.898
E11	6	20	-3227.9	-1937.6	-1851.1	-1622.9
E12	6	20	-3401.1	-2174.5	-2164.5	-1915.1
F1	1	20	-2212.1	-1259.1	-1158.8	-910.898
F2	1	20	-2656	-1591.6	-1492.9	-1254
F3	2	20	-2485.9	-1618.8	-1629.2	-1477.5
F4	2	20	-2582.7	-1585.5	-1520.2	-1268.5
F5	3	20	-2371.8	-1190.2	-1107.8	-1034
F6	3	20	-2150.4	-804.898	-601.699	-690.102
F7	4	20	-1672.7	-895.398	-816.398	-691.699
F8	4	20	-1885	-671.398	-424.602	-409.102
F9	5	20	-2358.3	-1501.9	-1527.7	-1334.4
F10	5	20	-2816.1	-1798.9	-1838.7	-1707.8
F11	6	20	-4465.2	-2851.8	-2896.5	-2575.1
F12	6	20	-2792.4	-1820.9	-1862	-1705.9
G1	1	20	-3007.8	-1667.9	-1466.4	-1158
G2	1	20	-3352.5	-2088.7	-2010.4	-1767.6
G3	2	20	-3547.5	-2218.8	-2116.4	-1787.3
G4	2	20	-2892.8	-1779	-1707.9	-1397.4
G5	3	20	-2595.1	-1593.3	-1507.4	-1227.2
G6	3	20	-3086.3	-1909	-1793.4	-1535.1
G7	4	20	-2662.3	-1675	-1619.2	-1401.5
G8	4	20	-3555.5	-2242.3	-2165.9	-1907.4
G9	5	20	-2117.4	-1404.2	-1440	-1267.6
G10	5	20	-3678.4	-2305.7	-2262.7	-2026.2
G11	6	20	-4863.9	-3095.5	-3089.6	-2835.6
G12	6	20	-4218.2	-2658.3	-2709.2	-2552.6
H1	1	20	-2060.1	-1098.3	-944.398	-722.699
H2	1	20	-3109.1	-1737.5	-1545.2	-1159.9
H3	2	20	-2457	-1323.3	-1158.2	-916.5
H4	2	20	-3050	-1808.4	-1690.4	-1457.1
H5	3	20	-2870.7	-1575.4	-1466.9	-1328.4
H6	3	20	-3191.9	-1958.7	-2130.7	-2060.6
H7	4	20	-2246.1	-1300.5	-1578.4	-1674.7
H8	4	20	-1586.2	-826.5	-859.699	-701.301
H9	5	20	-4177	-2569.7	-2493.1	-2180
H10	5	20	-3552.8	-2173.9	-2130.2	-1897.8
H11	6	20	-4260.3	-2664.8	-2564	-2322.1
H12	6	20	-4499.4	-2795.1	-2795.9	-2667.7
A1	1	21	-490	-111.102	-34.8984	-52.3008
A2	1	21	-1509.5	-887.898	-846.898	-714.5
A3	2	21	-2251.6	-1282	-1149.7	-904.301
A4	2	21	-1933.1	-811.602	-614.102	-359.199
A5	3	21	1608.9	1296.1	1395.5	1415.7
A6	3	21	1676.5	1401.3	1575.1	1779.6
A7	4	21	287.5	436.301	551.5	648.301
A8	4	21	1856.5	1682.2	2040.7	2181.1
A9	5	21	-1640.1	-902.898	-775.801	-598.801
A10	5	21	-2569.5	-1457.2	-1338.6	-1106.3
A11	6	21	-2965.6	-1882	-2084.9	-2084.1
A12	6	21	-2609.3	-1645.5	-1903.2	-1952.6
B1	1	21	-1497.1	-866	-791.301	-605.301
B2	1	21	-4533.7	-2822.6	-2819.1	-2545.9
B3	2	21	-2723.5	-1648.2	-1578.8	-1295.8
B4	2	21	-2323.5	-1480.4	-1434.1	-1203.3
B5	3	21	364	124.898	-180.301	-379.699
B6	3	21	130.898	48.6992	-160.5	-352.102
B7	4	21	-1511.5	-871	-771.301	-567.801
B8	4	21	-2004.5	-1182.1	-1086.4	-905.699
B9	5	21	-1947.6	-1119.8	-1135	-1049.7
B10	5	21	-1318.1	-939.102	-1071.1	-1030.7
B11	6	21	-2040.1	-1283.4	-1305.7	-1107
B12	6	21	-1992.3	-1250.2	-1326	-1262.2
C1	1	21	-1830.5	-1063.5	-972.398	-744.102
C2	1	21	-2589.3	-1539.1	-1423	-1210.6
C3	2	21	-3189.1	-1900.8	-1749.8	-1451.8
C4	2	21	-1699.7	-1050.3	-1042.3	-869.398
C5	3	21	823	461.699	208.102	29.6992
C6	3	21	751.102	483.301	400.602	339
C7	4	21	-2045.6	-1184.5	-1035.3	-846.199
C8	4	21	-1482.7	-912.898	-870.699	-731.801
C9	5	21	-1408.1	-977.301	-1040	-970.199
C10	5	21	-1275.1	-852.898	-1010.2	-952.602
C11	6	21	-1550.3	-908.699	-896.199	-749.102
C12	6	21	-3453.1	-2196.3	-2204.9	-2013.5
D1	1	21	-2720.4	-1658.1	-1633.4	-1424.6
D2	1	21	-2248.4	-1399.7	-1405.5	-1185.5
D3	2	21	-2565.8	-1685.7	-1740.9	-1700.8
D4	2	21	-2488.3	-1519.4	-1467.5	-1251.7
D5	3	21	-2604.2	-1603.6	-1510.2	-1257.8
D6	3	21	-1867	-1107.2	-1001.1	-738.102
D7	4	21	-1319	-749.301	-690.199	-535.5
D8	4	21	-1681	-1120.8	-1146.3	-1032.7
D9	5	21	-2748.6	-1553.5	-1487.7	-1352.8
D10	5	21	-2326.2	-1459.5	-1441	-1276.3
D11	6	21	-1961.9	-1197.2	-1114.1	-924
D12	6	21	-2595.8	-1573.5	-1493.2	-1291.7
E1	1	21	-1569.8	-948.199	-966.801	-822.102
E2	1	21	-2060.6	-1280.8	-1216.1	-1017.9
E3	2	21	-2699.4	-1692	-1662.1	-1473.4
E4	2	21	-2868	-1777.9	-1771.4	-1554.4
E5	3	21	-2509	-1569.2	-1494.1	-1231.4
E6	3	21	-1563.8	-908.5	-780.301	-529.5
E7	4	21	-657.699	-29.8984	194.301	108.801
E8	4	21	-1954.6	-1276	-1280.6	-1107.3
E9	5	21	-2778.2	-1763.1	-1738.1	-1543.8
E10	5	21	-309.5	338.898	322.5	137.898
E11	6	21	-3224.9	-1958.6	-1850.1	-1622.9
E12	6	21	-3387.1	-2181.5	-2183.5	-1924.1
F1	1	21	-2203.1	-1245.1	-1150.8	-908.898
F2	1	21	-2622	-1585.6	-1508.9	-1278
F3	2	21	-2307.9	-1531.8	-1582.2	-1444.5
F4	2	21	-2413.7	-1503.5	-1456.2	-1257.5
F5	3	21	-2371.8	-1202.2	-1130.8	-1060
F6	3	21	-2153.4	-810.898	-625.699	-707.102
F7	4	21	-1564.7	-854.398	-786.398	-664.699
F8	4	21	-1821	-618.398	-381.602	-405.102
F9	5	21	-1801.3	-1244.9	-1342.7	-1238.4
F10	5	21	-2366.1	-1553.9	-1705.7	-1652.8
F11	6	21	-4406.2	-2836.8	-2868.5	-2555.1
F12	6	21	-2746.4	-1790.9	-1860	-1702.9
G1	1	21	-2998.8	-1661.9	-1462.4	-1165
[truncated: 14,039 more rows]

## Sheet: Multicomponent Data
Block Type	96well
Chemistry	SYBR_GREEN
Experiment File Name	C:\Applied Biosystems\StepOne Software v2.3\experiments\Experiment_1.eds
Experiment Run End Time	2008-04-03 05:27:23 AM MSD
Instrument Type	steponeplus
Passive Reference
Well	Zone	Cycle	SYBR
A1	1	1	-656.094
A2	1	1	-1663.47
A3	2	1	-2093
A4	2	1	-3043.4
A5	3	1	1742.01
A6	3	1	2357.67
A7	4	1	603.317
A8	4	1	2345.95
A9	5	1	-1722.1
A10	5	1	-2102.54
A11	6	1	-3271.87
A12	6	1	-3238.43
B1	1	1	-1760.06
B2	1	1	-5236.14
B3	2	1	-2775.65
B4	2	1	-2551.28
B5	3	1	-714.016
B6	3	1	-759.581
B7	4	1	-1132.81
B8	4	1	-1749.13
B9	5	1	-2302.73
B10	5	1	-2168.59
B11	6	1	-2637.07
B12	6	1	-2233.22
C1	1	1	-1807.98
C2	1	1	-2687.4
C3	2	1	-3003.5
C4	2	1	-1738.31
C5	3	1	388.899
C6	3	1	196.195
C7	4	1	-1555.31
C8	4	1	-1082.92
C9	5	1	-1987.52
C10	5	1	-2016.89
C11	6	1	-1131.57
C12	6	1	-3909.86
D1	1	1	-2718.17
D2	1	1	-1924.12
D3	2	1	-2281.87
D4	2	1	-2037.77
D5	3	1	-2177.02
D6	3	1	-1312.47
D7	4	1	-860.865
D8	4	1	-1424.37
D9	5	1	-2452.47
D10	5	1	-2021.36
D11	6	1	-1504.36
D12	6	1	-2723.48
E1	1	1	-1587.03
E2	1	1	-1658.8
E3	2	1	-2867.18
E4	2	1	-2456.31
E5	3	1	-2282.42
E6	3	1	-1103.07
E7	4	1	87.855
E8	4	1	-1713.68
E9	5	1	-2598.11
E10	5	1	-775.797
E11	6	1	-3142.56
E12	6	1	-3882.17
F1	1	1	-2137.15
F2	1	1	-2620.68
F3	2	1	-2480.17
F4	2	1	-2370.97
F5	3	1	-1949.76
F6	3	1	-1186.42
F7	4	1	-1463.68
F8	4	1	-855.689
F9	5	1	-2786.76
F10	5	1	-3161.51
F11	6	1	-4805.43
F12	6	1	-3138.05
G1	1	1	-2378.04
G2	1	1	-3046.83
G3	2	1	-3858.93
G4	2	1	-2884.49
G5	3	1	-2307.5
G6	3	1	-3043.07
G7	4	1	-2598.51
G8	4	1	-3509.47
G9	5	1	-2485.63
G10	5	1	-4112.43
G11	6	1	-5243.71
G12	6	1	-4989.86
H1	1	1	-1779.62
H2	1	1	-2562.08
H3	2	1	-2065.1
H4	2	1	-2759.68
H5	3	1	-2283.16
H6	3	1	-4085.1
H7	4	1	-3952.96
H8	4	1	-1601.95
H9	5	1	-4551.65
H10	5	1	-3780.58
H11	6	1	-4615.68
H12	6	1	-4996.67
A1	1	2	-475.459
A2	1	2	-1500.77
A3	2	2	-2083.87
A4	2	2	-2928.54
A5	3	2	1935.79
A6	3	2	2582.77
A7	4	2	770.277
A8	4	2	2500.42
A9	5	2	-1626.65
A10	5	2	-2200.96
A11	6	2	-3339.21
A12	6	2	-3252.66
B1	1	2	-1743.1
B2	1	2	-5263.66
B3	2	2	-2959.61
B4	2	2	-2658.4
B5	3	2	-907.863
B6	3	2	-951.706
B7	4	2	-1308.17
B8	4	2	-1925.65
B9	5	2	-2533.53
B10	5	2	-2338.49
B11	6	2	-2830.74
B12	6	2	-2382.1
C1	1	2	-1853.89
C2	1	2	-2797.89
C3	2	2	-3171.94
C4	2	2	-1866.36
C5	3	2	103.122
C6	3	2	26.3678
C7	4	2	-1725.15
C8	4	2	-1274.85
C9	5	2	-2197.38
C10	5	2	-2146.5
C11	6	2	-1421.21
C12	6	2	-4029.39
D1	1	2	-2748.15
D2	1	2	-2116.96
D3	2	2	-2497.5
D4	2	2	-2189.03
D5	3	2	-2402.41
D6	3	2	-1474.6
D7	4	2	-1038.09
D8	4	2	-1594.82
D9	5	2	-2568.09
D10	5	2	-2180.13
D11	6	2	-1677.72
D12	6	2	-2788.07
E1	1	2	-1615.91
E2	1	2	-1867.44
E3	2	2	-2955.68
E4	2	2	-2682.3
E5	3	2	-2432.86
E6	3	2	-1258.41
E7	4	2	-80.3046
E8	4	2	-1860.81
E9	5	2	-2806.56
E10	5	2	-688.126
E11	6	2	-3265.95
E12	6	2	-4002.27
F1	1	2	-2217.43
F2	1	2	-2771.42
F3	2	2	-2666.9
F4	2	2	-2522.6
F5	3	2	-2044.33
F6	3	2	-1416.76
F7	4	2	-1514.14
F8	4	2	-1182.65
F9	5	2	-2927.65
F10	5	2	-3314.61
F11	6	2	-4942.31
F12	6	2	-3229.34
G1	1	2	-2461.92
G2	1	2	-3231.88
G3	2	2	-3969.13
G4	2	2	-3041.39
G5	3	2	-2468.23
G6	3	2	-3218.12
G7	4	2	-2724.77
G8	4	2	-3666.39
G9	5	2	-2620.99
G10	5	2	-4258.05
G11	6	2	-5354.17
G12	6	2	-5083.17
H1	1	2	-1864.84
H2	1	2	-2721.11
H3	2	2	-2220.37
H4	2	2	-2892.2
H5	3	2	-2446.52
H6	3	2	-4045.26
H7	4	2	-3943.7
H8	4	2	-1594.18
H9	5	2	-4594.31
H10	5	2	-3840.67
H11	6	2	-4756.09
H12	6	2	-5060.12
A1	1	3	-419.224
A2	1	3	-1456.92
A3	2	3	-2096.55
A4	2	3	-2879.72
A5	3	3	2067.29
A6	3	3	2706.83
A7	4	3	883.908
A8	4	3	2554.62
A9	5	3	-1577.63
A10	5	3	-2281.18
A11	6	3	-3379.34
A12	6	3	-3305.33
B1	1	3	-1716.82
B2	1	3	-5279.12
B3	2	3	-3042.78
B4	2	3	-2702.52
B5	3	3	-995.601
B6	3	3	-998.962
B7	4	3	-1360.33
B8	4	3	-2012.1
B9	5	3	-2647.76
B10	5	3	-2425.83
B11	6	3	-2989.34
B12	6	3	-2448.99
C1	1	3	-1888.23
C2	1	3	-2820.16
C3	2	3	-3296.09
C4	2	3	-1923.63
C5	3	3	-0.437813
C6	3	3	-60.4032
C7	4	3	-1818.16
C8	4	3	-1363.05
C9	5	3	-2297.28
C10	5	3	-2238.32
C11	6	3	-1568.49
C12	6	3	-4082.41
D1	1	3	-2766.26
D2	1	3	-2208.87
D3	2	3	-2593.58
D4	2	3	-2247.37
D5	3	3	-2470.18
D6	3	3	-1535.36
D7	4	3	-1130.84
D8	4	3	-1671.93
D9	5	3	-2622.42
D10	5	3	-2286.91
D11	6	3	-1772.95
D12	6	3	-2785.1
E1	1	3	-1575.75
E2	1	3	-1945.7
E3	2	3	-2940.16
E4	2	3	-2766.29
E5	3	3	-2456.76
E6	3	3	-1311.5
E7	4	3	-147.839
E8	4	3	-1947.38
E9	5	3	-2886.54
E10	5	3	-574.983
E11	6	3	-3306.77
E12	6	3	-4046.28
F1	1	3	-2260.58
F2	1	3	-2822.41
F3	2	3	-2759.9
F4	2	3	-2619.63
F5	3	3	-2110.06
F6	3	3	-1534.49
F7	4	3	-1558.76
F8	4	3	-1305.34
F9	5	3	-2990.85
F10	5	3	-3394.47
F11	6	3	-5020.27
F12	6	3	-3281.15
G1	1	3	-2513.13
G2	1	3	-3337.5
G3	2	3	-3986.63
G4	2	3	-3132.18
G5	3	3	-2561.81
G6	3	3	-3281.91
G7	4	3	-2773.27
G8	4	3	-3761.96
G9	5	3	-2707.57
G10	5	3	-4353.3
G11	6	3	-5436.59
G12	6	3	-5101.19
H1	1	3	-1919.27
H2	1	3	-2810
H3	2	3	-2235.21
H4	2	3	-2949.96
H5	3	3	-2522.85
H6	3	3	-4025.09
H7	4	3	-3821.84
H8	4	3	-1608.09
H9	5	3	-4619.16
H10	5	3	-3870.16
H11	6	3	-4838.68
H12	6	3	-5070.14
A1	1	4	-338.676
A2	1	4	-1438.05
A3	2	4	-2114.31
A4	2	4	-2760.8
A5	3	4	2163.89
A6	3	4	2725.95
A7	4	4	869.564
A8	4	4	2652.43
A9	5	4	-1565.51
A10	5	4	-2348.76
A11	6	4	-3391.84
A12	6	4	-3310.93
B1	1	4	-1696.61
B2	1	4	-5302.3
B3	2	4	-3100.56
B4	2	4	-2736.15
B5	3	4	-1041.2
B6	3	4	-1048.92
B7	4	4	-1426.65
B8	4	4	-2074.86
B9	5	4	-2708.87
B10	5	4	-2474.73
B11	6	4	-3061.62
B12	6	4	-2434.14
C1	1	4	-1912
C2	1	4	-2852.26
C3	2	4	-3377.31
C4	2	4	-1997.27
C5	3	4	-88.4479
C6	3	4	-120.598
C7	4	4	-1914.62
C8	4	4	-1412.11
C9	5	4	-2372.59
C10	5	4	-2284.12
C11	6	4	-1657.15
C12	6	4	-4108
D1	1	4	-2817.46
D2	1	4	-2276.9
D3	2	4	-2680.56
D4	2	4	-2357.59
D5	3	4	-2551
D6	3	4	-1618.43
D7	4	4	-1174.33
D8	4	4	-1740.26
D9	5	4	-2690.37
D10	5	4	-2349.63
D11	6	4	-1823.37
D12	6	4	-2775.01
E1	1	4	-1600.41
E2	1	4	-2037.42
E3	2	4	-2953.14
E4	2	4	-2840.86
E5	3	4	-2516.28
E6	3	4	-1349.72
E7	4	4	-162.356
E8	4	4	-1971.77
E9	5	4	-2935.62
E10	5	4	-490.862
E11	6	4	-3350.51
E12	6	4	-4037.01
F1	1	4	-2268.12
F2	1	4	-2886.2
F3	2	4	-2827.34
F4	2	4	-2675.81
F5	3	4	-2141.39
F6	3	4	-1624.38
F7	4	4	-1573.99
F8	4	4	-1415.81
F9	5	4	-3045.06
F10	5	4	-3442.7
F11	6	4	-5081.91
F12	6	4	-3309.9
G1	1	4	-2540.56
G2	1	4	-3405.36
G3	2	4	-4002.35
G4	2	4	-3194.2
G5	3	4	-2609.71
G6	3	4	-3344.65
G7	4	4	-2832.65
G8	4	4	-3839.84
G9	5	4	-2755.88
G10	5	4	-4407.78
G11	6	4	-5508.82
G12	6	4	-5108.99
H1	1	4	-1971.16
H2	1	4	-2888.4
H3	2	4	-2297.79
H4	2	4	-3037.87
H5	3	4	-2602.36
H6	3	4	-4012.36
H7	4	4	-3740.94
H8	4	4	-1620.73
H9	5	4	-4624.8
H10	5	4	-3883.22
H11	6	4	-4907.91
H12	6	4	-5112.74
A1	1	5	-304.827
A2	1	5	-1449.98
A3	2	5	-2163.55
A4	2	5	-2707.33
A5	3	5	2188.84
A6	3	5	2722.58
A7	4	5	846.235
A8	4	5	2626.31
A9	5	5	-1545.32
A10	5	5	-2393.46
A11	6	5	-3428
A12	6	5	-3311.97
B1	1	5	-1675.66
B2	1	5	-5276.9
B3	2	5	-3127.17
B4	2	5	-2760.78
B5	3	5	-1088.99
B6	3	5	-1080.33
B7	4	5	-1460.85
B8	4	5	-2127.21
B9	5	5	-2750.55
B10	5	5	-2514.66
B11	6	5	-3036.15
B12	6	5	-2472.74
C1	1	5	-1940.98
C2	1	5	-2860.76
C3	2	5	-3452.16
C4	2	5	-2059.71
C5	3	5	-186.635
C6	3	5	-151.661
C7	4	5	-1980.81
C8	4	5	-1488.38
C9	5	5	-2429.77
C10	5	5	-2311.63
C11	6	5	-1728.81
C12	6	5	-4126.95
D1	1	5	-2848.26
D2	1	5	-2301.74
D3	2	5	-2743.7
D4	2	5	-2422.47
D5	3	5	-2583.69
D6	3	5	-1662.86
D7	4	5	-1232.9
D8	4	5	-1799.54
D9	5	5	-2749.64
D10	5	5	-2385.4
D11	6	5	-1869.17
D12	6	5	-2781.07
E1	1	5	-1589.92
E2	1	5	-2081.62
E3	2	5	-3019.8
E4	2	5	-2851.06
E5	3	5	-2566.24
E6	3	5	-1388.79
E7	4	5	-253.77
E8	4	5	-2055.19
E9	5	5	-2990.77
E10	5	5	-428.301
E11	6	5	-3376.45
E12	6	5	-4017.04
F1	1	5	-2291.28
F2	1	5	-2908.49
F3	2	5	-2874.76
F4	2	5	-2729.04
F5	3	5	-2176.15
F6	3	5	-1659.47
F7	4	5	-1615.45
F8	4	5	-1489.57
F9	5	5	-3091.32
F10	5	5	-3472.5
F11	6	5	-5080.86
F12	6	5	-3344.23
G1	1	5	-2564.28
G2	1	5	-3449.74
G3	2	5	-4016.52
G4	2	5	-3232.89
G5	3	5	-2664.72
G6	3	5	-3368.92
G7	4	5	-2887.75
G8	4	5	-3889.14
G9	5	5	-2787.71
G10	5	5	-4441.56
G11	6	5	-5528.8
G12	6	5	-5071
H1	1	5	-1990.87
H2	1	5	-2959.75
H3	2	5	-2331.8
H4	2	5	-3087.73
H5	3	5	-2649.35
H6	3	5	-4001.4
H7	4	5	-3649.29
H8	4	5	-1662.22
H9	5	5	-4641.05
H10	5	5	-3908.97
H11	6	5	-4838.42
H12	6	5	-5126.4
A1	1	6	-300.783
A2	1	6	-1422.04
A3	2	6	-2166.78
A4	2	6	-2658.21
A5	3	6	2230.33
A6	3	6	2702.82
A7	4	6	859.918
A8	4	6	2698.25
A9	5	6	-1561.92
A10	5	6	-2451.01
A11	6	6	-3429.73
A12	6	6	-3325.41
B1	1	6	-1675.92
B2	1	6	-5290.2
B3	2	6	-3135.79
B4	2	6	-2807.62
B5	3	6	-1060.98
B6	3	6	-1081.54
B7	4	6	-1493.89
B8	4	6	-2145.06
B9	5	6	-2792.07
B10	5	6	-2541.91
B11	6	6	-3052.09
B12	6	6	-2496.02
C1	1	6	-1950.45
C2	1	6	-2837.54
C3	2	6	-3491.1
C4	2	6	-2068.73
C5	3	6	-227.152
C6	3	6	-168.976
C7	4	6	-1987.91
C8	4	6	-1500.3
C9	5	6	-2468.84
C10	5	6	-2367.52
C11	6	6	-1789.04
C12	6	6	-4141.36
D1	1	6	-2850.27
D2	1	6	-2326.5
D3	2	6	-2754.92
D4	2	6	-2426.78
D5	3	6	-2614.18
D6	3	6	-1695.05
D7	4	6	-1241.44
D8	4	6	-1822.74
D9	5	6	-2777.96
D10	5	6	-2432.08
D11	6	6	-1922.79
D12	6	6	-2785.89
E1	1	6	-1592.46
E2	1	6	-2109.97
E3	2	6	-3040.57
E4	2	6	-2910.15
E5	3	6	-2580.47
E6	3	6	-1419.01
E7	4	6	-254.549
E8	4	6	-2053.08
E9	5	6	-3018.53
E10	5	6	-365.517
E11	6	6	-3407.26
E12	6	6	-3992.51
F1	1	6	-2304.43
F2	1	6	-2912.83
F3	2	6	-2909.2
F4	2	6	-2794.06
F5	3	6	-2219.34
F6	3	6	-1693.95
F7	4	6	-1653.79
F8	4	6	-1562.02
F9	5	6	-3105.58
F10	5	6	-3524.88
F11	6	6	-5104.77
F12	6	6	-3327.03
G1	1	6	-2569.99
G2	1	6	-3498.64
G3	2	6	-4021.16
G4	2	6	-3264.99
G5	3	6	-2682.76
G6	3	6	-3403.12
G7	4	6	-2902.45
G8	4	6	-3928.85
G9	5	6	-2843.02
G10	5	6	-4485.13
G11	6	6	-5566.74
G12	6	6	-5006.76
H1	1	6	-2019.74
H2	1	6	-3036.33
H3	2	6	-2355.29
H4	2	6	-3103.43
H5	3	6	-2677.7
H6	3	6	-4029.6
H7	4	6	-3566.5
H8	4	6	-1646.55
H9	5	6	-4642.85
H10	5	6	-3922.03
H11	6	6	-4824.18
H12	6	6	-5133
A1	1	7	-292.061
A2	1	7	-1433.19
A3	2	7	-2208.69
A4	2	7	-2544.59
A5	3	7	2219.39
A6	3	7	2638.25
A7	4	7	847.605
A8	4	7	2658.27
A9	5	7	-1574.85
A10	5	7	-2504.2
A11	6	7	-3460.19
A12	6	7	-3332.17
B1	1	7	-1688.25
B2	1	7	-5300.14
B3	2	7	-3158.43
B4	2	7	-2835.88
B5	3	7	-1109.2
B6	3	7	-1140.59
B7	4	7	-1514.17
B8	4	7	-2145.94
B9	5	7	-2817.77
B10	5	7	-2564.07
B11	6	7	-3005.01
B12	6	7	-2524.55
C1	1	7	-1959.3
C2	1	7	-2861.34
C3	2	7	-3542.09
C4	2	7	-2099.26
C5	3	7	-271.301
C6	3	7	-239.005
C7	4	7	-2048.89
C8	4	7	-1534.59
C9	5	7	-2486.83
C10	5	7	-2368.27
C11	6	7	-1832.2
C12	6	7	-4189.51
D1	1	7	-2856.63
D2	1	7	-2381.5
D3	2	7	-2809.7
D4	2	7	-2516.7
D5	3	7	-2673.35
D6	3	7	-1731.89
D7	4	7	-1290.84
D8	4	7	-1842.9
D9	5	7	-2819.86
D10	5	7	-2475.02
D11	6	7	-1928.74
D12	6	7	-2788.9
E1	1	7	-1597.72
E2	1	7	-2150.2
E3	2	7	-3022.27
E4	2	7	-2970.54
E5	3	7	-2647.78
E6	3	7	-1437.67
E7	4	7	-285.423
E8	4	7	-2090.63
E9	5	7	-3047.87
E10	5	7	-271.764
E11	6	7	-3423.73
E12	6	7	-3961.88
F1	1	7	-2319.26
F2	1	7	-2931.06
F3	2	7	-2944.36
F4	2	7	-2845.78
F5	3	7	-2226.17
F6	3	7	-1730.62
F7	4	7	-1648.19
F8	4	7	-1556.68
F9	5	7	-3134.11
F10	5	7	-3549.79
F11	6	7	-5116.77
F12	6	7	-3353.89
G1	1	7	-2608.58
G2	1	7	-3545.73
G3	2	7	-4044.77
G4	2	7	-3286.23
G5	3	7	-2723.99
G6	3	7	-3429.87
G7	4	7	-2911.2
G8	4	7	-3922.8
G9	5	7	-2865.51
G10	5	7	-4500
G11	6	7	-5588.57
G12	6	7	-4969.66
H1	1	7	-2031.79
H2	1	7	-3063.87
H3	2	7	-2388.21
H4	2	7	-3147.26
H5	3	7	-2736.45
H6	3	7	-4042.28
H7	4	7	-3506.18
H8	4	7	-1640.74
H9	5	7	-4637.39
H10	5	7	-3929.65
H11	6	7	-4811.67
H12	6	7	-5135.75
A1	1	8	-317.105
A2	1	8	-1448.57
A3	2	8	-2246.18
A4	2	8	-2432.9
A5	3	8	2209.9
A6	3	8	2608.57
A7	4	8	834.764
A8	4	8	2703.25
A9	5	8	-1591.22
A10	5	8	-2548.18
A11	6	8	-3468.58
A12	6	8	-3323.03
B1	1	8	-1671.93
B2	1	8	-5326.34
B3	2	8	-3183.74
B4	2	8	-2854.32
B5	3	8	-1100.85
B6	3	8	-1133.1
B7	4	8	-1522.25
B8	4	8	-2172.68
B9	5	8	-2872.29
B10	5	8	-2572.19
B11	6	8	-2928.72
B12	6	8	-2545.39
C1	1	8	-1984.59
C2	1	8	-2885.74
C3	2	8	-3571.7
C4	2	8	-2113.52
C5	3	8	-323.789
C6	3	8	-235
C7	4	8	-2052.37
C8	4	8	-1541.34
C9	5	8	-2536.56
C10	5	8	-2415.49
C11	6	8	-1881.5
C12	6	8	-4180.46
D1	1	8	-2878.86
D2	1	8	-2393.39
D3	2	8	-2830.78
D4	2	8	-2507.98
D5	3	8	-2689.73
D6	3	8	-1772.11
D7	4	8	-1304.54
D8	4	8	-1870.5
D9	5	8	-2865.04
D10	5	8	-2494.88
D11	6	8	-1962.7
D12	6	8	-2798.72
E1	1	8	-1619.16
E2	1	8	-2179.73
E3	2	8	-3056.96
E4	2	8	-3009.42
E5	3	8	-2660.35
E6	3	8	-1464.38
E7	4	8	-314.531
E8	4	8	-2101.09
E9	5	8	-3066.77
E10	5	8	-254.091
E11	6	8	-3453.09
E12	6	8	-3968.06
F1	1	8	-2336.23
F2	1	8	-2974.78
F3	2	8	-2972.03
F4	2	8	-2868.4
F5	3	8	-2253.9
F6	3	8	-1768.64
F7	4	8	-1674.62
F8	4	8	-1590.53
F9	5	8	-3144.44
F10	5	8	-3570.3
F11	6	8	-5135.48
F12	6	8	-3330.32
G1	1	8	-2639.9
G2	1	8	-3574.33
G3	2	8	-4068.91
G4	2	8	-3315.21
G5	3	8	-2754.68
G6	3	8	-3440.91
G7	4	8	-2937.5
G8	4	8	-3961.63
G9	5	8	-2891.65
G10	5	8	-4534.37
G11	6	8	-5591.31
G12	6	8	-4959.26
H1	1	8	-2046.54
H2	1	8	-3099.67
H3	2	8	-2423.43
H4	2	8	-3169.43
H5	3	8	-2782.48
H6	3	8	-4042.34
H7	4	8	-3401.79
H8	4	8	-1632.47
H9	5	8	-4655.89
H10	5	8	-3947.65
H11	6	8	-4807.04
H12	6	8	-5135.16
A1	1	9	-311.084
A2	1	9	-1477.78
A3	2	9	-2250.34
A4	2	9	-2106.25
A5	3	9	2252.42
A6	3	9	2594.31
A7	4	9	853.182
A8	4	9	2726.98
A9	5	9	-1597.77
A10	5	9	-2557.69
A11	6	9	-3476.03
A12	6	9	-3313.6
B1	1	9	-1679.87
B2	1	9	-5292.44
B3	2	9	-3213.98
B4	2	9	-2866.5
B5	3	9	-1083.19
B6	3	9	-1142.02
B7	4	9	-1522.83
B8	4	9	-2189.24
B9	5	9	-2877.08
B10	5	9	-2602.79
B11	6	9	-2952.37
B12	6	9	-2572.28
C1	1	9	-1986.63
C2	1	9	-2909.85
C3	2	9	-3591.48
C4	2	9	-2151.53
C5	3	9	-306.023
C6	3	9	-250.695
C7	4	9	-2080.47
C8	4	9	-1571.81
C9	5	9	-2557.14
C10	5	9	-2427.64
C11	6	9	-1923.46
C12	6	9	-4217.85
D1	1	9	-2907.32
D2	1	9	-2425.46
D3	2	9	-2842.78
D4	2	9	-2541.28
D5	3	9	-2710.53
D6	3	9	-1777.61
D7	4	9	-1289.63
D8	4	9	-1872.35
D9	5	9	-2900.35
D10	5	9	-2532.05
D11	6	9	-2005.78
D12	6	9	-2800.7
E1	1	9	-1601.4
E2	1	9	-2188.17
E3	2	9	-3046.86
E4	2	9	-3032.78
E5	3	9	-2651.84
E6	3	9	-1475.97
E7	4	9	-347.119
E8	4	9	-2110.72
E9	5	9	-3114.14
E10	5	9	-215.132
E11	6	9	-3491.3
E12	6	9	-3967.06
F1	1	9	-2343.08
F2	1	9	-2948.02
F3	2	9	-2979.99
F4	2	9	-2910.46
F5	3	9	-2260.77
F6	3	9	-1811.16
F7	4	9	-1708.91
F8	4	9	-1627.03
F9	5	9	-3182.36
F10	5	9	-3594.89
F11	6	9	-5142.48
F12	6	9	-3294.29
G1	1	9	-2793.79
G2	1	9	-3603.96
G3	2	9	-4065.36
G4	2	9	-3331.69
G5	3	9	-2758.18
G6	3	9	-3471.05
G7	4	9	-2944.7
G8	4	9	-3996.32
G9	5	9	-2899.83
G10	5	9	-4530.68
G11	6	9	-5619.67
G12	6	9	-4972.96
H1	1	9	-2044.64
H2	1	9	-3137.89
H3	2	9	-2426.6
H4	2	9	-3166.25
H5	3	9	-2769.66
H6	3	9	-4048.43
H7	4	9	-3307.99
H8	4	9	-1643.45
H9	5	9	-4651.08
H10	5	9	-3955.02
H11	6	9	-4827.26
H12	6	9	-5141.62
A1	1	10	-317.936
A2	1	10	-1494.53
A3	2	10	-2279.29
A4	2	10	-2071.41
A5	3	10	2197.33
A6	3	10	2509.63
A7	4	10	735.335
A8	4	10	2607.09
A9	5	10	-1620.28
A10	5	10	-2604.23
A11	6	10	-3484.43
A12	6	10	-3307.99
B1	1	10	-1691.34
B2	1	10	-5299.14
B3	2	10	-3238.15
B4	2	10	-2889.17
B5	3	10	-1135.54
B6	3	10	-1201.19
B7	4	10	-1571.94
B8	4	10	-2211.31
B9	5	10	-2883.28
B10	5	10	-2627.3
B11	6	10	-2944.21
B12	6	10	-2580.56
C1	1	10	-1990.15
C2	1	10	-2897.27
C3	2	10	-3621.48
C4	2	10	-2163.63
C5	3	10	-395.229
C6	3	10	-301.855
C7	4	10	-2139.79
C8	4	10	-1600.02
C9	5	10	-2580.17
C10	5	10	-2443.79
C11	6	10	-1943.49
C12	6	10	-4191.9
D1	1	10	-2920.22
D2	1	10	-2455.32
D3	2	10	-2862.75
D4	2	10	-2622.33
D5	3	10	-2771.59
D6	3	10	-1813.83
D7	4	10	-1339.04
D8	4	10	-1942.17
D9	5	10	-2929.72
D10	5	10	-2548.66
D11	6	10	-2010.35
D12	6	10	-2811.25
E1	1	10	-1626.88
E2	1	10	-2213.17
E3	2	10	-3056.21
E4	2	10	-3082.53
E5	3	10	-2701.65
E6	3	10	-1500.28
E7	4	10	-390.677
E8	4	10	-2149.76
E9	5	10	-3117.89
E10	5	10	-152.843
E11	6	10	-3493.82
E12	6	10	-3963.53
F1	1	10	-2343.72
F2	1	10	-2956.93
F3	2	10	-3018.17
F4	2	10	-2935.21
F5	3	10	-2301.89
F6	3	10	-1824.61
F7	4	10	-1715.16
F8	4	10	-1645.9
F9	5	10	-3185.2
F10	5	10	-3610.79
F11	6	10	-5166.5
F12	6	10	-3279.04
G1	1	10	-2939.54
G2	1	10	-3643.93
G3	2	10	-4098.27
G4	2	10	-3334.55
G5	3	10	-2776.15
G6	3	10	-3469.26
G7	4	10	-2979.94
G8	4	10	-4030.12
G9	5	10	-2911.68
G10	5	10	-4550.52
G11	6	10	-5624.93
G12	6	10	-4966.32
H1	1	10	-2071.49
H2	1	10	-3163.54
H3	2	10	-2440.78
H4	2	10	-3217.26
H5	3	10	-2827.12
H6	3	10	-4064.35
H7	4	10	-3240.3
H8	4	10	-1668.63
H9	5	10	-4642.84
H10	5	10	-3940.79
H11	6	10	-4798.25
H12	6	10	-5146.08
A1	1	11	-341.881
A2	1	11	-1495.13
A3	2	11	-2298.39
A4	2	11	-2037.03
A5	3	11	2192.24
A6	3	11	2490.25
A7	4	11	762.578
A8	4	11	2626.8
A9	5	11	-1634.96
A10	5	11	-2629.95
A11	6	11	-3479.98
A12	6	11	-3290.78
B1	1	11	-1695.23
B2	1	11	-5319.35
B3	2	11	-3230.76
B4	2	11	-2895.09
B5	3	11	-1117.53
B6	3	11	-1181.33
B7	4	11	-1590.94
B8	4	11	-2242.77
B9	5	11	-2901.9
B10	5	11	-2617.85
B11	6	11	-2945.96
B12	6	11	-2608.46
C1	1	11	-2004.44
C2	1	11	-2932.37
C3	2	11	-3639.23
C4	2	11	-2190.08
C5	3	11	-421.919
C6	3	11	-306.098
C7	4	11	-2143.7
C8	4	11	-1630.38
C9	5	11	-2588.09
C10	5	11	-2480.35
C11	6	11	-1973.54
C12	6	11	-4212.23
D1	1	11	-2932.09
D2	1	11	-2464.83
D3	2	11	-2907.37
D4	2	11	-2633.27
D5	3	11	-2784.72
D6	3	11	-1816.03
D7	4	11	-1368.21
D8	4	11	-1944.72
D9	5	11	-2954.47
D10	5	11	-2553.15
D11	6	11	-2040.43
D12	6	11	-2822.22
E1	1	11	-1624.48
E2	1	11	-2245.01
E3	2	11	-3078.79
E4	2	11	-3169.86
E5	3	11	-2726.92
E6	3	11	-1520.19
E7	4	11	-380.795
E8	4	11	-2171.56
E9	5	11	-3138.34
E10	5	11	-114.587
E11	6	11	-3521.24
E12	6	11	-3935.81
F1	1	11	-2351.78
F2	1	11	-2989.82
F3	2	11	-3004.89
F4	2	11	-2972.6
F5	3	11	-2320.01
F6	3	11	-1856.8
F7	4	11	-1743.77
F8	4	11	-1681.92
F9	5	11	-3189.65
F10	5	11	-3624.32
F11	6	11	-5162.91
F12	6	11	-3263.78
G1	1	11	-2999.85
G2	1	11	-3664.22
G3	2	11	-4114.73
G4	2	11	-3372.33
G5	3	11	-2797.38
G6	3	11	-3467.87
G7	4	11	-2986.48
G8	4	11	-4030.06
G9	5	11	-2936.04
G10	5	11	-4532.8
G11	6	11	-5617.09
G12	6	11	-4965.26
H1	1	11	-2052.56
H2	1	11	-3167.01
H3	2	11	-2445.68
H4	2	11	-3236.15
H5	3	11	-2854.79
H6	3	11	-4033.89
H7	4	11	-3138.88
H8	4	11	-1644.28
H9	5	11	-4665.54
H10	5	11	-3952.89
H11	6	11	-4800.74
H12	6	11	-5143.85
A1	1	12	-338.358
A2	1	12	-1545.92
A3	2	12	-2317.53
A4	2	12	-2016.48
A5	3	12	2194.53
A6	3	12	2453.97
A7	4	12	719.833
A8	4	12	2623.47
A9	5	12	-1637.49
A10	5	12	-2650.53
A11	6	12	-3493.42
A12	6	12	-3286.15
B1	1	12	-1709.31
B2	1	12	-5322.15
B3	2	12	-3256.56
B4	2	12	-2922.22
B5	3	12	-1132.82
B6	3	12	-1212.58
B7	4	12	-1610.23
B8	4	12	-2256.35
B9	5	12	-2944.1
B10	5	12	-2607.16
B11	6	12	-2939.73
B12	6	12	-2618.96
C1	1	12	-2025.22
C2	1	12	-2940.16
C3	2	12	-3674.45
C4	2	12	-2199.52
C5	3	12	-453.713
C6	3	12	-346.805
C7	4	12	-2183.2
C8	4	12	-1656.61
C9	5	12	-2591.49
C10	5	12	-2481.39
C11	6	12	-1995.95
C12	6	12	-4237.93
D1	1	12	-2929.23
D2	1	12	-2475.29
D3	2	12	-2929.25
D4	2	12	-2666.94
D5	3	12	-2796.65
D6	3	12	-1834.21
D7	4	12	-1368.35
D8	4	12	-1982.3
D9	5	12	-2955.95
D10	5	12	-2568.35
D11	6	12	-2035.86
D12	6	12	-2826.88
E1	1	12	-1654.17
E2	1	12	-2246.85
E3	2	12	-3080.07
E4	2	12	-3184.49
E5	3	12	-2749
E6	3	12	-1541.07
E7	4	12	-424.68
E8	4	12	-2214.71
E9	5	12	-3154.81
E10	5	12	-85.9413
E11	6	12	-3525.6
E12	6	12	-3946.77
F1	1	12	-2345.85
F2	1	12	-2994.43
F3	2	12	-3039.73
F4	2	12	-3017.19
F5	3	12	-2349.68
F6	3	12	-1884.3
F7	4	12	-1758.78
F8	4	12	-1682.35
F9	5	12	-3214.9
F10	5	12	-3623.87
F11	6	12	-5185.38
F12	6	12	-3282.73
G1	1	12	-3038.66
G2	1	12	-3704.46
G3	2	12	-4119.01
G4	2	12	-3365.46
G5	3	12	-2836.54
G6	3	12	-3481.8
G7	4	12	-3009.66
G8	4	12	-4056.95
G9	5	12	-2937.32
G10	5	12	-4553.91
G11	6	12	-5640.84
G12	6	12	-4948.8
H1	1	12	-2061.43
H2	1	12	-3207.17
H3	2	12	-2486.02
H4	2	12	-3262.34
H5	3	12	-2893.18
H6	3	12	-4064.08
H7	4	12	-3095.91
H8	4	12	-1643.64
H9	5	12	-4675.67
H10	5	12	-3962.07
H11	6	12	-4823.43
H12	6	12	-5151.77
A1	1	13	-343.789
A2	1	13	-1536.64
A3	2	13	-2312.81
A4	2	13	-1989.25
A5	3	13	2139.45
A6	3	13	2410.69
A7	4	13	695.956
A8	4	13	2613.69
A9	5	13	-1653.36
A10	5	13	-2679.85
A11	6	13	-3500.96
A12	6	13	-3269.81
B1	1	13	-1710.95
B2	1	13	-5328.58
B3	2	13	-3272.03
B4	2	13	-2900.67
B5	3	13	-1161.84
B6	3	13	-1224.91
B7	4	13	-1632.49
B8	4	13	-2275.02
B9	5	13	-2937.76
B10	5	13	-2647.76
B11	6	13	-2927.43
B12	6	13	-2647.17
C1	1	13	-2051.14
C2	1	13	-2916.35
C3	2	13	-3672.31
C4	2	13	-2238.38
C5	3	13	-456.911
C6	3	13	-347.093
C7	4	13	-2235.21
C8	4	13	-1690.14
C9	5	13	-2605.08
C10	5	13	-2503.87
C11	6	13	-2017.14
C12	6	13	-4260.06
D1	1	13	-2968.47
D2	1	13	-2491.77
D3	2	13	-2938.84
D4	2	13	-2699.02
D5	3	13	-2793.89
D6	3	13	-1869.79
D7	4	13	-1403.23
D8	4	13	-2005.58
D9	5	13	-2974.78
D10	5	13	-2595.36
D11	6	13	-2081.97
D12	6	13	-2765.24
E1	1	13	-1677.37
E2	1	13	-2255.17
E3	2	13	-3080.71
E4	2	13	-3188.04
E5	3	13	-2752.49
E6	3	13	-1552.58
E7	4	13	-435.679
E8	4	13	-2256.7
E9	5	13	-3171.87
E10	5	13	-74.3083
E11	6	13	-3529.19
E12	6	13	-3922.92
F1	1	13	-2360.42
F2	1	13	-2994.81
F3	2	13	-3044.04
F4	2	13	-3025.22
F5	3	13	-2385.31
F6	3	13	-1915.32
F7	4	13	-1795.83
F8	4	13	-1746.58
F9	5	13	-3228.34
F10	5	13	-3676.55
F11	6	13	-5180.24
F12	6	13	-3285.84
G1	1	13	-3061.72
G2	1	13	-3706.65
G3	2	13	-4120.91
G4	2	13	-3379.7
G5	3	13	-2848.41
G6	3	13	-3488.85
G7	4	13	-3033.9
G8	4	13	-4080.24
G9	5	13	-2942.08
G10	5	13	-4548.22
G11	6	13	-5640.41
G12	6	13	-4964.85
H1	1	13	-2089.45
H2	1	13	-3237.19
H3	2	13	-2483.28
H4	2	13	-3275.57
H5	3	13	-2928.11
H6	3	13	-4059.45
H7	4	13	-2999.12
H8	4	13	-1667.81
H9	5	13	-4678.14
H10	5	13	-3986.06
H11	6	13	-4812.33
H12	6	13	-5155.14
A1	1	14	-366.911
A2	1	14	-1559.55
A3	2	14	-2346.79
A4	2	14	-1985.11
A5	3	14	2141.97
A6	3	14	2413.89
A7	4	14	667.662
A8	4	14	2647
A9	5	14	-1679.99
A10	5	14	-2738.19
A11	6	14	-3506.61
A12	6	14	-3262.68
B1	1	14	-1725.29
B2	1	14	-5326.76
B3	2	14	-3298.51
B4	2	14	-2933.34
B5	3	14	-1157.23
B6	3	14	-1234.4
B7	4	14	-1661.62
B8	4	14	-2269.92
B9	5	14	-2959.69
B10	5	14	-2671.63
B11	6	14	-2930.23
B12	6	14	-2657.84
C1	1	14	-2056.62
C2	1	14	-2941.44
C3	2	14	-3675.6
C4	2	14	-2227.71
C5	3	14	-471.769
C6	3	14	-376.388
C7	4	14	-2240.18
C8	4	14	-1700
C9	5	14	-2647.74
C10	5	14	-2522.27
C11	6	14	-2053.06
C12	6	14	-4263.07
D1	1	14	-2990.26
D2	1	14	-2498.39
D3	2	14	-2960.26
D4	2	14	-2696.72
D5	3	14	-2824.42
D6	3	14	-1868.49
D7	4	14	-1401.67
D8	4	14	-2005.22
D9	5	14	-3011.93
D10	5	14	-2636.95
D11	6	14	-2078.61
D12	6	14	-2821.93
E1	1	14	-1673.1
E2	1	14	-2271.9
E3	2	14	-3077.14
E4	2	14	-3229.32
E5	3	14	-2752.08
E6	3	14	-1594.34
E7	4	14	-427.785
E8	4	14	-2266.94
E9	5	14	-3180.74
E10	5	14	-70.6736
E11	6	14	-3557.7
E12	6	14	-3961.49
F1	1	14	-2373.28
F2	1	14	-2977
F3	2	14	-3071.92
F4	2	14	-3046.92
F5	3	14	-2393.31
F6	3	14	-1948.62
F7	4	14	-1814.86
F8	4	14	-1715.66
F9	5	14	-3238.13
F10	5	14	-3670.27
F11	6	14	-5215.11
F12	6	14	-3266.21
G1	1	14	-3075.9
G2	1	14	-3724.61
G3	2	14	-4114.71
G4	2	14	-3411.78
G5	3	14	-2852.99
G6	3	14	-3503.28
G7	4	14	-3044.66
G8	4	14	-4092.67
G9	5	14	-2979.88
G10	5	14	-4565.93
G11	6	14	-5645.12
G12	6	14	-4939.85
H1	1	14	-2101.18
H2	1	14	-3251.28
H3	2	14	-2513.29
H4	2	14	-3281.53
H5	3	14	-2939.07
H6	3	14	-4096.98
H7	4	14	-2942.97
H8	4	14	-1682.95
H9	5	14	-4684.21
H10	5	14	-3988.91
H11	6	14	-4819.74
H12	6	14	-5178.64
A1	1	15	-360.775
A2	1	15	-1580.15
A3	2	15	-2362.53
A4	2	15	-1959.92
A5	3	15	2124.7
A6	3	15	2384.38
A7	4	15	682.056
A8	4	15	2693.23
A9	5	15	-1706.62
A10	5	15	-2756.2
A11	6	15	-3493.84
A12	6	15	-3255.38
B1	1	15	-1723.14
B2	1	15	-5326.35
B3	2	15	-3306.67
B4	2	15	-2951.82
B5	3	15	-1164.04
B6	3	15	-1225.61
B7	4	15	-1642.42
B8	4	15	-2269.33
B9	5	15	-2954.36
B10	5	15	-2682.13
B11	6	15	-2882.98
B12	6	15	-2694.15
C1	1	15	-2064.89
C2	1	15	-2936.96
C3	2	15	-3696.42
C4	2	15	-2246.4
C5	3	15	-514.068
C6	3	15	-382.107
C7	4	15	-2214.41
C8	4	15	-1711.35
C9	5	15	-2654.95
C10	5	15	-2520.71
C11	6	15	-2074.96
C12	6	15	-4270.71
D1	1	15	-3000.62
D2	1	15	-2514.06
D3	2	15	-2990.02
D4	2	15	-2734.34
D5	3	15	-2862.46
D6	3	15	-1898.77
D7	4	15	-1417
D8	4	15	-1999
D9	5	15	-3034.1
D10	5	15	-2621.64
D11	6	15	-2098.26
D12	6	15	-2829.53
E1	1	15	-1694.72
E2	1	15	-2273.2
E3	2	15	-3084.88
E4	2	15	-3189.78
E5	3	15	-2802.85
E6	3	15	-1594.83
E7	4	15	-437.824
E8	4	15	-2259.66
E9	5	15	-3203.85
E10	5	15	-67.657
E11	6	15	-3572.36
E12	6	15	-3931.33
F1	1	15	-2391.88
F2	1	15	-2984.19
F3	2	15	-3073.96
F4	2	15	-3064.56
F5	3	15	-2419.11
F6	3	15	-1972.23
F7	4	15	-1812.61
F8	4	15	-1732.1
F9	5	15	-3234.2
F10	5	15	-3665.88
F11	6	15	-5193.83
F12	6	15	-3291.95
G1	1	15	-3111.62
G2	1	15	-3731.1
G3	2	15	-4159.67
G4	2	15	-3410.86
G5	3	15	-2874.56
G6	3	15	-3487.94
G7	4	15	-3043.44
G8	4	15	-4088.29
G9	5	15	-2984.94
G10	5	15	-4578.15
G11	6	15	-5630.46
G12	6	15	-4948.87
H1	1	15	-2093.72
H2	1	15	-3248.91
H3	2	15	-2517.02
H4	2	15	-3315.6
H5	3	15	-2981.75
H6	3	15	-4102.46
H7	4	15	-2871.3
H8	4	15	-1674.11
H9	5	15	-4694.75
H10	5	15	-3978.71
H11	6	15	-4825.76
H12	6	15	-5185.69
A1	1	16	-361.14
A2	1	16	-1600.03
A3	2	16	-2382.53
A4	2	16	-1934.58
A5	3	16	2139.18
A6	3	16	2375.79
A7	4	16	616.463
A8	4	16	2561.02
A9	5	16	-1699
A10	5	16	-2692.7
A11	6	16	-3518.8
A12	6	16	-3245.01
B1	1	16	-1761.09
B2	1	16	-5347.83
B3	2	16	-3311.68
B4	2	16	-2958.61
B5	3	16	-1136.25
B6	3	16	-1200.49
B7	4	16	-1699.65
B8	4	16	-2298.79
B9	5	16	-2964.6
B10	5	16	-2678.31
B11	6	16	-2878.83
B12	6	16	-2691.78
C1	1	16	-2059.45
C2	1	16	-2956.4
C3	2	16	-3701.9
C4	2	16	-2248.25
C5	3	16	-494.868
C6	3	16	-384.3
C7	4	16	-2273.89
C8	4	16	-1746.56
C9	5	16	-2641
C10	5	16	-2538.79
C11	6	16	-2084.81
C12	6	16	-4285.53
D1	1	16	-3011.13
D2	1	16	-2512.34
D3	2	16	-2988.15
D4	2	16	-2744.13
D5	3	16	-2885.57
D6	3	16	-1941.9
D7	4	16	-1457.47
D8	4	16	-2045.13
D9	5	16	-3051.13
D10	5	16	-2662.28
D11	6	16	-2136.46
D12	6	16	-2842.26
E1	1	16	-1703.96
E2	1	16	-2293.96
E3	2	16	-3084.38
E4	2	16	-3225.5
E5	3	16	-2821.39
E6	3	16	-1614.76
E7	4	16	-460.921
E8	4	16	-2310.5
E9	5	16	-3206.23
E10	5	16	-86.546
E11	6	16	-3580.81
E12	6	16	-3938.66
F1	1	16	-2408.88
F2	1	16	-2968.54
F3	2	16	-3073.45
F4	2	16	-3078.11
F5	3	16	-2437.11
F6	3	16	-1972.51
F7	4	16	-1829.33
F8	4	16	-1749.71
F9	5	16	-3231.15
F10	5	16	-3673.58
F11	6	16	-5196.64
F12	6	16	-3296.03
G1	1	16	-3124.37
G2	1	16	-3776.18
G3	2	16	-4144.93
G4	2	16	-3422.03
G5	3	16	-2893.6
G6	3	16	-3500.48
G7	4	16	-3074.1
G8	4	16	-4098.44
G9	5	16	-2944.29
G10	5	16	-4558.66
G11	6	16	-5664.75
G12	6	16	-4934.79
H1	1	16	-2114.6
H2	1	16	-3273.2
H3	2	16	-2543.09
H4	2	16	-3330.44
H5	3	16	-3007.94
H6	3	16	-4067.31
H7	4	16	-2806.7
H8	4	16	-1714.37
H9	5	16	-4701.89
H10	5	16	-4008.1
H11	6	16	-4810.9
H12	6	16	-5168.11
A1	1	17	-373.792
A2	1	17	-1610.4
A3	2	17	-2376.23
A4	2	17	-1918.01
A5	3	17	2095.48
A6	3	17	2339.66
A7	4	17	600.605
A8	4	17	2563.14
A9	5	17	-1695.09
A10	5	17	-2704.65
A11	6	17	-3511.79
A12	6	17	-3209.61
B1	1	17	-1758.73
B2	1	17	-5339.2
B3	2	17	-3299.97
B4	2	17	-2957.04
B5	3	17	-1122.85
B6	3	17	-1180.97
B7	4	17	-1706.31
B8	4	17	-2305.78
B9	5	17	-2918.12
B10	5	17	-2629.93
B11	6	17	-2844.64
B12	6	17	-2684.32
C1	1	17	-2108.14
C2	1	17	-2964.37
C3	2	17	-3702.38
C4	2	17	-2260.67
C5	3	17	-470.67
C6	3	17	-354.883
C7	4	17	-2277.02
C8	4	17	-1744.18
C9	5	17	-2599.78
C10	5	17	-2506.06
C11	6	17	-2075.79
C12	6	17	-4275.61
D1	1	17	-3046.93
D2	1	17	-2548.16
D3	2	17	-3017.15
D4	2	17	-2761.18
D5	3	17	-2875.44
D6	3	17	-1961.12
D7	4	17	-1477.07
D8	4	17	-2061.63
D9	5	17	-3052.41
D10	5	17	-2661.33
D11	6	17	-2144.86
D12	6	17	-2836.25
E1	1	17	-1708.03
E2	1	17	-2277.21
E3	2	17	-3107.88
E4	2	17	-3263.8
E5	3	17	-2808.23
E6	3	17	-1624.55
E7	4	17	-504.592
E8	4	17	-2323.45
E9	5	17	-3219.39
E10	5	17	-46.8204
E11	6	17	-3580.04
E12	6	17	-3924.52
F1	1	17	-2397.18
F2	1	17	-2979.66
F3	2	17	-3060.85
F4	2	17	-3077.34
F5	3	17	-2460.92
F6	3	17	-1991.89
F7	4	17	-1832.09
F8	4	17	-1759.69
F9	5	17	-3192.26
F10	5	17	-3657.94
F11	6	17	-5205.71
F12	6	17	-3310.54
G1	1	17	-3165.66
G2	1	17	-3788.24
G3	2	17	-4133.66
G4	2	17	-3424.21
G5	3	17	-2896.75
G6	3	17	-3500.27
G7	4	17	-3074.22
G8	4	17	-4114.68
G9	5	17	-2929.13
G10	5	17	-4544.57
G11	6	17	-5647.92
G12	6	17	-4920.45
H1	1	17	-2147.3
H2	1	17	-3293.88
H3	2	17	-2564.9
H4	2	17	-3348.72
H5	3	17	-3033.39
H6	3	17	-4046.59
H7	4	17	-2775.17
H8	4	17	-1679.95
H9	5	17	-4709.45
H10	5	17	-4009.1
H11	6	17	-4831.26
H12	6	17	-5169.27
A1	1	18	-392.012
A2	1	18	-1636.12
A3	2	18	-2408.89
A4	2	18	-1893.39
A5	3	18	2136.68
A6	3	18	2320.12
A7	4	18	608.151
A8	4	18	2526.25
A9	5	18	-1722.79
A10	5	18	-2721
A11	6	18	-3527.56
A12	6	18	-3196.51
B1	1	18	-1766.11
B2	1	18	-5346.54
B3	2	18	-3297.38
B4	2	18	-2925.75
B5	3	18	-1018.08
B6	3	18	-1138.3
B7	4	18	-1703.19
B8	4	18	-2287.76
B9	5	18	-2893.99
B10	5	18	-2597.57
B11	6	18	-2826.84
B12	6	18	-2661.6
C1	1	18	-2090.59
C2	1	18	-2956.99
C3	2	18	-3707.34
C4	2	18	-2246.26
C5	3	18	-408.519
C6	3	18	-280.265
C7	4	18	-2285.43
C8	4	18	-1760.6
C9	5	18	-2552
C10	5	18	-2432.06
C11	6	18	-2089.8
C12	6	18	-4285.07
D1	1	18	-3048.66
D2	1	18	-2555.1
D3	2	18	-3042.22
D4	2	18	-2775.2
D5	3	18	-2908.36
D6	3	18	-1994.46
D7	4	18	-1459.43
D8	4	18	-2088.14
D9	5	18	-3103.69
D10	5	18	-2676.01
D11	6	18	-2164.12
D12	6	18	-2855.43
E1	1	18	-1754.8
E2	1	18	-2334.68
E3	2	18	-3114.97
E4	2	18	-3271.37
E5	3	18	-2843.11
E6	3	18	-1658.9
E7	4	18	-502.604
E8	4	18	-2324.23
E9	5	18	-3224.86
E10	5	18	-7.18585
E11	6	18	-3598.72
E12	6	18	-3941.46
F1	1	18	-2423.3
F2	1	18	-3001.53
F3	2	18	-3049.69
F4	2	18	-3070.38
F5	3	18	-2480.58
F6	3	18	-2017.12
F7	4	18	-1840.25
F8	4	18	-1778.89
F9	5	18	-3147.75
F10	5	18	-3619.98
F11	6	18	-5208.28
F12	6	18	-3297.51
G1	1	18	-3161.38
G2	1	18	-3800.99
G3	2	18	-4128.45
G4	2	18	-3423.34
G5	3	18	-2922.8
G6	3	18	-3507.26
G7	4	18	-3071.54
G8	4	18	-4111.06
G9	5	18	-2876.1
G10	5	18	-4511.56
G11	6	18	-5663.38
G12	6	18	-4915.56
H1	1	18	-2148.96
H2	1	18	-3279.24
H3	2	18	-2581.33
H4	2	18	-3362.04
H5	3	18	-3064.02
H6	3	18	-3995.43
H7	4	18	-2708.58
H8	4	18	-1712.02
H9	5	18	-4715.51
H10	5	18	-4001.73
H11	6	18	-4844.52
H12	6	18	-5185.91
A1	1	19	-385.708
A2	1	19	-1627.28
A3	2	19	-2414.04
A4	2	19	-1864.11
A5	3	19	2114.94
A6	3	19	2305.85
A7	4	19	573.914
A8	4	19	2612.47
A9	5	19	-1709.09
A10	5	19	-2747.01
A11	6	19	-3510.24
A12	6	19	-3190.06
B1	1	19	-1741.9
B2	1	19	-5330.86
B3	2	19	-3267.66
B4	2	19	-2891.03
B5	3	19	-841.332
B6	3	19	-958.054
B7	4	19	-1732.22
B8	4	19	-2287.28
B9	5	19	-2777.61
B10	5	19	-2468.4
B11	6	19	-2764.49
B12	6	19	-2624.37
C1	1	19	-2074.14
C2	1	19	-2950.26
C3	2	19	-3689.43
C4	2	19	-2202.38
C5	3	19	-228.763
C6	3	19	-122.994
C7	4	19	-2279.48
C8	4	19	-1743.34
C9	5	19	-2408.8
C10	5	19	-2332.6
C11	6	19	-2029.25
C12	6	19	-4240.44
D1	1	19	-3069.05
D2	1	19	-2543.15
D3	2	19	-3038.46
D4	2	19	-2802.44
D5	3	19	-2924.72
D6	3	19	-2015.35
D7	4	19	-1487.61
D8	4	19	-2063.04
D9	5	19	-3083.71
D10	5	19	-2695.51
D11	6	19	-2176.04
D12	6	19	-2867.93
E1	1	19	-1766.87
E2	1	19	-2317.21
E3	2	19	-3107.73
E4	2	19	-3287.06
E5	3	19	-2830.48
E6	3	19	-1638.02
E7	4	19	-502.235
E8	4	19	-2352.6
E9	5	19	-3236.24
E10	5	19	-28.334
E11	6	19	-3620.07
E12	6	19	-3925.92
F1	1	19	-2441.22
F2	1	19	-2965.97
F3	2	19	-2997.59
F4	2	19	-3011.39
F5	3	19	-2507.05
F6	3	19	-2019.29
F7	4	19	-1825.72
F8	4	19	-1748.28
F9	5	19	-3010.51
F10	5	19	-3520.18
F11	6	19	-5184.1
F12	6	19	-3294.88
G1	1	19	-3178.55
G2	1	19	-3815.1
G3	2	19	-4098.86
G4	2	19	-3365.32
G5	3	19	-2919.58
G6	3	19	-3488.77
G7	4	19	-3078.68
G8	4	19	-4097.47
G9	5	19	-2746.45
G10	5	19	-4398.21
G11	6	19	-5651.32
G12	6	19	-4896.01
H1	1	19	-2168.01
H2	1	19	-3333.02
H3	2	19	-2574.78
H4	2	19	-3355.94
H5	3	19	-3066.56
H6	3	19	-3879.94
H7	4	19	-2668.13
H8	4	19	-1706.85
H9	5	19	-4743.81
H10	5	19	-4036.5
H11	6	19	-4847.47
H12	6	19	-5168.38
A1	1	20	-391.768
A2	1	20	-1664.27
A3	2	20	-2422.39
A4	2	20	-1856.26
A5	3	20	2138.48
A6	3	20	2284.05
A7	4	20	576.382
A8	4	20	2594.33
A9	5	20	-1726.9
A10	5	20	-2780.56
A11	6	20	-3517.29
A12	6	20	-3169.64
B1	1	20	-1690.48
B2	1	20	-5285.5
B3	2	20	-3195.61
B4	2	20	-2830.41
B5	3	20	-447.982
B6	3	20	-623.768
B7	4	20	-1688.07
B8	4	20	-2264.5
B9	5	20	-2588.45
B10	5	20	-2169.78
B11	6	20	-2631.03
B12	6	20	-2527.8
C1	1	20	-2062.98
C2	1	20	-2916.82
C3	2	20	-3639.96
C4	2	20	-2101.29
C5	3	20	128.096
C6	3	20	205.998
C7	4	20	-2258.31
C8	4	20	-1732.28
C9	5	20	-2190.02
C10	5	20	-2069.68
C11	6	20	-1932.82
C12	6	20	-4186.27
D1	1	20	-3076.1
D2	1	20	-2558.61
D3	2	20	-3040.75
D4	2	20	-2800.03
D5	3	20	-2953.1
D6	3	20	-2008.1
D7	4	20	-1479.7
D8	4	20	-2050.48
D9	5	20	-3059.33
D10	5	20	-2683.67
D11	6	20	-2182.04
D12	6	20	-2871.85
E1	1	20	-1752.39
E2	1	20	-2333.95
E3	2	20	-3105.39
E4	2	20	-3272.58
E5	3	20	-2865.49
E6	3	20	-1677.66
E7	4	20	-469.879
E8	4	20	-2317.37
E9	5	20	-3212.64
E10	5	20	-21.9891
E11	6	20	-3616.71
E12	6	20	-3931.54
F1	1	20	-2398
F2	1	20	-2957.95
F3	2	20	-2907.24
F4	2	20	-2914.39
F5	3	20	-2489.71
F6	3	20	-2028.62
F7	4	20	-1782.42
F8	4	20	-1724.02
F9	5	20	-2732.84
F10	5	20	-3281.53
F11	6	20	-5185.26
F12	6	20	-3277.05
G1	1	20	-3208.45
G2	1	20	-3814.9
G3	2	20	-4028.14
G4	2	20	-3264
G5	3	20	-2914.31
G6	3	20	-3479.26
G7	4	20	-3041.01
G8	4	20	-4070.18
G9	5	20	-2498.81
G10	5	20	-4212.98
G11	6	20	-5632.17
G12	6	20	-4888.27
H1	1	20	-2158.4
H2	1	20	-3331.61
H3	2	20	-2600.13
H4	2	20	-3388.34
H5	3	20	-3102.79
H6	3	20	-3714.16
H7	4	20	-2631.08
H8	4	20	-1708.39
H9	5	20	-4734.76
H10	5	20	-4029.26
H11	6	20	-4863.27
H12	6	20	-5170.21
A1	1	21	-397.74
A2	1	21	-1674.72
A3	2	21	-2437.03
A4	2	21	-1849.44
A5	3	21	2108.27
A6	3	21	2281.18
A7	4	21	570.86
A8	4	21	2668.27
A9	5	21	-1741.33
A10	5	21	-2792.01
A11	6	21	-3521.14
A12	6	21	-3122.08
B1	1	21	-1628.47
B2	1	21	-5200.26
B3	2	21	-3052.13
B4	2	21	-2664.94
B5	3	21	214.24
B6	3	21	29.7835
B7	4	21	-1635.06
B8	4	21	-2212.58
B9	5	21	-2175.74
B10	5	21	-1649.27
B11	6	21	-2349.49
B12	6	21	-2324.46
C1	1	21	-1994.5
C2	1	21	-2869.9
C3	2	21	-3532.03
C4	2	21	-1934.42
C5	3	21	801.716
C6	3	21	841.092
C7	4	21	-2221.99
C8	4	21	-1674
C9	5	21	-1712.36
C10	5	21	-1563.34
C11	6	21	-1727.02
C12	6	21	-3997.2
D1	1	21	-3075.75
D2	1	21	-2571.68
D3	2	21	-3040.64
D4	2	21	-2808.91
D5	3	21	-2928.78
D6	3	21	-2044.41
D7	4	21	-1431.51
D8	4	21	-1991.02
D9	5	21	-3018.5
D10	5	21	-2666.59
D11	6	21	-2195.63
D12	6	21	-2910.73
E1	1	21	-1777.44
E2	1	21	-2331.03
E3	2	21	-3091.84
E4	2	21	-3279.27
E5	3	21	-2842.35
E6	3	21	-1680.97
E7	4	21	-414.105
E8	4	21	-2281.75
E9	5	21	-3199.22
E10	5	21	2.56613
E11	6	21	-3622.2
E12	6	21	-3929.94
F1	1	21	-2384.33
F2	1	21	-2938.46
F3	2	21	-2734.78
F4	2	21	-2748.5
F5	3	21	-2502.71
F6	3	21	-2040.69
F7	4	21	-1681.05
F8	4	21	-1648.6
F9	5	21	-2191.13
F10	5	21	-2836.68
F11	6	21	-5129.28
F12	6	21	-3232.83
G1	1	21	-3199.8
[truncated: 14,039 more rows]

## Sheet: Amplification Data
Block Type	96well
Chemistry	SYBR_GREEN
Experiment File Name	C:\Applied Biosystems\StepOne Software v2.3\experiments\Experiment_1.eds
Experiment Run End Time	2008-04-03 05:27:23 AM MSD
Instrument Type	steponeplus
Passive Reference
Well	Zone	Cycle	Target Name	Rn	ΔRn
A1	1	1
A1	1	2
A1	1	3
A1	1	4
A1	1	5
A1	1	6
A1	1	7
A1	1	8
A1	1	9
A1	1	10
A1	1	11
A1	1	12
A1	1	13
A1	1	14
A1	1	15
A1	1	16
A1	1	17
A1	1	18
A1	1	19
A1	1	20
A1	1	21
A1	1	22
A1	1	23
A1	1	24
A1	1	25
A1	1	26
A1	1	27
A1	1	28
A1	1	29
A1	1	30
A1	1	31
A1	1	32
A1	1	33
A1	1	34
A1	1	35
A1	1	36
A1	1	37
A1	1	38
A1	1	39
A1	1	40
A1	1	41
A1	1	42
A1	1	43
A1	1	44
A1	1	45
A1	1	46
A1	1	47
A1	1	48
A1	1	49
A1	1	50
A2	1	1
A2	1	2
A2	1	3
A2	1	4
A2	1	5
A2	1	6
A2	1	7
A2	1	8
A2	1	9
A2	1	10
A2	1	11
A2	1	12
A2	1	13
A2	1	14
A2	1	15
A2	1	16
A2	1	17
A2	1	18
A2	1	19
A2	1	20
A2	1	21
A2	1	22
A2	1	23
A2	1	24
A2	1	25
A2	1	26
A2	1	27
A2	1	28
A2	1	29
A2	1	30
A2	1	31
A2	1	32
A2	1	33
A2	1	34
A2	1	35
A2	1	36
A2	1	37
A2	1	38
A2	1	39
A2	1	40
A2	1	41
A2	1	42
A2	1	43
A2	1	44
A2	1	45
A2	1	46
A2	1	47
A2	1	48
A2	1	49
A2	1	50
A3	2	1
A3	2	2
A3	2	3
A3	2	4
A3	2	5
A3	2	6
A3	2	7
A3	2	8
A3	2	9
A3	2	10
A3	2	11
A3	2	12
A3	2	13
A3	2	14
A3	2	15
A3	2	16
A3	2	17
A3	2	18
A3	2	19
A3	2	20
A3	2	21
A3	2	22
A3	2	23
A3	2	24
A3	2	25
A3	2	26
A3	2	27
A3	2	28
A3	2	29
A3	2	30
A3	2	31
A3	2	32
A3	2	33
A3	2	34
A3	2	35
A3	2	36
A3	2	37
A3	2	38
A3	2	39
A3	2	40
A3	2	41
A3	2	42
A3	2	43
A3	2	44
A3	2	45
A3	2	46
A3	2	47
A3	2	48
A3	2	49
A3	2	50
A4	2	1
A4	2	2
A4	2	3
A4	2	4
A4	2	5
A4	2	6
A4	2	7
A4	2	8
A4	2	9
A4	2	10
A4	2	11
A4	2	12
A4	2	13
A4	2	14
A4	2	15
A4	2	16
A4	2	17
A4	2	18
A4	2	19
A4	2	20
A4	2	21
A4	2	22
A4	2	23
A4	2	24
A4	2	25
A4	2	26
A4	2	27
A4	2	28
A4	2	29
A4	2	30
A4	2	31
A4	2	32
A4	2	33
A4	2	34
A4	2	35
A4	2	36
A4	2	37
A4	2	38
A4	2	39
A4	2	40
A4	2	41
A4	2	42
A4	2	43
A4	2	44
A4	2	45
A4	2	46
A4	2	47
A4	2	48
A4	2	49
A4	2	50
A5	3	1
A5	3	2
A5	3	3
A5	3	4
A5	3	5
A5	3	6
A5	3	7
A5	3	8
A5	3	9
A5	3	10
A5	3	11
A5	3	12
A5	3	13
A5	3	14
A5	3	15
A5	3	16
A5	3	17
A5	3	18
A5	3	19
A5	3	20
A5	3	21
A5	3	22
A5	3	23
A5	3	24
A5	3	25
A5	3	26
A5	3	27
A5	3	28
A5	3	29
A5	3	30
A5	3	31
A5	3	32
A5	3	33
A5	3	34
A5	3	35
A5	3	36
A5	3	37
A5	3	38
A5	3	39
A5	3	40
A5	3	41
A5	3	42
A5	3	43
A5	3	44
A5	3	45
A5	3	46
A5	3	47
A5	3	48
A5	3	49
A5	3	50
A6	3	1
A6	3	2
A6	3	3
A6	3	4
A6	3	5
A6	3	6
A6	3	7
A6	3	8
A6	3	9
A6	3	10
A6	3	11
A6	3	12
A6	3	13
A6	3	14
A6	3	15
A6	3	16
A6	3	17
A6	3	18
A6	3	19
A6	3	20
A6	3	21
A6	3	22
A6	3	23
A6	3	24
A6	3	25
A6	3	26
A6	3	27
A6	3	28
A6	3	29
A6	3	30
A6	3	31
A6	3	32
A6	3	33
A6	3	34
A6	3	35
A6	3	36
A6	3	37
A6	3	38
A6	3	39
A6	3	40
A6	3	41
A6	3	42
A6	3	43
A6	3	44
A6	3	45
A6	3	46
A6	3	47
A6	3	48
A6	3	49
A6	3	50
A7	4	1
A7	4	2
A7	4	3
A7	4	4
A7	4	5
A7	4	6
A7	4	7
A7	4	8
A7	4	9
A7	4	10
A7	4	11
A7	4	12
A7	4	13
A7	4	14
A7	4	15
A7	4	16
A7	4	17
A7	4	18
A7	4	19
A7	4	20
A7	4	21
A7	4	22
A7	4	23
A7	4	24
A7	4	25
A7	4	26
A7	4	27
A7	4	28
A7	4	29
A7	4	30
A7	4	31
A7	4	32
A7	4	33
A7	4	34
A7	4	35
A7	4	36
A7	4	37
A7	4	38
A7	4	39
A7	4	40
A7	4	41
A7	4	42
A7	4	43
A7	4	44
A7	4	45
A7	4	46
A7	4	47
A7	4	48
A7	4	49
A7	4	50
A8	4	1
A8	4	2
A8	4	3
A8	4	4
A8	4	5
A8	4	6
A8	4	7
A8	4	8
A8	4	9
A8	4	10
A8	4	11
A8	4	12
A8	4	13
A8	4	14
A8	4	15
A8	4	16
A8	4	17
A8	4	18
A8	4	19
A8	4	20
A8	4	21
A8	4	22
A8	4	23
A8	4	24
A8	4	25
A8	4	26
A8	4	27
A8	4	28
A8	4	29
A8	4	30
A8	4	31
A8	4	32
A8	4	33
A8	4	34
A8	4	35
A8	4	36
A8	4	37
A8	4	38
A8	4	39
A8	4	40
A8	4	41
A8	4	42
A8	4	43
A8	4	44
A8	4	45
A8	4	46
A8	4	47
A8	4	48
A8	4	49
A8	4	50
A9	5	1
A9	5	2
A9	5	3
A9	5	4
A9	5	5
A9	5	6
A9	5	7
A9	5	8
A9	5	9
A9	5	10
A9	5	11
A9	5	12
A9	5	13
A9	5	14
A9	5	15
A9	5	16
A9	5	17
A9	5	18
A9	5	19
A9	5	20
A9	5	21
A9	5	22
A9	5	23
A9	5	24
A9	5	25
A9	5	26
A9	5	27
A9	5	28
A9	5	29
A9	5	30
A9	5	31
A9	5	32
A9	5	33
A9	5	34
A9	5	35
A9	5	36
A9	5	37
A9	5	38
A9	5	39
A9	5	40
A9	5	41
A9	5	42
A9	5	43
A9	5	44
A9	5	45
A9	5	46
A9	5	47
A9	5	48
A9	5	49
A9	5	50
A10	5	1
A10	5	2
A10	5	3
A10	5	4
A10	5	5
A10	5	6
A10	5	7
A10	5	8
A10	5	9
A10	5	10
A10	5	11
A10	5	12
A10	5	13
A10	5	14
A10	5	15
A10	5	16
A10	5	17
A10	5	18
A10	5	19
A10	5	20
A10	5	21
A10	5	22
A10	5	23
A10	5	24
A10	5	25
A10	5	26
A10	5	27
A10	5	28
A10	5	29
A10	5	30
A10	5	31
A10	5	32
A10	5	33
A10	5	34
A10	5	35
A10	5	36
A10	5	37
A10	5	38
A10	5	39
A10	5	40
A10	5	41
A10	5	42
A10	5	43
A10	5	44
A10	5	45
A10	5	46
A10	5	47
A10	5	48
A10	5	49
A10	5	50
A11	6	1
A11	6	2
A11	6	3
A11	6	4
A11	6	5
A11	6	6
A11	6	7
A11	6	8
A11	6	9
A11	6	10
A11	6	11
A11	6	12
A11	6	13
A11	6	14
A11	6	15
A11	6	16
A11	6	17
A11	6	18
A11	6	19
A11	6	20
A11	6	21
A11	6	22
A11	6	23
A11	6	24
A11	6	25
A11	6	26
A11	6	27
A11	6	28
A11	6	29
A11	6	30
A11	6	31
A11	6	32
A11	6	33
A11	6	34
A11	6	35
A11	6	36
A11	6	37
A11	6	38
A11	6	39
A11	6	40
A11	6	41
A11	6	42
A11	6	43
A11	6	44
A11	6	45
A11	6	46
A11	6	47
A11	6	48
A11	6	49
A11	6	50
A12	6	1
A12	6	2
A12	6	3
A12	6	4
A12	6	5
A12	6	6
A12	6	7
A12	6	8
A12	6	9
A12	6	10
A12	6	11
A12	6	12
A12	6	13
A12	6	14
A12	6	15
A12	6	16
A12	6	17
A12	6	18
A12	6	19
A12	6	20
A12	6	21
A12	6	22
A12	6	23
A12	6	24
A12	6	25
A12	6	26
A12	6	27
A12	6	28
A12	6	29
A12	6	30
A12	6	31
A12	6	32
A12	6	33
A12	6	34
A12	6	35
A12	6	36
A12	6	37
A12	6	38
A12	6	39
A12	6	40
A12	6	41
A12	6	42
A12	6	43
A12	6	44
A12	6	45
A12	6	46
A12	6	47
A12	6	48
A12	6	49
A12	6	50
B1	1	1	prosalpha1	-1760.06	-95.644
B1	1	2	prosalpha1	-1743.1	-74.1365
B1	1	3	prosalpha1	-1716.82	-43.3091
B1	1	4	prosalpha1	-1696.61	-18.5536
B1	1	5	prosalpha1	-1675.66	6.94159
B1	1	6	prosalpha1	-1675.92	11.2337
B1	1	7	prosalpha1	-1688.25	3.44839
B1	1	8	prosalpha1	-1671.93	24.3164
B1	1	9	prosalpha1	-1679.87	20.9291
B1	1	10	prosalpha1	-1691.34	13.9981
B1	1	11	prosalpha1	-1695.23	14.6591
B1	1	12	prosalpha1	-1709.31	5.13178
B1	1	13	prosalpha1	-1710.95	8.03386
B1	1	14	prosalpha1	-1725.29	-1.75241
B1	1	15	prosalpha1	-1723.14	4.93776
B1	1	16	prosalpha1	-1761.09	-28.4634
B1	1	17	prosalpha1	-1758.73	-21.5513
B1	1	18	prosalpha1	-1766.11	-24.3836
B1	1	19	prosalpha1	-1741.9	4.37715
B1	1	20	prosalpha1	-1690.48	60.3437
B1	1	21	prosalpha1	-1628.47	126.9
B1	1	22	prosalpha1	-1486.35	273.567
B1	1	23	prosalpha1	-1140.65	623.812
B1	1	24	prosalpha1	-478.475	1290.54
B1	1	25	prosalpha1	761.231	2534.79
B1	1	26	prosalpha1	3029.86	4807.97
B1	1	27	prosalpha1	6831.31	8613.96
B1	1	28	prosalpha1	12584.8	14372
B1	1	29	prosalpha1	19393.6	21185.3
B1	1	30	prosalpha1	25563.2	27359.5
B1	1	31	prosalpha1	30807.5	32608.4
B1	1	32	prosalpha1	35443.9	37249.3
B1	1	33	prosalpha1	39168.7	40978.7
B1	1	34	prosalpha1	42193.9	44008.4
B1	1	35	prosalpha1	44779.4	46598.5
B1	1	36	prosalpha1	47044.1	48867.7
B1	1	37	prosalpha1	48909.6	50737.7
B1	1	38	prosalpha1	50741	52573.7
B1	1	39	prosalpha1	52360.7	54197.9
B1	1	40	prosalpha1	53422.7	55264.5
B1	1	41	prosalpha1	54252.3	56098.6
B1	1	42	prosalpha1	55487	57337.8
B1	1	43	prosalpha1	56459.1	58314.5
B1	1	44	prosalpha1	57246.9	59106.9
B1	1	45	prosalpha1	57920.4	59784.9
B1	1	46	prosalpha1	58881.7	60750.8
B1	1	47	prosalpha1	59225.2	61098.8
B1	1	48	prosalpha1	59744.1	61622.2
B1	1	49	prosalpha1	60435.6	62318.3
B1	1	50	prosalpha1	60781.8	62669
B2	1	1	prosalpha1	-5236.14	37.3649
B2	1	2	prosalpha1	-5263.66	14.0957
B2	1	3	prosalpha1	-5279.12	2.88613
B2	1	4	prosalpha1	-5302.3	-16.0354
B2	1	5	prosalpha1	-5276.9	13.6178
B2	1	6	prosalpha1	-5290.2	4.57517
B2	1	7	prosalpha1	-5300.14	-1.11735
B2	1	8	prosalpha1	-5326.34	-23.0623
B2	1	9	prosalpha1	-5292.44	15.0923
B2	1	10	prosalpha1	-5299.14	12.6518
B2	1	11	prosalpha1	-5319.35	-3.30639
B2	1	12	prosalpha1	-5322.15	-1.85829
B2	1	13	prosalpha1	-5328.58	-4.03225
B2	1	14	prosalpha1	-5326.76	2.04085
B2	1	15	prosalpha1	-5326.35	6.70282
B2	1	16	prosalpha1	-5347.83	-10.5219
B2	1	17	prosalpha1	-5339.2	2.36709
B2	1	18	prosalpha1	-5346.54	-0.724358
B2	1	19	prosalpha1	-5330.86	19.2159
B2	1	20	prosalpha1	-5285.5	68.8271
B2	1	21	prosalpha1	-5200.26	158.316
B2	1	22	prosalpha1	-5016.79	346.046
B2	1	23	prosalpha1	-4699.55	667.538
B2	1	24	prosalpha1	-4033.66	1337.68
B2	1	25	prosalpha1	-2811.67	2563.93
B2	1	26	prosalpha1	-538.947	4840.9
B2	1	27	prosalpha1	3288.69	8672.79
B2	1	28	prosalpha1	8990.85	14379.2
B2	1	29	prosalpha1	15724.9	21117.5
B2	1	30	prosalpha1	21962.9	27359.7
B2	1	31	prosalpha1	27301.2	32702.3
B2	1	32	prosalpha1	31907.1	37312.5
B2	1	33	prosalpha1	35626.9	41036.5
B2	1	34	prosalpha1	39001.8	44415.7
B2	1	35	prosalpha1	41640.6	47058.7
B2	1	36	prosalpha1	43983.9	49406.3
B2	1	37	prosalpha1	45881	51307.7
B2	1	38	prosalpha1	47776.2	53207.1
B2	1	39	prosalpha1	49255.7	54690.9
B2	1	40	prosalpha1	50602.9	56042.3
B2	1	41	prosalpha1	51808.3	57252
B2	1	42	prosalpha1	52833.8	58281.7
B2	1	43	prosalpha1	53856.7	59308.8
B2	1	44	prosalpha1	54587.7	60044.1
B2	1	45	prosalpha1	55443.8	60904.5
B2	1	46	prosalpha1	56169.9	61634.8
B2	1	47	prosalpha1	56702	62171.2
B2	1	48	prosalpha1	57332.6	62806
B2	1	49	prosalpha1	57879	63356.6
B2	1	50	prosalpha1	58612.9	64094.8
B3	2	1
B3	2	2
B3	2	3
B3	2	4
B3	2	5
B3	2	6
B3	2	7
B3	2	8
B3	2	9
B3	2	10
B3	2	11
B3	2	12
B3	2	13
B3	2	14
B3	2	15
B3	2	16
B3	2	17
B3	2	18
B3	2	19
B3	2	20
B3	2	21
B3	2	22
B3	2	23
B3	2	24
B3	2	25
B3	2	26
B3	2	27
B3	2	28
B3	2	29
B3	2	30
B3	2	31
B3	2	32
B3	2	33
B3	2	34
B3	2	35
B3	2	36
B3	2	37
B3	2	38
B3	2	39
B3	2	40
B3	2	41
B3	2	42
B3	2	43
B3	2	44
B3	2	45
B3	2	46
B3	2	47
B3	2	48
B3	2	49
B3	2	50
B4	2	1
B4	2	2
B4	2	3
B4	2	4
B4	2	5
B4	2	6
B4	2	7
B4	2	8
B4	2	9
B4	2	10
B4	2	11
B4	2	12
B4	2	13
B4	2	14
B4	2	15
B4	2	16
B4	2	17
B4	2	18
B4	2	19
B4	2	20
B4	2	21
B4	2	22
B4	2	23
B4	2	24
B4	2	25
B4	2	26
B4	2	27
B4	2	28
B4	2	29
B4	2	30
B4	2	31
B4	2	32
B4	2	33
B4	2	34
B4	2	35
B4	2	36
B4	2	37
B4	2	38
B4	2	39
B4	2	40
B4	2	41
B4	2	42
B4	2	43
B4	2	44
B4	2	45
B4	2	46
B4	2	47
B4	2	48
B4	2	49
B4	2	50
B5	3	1	rpl32	-714.016	292.567
B5	3	2	rpl32	-907.863	111.009
B5	3	3	rpl32	-995.601	35.5597
B5	3	4	rpl32	-1041.2	2.24854
B5	3	5	rpl32	-1088.99	-33.2562
B5	3	6	rpl32	-1060.98	7.0453
B5	3	7	rpl32	-1109.2	-28.8874
B5	3	8	rpl32	-1100.85	-8.24583
B5	3	9	rpl32	-1083.19	21.7014
B5	3	10	rpl32	-1135.54	-18.358
B5	3	11	rpl32	-1117.53	11.9444
B5	3	12	rpl32	-1132.82	8.93741
B5	3	13	rpl32	-1161.84	-7.79439
B5	3	14	rpl32	-1157.23	9.10515
B5	3	15	rpl32	-1164.04	14.5872
B5	3	16	rpl32	-1136.25	54.6683
B5	3	17	rpl32	-1122.85	80.3528
B5	3	18	rpl32	-1018.08	197.415
B5	3	19	rpl32	-841.332	386.447
B5	3	20	rpl32	-447.982	792.086
B5	3	21	rpl32	214.24	1466.6
B5	3	22	rpl32	1590.3	2854.95
B5	3	23	rpl32	4107.94	5384.88
B5	3	24	rpl32	8473.68	9762.91
B5	3	25	rpl32	15350.2	16651.7
B5	3	26	rpl32	24408.5	25722.3
B5	3	27	rpl32	32760.8	34086.9
B5	3	28	rpl32	37958.1	39296.5
B5	3	29	rpl32	42355.8	43706.4
B5	3	30	rpl32	46265.1	47628.1
B5	3	31	rpl32	49611.2	50986.4
B5	3	32	rpl32	52760.8	54148.3
B5	3	33	rpl32	55059.1	56458.9
B5	3	34	rpl32	57079.8	58491.9
B5	3	35	rpl32	58832.9	60257.3
B5	3	36	rpl32	60515.8	61952.5
B5	3	37	rpl32	61742.5	63191.5
B5	3	38	rpl32	63198.6	64659.8
B5	3	39	rpl32	64065.5	65539.1
B5	3	40	rpl32	65143.2	66629.1
B5	3	41	rpl32	65917.9	67416
B5	3	42	rpl32	66652	68162.4
B5	3	43	rpl32	67426.2	68948.9
B5	3	44	rpl32	67891.9	69426.9
B5	3	45	rpl32	68554.1	70101.4
B5	3	46	rpl32	69240	70799.6
B5	3	47	rpl32	69626.9	71198.7
B5	3	48	rpl32	69933.9	71518.1
B5	3	49	rpl32	70411.5	72007.9
B5	3	50	rpl32	70968.4	72577.1
B6	3	1	rpl32	-759.581	223.671
B6	3	2	rpl32	-951.706	52.7115
B6	3	3	rpl32	-998.962	26.6205
B6	3	4	rpl32	-1048.92	-2.16818
B6	3	5	rpl32	-1080.33	-12.4169
B6	3	6	rpl32	-1081.54	7.53545
B6	3	7	rpl32	-1140.59	-30.3518
B6	3	8	rpl32	-1133.1	-1.69428
B6	3	9	rpl32	-1142.02	10.5531
B6	3	10	rpl32	-1201.19	-27.4548
B6	3	11	rpl32	-1181.33	13.5718
B6	3	12	rpl32	-1212.58	3.48665
B6	3	13	rpl32	-1224.91	12.3185
B6	3	14	rpl32	-1234.4	23.9921
B6	3	15	rpl32	-1225.61	53.9534
B6	3	16	rpl32	-1200.49	100.236
B6	3	17	rpl32	-1180.97	140.923
B6	3	18	rpl32	-1138.3	204.762
B6	3	19	rpl32	-958.054	406.168
B6	3	20	rpl32	-623.768	761.619
B6	3	21	rpl32	29.7835	1436.34
B6	3	22	rpl32	1251.58	2679.3
B6	3	23	rpl32	3536.88	4985.76
B6	3	24	rpl32	7482.49	8952.53
B6	3	25	rpl32	13627.2	15118.4
B6	3	26	rpl32	21617	23129.3
B6	3	27	rpl32	28590.1	30123.7
B6	3	28	rpl32	33215.6	34770.3
B6	3	29	rpl32	37021.1	38597
B6	3	30	rpl32	40309.2	41906.2
B6	3	31	rpl32	43383.2	45001.4
B6	3	32	rpl32	45814.7	47454
B6	3	33	rpl32	47914.9	49575.4
B6	3	34	rpl32	49775.6	51457.3
B6	3	35	rpl32	51479.7	53182.6
B6	3	36	rpl32	52758.8	54482.9
B6	3	37	rpl32	53995.8	55740.9
B6	3	38	rpl32	55167.1	56933.4
B6	3	39	rpl32	56056.4	57843.9
B6	3	40	rpl32	56925.6	58734.3
B6	3	41	rpl32	57485.2	59315.1
B6	3	42	rpl32	58228.7	60079.8
B6	3	43	rpl32	58937.9	60810.1
B6	3	44	rpl32	59455.9	61349.2
B6	3	45	rpl32	60099.4	62014
B6	3	46	rpl32	60644.5	62580.2
B6	3	47	rpl32	60884.9	62841.8
B6	3	48	rpl32	61416	63394
B6	3	49	rpl32	61833.6	63832.8
B6	3	50	rpl32	62111.1	64131.4
B7	4	1	prosalpha1	-1132.81	233.108
B7	4	2	prosalpha1	-1308.17	79.2282
B7	4	3	prosalpha1	-1360.33	48.5527
B7	4	4	prosalpha1	-1426.65	3.71419
B7	4	5	prosalpha1	-1460.85	-9.00949
B7	4	6	prosalpha1	-1493.89	-20.5644
B7	4	7	prosalpha1	-1514.17	-19.3643
B7	4	8	prosalpha1	-1522.25	-5.96546
B7	4	9	prosalpha1	-1522.83	14.9293
B7	4	10	prosalpha1	-1571.94	-12.6938
B7	4	11	prosalpha1	-1590.94	-10.2132
B7	4	12	prosalpha1	-1610.23	-8.02254
B7	4	13	prosalpha1	-1632.49	-8.80616
B7	4	14	prosalpha1	-1661.62	-16.454
B7	4	15	prosalpha1	-1642.42	24.2263
B7	4	16	prosalpha1	-1699.65	-11.5225
B7	4	17	prosalpha1	-1706.31	3.2958
B7	4	18	prosalpha1	-1703.19	27.8976
B7	4	19	prosalpha1	-1732.22	20.3462
B7	4	20	prosalpha1	-1688.07	85.9771
B7	4	21	prosalpha1	-1635.06	160.468
B7	4	22	prosalpha1	-1518.37	298.642
B7	4	23	prosalpha1	-1305.93	532.561
B7	4	24	prosalpha1	-893.148	966.825
B7	4	25	prosalpha1	-20.8084	1860.65
B7	4	26	prosalpha1	1638.56	3541.49
B7	4	27	prosalpha1	4472.77	6397.19
B7	4	28	prosalpha1	9090.96	11036.9
B7	4	29	prosalpha1	15419	17386.4
B7	4	30	prosalpha1	21629.4	23618.3
B7	4	31	prosalpha1	27295.3	29305.6
B7	4	32	prosalpha1	32022.1	34053.9
B7	4	33	prosalpha1	35520.1	37573.4
B7	4	34	prosalpha1	38950.6	41025.4
B7	4	35	prosalpha1	41526.2	43622.5
B7	4	36	prosalpha1	43771.1	45888.8
B7	4	37	prosalpha1	45562.6	47701.8
B7	4	38	prosalpha1	47127.6	49288.3
B7	4	39	prosalpha1	48539.5	50721.7
B7	4	40	prosalpha1	49844.8	52048.4
B7	4	41	prosalpha1	51136.6	53361.7
B7	4	42	prosalpha1	52011.7	54258.4
B7	4	43	prosalpha1	53124.6	55392.7
B7	4	44	prosalpha1	53730.7	56020.3
B7	4	45	prosalpha1	54432.2	56743.2
B7	4	46	prosalpha1	55248.2	57580.7
B7	4	47	prosalpha1	55773.3	58127.4
B7	4	48	prosalpha1	56196.4	58571.9
B7	4	49	prosalpha1	56899	59296
B7	4	50	prosalpha1	57120.5	59539
B8	4	1	prosalpha1	-1749.13	277.826
B8	4	2	prosalpha1	-1925.65	120.748
B8	4	3	prosalpha1	-2012.1	53.732
B8	4	4	prosalpha1	-2074.86	10.4097
B8	4	5	prosalpha1	-2127.21	-22.5016
B8	4	6	prosalpha1	-2145.06	-20.9124
B8	4	7	prosalpha1	-2145.94	-2.34987
B8	4	8	prosalpha1	-2172.68	-9.6506
B8	4	9	prosalpha1	-2189.24	-6.77287
B8	4	10	prosalpha1	-2211.31	-9.40832
B8	4	11	prosalpha1	-2242.77	-21.4312
B8	4	12	prosalpha1	-2256.35	-15.5696
B8	4	13	prosalpha1	-2275.02	-14.7971
B8	4	14	prosalpha1	-2269.92	9.74056
B8	4	15	prosalpha1	-2269.33	29.7675
B8	4	16	prosalpha1	-2298.79	19.7438
B8	4	17	prosalpha1	-2305.78	32.1933
B8	4	18	prosalpha1	-2287.76	69.6485
B8	4	19	prosalpha1	-2287.28	89.5682
B8	4	20	prosalpha1	-2264.5	131.785
B8	4	21	prosalpha1	-2212.58	203.151
B8	4	22	prosalpha1	-2123.26	311.907
B8	4	23	prosalpha1	-1883.91	570.698
B8	4	24	prosalpha1	-1444.27	1029.78
B8	4	25	prosalpha1	-558.979	1934.5
B8	4	26	prosalpha1	1096.23	3609.15
B8	4	27	prosalpha1	3968.25	6500.6
B8	4	28	prosalpha1	8625.21	11177
B8	4	29	prosalpha1	15035.3	17606.5
B8	4	30	prosalpha1	21356.5	23947.2
B8	4	31	prosalpha1	26868.1	29478.3
B8	4	32	prosalpha1	31686.4	34316
B8	4	33	prosalpha1	35286.6	37935.6
B8	4	34	prosalpha1	38691.4	41359.8
B8	4	35	prosalpha1	41389	44076.9
B8	4	36	prosalpha1	43670.9	46378.2
B8	4	37	prosalpha1	45635.7	48362.4
B8	4	38	prosalpha1	47338.3	50084.5
B8	4	39	prosalpha1	48516.4	51282.1
B8	4	40	prosalpha1	49981.6	52766.7
B8	4	41	prosalpha1	51272	54076.5
B8	4	42	prosalpha1	52161	54984.9
B8	4	43	prosalpha1	53315.1	56158.5
B8	4	44	prosalpha1	53936.1	56798.9
B8	4	45	prosalpha1	54657.2	57539.4
B8	4	46	prosalpha1	55572.8	58474.5
B8	4	47	prosalpha1	56244	59165.2
B8	4	48	prosalpha1	56521.3	59461.9
B8	4	49	prosalpha1	57372.5	60332.5
B8	4	50	prosalpha1	57932.8	60912.2
B9	5	1
B9	5	2
B9	5	3
B9	5	4
B9	5	5
B9	5	6
B9	5	7
B9	5	8
B9	5	9
B9	5	10
B9	5	11
B9	5	12
B9	5	13
B9	5	14
B9	5	15
B9	5	16
B9	5	17
B9	5	18
B9	5	19
B9	5	20
B9	5	21
B9	5	22
B9	5	23
B9	5	24
B9	5	25
B9	5	26
B9	5	27
B9	5	28
B9	5	29
B9	5	30
B9	5	31
B9	5	32
B9	5	33
B9	5	34
B9	5	35
B9	5	36
B9	5	37
B9	5	38
B9	5	39
B9	5	40
B9	5	41
B9	5	42
B9	5	43
B9	5	44
B9	5	45
B9	5	46
B9	5	47
B9	5	48
B9	5	49
B9	5	50
B10	5	1
B10	5	2
B10	5	3
B10	5	4
B10	5	5
B10	5	6
B10	5	7
B10	5	8
B10	5	9
B10	5	10
B10	5	11
B10	5	12
B10	5	13
B10	5	14
B10	5	15
B10	5	16
B10	5	17
B10	5	18
B10	5	19
B10	5	20
B10	5	21
B10	5	22
B10	5	23
B10	5	24
B10	5	25
B10	5	26
B10	5	27
B10	5	28
B10	5	29
B10	5	30
B10	5	31
B10	5	32
B10	5	33
B10	5	34
B10	5	35
B10	5	36
B10	5	37
B10	5	38
B10	5	39
B10	5	40
B10	5	41
B10	5	42
B10	5	43
B10	5	44
B10	5	45
B10	5	46
B10	5	47
B10	5	48
B10	5	49
B10	5	50
B11	6	1	rpl32	-2637.07	428.192
B11	6	2	rpl32	-2830.74	222.375
B11	6	3	rpl32	-2989.34	51.6306
B11	6	4	rpl32	-3061.62	-32.7967
B11	6	5	rpl32	-3036.15	-19.4701
B11	6	6	rpl32	-3052.09	-47.561
B11	6	7	rpl32	-3005.01	-12.6272
B11	6	8	rpl32	-2928.72	51.518
B11	6	9	rpl32	-2952.37	15.7239
B11	6	10	rpl32	-2944.21	11.7424
B11	6	11	rpl32	-2945.96	-2.1605
B11	6	12	rpl32	-2939.73	-8.07708
B11	6	13	rpl32	-2927.43	-7.92237
B11	6	14	rpl32	-2930.23	-22.8656
B11	6	15	rpl32	-2882.98	12.2364
B11	6	16	rpl32	-2878.83	4.24536
B11	6	17	rpl32	-2844.64	26.2907
B11	6	18	rpl32	-2826.84	31.9478
B11	6	19	rpl32	-2764.49	82.1499
B11	6	20	rpl32	-2631.03	203.466
B11	6	21	rpl32	-2349.49	472.859
B11	6	22	rpl32	-1844.73	965.475
B11	6	23	rpl32	-883.106	1914.95
B11	6	24	rpl32	885.602	3671.51
B11	6	25	rpl32	4013.07	6786.84
B11	6	26	rpl32	8938.38	11700
B11	6	27	rpl32	15685.1	18434.6
B11	6	28	rpl32	22660	25397.3
B11	6	29	rpl32	27894	30619.2
B11	6	30	rpl32	31406.4	34119.4
B11	6	31	rpl32	34671.6	37372.5
B11	6	32	rpl32	37175.3	39864.1
B11	6	33	rpl32	39679.1	42355.7
B11	6	34	rpl32	41681.8	44346.3
B11	6	35	rpl32	43480.6	46132.9
B11	6	36	rpl32	44714.6	47354.8
B11	6	37	rpl32	46230.5	48858.5
B11	6	38	rpl32	47356.4	49972.3
B11	6	39	rpl32	48291	50894.8
B11	6	40	rpl32	49156.2	51747.7
B11	6	41	rpl32	50123.5	52702.9
B11	6	42	rpl32	50825.4	53392.7
B11	6	43	rpl32	51482.5	54037.7
B11	6	44	rpl32	52092.8	54635.8
B11	6	45	rpl32	52862.8	55393.7
B11	6	46	rpl32	53508.7	56027.4
B11	6	47	rpl32	53889.3	56395.8
B11	6	48	rpl32	54394.5	56889
B11	6	49	rpl32	54920.3	57402.6
B11	6	50	rpl32	55441.5	57911.6
B12	6	1	rpl32	-2233.22	160.152
B12	6	2	rpl32	-2382.1	32.23
B12	6	3	rpl32	-2448.99	-13.6946
B12	6	4	rpl32	-2434.14	22.1225
B12	6	5	rpl32	-2472.74	4.48477
B12	6	6	rpl32	-2496.02	2.16125
B12	6	7	rpl32	-2524.55	-5.39812
B12	6	8	rpl32	-2545.39	-5.2795
B12	6	9	rpl32	-2572.28	-11.2087
B12	6	10	rpl32	-2580.56	1.47604
B12	6	11	rpl32	-2608.46	-5.46223
B12	6	12	rpl32	-2618.96	5.00111
B12	6	13	rpl32	-2647.17	-2.24966
B12	6	14	rpl32	-2657.84	8.04717
B12	6	15	rpl32	-2694.15	-7.29515
B12	6	16	rpl32	-2691.78	16.0317
B12	6	17	rpl32	-2684.32	44.454
B12	6	18	rpl32	-2661.6	88.1425
B12	6	19	rpl32	-2624.37	146.33
B12	6	20	rpl32	-2527.8	263.867
B12	6	21	rpl32	-2324.46	488.167
B12	6	22	rpl32	-1932.59	901.004
B12	6	23	rpl32	-1160.53	1694.02
B12	6	24	rpl32	258.728	3134.24
B12	6	25	rpl32	2795.63	5692.11
B12	6	26	rpl32	6797.89	9715.33
B12	6	27	rpl32	12306.7	15245.1
B12	6	28	rpl32	18079.1	21038.4
B12	6	29	rpl32	22481	25461.3
B12	6	30	rpl32	25450	28451.3
B12	6	31	rpl32	27996.8	31019
B12	6	32	rpl32	30030	33073.2
B12	6	33	rpl32	32077.2	35141.4
B12	6	34	rpl32	33601.9	36687
B12	6	35	rpl32	34904.8	38010.9
B12	6	36	rpl32	35969.6	39096.7
B12	6	37	rpl32	36994.2	40142.2
B12	6	38	rpl32	37957.9	41126.9
B12	6	39	rpl32	38691.4	41881.3
B12	6	40	rpl32	39356.3	42567.2
B12	6	41	rpl32	39954.4	43186.3
B12	6	42	rpl32	40505.2	43758.1
B12	6	43	rpl32	40979.9	44253.8
B12	6	44	rpl32	41392.9	44687.7
B12	6	45	rpl32	41883.4	45199.1
B12	6	46	rpl32	42289.2	45625.9
B12	6	47	rpl32	42584.9	45942.6
B12	6	48	rpl32	42976.5	46355.1
B12	6	49	rpl32	43292	46691.6
B12	6	50	rpl32	43563.2	46983.8
C1	1	1
C1	1	2
C1	1	3
C1	1	4
C1	1	5
C1	1	6
C1	1	7
C1	1	8
C1	1	9
C1	1	10
C1	1	11
C1	1	12
C1	1	13
C1	1	14
C1	1	15
C1	1	16
C1	1	17
C1	1	18
C1	1	19
C1	1	20
C1	1	21
C1	1	22
C1	1	23
C1	1	24
C1	1	25
C1	1	26
C1	1	27
C1	1	28
C1	1	29
C1	1	30
C1	1	31
C1	1	32
C1	1	33
C1	1	34
C1	1	35
C1	1	36
C1	1	37
C1	1	38
C1	1	39
C1	1	40
C1	1	41
C1	1	42
C1	1	43
C1	1	44
C1	1	45
C1	1	46
C1	1	47
C1	1	48
C1	1	49
C1	1	50
C2	1	1	prosalpha1	-2687.4	124.824
C2	1	2	prosalpha1	-2797.89	24.2313
C2	1	3	prosalpha1	-2820.16	11.8558
C2	1	4	prosalpha1	-2852.26	-10.3516
C2	1	5	prosalpha1	-2860.76	-8.95951
C2	1	6	prosalpha1	-2837.54	24.1619
C2	1	7	prosalpha1	-2861.34	10.2554
C2	1	8	prosalpha1	-2885.74	-4.25724
C2	1	9	prosalpha1	-2909.85	-18.4696
C2	1	10	prosalpha1	-2897.27	4.00138
C2	1	11	prosalpha1	-2932.37	-21.1971
C2	1	12	prosalpha1	-2940.16	-19.096
C2	1	13	prosalpha1	-2916.35	14.6092
C2	1	14	prosalpha1	-2941.44	-0.58953
C2	1	15	prosalpha1	-2936.96	13.7884
C2	1	16	prosalpha1	-2956.4	4.24844
C2	1	17	prosalpha1	-2964.37	6.16571
C2	1	18	prosalpha1	-2956.99	23.4404
C2	1	19	prosalpha1	-2950.26	40.0637
C2	1	20	prosalpha1	-2916.82	83.4058
C2	1	21	prosalpha1	-2869.9	140.216
C2	1	22	prosalpha1	-2688.34	331.671
C2	1	23	prosalpha1	-2344.28	685.627
C2	1	24	prosalpha1	-1625.9	1413.9
C2	1	25	prosalpha1	-291.354	2758.34
C2	1	26	prosalpha1	2034.09	5093.68
C2	1	27	prosalpha1	5988.99	9058.48
C2	1	28	prosalpha1	11996.3	15075.7
C2	1	29	prosalpha1	19032.9	22122.2
C2	1	30	prosalpha1	25377.6	28476.7
C2	1	31	prosalpha1	30785	33894
C2	1	32	prosalpha1	35431.6	38550.5
C2	1	33	prosalpha1	39179.8	42308.6
C2	1	34	prosalpha1	42545.5	45684.2
C2	1	35	prosalpha1	45164.7	48313.3
C2	1	36	prosalpha1	47586.1	50744.7
C2	1	37	prosalpha1	49570.3	52738.8
C2	1	38	prosalpha1	51322.4	54500.7
C2	1	39	prosalpha1	52863.4	56051.6
C2	1	40	prosalpha1	54214.7	57412.8
C2	1	41	prosalpha1	55435.8	58643.8
C2	1	42	prosalpha1	56444.9	59662.9
C2	1	43	prosalpha1	57425.6	60653.4
C2	1	44	prosalpha1	58162.5	61400.2
C2	1	45	prosalpha1	59408.5	62656.1
C2	1	46	prosalpha1	59969.2	63226.7
C2	1	47	prosalpha1	60541.5	63808.8
C2	1	48	prosalpha1	61325	64602.3
C2	1	49	prosalpha1	61910.8	65198
C2	1	50	prosalpha1	62254.7	65551.8
C3	2	1
C3	2	2
C3	2	3
C3	2	4
C3	2	5
C3	2	6
C3	2	7
C3	2	8
C3	2	9
C3	2	10
C3	2	11
C3	2	12
C3	2	13
C3	2	14
C3	2	15
C3	2	16
C3	2	17
C3	2	18
C3	2	19
C3	2	20
C3	2	21
C3	2	22
C3	2	23
C3	2	24
C3	2	25
C3	2	26
C3	2	27
C3	2	28
C3	2	29
C3	2	30
C3	2	31
C3	2	32
C3	2	33
C3	2	34
C3	2	35
C3	2	36
C3	2	37
C3	2	38
C3	2	39
C3	2	40
C3	2	41
C3	2	42
C3	2	43
C3	2	44
C3	2	45
C3	2	46
C3	2	47
C3	2	48
C3	2	49
C3	2	50
C4	2	1
C4	2	2
C4	2	3
C4	2	4
C4	2	5
C4	2	6
C4	2	7
C4	2	8
C4	2	9
C4	2	10
C4	2	11
C4	2	12
C4	2	13
C4	2	14
C4	2	15
C4	2	16
C4	2	17
C4	2	18
C4	2	19
C4	2	20
C4	2	21
C4	2	22
C4	2	23
C4	2	24
C4	2	25
C4	2	26
C4	2	27
C4	2	28
C4	2	29
C4	2	30
C4	2	31
C4	2	32
C4	2	33
C4	2	34
C4	2	35
C4	2	36
C4	2	37
C4	2	38
C4	2	39
C4	2	40
C4	2	41
C4	2	42
C4	2	43
C4	2	44
C4	2	45
C4	2	46
C4	2	47
C4	2	48
C4	2	49
C4	2	50
C5	3	1	rpl32	388.899	382.405
C5	3	2	rpl32	103.122	137.531
C5	3	3	rpl32	-0.437813	74.874
C5	3	4	rpl32	-88.4479	27.7668
C5	3	5	rpl32	-186.635	-29.5179
C5	3	6	rpl32	-227.152	-29.1319
C5	3	7	rpl32	-271.301	-32.3779
C5	3	8	rpl32	-323.789	-43.9635
C5	3	9	rpl32	-306.023	14.7059
C5	3	10	rpl32	-395.229	-33.5979
C5	3	11	rpl32	-421.919	-19.385
C5	3	12	rpl32	-453.713	-10.2754
C5	3	13	rpl32	-456.911	27.4294
C5	3	14	rpl32	-471.769	53.4735
C5	3	15	rpl32	-514.068	52.0778
C5	3	16	rpl32	-494.868	112.18
C5	3	17	rpl32	-470.67	177.281
C5	3	18	rpl32	-408.519	280.336
C5	3	19	rpl32	-228.763	500.994
C5	3	20	rpl32	128.096	898.756
C5	3	21	rpl32	801.716	1613.28
C5	3	22	rpl32	2148.68	3001.14
C5	3	23	rpl32	4597.81	5491.18
C5	3	24	rpl32	8835.08	9769.35
C5	3	25	rpl32	15412.7	16387.9
C5	3	26	rpl32	24012.7	25028.8
C5	3	27	rpl32	31536.6	32593.6
C5	3	28	rpl32	36286.6	37384.5
C5	3	29	rpl32	40312.5	41451.3
C5	3	30	rpl32	43952	45131.7
C5	3	31	rpl32	47068.4	48289
C5	3	32	rpl32	49633.4	50894.9
C5	3	33	rpl32	51842.2	53144.6
C5	3	34	rpl32	53901.6	55244.9
C5	3	35	rpl32	55531.3	56915.5
C5	3	36	rpl32	57162.9	58588.1
C5	3	37	rpl32	58151.1	59617.1
C5	3	38	rpl32	59223.5	60730.4
C5	3	39	rpl32	60335	61882.8
C5	3	40	rpl32	61141	62729.7
C5	3	41	rpl32	61896.8	63526.4
C5	3	42	rpl32	62612.7	64283.3
C5	3	43	rpl32	63329.5	65040.9
C5	3	44	rpl32	63719.5	65471.8
C5	3	45	rpl32	64355.1	66148.3
C5	3	46	rpl32	65026.5	66860.6
C5	3	47	rpl32	65431	67306
C5	3	48	rpl32	65844.1	67760.1
C5	3	49	rpl32	66308.4	68265.3
C5	3	50	rpl32	66480.8	68478.5
C6	3	1	rpl32	196.195	241.306
C6	3	2	rpl32	26.3678	97.4424
C6	3	3	rpl32	-60.4032	36.6353
C6	3	4	rpl32	-120.598	2.40454
C6	3	5	rpl32	-151.661	-2.69495
C6	3	6	rpl32	-168.976	5.95411
C6	3	7	rpl32	-239.005	-38.1109
C6	3	8	rpl32	-235	-8.14186
C6	3	9	rpl32	-250.695	2.12666
C6	3	10	rpl32	-301.855	-23.0689
C6	3	11	rpl32	-306.098	-1.34854
C6	3	12	rpl32	-346.805	-16.0913
C6	3	13	rpl32	-347.093	9.58444
C6	3	14	rpl32	-376.388	6.25342
C6	3	15	rpl32	-382.107	26.498
C6	3	16	rpl32	-384.3	50.2684
C6	3	17	rpl32	-354.883	105.65
C6	3	18	rpl32	-280.265	206.232
C6	3	19	rpl32	-122.994	389.466
C6	3	20	rpl32	205.998	744.423
C6	3	21	rpl32	841.092	1405.48
C6	3	22	rpl32	2061.23	2651.58
C6	3	23	rpl32	4377.48	4993.8
C6	3	24	rpl32	8366.2	9008.48
C6	3	25	rpl32	14571	15239.2
C6	3	26	rpl32	22827.9	23522.1
C6	3	27	rpl32	30085.9	30806
C6	3	28	rpl32	34675.9	35422
C6	3	29	rpl32	38541.3	39313.4
C6	3	30	rpl32	42070.6	42868.7
C6	3	31	rpl32	45036.6	45860.7
C6	3	32	rpl32	47558.8	48408.8
C6	3	33	rpl32	49638.9	50514.9
C6	3	34	rpl32	51506.1	52408.1
C6	3	35	rpl32	53079.9	54007.8
C6	3	36	rpl32	54491.4	55445.3
C6	3	37	rpl32	55650.6	56630.4
C6	3	38	rpl32	56763.9	57769.7
C6	3	39	rpl32	57735.8	58767.5
C6	3	40	rpl32	58522.4	59580.1
C6	3	41	rpl32	59229.4	60313.1
C6	3	42	rpl32	59851.6	60961.2
C6	3	43	rpl32	60515	61650.6
C6	3	44	rpl32	61031.4	62193
C6	3	45	rpl32	61690	62877.6
C6	3	46	rpl32	62102.7	63316.2
C6	3	47	rpl32	62453.5	63693
C6	3	48	rpl32	63020.7	64286.1
C6	3	49	rpl32	63281.7	64573.1
C6	3	50	rpl32	63571.4	64888.7
C7	4	1	prosalpha1	-1555.31	279.818
C7	4	2	prosalpha1	-1725.15	140.079
C7	4	3	prosalpha1	-1818.16	77.1663
C7	4	4	prosalpha1	-1914.62	10.8103
C7	4	5	prosalpha1	-1980.81	-25.2762
C7	4	6	prosalpha1	-1987.91	-2.2747
C7	4	7	prosalpha1	-2048.89	-33.1564
C7	4	8	prosalpha1	-2052.37	-6.53216
C7	4	9	prosalpha1	-2080.47	-4.53223
C7	4	10	prosalpha1	-2139.79	-33.7486
C7	4	11	prosalpha1	-2143.7	-7.55141
C7	4	12	prosalpha1	-2183.2	-16.9582
C7	4	13	prosalpha1	-2235.21	-38.8631
C7	4	14	prosalpha1	-2240.18	-13.7264
C7	4	15	prosalpha1	-2214.41	42.147
C7	4	16	prosalpha1	-2273.89	12.7629
C7	4	17	prosalpha1	-2277.02	39.7328
C7	4	18	prosalpha1	-2285.43	61.4247
C7	4	19	prosalpha1	-2279.48	97.4844
C7	4	20	prosalpha1	-2258.31	148.753
C7	4	21	prosalpha1	-2221.99	215.176
C7	4	22	prosalpha1	-2102.24	365.025
C7	4	23	prosalpha1	-1913.46	583.904
C7	4	24	prosalpha1	-1480.62	1046.85
C7	4	25	prosalpha1	-639.072	1918.5
C7	4	26	prosalpha1	954.12	3541.79
C7	4	27	prosalpha1	3756.53	6374.31
C7	4	28	prosalpha1	8304.25	10952.1
C7	4	29	prosalpha1	14496.8	17174.8
C7	4	30	prosalpha1	20614.1	23322.2
C7	4	31	prosalpha1	26042.4	28780.6
C7	4	32	prosalpha1	30550.4	33318.7
C7	4	33	prosalpha1	34090.7	36889.1
C7	4	34	prosalpha1	37278.6	40107.1
C7	4	35	prosalpha1	39804.3	42662.9
C7	4	36	prosalpha1	42020.4	44909
C7	4	37	prosalpha1	43671.3	46590.1
C7	4	38	prosalpha1	45250.1	48199
C7	4	39	prosalpha1	46519.9	49498.9
C7	4	40	prosalpha1	47782.4	50791.5
C7	4	41	prosalpha1	49122.2	52161.4
C7	4	42	prosalpha1	49745.1	52814.4
C7	4	43	prosalpha1	50830.3	53929.8
C7	4	44	prosalpha1	51327.4	54456.9
C7	4	45	prosalpha1	52120.3	55279.9
C7	4	46	prosalpha1	52785.6	55975.3
C7	4	47	prosalpha1	53295.6	56515.4
C7	4	48	prosalpha1	53608.7	56858.6
C7	4	49	prosalpha1	54214.7	57494.7
C7	4	50	prosalpha1	54618.6	57928.7
C8	4	1	prosalpha1	-1082.92	273.75
C8	4	2	prosalpha1	-1274.85	108.043
C8	4	3	prosalpha1	-1363.05	46.0768
C8	4	4	prosalpha1	-1412.11	23.2375
C8	4	5	prosalpha1	-1488.38	-26.7966
C8	4	6	prosalpha1	-1500.3	-12.4959
C8	4	7	prosalpha1	-1534.59	-20.5567
C8	4	8	prosalpha1	-1541.34	-1.07937
C8	4	9	prosalpha1	-1571.81	-5.31985
C8	4	10	prosalpha1	-1600.02	-7.3013
C8	4	11	prosalpha1	-1630.38	-11.4349
C8	4	12	prosalpha1	-1656.61	-11.4307
C8	4	13	prosalpha1	-1690.14	-18.729
C8	4	14	prosalpha1	-1700	-2.36174
C8	4	15	prosalpha1	-1711.35	12.5164
C8	4	16	prosalpha1	-1746.56	3.53144
C8	4	17	prosalpha1	-1744.18	32.1439
C8	4	18	prosalpha1	-1760.6	41.9471
C8	4	19	prosalpha1	-1743.34	85.4407
C8	4	20	prosalpha1	-1732.28	122.729
C8	4	21	prosalpha1	-1674	207.231
C8	4	22	prosalpha1	-1531.08	376.378
C8	4	23	prosalpha1	-1282.81	650.885
C8	4	24	prosalpha1	-744.424	1215.49
C8	4	25	prosalpha1	283.072	2269.22
C8	4	26	prosalpha1	2229.32	4241.7
C8	4	27	prosalpha1	5588.2	7626.8
C8	4	28	prosalpha1	10988.7	13053.5
C8	4	29	prosalpha1	18283.9	20375
C8	4	30	prosalpha1	25325.2	27442.5
C8	4	31	prosalpha1	31451.8	33595.4
C8	4	32	prosalpha1	36818.7	38988.4
C8	4	33	prosalpha1	40807	43002.9
C8	4	34	prosalpha1	44494.4	46716.6
C8	4	35	prosalpha1	47401.8	49650.2
C8	4	36	prosalpha1	50093.7	52368.4
C8	4	37	prosalpha1	52036.3	54337.2
C8	4	38	prosalpha1	53967.9	56295
C8	4	39	prosalpha1	55425.1	57778.4
C8	4	40	prosalpha1	56985.9	59365.4
C8	4	41	prosalpha1	58398.8	60804.6
C8	4	42	prosalpha1	59305.8	61737.8
C8	4	43	prosalpha1	60410.5	62868.8
C8	4	44	prosalpha1	61216.6	63701.1
C8	4	45	prosalpha1	61958.3	64469
C8	4	46	prosalpha1	62701.5	65238.4
C8	4	47	prosalpha1	63493.6	66056.8
C8	4	48	prosalpha1	63951.3	66540.7
C8	4	49	prosalpha1	64775	67390.6
C8	4	50	prosalpha1	65234.3	67876.2
C9	5	1
C9	5	2
C9	5	3
C9	5	4
C9	5	5
C9	5	6
C9	5	7
C9	5	8
C9	5	9
C9	5	10
C9	5	11
C9	5	12
C9	5	13
C9	5	14
C9	5	15
C9	5	16
C9	5	17
C9	5	18
C9	5	19
C9	5	20
C9	5	21
C9	5	22
C9	5	23
C9	5	24
C9	5	25
C9	5	26
C9	5	27
C9	5	28
C9	5	29
C9	5	30
C9	5	31
C9	5	32
C9	5	33
C9	5	34
C9	5	35
C9	5	36
C9	5	37
C9	5	38
C9	5	39
C9	5	40
C9	5	41
C9	5	42
C9	5	43
C9	5	44
C9	5	45
C9	5	46
C9	5	47
C9	5	48
C9	5	49
C9	5	50
C10	5	1
C10	5	2
C10	5	3
C10	5	4
C10	5	5
C10	5	6
C10	5	7
C10	5	8
C10	5	9
C10	5	10
C10	5	11
C10	5	12
C10	5	13
C10	5	14
C10	5	15
C10	5	16
C10	5	17
C10	5	18
C10	5	19
C10	5	20
C10	5	21
C10	5	22
C10	5	23
C10	5	24
C10	5	25
C10	5	26
C10	5	27
C10	5	28
C10	5	29
C10	5	30
C10	5	31
C10	5	32
C10	5	33
C10	5	34
C10	5	35
C10	5	36
C10	5	37
C10	5	38
C10	5	39
C10	5	40
C10	5	41
C10	5	42
C10	5	43
C10	5	44
C10	5	45
C10	5	46
C10	5	47
C10	5	48
C10	5	49
C10	5	50
C11	6	1	rpl32	-1131.57	462.055
C11	6	2	rpl32	-1421.21	207.196
C11	6	3	rpl32	-1568.49	94.6914
C11	6	4	rpl32	-1657.15	40.8081
C11	6	5	rpl32	-1728.81	3.9293
C11	6	6	rpl32	-1789.04	-21.5264
C11	6	7	rpl32	-1832.2	-29.9064
C11	6	8	rpl32	-1881.5	-44.4264
C11	6	9	rpl32	-1923.46	-51.6101
C11	6	10	rpl32	-1943.49	-36.8602
C11	6	11	rpl32	-1973.54	-32.1335
C11	6	12	rpl32	-1995.95	-19.7656
C11	6	13	rpl32	-2017.14	-6.18195
C11	6	14	rpl32	-2053.06	-7.32232
C11	6	15	rpl32	-2074.96	5.55073
C11	6	16	rpl32	-2084.81	30.4804
C11	6	17	rpl32	-2075.79	74.2729
C11	6	18	rpl32	-2089.8	95.0444
C11	6	19	rpl32	-2029.25	190.369
C11	6	20	rpl32	-1932.82	321.58
C11	6	21	rpl32	-1727.02	562.152
C11	6	22	rpl32	-1301.87	1022.09
C11	6	23	rpl32	-460.759	1897.97
C11	6	24	rpl32	997.485	3390.99
C11	6	25	rpl32	3629.71	6058
C11	6	26	rpl32	7766.72	10229.8
C11	6	27	rpl32	13371.2	15869
C11	6	28	rpl32	19280.4	21813
C11	6	29	rpl32	23589.2	26156.6
C11	6	30	rpl32	26627.9	29230
C11	6	31	rpl32	29245.9	31882.8
C11	6	32	rpl32	31148.5	33820.2
C11	6	33	rpl32	33192.6	35899.1
C11	6	34	rpl32	34773.1	37514.4
C11	6	35	rpl32	36170.9	38946.9
C11	6	36	rpl32	37243.1	40054
C11	6	37	rpl32	38336.5	41182.1
C11	6	38	rpl32	39094.4	41974.8
C11	6	39	rpl32	39918.2	42833.3
C11	6	40	rpl32	40624.8	43574.7
C11	6	41	rpl32	41161.4	44146.1
C11	6	42	rpl32	41800.4	44819.9
C11	6	43	rpl32	42282.6	45336.9
C11	6	44	rpl32	42442.2	45531.3
C11	6	45	rpl32	43090.7	46214.5
C11	6	46	rpl32	43331.1	46489.7
C11	6	47	rpl32	43755.1	46948.5
C11	6	48	rpl32	44156.6	47384.8
C11	6	49	rpl32	44387.5	47650.4
C11	6	50	rpl32	44395.5	47693.2
C12	6	1	rpl32	-3909.86	166.266
C12	6	2	rpl32	-4029.39	60.8239
C12	6	3	rpl32	-4082.41	21.8896
C12	6	4	rpl32	-4108	10.3881
C12	6	5	rpl32	-4126.95	5.5243
C12	6	6	rpl32	-4141.36	5.203
C12	6	7	rpl32	-4189.51	-28.8619
C12	6	8	rpl32	-4180.46	-5.73256
C12	6	9	rpl32	-4217.85	-29.0348
C12	6	10	rpl32	-4191.9	11.0101
C12	6	11	rpl32	-4212.23	4.75764
C12	6	12	rpl32	-4237.93	-6.8537
C12	6	13	rpl32	-4260.06	-14.8952
C12	6	14	rpl32	-4263.07	-3.81466
C12	6	15	rpl32	-4270.71	2.6243
C12	6	16	rpl32	-4285.53	1.89577
C12	6	17	rpl32	-4275.61	25.9002
C12	6	18	rpl32	-4285.07	30.5237
C12	6	19	rpl32	-4240.44	89.2395
C12	6	20	rpl32	-4186.27	157.502
C12	6	21	rpl32	-3997.2	360.661
C12	6	22	rpl32	-3671.1	700.839
C12	6	23	rpl32	-3067.39	1318.64
C12	6	24	rpl32	-1935.91	2464.2
C12	6	25	rpl32	121.276	4535.48
C12	6	26	rpl32	3357.01	7785.3
C12	6	27	rpl32	7788.33	12230.7
C12	6	28	rpl32	12638.8	17095.2
C12	6	29	rpl32	16516.6	20987.1
C12	6	30	rpl32	20172.4	24657.1
C12	6	31	rpl32	22964.3	27463
C12	6	32	rpl32	25507.9	30020.7
C12	6	33	rpl32	28273.2	32800.1
C12	6	34	rpl32	30397.9	34938.9
C12	6	35	rpl32	31990.9	36546
C12	6	36	rpl32	33089.5	37658.6
C12	6	37	rpl32	34181.5	38764.8
C12	6	38	rpl32	34952.6	39549.9
C12	6	39	rpl32	35716.1	40327.5
C12	6	40	rpl32	36353.3	40978.8
C12	6	41	rpl32	36855.3	41494.9
C12	6	42	rpl32	37449	42102.6
C12	6	43	rpl32	37958.6	42626.3
C12	6	44	rpl32	38315.2	42997
C12	6	45	rpl32	38956.9	43652.8
C12	6	46	rpl32	39358.1	44068.1
C12	6	47	rpl32	39467.1	44191.2
C12	6	48	rpl32	39957.2	44695.4
C12	6	49	rpl32	40168.3	44920.5
C12	6	50	rpl32	40528.6	45294.9
D1	1	1	Cry_1	-2718.17	40.2064
D1	1	2	Cry_1	-2748.15	27.5723
D1	1	3	Cry_1	-2766.26	26.8076
D1	1	4	Cry_1	-2817.46	-7.03676
D1	1	5	Cry_1	-2848.26	-20.4927
D1	1	6	Cry_1	-2850.27	-5.15118
D1	1	7	Cry_1	-2856.63	5.8397
D1	1	8	Cry_1	-2878.86	0.959979
D1	1	9	Cry_1	-2907.32	-10.1507
D1	1	10	Cry_1	-2920.22	-5.70083
D1	1	11	Cry_1	-2932.09	-0.219712
D1	1	12	Cry_1	-2929.23	19.9877
D1	1	13	Cry_1	-2968.47	-1.90933
D1	1	14	Cry_1	-2990.26	-6.35009
D1	1	15	Cry_1	-3000.62	0.640309
D1	1	16	Cry_1	-3011.13	7.48031
D1	1	17	Cry_1	-3046.93	-10.9648
D1	1	18	Cry_1	-3048.66	4.64885
D1	1	19	Cry_1	-3069.05	1.61166
D1	1	20	Cry_1	-3076.1	11.9082
D1	1	21	Cry_1	-3075.75	29.6134
D1	1	22	Cry_1	-3066.88	55.8324
D1	1	23	Cry_1	-3061.04	79.0137
D1	1	24	Cry_1	-3022.29	135.113
D1	1	25	Cry_1	-2959.7	215.056
D1	1	26	Cry_1	-2817.19	374.919
D1	1	27	Cry_1	-2487.39	722.064
D1	1	28	Cry_1	-1880.09	1346.72
D1	1	29	Cry_1	-697.108	2547.05
D1	1	30	Cry_1	1443.52	4705.03
D1	1	31	Cry_1	5148.44	8427.3
D1	1	32	Cry_1	10605.4	13901.6
D1	1	33	Cry_1	16856.5	20170.1
D1	1	34	Cry_1	22780.7	26111.6
D1	1	35	Cry_1	27540.7	30889
D1	1	36	Cry_1	31468.2	34833.8
D1	1	37	Cry_1	34661.5	38044.5
D1	1	38	Cry_1	37175.8	40576.1
D1	1	39	Cry_1	39361.5	42779.2
D1	1	40	Cry_1	41236.2	44671.2
D1	1	41	Cry_1	43075.8	46528.2
D1	1	42	Cry_1	44079.4	47549.1
D1	1	43	Cry_1	45329.2	48816.2
D1	1	44	Cry_1	46226	49730.4
D1	1	45	Cry_1	47575.2	51097
D1	1	46	Cry_1	47945.1	51484.2
D1	1	47	Cry_1	48799.4	52355.8
D1	1	48	Cry_1	49283.9	52857.6
D1	1	49	Cry_1	49974	53565.1
D1	1	50	Cry_1	50469.5	54078
D2	1	1	Cry_1	-1924.12	319.539
D2	1	2	Cry_1	-2116.96	145.451
D2	1	3	Cry_1	-2208.87	72.3071
D2	1	4	Cry_1	-2276.9	23.0298
D2	1	5	Cry_1	-2301.74	16.9583
D2	1	6	Cry_1	-2326.5	10.9547
D2	1	7	Cry_1	-2381.5	-25.2831
D2	1	8	Cry_1	-2393.39	-18.4134
D2	1	9	Cry_1	-2425.46	-31.7254
D2	1	10	Cry_1	-2455.32	-42.8279
D2	1	11	Cry_1	-2464.83	-33.5812
D2	1	12	Cry_1	-2475.29	-25.277
D2	1	13	Cry_1	-2491.77	-22.9984
D2	1	14	Cry_1	-2498.39	-10.8575
D2	1	15	Cry_1	-2514.06	-7.77324
D2	1	16	Cry_1	-2512.34	12.7129
D2	1	17	Cry_1	-2548.16	-4.35153
D2	1	18	Cry_1	-2555.1	7.46589
D2	1	19	Cry_1	-2543.15	38.1783
D2	1	20	Cry_1	-2558.61	41.4816
D2	1	21	Cry_1	-2571.68	47.1723
D2	1	22	Cry_1	-2552.64	84.9685
D2	1	23	Cry_1	-2546.32	110.05
D2	1	24	Cry_1	-2524.59	150.535
D2	1	25	Cry_1	-2439.51	254.381
D2	1	26	Cry_1	-2242.06	470.594
D2	1	27	Cry_1	-1913.2	818.208
D2	1	28	Cry_1	-1243.73	1506.44
D2	1	29	Cry_1	67.6938	2836.62
D2	1	30	Cry_1	2385.93	5173.62
D2	1	31	Cry_1	6488.67	9295.12
D2	1	32	Cry_1	12692.9	15518.1
D2	1	33	Cry_1	19974.6	22818.6
D2	1	34	Cry_1	27093.7	29956.5
D2	1	35	Cry_1	32733.7	35615.2
D2	1	36	Cry_1	37402.5	40302.7
D2	1	37	Cry_1	41212.7	44131.7
D2	1	38	Cry_1	44392.7	47330.5
D2	1	39	Cry_1	46958.7	49915.3
D2	1	40	Cry_1	49341.9	52317.1
D2	1	41	Cry_1	51280.3	54274.3
D2	1	42	Cry_1	52756.8	55769.6
D2	1	43	Cry_1	54172.8	57204.4
D2	1	44	Cry_1	55118.9	58169.2
D2	1	45	Cry_1	56387.2	59456.2
D2	1	46	Cry_1	57384.9	60472.7
D2	1	47	Cry_1	58105.5	61212.1
D2	1	48	Cry_1	58987.5	62112.9
D2	1	49	Cry_1	59668	62812.1
D2	1	50	Cry_1	60211	63373.9
D3	2	1	Cry_2	-2281.87	344.777
D3	2	2	Cry_2	-2497.5	154.308
D3	2	3	Cry_2	-2593.58	83.3965
D3	2	4	Cry_2	-2680.56	21.5737
D3	2	5	Cry_2	-2743.7	-16.4084
D3	2	6	Cry_2	-2754.92	-2.46071
D3	2	7	Cry_2	-2809.7	-32.0839
D3	2	8	Cry_2	-2830.78	-27.999
D3	2	9	Cry_2	-2842.78	-14.8414
D3	2	10	Cry_2	-2862.75	-9.64814
D3	2	11	Cry_2	-2907.37	-29.1033
D3	2	12	Cry_2	-2929.25	-25.8217
D3	2	13	Cry_2	-2938.84	-10.253
D3	2	14	Cry_2	-2960.26	-6.51234
D3	2	15	Cry_2	-2990.02	-11.1113
D3	2	16	Cry_2	-2988.15	15.9181
D3	2	17	Cry_2	-3017.15	12.0845
D3	2	18	Cry_2	-3042.22	12.1786
D3	2	19	Cry_2	-3038.46	41.0916
D3	2	20	Cry_2	-3040.75	63.9677
D3	2	21	Cry_2	-3040.64	89.2425
D3	2	22	Cry_2	-3038.35	116.688
D3	2	23	Cry_2	-3009.85	170.348
D3	2	24	Cry_2	-2993.09	212.271
D3	2	25	Cry_2	-2906.4	324.124
D3	2	26	Cry_2	-2708.21	547.475
D3	2	27	Cry_2	-2314.2	966.649
D3	2	28	Cry_2	-1608.89	1697.12
D3	2	29	Cry_2	-229.605	3101.57
D3	2	30	Cry_2	2174.14	5530.47
D3	2	31	Cry_2	6176.96	9558.46
D3	2	32	Cry_2	12112.8	15519.4
D3	2	33	Cry_2	19008.7	22440.5
D3	2	34	Cry_2	26053.2	29510.2
D3	2	35	Cry_2	31563.4	35045.5
D3	2	36	Cry_2	35995.6	39502.9
D3	2	37	Cry_2	38953	42485.5
D3	2	38	Cry_2	41610.9	45168.5
D3	2	39	Cry_2	43518.4	47101.2
D3	2	40	Cry_2	45151.7	48759.6
D3	2	41	Cry_2	46591.2	50224.4
D3	2	42	Cry_2	47607	51265.3
D3	2	43	Cry_2	48502.1	52185.6
D3	2	44	Cry_2	49344.4	53053
D3	2	45	Cry_2	49988.5	53722.3
D3	2	46	Cry_2	50633.8	54392.7
D3	2	47	Cry_2	51132.7	54916.8
D3	2	48	Cry_2	51574.5	55383.7
D3	2	49	Cry_2	52081.4	55915.8
D3	2	50	Cry_2	52575.7	56435.3
D4	2	1	Cry_2	-2037.77	275.344
D4	2	2	Cry_2	-2189.03	151.626
D4	2	3	Cry_2	-2247.37	120.817
D4	2	4	Cry_2	-2357.59	38.1227
D4	2	5	Cry_2	-2422.47	0.779521
D4	2	6	Cry_2	-2426.78	24.0052
D4	2	7	Cry_2	-2516.7	-38.3854
D4	2	8	Cry_2	-2507.98	-2.13632
D4	2	9	Cry_2	-2541.28	-7.89627
D4	2	10	Cry_2	-2622.33	-61.4111
D4	2	11	Cry_2	-2633.27	-44.8202
D4	2	12	Cry_2	-2666.94	-50.9588
D4	2	13	Cry_2	-2699.02	-55.5093
D4	2	14	Cry_2	-2696.72	-25.675
D4	2	15	Cry_2	-2734.34	-35.7633
D4	2	16	Cry_2	-2744.13	-18.0169
D4	2	17	Cry_2	-2761.18	-7.5413
D4	2	18	Cry_2	-2775.2	5.97219
D4	2	19	Cry_2	-2802.44	6.26498
D4	2	20	Cry_2	-2800.03	36.2096
D4	2	21	Cry_2	-2808.91	54.8601
D4	2	22	Cry_2	-2830.22	61.0833
D4	2	23	Cry_2	-2845.69	73.1507
D4	2	24	Cry_2	-2799.83	146.54
D4	2	25	Cry_2	-2774.39	199.511
D4	2	26	Cry_2	-2612.08	389.359
D4	2	27	Cry_2	-2374.65	654.319
D4	2	28	Cry_2	-1868.18	1188.32
D4	2	29	Cry_2	-891.349	2192.69
D4	2	30	Cry_2	877.572	3989.14
D4	2	31	Cry_2	4013.43	7152.54
D4	2	32	Cry_2	9186.8	12353.4
D4	2	33	Cry_2	16278.1	19472.3
D4	2	34	Cry_2	24753	27974.7
D4	2	35	Cry_2	32666.2	35915.4
D4	2	36	Cry_2	39243.6	42520.3
D4	2	37	Cry_2	43596.5	46900.8
D4	2	38	Cry_2	47535.5	50867.3
D4	2	39	Cry_2	50076.3	53435.7
D4	2	40	Cry_2	52272.9	55659.8
D4	2	41	Cry_2	54197.1	57611.6
D4	2	42	Cry_2	55610.3	59052.3
D4	2	43	Cry_2	57097.9	60567.4
[truncated: 2,807 more rows]

## Sheet: Technical Analysis Result
Block Type	96well
Chemistry	SYBR_GREEN
Experiment File Name	C:\Applied Biosystems\StepOne Software v2.3\experiments\Experiment_1.eds
Experiment Run End Time	2008-04-03 05:27:23 AM MSD
Instrument Type	steponeplus
Passive Reference
Sample Name	Target Name	Task	RQ	RQ Min	RQ Max	Cт Mean	ΔCт Mean	ΔCт SE	ΔΔCт
cDNA	prosalpha1	UNKNOWN
cDNA	Totc1	UNKNOWN
cDNA	rpl32	UNKNOWN
cDNA	Cry_1	UNKNOWN
cDNA	EF1	UNKNOWN
cDNA	Snp42DE	UNKNOWN
CS	prosalpha1	UNKNOWN	1	0.934534	1.07005	26.9175	0.858029	0.0431807	0
CS	Totc1	UNKNOWN
CS	rpl32	UNKNOWN				23.222
agn	prosalpha1	UNKNOWN	0.867053	0.674607	1.1144	27.3742	1.06384	0.1625	0.205809
agn	Totc1	UNKNOWN
agn	rpl32	UNKNOWN				25.0618
CS	Cry_1	UNKNOWN	1	0.805723	1.24112	30.8821	4.82257	0.139868	0
CS	Cry_2	UNKNOWN	1	0.831971	1.20196	31.1605	5.10103	0.11911	0
CS	Snp42DE	UNKNOWN	1	0.872245	1.14647	32.7053	6.64581	0.0871708	0
agn	Cry_1	UNKNOWN	11.1358	8.6228	14.3813	27.6558	1.34543	0.1656	-3.47714
agn	Cry_2	UNKNOWN	6.97423	5.43133	8.95542	28.6094	2.299	0.161896	-2.80203
agn	Snp42DE	UNKNOWN	0.00268496	9.47556e-05	0.0760803	41.4971	15.1867	2.13272	8.54088
CS	EF1	UNKNOWN				28.897
CS	Totc2	UNKNOWN
CS	Hsp70Bbb	UNKNOWN	1	0.90875	1.10041	28.7324	2.67294	0.0619554	0
agn	EF1	UNKNOWN				27.5589
agn	Totc2	UNKNOWN
agn	Hsp70Bbb	UNKNOWN	4.39658	3.45945	5.58758	26.8469	0.53656	0.152881	-2.13638
cDNA	Cry_2	UNKNOWN
cDNA	Totc2	UNKNOWN
cDNA	Hsp70Bbb	UNKNOWN
Analysis Type	Singleplex
Endogenous Control	EF1, rpl32
RQ Min/Max Confidence Level	95.0
Reference Sample	CS

## Sheet: Melt Region Temperature Data
Block Type	96well
Chemistry	SYBR_GREEN
Experiment File Name	C:\Applied Biosystems\StepOne Software v2.3\experiments\Experiment_1.eds
Experiment Run End Time	2008-04-03 05:27:23 AM MSD
Instrument Type	steponeplus
Passive Reference
Well	Well Location	Target	Reporter Dye	Zone	Reading 1	Reading 2	Reading 3	Reading 4	Reading 5	Reading 6	Reading 7	Reading 8	Reading 9	Reading 10	Reading 11	Reading 12	Reading 13	Reading 14	Reading 15	Reading 16	Reading 17	Reading 18	Reading 19	Reading 20	Reading 21	Reading 22	Reading 23	Reading 24	Reading 25	Reading 26	Reading 27	Reading 28	Reading 29	Reading 30	Reading 31	Reading 32	Reading 33	Reading 34	Reading 35	Reading 36	Reading 37	Reading 38	Reading 39	Reading 40	Reading 41	Reading 42	Reading 43	Reading 44	Reading 45
13	B1	prosalpha1	SYBR		60.2694	60.5958	60.8984	61.194	61.4799	61.802	62.0837	62.3827	62.6706	62.9937	63.285	63.5899	63.8765	64.1928	64.4957	64.7933	65.0772	65.3864	65.6844	65.9781	66.2922	66.5778	66.8818	67.1915	67.4927	67.7969	68.0863	68.3863	68.6827	68.992	69.2883	69.5886	69.8734	70.1931	70.494	70.7906	71.0903	71.393	71.6778	71.9911	72.2679	72.5865	72.8891	73.1839	73.4911
14	B2	prosalpha1	SYBR		60.2694	60.5958	60.8984	61.194	61.4799	61.802	62.0837	62.3827	62.6706	62.9937	63.285	63.5899	63.8765	64.1928	64.4957	64.7933	65.0772	65.3864	65.6844	65.9781	66.2922	66.5778	66.8818	67.1915	67.4927	67.7969	68.0863	68.3863	68.6827	68.992	69.2883	69.5886	69.8734	70.1931	70.494	70.7906	71.0903	71.393	71.6778	71.9911	72.2679	72.5865	72.8891	73.1839	73.4911
17	B5	rpl32	SYBR		60.2741	60.592	60.8891	61.186	61.4768	61.7919	62.0814	62.3778	62.669	62.9895	63.2831	63.582	63.8701	64.1842	64.4857	64.7855	65.0786	65.3842	65.6827	65.9722	66.2893	66.57	66.8849	67.1827	67.4858	67.7888	68.0883	68.3819	68.6773	68.9883	69.2888	69.5793	69.8718	70.1892	70.4894	70.7876	71.0904	71.392	71.6785	71.9846	72.2622	72.5816	72.8801	73.1821	73.491
18	B6	rpl32	SYBR		60.2741	60.592	60.8891	61.186	61.4768	61.7919	62.0814	62.3778	62.669	62.9895	63.2831	63.582	63.8701	64.1842	64.4857	64.7855	65.0786	65.3842	65.6827	65.9722	66.2893	66.57	66.8849	67.1827	67.4858	67.7888	68.0883	68.3819	68.6773	68.9883	69.2888	69.5793	69.8718	70.1892	70.4894	70.7876	71.0904	71.392	71.6785	71.9846	72.2622	72.5816	72.8801	73.1821	73.491
19	B7	prosalpha1	SYBR		60.2682	60.5873	60.8874	61.1891	61.4724	61.7914	62.0818	62.3781	62.6724	62.9897	63.2769	63.581	63.8715	64.1866	64.487	64.7855	65.0798	65.3859	65.685	65.9765	66.2886	66.5708	66.88	67.1877	67.4872	67.7919	68.0863	68.3821	68.6806	68.9847	69.2857	69.5801	69.8712	70.1897	70.4932	70.7904	71.0928	71.39	71.6701	71.9857	72.2602	72.5792	72.8844	73.1787	73.488
20	B8	prosalpha1	SYBR		60.2682	60.5873	60.8874	61.1891	61.4724	61.7914	62.0818	62.3781	62.6724	62.9897	63.2769	63.581	63.8715	64.1866	64.487	64.7855	65.0798	65.3859	65.685	65.9765	66.2886	66.5708	66.88	67.1877	67.4872	67.7919	68.0863	68.3821	68.6806	68.9847	69.2857	69.5801	69.8712	70.1897	70.4932	70.7904	71.0928	71.39	71.6701	71.9857	72.2602	72.5792	72.8844	73.1787	73.488
23	B11	rpl32	SYBR		60.2636	60.5804	60.8788	61.1834	61.4655	61.7869	62.0769	62.3692	62.6664	62.9816	63.2742	63.5797	63.8642	64.1834	64.4821	64.7854	65.0774	65.378	65.6741	65.9711	66.2805	66.554	66.8743	67.1678	67.4792	67.7878	68.0808	68.3794	68.6713	68.9777	69.2799	69.569	69.8647	70.1842	70.488	70.7844	71.0849	71.3851	71.6667	71.9768	72.2565	72.574	72.8748	73.1723	73.4852
24	B12	rpl32	SYBR		60.2636	60.5804	60.8788	61.1834	61.4655	61.7869	62.0769	62.3692	62.6664	62.9816	63.2742	63.5797	63.8642	64.1834	64.4821	64.7854	65.0774	65.378	65.6741	65.9711	66.2805	66.554	66.8743	67.1678	67.4792	67.7878	68.0808	68.3794	68.6713	68.9777	69.2799	69.569	69.8647	70.1842	70.488	70.7844	71.0849	71.3851	71.6667	71.9768	72.2565	72.574	72.8748	73.1723	73.4852
26	C2	prosalpha1	SYBR		60.2694	60.5958	60.8984	61.194	61.4799	61.802	62.0837	62.3827	62.6706	62.9937	63.285	63.5899	63.8765	64.1928	64.4957	64.7933	65.0772	65.3864	65.6844	65.9781	66.2922	66.5778	66.8818	67.1915	67.4927	67.7969	68.0863	68.3863	68.6827	68.992	69.2883	69.5886	69.8734	70.1931	70.494	70.7906	71.0903	71.393	71.6778	71.9911	72.2679	72.5865	72.8891	73.1839	73.4911
29	C5	rpl32	SYBR		60.2741	60.592	60.8891	61.186	61.4768	61.7919	62.0814	62.3778	62.669	62.9895	63.2831	63.582	63.8701	64.1842	64.4857	64.7855	65.0786	65.3842	65.6827	65.9722	66.2893	66.57	66.8849	67.1827	67.4858	67.7888	68.0883	68.3819	68.6773	68.9883	69.2888	69.5793	69.8718	70.1892	70.4894	70.7876	71.0904	71.392	71.6785	71.9846	72.2622	72.5816	72.8801	73.1821	73.491
30	C6	rpl32	SYBR		60.2741	60.592	60.8891	61.186	61.4768	61.7919	62.0814	62.3778	62.669	62.9895	63.2831	63.582	63.8701	64.1842	64.4857	64.7855	65.0786	65.3842	65.6827	65.9722	66.2893	66.57	66.8849	67.1827	67.4858	67.7888	68.0883	68.3819	68.6773	68.9883	69.2888	69.5793	69.8718	70.1892	70.4894	70.7876	71.0904	71.392	71.6785	71.9846	72.2622	72.5816	72.8801	73.1821	73.491
31	C7	prosalpha1	SYBR		60.2682	60.5873	60.8874	61.1891	61.4724	61.7914	62.0818	62.3781	62.6724	62.9897	63.2769	63.581	63.8715	64.1866	64.487	64.7855	65.0798	65.3859	65.685	65.9765	66.2886	66.5708	66.88	67.1877	67.4872	67.7919	68.0863	68.3821	68.6806	68.9847	69.2857	69.5801	69.8712	70.1897	70.4932	70.7904	71.0928	71.39	71.6701	71.9857	72.2602	72.5792	72.8844	73.1787	73.488
32	C8	prosalpha1	SYBR		60.2682	60.5873	60.8874	61.1891	61.4724	61.7914	62.0818	62.3781	62.6724	62.9897	63.2769	63.581	63.8715	64.1866	64.487	64.7855	65.0798	65.3859	65.685	65.9765	66.2886	66.5708	66.88	67.1877	67.4872	67.7919	68.0863	68.3821	68.6806	68.9847	69.2857	69.5801	69.8712	70.1897	70.4932	70.7904	71.0928	71.39	71.6701	71.9857	72.2602	72.5792	72.8844	73.1787	73.488
35	C11	rpl32	SYBR		60.2636	60.5804	60.8788	61.1834	61.4655	61.7869	62.0769	62.3692	62.6664	62.9816	63.2742	63.5797	63.8642	64.1834	64.4821	64.7854	65.0774	65.378	65.6741	65.9711	66.2805	66.554	66.8743	67.1678	67.4792	67.7878	68.0808	68.3794	68.6713	68.9777	69.2799	69.569	69.8647	70.1842	70.488	70.7844	71.0849	71.3851	71.6667	71.9768	72.2565	72.574	72.8748	73.1723	73.4852
36	C12	rpl32	SYBR		60.2636	60.5804	60.8788	61.1834	61.4655	61.7869	62.0769	62.3692	62.6664	62.9816	63.2742	63.5797	63.8642	64.1834	64.4821	64.7854	65.0774	65.378	65.6741	65.9711	66.2805	66.554	66.8743	67.1678	67.4792	67.7878	68.0808	68.3794	68.6713	68.9777	69.2799	69.569	69.8647	70.1842	70.488	70.7844	71.0849	71.3851	71.6667	71.9768	72.2565	72.574	72.8748	73.1723	73.4852
37	D1	Cry_1	SYBR		60.2694	60.5958	60.8984	61.194	61.4799	61.802	62.0837	62.3827	62.6706	62.9937	63.285	63.5899	63.8765	64.1928	64.4957	64.7933	65.0772	65.3864	65.6844	65.9781	66.2922	66.5778	66.8818	67.1915	67.4927	67.7969	68.0863	68.3863	68.6827	68.992	69.2883	69.5886	69.8734	70.1931	70.494	70.7906	71.0903	71.393	71.6778	71.9911	72.2679	72.5865	72.8891	73.1839	73.4911
38	D2	Cry_1	SYBR		60.2694	60.5958	60.8984	61.194	61.4799	61.802	62.0837	62.3827	62.6706	62.9937	63.285	63.5899	63.8765	64.1928	64.4957	64.7933	65.0772	65.3864	65.6844	65.9781	66.2922	66.5778	66.8818	67.1915	67.4927	67.7969	68.0863	68.3863	68.6827	68.992	69.2883	69.5886	69.8734	70.1931	70.494	70.7906	71.0903	71.393	71.6778	71.9911	72.2679	72.5865	72.8891	73.1839	73.4911
39	D3	Cry_2	SYBR		60.2651	60.5847	60.8872	61.1857	61.4698	61.7917	62.0722	62.3699	62.6624	62.9856	63.2786	63.5757	63.8653	64.1805	64.4761	64.7819	65.0732	65.3797	65.6777	65.971	66.2835	66.5632	66.8783	67.1832	67.482	67.786	68.0835	68.3774	68.6725	68.9826	69.284	69.5735	69.8643	70.1841	70.4865	70.7847	71.0863	71.3848	71.6695	71.9806	72.2595	72.5765	72.874	73.1743	73.4868
40	D4	Cry_2	SYBR		60.2651	60.5847	60.8872	61.1857	61.4698	61.7917	62.0722	62.3699	62.6624	62.9856	63.2786	63.5757	63.8653	64.1805	64.4761	64.7819	65.0732	65.3797	65.6777	65.971	66.2835	66.5632	66.8783	67.1832	67.482	67.786	68.0835	68.3774	68.6725	68.9826	69.284	69.5735	69.8643	70.1841	70.4865	70.7847	71.0863	71.3848	71.6695	71.9806	72.2595	72.5765	72.874	73.1743	73.4868
41	D5	Snp42DE	SYBR		60.2741	60.592	60.8891	61.186	61.4768	61.7919	62.0814	62.3778	62.669	62.9895	63.2831	63.582	63.8701	64.1842	64.4857	64.7855	65.0786	65.3842	65.6827	65.9722	66.2893	66.57	66.8849	67.1827	67.4858	67.7888	68.0883	68.3819	68.6773	68.9883	69.2888	69.5793	69.8718	70.1892	70.4894	70.7876	71.0904	71.392	71.6785	71.9846	72.2622	72.5816	72.8801	73.1821	73.491
42	D6	Snp42DE	SYBR		60.2741	60.592	60.8891	61.186	61.4768	61.7919	62.0814	62.3778	62.669	62.9895	63.2831	63.582	63.8701	64.1842	64.4857	64.7855	65.0786	65.3842	65.6827	65.9722	66.2893	66.57	66.8849	67.1827	67.4858	67.7888	68.0883	68.3819	68.6773	68.9883	69.2888	69.5793	69.8718	70.1892	70.4894	70.7876	71.0904	71.392	71.6785	71.9846	72.2622	72.5816	72.8801	73.1821	73.491
43	D7	Cry_1	SYBR		60.2682	60.5873	60.8874	61.1891	61.4724	61.7914	62.0818	62.3781	62.6724	62.9897	63.2769	63.581	63.8715	64.1866	64.487	64.7855	65.0798	65.3859	65.685	65.9765	66.2886	66.5708	66.88	67.1877	67.4872	67.7919	68.0863	68.3821	68.6806	68.9847	69.2857	69.5801	69.8712	70.1897	70.4932	70.7904	71.0928	71.39	71.6701	71.9857	72.2602	72.5792	72.8844	73.1787	73.488
44	D8	Cry_1	SYBR		60.2682	60.5873	60.8874	61.1891	61.4724	61.7914	62.0818	62.3781	62.6724	62.9897	63.2769	63.581	63.8715	64.1866	64.487	64.7855	65.0798	65.3859	65.685	65.9765	66.2886	66.5708	66.88	67.1877	67.4872	67.7919	68.0863	68.3821	68.6806	68.9847	69.2857	69.5801	69.8712	70.1897	70.4932	70.7904	71.0928	71.39	71.6701	71.9857	72.2602	72.5792	72.8844	73.1787	73.488
45	D9	Cry_2	SYBR		60.271	60.5843	60.889	61.1909	61.4753	61.7945	62.0747	62.3745	62.6754	62.9949	63.284	63.5857	63.8765	64.187	64.4868	64.787	65.0801	65.3827	65.6818	65.9764	66.2909	66.5702	66.8823	67.1832	67.4889	67.7902	68.0823	68.3846	68.6817	68.9863	69.2848	69.5816	69.8732	70.188	70.4902	70.787	71.0893	71.3918	71.6707	71.9841	72.2607	72.5817	72.8825	73.1812	73.491
46	D10	Cry_2	SYBR		60.271	60.5843	60.889	61.1909	61.4753	61.7945	62.0747	62.3745	62.6754	62.9949	63.284	63.5857	63.8765	64.187	64.4868	64.787	65.0801	65.3827	65.6818	65.9764	66.2909	66.5702	66.8823	67.1832	67.4889	67.7902	68.0823	68.3846	68.6817	68.9863	69.2848	69.5816	69.8732	70.188	70.4902	70.787	71.0893	71.3918	71.6707	71.9841	72.2607	72.5817	72.8825	73.1812	73.491
47	D11	Snp42DE	SYBR		60.2636	60.5804	60.8788	61.1834	61.4655	61.7869	62.0769	62.3692	62.6664	62.9816	63.2742	63.5797	63.8642	64.1834	64.4821	64.7854	65.0774	65.378	65.6741	65.9711	66.2805	66.554	66.8743	67.1678	67.4792	67.7878	68.0808	68.3794	68.6713	68.9777	69.2799	69.569	69.8647	70.1842	70.488	70.7844	71.0849	71.3851	71.6667	71.9768	72.2565	72.574	72.8748	73.1723	73.4852
48	D12	Snp42DE	SYBR		60.2636	60.5804	60.8788	61.1834	61.4655	61.7869	62.0769	62.3692	62.6664	62.9816	63.2742	63.5797	63.8642	64.1834	64.4821	64.7854	65.0774	65.378	65.6741	65.9711	66.2805	66.554	66.8743	67.1678	67.4792	67.7878	68.0808	68.3794	68.6713	68.9777	69.2799	69.569	69.8647	70.1842	70.488	70.7844	71.0849	71.3851	71.6667	71.9768	72.2565	72.574	72.8748	73.1723	73.4852
49	E1	Cry_1	SYBR		60.2694	60.5958	60.8984	61.194	61.4799	61.802	62.0837	62.3827	62.6706	62.9937	63.285	63.5899	63.8765	64.1928	64.4957	64.7933	65.0772	65.3864	65.6844	65.9781	66.2922	66.5778	66.8818	67.1915	67.4927	67.7969	68.0863	68.3863	68.6827	68.992	69.2883	69.5886	69.8734	70.1931	70.494	70.7906	71.0903	71.393	71.6778	71.9911	72.2679	72.5865	72.8891	73.1839	73.4911
50	E2	Cry_1	SYBR		60.2694	60.5958	60.8984	61.194	61.4799	61.802	62.0837	62.3827	62.6706	62.9937	63.285	63.5899	63.8765	64.1928	64.4957	64.7933	65.0772	65.3864	65.6844	65.9781	66.2922	66.5778	66.8818	67.1915	67.4927	67.7969	68.0863	68.3863	68.6827	68.992	69.2883	69.5886	69.8734	70.1931	70.494	70.7906	71.0903	71.393	71.6778	71.9911	72.2679	72.5865	72.8891	73.1839	73.4911
51	E3	Cry_2	SYBR		60.2651	60.5847	60.8872	61.1857	61.4698	61.7917	62.0722	62.3699	62.6624	62.9856	63.2786	63.5757	63.8653	64.1805	64.4761	64.7819	65.0732	65.3797	65.6777	65.971	66.2835	66.5632	66.8783	67.1832	67.482	67.786	68.0835	68.3774	68.6725	68.9826	69.284	69.5735	69.8643	70.1841	70.4865	70.7847	71.0863	71.3848	71.6695	71.9806	72.2595	72.5765	72.874	73.1743	73.4868
52	E4	Cry_2	SYBR		60.2651	60.5847	60.8872	61.1857	61.4698	61.7917	62.0722	62.3699	62.6624	62.9856	63.2786	63.5757	63.8653	64.1805	64.4761	64.7819	65.0732	65.3797	65.6777	65.971	66.2835	66.5632	66.8783	67.1832	67.482	67.786	68.0835	68.3774	68.6725	68.9826	69.284	69.5735	69.8643	70.1841	70.4865	70.7847	71.0863	71.3848	71.6695	71.9806	72.2595	72.5765	72.874	73.1743	73.4868
53	E5	Snp42DE	SYBR		60.2741	60.592	60.8891	61.186	61.4768	61.7919	62.0814	62.3778	62.669	62.9895	63.2831	63.582	63.8701	64.1842	64.4857	64.7855	65.0786	65.3842	65.6827	65.9722	66.2893	66.57	66.8849	67.1827	67.4858	67.7888	68.0883	68.3819	68.6773	68.9883	69.2888	69.5793	69.8718	70.1892	70.4894	70.7876	71.0904	71.392	71.6785	71.9846	72.2622	72.5816	72.8801	73.1821	73.491
55	E7	Cry_1	SYBR		60.2682	60.5873	60.8874	61.1891	61.4724	61.7914	62.0818	62.3781	62.6724	62.9897	63.2769	63.581	63.8715	64.1866	64.487	64.7855	65.0798	65.3859	65.685	65.9765	66.2886	66.5708	66.88	67.1877	67.4872	67.7919	68.0863	68.3821	68.6806	68.9847	69.2857	69.5801	69.8712	70.1897	70.4932	70.7904	71.0928	71.39	71.6701	71.9857	72.2602	72.5792	72.8844	73.1787	73.488
56	E8	Cry_1	SYBR		60.2682	60.5873	60.8874	61.1891	61.4724	61.7914	62.0818	62.3781	62.6724	62.9897	63.2769	63.581	63.8715	64.1866	64.487	64.7855	65.0798	65.3859	65.685	65.9765	66.2886	66.5708	66.88	67.1877	67.4872	67.7919	68.0863	68.3821	68.6806	68.9847	69.2857	69.5801	69.8712	70.1897	70.4932	70.7904	71.0928	71.39	71.6701	71.9857	72.2602	72.5792	72.8844	73.1787	73.488
57	E9	Cry_2	SYBR		60.271	60.5843	60.889	61.1909	61.4753	61.7945	62.0747	62.3745	62.6754	62.9949	63.284	63.5857	63.8765	64.187	64.4868	64.787	65.0801	65.3827	65.6818	65.9764	66.2909	66.5702	66.8823	67.1832	67.4889	67.7902	68.0823	68.3846	68.6817	68.9863	69.2848	69.5816	69.8732	70.188	70.4902	70.787	71.0893	71.3918	71.6707	71.9841	72.2607	72.5817	72.8825	73.1812	73.491
58	E10	Cry_2	SYBR		60.271	60.5843	60.889	61.1909	61.4753	61.7945	62.0747	62.3745	62.6754	62.9949	63.284	63.5857	63.8765	64.187	64.4868	64.787	65.0801	65.3827	65.6818	65.9764	66.2909	66.5702	66.8823	67.1832	67.4889	67.7902	68.0823	68.3846	68.6817	68.9863	69.2848	69.5816	69.8732	70.188	70.4902	70.787	71.0893	71.3918	71.6707	71.9841	72.2607	72.5817	72.8825	73.1812	73.491
59	E11	Snp42DE	SYBR		60.2636	60.5804	60.8788	61.1834	61.4655	61.7869	62.0769	62.3692	62.6664	62.9816	63.2742	63.5797	63.8642	64.1834	64.4821	64.7854	65.0774	65.378	65.6741	65.9711	66.2805	66.554	66.8743	67.1678	67.4792	67.7878	68.0808	68.3794	68.6713	68.9777	69.2799	69.569	69.8647	70.1842	70.488	70.7844	71.0849	71.3851	71.6667	71.9768	72.2565	72.574	72.8748	73.1723	73.4852
60	E12	Snp42DE	SYBR		60.2636	60.5804	60.8788	61.1834	61.4655	61.7869	62.0769	62.3692	62.6664	62.9816	63.2742	63.5797	63.8642	64.1834	64.4821	64.7854	65.0774	65.378	65.6741	65.9711	66.2805	66.554	66.8743	67.1678	67.4792	67.7878	68.0808	68.3794	68.6713	68.9777	69.2799	69.569	69.8647	70.1842	70.488	70.7844	71.0849	71.3851	71.6667	71.9768	72.2565	72.574	72.8748	73.1723	73.4852
61	F1	EF1	SYBR		60.2694	60.5958	60.8984	61.194	61.4799	61.802	62.0837	62.3827	62.6706	62.9937	63.285	63.5899	63.8765	64.1928	64.4957	64.7933	65.0772	65.3864	65.6844	65.9781	66.2922	66.5778	66.8818	67.1915	67.4927	67.7969	68.0863	68.3863	68.6827	68.992	69.2883	69.5886	69.8734	70.1931	70.494	70.7906	71.0903	71.393	71.6778	71.9911	72.2679	72.5865	72.8891	73.1839	73.4911
62	F2	EF1	SYBR		60.2694	60.5958	60.8984	61.194	61.4799	61.802	62.0837	62.3827	62.6706	62.9937	63.285	63.5899	63.8765	64.1928	64.4957	64.7933	65.0772	65.3864	65.6844	65.9781	66.2922	66.5778	66.8818	67.1915	67.4927	67.7969	68.0863	68.3863	68.6827	68.992	69.2883	69.5886	69.8734	70.1931	70.494	70.7906	71.0903	71.393	71.6778	71.9911	72.2679	72.5865	72.8891	73.1839	73.4911
65	F5	Hsp70Bbb	SYBR		60.2741	60.592	60.8891	61.186	61.4768	61.7919	62.0814	62.3778	62.669	62.9895	63.2831	63.582	63.8701	64.1842	64.4857	64.7855	65.0786	65.3842	65.6827	65.9722	66.2893	66.57	66.8849	67.1827	67.4858	67.7888	68.0883	68.3819	68.6773	68.9883	69.2888	69.5793	69.8718	70.1892	70.4894	70.7876	71.0904	71.392	71.6785	71.9846	72.2622	72.5816	72.8801	73.1821	73.491
66	F6	Hsp70Bbb	SYBR		60.2741	60.592	60.8891	61.186	61.4768	61.7919	62.0814	62.3778	62.669	62.9895	63.2831	63.582	63.8701	64.1842	64.4857	64.7855	65.0786	65.3842	65.6827	65.9722	66.2893	66.57	66.8849	67.1827	67.4858	67.7888	68.0883	68.3819	68.6773	68.9883	69.2888	69.5793	69.8718	70.1892	70.4894	70.7876	71.0904	71.392	71.6785	71.9846	72.2622	72.5816	72.8801	73.1821	73.491
67	F7	EF1	SYBR		60.2682	60.5873	60.8874	61.1891	61.4724	61.7914	62.0818	62.3781	62.6724	62.9897	63.2769	63.581	63.8715	64.1866	64.487	64.7855	65.0798	65.3859	65.685	65.9765	66.2886	66.5708	66.88	67.1877	67.4872	67.7919	68.0863	68.3821	68.6806	68.9847	69.2857	69.5801	69.8712	70.1897	70.4932	70.7904	71.0928	71.39	71.6701	71.9857	72.2602	72.5792	72.8844	73.1787	73.488
68	F8	EF1	SYBR		60.2682	60.5873	60.8874	61.1891	61.4724	61.7914	62.0818	62.3781	62.6724	62.9897	63.2769	63.581	63.8715	64.1866	64.487	64.7855	65.0798	65.3859	65.685	65.9765	66.2886	66.5708	66.88	67.1877	67.4872	67.7919	68.0863	68.3821	68.6806	68.9847	69.2857	69.5801	69.8712	70.1897	70.4932	70.7904	71.0928	71.39	71.6701	71.9857	72.2602	72.5792	72.8844	73.1787	73.488
71	F11	Hsp70Bbb	SYBR		60.2636	60.5804	60.8788	61.1834	61.4655	61.7869	62.0769	62.3692	62.6664	62.9816	63.2742	63.5797	63.8642	64.1834	64.4821	64.7854	65.0774	65.378	65.6741	65.9711	66.2805	66.554	66.8743	67.1678	67.4792	67.7878	68.0808	68.3794	68.6713	68.9777	69.2799	69.569	69.8647	70.1842	70.488	70.7844	71.0849	71.3851	71.6667	71.9768	72.2565	72.574	72.8748	73.1723	73.4852
72	F12	Hsp70Bbb	SYBR		60.2636	60.5804	60.8788	61.1834	61.4655	61.7869	62.0769	62.3692	62.6664	62.9816	63.2742	63.5797	63.8642	64.1834	64.4821	64.7854	65.0774	65.378	65.6741	65.9711	66.2805	66.554	66.8743	67.1678	67.4792	67.7878	68.0808	68.3794	68.6713	68.9777	69.2799	69.569	69.8647	70.1842	70.488	70.7844	71.0849	71.3851	71.6667	71.9768	72.2565	72.574	72.8748	73.1723	73.4852
73	G1	EF1	SYBR		60.2694	60.5958	60.8984	61.194	61.4799	61.802	62.0837	62.3827	62.6706	62.9937	63.285	63.5899	63.8765	64.1928	64.4957	64.7933	65.0772	65.3864	65.6844	65.9781	66.2922	66.5778	66.8818	67.1915	67.4927	67.7969	68.0863	68.3863	68.6827	68.992	69.2883	69.5886	69.8734	70.1931	70.494	70.7906	71.0903	71.393	71.6778	71.9911	72.2679	72.5865	72.8891	73.1839	73.4911
74	G2	EF1	SYBR		60.2694	60.5958	60.8984	61.194	61.4799	61.802	62.0837	62.3827	62.6706	62.9937	63.285	63.5899	63.8765	64.1928	64.4957	64.7933	65.0772	65.3864	65.6844	65.9781	66.2922	66.5778	66.8818	67.1915	67.4927	67.7969	68.0863	68.3863	68.6827	68.992	69.2883	69.5886	69.8734	70.1931	70.494	70.7906	71.0903	71.393	71.6778	71.9911	72.2679	72.5865	72.8891	73.1839	73.4911
77	G5	Hsp70Bbb	SYBR		60.2741	60.592	60.8891	61.186	61.4768	61.7919	62.0814	62.3778	62.669	62.9895	63.2831	63.582	63.8701	64.1842	64.4857	64.7855	65.0786	65.3842	65.6827	65.9722	66.2893	66.57	66.8849	67.1827	67.4858	67.7888	68.0883	68.3819	68.6773	68.9883	69.2888	69.5793	69.8718	70.1892	70.4894	70.7876	71.0904	71.392	71.6785	71.9846	72.2622	72.5816	72.8801	73.1821	73.491
78	G6	Hsp70Bbb	SYBR		60.2741	60.592	60.8891	61.186	61.4768	61.7919	62.0814	62.3778	62.669	62.9895	63.2831	63.582	63.8701	64.1842	64.4857	64.7855	65.0786	65.3842	65.6827	65.9722	66.2893	66.57	66.8849	67.1827	67.4858	67.7888	68.0883	68.3819	68.6773	68.9883	69.2888	69.5793	69.8718	70.1892	70.4894	70.7876	71.0904	71.392	71.6785	71.9846	72.2622	72.5816	72.8801	73.1821	73.491
79	G7	EF1	SYBR		60.2682	60.5873	60.8874	61.1891	61.4724	61.7914	62.0818	62.3781	62.6724	62.9897	63.2769	63.581	63.8715	64.1866	64.487	64.7855	65.0798	65.3859	65.685	65.9765	66.2886	66.5708	66.88	67.1877	67.4872	67.7919	68.0863	68.3821	68.6806	68.9847	69.2857	69.5801	69.8712	70.1897	70.4932	70.7904	71.0928	71.39	71.6701	71.9857	72.2602	72.5792	72.8844	73.1787	73.488
80	G8	EF1	SYBR		60.2682	60.5873	60.8874	61.1891	61.4724	61.7914	62.0818	62.3781	62.6724	62.9897	63.2769	63.581	63.8715	64.1866	64.487	64.7855	65.0798	65.3859	65.685	65.9765	66.2886	66.5708	66.88	67.1877	67.4872	67.7919	68.0863	68.3821	68.6806	68.9847	69.2857	69.5801	69.8712	70.1897	70.4932	70.7904	71.0928	71.39	71.6701	71.9857	72.2602	72.5792	72.8844	73.1787	73.488
83	G11	Hsp70Bbb	SYBR		60.2636	60.5804	60.8788	61.1834	61.4655	61.7869	62.0769	62.3692	62.6664	62.9816	63.2742	63.5797	63.8642	64.1834	64.4821	64.7854	65.0774	65.378	65.6741	65.9711	66.2805	66.554	66.8743	67.1678	67.4792	67.7878	68.0808	68.3794	68.6713	68.9777	69.2799	69.569	69.8647	70.1842	70.488	70.7844	71.0849	71.3851	71.6667	71.9768	72.2565	72.574	72.8748	73.1723	73.4852
[truncated: 72 more columns]

## Sheet: Melt Region Normalized Data
Block Type	96well
Chemistry	SYBR_GREEN
Experiment File Name	C:\Applied Biosystems\StepOne Software v2.3\experiments\Experiment_1.eds
Experiment Run End Time	2008-04-03 05:27:23 AM MSD
Instrument Type	steponeplus
Passive Reference
Well	Well Location	Target	Reporter Dye	Zone	Reading 1	Reading 2	Reading 3	Reading 4	Reading 5	Reading 6	Reading 7	Reading 8	Reading 9	Reading 10	Reading 11	Reading 12	Reading 13	Reading 14	Reading 15	Reading 16	Reading 17	Reading 18	Reading 19	Reading 20	Reading 21	Reading 22	Reading 23	Reading 24	Reading 25	Reading 26	Reading 27	Reading 28	Reading 29	Reading 30	Reading 31	Reading 32	Reading 33	Reading 34	Reading 35	Reading 36	Reading 37	Reading 38	Reading 39	Reading 40	Reading 41	Reading 42	Reading 43	Reading 44	Reading 45
13	B1	prosalpha1	SYBR		107803	107997	108158	108126	108473	108468	108425	108293	107769	107795	107836	107309	106525	107011	106372	106922	106364	106209	106236	106446	106347	106658	106844	106854	106476	106864	106003	105913	106047	104749	103851	102826	102201	101269	100154	98740.5	97067.6	96516.9	94904.5	94057	92734.8	91180.4	90314.1	89056	87751.7
14	B2	prosalpha1	SYBR		97741.5	97675.2	97808.5	97904.4	98182.1	98100.8	98322	98310.5	98409.2	98664.1	98859	99273.7	99418.7	99940.7	100341	101180	101826	102244	101828	101479	100762	99825.6	99256.1	98317.9	97607	96786.7	95789	94341.4	93215.7	91845.5	90694.2	89529.4	88025.2	86990.2	85534.9	84686.1	83421.9	82309.4	81196.3	80079.4	78850.7	77735.6	76734.3	75575	74553.1
17	B5	rpl32	SYBR		130434	131202	131478	131964	132557	133062	133663	133402	134101	134444	134636	135145	134677	135761	136552	136610	136744	137680	136331	136278	135277	134352	133542	131667	131284	129556	127280	126527	125287	123146	121323	120732	119166	117467	116411	114588	112801	112311	110806	109537	107773	106194	105665	104273	102929
18	B6	rpl32	SYBR		115183	116057	116579	116963	117265	117553	117688	118064	118467	118854	119018	119791	120350	120752	121434	122524	122961	123601	123388	122599	121991	121429	120626	119882	119032	117736	116409	114958	113803	112634	111310	109962	108696	107328	106120	104972	103700	102576	101247	100125	98994.6	97845.7	96601	95368.5	94430.9
19	B7	prosalpha1	SYBR		108041	108511	108223	108080	107695	107351	108034	108045	107777	108654	108193	107856	108141	108053	108157	108492	109064	109649	109751	109646	108943	108404	107556	106503	105615	104418	103368	102403	100291	99397.4	98088.3	97004.5	95330.5	94092.4	92696.9	91384.3	91060.8	88893.8	87980.7	86703	85503.6	84509.8	83358.1	82063.4	81590.6
20	B8	prosalpha1	SYBR		112732	112508	112261	112106	111969	111833	112159	111848	111225	111240	111426	111283	110604	110524	110650	111300	110816	110976	111362	110387	110249	109132	107864	106761	105046	103629	102794	100915	99552.9	98584.4	97153.4	96051.9	94379.8	93613	91849.2	90476.1	89464.7	88068.9	87052.1	86144.8	84593.7	83784.3	82606	81042.7	80044.4
23	B11	rpl32	SYBR		93219.7	93569.4	93617.7	93873.6	94054.3	94243.5	94416.4	94297.8	94275.6	94399.1	94531.8	94555.3	94715.7	94964.7	94921.2	95684.3	96065.6	96712.1	97154.7	98003.5	98305	98519.2	98503.4	98134.4	97917.3	97423.2	96598.2	95591.2	94721	93575.7	92756.3	91594.9	90134.3	89302.6	88182.7	87063.2	86127.3	85253.3	84165.4	83295.2	82283.9	81132.1	80211.3	79278.8	78302.5
24	B12	rpl32	SYBR		80722.2	80847.7	80950.8	80886.8	81139.5	80835.6	80694.3	80662	80583.8	80438.4	80374.6	80181	80108.4	79995.9	80035.5	80138	80344.3	80587.5	80874.1	81317.1	81638.3	82037.9	82383.3	82595.4	83057.8	83062.6	82481.6	81982.5	81313.2	80492.1	79506.4	78775	77909.4	77119.9	76228.9	75219.2	74358.3	73521.7	72483.8	71716	70837.1	69907.4	69110.6	68237	67345.3
26	C2	prosalpha1	SYBR		117919	118254	118426	118322	118064	118156	117871	117769	117267	116823	116910	116689	116599	116554	117138	116470	116712	116402	116722	116314	116730	116360	115423	114416	113123	111861	110273	108980	107368	106188	104555	103337	102653	100654	99713.2	97914.2	96790.6	95225.2	94396.2	92796.8	91612.7	90128.6	88837.8	87558.4	86222.4
29	C5	rpl32	SYBR		122313	123169	123498	124156	124615	124999	125439	126339	126538	126959	127661	128320	129374	130126	130588	131088	130743	129318	129299	127940	126974	126046	124555	123660	121665	120248	119727	117730	116137	115389	114159	112462	111123	109957	108297	107394	106707	104478	103380	102125	101622	100466	98617.1	97299.3	96172
30	C6	rpl32	SYBR		116344	116802	117502	118096	118321	118823	118825	119280	119400	119688	119577	119900	120207	120261	120550	121279	121601	122075	122494	122329	121858	121175	120239	119484	118522	117798	116410	115132	114040	112916	111566	110196	108874	107716	106533	105087	104116	102923	101483	100468	99349.5	98043.5	96789.6	95595.4	94626.2
31	C7	prosalpha1	SYBR		112413	112212	111649	111053	110539	110152	110119	109611	108947	109161	108375	107369	107410	106793	106214	106219	106357	106450	106146	106010	105625	104842	104090	103057	101876	100969	99920.8	98994.6	97022.9	95847.7	94540.7	93570.3	91809.5	90441.9	89127.7	87804.3	87124.3	85431.5	84282.9	83146.2	81764	80797.1	79830.5	78513.3	77587.7
32	C8	prosalpha1	SYBR		127058	127160	127527	127637	127634	127768	127879	127803	127298	127234	127165	127070	126881	126812	127039	127522	127393	127451	127638	126781	126243	124971	123625	122593	121235	119821	118476	116572	115013	113528	111817	110319	108683	107501	105632	103997	102661	101095	99825.3	98598	96926.2	95802.9	94446.5	92787.8	91371.4
35	C11	rpl32	SYBR		83779	83973.5	83944	83813.8	83515.5	83848.5	83900.8	83837.7	83759.8	83407	83358.9	83458.1	83495.7	83716.9	83969.2	84112.9	84571.3	85318.3	85775.1	86321.4	87102.2	87519.6	87423.3	87139	86484.5	85937.6	85899.5	85279.4	84573.1	83665.9	82669.3	81633.4	80629.4	79484.6	78615	77933.7	76757.3	75865.7	75055.1	73951.4	73126.9	72222.5	71578.9	70706.1	70018.9
36	C12	rpl32	SYBR		72288.8	72480.9	72686.7	72658.7	72873.8	72715.5	72749.8	72845.8	72818.1	72950.1	72748.2	72796.8	72755.7	72801.7	73001.6	73008	73098.7	73428.7	73762.9	74147.7	74457.2	75123.3	75591.1	76263	76817.4	77001.9	76959.2	76942.8	76539.1	76260.3	75775.3	75536.8	75242.1	74577.5	73701.9	72784.9	72015.2	71105.7	70358.6	69463.1	68794.4	67919.7	67063.7	66307.4	65461.3
37	D1	Cry_1	SYBR		95208.3	94850.9	94943	94764.4	94700	94552.8	94224.3	93923.2	93742.2	93539.7	92980	93079.5	93006.1	92629.5	92750.1	91931.9	92098.7	91863.7	92126.1	91694.8	91567.7	91593.2	91510.5	91024.4	90738	90315.8	89766.3	88991.9	87874.3	87031.1	86263.7	84921.9	83796.9	82444.7	81794	80496.4	80006.3	78342.4	77683.1	76293.8	75337.9	74334.8	73286.7	72235	71111.7
38	D2	Cry_1	SYBR		112323	113208	113465	113639	114139	114485	114516	114612	115106	115178	115501	115993	116418	116400	116795	117596	118032	118172	117650	116886	115706	115099	113528	112597	111695	110421	108932	107611	106317	104644	103238	101846	100191	98988.2	97696.5	96454.6	95212.2	94091.6	92710.4	91635	90272.9	89103.5	87896.1	86764.4	85707.6
39	D3	Cry_2	SYBR		105673	105833	106049	106337	106379	106534	106271	105985	105488	105091	104559	104053	103654	103084	102628	102100	101765	101173	100460	99767.7	99354.8	98389.2	97619.4	96380.4	95249.6	94115.9	92800.3	91271.8	90371.1	89110.6	87856.5	86668.7	85376.1	84252.2	83349.5	82022.1	80749.6	80043.8	78717.7	77559.5	76503.3	75354.2	74318.9	73287.7	72244.2
40	D4	Cry_2	SYBR		116668	117492	117674	117822	118330	118608	118454	118334	118028	118204	117987	117742	117740	117325	116855	116918	116881	116513	116835	116559	116557	115595	115190	113995	112829	112085	110929	109601	108288	106600	105432	104221	102712	101085	99647.2	98808.8	97281.3	96359.4	94412.4	93318.4	92050.1	90243.5	89680.1	88402.9	87201.5
41	D5	Snp42DE	SYBR		121443	122176	124036	124057	123123	123246	122668	123858	121808	121823	121169	120797	122592	121024	120465	121461	121726	120255	121674	119267	118705	117073	116400	116312	113511	112270	111815	109312	107681	107350	106061	103304	102105	101296	98960.3	98317.9	97555.6	95136	93769	92373.2	91918.7	90903	88299.7	87273.5	86008.9
42	D6	Snp42DE	SYBR		128390	129049	129995	130632	130868	130969	131558	131661	131815	131893	132259	132575	132730	133055	133553	133824	133799	133892	133180	131882	130300	129065	127690	126331	124652	122924	121071	119472	117875	116122	114360	112848	111275	109673	107814	106381	104954	103285	101737	100453	99137.9	97682.2	96161.3	94634.3	93582.6
43	D7	Cry_1	SYBR		123711	124461	124618	124493	124548	124434	124882	125444	125076	125987	125513	125443	125760	126081	126031	126280	126695	126256	125441	124334	123220	122273	121110	119540	118041	116618	114832	113515	111410	110172	108573	107340	105710	104150	102827	101204	100230	98090.5	96954.4	95405.8	94230	93127.2	91726.3	90477	89451.9
44	D8	Cry_1	SYBR		128803	129394	129668	130001	130191	130513	130519	130449	130335	130241	130148	130245	130138	129911	130097	130373	130105	129980	130300	129800	129135	128365	127133	126075	124725	123247	121784	120222	118841	117057	115520	113874	112465	110931	109362	107697	106313	104635	103419	101812	100541	99324.5	97812	96304.8	94860.5
45	D9	Cry_2	SYBR		97995.1	98135.3	97864.8	97730.7	97490.2	97224.7	96810.8	96620.1	96090.9	95517.1	95501.2	95158.2	94900.8	95292	94998.8	94876.6	94893	95335.4	95264.1	95475.9	96086.3	96056.3	96094.5	95503.5	94928.2	94273.5	93667.5	92569.5	91471.8	90316.2	89489.5	88000.9	86871.4	85487.3	84448.1	83422.9	81874.2	80928.1	79906.8	79078.1	78086.8	76840.3	75605.1	74791	73540.3
46	D10	Cry_2	SYBR		107803	107745	107460	107156	107031	106527	105867	105273	104882	104246	103998	103498	103133	102985	102702	102621	102570	102608	102738	102790	103186	103545	103311	103081	102526	101644	101027	100396	99355.4	98232	97181.7	95963.5	94747.7	93816.5	92655.7	91351.7	90201.3	89133.8	87942	86826.8	85769.5	84521.5	83628.8	82600.8	81601.9
47	D11	Snp42DE	SYBR		80936.1	81930.5	82917.1	83428.8	83644.5	84026.4	84256.2	84296	84107.9	83619.2	83243.3	83275.9	82582.3	82419.2	82457.6	81980.3	81937.1	82201	82245.4	82062.9	82850	82828.7	82920.7	83039.2	82155.7	81505.2	81149.1	80707.4	79817.4	79130.5	77882.2	76873.4	75983.4	74554.4	73610.5	72604.3	71627.2	70442.6	69696.2	68390	67416.5	66780.6	65821.2	64689.2	63748.7
48	D12	Snp42DE	SYBR		89496.4	89671.8	89946.5	90103	90132.6	90033.2	89983.2	89739.8	89552.7	89413.3	89016.2	88829.1	88834.8	88585.4	88433.5	88322.4	88192.8	88457.4	88562.5	88330.6	88583.6	88669.5	88527.8	88026	87614.7	86918.7	86277.1	85667.9	85019.7	83986.4	82828	81873.1	80851.5	79755.1	78762.4	77770.1	76740.8	75628.8	74646.4	73665	72648.9	71634.4	70575.7	69742.2	68752.9
49	E1	Cry_1	SYBR		103674	103798	104071	104061	104054	104007	104010	104015	104046	103799	103281	103223	102927	102740	102927	102524	102230	102338	102288	102290	102466	102114	102149	102362	102505	102619	102852	102731	102449	101915	101527	100483	99494.2	98660.4	97850.5	96802.2	95754.9	94639.4	93548.1	92077.2	91139.9	89847.6	88826.7	87581.2	86742.2
50	E2	Cry_1	SYBR		112824	113491	113894	113994	114235	114465	114123	113511	113586	112858	112816	112596	112013	111736	111442	112089	111767	111885	111838	111347	109981	109429	107940	106735	105670	104800	103531	102030	101148	99427.9	98222.6	96808.6	95039.8	94095.1	92740.8	91838.9	90453.5	89453.1	88382.5	87341.9	86159.2	84743.3	83705.3	82429	81454.6
51	E3	Cry_2	SYBR		116390	117177	117828	118288	118758	119408	119916	120438	120563	120758	120997	121567	121854	122094	122182	122468	122471	121743	120918	119926	119102	117976	116700	115546	114141	112811	111548	110274	108861	107732	106472	105033	103895	102386	101600	100146	98845.2	98035.8	96886.2	95539.2	94521.5	93424.5	92133.1	91154.2	90049.5
52	E4	Cry_2	SYBR		102561	103440	103958	104305	104733	104895	105259	105249	105129	105371	105438	105290	105426	105354	105708	106056	106206	106316	106617	106443	105888	105145	104260	103664	102991	101878	100757	99566	98386.5	97100.6	96164.9	95036.3	93831.3	92656.7	91445.1	90458.7	89391.1	88433.3	87457.3	86398.5	85304.5	84205.6	83347	82188.5	81244.4
53	E5	Snp42DE	SYBR		122963	123403	125236	125280	124623	125051	124951	125749	124249	124131	123650	123710	124738	123652	123175	123687	124118	123226	124053	122705	123142	122026	121256	120974	118726	118058	117065	114978	113444	112842	111627	109501	108020	106832	105261	104257	103069	101492	100146	98855.4	97878.5	96541.9	94877.8	93767.2	92598
55	E7	Cry_1	SYBR		128702	129419	130142	130373	130762	130919	131128	131494	131520	131487	131279	131567	131561	131754	131759	131778	132168	132304	131958	131465	131086	130111	129180	128062	126526	125258	123881	122339	120702	119378	117913	116818	115367	113840	112571	111086	109691	108235	106951	105562	104522	103239	101826	100587	99367
56	E8	Cry_1	SYBR		124310	124858	124943	124989	125190	124983	124631	124594	124424	124130	124200	124069	123822	123683	123936	124718	124489	124717	125123	124328	123520	122216	121638	120373	119117	117559	115961	114746	113358	111474	109980	108707	107173	105718	104124	102552	101182	99753.7	98345.5	96958.5	95689.8	94592.1	93196.8	91727.4	90326.9
57	E9	Cry_2	SYBR		104986	104939	105126	105021	104758	104860	104515	104378	103927	103341	103300	103151	102864	103112	102888	102947	102961	103197	103168	103401	104071	103785	103324	102804	102012	101403	100919	99698.8	98551.3	97522.8	96422.5	94915.8	93868.3	92451.4	91340	90249	88766.2	87636	86865.9	85773.6	84678.7	83515.5	82329.2	81512.5	80390.6
58	E10	Cry_2	SYBR		104081	104249	104284	104157	104157	103836	102984	103338	103115	102821	101986	101980	101175	101309	101183	100814	100805	101172	101422	101432	101523	102000	101795	101791	100902	100202	99595.9	99013.6	98086.4	96604.3	95611.1	94367.3	93261.1	92113.5	90396.2	89650.5	88641.9	87128.4	86022.2	84921	83903.3	82479.3	81688.4	80421.4	79436.7
59	E11	Snp42DE	SYBR		59608.1	60285	61107.2	61514.2	61854.9	62241.7	62559.3	63007	63199.1	63348.4	63576.8	64059.1	63960.6	64312.3	64723.4	64891.5	65378.2	66047	66704.5	66974.7	68070.8	68444.6	69014.9	69244.5	68792.1	68832.9	68673.2	68705.3	68208.7	67730	66721.3	66063.8	65492.1	64467.5	63726.5	62962.4	62311.3	61342.2	60743.2	59889	59174.7	58633.3	57949.7	57078.4	56358.9
60	E12	Snp42DE	SYBR		2650.46	2540.56	2405.98	2290.13	2122.36	2000.41	1882.4	1696.22	1537.86	1409.23	1259.51	1144.22	1007.86	889.15	735.13	646.306	505.187	395.665	284.044	158.69	81.5353	-14.7477	-79.4029	-157.174	-249.183	-281.412	-366.222	-443.205	-557.902	-640.49	-714.5	-820.464	-912.863	-1052.74	-1152.95	-1271.14	-1361.48	-1474.82	-1567.95	-1656.79	-1754.13	-1826.39	-1922.5	-2012.76	-2073.32
61	F1	EF1	SYBR		102637	102658	102676	102575	102362	102357	102030	101825	101721	101479	100950	100798	100363	99884	99771.4	99442	99097.4	99208.9	99037.1	99098.7	99116.5	98925.7	98844.5	99197	99345.8	99498.4	99912.3	99782.5	99602.9	98897.2	98310.3	97443.8	96598.8	95872.1	95052.4	94367.2	93321.6	92314.6	91228.9	90054.1	89000.7	87829.7	86962.4	85820.4	85058.5
62	F2	EF1	SYBR		106232	106221	106310	106742	106872	107089	107039	106735	106687	106117	106236	106147	105788	105667	105576	106522	106477	106883	107305	107491	107154	106921	105987	104708	103622	103127	102247	100883	100275	98817	97669.4	96383.3	94825.4	93891	92715.4	91902.1	90515.7	89816.3	88787.4	87885.9	86871.4	85409.4	84637.1	83200.5	82406.2
65	F5	Hsp70Bbb	SYBR		101152	101208	100422	100632	101035	100869	100888	99761.8	100496	100007	99697.1	99537.9	98143.3	98762.5	98839.5	98006.9	97760.3	98975.2	97948.5	99474.1	99445.3	99837.8	99694	98468.2	99172	98439.6	96801.2	96636.1	95707.1	93665.6	92316.8	92152.2	91091.5	89508.2	88968.1	87387.6	85617.1	85661.4	84652.4	83693.7	82014.8	80716.7	80815.9	79509.9	78391.8
66	F6	Hsp70Bbb	SYBR		117159	117520	117676	117623	117210	116458	115824	115414	114695	114120	113425	112668	112185	111981	111597	111016	110846	110665	110656	110542	110666	110517	110332	109185	108354	107238	106107	105112	103623	102210	100881	99714.3	98275.3	96922.4	95424.6	94234	92921.2	91588.6	90267.7	89111.6	88079.3	86552.1	85368.8	83983.9	82850.3
67	F7	EF1	SYBR		135515	136179	136825	137057	137706	138451	138149	138812	139009	138551	139124	139408	139536	140635	140923	141480	142135	142246	142282	141975	141174	139982	139343	138266	136971	135720	134006	132234	131243	129343	127819	126799	125257	123867	122465	121014	119109	118238	116512	115275	114321	112632	111258	110112	108431
68	F8	EF1	SYBR		106512	106997	107104	107323	107565	107616	107376	107598	107497	107697	107707	107769	107779	107786	108184	108599	108781	109066	109497	109718	109566	108850	108402	107712	107017	106040	104785	103770	102657	101281	99824.4	98785.8	97636.2	96443.2	95193.2	93791	92815.9	91505.1	90546.1	89278.9	88246.9	87168.4	86135	84959.4	83745.7
71	F11	Hsp70Bbb	SYBR		54276.6	54611.8	55128.3	55476.6	55643.9	55768	55848.9	56197.5	56248.5	56347.3	56504.7	56696	56716.3	56851	57149	57561.1	57745	58224.8	58871	59327.5	60153.6	60816.3	61633.2	61876.2	62161.4	62318.4	62258.5	62288.2	61832.1	61199.1	60325.3	59802.6	59204.1	58559	57921.8	57161.3	56463.1	55689.9	55114.4	54555.7	53791.2	53226	52630	51937.8	51191.2
72	F12	Hsp70Bbb	SYBR		66893.7	67298.5	67541	68118	68408.6	69034.6	69379.3	69464.9	69672.3	69652.5	69934	70068	70242.5	70544.6	70524.7	70807.2	71188.6	71549.6	72019.6	72327	73069.3	73414.9	73850.3	74161.4	73961.7	74141.3	73848.6	73595.2	73279.3	72972	72236.9	71634.8	70912	69676	69162.1	68376.6	67601.3	66751.9	65936.3	65349.2	64684.8	63849.6	63166.3	62317.7	61644.3
73	G1	EF1	SYBR		93850.5	94253.5	94426.5	94591.2	94695	94694	94593.6	94434.7	94202.8	94119.6	93765.5	93582.3	93441	93265.8	92866.9	92798.7	92528.8	92407.9	92475.2	92143	92172.5	92301.9	92535.5	92494.8	92753.6	92859.9	93042.4	93510.2	93435.3	93154.9	92871.2	92440.1	91639.4	91126	90539.5	89784.8	88930.1	87813.3	87091.2	86254	85190.1	84117.1	83171.7	82359.4	81265.8
74	G2	EF1	SYBR		98701.3	98876	98682.1	98341.4	98014.1	97752.4	97417.4	97398.6	96893.2	96535	96349.9	96295.7	96267.6	96346.9	96076.2	95239.2	95883.8	95783.1	95819.8	95951.7	96707.7	96729.4	97275.5	97409.5	97431.3	96659.8	95886.9	95341.6	94361.9	93951.6	92903.3	91919.2	91069.5	89799.3	88872.6	87844.1	86977.7	85900.3	84840.3	83857.4	82719	81672.9	80871.4	80129.8	79064.7
77	G5	Hsp70Bbb	SYBR		116734	116433	117114	116489	115629	114990	114337	114951	113241	113004	112418	111949	112422	111601	110923	111590	111454	110363	111553	110532	110811	110296	110172	110043	108128	107051	106831	104958	103578	103064	101802	99844.7	98323.5	97569.3	95477.8	94670	94114.4	91851.9	90589.6	89236.9	88884.1	87561.9	85797.3	84522.7	83205.2
78	G6	Hsp70Bbb	SYBR		106826	106719	106809	106648	106672	106400	106092	105802	105479	105276	105099	104719	104501	104666	104781	104770	104789	105142	105434	105923	106190	106060	105765	105102	104333	103327	102291	101083	100015	98571.3	97155.2	95958.1	94813.9	93525.9	91969.5	90796.1	89804.6	88554.9	87372.2	85974.5	85012.9	83829.7	82723.5	81372.9	80319.2
79	G7	EF1	SYBR		122124	122587	122357	122241	122184	121829	122373	122297	122157	123014	122552	122048	122210	122031	121841	122361	122513	123026	123382	123533	122885	122433	121542	120632	119872	118500	117385	116466	114381	113287	111820	110799	109003	107982	106236	104932	104726	102538	101362	99970.6	98631.1	97540.5	96516.3	94913.5	94380.6
80	G8	EF1	SYBR		102672	102911	102887	102709	102916	102973	102800	102657	102474	102502	102509	102296	102116	101978	102173	102498	102728	102789	103089	103874	104296	104631	104956	104817	104443	103977	103223	102427	101659	100400	99163	97956.1	96649.6	95716.2	94570.9	93250.1	92166.1	91109.5	90009.5	88894.9	87705.4	86715	85711.1	84673.3	83451.5
83	G11	Hsp70Bbb	SYBR		52738.1	53229.1	53596.5	54185.8	54532.5	54597.5	54920.8	54951	55065.2	55399.8	55475.9	55713.4	56062.5	56306.9	56631.5	57177.9	57343.1	57779.6	58466	59177.2	59805.5	60191.8	60671.9	60727.7	60858	60661.5	60499.5	60433.2	59905.1	59238.5	58710.9	58144.8	57405	57103.3	56277.3	55353.7	54982	54199.2	53586.3	53360.8	52542.9	52004.6	51374.2	50520.6	49673.7
[truncated: 72 more columns]

## Sheet: Melt Region Derivative Data
Block Type	96well
Chemistry	SYBR_GREEN
Experiment File Name	C:\Applied Biosystems\StepOne Software v2.3\experiments\Experiment_1.eds
Experiment Run End Time	2008-04-03 05:27:23 AM MSD
Instrument Type	steponeplus
Passive Reference
Well	Well Location	Target	Reporter Dye	Zone	Reading 1	Reading 2	Reading 3	Reading 4	Reading 5	Reading 6	Reading 7	Reading 8	Reading 9	Reading 10	Reading 11	Reading 12	Reading 13	Reading 14	Reading 15	Reading 16	Reading 17	Reading 18	Reading 19	Reading 20	Reading 21	Reading 22	Reading 23	Reading 24	Reading 25	Reading 26	Reading 27	Reading 28	Reading 29	Reading 30	Reading 31	Reading 32	Reading 33	Reading 34	Reading 35	Reading 36	Reading 37	Reading 38	Reading 39	Reading 40	Reading 41	Reading 42	Reading 43	Reading 44	Reading 45
13	B1	prosalpha1	SYBR		864.273	663.126	477.706	367.51	373.217	500.718	721.205	984.553	1236.81	1433	1543.32	1555.32	1473.56	1315.89	1105.73	864.1	607.344	352.161	123.642	-42.0325	-103.867	-27.0239	207.25	600.038	1139.63	1808.06	2582.89	3434.41	4323.15	5204.36	6038.38	6800.04	7478.51	8068.58	8562.56	8950.98	9231.03	9413.52	9521.07	9579.7	9609.62	9622.5	9623.91	9618.49	9614.08
14	B2	prosalpha1	SYBR		-2240.16	-2062.56	-1842.35	-1620.64	-1442.46	-1345.5	-1353.21	-1472.3	-1694.31	-1996.73	-2342.48	-2676.11	-2920.25	-2979.06	-2755.54	-2181.26	-1247.7	-20.7164	1372.64	2783.23	4086.23	5214.59	6164.82	6976.79	7700.4	8367.12	8978.21	9511.42	9938.4	10240.5	10416.1	10478.6	10451.8	10363.8	10243.6	10116.6	9999.75	9899.18	9811.26	9728.03	9644.13	9561.76	9491.2	9446.7	9440.83
17	B5	rpl32	SYBR		-2735.02	-2905.65	-3073.03	-3190.38	-3226.94	-3180.12	-3074.17	-2948.3	-2840.66	-2773.71	-2742.95	-2710.01	-2603.66	-2333.41	-1815.38	-1001.01	103.563	1437.45	2903.36	4395.65	5825.49	7133.95	8290.57	9283.15	10107	10759.2	11239.7	11555.6	11724.6	11776	11747	11674.8	11586.3	11492.5	11392.3	11282.6	11166	11049.5	10938.6	10832.6	10728.5	10627	10534.2	10456.4	10396.1
18	B6	rpl32	SYBR		-3560.87	-3502.9	-3381.22	-3215.83	-3048.5	-2928.15	-2893.44	-2961.87	-3127.64	-3364.51	-3628.26	-3857.01	-3971.36	-3881.46	-3504.65	-2791.96	-1752.29	-459.553	966.265	2397.59	3737.89	4941.37	6004.92	6942.99	7763.76	8460.53	9019.62	9434.5	9714.11	9880.34	9959.1	9973.03	9939.49	9872.89	9786.91	9693.75	9601.98	9515.3	9433.72	9355.81	9281.62	9213.57	9156.2	9114.85	9092.91
19	B7	prosalpha1	SYBR		-723.937	-516.831	-305.189	-152.706	-99.0061	-139.493	-231.592	-323.342	-386.404	-432.205	-502.196	-637.62	-845.059	-1075.22	-1225.96	-1170.25	-799.151	-61.5274	1015.36	2335.15	3765.12	5177.27	6478.67	7622.01	8596.54	9409.74	10071.6	10588.4	10965.7	11213.3	11347.4	11387.3	11354	11269.4	11156.2	11033.7	10911.5	10787.1	10652.9	10508.1	10367.8	10260.8	10217.4	10254.2	10365.2
20	B8	prosalpha1	SYBR		886.188	941.191	996.99	1048.51	1098.35	1151.56	1207.44	1254.82	1274.47	1245.59	1154.09	1002.33	819.795	669.845	644.467	844.416	1350.85	2199.21	3365.92	4770.09	6288.72	7782.31	9123.12	10219.6	11029.4	11558.8	11850.4	11966.3	11972.8	11927.1	11868.8	11814.9	11761.1	11689.5	11581.4	11430	11246.6	11058.4	10897	10786.1	10731.3	10719.4	10725.5	10725.3	10707.1
23	B11	rpl32	SYBR		-1658.42	-1611	-1511.75	-1365.93	-1190.7	-1012.7	-862.857	-770.409	-757.341	-836.527	-1012.03	-1280.01	-1626.96	-2024.91	-2427.5	-2770.59	-2980.23	-2986.79	-2740.63	-2224.02	-1455.2	-482.888	625.78	1798.4	2967.4	4074.93	5074.94	5935.04	6637	7176.17	7558.26	7796.46	7910.04	7924.75	7871.76	7784.3	7691.69	7614.23	7560.46	7528.67	7511.55	7501.07	7491.27	7478.23	7458.45
24	B12	rpl32	SYBR		-15.8189	-5.82103	46.294	140.325	263.544	394.885	511.983	596.416	635.141	617.759	534.369	376.175	139.306	-170.671	-536.202	-928.758	-1312.19	-1647.01	-1893.53	-2013.05	-1969.05	-1729.09	-1271.12	-593.241	276.821	1278.38	2326.12	3328.19	4208.29	4921.69	5460.14	5844.55	6110.61	6294.15	6421.25	6506.28	6555.23	6571.39	6559.1	6525.1	6477.46	6423.85	6370.15	6320.38	6276.58
26	C2	prosalpha1	SYBR		762.406	740.673	785.368	906.794	1091.2	1301.28	1485.19	1591.6	1585.95	1462.93	1249.04	994.072	755.024	579.868	500.944	540.458	724.504	1093.42	1697.87	2577.8	3734.2	5110.64	6596.63	8053.52	9350.45	10394.2	11143.7	11608.9	11839.2	11907.1	11889.8	11851.2	11827.9	11826.6	11833.4	11829.9	11807.5	11771.2	11733.3	11703.8	11685.6	11675.7	11670.3	11667.4	11665.9
29	C5	rpl32	SYBR		-3175.01	-3338.82	-3539.87	-3746.13	-3936.64	-4108.3	-4270.98	-4432.81	-4581.63	-4670.1	-4612.88	-4302.99	-3645.18	-2594.41	-1181.71	487.15	2261.11	3988.79	5556.72	6906.27	8025.84	8929.42	9637.06	10166.3	10534.3	10763.2	10882.8	10926.9	10926.4	10902.7	10864.4	10810	10736.4	10644.5	10541	10433.1	10325	10218.9	10120.7	10040.3	9985.47	9952.86	9928.37	9895.38	9844.94
30	C6	rpl32	SYBR		-2455.31	-2593.32	-2684.14	-2689.89	-2599.25	-2430.93	-2224.65	-2026.62	-1877.53	-1805.21	-1819.85	-1909.69	-2036.58	-2135.38	-2120.53	-1902.82	-1413.85	-630.09	414.587	1635.01	2919.49	4162.15	5289.09	6267.06	7094.94	7787.05	8358.99	8821.61	9181.68	9444.76	9617.54	9709.83	9735.82	9713.75	9663.48	9602.39	9541.68	9485.43	9431.86	9376.74	9317.6	9257.18	9204.29	9170.84	9164.73
31	C7	prosalpha1	SYBR		3381.6	3511.92	3639.06	3733.12	3785.89	3814.22	3846.5	3901.1	3969.2	4012.48	3976.74	3816.76	3521.76	3131.5	2734.66	2449.05	2389.01	2631.88	3196.18	4039.3	5073.14	6191.93	7300.29	8332.74	9258.15	10069.9	10769.4	11354.3	11817	12151.2	12357.8	12446.2	12433	12340.6	12196	12026	11850.9	11679.6	11514	11358.1	11225.5	11137.3	11111.2	11149.8	11237.4
32	C8	prosalpha1	SYBR		-36.7129	-159.684	-237.57	-228.932	-115.182	88.4692	335.29	561.678	707.455	734.612	639.737	458.32	262.589	152.514	238.972	619.454	1352.06	2435.78	3806.09	5349.65	6933.73	8440.19	9790.26	10950.2	11918.8	12707.4	13325.4	13777.8	14072.8	14229.1	14276.6	14249.2	14173.8	14064.2	13922.7	13749	13549.8	13343	13152.4	12998.8	12891.3	12824.7	12784.5	12755.5	12730.4
35	C11	rpl32	SYBR		-829.196	-693.12	-514.508	-320.985	-137.548	18.2057	131.63	184.341	153.191	16.93	-233.907	-592.015	-1034.57	-1527.39	-2026.63	-2477.16	-2812.11	-2958.55	-2852.27	-2457.93	-1786	-896.329	116.928	1155.25	2145.88	3056.75	3888.47	4651.81	5345.97	5951.7	6440.8	6792.99	7008.33	7108.55	7127.69	7098.42	7042.23	6967.83	6877.63	6776.91	6679.25	6604.14	6568.08	6574.81	6611.8
36	C12	rpl32	SYBR		-499.894	-499.088	-473.005	-422.056	-353.681	-279.13	-209.398	-153.603	-119.913	-117.406	-155.963	-244.611	-389.029	-590.7	-846.77	-1150.12	-1488.18	-1840.82	-2178.78	-2463.21	-2648.05	-2686.32	-2540.73	-2195.89	-1667.12	-1000.02	-259.006	491.583	1205.9	1865.95	2477.86	3057.12	3611.65	4132.03	4593.87	4970.03	5244.17	5417.85	5507.99	5538.61	5531.71	5502.15	5457.41	5401	5336.55
37	D1	Cry_1	SYBR		1299.77	1275.7	1269.12	1290.94	1342.72	1413.91	1485.03	1535.34	1552.04	1534.6	1493.05	1440.85	1386.57	1330.39	1267.43	1196.44	1126.75	1079.58	1082.61	1162.97	1341.9	1632.22	2037.59	2551.44	3156.1	3823.32	4516.11	5193.48	5815.8	6349.78	6772.36	7074.19	7262.26	7359.71	7399.92	7415.53	7427.14	7438.83	7442.42	7427	7387.95	7330.49	7268.73	7221.66	7209.41
38	D2	Cry_1	SYBR		-2094.93	-2141.16	-2159	-2139.19	-2089.39	-2031.73	-1993.2	-1993.44	-2036.9	-2110.66	-2186.68	-2223.11	-2164.32	-1942.56	-1488.69	-754.568	261.288	1499.29	2848.78	4180.34	5385.61	6405.64	7235.68	7909.04	8470.48	8953.87	9371.28	9715.63	9969.95	10118.8	10156.7	10091.9	9947.25	9754.88	9549.47	9359.48	9201.29	9077.84	8982.49	8906.01	8843.44	8797.08	8775.4	8788.23	8842.77
39	D3	Cry_2	SYBR		3031.71	2531.13	2033.19	1676.96	1563.26	1717.41	2088.25	2578.1	3084.1	3530.16	3880.72	4137.13	4325.9	4485.2	4654.41	4867.22	5148.73	5515.34	5976.16	6532.45	7174.51	7877.12	8598.56	9286.16	9887.58	10363.6	10696.5	10891.7	10970.7	10962.2	10894.1	10789.6	10667.8	10544.9	10433.6	10341.4	10268.7	10210	10156.7	10101.6	10043.4	9987.34	9943.14	9919.37	9918.57
40	D4	Cry_2	SYBR		402.682	71.4234	-236.88	-433.264	-461.996	-320.537	-52.891	276.023	607.435	902.93	1142.68	1316.7	1420.64	1460.66	1462.94	1479.26	1581.09	1842.24	2315.45	3013.44	3902.89	4914.41	5965.09	6982.08	7917.17	8746.54	9460.78	10054.6	10523	10863.9	11082.3	11191.6	11214	11178.8	11118	11058.2	11009.6	10961.9	10890.5	10773.4	10606.9	10410.3	10216.4	10054.7	9937.62
41	D5	Snp42DE	SYBR		898.952	601.254	494.243	643.982	1027.72	1544.32	2054.05	2426.38	2579.01	2501.26	2254.68	1952.01	1723.98	1690.9	1946.62	2547.77	3499.49	4743.95	6166.62	7629.04	9014.03	10255.1	11334.8	12258.4	13030.2	13647.8	14113.7	14446.1	14673.7	14820.3	14892.8	14885.6	14798.9	14651.8	14477.9	14307.6	14152.5	14007.3	13862.7	13716.4	13571.2	13428.3	13287.9	13157.6	13053.3
42	D6	Snp42DE	SYBR		-2552.59	-2894.53	-3189.92	-3357.04	-3364.36	-3239.12	-3047.28	-2859.85	-2722.76	-2639.81	-2568.06	-2423.53	-2093.79	-1458.77	-419.552	1067.45	2964.53	5147.78	7432.96	9625.94	11576.1	13207	14512.6	15528.2	16297.4	16854.7	17225.2	17433.5	17509.1	17485.4	17394.8	17261.7	17100.1	16914.4	16703.3	16465.8	16206	15934.1	15664.9	15413.7	15192.6	15008.8	14866	14764.4	14699.8
43	D7	Cry_1	SYBR		-622.214	-682.951	-768.754	-875.887	-993.645	-1102.28	-1177.45	-1201.11	-1170.92	-1098.52	-994.615	-849.054	-619.316	-237.049	367.403	1233.04	2345.17	3633.64	4994.34	6322.88	7542.89	8615.61	9531.43	10292.9	10902.1	11357.4	11658.9	11815.1	11848.5	11793.7	11691	11576.2	11472.7	11387.9	11314.4	11234	11124.6	10969.2	10765.4	10529.9	10296.6	10105.1	9988.42	9963.57	10029.8
44	D8	Cry_1	SYBR		-308.494	-516.538	-695.754	-787.921	-760.92	-621.128	-408.806	-179.51	16.9846	151.241	219.145	239.158	247.081	290.848	425.431	706.03	1178.16	1866.62	2765.8	3836.32	5010.92	6209.02	7353.91	8386.83	9272.82	9998.56	10566.5	10988.2	11279.7	11460.4	11552.4	11578.8	11560.4	11511	11435.9	11334.7	11207.3	11059.5	10905.1	10761.9	10646	10565.8	10521	10506.5	10519.1
45	D9	Cry_2	SYBR		1252.92	1359.09	1538.92	1772.65	2024.89	2251.65	2408.48	2458.58	2380.93	2175.33	1862.49	1476.78	1055.05	627.391	216.694	-153.636	-448.582	-615.854	-592.404	-321.807	224.572	1032.74	2046.13	3180.84	4347.75	5471.21	6497.8	7395.61	8148.81	8752.35	9207.74	9520.99	9701.89	9764.24	9727.01	9615.02	9459.09	9293.42	9148.89	9044.82	8982.85	8948.98	8922.71	8888.34	8841.98
46	D10	Cry_2	SYBR		2328.88	2418.11	2590.32	2830.32	3101.11	3351.72	3530.94	3600.98	3544.78	3365.37	3078.88	2706.64	2270.2	1790.63	1291.62	803.853	369.889	45.3112	-105.489	-22.3928	332.087	956.092	1803.38	2794.49	3839.71	4861.77	5808.22	6649.62	7371.18	7965.41	8431.44	8777	9018.74	9177.78	9273.11	9317.39	9316.79	9274.5	9195.07	9087.07	8963.84	8841.58	8735.47	8654.89	8601.05
47	D11	Snp42DE	SYBR		72.6259	-451.075	-923.694	-1206.04	-1210.78	-930.766	-433.298	170.214	761.325	1243.96	1559.27	1686.51	1634.61	1431.04	1114.18	730.876	337.072	-1.34911	-212.779	-231.006	-11.7814	451.716	1123.16	1933.63	2805.18	3675.16	4508	5289.81	6012.56	6661.65	7214.37	7648.65	7953.62	8135.07	8213.11	8214.25	8163.52	8080.12	7978.82	7873.22	7777.16	7701.94	7651.53	7620.72	7598.53
48	D12	Snp42DE	SYBR		779.522	609.338	489.987	470.122	569.018	768.407	1021.5	1271.03	1467.36	1579.03	1594.29	1516.74	1359.45	1141.18	887.549	633.881	426.895	321.016	369.707	613.607	1069.34	1722.69	2530.28	3430.9	4362.94	5278.87	6149.75	6958.4	7688.93	8321.58	8836.87	9225.19	9492.73	9660.2	9754.28	9798.5	9807.88	9789.39	9745.67	9679.45	9596.31	9504.53	9413.28	9329.39	9255.18
49	E1	Cry_1	SYBR		686.762	554.199	424.762	333.479	307.451	358.415	479.856	649.09	832.336	993.178	1102.55	1146.18	1125.72	1053	942.533	806.652	655.075	496.452	338.542	187.429	49.5049	-63.1619	-126.344	-102.17	53.3051	375.699	877.828	1541.33	2318.81	3145.06	3953.59	4692.46	5334.28	5876.53	6332.66	6719.04	7044.27	7306.69	7499.52	7620.31	7678.37	7696.68	7707.58	7745.18	7838.03
50	E2	Cry_1	SYBR		770.906	525.429	348.393	311.205	443.379	719.622	1071.88	1417.4	1686.12	1835.84	1854.97	1760.04	1595.26	1432.68	1365.35	1488.33	1869.95	2525.64	3407.25	4415.42	5430.26	6348.14	7109.18	7705.1	8166.74	8540.09	8861.94	9146.13	9382.77	9547.3	9615.22	9574.95	9435.73	9227.42	8992.14	8772.25	8599.16	8486.34	8428.57	8405.88	8392	8364.99	8316.91	8258.3	8215.18
51	E3	Cry_2	SYBR		-1862.37	-2238.3	-2656.51	-3022.91	-3261.37	-3338.83	-3269.42	-3097.69	-2871.08	-2613.92	-2314.67	-1929.16	-1397.73	-668.245	282.569	1436.07	2731.36	4079.22	5385.42	6573.65	7597.99	8442.28	9110.3	9615.82	9976.86	10214.4	10351.7	10412.5	10417.8	10382.2	10314	10217.1	10095.3	9955.89	9809.69	9669.45	9546.68	9448.37	9376.34	9328.3	9300.05	9287.82	9287.76	9294.34	9299.2
52	E4	Cry_2	SYBR		-1426.7	-1638.7	-1803.62	-1865.03	-1797.73	-1616.48	-1367.06	-1107.66	-890.51	-750.382	-699.764	-726.92	-795.736	-847.821	-810.692	-613.083	-203.583	432.893	1268.14	2237.44	3259.2	4259.14	5187.51	6021.4	6753.73	7379.87	7891.27	8279.65	8545.19	8700.31	8766.24	8764.99	8714.01	8626.45	8514.91	8394.77	8282.26	8189.43	8119.98	8069.38	8029.36	7992.91	7957.46	7923.66	7892.74
53	E5	Snp42DE	SYBR		139.3	-219.551	-459.461	-490.072	-287.174	99.0981	565.282	992.439	1286.22	1406.18	1372.06	1245.99	1103.51	1012.53	1029.37	1203.02	1575.47	2173.61	2999.4	4027.24	5208.44	6478.51	7764.4	8991.08	10091.4	11017.6	11749.7	12297.5	12689.7	12957.7	13120.6	13185	13155.7	13050.4	12901.4	12745.4	12608.3	12497.9	12407.4	12324.3	12237.8	12142.2	12037.7	11930.3	11827.6
55	E7	Cry_1	SYBR		-1047.74	-1276.78	-1481.69	-1604.75	-1612.83	-1507.01	-1318.19	-1093.07	-879.053	-710.658	-600.259	-534.69	-477.219	-374.634	-167.128	199.713	762.475	1529.66	2478.28	3558.41	4703.89	5844.67	6916.45	7867.03	8659.45	9273.47	9705.98	9971.03	10098.6	10130	10109.8	10075.3	10047.2	10028	10005.9	9964.19	9891.33	9786.71	9662.12	9537.38	9432.78	9362.65	9332.52	9341.96	9390.44
56	E8	Cry_1	SYBR		-85.8714	-94.1412	-29.8227	111.504	308.608	520.291	699.917	809.082	824.758	740.091	563.574	321.862	66.4445	-124.272	-153.794	69.6012	603.99	1451.52	2554.01	3810.11	5105.67	6343.47	7459.38	8422.09	9222.62	9863.76	10354.4	10707.9	10942.4	11080.1	11145.4	11161	11143	11098.1	11024.1	10916.2	10773.8	10604.9	10426.3	10258.7	10119.4	10016.3	9947.06	9904.16	9884.75
57	E9	Cry_2	SYBR		812.373	816.659	881.374	1014.61	1206.07	1425.38	1626.96	1761.03	1787.94	1690.38	1477.56	1179.44	835.032	481.653	151.924	-121.093	-296.17	-321.287	-142.901	275.848	935.955	1795.69	2782.34	3816.01	4832.44	5791.93	6673.66	7463.85	8147.92	8710.49	9140.21	9434.23	9599.33	9650.31	9607.7	9496.09	9343.4	9179.26	9030.13	8913.96	8836.36	8791.95	8768.81	8754.37	8739.2
58	E10	Cry_2	SYBR		1469.92	1436.49	1457.8	1542.28	1681.42	1855.38	2041.02	2215.38	2352.15	2419.08	2381.89	2215.43	1915.18	1501.79	1018.57	525.236	91.0545	-212.35	-319.34	-180.817	225.917	889.133	1762.51	2774.94	3848.43	4915.59	5928.49	6855.35	7672.53	8359.86	8902.84	9298.23	9556.79	9701.16	9760.02	9761.24	9725.76	9665.54	9584.81	9484.16	9364.14	9226.67	9075.14	8915.19	8756.88
59	E11	Snp42DE	SYBR		-3759.84	-3941.52	-4064.39	-4083.96	-3987.23	-3794.26	-3546.73	-3292.82	-3076.25	-2931.99	-2885.93	-2955.27	-3147.18	-3454.92	-3852.55	-4291.58	-4701.88	-4998.69	-5096.08	-4924.64	-4450.05	-3685.51	-2689.24	-1545.68	-336.918	879.709	2074.87	3232.18	4328.61	5326.76	6183.1	6864.83	7362.27	7689.53	7876.1	7955.4	7957.35	7906.43	7824.07	7730.97	7646.6	7585.1	7551.24	7540.01	7540.7
60	E12	Snp42DE	SYBR		2684.97	2720.2	2765.3	2813.79	2858.94	2894.27	2913.83	2912.99	2890.09	2847.55	2791.24	2728.08	2663.28	2598.63	2532.5	2460.95	2379.47	2284.75	2176.34	2057.77	1936.7	1823.69	1729.95	1664.89	1633.99	1637.61	1671.24	1727.15	1796.81	1872.62	1948.21	2017.49	2074.01	2111.57	2125.91	2116.2	2085.27	2038.53	1982.31	1922.43	1863.23	1807.12	1754.51	1704.27	1654.61
61	F1	EF1	SYBR		1351.31	1266.22	1187.2	1136.83	1131.4	1176.12	1265.45	1385.71	1518.09	1640.85	1731.49	1769.92	1742.13	1643.41	1479.8	1266.77	1025.05	774.86	530.651	299.75	86.918	-96.7672	-225.727	-259.176	-150.461	135.494	605.275	1228.54	1943.16	2672.84	3349.78	3932.93	4414.32	4812.02	5154.24	5462.53	5741.72	5980.09	6158.12	6260.17	6283.73	6242.23	6161.38	6070.89	5995
62	F2	EF1	SYBR		-273.842	-357.246	-396.52	-356.711	-221.985	-6.25834	248.398	484.723	647.249	695.62	611.02	398.541	88.6928	-261.448	-571.137	-747.901	-706.79	-392.41	204.117	1038.71	2022.03	3041.37	3991.04	4801.1	5451.35	5964.63	6383.62	6744.04	7057.73	7312.16	7482.6	7549.52	7511.74	7390.2	7222.18	7049.99	6909.23	6819.93	6782.37	6778.05	6776.69	6748.29	6676.35	6565.89	6441.56
65	F5	Hsp70Bbb	SYBR		1696.21	1574.77	1457.76	1394.16	1426.76	1572.48	1815.25	2112.36	2406.35	2633.98	2733.87	2655.74	2372.03	1886.54	1238.87	505.646	-201.196	-744.252	-985.585	-822.062	-216.052	795.456	2118.29	3632.74	5219.35	6769.83	8187.14	9388.13	10316.6	10959.9	11354.4	11567.8	11668.7	11699.7	11675.6	11601.6	11492.9	11378.7	11290.2	11248.8	11264	11337.6	11463.8	11625.1	11793.2
66	F6	Hsp70Bbb	SYBR		4494.39	4361.58	4386.91	4604.43	4984.98	5447.52	5890.91	6226.57	6396.1	6374.31	6163.86	5788.76	5287	4703.6	4087.44	3495.39	3000.7	2696.69	2686.15	3055.13	3840.71	5008.5	6454.17	8030.19	9586.33	11004.2	12213.4	13187.4	13931.2	14467.4	14827.7	15045.4	15150.8	15168	15116.7	15015.3	14883.3	14741	14605.9	14487.1	14383.5	14284.4	14176.9	14052.3	13910.8
67	F7	EF1	SYBR		-2491.45	-2592.46	-2647.5	-2622.84	-2508.59	-2327.03	-2127.85	-1972.76	-1913.78	-1973.16	-2131.25	-2326.88	-2469.98	-2462.73	-2221.83	-1697.55	-884.482	177.031	1410.05	2720.14	4017.69	5235.61	6334.8	7296.64	8110.55	8765.63	9252.64	9572.02	9741.59	9797.17	9784.91	9748.41	9716.29	9696.21	9677.86	9644	9583.27	9497.95	9403.34	9318.77	9257.75	9221.66	9200.91	9181.46	9151.91
68	F8	EF1	SYBR		-1052.45	-1045.35	-990.615	-889.197	-758.133	-624.906	-517.624	-456.614	-451.857	-505.534	-614.892	-771.225	-954.98	-1130.78	-1247.39	-1245.03	-1068.1	-680.071	-75.0097	718.552	1644.59	2634.51	3624.19	4564.64	5423.6	6180.58	6821.42	7336.2	7721.33	7982.79	8137.62	8210.53	8227.31	8207.86	8163.26	8097.94	8014.96	7919.94	7822.27	7732.77	7660.17	7607.65	7570.87	7538.92	7498.07
71	F11	Hsp70Bbb	SYBR		-2071.86	-2115.32	-2106.81	-2035.7	-1911.44	-1758.86	-1607.81	-1484.05	-1406.81	-1390.75	-1448.78	-1592.12	-1827.72	-2154.41	-2560.1	-3019.97	-3495.44	-3934.02	-4271.85	-4441.77	-4385.99	-4069.89	-3490.39	-2675.28	-1675.28	-554.365	616.697	1763.64	2814.79	3711.7	4421.75	4944.37	5305.36	5542.23	5689.06	5769.08	5796.68	5783.76	5744.21	5693.76	5646.2	5609.95	5587.58	5577.86	5579.13
72	F12	Hsp70Bbb	SYBR		-2255.98	-2436.13	-2605.67	-2709.02	-2705.57	-2587.03	-2381.08	-2139.36	-1917.95	-1759.7	-1686.97	-1704.62	-1807.7	-1986.84	-2227.78	-2506.83	-2787.5	-3021.26	-3153.38	-3133.06	-2924.33	-2515.36	-1921.61	-1181.23	-343.548	544.32	1446.64	2339.68	3205.54	4023.65	4766.11	5400.96	5901.5	6256.16	6472.87	6575.54	6596.24	6567.06	6515.19	6460.34	6413.77	6378.49	6352.14	6331.36	6315.83
73	G1	EF1	SYBR		678.253	519.097	376.826	294.289	296.408	381.519	525.285	693.031	852.906	983.664	1075.75	1127.56	1140.48	1115.28	1051.36	947.886	805.297	626.533	418.102	190.618	-40.5429	-255.437	-430.564	-539.598	-554.799	-450.241	-208.277	172.472	672.05	1251.49	1862.85	2462.19	3019.43	3520.52	3962.88	4348.43	4678.84	4954.89	5178.13	5352	5481.71	5572.81	5629.5	5654	5647.4
74	G2	EF1	SYBR		1010.44	1096.86	1216.53	1346.82	1461.28	1537.37	1560.91	1527.39	1441.61	1316.75	1170.43	1016.94	858.552	682.504	468.091	201.262	-110.733	-432.545	-704.433	-854.511	-815.925	-545.368	-38.3475	665.317	1489.69	2344.16	3149.43	3856.12	4448.6	4934.65	5329.81	5646.42	5891.6	6071.17	6194.09	6272.23	6316.66	6334.13	6327.51	6300.28	6261.16	6223.78	6200.39	6193.7	6193.27
77	G5	Hsp70Bbb	SYBR		3601.95	3769.25	4068.03	4450.15	4838.51	5154.33	5338.05	5356.8	5203.08	4892.2	4460.4	3958.48	3441.14	2957.08	2547.08	2248.25	2099.77	2145.39	2431.24	2996.74	3859.6	4998.71	6344.09	7784.79	9196.6	10477.8	11574.4	12480.9	13218.8	13809.2	14256.2	14552.9	14698.9	14715.4	14643.1	14525	14390.4	14252.3	14118.3	13999.1	13906	13841.5	13795.6	13752.4	13700.6
78	G6	Hsp70Bbb	SYBR		775.913	870.61	1058.6	1325.51	1633.88	1931.05	2161.56	2279.21	2254.11	2074.81	1747.31	1293.57	749.995	165.231	-400.601	-874.826	-1170.89	-1193.61	-856.733	-109.226	1041.34	2521.83	4208.26	5956.25	7633.26	9140.65	10420	11447.7	12225.8	12773.2	13120.4	13303.9	13362	13329.7	13238.5	13115.4	12982.3	12854.3	12738.7	12637.6	12550.9	12477.5	12415.3	12359.7	12304.7
79	G7	EF1	SYBR		-312.186	-244.015	-176.304	-133.131	-126.488	-146.583	-165.375	-152.915	-97.7546	-19.0447	38.4474	25.8185	-81.8035	-264.248	-452.274	-544.338	-436.955	-58.7558	606.134	1514.03	2578.4	3699.02	4789.89	5794.35	6684.09	7448.43	8082.32	8581.61	8945.06	9179	9299.32	9329.76	9298.01	9233.04	9161.28	9101.16	9056.77	9016.43	8960.75	8876.68	8768.65	8658.47	8573.85	8532.86	8534.7
80	G8	EF1	SYBR		-160.58	-137.168	-81.5511	4.55366	112.469	227.859	333.376	411.7	447.505	427.14	338.488	172.875	-70.7446	-381.287	-734.184	-1093.34	-1413.71	-1643.36	-1726.4	-1611.04	-1262.46	-675.194	121.654	1070.34	2098.63	3135.21	4119.99	5007.14	5763.78	6369.28	6816.7	7114.89	7287.25	7365.62	7381.76	7360.47	7317.47	7261.09	7196.17	7126.8	7058.02	6995.43	6943.45	6904.21	6876.78
83	G11	Hsp70Bbb	SYBR		-2667.89	-2714.08	-2694.07	-2592.78	-2423.14	-2223.23	-2041.93	-1921.56	-1886.63	-1941.69	-2076.91	-2276.27	-2524	-2806.82	-3111.15	-3416.46	-3688.47	-3877.15	-3924.29	-3778.84	-3413.77	-2835.59	-2081.55	-1207.22	-271.437	674.057	1587.27	2433.8	3185.26	3821.31	4333.35	4725.41	5009.91	5200.99	5311.11	5353.3	5346.46	5317.14	5293.98	5296.68	5326.85	5367.25	5391.64	5379.67	5328.38
[truncated: 72 more columns]
