# Supplementary material for: Whole-Genome and Poly(A)+Transcriptome Analysis of the Drosophila Mutant agnts3 with Cognitive Dysfunctions
Source: Int J Mol Sci. 2024 Sep 13;25(18):9891. doi: 10.3390/ijms25189891 (PMC11432035; doi:10.3390/ijms25189891)
Supplement: Supplementary file 1 [file ijms-25-09891-s001.zip › Supplementary materials/Archive_S4_RT-PCR_data/Experiment_2.xls]

## Sheet: Sample Setup
Block Type	96well
Chemistry	SYBR_GREEN
Experiment File Name	C:\Applied Biosystems\StepOne Software v2.3\experiments\31-05-24_CS_agn_different_primers_2024.eds
Experiment Run End Time	2008-04-04 06:10:48 AM MSD
Instrument Type	steponeplus
Passive Reference
Well	Zone	Sample Name	Sample Color	Biogroup Name	Biogroup Color	Target Name	Target Color	Task	Reporter	Quencher	Comments
A1	1	cDNA	RGB(223,221,142)			prosalpha1	RGB(139,189,249)	UNKNOWN	SYBR	None
A2	1	cDNA	RGB(223,221,142)			prosalpha1	RGB(139,189,249)	UNKNOWN	SYBR	None
A3	2	cDNA	RGB(223,221,142)			Totc1	RGB(0,255,0)	UNKNOWN	SYBR	None
A4	2	cDNA	RGB(223,221,142)			Totc1	RGB(0,255,0)	UNKNOWN	SYBR	None
A5	3	cDNA	RGB(223,221,142)			rpl32	RGB(208,243,98)	UNKNOWN	SYBR	None
A6	3	cDNA	RGB(223,221,142)			rpl32	RGB(208,243,98)	UNKNOWN	SYBR	None
A7	4	cDNA	RGB(223,221,142)			Cry_1	RGB(153,51,102)	UNKNOWN	SYBR	None
A8	4	cDNA	RGB(223,221,142)			Cry_1	RGB(153,51,102)	UNKNOWN	SYBR	None
A9	5	cDNA	RGB(223,221,142)			EF1	RGB(139,189,249)	UNKNOWN	SYBR	None
A10	5	cDNA	RGB(223,221,142)			EF1	RGB(139,189,249)	UNKNOWN	SYBR	None
A11	6	cDNA	RGB(223,221,142)			Snp42DE	RGB(255,204,0)	UNKNOWN	SYBR	None
A12	6	cDNA	RGB(223,221,142)			Snp42DE	RGB(255,204,0)	UNKNOWN	SYBR	None
B1	1	CS	RGB(255,0,0)			prosalpha1	RGB(139,189,249)	UNKNOWN	SYBR	None
B2	1	CS	RGB(255,0,0)			prosalpha1	RGB(139,189,249)	UNKNOWN	SYBR	None
B3	2	CS	RGB(255,0,0)			Totc1	RGB(0,255,0)	UNKNOWN	SYBR	None
B4	2	CS	RGB(255,0,0)			Totc1	RGB(0,255,0)	UNKNOWN	SYBR	None
B5	3	CS	RGB(255,0,0)			rpl32	RGB(208,243,98)	UNKNOWN	SYBR	None
B6	3	CS	RGB(255,0,0)			rpl32	RGB(208,243,98)	UNKNOWN	SYBR	None
B7	4	agn	RGB(132,193,241)			prosalpha1	RGB(139,189,249)	UNKNOWN	SYBR	None
B8	4	agn	RGB(132,193,241)			prosalpha1	RGB(139,189,249)	UNKNOWN	SYBR	None
B9	5	agn	RGB(132,193,241)			Totc1	RGB(0,255,0)	UNKNOWN	SYBR	None
B10	5	agn	RGB(132,193,241)			Totc1	RGB(0,255,0)	UNKNOWN	SYBR	None
B11	6	agn	RGB(132,193,241)			rpl32	RGB(208,243,98)	UNKNOWN	SYBR	None
B12	6	agn	RGB(132,193,241)			rpl32	RGB(208,243,98)	UNKNOWN	SYBR	None
C1	1	CS	RGB(255,0,0)			prosalpha1	RGB(139,189,249)	UNKNOWN	SYBR	None
C2	1	CS	RGB(255,0,0)			prosalpha1	RGB(139,189,249)	UNKNOWN	SYBR	None
C3	2	CS	RGB(255,0,0)			Totc1	RGB(0,255,0)	UNKNOWN	SYBR	None
C4	2	CS	RGB(255,0,0)			Totc1	RGB(0,255,0)	UNKNOWN	SYBR	None
C5	3	CS	RGB(255,0,0)			rpl32	RGB(208,243,98)	UNKNOWN	SYBR	None
C6	3	CS	RGB(255,0,0)			rpl32	RGB(208,243,98)	UNKNOWN	SYBR	None
C7	4	agn	RGB(132,193,241)			prosalpha1	RGB(139,189,249)	UNKNOWN	SYBR	None
C8	4	agn	RGB(132,193,241)			prosalpha1	RGB(139,189,249)	UNKNOWN	SYBR	None
C9	5	agn	RGB(132,193,241)			Totc1	RGB(0,255,0)	UNKNOWN	SYBR	None
C10	5	agn	RGB(132,193,241)			Totc1	RGB(0,255,0)	UNKNOWN	SYBR	None
C11	6	agn	RGB(132,193,241)			rpl32	RGB(208,243,98)	UNKNOWN	SYBR	None
C12	6	agn	RGB(132,193,241)			rpl32	RGB(208,243,98)	UNKNOWN	SYBR	None
D1	1	CS	RGB(255,0,0)			Cry_1	RGB(153,51,102)	UNKNOWN	SYBR	None
D2	1	CS	RGB(255,0,0)			Cry_1	RGB(153,51,102)	UNKNOWN	SYBR	None
D3	2	CS	RGB(255,0,0)			Cry_2	RGB(249,128,228)	UNKNOWN	SYBR	None
D4	2	CS	RGB(255,0,0)			Cry_2	RGB(249,128,228)	UNKNOWN	SYBR	None
D5	3	CS	RGB(255,0,0)			Snp42DE	RGB(255,204,0)	UNKNOWN	SYBR	None
D6	3	CS	RGB(255,0,0)			Snp42DE	RGB(255,204,0)	UNKNOWN	SYBR	None
D7	4	agn	RGB(132,193,241)			Cry_1	RGB(153,51,102)	UNKNOWN	SYBR	None
D8	4	agn	RGB(132,193,241)			Cry_1	RGB(153,51,102)	UNKNOWN	SYBR	None
D9	5	agn	RGB(132,193,241)			Cry_2	RGB(249,128,228)	UNKNOWN	SYBR	None
D10	5	agn	RGB(132,193,241)			Cry_2	RGB(249,128,228)	UNKNOWN	SYBR	None
D11	6	agn	RGB(132,193,241)			Snp42DE	RGB(255,204,0)	UNKNOWN	SYBR	None
D12	6	agn	RGB(132,193,241)			Snp42DE	RGB(255,204,0)	UNKNOWN	SYBR	None
E1	1	CS	RGB(255,0,0)			Cry_1	RGB(153,51,102)	UNKNOWN	SYBR	None
E2	1	CS	RGB(255,0,0)			Cry_1	RGB(153,51,102)	UNKNOWN	SYBR	None
E3	2	CS	RGB(255,0,0)			Cry_2	RGB(249,128,228)	UNKNOWN	SYBR	None
E4	2	CS	RGB(255,0,0)			Cry_2	RGB(249,128,228)	UNKNOWN	SYBR	None
E5	3	CS	RGB(255,0,0)			Snp42DE	RGB(255,204,0)	UNKNOWN	SYBR	None
E6	3	CS	RGB(255,0,0)			Snp42DE	RGB(255,204,0)	UNKNOWN	SYBR	None
E7	4	agn	RGB(132,193,241)			Cry_1	RGB(153,51,102)	UNKNOWN	SYBR	None
E8	4	agn	RGB(132,193,241)			Cry_1	RGB(153,51,102)	UNKNOWN	SYBR	None
E9	5	agn	RGB(132,193,241)			Cry_2	RGB(249,128,228)	UNKNOWN	SYBR	None
E10	5	agn	RGB(132,193,241)			Cry_2	RGB(249,128,228)	UNKNOWN	SYBR	None
E11	6	agn	RGB(132,193,241)			Snp42DE	RGB(255,204,0)	UNKNOWN	SYBR	None
E12	6	agn	RGB(132,193,241)			Snp42DE	RGB(255,204,0)	UNKNOWN	SYBR	None
F1	1	CS	RGB(255,0,0)			EF1	RGB(139,189,249)	UNKNOWN	SYBR	None
F2	1	CS	RGB(255,0,0)			EF1	RGB(139,189,249)	UNKNOWN	SYBR	None
F3	2	CS	RGB(255,0,0)			Totc2	RGB(255,0,0)	UNKNOWN	SYBR	None
F4	2	CS	RGB(255,0,0)			Totc2	RGB(255,0,0)	UNKNOWN	SYBR	None
F5	3	CS	RGB(255,0,0)			Hsp70Bbb	RGB(244,165,230)	UNKNOWN	SYBR	None
F6	3	CS	RGB(255,0,0)			Hsp70Bbb	RGB(244,165,230)	UNKNOWN	SYBR	None
F7	4	agn	RGB(132,193,241)			EF1	RGB(139,189,249)	UNKNOWN	SYBR	None
F8	4	agn	RGB(132,193,241)			EF1	RGB(139,189,249)	UNKNOWN	SYBR	None
F9	5	agn	RGB(132,193,241)			Totc2	RGB(255,0,0)	UNKNOWN	SYBR	None
F10	5	agn	RGB(132,193,241)			Totc2	RGB(255,0,0)	UNKNOWN	SYBR	None
F11	6	agn	RGB(132,193,241)			Hsp70Bbb	RGB(244,165,230)	UNKNOWN	SYBR	None
F12	6	agn	RGB(132,193,241)			Hsp70Bbb	RGB(244,165,230)	UNKNOWN	SYBR	None
G1	1	CS	RGB(255,0,0)			EF1	RGB(139,189,249)	UNKNOWN	SYBR	None
G2	1	CS	RGB(255,0,0)			EF1	RGB(139,189,249)	UNKNOWN	SYBR	None
G3	2	CS	RGB(255,0,0)			Totc2	RGB(255,0,0)	UNKNOWN	SYBR	None
G4	2	CS	RGB(255,0,0)			Totc2	RGB(255,0,0)	UNKNOWN	SYBR	None
G5	3	CS	RGB(255,0,0)			Hsp70Bbb	RGB(244,165,230)	UNKNOWN	SYBR	None
G6	3	CS	RGB(255,0,0)			Hsp70Bbb	RGB(244,165,230)	UNKNOWN	SYBR	None
G7	4	agn	RGB(132,193,241)			EF1	RGB(139,189,249)	UNKNOWN	SYBR	None
G8	4	agn	RGB(132,193,241)			EF1	RGB(139,189,249)	UNKNOWN	SYBR	None
G9	5	agn	RGB(132,193,241)			Totc2	RGB(255,0,0)	UNKNOWN	SYBR	None
G10	5	agn	RGB(132,193,241)			Totc2	RGB(255,0,0)	UNKNOWN	SYBR	None
G11	6	agn	RGB(132,193,241)			Hsp70Bbb	RGB(244,165,230)	UNKNOWN	SYBR	None
G12	6	agn	RGB(132,193,241)			Hsp70Bbb	RGB(244,165,230)	UNKNOWN	SYBR	None
H1	1	cDNA	RGB(223,221,142)			prosalpha1	RGB(139,189,249)	UNKNOWN	SYBR	None
H2	1	cDNA	RGB(223,221,142)			EF1	RGB(139,189,249)	UNKNOWN	SYBR	None
H3	2	cDNA	RGB(223,221,142)			Cry_2	RGB(249,128,228)	UNKNOWN	SYBR	None
H4	2	cDNA	RGB(223,221,142)			Cry_2	RGB(249,128,228)	UNKNOWN	SYBR	None
H5	3	cDNA	RGB(223,221,142)			rpl32	RGB(208,243,98)	UNKNOWN	SYBR	None
H6	3	cDNA	RGB(223,221,142)			Snp42DE	RGB(255,204,0)	UNKNOWN	SYBR	None
H7	4	cDNA	RGB(223,221,142)			Cry_1	RGB(153,51,102)	UNKNOWN	SYBR	None
H8	4	cDNA	RGB(223,221,142)			Totc1	RGB(0,255,0)	UNKNOWN	SYBR	None
H9	5	cDNA	RGB(223,221,142)			Totc2	RGB(255,0,0)	UNKNOWN	SYBR	None
H10	5	cDNA	RGB(223,221,142)			Totc2	RGB(255,0,0)	UNKNOWN	SYBR	None
H11	6	cDNA	RGB(223,221,142)			Hsp70Bbb	RGB(244,165,230)	UNKNOWN	SYBR	None
H12	6	cDNA	RGB(223,221,142)			Hsp70Bbb	RGB(244,165,230)	UNKNOWN	SYBR	None

## Sheet: Results
Block Type	96well
Chemistry	SYBR_GREEN
Experiment File Name	C:\Applied Biosystems\StepOne Software v2.3\experiments\31-05-24_CS_agn_different_primers_2024.eds
Experiment Run End Time	2008-04-04 06:10:48 AM MSD
Instrument Type	steponeplus
Passive Reference
Well	Zone	Sample Name	Target Name	Task	Reporter	Quencher	RQ	RQ Min	RQ Max	Cт	Cт Mean	Cт SD	ΔCт	ΔCт Mean	ΔCт SE	HK Control ΔCт Mean	HK Control ΔCт SE	ΔΔCт	Automatic Ct Threshold	Ct Threshold	Automatic Baseline	Baseline Start	Baseline End	Efficiency	Tm1	Tm2	Tm3	Comments	HIGHSD	MTP
B1	1	CS	prosalpha1	UNKNOWN	SYBR	None	1	0.894387	1.11808	26.9187	26.9092	0.0675249		0.650788	0.0711835			0	TRUE	8446.52	TRUE	3	18	1	79.9375				N	N
B2	1	CS	prosalpha1	UNKNOWN	SYBR	None	1	0.894387	1.11808	26.9715	26.9092	0.0675249		0.650788	0.0711835			0	TRUE	8446.52	TRUE	3	18	1	79.9375				N	N
B5	3	CS	rpl32	UNKNOWN	SYBR	None				24.5174	24.5731	0.0957932							TRUE	6740.69	TRUE	3	16	1	86.9396				N	N
B6	3	CS	rpl32	UNKNOWN	SYBR	None				24.4903	24.5731	0.0957932							TRUE	6740.69	TRUE	3	15	1	86.9396				N	N
B7	4	agn	prosalpha1	UNKNOWN	SYBR	None	0.609613	0.525629	0.707016	27.2482	27.2851	0.0851512		1.36482	0.0959762			0.714034	TRUE	8446.52	TRUE	3	16	1	79.9356				N	N
B8	4	agn	prosalpha1	UNKNOWN	SYBR	None	0.609613	0.525629	0.707016	27.2964	27.2851	0.0851512		1.36482	0.0959762			0.714034	TRUE	8446.52	TRUE	3	17	1	79.9356				N	N
B11	6	agn	rpl32	UNKNOWN	SYBR	None				24.5786	24.8253	0.17415							TRUE	6740.69	TRUE	3	16	1	86.9389				N	N
B12	6	agn	rpl32	UNKNOWN	SYBR	None				24.9216	24.8253	0.17415							TRUE	6740.69	TRUE	3	15	1	86.9389				N	N
C2	1	CS	prosalpha1	UNKNOWN	SYBR	None	1	0.894387	1.11808	26.8374	26.9092	0.0675249		0.650788	0.0711835			0	TRUE	8446.52	TRUE	3	17	1	79.9375				N	N
C5	3	CS	rpl32	UNKNOWN	SYBR	None				24.7055	24.5731	0.0957932							TRUE	6740.69	TRUE	3	16	1	86.9396				N	N
C6	3	CS	rpl32	UNKNOWN	SYBR	None				24.5792	24.5731	0.0957932							TRUE	6740.69	TRUE	3	15	1	86.9396				N	N
C7	4	agn	prosalpha1	UNKNOWN	SYBR	None	0.609613	0.525629	0.707016	27.3977	27.2851	0.0851512		1.36482	0.0959762			0.714034	TRUE	8446.52	TRUE	3	17	1	79.9356				N	N
C8	4	agn	prosalpha1	UNKNOWN	SYBR	None	0.609613	0.525629	0.707016	27.1981	27.2851	0.0851512		1.36482	0.0959762			0.714034	TRUE	8446.52	TRUE	3	18	1	79.9356				N	N
C11	6	agn	rpl32	UNKNOWN	SYBR	None				24.9696	24.8253	0.17415							TRUE	6740.69	TRUE	3	15	1	86.9389				N	N
C12	6	agn	rpl32	UNKNOWN	SYBR	None				24.8316	24.8253	0.17415							TRUE	6740.69	TRUE	3	16	1	86.9389				N	N
D1	1	CS	Cry_1	UNKNOWN	SYBR	None	1	0.889649	1.12404	30.5014	30.5331	0.0777229		4.27473	0.074571			0	TRUE	8188.47	TRUE	3	22	1	78.4468				N	N
D2	1	CS	Cry_1	UNKNOWN	SYBR	None	1	0.889649	1.12404	30.4764	30.5331	0.0777229		4.27473	0.074571			0	TRUE	8188.47	TRUE	3	21	1	78.5958				N	N
D3	2	CS	Cry_2	UNKNOWN	SYBR	None	1	0.810807	1.23334	30.9393	30.886	0.244073		4.62762	0.135794			0	TRUE	8482.47	TRUE	3	20	1	83.36				N	N
D4	2	CS	Cry_2	UNKNOWN	SYBR	None	1	0.810807	1.23334	30.5865	30.886	0.244073		4.62762	0.135794			0	TRUE	8482.47	TRUE	3	22	1	83.211				N	N
D5	3	CS	Snp42DE	UNKNOWN	SYBR	None	1	0.798815	1.25185	33.2715	33.1852	0.225666		6.92682	0.143256			0	TRUE	9014.61	TRUE	3	23	1	85.8963				N	N
D6	3	CS	Snp42DE	UNKNOWN	SYBR	None	1	0.798815	1.25185	33.3551	33.1852	0.225666		6.92682	0.143256			0	TRUE	9014.61	TRUE	3	24	1	85.8963	68.7578			N	Y
D7	4	agn	Cry_1	UNKNOWN	SYBR	None	5.09645	4.37246	5.94031	27.9198	27.8455	0.098859		1.92523	0.099207			-2.34949	TRUE	8188.47	TRUE	3	20	1	78.5941				N	N
D8	4	agn	Cry_1	UNKNOWN	SYBR	None	5.09645	4.37246	5.94031	27.8332	27.8455	0.098859		1.92523	0.099207			-2.34949	TRUE	8188.47	TRUE	3	18	1	78.5941				N	N
D9	5	agn	Cry_2	UNKNOWN	SYBR	None	4.13384	3.47303	4.92038	28.3548	28.5004	0.145881		2.58013	0.112779			-2.04748	TRUE	8482.47	TRUE	3	18	1	83.3617				N	N
D10	5	agn	Cry_2	UNKNOWN	SYBR	None	4.13384	3.47303	4.92038	28.5253	28.5004	0.145881		2.58013	0.112779			-2.04748	TRUE	8482.47	TRUE	3	19	1	83.3617				N	N
D11	6	agn	Snp42DE	UNKNOWN	SYBR	None	0.0113801	0.00401696	0.0322399	38.7926	39.3044	1.1406		13.3842	0.664117			6.45734	TRUE	9014.61	TRUE	3	27	1	90.6656				Y	N
D12	6	agn	Snp42DE	UNKNOWN	SYBR	None	0.0113801	0.00401696	0.0322399	38.5094	39.3044	1.1406		13.3842	0.664117			6.45734	TRUE	9014.61	TRUE	3	28	1	84.7029				Y	N
E1	1	CS	Cry_1	UNKNOWN	SYBR	None	1	0.889649	1.12404	30.6217	30.5331	0.0777229		4.27473	0.074571			0	TRUE	8188.47	TRUE	3	20	1	78.5958				N	N
E3	2	CS	Cry_2	UNKNOWN	SYBR	None	1	0.810807	1.23334	31.1762	30.886	0.244073		4.62762	0.135794			0	TRUE	8482.47	TRUE	3	21	1	83.211				N	N
E4	2	CS	Cry_2	UNKNOWN	SYBR	None	1	0.810807	1.23334	30.8422	30.886	0.244073		4.62762	0.135794			0	TRUE	8482.47	TRUE	3	20	1	83.36				N	N
E6	3	CS	Snp42DE	UNKNOWN	SYBR	None	1	0.798815	1.25185	32.9292	33.1852	0.225666		6.92682	0.143256			0	TRUE	9014.61	TRUE	3	24	1	85.8963				N	N
E7	4	agn	Cry_1	UNKNOWN	SYBR	None	5.09645	4.37246	5.94031	27.7103	27.8455	0.098859		1.92523	0.099207			-2.34949	TRUE	8188.47	TRUE	3	17	1	78.5941				N	N
E8	4	agn	Cry_1	UNKNOWN	SYBR	None	5.09645	4.37246	5.94031	27.9188	27.8455	0.098859		1.92523	0.099207			-2.34949	TRUE	8188.47	TRUE	3	19	1	78.5941				N	N
E9	5	agn	Cry_2	UNKNOWN	SYBR	None	4.13384	3.47303	4.92038	28.6925	28.5004	0.145881		2.58013	0.112779			-2.04748	TRUE	8482.47	TRUE	3	17	1	83.3617				N	N
E10	5	agn	Cry_2	UNKNOWN	SYBR	None	4.13384	3.47303	4.92038	28.429	28.5004	0.145881		2.58013	0.112779			-2.04748	TRUE	8482.47	TRUE	3	19	1	83.3617				N	N
E12	6	agn	Snp42DE	UNKNOWN	SYBR	None	0.0113801	0.00401696	0.0322399	40.6113	39.3044	1.1406		13.3842	0.664117			6.45734	TRUE	9014.61	TRUE	3	29	1	90.6656				Y	N
F1	1	CS	EF1	UNKNOWN	SYBR	None				28.1211	27.9437	0.138569							TRUE	9566.59	TRUE	3	18	1	80.6828				N	N
F2	1	CS	EF1	UNKNOWN	SYBR	None				27.7826	27.9437	0.138569							TRUE	9566.59	TRUE	3	18	1	80.5337				N	N
F5	3	CS	Hsp70Bbb	UNKNOWN	SYBR	None	1	0.870189	1.14918	28.0024	27.8713	0.113792		1.61285	0.088676			0	TRUE	2981.44	TRUE	3	20	1	85.7473				N	N
F6	3	CS	Hsp70Bbb	UNKNOWN	SYBR	None	1	0.870189	1.14918	27.8125	27.8713	0.113792		1.61285	0.088676			0	TRUE	2981.44	TRUE	3	20	1	85.8963				N	N
F7	4	agn	EF1	UNKNOWN	SYBR	None				26.7941	27.0152	0.169888							TRUE	9566.59	TRUE	3	18	1	80.6808				N	N
F8	4	agn	EF1	UNKNOWN	SYBR	None				27.1036	27.0152	0.169888							TRUE	9566.59	TRUE	3	16	1	80.6808				N	N
F11	6	agn	Hsp70Bbb	UNKNOWN	SYBR	None	1.77041	0.658084	4.76282	26.1774	26.709	1.08297		0.788775	0.63114			-0.82408	TRUE	2981.44	TRUE	3	18	1	85.7464				Y	N
F12	6	agn	Hsp70Bbb	UNKNOWN	SYBR	None	1.77041	0.658084	4.76282	25.9946	26.709	1.08297		0.788775	0.63114			-0.82408	TRUE	2981.44	TRUE	3	19	1	85.7464				Y	N
G1	1	CS	EF1	UNKNOWN	SYBR	None				27.9399	27.9437	0.138569							TRUE	9566.59	TRUE	3	18	1	80.6828				N	N
G2	1	CS	EF1	UNKNOWN	SYBR	None				27.9313	27.9437	0.138569							TRUE	9566.59	TRUE	3	17	1	80.6828				N	N
G5	3	CS	Hsp70Bbb	UNKNOWN	SYBR	None	1	0.870189	1.14918	27.7989	27.8713	0.113792		1.61285	0.088676			0	TRUE	2981.44	TRUE	3	20	1	85.8963				N	N
G7	4	agn	EF1	UNKNOWN	SYBR	None				26.9788	27.0152	0.169888							TRUE	9566.59	TRUE	3	17	1	80.6808				N	N
G8	4	agn	EF1	UNKNOWN	SYBR	None				27.1842	27.0152	0.169888							TRUE	9566.59	TRUE	3	17	1	80.6808				N	N
G11	6	agn	Hsp70Bbb	UNKNOWN	SYBR	None	1.77041	0.658084	4.76282	27.9551	26.709	1.08297		0.788775	0.63114			-0.82408	TRUE	2981.44	TRUE	3	20	1	85.5973				Y	N
Analysis Type	Singleplex
Endogenous Control	EF1, rpl32
RQ Min/Max Confidence Level	95.0
Reference Sample	CS

## Sheet: Raw Data
Block Type	96well
Chemistry	SYBR_GREEN
Experiment File Name	C:\Applied Biosystems\StepOne Software v2.3\experiments\31-05-24_CS_agn_different_primers_2024.eds
Experiment Run End Time	2008-04-04 06:10:48 AM MSD
Instrument Type	steponeplus
Passive Reference
Well	Zone	Cycle	BLUE	GREEN	YELLOW	RED
A1	1	1	-1231	-643.102	-631.898	-724.301
A2	1	1	-1624.5	-990.898	-1022.9	-1069.5
A3	2	1	-2539.6	-1524	-1474.7	-1393.3
A4	2	1	-3787.1	-2316.6	-2300.1	-2134.2
A5	3	1	-568.102	-255.898	-406.5	-599.301
A6	3	1	-839.5	-373.699	-514.898	-707.398
A7	4	1	-1777.5	-1135.7	-1288.5	-1416.7
A8	4	1	-668.5	-178.801	-331.301	-599.898
A9	5	1	-2041.1	-1156.9	-1098.8	-1026.8
A10	5	1	-2789.5	-1644.2	-1583.6	-1552.3
A11	6	1	-2832.6	-1670	-1632.9	-1548.1
A12	6	1	-2264.3	-1075.5	-1054.2	-1154.6
B1	1	1	-1061.1	-559	-507.301	-454.301
B2	1	1	-3517.7	-2206.6	-2226.1	-2111.9
B3	2	1	-2646.5	-1620.2	-1609.8	-1437.8
B4	2	1	-2047.5	-1234.4	-1142.1	-1028.3
B5	3	1	-530	-333.102	-486.301	-573.699
B6	3	1	-586.102	-341.301	-454.5	-562.102
B7	4	1	-1448.5	-894	-889.301	-803.801
B8	4	1	-1558.5	-942.102	-905.398	-827.699
B9	5	1	-2152.6	-1361.8	-1335	-1272.7
B10	5	1	-1620.1	-979.102	-934.102	-848.699
B11	6	1	-1041.1	-593.398	-698.699	-762
B12	6	1	-1778.3	-1026.2	-1059	-1140.2
C1	1	1	-1801.5	-1050.5	-1004.4	-951.102
C2	1	1	-2360.3	-1376.1	-1343	-1268.6
C3	2	1	-3194.1	-1953.8	-1852.8	-1721.8
C4	2	1	-1227.7	-704.301	-714.301	-713.398
C5	3	1	-62	125.699	157.102	67.6992
C6	3	1	-946.898	-516.699	-562.398	-617
C7	4	1	-2167.6	-1281.5	-1205.3	-1141.2
C8	4	1	-963.699	-562.898	-526.699	-501.801
C9	5	1	-1808.1	-1026.3	-917	-826.199
C10	5	1	-1766.1	-1000.9	-943.199	-814.602
C11	6	1	-1295.3	-791.699	-812.199	-842.102
C12	6	1	-1753.1	-1022.3	-1050.9	-1086.5
D1	1	1	-2118.4	-1207.1	-1164.4	-1086.6
D2	1	1	-1830.4	-1110.7	-1150.5	-1111.5
D3	2	1	-1429.8	-838.699	-891.898	-984.801
D4	2	1	-1645.3	-940.398	-931.5	-959.699
D5	3	1	-2162.2	-1278.6	-1217.2	-1102.8
D6	3	1	-2160	-1340.2	-1323.1	-1265.1
D7	4	1	-1374	-899.301	-961.199	-977.5
D8	4	1	-953	-569.801	-591.301	-628.699
D9	5	1	-1690.6	-933.5	-871.699	-837.801
D10	5	1	-1927.2	-1171.5	-1155	-1125.3
D11	6	1	-1502.9	-876.199	-833.102	-768
D12	6	1	-2258.8	-1350.5	-1309.2	-1235.7
E1	1	1	-988.801	-487.199	-412.801	-327.102
E2	1	1	-1603.6	-996.801	-993.102	-979.898
E3	2	1	-2020.4	-1223	-1189.1	-1149.4
E4	2	1	-1891	-1139.9	-1239.4	-1291.4
E5	3	1	-2379	-1443.2	-1419.1	-1290.4
E6	3	1	-1375.8	-878.5	-897.301	-878.5
E7	4	1	-1448.7	-934.898	-1000.7	-1008.2
E8	4	1	-1190.6	-742	-767.602	-781.301
E9	5	1	-2215.2	-1356.1	-1302.1	-1239.8
E10	5	1	-2039.5	-1184.1	-1180.5	-1127.1
E11	6	1	-1579.9	-915.602	-871.102	-807.898
E12	6	1	-2436.1	-1517.5	-1554.5	-1495.1
F1	1	1	-2158.1	-1244.1	-1200.8	-1106.9
F2	1	1	-1998	-1191.6	-1159.9	-1101
F3	2	1	-2002.9	-1090.8	-977.199	-859.5
F4	2	1	-1974.7	-1190.5	-1140.2	-1037.5
F5	3	1	-2387.8	-1447.2	-1414.8	-1322
F6	3	1	-1922.4	-1154.9	-1102.7	-1086.1
F7	4	1	-1963.7	-1278.4	-1349.4	-1282.7
F8	4	1	-1915	-1126.4	-1046.6	-923.102
F9	5	1	-2390.3	-1394.9	-1311.7	-1191.4
F10	5	1	-2508.1	-1484.9	-1437.7	-1360.8
F11	6	1	-2923.2	-1781.8	-1882.5	-1836.1
F12	6	1	-2201.4	-1317.9	-1344	-1368.9
G1	1	1	-3105.8	-1840.9	-1757.4	-1607
G2	1	1	-2439.5	-1449.7	-1392.4	-1270.6
G3	2	1	-1869.5	-1167.8	-1181.4	-1119.3
G4	2	1	-2278.8	-1402	-1319.9	-1205.4
G5	3	1	-2015.1	-1202.3	-1136.4	-1072.2
G6	3	1	-4231.3	-2674	-2770.4	-2767.1
G7	4	1	-2394.3	-1464	-1428.2	-1313.5
G8	4	1	-2907.5	-1796.3	-1734.9	-1646.4
G9	5	1	-2581.4	-1524.2	-1410	-1246.6
G10	5	1	-3480.4	-2169.7	-2090.7	-1940.2
G11	6	1	-4619.9	-2874.5	-2979.6	-2942.6
G12	6	1	-3841.2	-2422.3	-2573.2	-2674.6
H1	1	1	-2518.1	-1416.3	-1367.4	-1366.7
H2	1	1	-2956.1	-1724.5	-1649.2	-1504.9
H3	2	1	-2331	-1335.3	-1329.2	-1302.5
H4	2	1	-2644	-1573.4	-1582.4	-1572.1
H5	3	1	-2728.7	-1574.4	-1572.9	-1548.4
H6	3	1	-2032.9	-1167.7	-1131.7	-1089.6
H7	4	1	-2472.1	-1428.5	-1503.4	-1618.7
H8	4	1	-3033.2	-1810.5	-1757.7	-1675.3
H9	5	1	-3728	-2244.7	-2175.1	-2082
H10	5	1	-3317.8	-1996.9	-1938.2	-1842.8
H11	6	1	-3783.3	-2282.8	-2246	-2183.1
H12	6	1	-2923.4	-1573.1	-1479.9	-1630.7
A1	1	2	-1054	-569.102	-580.898	-634.301
A2	1	2	-1453.5	-910.898	-933.898	-976.5
A3	2	2	-2522.6	-1503	-1456.7	-1389.3
A4	2	2	-3694.1	-2284.6	-2245.1	-2081.2
A5	3	2	-353.102	-157.898	-327.5	-511.301
A6	3	2	-647.5	-285.699	-416.898	-633.398
A7	4	2	-1655.5	-1077.7	-1237.5	-1358.7
A8	4	2	-498.5	-90.8008	-249.301	-522.898
A9	5	2	-1935.1	-1087.9	-1014.8	-955.801
A10	5	2	-2804.5	-1651.2	-1606.6	-1524.3
A11	6	2	-2869.6	-1695	-1657.9	-1565.1
A12	6	2	-2392.3	-1196.5	-1165.2	-1229.6
B1	1	2	-997.102	-518	-480.301	-427.301
B2	1	2	-3709.7	-2341.6	-2343.1	-2199.9
B3	2	2	-2805.5	-1727.2	-1665.8	-1517.8
B4	2	2	-2141.5	-1309.4	-1216.1	-1078.3
B5	3	2	-673	-424.102	-539.301	-621.699
B6	3	2	-732.102	-453.301	-533.5	-642.102
B7	4	2	-1607.5	-966	-980.301	-875.801
B8	4	2	-1721.5	-1035.1	-1004.4	-906.699
B9	5	2	-2277.6	-1438.8	-1428	-1341.7
B10	5	2	-1753.1	-1065.1	-1007.1	-937.699
B11	6	2	-1174.1	-678.398	-751.699	-811
B12	6	2	-1831.3	-1061.2	-1114	-1175.2
C1	1	2	-1820.5	-1077.5	-1034.4	-958.102
C2	1	2	-2421.3	-1439.1	-1376	-1283.6
C3	2	2	-3305.1	-2033.8	-1923.8	-1780.8
C4	2	2	-1248.7	-733.301	-734.301	-733.398
C5	3	2	-206	45.6992	62.1016	-8.30078
C6	3	2	-1049.9	-600.699	-651.398	-702
C7	4	2	-2333.6	-1401.5	-1335.3	-1241.2
C8	4	2	-1081.7	-632.898	-606.699	-547.801
C9	5	2	-1933.1	-1132.3	-999	-887.199
C10	5	2	-1867.1	-1091.9	-1012.2	-884.602
C11	6	2	-1475.3	-891.699	-914.199	-892.102
C12	6	2	-1807.1	-1064.3	-1100.9	-1142.5
D1	1	2	-2119.4	-1226.1	-1190.4	-1105.6
D2	1	2	-1941.4	-1185.7	-1212.5	-1182.5
D3	2	2	-1603.8	-955.699	-1009.9	-1105.8
D4	2	2	-1724.3	-992.398	-992.5	-1015.7
D5	3	2	-2312.2	-1364.6	-1289.2	-1197.8
D6	3	2	-2286	-1420.2	-1399.1	-1303.1
D7	4	2	-1541	-994.301	-1047.2	-1049.5
D8	4	2	-1065	-633.801	-655.301	-685.699
D9	5	2	-1774.6	-991.5	-929.699	-867.801
D10	5	2	-2049.2	-1260.5	-1235	-1188.3
D11	6	2	-1614.9	-961.199	-892.102	-835
D12	6	2	-2300.8	-1391.5	-1345.2	-1280.7
E1	1	2	-893.801	-424.199	-385.801	-284.102
E2	1	2	-1730.6	-1046.8	-1073.1	-1046.9
E3	2	2	-2134.4	-1291	-1267.1	-1206.4
E4	2	2	-1918	-1156.9	-1272.4	-1324.4
E5	3	2	-2482	-1533.2	-1488.1	-1368.4
E6	3	2	-1459.8	-912.5	-961.301	-931.5
E7	4	2	-1504.7	-971.898	-1021.7	-1028.2
E8	4	2	-1284.6	-792	-823.602	-834.301
E9	5	2	-2361.2	-1438.1	-1375.1	-1298.8
E10	5	2	-2157.5	-1289.1	-1244.5	-1199.1
E11	6	2	-1690.9	-984.602	-935.102	-868.898
E12	6	2	-2474.1	-1532.5	-1562.5	-1511.1
F1	1	2	-2196.1	-1278.1	-1239.8	-1147.9
F2	1	2	-2102	-1248.6	-1233.9	-1129
F3	2	2	-2182.9	-1193.8	-1063.2	-935.5
F4	2	2	-2068.7	-1237.5	-1185.2	-1085.5
F5	3	2	-2490.8	-1506.2	-1451.8	-1379
F6	3	2	-2034.4	-1227.9	-1190.7	-1140.1
F7	4	2	-2015.7	-1291.4	-1353.4	-1298.7
F8	4	2	-2012	-1183.4	-1134.6	-968.102
F9	5	2	-2510.3	-1491.9	-1392.7	-1262.4
F10	5	2	-2617.1	-1548.9	-1493.7	-1413.8
F11	6	2	-3083.2	-1880.8	-1953.5	-1896.1
F12	6	2	-2280.4	-1360.9	-1397	-1417.9
G1	1	2	-3115.8	-1852.9	-1759.4	-1623
G2	1	2	-2597.5	-1554.7	-1502.4	-1382.6
G3	2	2	-1965.5	-1260.8	-1240.4	-1177.3
G4	2	2	-2405.8	-1458	-1408.9	-1265.4
G5	3	2	-2131.1	-1263.3	-1199.4	-1105.2
G6	3	2	-4252.3	-2675	-2815.4	-2771.1
G7	4	2	-2496.3	-1525	-1506.2	-1382.5
G8	4	2	-3024.5	-1868.3	-1824.9	-1695.4
G9	5	2	-2710.4	-1627.2	-1466	-1322.6
G10	5	2	-3582.4	-2234.7	-2179.7	-2014.2
G11	6	2	-4676.9	-2917.5	-3005.6	-2953.6
G12	6	2	-3875.2	-2445.3	-2600.2	-2696.6
H1	1	2	-2578.1	-1457.3	-1445.4	-1420.7
H2	1	2	-3028.1	-1783.5	-1693.2	-1567.9
H3	2	2	-2408	-1376.3	-1361.2	-1352.5
H4	2	2	-2666	-1597.4	-1616.4	-1595.1
H5	3	2	-2772.7	-1615.4	-1614.9	-1593.4
H6	3	2	-2065.9	-1207.7	-1150.7	-1116.6
H7	4	2	-2466.1	-1404.5	-1529.4	-1629.7
H8	4	2	-3056.2	-1812.5	-1809.7	-1711.3
H9	5	2	-3776	-2286.7	-2221.1	-2094
H10	5	2	-3377.8	-2047.9	-1992.2	-1894.8
H11	6	2	-3858.3	-2351.8	-2317	-2232.1
H12	6	2	-3050.4	-1675.1	-1596.9	-1698.7
A1	1	3	-954	-492.102	-504.898	-562.301
A2	1	3	-1329.5	-836.898	-881.898	-926.5
A3	2	3	-2480.6	-1482	-1442.7	-1338.3
A4	2	3	-3667.1	-2276.6	-2249.1	-2072.2
A5	3	3	-300.102	-116.898	-310.5	-481.301
A6	3	3	-519.5	-218.699	-360.898	-598.398
A7	4	3	-1593.5	-1055.7	-1211.5	-1362.7
A8	4	3	-454.5	-72.8008	-252.301	-513.898
A9	5	3	-1893.1	-1071.9	-1015.8	-935.801
A10	5	3	-2812.5	-1665.2	-1621.6	-1567.3
A11	6	3	-2912.6	-1740	-1712.9	-1581.1
A12	6	3	-2438.3	-1225.5	-1203.2	-1264.6
B1	1	3	-890.102	-479	-445.301	-396.301
B2	1	3	-3789.7	-2353.6	-2394.1	-2245.9
B3	2	3	-2856.5	-1744.2	-1720.8	-1522.8
B4	2	3	-2172.5	-1315.4	-1242.1	-1080.3
B5	3	3	-686	-441.102	-583.301	-642.699
B6	3	3	-809.102	-483.301	-576.5	-658.102
B7	4	3	-1628.5	-1030	-993.301	-892.801
B8	4	3	-1799.5	-1073.1	-1043.4	-955.699
B9	5	3	-2320.6	-1470.8	-1457	-1365.7
B10	5	3	-1787.1	-1084.1	-1059.1	-956.699
B11	6	3	-1235.1	-739.398	-782.699	-840
B12	6	3	-1832.3	-1081.2	-1132	-1178.2
C1	1	3	-1834.5	-1089.5	-1051.4	-984.102
C2	1	3	-2452.3	-1461.1	-1411	-1306.6
C3	2	3	-3358.1	-2065.8	-1971.8	-1816.8
C4	2	3	-1296.7	-753.301	-784.301	-752.398
C5	3	3	-261	-2.30078	35.1016	-47.3008
C6	3	3	-1114.9	-640.699	-684.398	-716
C7	4	3	-2369.6	-1395.5	-1344.3	-1255.2
C8	4	3	-1144.7	-665.898	-629.699	-587.801
C9	5	3	-1999.1	-1144.3	-1043	-923.199
C10	5	3	-1928.1	-1111.9	-1022.2	-881.602
C11	6	3	-1541.3	-941.699	-988.199	-959.102
C12	6	3	-1845.1	-1094.3	-1127.9	-1179.5
D1	1	3	-2107.4	-1226.1	-1198.4	-1110.6
D2	1	3	-2005.4	-1254.7	-1267.5	-1192.5
D3	2	3	-1684.8	-1025.7	-1065.9	-1167.8
D4	2	3	-1793.3	-1036.4	-1028.5	-1047.7
D5	3	3	-2366.2	-1445.6	-1345.2	-1230.8
D6	3	3	-2309	-1450.2	-1439.1	-1324.1
D7	4	3	-1608	-1019.3	-1096.2	-1112.5
D8	4	3	-1102	-650.801	-690.301	-709.699
D9	5	3	-1791.6	-1005.5	-937.699	-876.801
D10	5	3	-2109.2	-1272.5	-1273	-1232.3
D11	6	3	-1656.9	-991.199	-942.102	-842
D12	6	3	-2303.8	-1381.5	-1361.2	-1308.7
E1	1	3	-799.801	-385.199	-326.801	-237.102
E2	1	3	-1797.6	-1106.8	-1136.1	-1075.9
E3	2	3	-2189.4	-1332	-1314.1	-1225.4
E4	2	3	-1957	-1204.9	-1301.4	-1335.4
E5	3	3	-2571	-1563.2	-1523.1	-1391.4
E6	3	3	-1480.8	-933.5	-981.301	-939.5
E7	4	3	-1531.7	-977.898	-1041.7	-1040.2
E8	4	3	-1324.6	-822	-860.602	-849.301
E9	5	3	-2421.2	-1472.1	-1438.1	-1337.8
E10	5	3	-2198.5	-1320.1	-1312.5	-1225.1
E11	6	3	-1739.9	-1046.6	-987.102	-882.898
E12	6	3	-2460.1	-1534.5	-1570.5	-1513.1
F1	1	3	-2240.1	-1287.1	-1257.8	-1164.9
F2	1	3	-2122	-1289.6	-1260.9	-1160
F3	2	3	-2256.9	-1222.8	-1114.2	-980.5
F4	2	3	-2070.7	-1257.5	-1217.2	-1099.5
F5	3	3	-2537.8	-1524.2	-1510.8	-1405
F6	3	3	-2106.4	-1252.9	-1218.7	-1183.1
F7	4	3	-2028.7	-1316.4	-1367.4	-1313.7
F8	4	3	-2057	-1232.4	-1142.6	-1008.1
F9	5	3	-2544.3	-1512.9	-1430.7	-1284.4
F10	5	3	-2685.1	-1587.9	-1540.7	-1457.8
F11	6	3	-3144.2	-1930.8	-2018.5	-1927.1
F12	6	3	-2287.4	-1404.9	-1419	-1437.9
G1	1	3	-3119.8	-1849.9	-1776.4	-1627
G2	1	3	-2680.5	-1604.7	-1520.4	-1397.6
G3	2	3	-2008.5	-1281.8	-1293.4	-1220.3
G4	2	3	-2474.8	-1505	-1449.9	-1319.4
G5	3	3	-2195.1	-1311.3	-1251.4	-1139.2
G6	3	3	-4268.3	-2700	-2813.4	-2799.1
G7	4	3	-2551.3	-1548	-1530.2	-1413.5
G8	4	3	-3084.5	-1919.3	-1858.9	-1726.4
G9	5	3	-2778.4	-1660.2	-1527	-1333.6
G10	5	3	-3647.4	-2259.7	-2215.7	-2050.2
G11	6	3	-4697.9	-2925.5	-3037.6	-2972.6
G12	6	3	-3892.2	-2458.3	-2646.2	-2701.6
H1	1	3	-2635.1	-1501.3	-1481.4	-1452.7
H2	1	3	-3073.1	-1827.5	-1735.2	-1595.9
H3	2	3	-2448	-1423.3	-1415.2	-1372.5
H4	2	3	-2686	-1613.4	-1630.4	-1604.1
H5	3	3	-2813.7	-1664.4	-1661.9	-1638.4
H6	3	3	-2083.9	-1227.7	-1196.7	-1130.6
H7	4	3	-2387.1	-1377.5	-1517.4	-1635.7
H8	4	3	-3099.2	-1854.5	-1825.7	-1735.3
H9	5	3	-3807	-2303.7	-2256.1	-2120
H10	5	3	-3410.8	-2070.9	-2024.2	-1898.8
H11	6	3	-3890.3	-2385.8	-2356	-2270.1
H12	6	3	-3081.4	-1709.1	-1650.9	-1731.7
A1	1	4	-897	-452.102	-472.898	-518.301
A2	1	4	-1309.5	-834.898	-880.898	-936.5
A3	2	4	-2432.6	-1477	-1458.7	-1351.3
A4	2	4	-3659.1	-2277.6	-2234.1	-2060.2
A5	3	4	-195.102	-57.8984	-258.5	-467.301
A6	3	4	-464.5	-152.699	-349.898	-569.398
A7	4	4	-1578.5	-1029.7	-1206.5	-1340.7
A8	4	4	-428.5	-71.8008	-266.301	-515.898
A9	5	4	-1877.1	-1066.9	-1024.8	-950.801
A10	5	4	-2845.5	-1701.2	-1652.6	-1581.3
A11	6	4	-2930.6	-1755	-1712.9	-1609.1
A12	6	4	-2463.3	-1243.5	-1228.2	-1269.6
B1	1	4	-838.102	-452	-407.301	-374.301
B2	1	4	-3825.7	-2399.6	-2432.1	-2290.9
B3	2	4	-2889.5	-1772.2	-1759.8	-1559.8
B4	2	4	-2227.5	-1384.4	-1260.1	-1134.3
B5	3	4	-683	-449.102	-551.301	-650.699
B6	3	4	-852.102	-531.301	-618.5	-691.102
B7	4	4	-1696.5	-1046	-1047.3	-914.801
B8	4	4	-1839.5	-1117.1	-1079.4	-987.699
B9	5	4	-2379.6	-1510.8	-1505	-1410.7
B10	5	4	-1823.1	-1125.1	-1080.1	-980.699
B11	6	4	-1263.1	-744.398	-814.699	-839
B12	6	4	-1829.3	-1072.2	-1147	-1218.2
C1	1	4	-1816.5	-1107.5	-1075.4	-1000.1
C2	1	4	-2476.3	-1484.1	-1421	-1320.6
C3	2	4	-3383.1	-2074.8	-2005.8	-1831.8
C4	2	4	-1284.7	-765.301	-765.301	-777.398
C5	3	4	-288	-34.3008	-10.8984	-82.3008
C6	3	4	-1138.9	-658.699	-697.398	-736
C7	4	4	-2408.6	-1439.5	-1389.3	-1276.2
C8	4	4	-1186.7	-712.898	-674.699	-623.801
C9	5	4	-2030.1	-1190.3	-1089	-952.199
C10	5	4	-1953.1	-1148.9	-1068.2	-922.602
C11	6	4	-1580.3	-978.699	-1006.2	-989.102
C12	6	4	-1853.1	-1100.3	-1185.9	-1193.5
D1	1	4	-2128.4	-1243.1	-1214.4	-1119.6
D2	1	4	-2036.4	-1257.7	-1301.5	-1233.5
D3	2	4	-1737.8	-1076.7	-1119.9	-1184.8
D4	2	4	-1804.3	-1053.4	-1063.5	-1071.7
D5	3	4	-2429.2	-1484.6	-1413.2	-1273.8
D6	3	4	-2339	-1469.2	-1476.1	-1348.1
D7	4	4	-1648	-1055.3	-1134.2	-1122.5
D8	4	4	-1144	-680.801	-695.301	-727.699
D9	5	4	-1829.6	-1033.5	-964.699	-890.801
D10	5	4	-2143.2	-1322.5	-1312	-1251.3
D11	6	4	-1703.9	-996.199	-984.102	-891
D12	6	4	-2304.8	-1417.5	-1375.2	-1305.7
E1	1	4	-775.801	-364.199	-327.801	-229.102
E2	1	4	-1835.6	-1154.8	-1172.1	-1115.9
E3	2	4	-2220.4	-1355	-1344.1	-1242.4
E4	2	4	-1966	-1224.9	-1316.4	-1333.4
E5	3	4	-2598	-1596.2	-1577.1	-1435.4
E6	3	4	-1509.8	-951.5	-1015.3	-967.5
E7	4	4	-1571.7	-998.898	-1079.7	-1078.2
E8	4	4	-1373.6	-867	-879.602	-888.301
E9	5	4	-2452.2	-1493.1	-1481.1	-1372.8
E10	5	4	-2237.5	-1344.1	-1341.5	-1248.1
E11	6	4	-1775.9	-1054.6	-1009.1	-941.898
E12	6	4	-2489.1	-1574.5	-1633.5	-1537.1
F1	1	4	-2208.1	-1295.1	-1272.8	-1164.9
F2	1	4	-2156	-1329.6	-1271.9	-1201
F3	2	4	-2295.9	-1247.8	-1146.2	-1002.5
F4	2	4	-2120.7	-1293.5	-1239.2	-1132.5
F5	3	4	-2573.8	-1557.2	-1536.8	-1420
F6	3	4	-2147.4	-1305.9	-1258.7	-1193.1
F7	4	4	-2035.7	-1318.4	-1398.4	-1323.7
F8	4	4	-2074	-1242.4	-1192.6	-1030.1
F9	5	4	-2570.3	-1549.9	-1446.7	-1300.4
F10	5	4	-2696.1	-1597.9	-1569.7	-1465.8
F11	6	4	-3207.2	-1946.8	-2049.5	-1963.1
F12	6	4	-2326.4	-1403.9	-1452	-1438.9
G1	1	4	-3123.8	-1858.9	-1807.4	-1627
G2	1	4	-2726.5	-1644.7	-1599.4	-1448.6
G3	2	4	-2053.5	-1310.8	-1336.4	-1248.3
G4	2	4	-2525.8	-1549	-1477.9	-1338.4
G5	3	4	-2236.1	-1332.3	-1297.4	-1164.2
G6	3	4	-4288.3	-2728	-2849.4	-2818.1
G7	4	4	-2491.3	-1549	-1532.2	-1411.5
G8	4	4	-3138.5	-1932.3	-1895.9	-1779.4
G9	5	4	-2823.4	-1698.2	-1552	-1377.6
G10	5	4	-3676.4	-2308.7	-2242.7	-2073.2
G11	6	4	-4718.9	-2957.5	-3062.6	-2990.6
G12	6	4	-3897.2	-2492.3	-2643.2	-2719.6
H1	1	4	-2666.1	-1516.3	-1527.4	-1486.7
H2	1	4	-3125.1	-1864.5	-1794.2	-1621.9
H3	2	4	-2491	-1452.3	-1438.2	-1415.5
H4	2	4	-2704	-1616.4	-1681.4	-1650.1
H5	3	4	-2825.7	-1656.4	-1678.9	-1647.4
H6	3	4	-2120.9	-1237.7	-1208.7	-1165.6
H7	4	4	-2374.1	-1391.5	-1531.4	-1640.7
H8	4	4	-3108.2	-1878.5	-1847.7	-1749.3
H9	5	4	-3824	-2322.7	-2257.1	-2143
H10	5	4	-3450.8	-2107.9	-2062.2	-1924.8
H11	6	4	-3931.3	-2419.8	-2377	-2301.1
H12	6	4	-3105.4	-1728.1	-1651.9	-1757.7
A1	1	5	-868	-438.102	-480.898	-535.301
A2	1	5	-1273.5	-810.898	-882.898	-923.5
A3	2	5	-2464.6	-1542	-1462.7	-1334.3
A4	2	5	-3639.1	-2297.6	-2263.1	-2071.2
A5	3	5	-165.102	-49.8984	-246.5	-440.301
A6	3	5	-410.5	-130.699	-326.898	-559.398
A7	4	5	-1552.5	-1047.7	-1227.5	-1374.7
A8	4	5	-402.5	-59.8008	-241.301	-509.898
A9	5	5	-1841.1	-1045.9	-1034.8	-943.801
A10	5	5	-2863.5	-1723.2	-1667.6	-1593.3
A11	6	5	-2932.6	-1790	-1733.9	-1614.1
A12	6	5	-2485.3	-1290.5	-1229.2	-1296.6
B1	1	5	-772.102	-425	-407.301	-348.301
B2	1	5	-3867.7	-2420.6	-2464.1	-2310.9
B3	2	5	-2902.5	-1791.2	-1769.8	-1577.8
B4	2	5	-2259.5	-1392.4	-1307.1	-1152.3
B5	3	5	-674	-443.102	-573.301	-642.699
B6	3	5	-875.102	-559.301	-647.5	-713.102
B7	4	5	-1729.5	-1084	-1101.3	-983.801
B8	4	5	-1867.5	-1130.1	-1116.4	-1005.7
B9	5	5	-2393.6	-1556.8	-1533	-1422.7
B10	5	5	-1831.1	-1137.1	-1100.1	-988.699
B11	6	5	-1311.1	-769.398	-847.699	-863
B12	6	5	-1851.3	-1101.2	-1199	-1257.2
C1	1	5	-1854.5	-1111.5	-1084.4	-1025.1
C2	1	5	-2486.3	-1489.1	-1422	-1319.6
C3	2	5	-3394.1	-2118.8	-2017.8	-1874.8
C4	2	5	-1333.7	-799.301	-809.301	-784.398
C5	3	5	-309	-67.3008	-37.8984	-102.301
C6	3	5	-1174.9	-695.699	-739.398	-773
C7	4	5	-2404.6	-1461.5	-1433.3	-1312.2
C8	4	5	-1216.7	-719.898	-685.699	-626.801
C9	5	5	-2080.1	-1223.3	-1126	-979.199
C10	5	5	-1979.1	-1173.9	-1091.2	-940.602
C11	6	5	-1637.3	-1011.7	-1025.2	-1011.1
C12	6	5	-1856.1	-1138.3	-1196.9	-1201.5
D1	1	5	-2165.4	-1270.1	-1253.4	-1175.6
D2	1	5	-2054.4	-1285.7	-1326.5	-1256.5
D3	2	5	-1795.8	-1107.7	-1154.9	-1216.8
D4	2	5	-1858.3	-1085.4	-1111.5	-1098.7
D5	3	5	-2458.2	-1491.6	-1426.2	-1290.8
D6	3	5	-2394	-1506.2	-1470.1	-1387.1
D7	4	5	-1672	-1087.3	-1133.2	-1134.5
D8	4	5	-1145	-695.801	-739.301	-751.699
D9	5	5	-1833.6	-1033.5	-970.699	-890.801
D10	5	5	-2182.2	-1323.5	-1345	-1273.3
D11	6	5	-1726.9	-1039.2	-1007.1	-896
D12	6	5	-2307.8	-1420.5	-1395.2	-1312.7
E1	1	5	-740.801	-366.199	-316.801	-237.102
E2	1	5	-1881.6	-1185.8	-1172.1	-1122.9
E3	2	5	-2269.4	-1367	-1359.1	-1254.4
E4	2	5	-2033	-1245.9	-1359.4	-1366.4
E5	3	5	-2622	-1637.2	-1628.1	-1467.4
E6	3	5	-1535.8	-985.5	-1030.3	-1000.5
E7	4	5	-1576.7	-1027.9	-1088.7	-1069.2
E8	4	5	-1387.6	-884	-915.602	-884.301
E9	5	5	-2473.2	-1517.1	-1495.1	-1385.8
E10	5	5	-2260.5	-1358.1	-1365.5	-1279.1
E11	6	5	-1814.9	-1077.6	-1051.1	-955.898
E12	6	5	-2505.1	-1588.5	-1671.5	-1575.1
F1	1	5	-2232.1	-1306.1	-1292.8	-1181.9
F2	1	5	-2150	-1309.6	-1281.9	-1214
F3	2	5	-2316.9	-1261.8	-1167.2	-1036.5
F4	2	5	-2116.7	-1291.5	-1263.2	-1148.5
F5	3	5	-2570.8	-1583.2	-1534.8	-1431
F6	3	5	-2164.4	-1312.9	-1290.7	-1220.1
F7	4	5	-2054.7	-1361.4	-1411.4	-1341.7
F8	4	5	-2098	-1260.4	-1207.6	-1048.1
F9	5	5	-2604.3	-1556.9	-1482.7	-1340.4
F10	5	5	-2723.1	-1617.9	-1594.7	-1485.8
F11	6	5	-3205.2	-1959.8	-2055.5	-1970.1
F12	6	5	-2318.4	-1427.9	-1463	-1475.9
G1	1	5	-3112.8	-1865.9	-1804.4	-1644
G2	1	5	-2771.5	-1686.7	-1611.4	-1477.6
G3	2	5	-2096.5	-1347.8	-1347.4	-1257.3
G4	2	5	-2536.8	-1558	-1506.9	-1360.4
G5	3	5	-2243.1	-1327.3	-1314.4	-1175.2
G6	3	5	-4316.3	-2743	-2859.4	-2827.1
G7	4	5	-2556.3	-1570	-1577.2	-1416.5
G8	4	5	-3165.5	-1971.3	-1928.9	-1782.4
G9	5	5	-2823.4	-1721.2	-1595	-1377.6
G10	5	5	-3709.4	-2325.7	-2257.7	-2092.2
G11	6	5	-4747.9	-2982.5	-3064.6	-3015.6
G12	6	5	-3908.2	-2474.3	-2670.2	-2718.6
H1	1	5	-2656.1	-1537.3	-1548.4	-1506.7
H2	1	5	-3137.1	-1864.5	-1806.2	-1640.9
H3	2	5	-2496	-1456.3	-1484.2	-1413.5
H4	2	5	-2734	-1654.4	-1694.4	-1672.1
H5	3	5	-2822.7	-1680.4	-1699.9	-1656.4
H6	3	5	-2099.9	-1258.7	-1238.7	-1172.6
H7	4	5	-2372.1	-1401.5	-1529.4	-1637.7
H8	4	5	-3123.2	-1897.5	-1872.7	-1745.3
H9	5	5	-3842	-2331.7	-2287.1	-2152
H10	5	5	-3479.8	-2115.9	-2067.2	-1948.8
H11	6	5	-3923.3	-2416.8	-2402	-2319.1
H12	6	5	-3133.4	-1739.1	-1693.9	-1758.7
A1	1	6	-839	-451.102	-484.898	-542.301
A2	1	6	-1271.5	-811.898	-888.898	-928.5
A3	2	6	-2527.6	-1570	-1510.7	-1388.3
A4	2	6	-3643.1	-2304.6	-2267.1	-2083.2
A5	3	6	-173.102	-54.8984	-291.5	-457.301
A6	3	6	-395.5	-167.699	-323.898	-552.398
A7	4	6	-1546.5	-1009.7	-1209.5	-1354.7
A8	4	6	-401.5	-63.8008	-263.301	-514.898
A9	5	6	-1824.1	-1058.9	-1020.8	-928.801
A10	5	6	-2858.5	-1724.2	-1689.6	-1584.3
A11	6	6	-2943.6	-1777	-1728.9	-1625.1
A12	6	6	-2473.3	-1280.5	-1263.2	-1295.6
B1	1	6	-739.102	-397	-383.301	-340.301
B2	1	6	-3878.7	-2443.6	-2462.1	-2322.9
B3	2	6	-2912.5	-1820.2	-1765.8	-1592.8
B4	2	6	-2245.5	-1373.4	-1306.1	-1132.3
B5	3	6	-686	-471.102	-602.301	-661.699
B6	3	6	-905.102	-565.301	-661.5	-729.102
B7	4	6	-1739.5	-1100	-1078.3	-957.801
B8	4	6	-1868.5	-1159.1	-1123.4	-1007.7
B9	5	6	-2411.6	-1536.8	-1557	-1451.7
B10	5	6	-1824.1	-1132.1	-1102.1	-1003.7
B11	6	6	-1340.1	-807.398	-889.699	-903
B12	6	6	-1856.3	-1111.2	-1205	-1255.2
C1	1	6	-1873.5	-1117.5	-1113.4	-1039.1
C2	1	6	-2487.3	-1491.1	-1434	-1335.6
C3	2	6	-3430.1	-2135.8	-2050.8	-1871.8
C4	2	6	-1395.7	-834.301	-856.301	-822.398
C5	3	6	-348	-102.301	-67.8984	-119.301
C6	3	6	-1189.9	-717.699	-750.398	-777
C7	4	6	-2441.6	-1469.5	-1428.3	-1301.2
C8	4	6	-1237.7	-745.898	-703.699	-666.801
C9	5	6	-2098.1	-1234.3	-1120	-1000.2
C10	5	6	-2001.1	-1191.9	-1118.2	-968.602
C11	6	6	-1664.3	-1026.7	-1049.2	-1016.1
C12	6	6	-1869.1	-1149.3	-1203.9	-1204.5
D1	1	6	-2143.4	-1263.1	-1252.4	-1166.6
D2	1	6	-2093.4	-1304.7	-1331.5	-1253.5
D3	2	6	-1788.8	-1123.7	-1178.9	-1221.8
D4	2	6	-1899.3	-1112.4	-1129.5	-1116.7
D5	3	6	-2458.2	-1495.6	-1434.2	-1301.8
D6	3	6	-2391	-1505.2	-1511.1	-1379.1
D7	4	6	-1716	-1112.3	-1165.2	-1151.5
D8	4	6	-1185	-720.801	-759.301	-777.699
D9	5	6	-1844.6	-1047.5	-996.699	-929.801
D10	5	6	-2175.2	-1355.5	-1350	-1262.3
D11	6	6	-1757.9	-1060.2	-1028.1	-919
D12	6	6	-2315.8	-1418.5	-1395.2	-1324.7
E1	1	6	-697.801	-352.199	-305.801	-223.102
E2	1	6	-1875.6	-1181.8	-1191.1	-1138.9
E3	2	6	-2257.4	-1393	-1351.1	-1255.4
E4	2	6	-2035	-1286.9	-1378.4	-1394.4
E5	3	6	-2634	-1635.2	-1620.1	-1452.4
E6	3	6	-1551.8	-989.5	-1037.3	-983.5
E7	4	6	-1584.7	-1021.9	-1102.7	-1079.2
E8	4	6	-1416.6	-900	-917.602	-914.301
E9	5	6	-2518.2	-1543.1	-1499.1	-1386.8
E10	5	6	-2264.5	-1389.1	-1370.5	-1291.1
E11	6	6	-1826.9	-1095.6	-1054.1	-963.898
E12	6	6	-2513.1	-1593.5	-1645.5	-1566.1
F1	1	6	-2196.1	-1299.1	-1292.8	-1166.9
F2	1	6	-2180	-1326.6	-1291.9	-1212
F3	2	6	-2322.9	-1270.8	-1162.2	-1030.5
F4	2	6	-2108.7	-1307.5	-1250.2	-1151.5
F5	3	6	-2613.8	-1600.2	-1563.8	-1455
F6	3	6	-2187.4	-1347.9	-1310.7	-1240.1
F7	4	6	-2081.7	-1364.4	-1434.4	-1338.7
F8	4	6	-2126	-1281.4	-1226.6	-1036.1
F9	5	6	-2622.3	-1564.9	-1514.7	-1331.4
F10	5	6	-2746.1	-1640.9	-1617.7	-1494.8
F11	6	6	-3253.2	-1971.8	-2059.5	-1992.1
F12	6	6	-2342.4	-1446.9	-1477	-1457.9
G1	1	6	-3140.8	-1900.9	-1839.4	-1633
G2	1	6	-2807.5	-1682.7	-1637.4	-1476.6
G3	2	6	-2122.5	-1365.8	-1384.4	-1280.3
G4	2	6	-2599.8	-1590	-1564.9	-1393.4
G5	3	6	-2266.1	-1371.3	-1319.4	-1198.2
G6	3	6	-4291.3	-2737	-2871.4	-2828.1
G7	4	6	-2562.3	-1591	-1568.2	-1425.5
G8	4	6	-3190.5	-1988.3	-1958.9	-1791.4
G9	5	6	-2840.4	-1731.2	-1608	-1399.6
G10	5	6	-3721.4	-2335.7	-2299.7	-2090.2
G11	6	6	-4721.9	-2991.5	-3090.6	-2993.6
G12	6	6	-3920.2	-2512.3	-2668.2	-2725.6
H1	1	6	-2671.1	-1554.3	-1564.4	-1504.7
H2	1	6	-3143.1	-1877.5	-1831.2	-1657.9
H3	2	6	-2521	-1482.3	-1494.2	-1455.5
H4	2	6	-2745	-1681.4	-1704.4	-1690.1
H5	3	6	-2860.7	-1691.4	-1694.9	-1678.4
H6	3	6	-2134.9	-1287.7	-1257.7	-1162.6
H7	4	6	-2372.1	-1403.5	-1541.4	-1655.7
H8	4	6	-3136.2	-1920.5	-1890.7	-1783.3
H9	5	6	-3853	-2348.7	-2299.1	-2146
H10	5	6	-3456.8	-2118.9	-2079.2	-1951.8
H11	6	6	-3946.3	-2425.8	-2426	-2312.1
H12	6	6	-3117.4	-1745.1	-1680.9	-1743.7
A1	1	7	-825	-447.102	-484.898	-533.301
A2	1	7	-1297.5	-827.898	-928.898	-942.5
A3	2	7	-2577.6	-1593	-1545.7	-1406.3
A4	2	7	-3687.1	-2334.6	-2284.1	-2089.2
A5	3	7	-190.102	-79.8984	-275.5	-482.301
A6	3	7	-407.5	-161.699	-354.898	-602.398
A7	4	7	-1533.5	-1052.7	-1220.5	-1369.7
A8	4	7	-374.5	-79.8008	-264.301	-516.898
A9	5	7	-1830.1	-1054.9	-1025.8	-942.801
A10	5	7	-2876.5	-1739.2	-1699.6	-1600.3
A11	6	7	-2947.6	-1799	-1767.9	-1644.1
A12	6	7	-2516.3	-1319.5	-1292.2	-1342.6
B1	1	7	-747.102	-416	-402.301	-353.301
B2	1	7	-3905.7	-2463.6	-2488.1	-2310.9
B3	2	7	-2945.5	-1824.2	-1805.8	-1598.8
B4	2	7	-2276.5	-1419.4	-1325.1	-1164.3
B5	3	7	-699	-444.102	-616.301	-673.699
B6	3	7	-937.102	-585.301	-692.5	-755.102
B7	4	7	-1758.5	-1117	-1112.3	-1002.8
B8	4	7	-1898.5	-1167.1	-1152.4	-1036.7
B9	5	7	-2433.6	-1562.8	-1570	-1456.7
B10	5	7	-1844.1	-1153.1	-1116.1	-1012.7
B11	6	7	-1367.1	-849.398	-906.699	-930
B12	6	7	-1870.3	-1136.2	-1205	-1253.2
C1	1	7	-1882.5	-1132.5	-1117.4	-1031.1
C2	1	7	-2514.3	-1499.1	-1441	-1330.6
C3	2	7	-3442.1	-2136.8	-2044.8	-1878.8
C4	2	7	-1388.7	-836.301	-863.301	-810.398
C5	3	7	-381	-119.301	-110.898	-143.301
C6	3	7	-1232.9	-722.699	-806.398	-795
C7	4	7	-2403.6	-1436.5	-1403.3	-1281.2
C8	4	7	-1257.7	-756.898	-743.699	-674.801
C9	5	7	-2110.1	-1233.3	-1139	-1010.2
C10	5	7	-1999.1	-1205.9	-1149.2	-993.602
C11	6	7	-1677.3	-1037.7	-1067.2	-1052.1
C12	6	7	-1868.1	-1171.3	-1217.9	-1214.5
D1	1	7	-2143.4	-1263.1	-1257.4	-1163.6
D2	1	7	-2088.4	-1306.7	-1351.5	-1281.5
D3	2	7	-1816.8	-1142.7	-1201.9	-1241.8
D4	2	7	-1929.3	-1149.4	-1143.5	-1133.7
D5	3	7	-2506.2	-1516.6	-1460.2	-1317.8
D6	3	7	-2425	-1528.2	-1523.1	-1418.1
D7	4	7	-1725	-1131.3	-1193.2	-1194.5
D8	4	7	-1196	-758.801	-771.301	-770.699
D9	5	7	-1846.6	-1069.5	-1003.7	-929.801
D10	5	7	-2212.2	-1363.5	-1367	-1297.3
D11	6	7	-1779.9	-1071.2	-1026.1	-932
D12	6	7	-2327.8	-1438.5	-1432.2	-1332.7
E1	1	7	-686.801	-332.199	-300.801	-219.102
E2	1	7	-1888.6	-1186.8	-1224.1	-1138.9
E3	2	7	-2255.4	-1373	-1387.1	-1274.4
E4	2	7	-2097	-1306.9	-1402.4	-1399.4
E5	3	7	-2670	-1646.2	-1646.1	-1481.4
E6	3	7	-1553.8	-1015.5	-1055.3	-1014.5
E7	4	7	-1618.7	-1056.9	-1119.7	-1098.2
E8	4	7	-1435.6	-914	-926.602	-918.301
E9	5	7	-2512.2	-1570.1	-1522.1	-1397.8
E10	5	7	-2291.5	-1401.1	-1402.5	-1304.1
E11	6	7	-1863.9	-1137.6	-1103.1	-985.898
E12	6	7	-2527.1	-1620.5	-1687.5	-1572.1
F1	1	7	-2230.1	-1332.1	-1313.8	-1197.9
F2	1	7	-2170	-1332.6	-1324.9	-1215
F3	2	7	-2318.9	-1273.8	-1170.2	-1012.5
F4	2	7	-2148.7	-1303.5	-1267.2	-1170.5
F5	3	7	-2642.8	-1622.2	-1602.8	-1472
F6	3	7	-2243.4	-1378.9	-1332.7	-1256.1
F7	4	7	-2081.7	-1382.4	-1442.4	-1353.7
F8	4	7	-2145	-1312.4	-1235.6	-1079.1
F9	5	7	-2640.3	-1581.9	-1526.7	-1373.4
F10	5	7	-2746.1	-1655.9	-1632.7	-1512.8
F11	6	7	-3243.2	-1995.8	-2074.5	-1993.1
F12	6	7	-2340.4	-1423.9	-1510	-1476.9
G1	1	7	-3142.8	-1921.9	-1848.4	-1672
G2	1	7	-2834.5	-1718.7	-1673.4	-1523.6
G3	2	7	-2135.5	-1396.8	-1399.4	-1299.3
G4	2	7	-2634.8	-1608	-1573.9	-1389.4
G5	3	7	-2297.1	-1409.3	-1358.4	-1232.2
G6	3	7	-4322.3	-2741	-2884.4	-2856.1
G7	4	7	-2600.3	-1634	-1589.2	-1442.5
G8	4	7	-3230.5	-1998.3	-1951.9	-1802.4
G9	5	7	-2887.4	-1735.2	-1632	-1420.6
G10	5	7	-3755.4	-2346.7	-2300.7	-2102.2
G11	6	7	-4753.9	-2960.5	-3070.6	-3009.6
G12	6	7	-3929.2	-2507.3	-2684.2	-2743.6
H1	1	7	-2678.1	-1570.3	-1572.4	-1536.7
H2	1	7	-3169.1	-1899.5	-1856.2	-1673.9
H3	2	7	-2541	-1500.3	-1533.2	-1464.5
H4	2	7	-2757	-1683.4	-1731.4	-1680.1
H5	3	7	-2880.7	-1709.4	-1740.9	-1686.4
H6	3	7	-2170.9	-1285.7	-1258.7	-1208.6
H7	4	7	-2403.1	-1417.5	-1562.4	-1670.7
H8	4	7	-3162.2	-1923.5	-1919.7	-1793.3
H9	5	7	-3855	-2339.7	-2303.1	-2171
H10	5	7	-3462.8	-2145.9	-2114.2	-1954.8
H11	6	7	-3949.3	-2420.8	-2438	-2327.1
H12	6	7	-3116.4	-1737.1	-1692.9	-1754.7
A1	1	8	-827	-436.102	-510.898	-521.301
A2	1	8	-1308.5	-856.898	-936.898	-966.5
A3	2	8	-2601.6	-1589	-1566.7	-1414.3
A4	2	8	-3681.1	-2327.6	-2315.1	-2117.2
A5	3	8	-187.102	-76.8984	-292.5	-472.301
A6	3	8	-439.5	-179.699	-343.898	-588.398
A7	4	8	-1568.5	-1065.7	-1257.5	-1363.7
A8	4	8	-429.5	-77.8008	-300.301	-528.898
A9	5	8	-1822.1	-1069.9	-1032.8	-945.801
A10	5	8	-2875.5	-1765.2	-1712.6	-1608.3
A11	6	8	-2901.6	-1767	-1758.9	-1641.1
A12	6	8	-2539.3	-1338.5	-1345.2	-1352.6
B1	1	8	-734.102	-434	-409.301	-338.301
B2	1	8	-3920.7	-2475.6	-2512.1	-2339.9
B3	2	8	-2956.5	-1835.2	-1817.8	-1588.8
B4	2	8	-2291.5	-1428.4	-1348.1	-1166.3
B5	3	8	-645	-412.102	-589.301	-640.699
B6	3	8	-939.102	-605.301	-716.5	-768.102
B7	4	8	-1776.5	-1108	-1127.3	-1010.8
B8	4	8	-1929.5	-1195.1	-1164.4	-1056.7
B9	5	8	-2462.6	-1593.8	-1589	-1473.7
B10	5	8	-1878.1	-1163.1	-1145.1	-1040.7
B11	6	8	-1419.1	-855.398	-930.699	-936
B12	6	8	-1888.3	-1149.2	-1247	-1287.2
C1	1	8	-1873.5	-1145.5	-1126.4	-1043.1
C2	1	8	-2522.3	-1529.1	-1462	-1331.6
C3	2	8	-3457.1	-2163.8	-2086.8	-1898.8
C4	2	8	-1415.7	-855.301	-884.301	-835.398
C5	3	8	-388	-136.301	-123.898	-166.301
C6	3	8	-1240.9	-740.699	-811.398	-813
C7	4	8	-2460.6	-1481.5	-1463.3	-1336.2
C8	4	8	-1297.7	-793.898	-746.699	-671.801
C9	5	8	-2142.1	-1298.3	-1164	-1023.2
C10	5	8	-2017.1	-1209.9	-1157.2	-1013.6
C11	6	8	-1694.3	-1069.7	-1094.2	-1052.1
C12	6	8	-1891.1	-1187.3	-1253.9	-1257.5
D1	1	8	-2144.4	-1286.1	-1267.4	-1164.6
D2	1	8	-2120.4	-1326.7	-1390.5	-1296.5
D3	2	8	-1872.8	-1175.7	-1228.9	-1275.8
D4	2	8	-1952.3	-1181.4	-1165.5	-1146.7
D5	3	8	-2523.2	-1539.6	-1481.2	-1328.8
D6	3	8	-2436	-1548.2	-1567.1	-1429.1
D7	4	8	-1746	-1129.3	-1210.2	-1200.5
D8	4	8	-1214	-745.801	-801.301	-787.699
D9	5	8	-1878.6	-1083.5	-1041.7	-934.801
D10	5	8	-2228.2	-1372.5	-1379	-1314.3
D11	6	8	-1783.9	-1096.2	-1052.1	-943
D12	6	8	-2343.8	-1434.5	-1442.2	-1358.7
E1	1	8	-689.801	-347.199	-294.801	-198.102
E2	1	8	-1923.6	-1205.8	-1250.1	-1174.9
E3	2	8	-2283.4	-1420	-1411.1	-1299.4
E4	2	8	-2106	-1319.9	-1439.4	-1420.4
E5	3	8	-2694	-1688.2	-1683.1	-1487.4
E6	3	8	-1564.8	-1022.5	-1070.3	-1002.5
E7	4	8	-1641.7	-1056.9	-1148.7	-1116.2
E8	4	8	-1489.6	-940	-988.602	-953.301
E9	5	8	-2514.2	-1578.1	-1539.1	-1424.8
E10	5	8	-2313.5	-1423.1	-1414.5	-1332.1
E11	6	8	-1864.9	-1137.6	-1093.1	-998.898
E12	6	8	-2527.1	-1614.5	-1694.5	-1596.1
F1	1	8	-2221.1	-1331.1	-1329.8	-1197.9
F2	1	8	-2185	-1335.6	-1341.9	-1227
F3	2	8	-2329.9	-1266.8	-1182.2	-1043.5
F4	2	8	-2170.7	-1336.5	-1302.2	-1178.5
F5	3	8	-2647.8	-1613.2	-1598.8	-1480
F6	3	8	-2252.4	-1387.9	-1359.7	-1278.1
F7	4	8	-2109.7	-1399.4	-1468.4	-1369.7
F8	4	8	-2183	-1327.4	-1264.6	-1103.1
F9	5	8	-2653.3	-1596.9	-1530.7	-1368.4
F10	5	8	-2776.1	-1676.9	-1643.7	-1521.8
F11	6	8	-3273.2	-2007.8	-2098.5	-2017.1
F12	6	8	-2348.4	-1447.9	-1517	-1484.9
G1	1	8	-3156.8	-1910.9	-1846.4	-1684
G2	1	8	-2829.5	-1724.7	-1693.4	-1518.6
G3	2	8	-2178.5	-1400.8	-1451.4	-1302.3
G4	2	8	-2665.8	-1639	-1604.9	-1435.4
G5	3	8	-2313.1	-1391.3	-1349.4	-1240.2
G6	3	8	-4326.3	-2765	-2889.4	-2865.1
G7	4	8	-2616.3	-1629	-1607.2	-1453.5
G8	4	8	-3236.5	-2021.3	-1988.9	-1821.4
G9	5	8	-2895.4	-1756.2	-1646	-1438.6
G10	5	8	-3768.4	-2360.7	-2324.7	-2116.2
G11	6	8	-4761.9	-2999.5	-3097.6	-3025.6
G12	6	8	-3918.2	-2501.3	-2720.2	-2749.6
H1	1	8	-2690.1	-1567.3	-1587.4	-1525.7
H2	1	8	-3198.1	-1945.5	-1871.2	-1682.9
H3	2	8	-2566	-1520.3	-1546.2	-1486.5
H4	2	8	-2787	-1719.4	-1751.4	-1689.1
H5	3	8	-2878.7	-1746.4	-1766.9	-1696.4
H6	3	8	-2169.9	-1299.7	-1278.7	-1197.6
H7	4	8	-2428.1	-1413.5	-1565.4	-1664.7
H8	4	8	-3181.2	-1947.5	-1939.7	-1804.3
H9	5	8	-3867	-2355.7	-2308.1	-2171
H10	5	8	-3502.8	-2147.9	-2110.2	-1975.8
H11	6	8	-3953.3	-2459.8	-2442	-2338.1
H12	6	8	-3121.4	-1774.1	-1720.9	-1758.7
A1	1	9	-790	-426.102	-491.898	-536.301
A2	1	9	-1309.5	-864.898	-939.898	-957.5
A3	2	9	-2604.6	-1609	-1584.7	-1436.3
A4	2	9	-3681.1	-2347.6	-2337.1	-2122.2
A5	3	9	-159.102	-64.8984	-268.5	-473.301
A6	3	9	-428.5	-181.699	-372.898	-581.398
A7	4	9	-1545.5	-1065.7	-1259.5	-1357.7
A8	4	9	-399.5	-117.801	-308.301	-565.898
A9	5	9	-1845.1	-1068.9	-1061.8	-955.801
A10	5	9	-2904.5	-1758.2	-1726.6	-1625.3
A11	6	9	-2927.6	-1801	-1784.9	-1662.1
A12	6	9	-2537.3	-1356.5	-1354.2	-1382.6
B1	1	9	-747.102	-423	-419.301	-346.301
B2	1	9	-3938.7	-2486.6	-2534.1	-2371.9
B3	2	9	-2964.5	-1856.2	-1838.8	-1603.8
B4	2	9	-2287.5	-1420.4	-1357.1	-1182.3
B5	3	9	-643	-460.102	-585.301	-668.699
B6	3	9	-985.102	-636.301	-748.5	-775.102
B7	4	9	-1773.5	-1114	-1129.3	-1024.8
B8	4	9	-1963.5	-1192.1	-1195.4	-1071.7
B9	5	9	-2491.6	-1603.8	-1617	-1485.7
B10	5	9	-1885.1	-1175.1	-1153.1	-1041.7
B11	6	9	-1427.1	-880.398	-943.699	-948
B12	6	9	-1884.3	-1140.2	-1248	-1281.2
C1	1	9	-1888.5	-1152.5	-1150.4	-1038.1
C2	1	9	-2532.3	-1541.1	-1481	-1343.6
C3	2	9	-3477.1	-2169.8	-2085.8	-1917.8
C4	2	9	-1443.7	-868.301	-896.301	-860.398
C5	3	9	-410	-167.301	-158.898	-210.301
C6	3	9	-1271.9	-778.699	-823.398	-840
C7	4	9	-2481.6	-1511.5	-1494.3	-1364.2
C8	4	9	-1310.7	-804.898	-775.699	-707.801
C9	5	9	-2151.1	-1309.3	-1201	-1047.2
C10	5	9	-2051.1	-1240.9	-1178.2	-1026.6
C11	6	9	-1735.3	-1088.7	-1121.2	-1089.1
C12	6	9	-1928.1	-1159.3	-1248.9	-1257.5
D1	1	9	-2154.4	-1272.1	-1275.4	-1166.6
D2	1	9	-2113.4	-1328.7	-1390.5	-1298.5
D3	2	9	-1875.8	-1164.7	-1241.9	-1281.8
D4	2	9	-1999.3	-1186.4	-1197.5	-1166.7
D5	3	9	-2554.2	-1559.6	-1513.2	-1352.8
D6	3	9	-2443	-1572.2	-1564.1	-1428.1
D7	4	9	-1742	-1154.3	-1227.2	-1219.5
D8	4	9	-1211	-772.801	-808.301	-786.699
D9	5	9	-1881.6	-1108.5	-1042.7	-949.801
D10	5	9	-2260.2	-1402.5	-1405	-1339.3
D11	6	9	-1813.9	-1128.2	-1087.1	-977
D12	6	9	-2360.8	-1466.5	-1464.2	-1359.7
E1	1	9	-704.801	-347.199	-333.801	-210.102
E2	1	9	-1944.6	-1207.8	-1250.1	-1175.9
E3	2	9	-2281.4	-1441	-1414.1	-1305.4
E4	2	9	-2135	-1320.9	-1423.4	-1408.4
E5	3	9	-2736	-1694.2	-1699.1	-1521.4
E6	3	9	-1611.8	-1067.5	-1116.3	-1049.5
E7	4	9	-1654.7	-1063.9	-1182.7	-1104.2
E8	4	9	-1467.6	-976	-992.602	-969.301
E9	5	9	-2551.2	-1593.1	-1561.1	-1432.8
E10	5	9	-2317.5	-1432.1	-1445.5	-1335.1
E11	6	9	-1881.9	-1173.6	-1137.1	-1014.9
E12	6	9	-2520.1	-1603.5	-1696.5	-1588.1
F1	1	9	-2244.1	-1327.1	-1325.8	-1213.9
F2	1	9	-2192	-1359.6	-1365.9	-1246
F3	2	9	-2347.9	-1300.8	-1219.2	-1056.5
F4	2	9	-2166.7	-1330.5	-1313.2	-1181.5
F5	3	9	-2632.8	-1638.2	-1629.8	-1494
F6	3	9	-2275.4	-1405.9	-1365.7	-1282.1
F7	4	9	-2128.7	-1418.4	-1500.4	-1397.7
F8	4	9	-2184	-1329.4	-1293.6	-1093.1
F9	5	9	-2673.3	-1622.9	-1565.7	-1379.4
F10	5	9	-2783.1	-1694.9	-1669.7	-1546.8
F11	6	9	-3302.2	-2024.8	-2141.5	-2016.1
F12	6	9	-2329.4	-1441.9	-1525	-1484.9
G1	1	9	-3161.8	-1925.9	-1881.4	-1696
G2	1	9	-2846.5	-1736.7	-1720.4	-1552.6
G3	2	9	-2179.5	-1421.8	-1445.4	-1320.3
G4	2	9	-2691.8	-1661	-1613.9	-1434.4
G5	3	9	-2325.1	-1433.3	-1395.4	-1236.2
G6	3	9	-4322.3	-2760	-2905.4	-2872.1
G7	4	9	-2577.3	-1617	-1624.2	-1470.5
G8	4	9	-3249.5	-2019.3	-1991.9	-1841.4
G9	5	9	-2904.4	-1764.2	-1649	-1438.6
G10	5	9	-3809.4	-2365.7	-2338.7	-2144.2
G11	6	9	-4767.9	-3004.5	-3119.6	-3032.6
G12	6	9	-3915.2	-2518.3	-2710.2	-2736.6
H1	1	9	-2688.1	-1599.3	-1598.4	-1554.7
H2	1	9	-3212.1	-1912.5	-1904.2	-1712.9
H3	2	9	-2565	-1529.3	-1543.2	-1470.5
H4	2	9	-2637	-1632.4	-1699.4	-1656.1
H5	3	9	-2899.7	-1747.4	-1802.9	-1725.4
H6	3	9	-2162.9	-1321.7	-1308.7	-1201.6
H7	4	9	-2396.1	-1408.5	-1571.4	-1664.7
H8	4	9	-3188.2	-1956.5	-1946.7	-1829.3
H9	5	9	-3885	-2353.7	-2324.1	-2179
H10	5	9	-3498.8	-2154.9	-2154.2	-1995.8
H11	6	9	-3973.3	-2474.8	-2462	-2352.1
H12	6	9	-3140.4	-1772.1	-1721.9	-1769.7
A1	1	10	-805	-428.102	-491.898	-543.301
A2	1	10	-1333.5	-875.898	-953.898	-954.5
A3	2	10	-2610.6	-1627	-1604.7	-1435.3
A4	2	10	-3746.1	-2361.6	-2354.1	-2152.2
A5	3	10	-211.102	-87.8984	-313.5	-487.301
A6	3	10	-419.5	-176.699	-386.898	-597.398
A7	4	10	-1559.5	-1070.7	-1268.5	-1374.7
A8	4	10	-421.5	-112.801	-299.301	-545.898
A9	5	10	-1850.1	-1091.9	-1050.8	-945.801
A10	5	10	-2919.5	-1758.2	-1754.6	-1623.3
A11	6	10	-2921.6	-1789	-1788.9	-1644.1
A12	6	10	-2577.3	-1379.5	-1385.2	-1382.6
B1	1	10	-769.102	-422	-441.301	-380.301
B2	1	10	-3959.7	-2507.6	-2566.1	-2375.9
B3	2	10	-2986.5	-1869.2	-1855.8	-1628.8
B4	2	10	-2313.5	-1423.4	-1371.1	-1161.3
B5	3	10	-685	-459.102	-615.301	-678.699
B6	3	10	-992.102	-640.301	-749.5	-771.102
B7	4	10	-1814.5	-1155	-1170.3	-1029.8
B8	4	10	-1966.5	-1232.1	-1210.4	-1098.7
B9	5	10	-2500.6	-1606.8	-1627	-1482.7
B10	5	10	-1892.1	-1185.1	-1152.1	-1042.7
B11	6	10	-1434.1	-860.398	-928.699	-946
B12	6	10	-1910.3	-1170.2	-1262	-1278.2
C1	1	10	-1897.5	-1174.5	-1160.4	-1062.1
C2	1	10	-2532.3	-1513.1	-1474	-1341.6
C3	2	10	-3488.1	-2195.8	-2111.8	-1922.8
C4	2	10	-1472.7	-891.301	-925.301	-885.398
C5	3	10	-434	-182.301	-167.898	-202.301
C6	3	10	-1300.9	-797.699	-849.398	-849
C7	4	10	-2514.6	-1528.5	-1509.3	-1373.2
C8	4	10	-1333.7	-831.898	-803.699	-722.801
C9	5	10	-2139.1	-1290.3	-1196	-1028.2
C10	5	10	-2061.1	-1259.9	-1194.2	-1010.6
C11	6	10	-1720.3	-1085.7	-1118.2	-1077.1
C12	6	10	-1920.1	-1190.3	-1272.9	-1254.5
D1	1	10	-2148.4	-1290.1	-1288.4	-1168.6
D2	1	10	-2135.4	-1349.7	-1420.5	-1304.5
D3	2	10	-1889.8	-1188.7	-1271.9	-1301.8
D4	2	10	-2021.3	-1220.4	-1218.5	-1182.7
D5	3	10	-2528.2	-1567.6	-1523.2	-1357.8
D6	3	10	-2465	-1578.2	-1569.1	-1436.1
D7	4	10	-1783	-1171.3	-1237.2	-1199.5
D8	4	10	-1204	-770.801	-811.301	-807.699
D9	5	10	-1878.6	-1097.5	-1071.7	-976.801
D10	5	10	-2254.2	-1419.5	-1445	-1328.3
D11	6	10	-1827.9	-1115.2	-1084.1	-964
D12	6	10	-2353.8	-1462.5	-1462.2	-1351.7
E1	1	10	-681.801	-324.199	-311.801	-215.102
E2	1	10	-1960.6	-1263.8	-1287.1	-1203.9
E3	2	10	-2316.4	-1437	-1456.1	-1301.4
E4	2	10	-2170	-1365.9	-1467.4	-1441.4
E5	3	10	-2706	-1695.2	-1697.1	-1532.4
E6	3	10	-1611.8	-1050.5	-1121.3	-1062.5
E7	4	10	-1653.7	-1090.9	-1185.7	-1138.2
E8	4	10	-1481.6	-949	-1013.6	-959.301
E9	5	10	-2545.2	-1579.1	-1567.1	-1442.8
E10	5	10	-2327.5	-1454.1	-1448.5	-1339.1
E11	6	10	-1892.9	-1198.6	-1141.1	-1001.9
E12	6	10	-2510.1	-1632.5	-1693.5	-1594.1
F1	1	10	-2239.1	-1355.1	-1343.8	-1227.9
F2	1	10	-2224	-1392.6	-1378.9	-1259
F3	2	10	-2341.9	-1288.8	-1214.2	-1060.5
F4	2	10	-2182.7	-1363.5	-1323.2	-1191.5
F5	3	10	-2687.8	-1673.2	-1640.8	-1517
F6	3	10	-2298.4	-1423.9	-1404.7	-1291.1
F7	4	10	-2139.7	-1435.4	-1501.4	-1402.7
F8	4	10	-2178	-1332.4	-1308.6	-1114.1
F9	5	10	-2690.3	-1641.9	-1577.7	-1400.4
F10	5	10	-2777.1	-1689.9	-1685.7	-1531.8
F11	6	10	-3309.2	-2046.8	-2128.5	-2012.1
F12	6	10	-2338.4	-1436.9	-1529	-1494.9
G1	1	10	-3191.8	-1950.9	-1892.4	-1704
G2	1	10	-2879.5	-1746.7	-1717.4	-1540.6
G3	2	10	-2230.5	-1454.8	-1483.4	-1344.3
G4	2	10	-2739.8	-1694	-1673.9	-1479.4
G5	3	10	-2334.1	-1431.3	-1396.4	-1235.2
G6	3	10	-4339.3	-2780	-2913.4	-2875.1
G7	4	10	-2625.3	-1627	-1622.2	-1495.5
G8	4	10	-3256.5	-2051.3	-2002.9	-1850.4
G9	5	10	-2914.4	-1774.2	-1673	-1445.6
G10	5	10	-3788.4	-2388.7	-2357.7	-2130.2
G11	6	10	-4768.9	-3007.5	-3140.6	-3040.6
G12	6	10	-3927.2	-2519.3	-2727.2	-2745.6
H1	1	10	-2719.1	-1586.3	-1632.4	-1558.7
H2	1	10	-3238.1	-1950.5	-1922.2	-1727.9
H3	2	10	-2595	-1548.3	-1568.2	-1508.5
H4	2	10	-2732	-1687.4	-1727.4	-1673.1
H5	3	10	-2934.7	-1762.4	-1820.9	-1740.4
H6	3	10	-2200.9	-1324.7	-1336.7	-1209.6
H7	4	10	-2421.1	-1423.5	-1586.4	-1679.7
H8	4	10	-3199.2	-1961.5	-1969.7	-1816.3
H9	5	10	-3888	-2374.7	-2360.1	-2177
H10	5	10	-3509.8	-2165.9	-2162.2	-1989.8
H11	6	10	-3968.3	-2480.8	-2470	-2361.1
H12	6	10	-3133.4	-1764.1	-1740.9	-1783.7
A1	1	11	-801	-414.102	-480.898	-517.301
A2	1	11	-1349.5	-878.898	-974.898	-965.5
A3	2	11	-2632.6	-1619	-1621.7	-1440.3
A4	2	11	-3769.1	-2384.6	-2363.1	-2153.2
A5	3	11	-187.102	-79.8984	-313.5	-489.301
A6	3	11	-472.5	-205.699	-413.898	-615.398
A7	4	11	-1584.5	-1101.7	-1307.5	-1423.7
A8	4	11	-457.5	-137.801	-352.301	-566.898
A9	5	11	-1844.1	-1089.9	-1095.8	-969.801
A10	5	11	-2916.5	-1792.2	-1765.6	-1636.3
A11	6	11	-2935.6	-1811	-1800.9	-1657.1
A12	6	11	-2571.3	-1388.5	-1398.2	-1381.6
B1	1	11	-718.102	-419	-428.301	-360.301
B2	1	11	-3958.7	-2517.6	-2563.1	-2364.9
B3	2	11	-2971.5	-1866.2	-1857.8	-1622.8
B4	2	11	-2342.5	-1447.4	-1384.1	-1199.3
B5	3	11	-674	-466.102	-606.301	-664.699
B6	3	11	-997.102	-660.301	-753.5	-791.102
B7	4	11	-1827.5	-1151	-1159.3	-1032.8
B8	4	11	-1963.5	-1231.1	-1226.4	-1094.7
B9	5	11	-2502.6	-1645.8	-1649	-1506.7
B10	5	11	-1916.1	-1217.1	-1187.1	-1060.7
B11	6	11	-1439.1	-888.398	-943.699	-949
B12	6	11	-1954.3	-1185.2	-1270	-1301.2
C1	1	11	-1897.5	-1184.5	-1180.4	-1068.1
C2	1	11	-2570.3	-1544.1	-1497	-1366.6
C3	2	11	-3478.1	-2196.8	-2119.8	-1928.8
C4	2	11	-1431.7	-876.301	-925.301	-866.398
C5	3	11	-453	-195.301	-187.898	-236.301
C6	3	11	-1301.9	-799.699	-848.398	-861
C7	4	11	-2541.6	-1546.5	-1542.3	-1404.2
C8	4	11	-1351.7	-814.898	-800.699	-730.801
C9	5	11	-2181.1	-1317.3	-1231	-1061.2
C10	5	11	-2079.1	-1257.9	-1202.2	-1033.6
C11	6	11	-1784.3	-1119.7	-1153.2	-1111.1
C12	6	11	-1919.1	-1211.3	-1291.9	-1281.5
D1	1	11	-2161.4	-1304.1	-1301.4	-1178.6
D2	1	11	-2138.4	-1390.7	-1431.5	-1316.5
D3	2	11	-1894.8	-1195.7	-1279.9	-1309.8
D4	2	11	-2022.3	-1203.4	-1240.5	-1180.7
D5	3	11	-2559.2	-1580.6	-1531.2	-1367.8
D6	3	11	-2456	-1594.2	-1598.1	-1474.1
D7	4	11	-1773	-1170.3	-1271.2	-1198.5
D8	4	11	-1244	-800.801	-842.301	-813.699
D9	5	11	-1891.6	-1119.5	-1078.7	-967.801
D10	5	11	-2278.2	-1432.5	-1452	-1340.3
D11	6	11	-1838.9	-1127.2	-1112.1	-963
D12	6	11	-2379.8	-1500.5	-1490.2	-1372.7
E1	1	11	-709.801	-347.199	-326.801	-201.102
E2	1	11	-1959.6	-1260.8	-1300.1	-1195.9
E3	2	11	-2314.4	-1438	-1452.1	-1342.4
E4	2	11	-2151	-1375.9	-1470.4	-1452.4
E5	3	11	-2741	-1705.2	-1715.1	-1539.4
E6	3	11	-1621.8	-1082.5	-1131.3	-1063.5
E7	4	11	-1659.7	-1090.9	-1189.7	-1138.2
E8	4	11	-1528.6	-980	-1030.6	-986.301
E9	5	11	-2564.2	-1617.1	-1591.1	-1484.8
E10	5	11	-2332.5	-1435.1	-1448.5	-1346.1
E11	6	11	-1918.9	-1172.6	-1151.1	-1029.9
E12	6	11	-2527.1	-1639.5	-1734.5	-1608.1
F1	1	11	-2250.1	-1348.1	-1346.8	-1217.9
F2	1	11	-2199	-1376.6	-1373.9	-1242
F3	2	11	-2356.9	-1312.8	-1236.2	-1063.5
F4	2	11	-2193.7	-1369.5	-1354.2	-1223.5
F5	3	11	-2692.8	-1656.2	-1654.8	-1507
F6	3	11	-2287.4	-1424.9	-1423.7	-1308.1
F7	4	11	-2148.7	-1443.4	-1528.4	-1398.7
F8	4	11	-2198	-1343.4	-1331.6	-1131.1
F9	5	11	-2723.3	-1642.9	-1587.7	-1415.4
F10	5	11	-2785.1	-1692.9	-1698.7	-1550.8
F11	6	11	-3341.2	-2053.8	-2167.5	-2034.1
F12	6	11	-2361.4	-1467.9	-1549	-1497.9
G1	1	11	-3188.8	-1925.9	-1902.4	-1707
G2	1	11	-2888.5	-1773.7	-1730.4	-1547.6
G3	2	11	-2230.5	-1442.8	-1500.4	-1358.3
G4	2	11	-2737.8	-1690	-1658.9	-1463.4
G5	3	11	-2337.1	-1444.3	-1421.4	-1251.2
G6	3	11	-4339.3	-2801	-2931.4	-2887.1
G7	4	11	-2631.3	-1666	-1651.2	-1500.5
G8	4	11	-3284.5	-2049.3	-2047.9	-1857.4
G9	5	11	-2921.4	-1795.2	-1692	-1457.6
G10	5	11	-3823.4	-2416.7	-2388.7	-2148.2
G11	6	11	-4781.9	-3014.5	-3132.6	-3037.6
G12	6	11	-3948.2	-2535.3	-2719.2	-2759.6
H1	1	11	-2710.1	-1622.3	-1643.4	-1584.7
H2	1	11	-3223.1	-1964.5	-1929.2	-1729.9
H3	2	11	-2604	-1553.3	-1595.2	-1525.5
H4	2	11	-2748	-1690.4	-1741.4	-1705.1
H5	3	11	-2954.7	-1785.4	-1823.9	-1744.4
H6	3	11	-2205.9	-1353.7	-1323.7	-1243.6
H7	4	11	-2444.1	-1469.5	-1627.4	-1683.7
H8	4	11	-3205.2	-1985.5	-1988.7	-1823.3
H9	5	11	-3898	-2401.7	-2362.1	-2174
H10	5	11	-3534.8	-2171.9	-2166.2	-2021.8
H11	6	11	-3992.3	-2490.8	-2501	-2382.1
H12	6	11	-3129.4	-1765.1	-1744.9	-1773.7
A1	1	12	-785	-428.102	-499.898	-527.301
A2	1	12	-1372.5	-902.898	-980.898	-1002.5
A3	2	12	-2639.6	-1633	-1604.7	-1458.3
A4	2	12	-3778.1	-2393.6	-2384.1	-2185.2
A5	3	12	-193.102	-103.898	-344.5	-481.301
A6	3	12	-444.5	-199.699	-424.898	-630.398
A7	4	12	-1606.5	-1099.7	-1309.5	-1409.7
A8	4	12	-413.5	-125.801	-338.301	-552.898
A9	5	12	-1842.1	-1091.9	-1081.8	-978.801
A10	5	12	-2947.5	-1795.2	-1793.6	-1649.3
A11	6	12	-2945.6	-1823	-1797.9	-1677.1
A12	6	12	-2577.3	-1413.5	-1402.2	-1407.6
B1	1	12	-752.102	-428	-467.301	-370.301
B2	1	12	-3961.7	-2529.6	-2604.1	-2400.9
B3	2	12	-3004.5	-1888.2	-1873.8	-1643.8
B4	2	12	-2354.5	-1467.4	-1409.1	-1193.3
B5	3	12	-700	-470.102	-630.301	-684.699
B6	3	12	-1021.1	-684.301	-769.5	-798.102
B7	4	12	-1810.5	-1174	-1182.3	-1024.8
B8	4	12	-1952.5	-1245.1	-1246.4	-1086.7
B9	5	12	-2522.6	-1645.8	-1655	-1508.7
B10	5	12	-1909.1	-1206.1	-1199.1	-1033.7
B11	6	12	-1458.1	-903.398	-989.699	-974
B12	6	12	-1949.3	-1199.2	-1291	-1313.2
C1	1	12	-1933.5	-1201.5	-1198.4	-1091.1
C2	1	12	-2593.3	-1556.1	-1538	-1374.6
C3	2	12	-3524.1	-2210.8	-2155.8	-1946.8
C4	2	12	-1477.7	-906.301	-962.301	-886.398
C5	3	12	-473	-206.301	-186.898	-226.301
C6	3	12	-1292.9	-801.699	-861.398	-854
C7	4	12	-2547.6	-1564.5	-1553.3	-1416.2
C8	4	12	-1344.7	-831.898	-821.699	-721.801
C9	5	12	-2192.1	-1313.3	-1242	-1067.2
C10	5	12	-2073.1	-1272.9	-1222.2	-1027.6
C11	6	12	-1782.3	-1122.7	-1156.2	-1106.1
C12	6	12	-1959.1	-1218.3	-1315.9	-1279.5
D1	1	12	-2221.4	-1329.1	-1322.4	-1227.6
D2	1	12	-2168.4	-1384.7	-1434.5	-1323.5
D3	2	12	-1922.8	-1228.7	-1277.9	-1320.8
D4	2	12	-2039.3	-1226.4	-1255.5	-1191.7
D5	3	12	-2577.2	-1613.6	-1570.2	-1371.8
D6	3	12	-2473	-1589.2	-1592.1	-1467.1
D7	4	12	-1785	-1180.3	-1277.2	-1221.5
D8	4	12	-1244	-816.801	-825.301	-825.699
D9	5	12	-1906.6	-1128.5	-1101.7	-991.801
D10	5	12	-2283.2	-1421.5	-1442	-1339.3
D11	6	12	-1846.9	-1138.2	-1112.1	-976
D12	6	12	-2378.8	-1505.5	-1493.2	-1375.7
E1	1	12	-700.801	-348.199	-332.801	-208.102
E2	1	12	-1987.6	-1267.8	-1290.1	-1215.9
E3	2	12	-2325.4	-1473	-1445.1	-1317.4
E4	2	12	-2175	-1391.9	-1500.4	-1481.4
E5	3	12	-2781	-1750.2	-1728.1	-1546.4
E6	3	12	-1644.8	-1092.5	-1161.3	-1056.5
E7	4	12	-1678.7	-1097.9	-1198.7	-1140.2
E8	4	12	-1513.6	-993	-1042.6	-976.301
E9	5	12	-2588.2	-1640.1	-1625.1	-1489.8
E10	5	12	-2320.5	-1443.1	-1456.5	-1344.1
E11	6	12	-1941.9	-1204.6	-1184.1	-1026.9
E12	6	12	-2522.1	-1654.5	-1727.5	-1611.1
F1	1	12	-2251.1	-1351.1	-1375.8	-1243.9
F2	1	12	-2234	-1394.6	-1397.9	-1261
F3	2	12	-2342.9	-1290.8	-1230.2	-1091.5
F4	2	12	-2210.7	-1371.5	-1337.2	-1202.5
F5	3	12	-2694.8	-1693.2	-1668.8	-1542
F6	3	12	-2326.4	-1431.9	-1426.7	-1318.1
F7	4	12	-2152.7	-1444.4	-1526.4	-1391.7
F8	4	12	-2231	-1376.4	-1327.6	-1123.1
F9	5	12	-2696.3	-1670.9	-1597.7	-1401.4
F10	5	12	-2804.1	-1700.9	-1687.7	-1554.8
F11	6	12	-3343.2	-2052.8	-2166.5	-2051.1
F12	6	12	-2358.4	-1484.9	-1551	-1503.9
G1	1	12	-3198.8	-1961.9	-1908.4	-1717
G2	1	12	-2912.5	-1807.7	-1748.4	-1583.6
G3	2	12	-2239.5	-1457.8	-1492.4	-1360.3
G4	2	12	-2755.8	-1730	-1700.9	-1473.4
G5	3	12	-2377.1	-1451.3	-1433.4	-1262.2
G6	3	12	-4350.3	-2774	-2951.4	-2893.1
G7	4	12	-2661.3	-1675	-1664.2	-1500.5
G8	4	12	-3300.5	-2067.3	-2060.9	-1870.4
G9	5	12	-2940.4	-1801.2	-1711	-1473.6
G10	5	12	-3825.4	-2427.7	-2380.7	-2160.2
G11	6	12	-4759.9	-3023.5	-3153.6	-3034.6
G12	6	12	-3927.2	-2530.3	-2731.2	-2757.6
H1	1	12	-2743.1	-1626.3	-1656.4	-1592.7
H2	1	12	-3256.1	-1965.5	-1927.2	-1741.9
H3	2	12	-2609	-1567.3	-1601.2	-1526.5
H4	2	12	-2748	-1742.4	-1779.4	-1707.1
H5	3	12	-2968.7	-1801.4	-1850.9	-1790.4
H6	3	12	-2230.9	-1362.7	-1337.7	-1249.6
H7	4	12	-2454.1	-1461.5	-1616.4	-1698.7
H8	4	12	-3206.2	-1968.5	-1989.7	-1836.3
H9	5	12	-3906	-2389.7	-2375.1	-2190
H10	5	12	-3514.8	-2185.9	-2161.2	-1992.8
H11	6	12	-3996.3	-2502.8	-2488	-2371.1
H12	6	12	-3117.4	-1757.1	-1749.9	-1794.7
A1	1	13	-791	-425.102	-483.898	-516.301
A2	1	13	-1358.5	-905.898	-1002.9	-988.5
A3	2	13	-2647.6	-1656	-1630.7	-1448.3
A4	2	13	-3790.1	-2403.6	-2404.1	-2176.2
A5	3	13	-215.102	-124.898	-365.5	-507.301
A6	3	13	-499.5	-233.699	-420.898	-620.398
A7	4	13	-1598.5	-1101.7	-1347.5	-1413.7
A8	4	13	-442.5	-140.801	-355.301	-561.898
A9	5	13	-1876.1	-1107.9	-1100.8	-990.801
A10	5	13	-2942.5	-1825.2	-1788.6	-1673.3
A11	6	13	-2968.6	-1814	-1826.9	-1681.1
A12	6	13	-2599.3	-1409.5	-1430.2	-1418.6
B1	1	13	-769.102	-450	-449.301	-372.301
B2	1	13	-3998.7	-2526.6	-2575.1	-2408.9
B3	2	13	-3004.5	-1887.2	-1898.8	-1649.8
B4	2	13	-2339.5	-1482.4	-1412.1	-1190.3
B5	3	13	-695	-495.102	-645.301	-699.699
B6	3	13	-1038.1	-662.301	-778.5	-811.102
B7	4	13	-1843.5	-1198	-1190.3	-1053.8
B8	4	13	-2001.5	-1265.1	-1259.4	-1108.7
B9	5	13	-2503.6	-1646.8	-1674	-1526.7
B10	5	13	-1908.1	-1217.1	-1213.1	-1076.7
B11	6	13	-1487.1	-921.398	-987.699	-962
B12	6	13	-1948.3	-1217.2	-1336	-1326.2
C1	1	13	-1936.5	-1188.5	-1191.4	-1076.1
C2	1	13	-2593.3	-1573.1	-1552	-1377.6
C3	2	13	-3525.1	-2235.8	-2162.8	-1961.8
C4	2	13	-1453.7	-893.301	-948.301	-886.398
C5	3	13	-499	-244.301	-216.898	-229.301
C6	3	13	-1328.9	-828.699	-877.398	-871
C7	4	13	-2531.6	-1556.5	-1543.3	-1404.2
C8	4	13	-1375.7	-833.898	-835.699	-743.801
C9	5	13	-2191.1	-1330.3	-1256	-1064.2
C10	5	13	-2125.1	-1286.9	-1262.2	-1056.6
C11	6	13	-1800.3	-1144.7	-1195.2	-1112.1
C12	6	13	-1933.1	-1224.3	-1319.9	-1300.5
D1	1	13	-2188.4	-1342.1	-1328.4	-1201.6
D2	1	13	-2173.4	-1384.7	-1440.5	-1323.5
D3	2	13	-1955.8	-1241.7	-1312.9	-1333.8
D4	2	13	-2047.3	-1240.4	-1268.5	-1224.7
D5	3	13	-2576.2	-1602.6	-1554.2	-1368.8
D6	3	13	-2529	-1606.2	-1632.1	-1463.1
D7	4	13	-1828	-1208.3	-1280.2	-1238.5
D8	4	13	-1273	-812.801	-861.301	-823.699
D9	5	13	-1925.6	-1147.5	-1118.7	-1017.8
D10	5	13	-2309.2	-1451.5	-1477	-1359.3
D11	6	13	-1840.9	-1175.2	-1140.1	-989
D12	6	13	-2395.8	-1520.5	-1508.2	-1384.7
E1	1	13	-682.801	-362.199	-353.801	-230.102
E2	1	13	-1994.6	-1279.8	-1310.1	-1236.9
E3	2	13	-2339.4	-1453	-1480.1	-1336.4
E4	2	13	-2191	-1398.9	-1519.4	-1484.4
E5	3	13	-2777	-1746.2	-1740.1	-1544.4
E6	3	13	-1668.8	-1102.5	-1175.3	-1085.5
E7	4	13	-1654.7	-1116.9	-1203.7	-1140.2
E8	4	13	-1549.6	-1034	-1066.6	-988.301
E9	5	13	-2564.2	-1640.1	-1616.1	-1464.8
E10	5	13	-2365.5	-1485.1	-1471.5	-1371.1
E11	6	13	-1953.9	-1192.6	-1188.1	-1053.9
E12	6	13	-2534.1	-1671.5	-1751.5	-1626.1
F1	1	13	-2273.1	-1388.1	-1370.8	-1251.9
F2	1	13	-2209	-1394.6	-1402.9	-1259
F3	2	13	-2355.9	-1324.8	-1245.2	-1081.5
F4	2	13	-2212.7	-1382.5	-1368.2	-1230.5
F5	3	13	-2723.8	-1693.2	-1695.8	-1551
F6	3	13	-2319.4	-1454.9	-1440.7	-1320.1
F7	4	13	-2172.7	-1446.4	-1535.4	-1415.7
F8	4	13	-2213	-1364.4	-1327.6	-1125.1
F9	5	13	-2733.3	-1675.9	-1615.7	-1424.4
F10	5	13	-2844.1	-1749.9	-1728.7	-1557.8
F11	6	13	-3362.2	-2063.8	-2172.5	-2049.1
F12	6	13	-2374.4	-1481.9	-1581	-1526.9
G1	1	13	-3230.8	-1967.9	-1921.4	-1737
G2	1	13	-2909.5	-1802.7	-1773.4	-1577.6
G3	2	13	-2253.5	-1466.8	-1512.4	-1364.3
G4	2	13	-2748.8	-1727	-1690.9	-1484.4
G5	3	13	-2379.1	-1458.3	-1424.4	-1282.2
G6	3	13	-4344.3	-2793	-2952.4	-2883.1
G7	4	13	-2663.3	-1701	-1680.2	-1504.5
G8	4	13	-3306.5	-2075.3	-2071.9	-1872.4
G9	5	13	-2946.4	-1812.2	-1731	-1470.6
G10	5	13	-3812.4	-2411.7	-2412.7	-2175.2
G11	6	13	-4775.9	-3042.5	-3163.6	-3057.6
G12	6	13	-3923.2	-2540.3	-2752.2	-2772.6
H1	1	13	-2731.1	-1626.3	-1670.4	-1577.7
H2	1	13	-3269.1	-2002.5	-1947.2	-1759.9
H3	2	13	-2642	-1585.3	-1637.2	-1534.5
H4	2	13	-2766	-1748.4	-1783.4	-1729.1
H5	3	13	-3001.7	-1814.4	-1858.9	-1763.4
H6	3	13	-2232.9	-1364.7	-1388.7	-1262.6
H7	4	13	-2464.1	-1494.5	-1654.4	-1720.7
H8	4	13	-3239.2	-1993.5	-2000.7	-1829.3
H9	5	13	-3912	-2399.7	-2376.1	-2201
H10	5	13	-3547.8	-2192.9	-2175.2	-2000.8
H11	6	13	-3981.3	-2494.8	-2509	-2374.1
H12	6	13	-3130.4	-1776.1	-1774.9	-1807.7
A1	1	14	-781	-429.102	-491.898	-530.301
A2	1	14	-1393.5	-932.898	-1033.9	-1016.5
A3	2	14	-2669.6	-1635	-1653.7	-1466.3
A4	2	14	-3800.1	-2415.6	-2428.1	-2192.2
A5	3	14	-221.102	-111.898	-344.5	-503.301
A6	3	14	-503.5	-239.699	-434.898	-651.398
A7	4	14	-1618.5	-1130.7	-1336.5	-1435.7
A8	4	14	-461.5	-138.801	-362.301	-587.898
A9	5	14	-1860.1	-1133.9	-1118.8	-969.801
A10	5	14	-2974.5	-1834.2	-1818.6	-1678.3
A11	6	14	-2948.6	-1832	-1827.9	-1680.1
A12	6	14	-2607.3	-1423.5	-1457.2	-1426.6
B1	1	14	-764.102	-471	-477.301	-379.301
B2	1	14	-4022.7	-2566.6	-2605.1	-2424.9
B3	2	14	-3016.5	-1896.2	-1899.8	-1638.8
B4	2	14	-2344.5	-1491.4	-1408.1	-1207.3
B5	3	14	-677	-489.102	-662.301	-682.699
B6	3	14	-1036.1	-706.301	-793.5	-826.102
B7	4	14	-1852.5	-1207	-1224.3	-1060.8
B8	4	14	-2022.5	-1269.1	-1275.4	-1118.7
B9	5	14	-2528.6	-1671.8	-1681	-1546.7
B10	5	14	-1935.1	-1253.1	-1243.1	-1081.7
B11	6	14	-1517.1	-950.398	-1021.7	-990
B12	6	14	-1952.3	-1227.2	-1341	-1311.2
C1	1	14	-1927.5	-1207.5	-1189.4	-1086.1
C2	1	14	-2590.3	-1581.1	-1560	-1396.6
C3	2	14	-3527.1	-2232.8	-2189.8	-1947.8
C4	2	14	-1489.7	-914.301	-962.301	-896.398
C5	3	14	-498	-228.301	-255.898	-243.301
C6	3	14	-1355.9	-828.699	-906.398	-889
C7	4	14	-2537.6	-1569.5	-1553.3	-1389.2
C8	4	14	-1398.7	-868.898	-872.699	-748.801
C9	5	14	-2175.1	-1335.3	-1247	-1062.2
C10	5	14	-2124.1	-1309.9	-1262.2	-1044.6
C11	6	14	-1805.3	-1148.7	-1201.2	-1139.1
C12	6	14	-1985.1	-1236.3	-1341.9	-1298.5
D1	1	14	-2198.4	-1357.1	-1352.4	-1219.6
D2	1	14	-2171.4	-1405.7	-1468.5	-1335.5
D3	2	14	-1960.8	-1241.7	-1322.9	-1345.8
D4	2	14	-2079.3	-1254.4	-1269.5	-1227.7
D5	3	14	-2599.2	-1627.6	-1575.2	-1383.8
D6	3	14	-2506	-1634.2	-1639.1	-1486.1
D7	4	14	-1824	-1216.3	-1310.2	-1248.5
D8	4	14	-1264	-828.801	-884.301	-843.699
D9	5	14	-1898.6	-1136.5	-1138.7	-979.801
D10	5	14	-2308.2	-1462.5	-1489	-1373.3
D11	6	14	-1877.9	-1158.2	-1172.1	-1001
D12	6	14	-2400.8	-1526.5	-1520.2	-1389.7
E1	1	14	-679.801	-354.199	-340.801	-205.102
E2	1	14	-2022.6	-1304.8	-1348.1	-1229.9
E3	2	14	-2338.4	-1481	-1473.1	-1332.4
E4	2	14	-2224	-1415.9	-1541.4	-1489.4
E5	3	14	-2785	-1748.2	-1770.1	-1563.4
E6	3	14	-1672.8	-1101.5	-1187.3	-1083.5
E7	4	14	-1667.7	-1134.9	-1211.7	-1153.2
E8	4	14	-1534.6	-1034	-1085.6	-1010.3
E9	5	14	-2601.2	-1664.1	-1643.1	-1469.8
E10	5	14	-2378.5	-1479.1	-1503.5	-1374.1
E11	6	14	-1981.9	-1230.6	-1201.1	-1043.9
E12	6	14	-2558.1	-1664.5	-1746.5	-1626.1
F1	1	14	-2270.1	-1392.1	-1380.8	-1239.9
F2	1	14	-2240	-1421.6	-1412.9	-1256
F3	2	14	-2339.9	-1301.8	-1270.2	-1088.5
F4	2	14	-2209.7	-1398.5	-1375.2	-1235.5
F5	3	14	-2703.8	-1710.2	-1701.8	-1536
F6	3	14	-2334.4	-1481.9	-1462.7	-1332.1
F7	4	14	-2204.7	-1500.4	-1567.4	-1416.7
F8	4	14	-2274	-1394.4	-1364.6	-1131.1
F9	5	14	-2756.3	-1679.9	-1613.7	-1425.4
F10	5	14	-2841.1	-1741.9	-1740.7	-1572.8
F11	6	14	-3383.2	-2093.8	-2189.5	-2052.1
F12	6	14	-2371.4	-1500.9	-1578	-1524.9
G1	1	14	-3250.8	-1969.9	-1950.4	-1742
G2	1	14	-2926.5	-1813.7	-1785.4	-1566.6
G3	2	14	-2288.5	-1480.8	-1518.4	-1375.3
G4	2	14	-2794.8	-1738	-1692.9	-1501.4
G5	3	14	-2369.1	-1480.3	-1457.4	-1281.2
G6	3	14	-4348.3	-2813	-2968.4	-2892.1
G7	4	14	-2642.3	-1714	-1704.2	-1515.5
G8	4	14	-3325.5	-2097.3	-2076.9	-1878.4
G9	5	14	-2966.4	-1840.2	-1752	-1487.6
G10	5	14	-3845.4	-2431.7	-2408.7	-2194.2
G11	6	14	-4784.9	-3037.5	-3180.6	-3070.6
G12	6	14	-3926.2	-2532.3	-2749.2	-2778.6
H1	1	14	-2723.1	-1645.3	-1678.4	-1583.7
H2	1	14	-3283.1	-1991.5	-1959.2	-1761.9
H3	2	14	-2658	-1605.3	-1652.2	-1565.5
H4	2	14	-2782	-1737.4	-1799.4	-1711.1
H5	3	14	-2984.7	-1845.4	-1875.9	-1797.4
H6	3	14	-2250.9	-1393.7	-1371.7	-1251.6
H7	4	14	-2458.1	-1483.5	-1668.4	-1715.7
H8	4	14	-3244.2	-2021.5	-2037.7	-1853.3
H9	5	14	-3923	-2418.7	-2405.1	-2212
H10	5	14	-3572.8	-2216.9	-2210.2	-2035.8
H11	6	14	-3993.3	-2517.8	-2528	-2397.1
H12	6	14	-3114.4	-1763.1	-1764.9	-1775.7
A1	1	15	-780	-446.102	-493.898	-510.301
A2	1	15	-1420.5	-941.898	-1051.9	-1004.5
A3	2	15	-2661.6	-1678	-1665.7	-1477.3
A4	2	15	-3806.1	-2446.6	-2447.1	-2183.2
A5	3	15	-234.102	-131.898	-372.5	-500.301
A6	3	15	-508.5	-224.699	-445.898	-641.398
A7	4	15	-1632.5	-1142.7	-1352.5	-1425.7
A8	4	15	-494.5	-196.801	-380.301	-587.898
A9	5	15	-1875.1	-1119.9	-1102.8	-985.801
A10	5	15	-2965.5	-1840.2	-1804.6	-1662.3
A11	6	15	-2975.6	-1842	-1841.9	-1697.1
A12	6	15	-2625.3	-1442.5	-1450.2	-1434.6
B1	1	15	-778.102	-466	-488.301	-396.301
B2	1	15	-3996.7	-2561.6	-2611.1	-2407.9
B3	2	15	-3028.5	-1912.2	-1926.8	-1661.8
B4	2	15	-2337.5	-1489.4	-1435.1	-1219.3
B5	3	15	-685	-499.102	-680.301	-693.699
B6	3	15	-1048.1	-706.301	-818.5	-823.102
B7	4	15	-1854.5	-1228	-1216.3	-1064.8
B8	4	15	-2002.5	-1274.1	-1279.4	-1144.7
B9	5	15	-2545.6	-1685.8	-1704	-1538.7
B10	5	15	-1959.1	-1238.1	-1240.1	-1075.7
B11	6	15	-1503.1	-935.398	-1039.7	-986
B12	6	15	-1967.3	-1249.2	-1352	-1344.2
C1	1	15	-1955.5	-1198.5	-1248.4	-1100.1
C2	1	15	-2612.3	-1602.1	-1575	-1377.6
C3	2	15	-3527.1	-2230.8	-2184.8	-1958.8
C4	2	15	-1484.7	-947.301	-996.301	-918.398
C5	3	15	-488	-245.301	-252.898	-265.301
C6	3	15	-1337.9	-854.699	-912.398	-889
C7	4	15	-2570.6	-1591.5	-1580.3	-1460.2
C8	4	15	-1394.7	-865.898	-856.699	-764.801
C9	5	15	-2202.1	-1347.3	-1281	-1086.2
C10	5	15	-2105.1	-1321.9	-1284.2	-1066.6
C11	6	15	-1803.3	-1172.7	-1219.2	-1143.1
C12	6	15	-1985.1	-1268.3	-1390.9	-1337.5
D1	1	15	-2206.4	-1356.1	-1359.4	-1205.6
D2	1	15	-2198.4	-1392.7	-1460.5	-1353.5
D3	2	15	-1972.8	-1266.7	-1346.9	-1350.8
D4	2	15	-2097.3	-1268.4	-1298.5	-1235.7
D5	3	15	-2608.2	-1634.6	-1570.2	-1402.8
D6	3	15	-2514	-1627.2	-1638.1	-1475.1
D7	4	15	-1818	-1201.3	-1324.2	-1275.5
D8	4	15	-1249	-821.801	-887.301	-832.699
D9	5	15	-1913.6	-1183.5	-1131.7	-992.801
D10	5	15	-2334.2	-1465.5	-1498	-1368.3
D11	6	15	-1887.9	-1184.2	-1154.1	-1003
D12	6	15	-2407.8	-1535.5	-1539.2	-1398.7
E1	1	15	-677.801	-362.199	-330.801	-230.102
E2	1	15	-2005.6	-1279.8	-1337.1	-1218.9
E3	2	15	-2354.4	-1492	-1485.1	-1332.4
E4	2	15	-2238	-1423.9	-1528.4	-1499.4
E5	3	15	-2804	-1775.2	-1769.1	-1539.4
E6	3	15	-1682.8	-1131.5	-1189.3	-1074.5
E7	4	15	-1704.7	-1138.9	-1240.7	-1153.2
E8	4	15	-1572.6	-1028	-1084.6	-1030.3
E9	5	15	-2598.2	-1668.1	-1645.1	-1484.8
E10	5	15	-2384.5	-1501.1	-1509.5	-1366.1
E11	6	15	-1978.9	-1250.6	-1214.1	-1067.9
E12	6	15	-2581.1	-1693.5	-1793.5	-1649.1
F1	1	15	-2292.1	-1390.1	-1411.8	-1254.9
F2	1	15	-2217	-1402.6	-1405.9	-1276
F3	2	15	-2352.9	-1317.8	-1265.2	-1121.5
F4	2	15	-2209.7	-1375.5	-1360.2	-1215.5
F5	3	15	-2753.8	-1706.2	-1718.8	-1538
F6	3	15	-2353.4	-1487.9	-1478.7	-1361.1
F7	4	15	-2188.7	-1480.4	-1582.4	-1439.7
F8	4	15	-2284	-1414.4	-1369.6	-1140.1
F9	5	15	-2738.3	-1694.9	-1641.7	-1420.4
F10	5	15	-2851.1	-1756.9	-1740.7	-1589.8
F11	6	15	-3373.2	-2086.8	-2213.5	-2065.1
F12	6	15	-2410.4	-1500.9	-1615	-1548.9
G1	1	15	-3259.8	-1997.9	-1957.4	-1752
G2	1	15	-2937.5	-1827.7	-1810.4	-1589.6
G3	2	15	-2268.5	-1490.8	-1532.4	-1395.3
G4	2	15	-2766.8	-1739	-1720.9	-1519.4
G5	3	15	-2376.1	-1474.3	-1464.4	-1291.2
G6	3	15	-4351.3	-2806	-2971.4	-2892.1
G7	4	15	-2689.3	-1700	-1710.2	-1527.5
G8	4	15	-3316.5	-2112.3	-2082.9	-1894.4
G9	5	15	-2939.4	-1825.2	-1726	-1492.6
G10	5	15	-3849.4	-2409.7	-2423.7	-2179.2
G11	6	15	-4790.9	-3047.5	-3183.6	-3055.6
G12	6	15	-3924.2	-2540.3	-2756.2	-2773.6
H1	1	15	-2751.1	-1653.3	-1725.4	-1599.7
H2	1	15	-3299.1	-2020.5	-1989.2	-1769.9
H3	2	15	-2675	-1597.3	-1660.2	-1572.5
H4	2	15	-2805	-1757.4	-1818.4	-1736.1
H5	3	15	-2999.7	-1828.4	-1889.9	-1766.4
H6	3	15	-2277.9	-1411.7	-1401.7	-1268.6
H7	4	15	-2469.1	-1501.5	-1662.4	-1727.7
H8	4	15	-3265.2	-2029.5	-2042.7	-1876.3
H9	5	15	-3908	-2426.7	-2395.1	-2217
H10	5	15	-3578.8	-2226.9	-2204.2	-2042.8
H11	6	15	-3983.3	-2529.8	-2553	-2395.1
H12	6	15	-3118.4	-1775.1	-1761.9	-1802.7
A1	1	16	-802	-438.102	-520.898	-523.301
A2	1	16	-1431.5	-970.898	-1058.9	-1011.5
A3	2	16	-2679.6	-1669	-1677.7	-1488.3
A4	2	16	-3800.1	-2431.6	-2439.1	-2203.2
A5	3	16	-254.102	-154.898	-388.5	-508.301
A6	3	16	-549.5	-268.699	-487.898	-651.398
A7	4	16	-1631.5	-1129.7	-1339.5	-1413.7
A8	4	16	-487.5	-194.801	-399.301	-602.898
A9	5	16	-1882.1	-1129.9	-1130.8	-999.801
A10	5	16	-3001.5	-1853.2	-1843.6	-1698.3
A11	6	16	-2961.6	-1847	-1847.9	-1693.1
A12	6	16	-2631.3	-1457.5	-1470.2	-1448.6
B1	1	16	-755.102	-475	-502.301	-372.301
B2	1	16	-4022.7	-2570.6	-2632.1	-2436.9
B3	2	16	-2999.5	-1887.2	-1926.8	-1660.8
B4	2	16	-2342.5	-1472.4	-1437.1	-1210.3
B5	3	16	-679	-503.102	-690.301	-703.699
B6	3	16	-1059.1	-724.301	-830.5	-852.102
B7	4	16	-1859.5	-1222	-1228.3	-1064.8
B8	4	16	-2047.5	-1298.1	-1291.4	-1139.7
B9	5	16	-2559.6	-1688.8	-1724	-1545.7
B10	5	16	-1954.1	-1267.1	-1267.1	-1100.7
B11	6	16	-1518.1	-970.398	-1045.7	-1016
B12	6	16	-1978.3	-1244.2	-1372	-1346.2
C1	1	16	-1952.5	-1226.5	-1238.4	-1115.1
C2	1	16	-2623.3	-1602.1	-1575	-1400.6
C3	2	16	-3540.1	-2245.8	-2193.8	-1982.8
C4	2	16	-1513.7	-945.301	-1014.3	-914.398
C5	3	16	-502	-251.301	-257.898	-268.301
C6	3	16	-1368.9	-860.699	-935.398	-916
C7	4	16	-2574.6	-1576.5	-1570.3	-1417.2
C8	4	16	-1423.7	-888.898	-883.699	-756.801
C9	5	16	-2219.1	-1343.3	-1276	-1107.2
C10	5	16	-2131.1	-1305.9	-1285.2	-1081.6
C11	6	16	-1823.3	-1158.7	-1227.2	-1141.1
C12	6	16	-1983.1	-1255.3	-1349.9	-1302.5
D1	1	16	-2227.4	-1369.1	-1371.4	-1244.6
D2	1	16	-2220.4	-1432.7	-1484.5	-1371.5
D3	2	16	-1973.8	-1269.7	-1365.9	-1345.8
D4	2	16	-2155.3	-1322.4	-1338.5	-1269.7
D5	3	16	-2625.2	-1637.6	-1622.2	-1387.8
D6	3	16	-2528	-1651.2	-1660.1	-1505.1
D7	4	16	-1854	-1242.3	-1329.2	-1252.5
D8	4	16	-1276	-849.801	-891.301	-846.699
D9	5	16	-1940.6	-1173.5	-1141.7	-1014.8
D10	5	16	-2322.2	-1485.5	-1497	-1384.3
D11	6	16	-1883.9	-1169.2	-1161.1	-988
D12	6	16	-2423.8	-1526.5	-1545.2	-1402.7
E1	1	16	-682.801	-374.199	-357.801	-211.102
E2	1	16	-2017.6	-1295.8	-1338.1	-1239.9
E3	2	16	-2391.4	-1505	-1508.1	-1331.4
E4	2	16	-2269	-1473.9	-1571.4	-1534.4
E5	3	16	-2797	-1773.2	-1800.1	-1578.4
E6	3	16	-1680.8	-1124.5	-1209.3	-1090.5
E7	4	16	-1701.7	-1137.9	-1254.7	-1183.2
E8	4	16	-1595.6	-1041	-1098.6	-1025.3
E9	5	16	-2625.2	-1675.1	-1641.1	-1502.8
E10	5	16	-2356.5	-1506.1	-1533.5	-1369.1
E11	6	16	-1962.9	-1238.6	-1227.1	-1062.9
E12	6	16	-2593.1	-1692.5	-1783.5	-1648.1
F1	1	16	-2323.1	-1396.1	-1408.8	-1278.9
F2	1	16	-2234	-1395.6	-1426.9	-1271
F3	2	16	-2352.9	-1322.8	-1285.2	-1107.5
F4	2	16	-2195.7	-1387.5	-1378.2	-1221.5
F5	3	16	-2756.8	-1722.2	-1723.8	-1574
F6	3	16	-2374.4	-1488.9	-1492.7	-1367.1
F7	4	16	-2203.7	-1488.4	-1599.4	-1445.7
F8	4	16	-2272	-1415.4	-1380.6	-1148.1
F9	5	16	-2757.3	-1705.9	-1641.7	-1429.4
F10	5	16	-2864.1	-1759.9	-1746.7	-1593.8
F11	6	16	-3398.2	-2097.8	-2228.5	-2059.1
F12	6	16	-2401.4	-1532.9	-1614	-1538.9
G1	1	16	-3258.8	-2016.9	-1986.4	-1759
G2	1	16	-2944.5	-1848.7	-1814.4	-1613.6
G3	2	16	-2280.5	-1514.8	-1551.4	-1415.3
G4	2	16	-2792.8	-1763	-1734.9	-1503.4
G5	3	16	-2417.1	-1488.3	-1467.4	-1285.2
G6	3	16	-4341.3	-2814	-2978.4	-2901.1
G7	4	16	-2675.3	-1703	-1707.2	-1503.5
G8	4	16	-3347.5	-2098.3	-2108.9	-1887.4
G9	5	16	-2980.4	-1824.2	-1761	-1500.6
G10	5	16	-3861.4	-2440.7	-2436.7	-2204.2
G11	6	16	-4788.9	-3034.5	-3175.6	-3060.6
G12	6	16	-3926.2	-2537.3	-2769.2	-2778.6
H1	1	16	-2779.1	-1649.3	-1710.4	-1612.7
H2	1	16	-3304.1	-2025.5	-2004.2	-1757.9
H3	2	16	-2675	-1617.3	-1657.2	-1576.5
H4	2	16	-2814	-1758.4	-1840.4	-1743.1
H5	3	16	-3049.7	-1868.4	-1914.9	-1793.4
H6	3	16	-2293.9	-1417.7	-1421.7	-1290.6
H7	4	16	-2488.1	-1500.5	-1678.4	-1718.7
H8	4	16	-3262.2	-2016.5	-2057.7	-1866.3
H9	5	16	-3930	-2430.7	-2426.1	-2223
H10	5	16	-3572.8	-2225.9	-2206.2	-2039.8
H11	6	16	-4012.3	-2533.8	-2547	-2423.1
H12	6	16	-3134.4	-1784.1	-1778.9	-1784.7
A1	1	17	-774	-432.102	-515.898	-519.301
A2	1	17	-1439.5	-975.898	-1055.9	-1031.5
A3	2	17	-2681.6	-1681	-1672.7	-1482.3
A4	2	17	-3857.1	-2492.6	-2460.1	-2236.2
A5	3	17	-256.102	-158.898	-389.5	-505.301
A6	3	17	-555.5	-268.699	-481.898	-675.398
A7	4	17	-1659.5	-1149.7	-1363.5	-1431.7
A8	4	17	-498.5	-208.801	-404.301	-575.898
A9	5	17	-1901.1	-1159.9	-1127.8	-991.801
A10	5	17	-3008.5	-1860.2	-1851.6	-1705.3
A11	6	17	-2993.6	-1855	-1875.9	-1712.1
A12	6	17	-2626.3	-1478.5	-1490.2	-1440.6
B1	1	17	-764.102	-484	-490.301	-382.301
B2	1	17	-4020.7	-2576.6	-2633.1	-2435.9
B3	2	17	-2990.5	-1904.2	-1902.8	-1652.8
B4	2	17	-2346.5	-1490.4	-1468.1	-1244.3
B5	3	17	-700	-520.102	-678.301	-729.699
B6	3	17	-1046.1	-698.301	-831.5	-852.102
B7	4	17	-1906.5	-1220	-1262.3	-1076.8
B8	4	17	-2047.5	-1285.1	-1295.4	-1139.7
B9	5	17	-2579.6	-1713.8	-1716	-1551.7
B10	5	17	-1968.1	-1265.1	-1279.1	-1082.7
B11	6	17	-1513.1	-985.398	-1074.7	-1016
B12	6	17	-1963.3	-1239.2	-1346	-1368.2
C1	1	17	-1973.5	-1230.5	-1240.4	-1103.1
C2	1	17	-2603.3	-1617.1	-1587	-1389.6
C3	2	17	-3513.1	-2238.8	-2168.8	-1955.8
C4	2	17	-1466.7	-911.301	-970.301	-916.398
C5	3	17	-548	-256.301	-261.898	-291.301
C6	3	17	-1358.9	-845.699	-933.398	-910
C7	4	17	-2565.6	-1607.5	-1598.3	-1421.2
C8	4	17	-1422.7	-913.898	-907.699	-782.801
C9	5	17	-2207.1	-1367.3	-1266	-1057.2
C10	5	17	-2144.1	-1317.9	-1302.2	-1086.6
C11	6	17	-1813.3	-1173.7	-1230.2	-1139.1
C12	6	17	-1963.1	-1279.3	-1377.9	-1321.5
D1	1	17	-2236.4	-1369.1	-1385.4	-1247.6
D2	1	17	-2215.4	-1424.7	-1495.5	-1358.5
D3	2	17	-1997.8	-1276.7	-1370.9	-1383.8
D4	2	17	-2124.3	-1299.4	-1323.5	-1251.7
D5	3	17	-2659.2	-1657.6	-1632.2	-1410.8
D6	3	17	-2553	-1654.2	-1670.1	-1502.1
D7	4	17	-1884	-1261.3	-1337.2	-1262.5
D8	4	17	-1299	-840.801	-922.301	-845.699
D9	5	17	-1947.6	-1181.5	-1158.7	-1021.8
D10	5	17	-2339.2	-1517.5	-1508	-1402.3
D11	6	17	-1891.9	-1207.2	-1190.1	-1019
D12	6	17	-2442.8	-1554.5	-1567.2	-1412.7
E1	1	17	-668.801	-344.199	-344.801	-195.102
E2	1	17	-2038.6	-1311.8	-1354.1	-1244.9
E3	2	17	-2375.4	-1507	-1518.1	-1355.4
E4	2	17	-2258	-1441.9	-1590.4	-1514.4
E5	3	17	-2834	-1801.2	-1785.1	-1580.4
E6	3	17	-1720.8	-1136.5	-1200.3	-1110.5
E7	4	17	-1706.7	-1158.9	-1258.7	-1170.2
E8	4	17	-1606.6	-1071	-1132.6	-1041.3
E9	5	17	-2625.2	-1684.1	-1683.1	-1499.8
E10	5	17	-2393.5	-1510.1	-1546.5	-1401.1
E11	6	17	-1999.9	-1259.6	-1247.1	-1085.9
E12	6	17	-2562.1	-1703.5	-1798.5	-1638.1
F1	1	17	-2320.1	-1417.1	-1440.8	-1252.9
F2	1	17	-2249	-1412.6	-1443.9	-1284
F3	2	17	-2313.9	-1307.8	-1282.2	-1109.5
F4	2	17	-2158.7	-1373.5	-1363.2	-1229.5
F5	3	17	-2762.8	-1725.2	-1747.8	-1563
F6	3	17	-2368.4	-1513.9	-1491.7	-1372.1
F7	4	17	-2225.7	-1526.4	-1605.4	-1466.7
F8	4	17	-2300	-1438.4	-1405.6	-1174.1
F9	5	17	-2752.3	-1711.9	-1668.7	-1443.4
F10	5	17	-2875.1	-1751.9	-1771.7	-1594.8
F11	6	17	-3425.2	-2130.8	-2230.5	-2096.1
F12	6	17	-2400.4	-1524.9	-1600	-1541.9
G1	1	17	-3271.8	-2020.9	-1972.4	-1762
G2	1	17	-2977.5	-1833.7	-1813.4	-1610.6
G3	2	17	-2256.5	-1480.8	-1523.4	-1395.3
G4	2	17	-2770.8	-1753	-1707.9	-1503.4
G5	3	17	-2406.1	-1508.3	-1476.4	-1303.2
G6	3	17	-4326.3	-2808	-2984.4	-2912.1
G7	4	17	-2693.3	-1712	-1727.2	-1534.5
G8	4	17	-3316.5	-2119.3	-2112.9	-1891.4
G9	5	17	-2971.4	-1841.2	-1750	-1501.6
G10	5	17	-3864.4	-2466.7	-2443.7	-2205.2
G11	6	17	-4807.9	-3064.5	-3188.6	-3067.6
G12	6	17	-3916.2	-2525.3	-2777.2	-2772.6
H1	1	17	-2762.1	-1653.3	-1736.4	-1614.7
H2	1	17	-3323.1	-2019.5	-1994.2	-1784.9
H3	2	17	-2686	-1626.3	-1677.2	-1577.5
H4	2	17	-2839	-1782.4	-1836.4	-1753.1
H5	3	17	-3070.7	-1878.4	-1931.9	-1826.4
H6	3	17	-2288.9	-1408.7	-1409.7	-1285.6
H7	4	17	-2519.1	-1529.5	-1692.4	-1737.7
H8	4	17	-3292.2	-2028.5	-2039.7	-1891.3
H9	5	17	-3953	-2439.7	-2443.1	-2233
H10	5	17	-3560.8	-2222.9	-2227.2	-2035.8
H11	6	17	-4015.3	-2547.8	-2564	-2402.1
H12	6	17	-3120.4	-1785.1	-1776.9	-1778.7
A1	1	18	-820	-462.102	-526.898	-511.301
A2	1	18	-1463.5	-981.898	-1094.9	-1021.5
A3	2	18	-2686.6	-1683	-1673.7	-1489.3
A4	2	18	-3852.1	-2456.6	-2463.1	-2220.2
A5	3	18	-237.102	-139.898	-378.5	-513.301
A6	3	18	-540.5	-255.699	-487.898	-657.398
A7	4	18	-1640.5	-1158.7	-1374.5	-1434.7
A8	4	18	-523.5	-231.801	-420.301	-607.898
A9	5	18	-1909.1	-1149.9	-1158.8	-992.801
A10	5	18	-2999.5	-1874.2	-1838.6	-1692.3
A11	6	18	-2978.6	-1852	-1869.9	-1704.1
A12	6	18	-2657.3	-1472.5	-1500.2	-1462.6
B1	1	18	-748.102	-478	-486.301	-377.301
B2	1	18	-4010.7	-2565.6	-2652.1	-2437.9
B3	2	18	-2958.5	-1873.2	-1902.8	-1661.8
B4	2	18	-2261.5	-1460.4	-1426.1	-1190.3
B5	3	18	-642	-489.102	-671.301	-719.699
B6	3	18	-1007.1	-689.301	-825.5	-843.102
B7	4	18	-1883.5	-1238	-1253.3	-1055.8
B8	4	18	-2045.5	-1315.1	-1305.4	-1148.7
B9	5	18	-2572.6	-1690.8	-1732	-1557.7
B10	5	18	-1959.1	-1281.1	-1264.1	-1099.7
B11	6	18	-1502.1	-961.398	-1047.7	-1005
B12	6	18	-1930.3	-1254.2	-1366	-1359.2
C1	1	18	-1996.5	-1250.5	-1261.4	-1124.1
C2	1	18	-2625.3	-1620.1	-1562	-1426.6
C3	2	18	-3484.1	-2233.8	-2185.8	-1949.8
C4	2	18	-1427.7	-905.301	-966.301	-915.398
C5	3	18	-476	-231.301	-278.898	-255.301
C6	3	18	-1310.9	-817.699	-931.398	-914
C7	4	18	-2589.6	-1609.5	-1596.3	-1428.2
C8	4	18	-1410.7	-924.898	-900.699	-786.801
C9	5	18	-2198.1	-1354.3	-1294	-1103.2
C10	5	18	-2143.1	-1337.9	-1289.2	-1089.6
C11	6	18	-1779.3	-1166.7	-1232.2	-1148.1
C12	6	18	-1948.1	-1262.3	-1377.9	-1332.5
D1	1	18	-2273.4	-1390.1	-1405.4	-1256.6
D2	1	18	-2228.4	-1418.7	-1496.5	-1361.5
D3	2	18	-2002.8	-1290.7	-1369.9	-1377.8
D4	2	18	-2148.3	-1312.4	-1341.5	-1254.7
D5	3	18	-2647.2	-1677.6	-1634.2	-1436.8
D6	3	18	-2563	-1653.2	-1679.1	-1506.1
D7	4	18	-1865	-1250.3	-1345.2	-1271.5
D8	4	18	-1295	-876.801	-913.301	-852.699
D9	5	18	-1953.6	-1206.5	-1163.7	-1015.8
D10	5	18	-2353.2	-1510.5	-1526	-1415.3
D11	6	18	-1910.9	-1208.2	-1176.1	-1027
D12	6	18	-2444.8	-1552.5	-1580.2	-1412.7
E1	1	18	-695.801	-369.199	-340.801	-204.102
E2	1	18	-2041.6	-1326.8	-1370.1	-1246.9
E3	2	18	-2396.4	-1508	-1537.1	-1359.4
E4	2	18	-2258	-1452.9	-1605.4	-1530.4
E5	3	18	-2832	-1800.2	-1806.1	-1592.4
E6	3	18	-1710.8	-1159.5	-1213.3	-1108.5
E7	4	18	-1728.7	-1146.9	-1253.7	-1157.2
E8	4	18	-1621.6	-1064	-1147.6	-1040.3
E9	5	18	-2643.2	-1691.1	-1678.1	-1519.8
E10	5	18	-2403.5	-1544.1	-1542.5	-1387.1
E11	6	18	-2014.9	-1269.6	-1277.1	-1087.9
E12	6	18	-2597.1	-1695.5	-1798.5	-1648.1
F1	1	18	-2292.1	-1414.1	-1422.8	-1267.9
F2	1	18	-2238	-1410.6	-1445.9	-1284
F3	2	18	-2287.9	-1280.8	-1279.2	-1077.5
F4	2	18	-2105.7	-1355.5	-1346.2	-1200.5
F5	3	18	-2763.8	-1727.2	-1733.8	-1565
F6	3	18	-2378.4	-1492.9	-1502.7	-1350.1
F7	4	18	-2202.7	-1509.4	-1605.4	-1465.7
F8	4	18	-2293	-1437.4	-1419.6	-1164.1
F9	5	18	-2760.3	-1707.9	-1675.7	-1453.4
F10	5	18	-2858.1	-1786.9	-1777.7	-1599.8
F11	6	18	-3420.2	-2100.8	-2236.5	-2099.1
F12	6	18	-2407.4	-1525.9	-1620	-1551.9
G1	1	18	-3277.8	-2017.9	-1991.4	-1768
G2	1	18	-2967.5	-1855.7	-1827.4	-1633.6
G3	2	18	-2221.5	-1463.8	-1542.4	-1393.3
G4	2	18	-2710.8	-1723	-1729.9	-1508.4
G5	3	18	-2404.1	-1489.3	-1492.4	-1309.2
G6	3	18	-4344.3	-2800	-2995.4	-2918.1
G7	4	18	-2688.3	-1735	-1718.2	-1528.5
G8	4	18	-3336.5	-2124.3	-2126.9	-1892.4
G9	5	18	-2970.4	-1819.2	-1761	-1498.6
G10	5	18	-3851.4	-2443.7	-2446.7	-2213.2
G11	6	18	-4800.9	-3043.5	-3200.6	-3069.6
G12	6	18	-3939.2	-2556.3	-2766.2	-2779.6
H1	1	18	-2771.1	-1674.3	-1723.4	-1617.7
H2	1	18	-3307.1	-2032.5	-2020.2	-1797.9
H3	2	18	-2723	-1637.3	-1709.2	-1584.5
H4	2	18	-2833	-1782.4	-1840.4	-1747.1
H5	3	18	-3056.7	-1891.4	-1924.9	-1831.4
H6	3	18	-2307.9	-1440.7	-1431.7	-1289.6
H7	4	18	-2498.1	-1515.5	-1684.4	-1728.7
H8	4	18	-3305.2	-2049.5	-2061.7	-1888.3
H9	5	18	-3963	-2445.7	-2443.1	-2237
H10	5	18	-3573.8	-2242.9	-2259.2	-2049.8
H11	6	18	-4025.3	-2551.8	-2567	-2436.1
H12	6	18	-3128.4	-1775.1	-1781.9	-1786.7
A1	1	19	-798	-441.102	-527.898	-528.301
A2	1	19	-1456.5	-981.898	-1062.9	-1044.5
A3	2	19	-2687.6	-1683	-1687.7	-1494.3
A4	2	19	-3846.1	-2493.6	-2475.1	-2237.2
A5	3	19	-260.102	-159.898	-422.5	-528.301
A6	3	19	-546.5	-279.699	-488.898	-667.398
A7	4	19	-1647.5	-1173.7	-1382.5	-1440.7
A8	4	19	-530.5	-224.801	-446.301	-604.898
A9	5	19	-1903.1	-1149.9	-1164.8	-1018.8
A10	5	19	-3029.5	-1854.2	-1866.6	-1700.3
A11	6	19	-3001.6	-1862	-1864.9	-1719.1
A12	6	19	-2663.3	-1509.5	-1528.2	-1481.6
B1	1	19	-766.102	-471	-518.301	-427.301
B2	1	19	-4008.7	-2570.6	-2666.1	-2449.9
B3	2	19	-2839.5	-1832.2	-1884.8	-1648.8
B4	2	19	-2175.5	-1415.4	-1406.1	-1200.3
B5	3	19	-569	-464.102	-671.301	-698.699
B6	3	19	-941.102	-648.301	-817.5	-852.102
B7	4	19	-1864.5	-1220	-1263.3	-1085.8
B8	4	19	-2038.5	-1305.1	-1314.4	-1146.7
B9	5	19	-2559.6	-1681.8	-1734	-1559.7
B10	5	19	-1943.1	-1255.1	-1280.1	-1097.7
B11	6	19	-1397.1	-893.398	-1041.7	-997
B12	6	19	-1900.3	-1205.2	-1354	-1341.2
C1	1	19	-1986.5	-1240.5	-1265.4	-1125.1
C2	1	19	-2601.3	-1632.1	-1578	-1405.6
C3	2	19	-3414.1	-2185.8	-2159.8	-1972.8
C4	2	19	-1340.7	-863.301	-958.301	-889.398
C5	3	19	-395	-216.301	-260.898	-266.301
C6	3	19	-1219.9	-817.699	-927.398	-902
C7	4	19	-2559.6	-1597.5	-1597.3	-1427.2
C8	4	19	-1433.7	-909.898	-916.699	-783.801
C9	5	19	-2208.1	-1359.3	-1287	-1089.2
C10	5	19	-2114.1	-1336.9	-1316.2	-1091.6
C11	6	19	-1727.3	-1162.7	-1214.2	-1139.1
C12	6	19	-1894.1	-1243.3	-1387.9	-1336.5
D1	1	19	-2246.4	-1403.1	-1405.4	-1252.6
D2	1	19	-2228.4	-1451.7	-1514.5	-1378.5
D3	2	19	-2000.8	-1297.7	-1381.9	-1385.8
D4	2	19	-2150.3	-1330.4	-1381.5	-1281.7
D5	3	19	-2635.2	-1663.6	-1645.2	-1400.8
D6	3	19	-2579	-1672.2	-1677.1	-1528.1
D7	4	19	-1852	-1248.3	-1341.2	-1284.5
D8	4	19	-1293	-869.801	-934.301	-873.699
D9	5	19	-1946.6	-1205.5	-1195.7	-1018.8
D10	5	19	-2355.2	-1495.5	-1535	-1418.3
D11	6	19	-1920.9	-1215.2	-1211.1	-1022
D12	6	19	-2458.8	-1571.5	-1573.2	-1445.7
E1	1	19	-676.801	-380.199	-370.801	-211.102
E2	1	19	-2033.6	-1339.8	-1388.1	-1254.9
E3	2	19	-2393.4	-1517	-1533.1	-1352.4
E4	2	19	-2283	-1471.9	-1588.4	-1518.4
E5	3	19	-2843	-1793.2	-1807.1	-1601.4
E6	3	19	-1738.8	-1163.5	-1255.3	-1128.5
E7	4	19	-1710.7	-1145.9	-1284.7	-1188.2
E8	4	19	-1615.6	-1071	-1131.6	-1057.3
E9	5	19	-2626.2	-1701.1	-1697.1	-1506.8
E10	5	19	-2416.5	-1524.1	-1540.5	-1384.1
E11	6	19	-2023.9	-1259.6	-1262.1	-1098.9
E12	6	19	-2606.1	-1722.5	-1812.5	-1639.1
F1	1	19	-2296.1	-1414.1	-1439.8	-1278.9
F2	1	19	-2236	-1422.6	-1435.9	-1281
F3	2	19	-2176.9	-1248.8	-1222.2	-1067.5
F4	2	19	-1977.7	-1289.5	-1317.2	-1189.5
F5	3	19	-2780.8	-1754.2	-1754.8	-1559
F6	3	19	-2415.4	-1512.9	-1523.7	-1371.1
F7	4	19	-2210.7	-1496.4	-1606.4	-1469.7
F8	4	19	-2256	-1418.4	-1404.6	-1192.1
F9	5	19	-2714.3	-1693.9	-1657.7	-1461.4
F10	5	19	-2846.1	-1764.9	-1790.7	-1588.8
F11	6	19	-3427.2	-2119.8	-2250.5	-2105.1
F12	6	19	-2376.4	-1511.9	-1619	-1554.9
G1	1	19	-3273.8	-2052.9	-2017.4	-1761
G2	1	19	-2962.5	-1850.7	-1848.4	-1620.6
G3	2	19	-2158.5	-1423.8	-1532.4	-1394.3
G4	2	19	-2632.8	-1707	-1707.9	-1516.4
G5	3	19	-2422.1	-1510.3	-1488.4	-1308.2
G6	3	19	-4338.3	-2810	-3008.4	-2911.1
G7	4	19	-2666.3	-1712	-1751.2	-1531.5
G8	4	19	-3302.5	-2122.3	-2108.9	-1883.4
G9	5	19	-2934.4	-1812.2	-1759	-1500.6
G10	5	19	-3830.4	-2438.7	-2458.7	-2217.2
G11	6	19	-4787.9	-3056.5	-3194.6	-3070.6
G12	6	19	-3924.2	-2546.3	-2775.2	-2790.6
H1	1	19	-2787.1	-1689.3	-1759.4	-1634.7
H2	1	19	-3350.1	-2052.5	-2048.2	-1801.9
H3	2	19	-2729	-1658.3	-1723.2	-1595.5
H4	2	19	-2868	-1817.4	-1873.4	-1769.1
H5	3	19	-3099.7	-1916.4	-1953.9	-1848.4
H6	3	19	-2317.9	-1448.7	-1465.7	-1309.6
H7	4	19	-2546.1	-1536.5	-1711.4	-1753.7
H8	4	19	-3303.2	-2051.5	-2071.7	-1893.3
H9	5	19	-3973	-2464.7	-2462.1	-2262
H10	5	19	-3599.8	-2244.9	-2249.2	-2075.8
H11	6	19	-4051.3	-2548.8	-2605	-2439.1
H12	6	19	-3129.4	-1774.1	-1792.9	-1781.7
A1	1	20	-783	-446.102	-530.898	-547.301
A2	1	20	-1495.5	-1001.9	-1106.9	-1057.5
A3	2	20	-2673.6	-1698	-1709.7	-1492.3
A4	2	20	-3878.1	-2483.6	-2476.1	-2218.2
A5	3	20	-252.102	-174.898	-410.5	-528.301
A6	3	20	-561.5	-312.699	-506.898	-671.398
A7	4	20	-1654.5	-1159.7	-1376.5	-1449.7
A8	4	20	-512.5	-229.801	-456.301	-598.898
A9	5	20	-1908.1	-1174.9	-1176.8	-1013.8
A10	5	20	-3027.5	-1873.2	-1883.6	-1713.3
A11	6	20	-2987.6	-1868	-1905.9	-1712.1
A12	6	20	-2672.3	-1503.5	-1536.2	-1468.6
B1	1	20	-736.102	-465	-498.301	-401.301
B2	1	20	-3994.7	-2567.6	-2642.1	-2446.9
B3	2	20	-2645.5	-1736.2	-1824.8	-1628.8
B4	2	20	-1973.5	-1322.4	-1340.1	-1169.3
B5	3	20	-405	-382.102	-619.301	-679.699
B6	3	20	-761.102	-574.301	-766.5	-809.102
B7	4	20	-1827.5	-1204	-1244.3	-1075.8
B8	4	20	-2008.5	-1298.1	-1312.4	-1134.7
B9	5	20	-2492.6	-1678.8	-1731	-1567.7
B10	5	20	-1901.1	-1237.1	-1274.1	-1123.7
B11	6	20	-1270.1	-836.398	-999.699	-998
B12	6	20	-1778.3	-1148.2	-1324	-1331.2
C1	1	20	-1929.5	-1254.5	-1259.4	-1123.1
C2	1	20	-2572.3	-1604.1	-1584	-1396.6
C3	2	20	-3235.1	-2105.8	-2116.8	-1933.8
C4	2	20	-1119.7	-746.301	-898.301	-872.398
C5	3	20	-221	-113.301	-188.898	-238.301
C6	3	20	-1062.9	-734.699	-867.398	-872
C7	4	20	-2523.6	-1580.5	-1577.3	-1408.2
C8	4	20	-1383.7	-898.898	-904.699	-806.801
C9	5	20	-2146.1	-1353.3	-1295	-1107.2
C10	5	20	-2074.1	-1311.9	-1307.2	-1117.6
C11	6	20	-1589.3	-1060.7	-1188.2	-1126.1
C12	6	20	-1760.1	-1166.3	-1324.9	-1321.5
D1	1	20	-2275.4	-1417.1	-1407.4	-1263.6
D2	1	20	-2249.4	-1438.7	-1523.5	-1386.5
D3	2	20	-2043.8	-1304.7	-1397.9	-1385.8
D4	2	20	-2157.3	-1325.4	-1367.5	-1270.7
D5	3	20	-2647.2	-1666.6	-1634.2	-1410.8
D6	3	20	-2567	-1688.2	-1689.1	-1532.1
D7	4	20	-1828	-1237.3	-1340.2	-1255.5
D8	4	20	-1274	-845.801	-919.301	-853.699
D9	5	20	-1946.6	-1190.5	-1183.7	-1041.8
D10	5	20	-2347.2	-1522.5	-1530	-1417.3
D11	6	20	-1922.9	-1227.2	-1193.1	-1043
D12	6	20	-2454.8	-1565.5	-1604.2	-1429.7
E1	1	20	-699.801	-368.199	-371.801	-220.102
E2	1	20	-2050.6	-1331.8	-1382.1	-1243.9
E3	2	20	-2386.4	-1528	-1542.1	-1372.4
E4	2	20	-2261	-1472.9	-1603.4	-1533.4
E5	3	20	-2847	-1803.2	-1834.1	-1595.4
E6	3	20	-1721.8	-1161.5	-1243.3	-1100.5
E7	4	20	-1709.7	-1155.9	-1255.7	-1185.2
E8	4	20	-1615.6	-1077	-1138.6	-1045.3
E9	5	20	-2619.2	-1694.1	-1710.1	-1494.8
E10	5	20	-2407.5	-1522.1	-1585.5	-1404.1
E11	6	20	-2019.9	-1279.6	-1299.1	-1092.9
E12	6	20	-2617.1	-1731.5	-1816.5	-1665.1
F1	1	20	-2290.1	-1413.1	-1422.8	-1285.9
F2	1	20	-2226	-1413.6	-1443.9	-1288
F3	2	20	-1958.9	-1115.8	-1161.2	-1033.5
F4	2	20	-1756.7	-1174.5	-1242.2	-1137.5
F5	3	20	-2766.8	-1765.2	-1763.8	-1585
F6	3	20	-2404.4	-1519.9	-1522.7	-1380.1
F7	4	20	-2164.7	-1480.4	-1620.4	-1438.7
F8	4	20	-2235	-1422.4	-1385.6	-1182.1
F9	5	20	-2685.3	-1657.9	-1651.7	-1440.4
F10	5	20	-2786.1	-1744.9	-1778.7	-1583.8
F11	6	20	-3418.2	-2115.8	-2248.5	-2107.1
F12	6	20	-2398.4	-1517.9	-1625	-1548.9
G1	1	20	-3261.8	-2016.9	-2011.4	-1792
G2	1	20	-2953.5	-1848.7	-1841.4	-1611.6
G3	2	20	-1973.5	-1348.8	-1463.4	-1371.3
G4	2	20	-2423.8	-1591	-1662.9	-1478.4
G5	3	20	-2392.1	-1490.3	-1505.4	-1310.2
G6	3	20	-4346.3	-2824	-3011.4	-2926.1
G7	4	20	-2607.3	-1680	-1729.2	-1511.5
G8	4	20	-3259.5	-2111.3	-2120.9	-1913.4
G9	5	20	-2887.4	-1792.2	-1756	-1498.6
G10	5	20	-3796.4	-2461.7	-2440.7	-2193.2
G11	6	20	-4766.9	-3054.5	-3223.6	-3076.6
G12	6	20	-3924.2	-2572.3	-2783.2	-2790.6
H1	1	20	-2795.1	-1695.3	-1748.4	-1617.7
H2	1	20	-3343.1	-2076.5	-2034.2	-1826.9
H3	2	20	-2734	-1676.3	-1726.2	-1602.5
H4	2	20	-2860	-1808.4	-1879.4	-1779.1
H5	3	20	-3089.7	-1905.4	-1954.9	-1835.4
H6	3	20	-2325.9	-1438.7	-1454.7	-1299.6
H7	4	20	-2516.1	-1522.5	-1712.4	-1748.7
H8	4	20	-3311.2	-2051.5	-2101.7	-1897.3
H9	5	20	-3963	-2456.7	-2456.1	-2241
H10	5	20	-3615.8	-2278.9	-2270.2	-2060.8
H11	6	20	-4042.3	-2566.8	-2604	-2458.1
H12	6	20	-3114.4	-1798.1	-1814.9	-1776.7
A1	1	21	-804	-472.102	-541.898	-545.301
A2	1	21	-1493.5	-1021.9	-1117.9	-1059.5
A3	2	21	-2709.6	-1691	-1704.7	-1498.3
A4	2	21	-3889.1	-2496.6	-2506.1	-2247.2
A5	3	21	-305.102	-190.898	-420.5	-535.301
A6	3	21	-582.5	-322.699	-530.898	-684.398
A7	4	21	-1683.5	-1197.7	-1414.5	-1448.7
A8	4	21	-543.5	-258.801	-450.301	-603.898
A9	5	21	-1926.1	-1187.9	-1185.8	-1030.8
A10	5	21	-3053.5	-1888.2	-1895.6	-1725.3
A11	6	21	-3034.6	-1875	-1907.9	-1735.1
A12	6	21	-2671.3	-1514.5	-1557.2	-1471.6
B1	1	21	-642.102	-424	-492.301	-402.301
B2	1	21	-3902.7	-2500.6	-2620.1	-2443.9
B3	2	21	-2255.5	-1524.2	-1701.8	-1559.8
B4	2	21	-1575.5	-1103.4	-1239.1	-1088.3
B5	3	21	-94	-205.102	-523.301	-622.699
B6	3	21	-490.102	-425.301	-679.5	-763.102
B7	4	21	-1792.5	-1203	-1241.3	-1083.8
B8	4	21	-1955.5	-1286.1	-1326.4	-1154.7
B9	5	21	-2458.6	-1649.8	-1708	-1559.7
B10	5	21	-1792.1	-1177.1	-1239.1	-1099.7
B11	6	21	-945.102	-656.398	-890.699	-943
B12	6	21	-1513.3	-1014.2	-1248	-1295.2
C1	1	21	-1874.5	-1210.5	-1251.4	-1115.1
C2	1	21	-2493.3	-1565.1	-1560	-1398.6
C3	2	21	-2950.1	-1937.8	-2006.8	-1899.8
C4	2	21	-732.699	-553.301	-782.301	-805.398
C5	3	21	13	-20.3008	-130.898	-198.301
C6	3	21	-784.898	-566.699	-788.398	-842
C7	4	21	-2505.6	-1568.5	-1593.3	-1455.2
C8	4	21	-1341.7	-887.898	-898.699	-780.801
C9	5	21	-2068.1	-1314.3	-1268	-1089.2
C10	5	21	-1953.1	-1255.9	-1272.2	-1080.6
C11	6	21	-1352.3	-932.699	-1116.2	-1081.1
C12	6	21	-1522.1	-1041.3	-1249.9	-1271.5
D1	1	21	-2274.4	-1417.1	-1394.4	-1254.6
D2	1	21	-2249.4	-1468.7	-1546.5	-1388.5
D3	2	21	-2046.8	-1313.7	-1403.9	-1381.8
D4	2	21	-2180.3	-1348.4	-1392.5	-1301.7
D5	3	21	-2677.2	-1687.6	-1662.2	-1430.8
D6	3	21	-2603	-1699.2	-1713.1	-1529.1
D7	4	21	-1828	-1249.3	-1347.2	-1280.5
D8	4	21	-1252	-841.801	-915.301	-865.699
D9	5	21	-1891.6	-1182.5	-1188.7	-1022.8
D10	5	21	-2343.2	-1502.5	-1540	-1430.3
D11	6	21	-1926.9	-1201.2	-1223.1	-1027
D12	6	21	-2485.8	-1582.5	-1604.2	-1441.7
E1	1	21	-715.801	-375.199	-353.801	-215.102
E2	1	21	-2063.6	-1336.8	-1400.1	-1251.9
E3	2	21	-2407.4	-1543	-1548.1	-1360.4
E4	2	21	-2290	-1505.9	-1614.4	-1531.4
E5	3	21	-2856	-1846.2	-1865.1	-1606.4
E6	3	21	-1752.8	-1179.5	-1252.3	-1109.5
E7	4	21	-1649.7	-1136.9	-1258.7	-1180.2
E8	4	21	-1581.6	-1059	-1164.6	-1056.3
E9	5	21	-2593.2	-1684.1	-1683.1	-1495.8
E10	5	21	-2352.5	-1516.1	-1573.5	-1417.1
E11	6	21	-2018.9	-1299.6	-1291.1	-1099.9
E12	6	21	-2611.1	-1727.5	-1848.5	-1674.1
F1	1	21	-2250.1	-1372.1	-1438.8	-1272.9
F2	1	21	-2162	-1396.6	-1412.9	-1266
F3	2	21	-1542.9	-921.801	-1016.2	-979.5
F4	2	21	-1336.7	-942.5	-1113.2	-1071.5
F5	3	21	-2790.8	-1771.2	-1790.8	-1605
F6	3	21	-2411.4	-1544.9	-1572.7	-1376.1
F7	4	21	-2048.7	-1438.4	-1562.4	-1426.7
F8	4	21	-2170	-1389.4	-1401.6	-1178.1
F9	5	21	-2544.3	-1614.9	-1622.7	-1431.4
F10	5	21	-2700.1	-1687.9	-1744.7	-1574.8
F11	6	21	-3365.2	-2098.8	-2254.5	-2108.1
F12	6	21	-2345.4	-1480.9	-1638	-1550.9
G1	1	21	-3225.8	-2018.9	-1998.4	-1753
[truncated: 14,039 more rows]

## Sheet: Multicomponent Data
Block Type	96well
Chemistry	SYBR_GREEN
Experiment File Name	C:\Applied Biosystems\StepOne Software v2.3\experiments\31-05-24_CS_agn_different_primers_2024.eds
Experiment Run End Time	2008-04-04 06:10:48 AM MSD
Instrument Type	steponeplus
Passive Reference
Well	Zone	Cycle	SYBR
A1	1	1	-1335.44
A2	1	1	-1877.1
A3	2	1	-2863.23
A4	2	1	-4318.82
A5	3	1	-660.143
A6	3	1	-932.717
A7	4	1	-2141.93
A8	4	1	-684.572
A9	5	1	-2243.93
A10	5	1	-3126.29
A11	6	1	-3178.92
A12	6	1	-2372.05
B1	1	1	-1123.88
B2	1	1	-4066.22
B3	2	1	-3011.36
B4	2	1	-2289.78
B5	3	1	-678.291
B6	3	1	-711.945
B7	4	1	-1654.84
B8	4	1	-1757.51
B9	5	1	-2483.36
B10	5	1	-1821.99
B11	6	1	-1206.65
B12	6	1	-2013.15
C1	1	1	-2001.47
C2	1	1	-2636.22
C3	2	1	-3610.98
C4	2	1	-1377.72
C5	3	1	48.8397
C6	3	1	-1061.84
C7	4	1	-2418.44
C8	4	1	-1070.43
C9	5	1	-1965.25
C10	5	1	-1930.61
C11	6	1	-1495.32
C12	6	1	-1985.86
D1	1	1	-2335.26
D2	1	1	-2101.43
D3	2	1	-1642.56
D4	2	1	-1839.41
D5	3	1	-2410.08
D6	3	1	-2475.32
D7	4	1	-1641.77
D8	4	1	-1095.43
D9	5	1	-1838.78
D10	5	1	-2193.82
D11	6	1	-1668.85
D12	6	1	-2541.26
E1	1	1	-1009.02
E2	1	1	-1847.1
E3	2	1	-2290.31
E4	2	1	-2197.75
E5	3	1	-2693.33
E6	3	1	-1607.54
E7	4	1	-1720.43
E8	4	1	-1386.14
E9	5	1	-2513.5
E10	5	1	-2283.48
E11	6	1	-1751.26
E12	6	1	-2816.49
F1	1	1	-2387.88
F2	1	1	-2250.19
F3	2	1	-2144.92
F4	2	1	-2222.78
F5	3	1	-2703.67
F6	3	1	-2166.33
F7	4	1	-2324.77
F8	4	1	-2121.45
F9	5	1	-2647.43
F10	5	1	-2812.59
F11	6	1	-3377.04
F12	6	1	-2512.79
G1	1	1	-3464.02
G2	1	1	-2731.2
G3	2	1	-2158.4
G4	2	1	-2577.52
G5	3	1	-2255.79
G6	3	1	-4943.89
G7	4	1	-2718.59
G8	4	1	-3315.9
G9	5	1	-2859.5
G10	5	1	-3972.51
G11	6	1	-5364.8
G12	6	1	-4518.21
H1	1	1	-2773.79
H2	1	1	-3284.46
H3	2	1	-2601.27
H4	2	1	-3002.77
H5	3	1	-3053.95
H6	3	1	-2255.66
H7	4	1	-2813.25
H8	4	1	-3418.33
H9	5	1	-4211.62
H10	5	1	-3746.41
H11	6	1	-4294.28
H12	6	1	-3176.19
A1	1	2	-1161.53
A2	1	2	-1695.31
A3	2	2	-2838.72
A4	2	2	-4222.35
A5	3	2	-443.91
A6	3	2	-733.544
A7	4	2	-2015.8
A8	4	2	-503.874
A9	5	2	-2115.62
A10	5	2	-3141.62
A11	6	2	-3222.13
A12	6	2	-2542.03
B1	1	2	-1054.28
B2	1	2	-4289.34
B3	2	2	-3185.53
B4	2	2	-2407.16
B5	3	2	-830.641
B6	3	2	-884.123
B7	4	2	-1823.27
B8	4	2	-1939.4
B9	5	2	-2629.89
B10	5	2	-1975.04
B11	6	2	-1349.99
B12	6	2	-2080.5
C1	1	2	-2032.82
C2	1	2	-2712.11
C3	2	2	-3742.45
C4	2	2	-1410.36
C5	3	2	-113.349
C6	3	2	-1196.48
C7	4	2	-2622.22
C8	4	2	-1203.78
C9	5	2	-2119.08
C10	5	2	-2059.94
C11	6	2	-1688.98
C12	6	2	-2057.79
D1	1	2	-2351.52
D2	1	2	-2230.3
D3	2	2	-1850.41
D4	2	2	-1935.27
D5	3	2	-2575.48
D6	3	2	-2615.88
D7	4	2	-1823.23
D8	4	2	-1219.81
D9	5	2	-1936.61
D10	5	2	-2338.92
D11	6	2	-1800.98
D12	6	2	-2599.8
E1	1	2	-907.676
E2	1	2	-1981.66
E3	2	2	-2420.84
E4	2	2	-2234.69
E5	3	2	-2824.61
E6	3	2	-1700.47
E7	4	2	-1780.86
E8	4	2	-1490.28
E9	5	2	-2670.71
E10	5	2	-2429
E11	6	2	-1877.2
E12	6	2	-2852.45
F1	1	2	-2441.26
F2	1	2	-2365.25
F3	2	2	-2338.97
F4	2	2	-2322.63
F5	3	2	-2813.3
F6	3	2	-2299.24
F7	4	2	-2368.93
F8	4	2	-2236.94
F9	5	2	-2795.31
F10	5	2	-2932.37
F11	6	2	-3550.1
F12	6	2	-2602.48
G1	1	2	-3477.85
G2	1	2	-2920.42
G3	2	2	-2281.26
G4	2	2	-2715.71
G5	3	2	-2378.64
G6	3	2	-4970.13
G7	4	2	-2839.47
G8	4	2	-3451.99
G9	5	2	-3010.6
G10	5	2	-4098.06
G11	6	2	-5428.3
G12	6	2	-4559.6
H1	1	2	-2855.98
H2	1	2	-3374.79
H3	2	2	-2684.03
H4	2	2	-3037.89
H5	3	2	-3115.33
H6	3	2	-2301.39
H7	4	2	-2807.51
H8	4	2	-3451.69
H9	5	2	-4273.28
H10	5	2	-3826.41
H11	6	2	-4395.22
H12	6	2	-3338.99
A1	1	3	-1036.33
A2	1	3	-1562.52
A3	2	3	-2792.16
A4	2	3	-4200.27
A5	3	3	-383.922
A6	3	3	-601.566
A7	4	3	-1958.37
A8	4	3	-465.874
A9	5	3	-2078.09
A10	5	3	-3161.04
A11	6	3	-3284.03
A12	6	3	-2598.2
B1	1	3	-953.056
B2	1	3	-4367.41
B3	2	3	-3241.28
B4	2	3	-2437.57
B5	3	3	-859.007
B6	3	3	-961.286
B7	4	3	-1866.98
B8	4	3	-2023.33
B9	5	3	-2681.67
B10	5	3	-2020.54
B11	6	3	-1426.3
B12	6	3	-2093.32
C1	1	3	-2054.2
C2	1	3	-2753.06
C3	2	3	-3807.16
C4	2	3	-1465.59
C5	3	3	-180.785
C6	3	3	-1266.38
C7	4	3	-2649
C8	4	3	-1270.47
C9	5	3	-2184.47
C10	5	3	-2112.18
C11	6	3	-1779.33
C12	6	3	-2106.35
D1	1	3	-2345.65
D2	1	3	-2315.17
D3	2	3	-1953.88
D4	2	3	-2012.44
D5	3	3	-2660.73
D6	3	3	-2655.19
D7	4	3	-1898.53
D8	4	3	-1263.22
D9	5	3	-1956.71
D10	5	3	-2399.61
D11	6	3	-1854.34
D12	6	3	-2605.25
E1	1	3	-807.894
E2	1	3	-2069.4
E3	2	3	-2488.1
E4	2	3	-2288.17
E5	3	3	-2909.15
E6	3	3	-1728.71
E7	4	3	-1808.19
E8	4	3	-1540.08
E9	5	3	-2744.98
E10	5	3	-2488.51
E11	6	3	-1948.7
E12	6	3	-2845.55
F1	1	3	-2481.61
F2	1	3	-2404.61
F3	2	3	-2419.05
F4	2	3	-2340.67
F5	3	3	-2869.99
F6	3	3	-2370.66
F7	4	3	-2392.46
F8	4	3	-2293.41
F9	5	3	-2838.57
F10	5	3	-3010.89
F11	6	3	-3630.61
F12	6	3	-2631.41
G1	1	3	-3484.05
G2	1	3	-3003.33
G3	2	3	-2336.82
G4	2	3	-2797.72
G5	3	3	-2457.72
G6	3	3	-4993.49
G7	4	3	-2895.96
G8	4	3	-3524.86
G9	5	3	-3086.36
G10	5	3	-4165.7
G11	6	3	-5455.83
G12	6	3	-4587.9
H1	1	3	-2924.57
H2	1	3	-3436.02
H3	2	3	-2744.78
H4	2	3	-3062.28
H5	3	3	-3178.79
H6	3	3	-2334.06
H7	4	3	-2739.83
H8	4	3	-3504.18
H9	5	3	-4312.7
H10	5	3	-3866.2
H11	6	3	-4444.06
H12	6	3	-3390.11
A1	1	4	-968.781
A2	1	4	-1548.68
A3	2	4	-2761.87
A4	2	4	-4190.09
A5	3	4	-274.362
A6	3	4	-532.412
A7	4	4	-1934.38
A8	4	4	-450.753
A9	5	4	-2068.88
A10	5	4	-3206.61
A11	6	4	-3305.52
A12	6	4	-2628.95
B1	1	4	-895.017
B2	1	4	-4424.11
B3	2	4	-3288.43
B4	2	4	-2512.54
B5	3	4	-853.238
B6	3	4	-1023.19
B7	4	4	-1936.04
B8	4	4	-2080.1
B9	5	4	-2754.62
B10	5	4	-2068.88
B11	6	4	-1455.3
B12	6	4	-2096.11
C1	1	4	-2056.01
C2	1	4	-2782.49
C3	2	4	-3837.85
C4	2	4	-1460.04
C5	3	4	-226.677
C6	3	4	-1295.34
C7	4	4	-2705.92
C8	4	4	-1332.35
C9	5	4	-2237.69
C10	5	4	-2159.24
C11	6	4	-1828.28
C12	6	4	-2129.64
D1	1	4	-2371.54
D2	1	4	-2350.9
D3	2	4	-2024.9
D4	2	4	-2037.55
D5	3	4	-2740.61
D6	3	4	-2694.91
D7	4	4	-1950.22
D8	4	4	-1307.23
D9	5	4	-2001.85
D10	5	4	-2453.6
D11	6	4	-1904.86
D12	6	4	-2622.39
E1	1	4	-782.597
E2	1	4	-2127.19
E3	2	4	-2527.53
E4	2	4	-2305.28
E5	3	4	-2958.36
E6	3	4	-1767.11
E7	4	4	-1857.53
E8	4	4	-1600.35
E9	5	4	-2788.83
E10	5	4	-2534.38
E11	6	4	-1989.04
E12	6	4	-2898.6
F1	1	4	-2465.88
F2	1	4	-2450.8
F3	2	4	-2465.89
F4	2	4	-2398.3
F5	3	4	-2915.47
F6	3	4	-2429.83
F7	4	4	-2406.62
F8	4	4	-2323.45
F9	5	4	-2876.3
F10	5	4	-3030.16
F11	6	4	-3692.34
F12	6	4	-2666.29
G1	1	4	-3497.62
G2	1	4	-3075.24
G3	2	4	-2392.67
G4	2	4	-2858.84
G5	3	4	-2508.13
G6	3	4	-5028.76
G7	4	4	-2854.46
G8	4	4	-3582.56
G9	5	4	-3143.18
G10	5	4	-4213.43
G11	6	4	-5490.55
G12	6	4	-4605.49
H1	1	4	-2966.8
H2	1	4	-3503.35
H3	2	4	-2796.23
H4	2	4	-3093.4
H5	3	4	-3189.29
H6	3	4	-2370.66
H7	4	4	-2739.83
H8	4	4	-3526.29
H9	5	4	-4334.64
H10	5	4	-3920.11
H11	6	4	-4494.11
H12	6	4	-3417.28
A1	1	5	-947.238
A2	1	5	-1513.43
A3	2	5	-2807.62
A4	2	5	-4191.6
A5	3	5	-244.356
A6	3	5	-479.789
A7	4	5	-1931.79
A8	4	5	-421.389
A9	5	5	-2037.34
A10	5	5	-3232.41
A11	6	5	-3325.56
A12	6	5	-2665.31
B1	1	5	-835.829
B2	1	5	-4471.34
B3	2	5	-3309.11
B4	2	5	-2551.2
B5	3	5	-848.98
B6	3	5	-1059.24
B7	4	5	-1994.22
B8	4	5	-2115.47
B9	5	5	-2789.67
B10	5	5	-2084.66
B11	6	5	-1508.94
B12	6	5	-2139.29
C1	1	5	-2089.1
C2	1	5	-2791.49
C3	2	5	-3869.85
C4	2	5	-1518.4
C5	3	5	-262.474
C6	3	5	-1348.71
C7	4	5	-2725.94
C8	4	5	-1359.01
C9	5	5	-2297
C10	5	5	-2194.37
C11	6	5	-1887.67
C12	6	5	-2149.5
D1	1	5	-2423.37
D2	1	5	-2382.6
D3	2	5	-2089.21
D4	2	5	-2101.94
D5	3	5	-2768.61
D6	3	5	-2750.35
D7	4	5	-1980.18
D8	4	5	-1326.7
D9	5	5	-2006.08
D10	5	5	-2491.71
D11	6	5	-1943.09
D12	6	5	-2631.2
E1	1	5	-757.255
E2	1	5	-2171.85
E3	2	5	-2571.37
E4	2	5	-2374.21
E5	3	5	-3006.36
E6	3	5	-1805.47
E7	4	5	-1872.96
E8	4	5	-1624.59
E9	5	5	-2817.37
E10	5	5	-2565.05
E11	6	5	-2036.6
E12	6	5	-2928.53
F1	1	5	-2493.51
F2	1	5	-2443.02
F3	2	5	-2494.78
F4	2	5	-2402.25
F5	3	5	-2923.9
F6	3	5	-2455.15
F7	4	5	-2441.2
F8	4	5	-2352.68
F9	5	5	-2915.95
F10	5	5	-3064.83
F11	6	5	-3698.03
F12	6	5	-2676.62
G1	1	5	-3493.86
G2	1	5	-3128.72
G3	2	5	-2440.34
G4	2	5	-2879.32
G5	3	5	-2516.49
G6	3	5	-5057.38
G7	4	5	-2919.17
G8	4	5	-3624.25
G9	5	5	-3161.97
G10	5	5	-4248.68
G11	6	5	-5523.62
G12	6	5	-4612.77
H1	1	5	-2975.07
H2	1	5	-3516.84
H3	2	5	-2811.88
H4	2	5	-3134.32
H5	3	5	-3202.21
H6	3	5	-2371.81
H7	4	5	-2741.34
H8	4	5	-3549.37
H9	5	5	-4358.79
H10	5	5	-3947.41
H11	6	5	-4495.41
H12	6	5	-3451.1
A1	1	6	-933.664
A2	1	6	-1514.41
A3	2	6	-2879.93
A4	2	6	-4199.36
A5	3	6	-264.503
A6	3	6	-481.591
A7	4	6	-1906.79
A8	4	6	-427.953
A9	5	6	-2025.21
A10	5	6	-3233.46
A11	6	6	-3328.52
A12	6	6	-2661.16
B1	1	6	-795.661
B2	1	6	-4488.57
B3	2	6	-3327.77
B4	2	6	-2531.7
B5	3	6	-876.964
B6	3	6	-1087.68
B7	4	6	-1998.74
B8	4	6	-2128.89
B9	5	6	-2803.88
B10	5	6	-2080.11
B11	6	6	-1558.1
B12	6	6	-2147.72
C1	1	6	-2113.18
C2	1	6	-2797.66
C3	2	6	-3908.94
C4	2	6	-1590.57
C5	3	6	-311.981
C6	3	6	-1370.51
C7	4	6	-2752.44
C8	4	6	-1392.37
C9	5	6	-2314.76
C10	5	6	-2226.19
C11	6	6	-1918.49
C12	6	6	-2164.73
D1	1	6	-2404.11
D2	1	6	-2417.88
D3	2	6	-2096.53
D4	2	6	-2147.19
D5	3	6	-2773.29
D6	3	6	-2756.71
D7	4	6	-2029.96
D8	4	6	-1371.9
D9	5	6	-2029.73
D10	5	6	-2498.67
D11	6	6	-1980.35
D12	6	6	-2637.45
E1	1	6	-717.754
E2	1	6	-2172.52
E3	2	6	-2570.88
E4	2	6	-2398.66
E5	3	6	-3010.35
E6	3	6	-1817.8
E7	4	6	-1880.81
E8	4	6	-1654.9
E9	5	6	-2859.71
E10	5	6	-2582.02
E11	6	6	-2053.38
E12	6	6	-2928.75
F1	1	6	-2464.03
F2	1	6	-2472.54
F3	2	6	-2500.48
F4	2	6	-2399.88
F5	3	6	-2970.06
F6	3	6	-2491.44
F7	4	6	-2466.37
F8	4	6	-2383.31
F9	5	6	-2938.1
F10	5	6	-3096.06
F11	6	6	-3739.7
F12	6	6	-2701.74
G1	1	6	-3533.55
G2	1	6	-3158.53
G3	2	6	-2476.74
G4	2	6	-2953.08
G5	3	6	-2552.93
G6	3	6	-5040.65
G7	4	6	-2930.15
G8	4	6	-3656.31
G9	5	6	-3183.27
G10	5	6	-4270.58
G11	6	6	-5512.35
G12	6	6	-4635.72
H1	1	6	-2995.48
H2	1	6	-3533.82
H3	2	6	-2846.39
H4	2	6	-3156.59
H5	3	6	-3234.31
H6	3	6	-2410.45
H7	4	6	-2747.03
H8	4	6	-3575.76
H9	5	6	-4375
H10	5	6	-3935.62
H11	6	6	-4519.79
H12	6	6	-3437.3
A1	1	7	-921.344
A2	1	7	-1549.75
A3	2	7	-2934
A4	2	7	-4246.23
A5	3	7	-284.884
A6	3	7	-501.036
A7	4	7	-1918.08
A8	4	7	-415.41
A9	5	7	-2030.74
A10	5	7	-3255.92
A11	6	7	-3351.01
A12	6	7	-2718.22
B1	1	7	-814.424
B2	1	7	-4519.75
B3	2	7	-3362.59
B4	2	7	-2578.88
B5	3	7	-880.697
B6	3	7	-1127.98
B7	4	7	-2031.72
B8	4	7	-2163.18
B9	5	7	-2832.7
B10	5	7	-2106.35
B11	6	7	-1599.91
B12	6	7	-2166.63
C1	1	7	-2125.08
C2	1	7	-2820.66
C3	2	7	-3917.13
C4	2	7	-1586.65
C5	3	7	-354.462
C6	3	7	-1417.91
C7	4	7	-2705.19
C8	4	7	-1420.92
C9	5	7	-2328.47
C10	5	7	-2240.31
C11	6	7	-1940.18
C12	6	7	-2176.76
D1	1	7	-2404.95
D2	1	7	-2423.14
D3	2	7	-2131.05
D4	2	7	-2187.39
D5	3	7	-2822.8
D6	3	7	-2796.54
D7	4	7	-2055.01
D8	4	7	-1395.85
D9	5	7	-2041.02
D10	5	7	-2535.71
D11	6	7	-2000.93
D12	6	7	-2663.07
E1	1	7	-700.932
E2	1	7	-2191.34
E3	2	7	-2572.71
E4	2	7	-2455.98
E5	3	7	-3049.24
E6	3	7	-1836.87
E7	4	7	-1923.99
E8	4	7	-1676.08
E9	5	7	-2872.33
E10	5	7	-2614.55
E11	6	7	-2109.22
E12	6	7	-2959.34
F1	1	7	-2508.76
F2	1	7	-2475.95
F3	2	7	-2498.6
F4	2	7	-2432.73
F5	3	7	-3009.84
F6	3	7	-2549.29
F7	4	7	-2476.74
F8	4	7	-2415.35
F9	5	7	-2964.81
F10	5	7	-3107.33
F11	6	7	-3745.33
F12	6	7	-2701.82
G1	1	7	-3549.55
G2	1	7	-3204.94
G3	2	7	-2503.21
G4	2	7	-2986.09
G5	3	7	-2602.08
G6	3	7	-5070.22
G7	4	7	-2979.84
G8	4	7	-3687.8
G9	5	7	-3225.86
G10	5	7	-4300.15
G11	6	7	-5520.34
G12	6	7	-4646.06
H1	1	7	-3012.03
H2	1	7	-3568.07
H3	2	7	-2877.43
H4	2	7	-3170.98
H5	3	7	-3266.91
H6	3	7	-2440.54
H7	4	7	-2780.73
H8	4	7	-3603.17
H9	5	7	-4376.9
H10	5	7	-3958.58
H11	6	7	-4524.63
H12	6	7	-3437.75
A1	1	8	-923.424
A2	1	8	-1573
A3	2	8	-2955.25
A4	2	8	-4249.94
A5	3	8	-284.526
A6	3	8	-525.849
A7	4	8	-1955.57
A8	4	8	-463.23
A9	5	8	-2032.75
A10	5	8	-3268.96
A11	6	8	-3304.3
A12	6	8	-2755.21
B1	1	8	-812
B2	1	8	-4543.83
B3	2	8	-3376.11
B4	2	8	-2598.44
B5	3	8	-820.649
B6	3	8	-1144.11
B7	4	8	-2045.47
B8	4	8	-2200.58
B9	5	8	-2871.1
B10	5	8	-2144.06
B11	6	8	-1645.03
B12	6	8	-2198.06
C1	1	8	-2127.23
C2	1	8	-2842.58
C3	2	8	-3950.01
C4	2	8	-1620.59
C5	3	8	-371.502
C6	3	8	-1433.54
C7	4	8	-2782.62
C8	4	8	-1463.23
C9	5	8	-2382.65
C10	5	8	-2258.65
C11	6	8	-1970.47
C12	6	8	-2212.43
D1	1	8	-2416.77
D2	1	8	-2464.06
D3	2	8	-2193.03
D4	2	8	-2222.22
D5	3	8	-2849.57
D6	3	8	-2823.49
D7	4	8	-2073.73
D8	4	8	-1412.71
D9	5	8	-2078.28
D10	5	8	-2555.12
D11	6	8	-2020.53
D12	6	8	-2678.19
E1	1	8	-704.727
E2	1	8	-2233.36
E3	2	8	-2618.52
E4	2	8	-2478.32
E5	3	8	-3091.24
E6	3	8	-1849.33
E7	4	8	-1949.1
E8	4	8	-1742.46
E9	5	8	-2883.9
E10	5	8	-2644.3
E11	6	8	-2109.06
E12	6	8	-2961.57
F1	1	8	-2505.93
F2	1	8	-2493.03
F3	2	8	-2510.13
F4	2	8	-2469.72
F5	3	8	-3009.96
F6	3	8	-2567.98
F7	4	8	-2510.76
F8	4	8	-2457.31
F9	5	8	-2979.9
F10	5	8	-3139.86
F11	6	8	-3779.35
F12	6	8	-2719
G1	1	8	-3556.13
G2	1	8	-3207.84
G3	2	8	-2547.54
G4	2	8	-3032.11
G5	3	8	-2605.35
G6	3	8	-5084.24
G7	4	8	-2994.74
G8	4	8	-3711.54
G9	5	8	-3244.74
G10	5	8	-4321.83
G11	6	8	-5548.79
G12	6	8	-4645.4
H1	1	8	-3021.56
H2	1	8	-3610.2
H3	2	8	-2908.08
H4	2	8	-3211.29
H5	3	8	-3286.69
H6	3	8	-2448.54
H7	4	8	-2796.8
H8	4	8	-3631.49
H9	5	8	-4392.48
H10	5	8	-3988.85
H11	6	8	-4544.23
H12	6	8	-3462.22
A1	1	9	-891.109
A2	1	9	-1576.34
A3	2	9	-2971.64
A4	2	9	-4263.18
A5	3	9	-254.855
A6	3	9	-524.993
A7	4	9	-1939.21
A8	4	9	-463.247
A9	5	9	-2056.54
A10	5	9	-3291.98
A11	6	9	-3343.86
A12	6	9	-2766.2
B1	1	9	-820.282
B2	1	9	-4569.53
B3	2	9	-3396.28
B4	2	9	-2596.61
B5	3	9	-839.531
B6	3	9	-1196.29
B7	4	9	-2047.71
B8	4	9	-2232.43
B9	5	9	-2903.21
B10	5	9	-2155.47
B11	6	9	-1664.46
B12	6	9	-2191.43
C1	1	9	-2145.46
C2	1	9	-2859.98
C3	2	9	-3968.26
C4	2	9	-1650.86
C5	3	9	-411.963
C6	3	9	-1475.46
C7	4	9	-2819.17
C8	4	9	-1487.49
C9	5	9	-2404.64
C10	5	9	-2300.56
C11	6	9	-2017.05
C12	6	9	-2226.65
D1	1	9	-2420.65
D2	1	9	-2460.13
D3	2	9	-2194.79
D4	2	9	-2267.01
D5	3	9	-2889.16
D6	3	9	-2836.52
D7	4	9	-2086.5
D8	4	9	-1422.22
D9	5	9	-2091.72
D10	5	9	-2597.84
D11	6	9	-2065.79
D12	6	9	-2707.4
E1	1	9	-725.925
E2	1	9	-2248.95
E3	2	9	-2626.37
E4	2	9	-2493.94
E5	3	9	-3130.67
E6	3	9	-1915.52
E7	4	9	-1967.49
E8	4	9	-1743.23
E9	5	9	-2921.6
E10	5	9	-2658.19
E11	6	9	-2146.74
E12	6	9	-2952.1
F1	1	9	-2521.4
F2	1	9	-2514.82
F3	2	9	-2545.74
F4	2	9	-2467.6
F5	3	9	-3017.81
F6	3	9	-2592.69
F7	4	9	-2542.03
F8	4	9	-2464.45
F9	5	9	-3013.22
F10	5	9	-3160.59
F11	6	9	-3816.13
F12	6	9	-2705.37
G1	1	9	-3575.01
G2	1	9	-3234.63
G3	2	9	-2556.76
G4	2	9	-3060.63
G5	3	9	-2639.91
G6	3	9	-5084.21
G7	4	9	-2968.89
G8	4	9	-3722.96
G9	5	9	-3254.75
G10	5	9	-4359.01
G11	6	9	-5560.9
G12	6	9	-4645.76
H1	1	9	-3038.19
H2	1	9	-3619.03
H3	2	9	-2908.18
H4	2	9	-3057.19
H5	3	9	-3313.71
H6	3	9	-2459.49
H7	4	9	-2773.89
H8	4	9	-3644.32
H9	5	9	-4409.08
H10	5	9	-4001.46
H11	6	9	-4570.24
H12	6	9	-3476.29
A1	1	10	-903.142
A2	1	10	-1600.26
A3	2	10	-2987.2
A4	2	10	-4321.61
A5	3	10	-312.185
A6	3	10	-522.064
A7	4	10	-1955.01
A8	4	10	-472.411
A9	5	10	-2064.87
A10	5	10	-3308.91
A11	6	10	-3334.02
A12	6	10	-2810.16
B1	1	10	-844.515
B2	1	10	-4600.16
B3	2	10	-3423.5
B4	2	10	-2616.9
B5	3	10	-876.855
B6	3	10	-1202.44
B7	4	10	-2102.1
B8	4	10	-2256.15
B9	5	10	-2912.67
B10	5	10	-2163.99
B11	6	10	-1658.11
B12	6	10	-2223.82
C1	1	10	-2165.19
C2	1	10	-2847.63
C3	2	10	-3992.43
C4	2	10	-1689.59
C5	3	10	-435.574
C6	3	10	-1510.09
C7	4	10	-2853.28
C8	4	10	-1522.1
C9	5	10	-2385.72
C10	5	10	-2316.61
C11	6	10	-2003.3
C12	6	10	-2238.01
D1	1	10	-2426.54
D2	1	10	-2491.23
D3	2	10	-2223.01
D4	2	10	-2301.99
D5	3	10	-2876.92
D6	3	10	-2856.27
D7	4	10	-2121.67
D8	4	10	-1419.69
D9	5	10	-2095.52
D10	5	10	-2608.22
D11	6	10	-2068.54
D12	6	10	-2699.6
E1	1	10	-696.611
E2	1	10	-2293.14
E3	2	10	-2658.92
E4	2	10	-2549.56
E5	3	10	-3110.85
E6	3	10	-1911.89
E7	4	10	-1981.55
E8	4	10	-1746.79
E9	5	10	-2914.74
E10	5	10	-2674.59
E11	6	10	-2163.23
E12	6	10	-2955.94
F1	1	10	-2534.35
F2	1	10	-2554.19
F3	2	10	-2536.32
F4	2	10	-2494.7
F5	3	10	-3074.71
F6	3	10	-2625.84
F7	4	10	-2556.92
F8	4	10	-2467.32
F9	5	10	-3037.54
F10	5	10	-3156.57
F11	6	10	-3825.71
F12	6	10	-2711.92
G1	1	10	-3608.86
G2	1	10	-3259.39
G3	2	10	-2616.68
G4	2	10	-3126.07
G5	3	10	-2645.59
G6	3	10	-5105.83
G7	4	10	-3008.75
G8	4	10	-3743.48
G9	5	10	-3272
G10	5	10	-4355.78
G11	6	10	-5568.64
G12	6	10	-4659.63
H1	1	10	-3063.54
H2	1	10	-3657.49
H3	2	10	-2946.67
H4	2	10	-3153.14
H5	3	10	-3349.85
H6	3	10	-2494.79
H7	4	10	-2802.34
H8	4	10	-3657.85
H9	5	10	-4427.33
H10	5	10	-4014.48
H11	6	10	-4571.92
H12	6	10	-3474.57
A1	1	11	-889.419
A2	1	11	-1618.87
A3	2	11	-3004.26
A4	2	11	-4348.62
A5	3	11	-292.626
A6	3	11	-578.504
A7	4	11	-1999.08
A8	4	11	-522.011
A9	5	11	-2073.38
A10	5	11	-3323.65
A11	6	11	-3356.42
A12	6	11	-2812.31
B1	1	11	-802.367
B2	1	11	-4601.2
B3	2	11	-3411.62
B4	2	11	-2653.72
B5	3	11	-867.995
B6	3	11	-1216.73
B7	4	11	-2107.47
B8	4	11	-2256.98
B9	5	11	-2936.66
B10	5	11	-2203.18
B11	6	11	-1675.98
B12	6	11	-2264.8
C1	1	11	-2174.42
C2	1	11	-2894.24
C3	2	11	-3988.37
C4	2	11	-1652.94
C5	3	11	-462.469
C6	3	11	-1512.72
C7	4	11	-2890.38
C8	4	11	-1528.63
C9	5	11	-2437.41
C10	5	11	-2333.06
C11	6	11	-2073.16
C12	6	11	-2252.85
D1	1	11	-2445.13
D2	1	11	-2512.66
D3	2	11	-2231.95
D4	2	11	-2301.29
D5	3	11	-2906.55
D6	3	11	-2867.37
D7	4	11	-2122.21
D8	4	11	-1467.04
D9	5	11	-2113.47
D10	5	11	-2632.96
D11	6	11	-2087.26
D12	6	11	-2741.12
E1	1	11	-726.676
E2	1	11	-2293.47
E3	2	11	-2661.69
E4	2	11	-2541.92
E5	3	11	-3144.19
E6	3	11	-1933.34
E7	4	11	-1986.7
E8	4	11	-1798.56
E9	5	11	-2952.86
E10	5	11	-2671.81
E11	6	11	-2177.4
E12	6	11	-2981.85
F1	1	11	-2538.94
F2	1	11	-2527.51
F3	2	11	-2561.38
F4	2	11	-2515.69
F5	3	11	-3074.01
F6	3	11	-2625.07
F7	4	11	-2572.16
F8	4	11	-2492.89
F9	5	11	-3065.18
F10	5	11	-3168.6
F11	6	11	-3862.6
F12	6	11	-2744.71
G1	1	11	-3600.16
G2	1	11	-3279.69
G3	2	11	-2617.83
G4	2	11	-3117.79
G5	3	11	-2660.36
G6	3	11	-5119.39
G7	4	11	-3034.98
G8	4	11	-3773.85
G9	5	11	-3290.67
G10	5	11	-4400.23
G11	6	11	-5578.13
G12	6	11	-4680.03
H1	1	11	-3076.43
H2	1	11	-3654.09
H3	2	11	-2963.21
H4	2	11	-3172.52
H5	3	11	-3373.64
H6	3	11	-2510.04
H7	4	11	-2845.85
H8	4	11	-3676.33
H9	5	11	-4444.57
H10	5	11	-4038.92
H11	6	11	-4602.3
H12	6	11	-3471.93
A1	1	12	-889.223
A2	1	12	-1649.71
A3	2	12	-3012.47
A4	2	12	-4366.97
A5	3	12	-312.225
A6	3	12	-561.09
A7	4	12	-2012.62
A8	4	12	-481.66
A9	5	12	-2070.46
A10	5	12	-3354.66
A11	6	12	-3369.53
A12	6	12	-2829.84
B1	1	12	-839.944
B2	1	12	-4621.72
B3	2	12	-3449.24
B4	2	12	-2674.84
B5	3	12	-895.734
B6	3	12	-1247.12
B7	4	12	-2108.65
B8	4	12	-2258.27
B9	5	12	-2952.34
B10	5	12	-2193.88
B11	6	12	-1708.75
B12	6	12	-2272.94
C1	1	12	-2212.9
C2	1	12	-2925.52
C3	2	12	-4036.5
C4	2	12	-1707.55
C5	3	12	-479.175
C6	3	12	-1509.45
C7	4	12	-2905.32
C8	4	12	-1533.97
C9	5	12	-2446.93
C10	5	12	-2338.51
C11	6	12	-2073.01
C12	6	12	-2288.93
D1	1	12	-2507.12
D2	1	12	-2532.98
D3	2	12	-2264.76
D4	2	12	-2326.66
D5	3	12	-2941.22
D6	3	12	-2875.12
D7	4	12	-2138.47
D8	4	12	-1470.39
D9	5	12	-2135.6
D10	5	12	-2629.85
D11	6	12	-2098.5
D12	6	12	-2743.35
E1	1	12	-723.035
E2	1	12	-2315.69
E3	2	12	-2677.95
E4	2	12	-2575.2
E5	3	12	-3192.93
E6	3	12	-1959.48
E7	4	12	-2005.02
E8	4	12	-1794.55
E9	5	12	-2986.92
E10	5	12	-2668.07
E11	6	12	-2212.97
E12	6	12	-2982.65
F1	1	12	-2550.75
F2	1	12	-2566.7
F3	2	12	-2545.15
F4	2	12	-2521.96
F5	3	12	-3096.67
F6	3	12	-2656.84
F7	4	12	-2574.05
F8	4	12	-2526.56
F9	5	12	-3057.45
F10	5	12	-3182.75
F11	6	12	-3865.37
F12	6	12	-2750.15
G1	1	12	-3623.21
G2	1	12	-3317.7
G3	2	12	-2628.1
G4	2	12	-3156.45
G5	3	12	-2695.12
G6	3	12	-5122.46
G7	4	12	-3062.48
G8	4	12	-3796.4
G9	5	12	-3312.6
G10	5	12	-4405.24
G11	6	12	-5570.69
G12	6	12	-4666.1
H1	1	12	-3104.99
H2	1	12	-3678.53
H3	2	12	-2973.49
H4	2	12	-3201.14
H5	3	12	-3401.22
H6	3	12	-2534.93
H7	4	12	-2849.02
H8	4	12	-3672.42
H9	5	12	-4450.64
H10	5	12	-4025.57
H11	6	12	-4605.22
H12	6	12	-3464.19
A1	1	13	-887.162
A2	1	13	-1644.6
A3	2	13	-3031.68
A4	2	13	-4382.82
A5	3	13	-343.513
A6	3	13	-610.097
A7	4	13	-2017.22
A8	4	13	-512.713
A9	5	13	-2106.18
A10	5	13	-3363.98
A11	6	13	-3389.66
A12	6	13	-2851.7
B1	1	13	-855.963
B2	1	13	-4640.6
B3	2	13	-3455.47
B4	2	13	-2670.25
B5	3	13	-906.902
B6	3	13	-1254.46
B7	4	13	-2146.05
B8	4	13	-2305.82
B9	5	13	-2945.99
B10	5	13	-2205.63
B11	6	13	-1733.94
B12	6	13	-2291.22
C1	1	13	-2206.68
C2	1	13	-2935.54
C3	2	13	-4049.94
C4	2	13	-1682.51
C5	3	13	-519.063
C6	3	13	-1550.52
C7	4	13	-2887.33
C8	4	13	-1562.37
C9	5	13	-2455.56
C10	5	13	-2393.07
C11	6	13	-2103.81
C12	6	13	-2276.4
D1	1	13	-2487.35
D2	1	13	-2537.91
D3	2	13	-2302.57
D4	2	13	-2344.4
D5	3	13	-2932.26
D6	3	13	-2929.67
D7	4	13	-2181.8
D8	4	13	-1497.56
D9	5	13	-2163.09
D10	5	13	-2669.93
D11	6	13	-2116.27
D12	6	13	-2765.48
E1	1	13	-723.337
E2	1	13	-2332.28
E3	2	13	-2690.78
E4	2	13	-2593.9
E5	3	13	-3191.25
E6	3	13	-1986.75
E7	4	13	-1996.46
E8	4	13	-1842.24
E9	5	13	-2965.05
E10	5	13	-2722
E11	6	13	-2221
E12	6	13	-3004.87
F1	1	13	-2579.69
F2	1	13	-2550.12
F3	2	13	-2569.37
F4	2	13	-2538.02
F5	3	13	-3124.44
F6	3	13	-2664.12
F7	4	13	-2593.76
F8	4	13	-2509.65
F9	5	13	-3092.21
F10	5	13	-3239.19
F11	6	13	-3884
F12	6	13	-2770.05
G1	1	13	-3653.24
G2	1	13	-3318.96
G3	2	13	-2646.49
G4	2	13	-3149.32
G5	3	13	-2699.34
G6	3	13	-5124.42
G7	4	13	-3077.85
G8	4	13	-3806.44
G9	5	13	-3325.31
G10	5	13	-4399.52
G11	6	13	-5594.06
G12	6	13	-4673.79
H1	1	13	-3098.2
H2	1	13	-3708.32
H3	2	13	-3012.83
H4	2	13	-3219.53
H5	3	13	-3427.92
H6	3	13	-2550.76
H7	4	13	-2879.93
H8	4	13	-3706.76
H9	5	13	-4460.1
H10	5	13	-4055.57
H11	6	13	-4597.04
H12	6	13	-3487.86
A1	1	14	-885.249
A2	1	14	-1689.86
A3	2	14	-3046.8
A4	2	14	-4401.85
A5	3	14	-337.397
A6	3	14	-622.138
A7	4	14	-2042.04
A8	4	14	-529.99
A9	5	14	-2106.5
A10	5	14	-3397.47
A11	6	14	-3382.47
A12	6	14	-2869.89
B1	1	14	-867.854
B2	1	14	-4681.36
B3	2	14	-3466.23
B4	2	14	-2678.16
B5	3	14	-894.102
B6	3	14	-1274.85
B7	4	14	-2164.6
B8	4	14	-2327.01
B9	5	14	-2976.86
B10	5	14	-2245.71
B11	6	14	-1777.15
B12	6	14	-2297.19
C1	1	14	-2208.22
C2	1	14	-2940.54
C3	2	14	-4054.99
C4	2	14	-1720.14
C5	3	14	-523.279
C6	3	14	-1578.43
C7	4	14	-2897.03
C8	4	14	-1600.93
C9	5	14	-2443.84
C10	5	14	-2399.56
C11	6	14	-2113.38
C12	6	14	-2322.26
D1	1	14	-2507.79
D2	1	14	-2552.4
D3	2	14	-2309.84
D4	2	14	-2372.72
D5	3	14	-2964.45
D6	3	14	-2928.45
D7	4	14	-2190.25
D8	4	14	-1504.95
D9	5	14	-2140.35
D10	5	14	-2677.83
D11	6	14	-2144.87
D12	6	14	-2774.66
E1	1	14	-712.197
E2	1	14	-2369.45
E3	2	14	-2698.43
E4	2	14	-2629.23
E5	3	14	-3206.95
E6	3	14	-1991.8
E7	4	14	-2015.72
E8	4	14	-1838.72
E9	5	14	-3006.95
E10	5	14	-2736.83
E11	6	14	-2256.76
E12	6	14	-3017.85
F1	1	14	-2580.07
F2	1	14	-2583.96
F3	2	14	-2556.26
F4	2	14	-2544.12
F5	3	14	-3116.46
F6	3	14	-2691.35
F7	4	14	-2644.09
F8	4	14	-2573.18
F9	5	14	-3109.48
F10	5	14	-3238.7
F11	6	14	-3914.32
F12	6	14	-2774.11
G1	1	14	-3675.45
G2	1	14	-3336.55
G3	2	14	-2678.99
G4	2	14	-3188.23
G5	3	14	-2708.29
G6	3	14	-5139.57
G7	4	14	-3074.94
G8	4	14	-3829.9
G9	5	14	-3356.76
G10	5	14	-4431.37
G11	6	14	-5604.06
G12	6	14	-4672.89
H1	1	14	-3102.35
H2	1	14	-3717.11
H3	2	14	-3038.68
H4	2	14	-3228.36
H5	3	14	-3435.63
H6	3	14	-2568.83
H7	4	14	-2874.34
H8	4	14	-3732.25
H9	5	14	-4483.07
H10	5	14	-4094.45
H11	6	14	-4621.24
H12	6	14	-3465.69
A1	1	15	-889.034
A2	1	15	-1715.02
A3	2	15	-3061.37
A4	2	15	-4421.09
A5	3	15	-360.274
A6	3	15	-621.465
A7	4	15	-2058.98
A8	4	15	-579.113
A9	5	15	-2109.86
A10	5	15	-3388.22
A11	6	15	-3410.45
A12	6	15	-2888.85
B1	1	15	-880.379
B2	1	15	-4660.7
B3	2	15	-3489.68
B4	2	15	-2680.24
B5	3	15	-909.005
B6	3	15	-1288.84
B7	4	15	-2172.42
B8	4	15	-2318.77
B9	5	15	-2998.53
B10	5	15	-2255.51
B11	6	15	-1765.54
B12	6	15	-2322.39
C1	1	15	-2240.13
C2	1	15	-2965.15
C3	2	15	-4054.33
C4	2	15	-1739.51
C5	3	15	-524.502
C6	3	15	-1577
C7	4	15	-2943.06
C8	4	15	-1595.08
C9	5	15	-2478.11
C10	5	15	-2398.53
C11	6	15	-2125.68
C12	6	15	-2350.46
D1	1	15	-2513.02
D2	1	15	-2566.69
D3	2	15	-2333.86
D4	2	15	-2398.38
D5	3	15	-2974.41
D6	3	15	-2929.88
D7	4	15	-2186.89
D8	4	15	-1491.23
D9	5	15	-2168.3
D10	5	15	-2698.72
D11	6	15	-2157.56
D12	6	15	-2788.5
E1	1	15	-714.353
E2	1	15	-2344.3
E3	2	15	-2716.62
E4	2	15	-2640.16
E5	3	15	-3227.29
E6	3	15	-2009.41
E7	4	15	-2050.05
E8	4	15	-1865.28
E9	5	15	-3008.56
E10	5	15	-2749.75
E11	6	15	-2268
E12	6	15	-3058.66
F1	1	15	-2603.84
F2	1	15	-2561.41
F3	2	15	-2574.01
F4	2	15	-2529.68
F5	3	15	-3154.24
F6	3	15	-2714.11
F7	4	15	-2631.62
F8	4	15	-2589.91
F9	5	15	-3108.51
F10	5	15	-3253.29
F11	6	15	-3911.9
F12	6	15	-2813.01
G1	1	15	-3695.06
G2	1	15	-3358.12
G3	2	15	-2674.32
G4	2	15	-3177.59
G5	3	15	-2713.78
G6	3	15	-5139.77
G7	4	15	-3105.51
G8	4	15	-3832.44
G9	5	15	-3326.64
G10	5	15	-4427.77
G11	6	15	-5610.97
G12	6	15	-4675.56
H1	1	15	-3137.99
H2	1	15	-3747.22
H3	2	15	-3050.33
H4	2	15	-3259.39
H5	3	15	-3439.47
H6	3	15	-2603.58
H7	4	15	-2888.76
H8	4	15	-3753.85
H9	5	15	-4473.76
H10	5	15	-4101.78
H11	6	15	-4624.4
H12	6	15	-3475.41
A1	1	16	-909.367
A2	1	16	-1736.05
A3	2	16	-3074.75
A4	2	16	-4411.69
A5	3	16	-387.613
A6	3	16	-677.754
A7	4	16	-2048.94
A8	4	16	-579.665
A9	5	16	-2126.77
A10	5	16	-3431.77
A11	6	16	-3403.45
A12	6	16	-2905.06
B1	1	16	-868.227
B2	1	16	-4690.67
B3	2	16	-3459.86
B4	2	16	-2676.83
B5	3	16	-909.846
B6	3	16	-1309.54
B7	4	16	-2176.53
B8	4	16	-2361.64
B9	5	16	-3015.03
B10	5	16	-2272.18
B11	6	16	-1794.05
B12	6	16	-2333.21
C1	1	16	-2247.89
C2	1	16	-2975.55
C3	2	16	-4073.98
C4	2	16	-1762.94
C5	3	16	-538.085
C6	3	16	-1609.58
C7	4	16	-2932.89
C8	4	16	-1629.51
C9	5	16	-2489.8
C10	5	16	-2412.76
C11	6	16	-2136.15
C12	6	16	-2330.34
D1	1	16	-2539.99
D2	1	16	-2604.85
D3	2	16	-2339.6
D4	2	16	-2472.72
D5	3	16	-2998.02
D6	3	16	-2957.43
D7	4	16	-2225.99
D8	4	16	-1523.24
D9	5	16	-2188.43
D10	5	16	-2699.42
D11	6	16	-2149.06
D12	6	16	-2798.23
E1	1	16	-726.544
E2	1	16	-2361.38
E3	2	16	-2752.78
E4	2	16	-2694.84
E5	3	16	-3233.58
E6	3	16	-2012.05
E7	4	16	-2054.38
E8	4	16	-1889.04
E9	5	16	-3031.26
E10	5	16	-2738.05
E11	6	16	-2254.8
E12	6	16	-3064.18
F1	1	16	-2629.81
F2	1	16	-2575.12
F3	2	16	-2578.99
F4	2	16	-2529.25
F5	3	16	-3167.73
F6	3	16	-2733.21
F7	4	16	-2649.86
F8	4	16	-2585.37
F9	5	16	-3127
F10	5	16	-3265.41
F11	6	16	-3936.41
F12	6	16	-2817.27
G1	1	16	-3709.23
G2	1	16	-3374.62
G3	2	16	-2698.52
G4	2	16	-3206.3
G5	3	16	-2747.73
G6	3	16	-5138.5
G7	4	16	-3093.3
G8	4	16	-3854.34
G9	5	16	-3364.24
G10	5	16	-4453.77
G11	6	16	-5603.39
G12	6	16	-4679.52
H1	1	16	-3153.97
H2	1	16	-3754.75
H3	2	16	-3057.56
H4	2	16	-3272.09
H5	3	16	-3498.53
H6	3	16	-2624.38
H7	4	16	-2904.47
H8	4	16	-3749.26
H9	5	16	-4498.73
H10	5	16	-4097.33
H11	6	16	-4648.08
H12	6	16	-3491.91
A1	1	17	-885.932
A2	1	17	-1745.15
A3	2	17	-3078.77
A4	2	17	-4483.35
A5	3	17	-390.396
A6	3	17	-683.355
A7	4	17	-2083.85
A8	4	17	-590.686
A9	5	17	-2149.67
A10	5	17	-3442.01
A11	6	17	-3437.75
A12	6	17	-2913.25
B1	1	17	-876.181
B2	1	17	-4691.62
B3	2	17	-3453.29
B4	2	17	-2697.61
B5	3	17	-931.103
B6	3	17	-1290.98
B7	4	17	-2218.22
B8	4	17	-2357.72
B9	5	17	-3037.2
B10	5	17	-2281.99
B11	6	17	-1803.03
B12	6	17	-2317.23
C1	1	17	-2263.09
C2	1	17	-2968.69
C3	2	17	-4043.36
C4	2	17	-1707.03
C5	3	17	-575.802
C6	3	17	-1595.8
C7	4	17	-2945.26
C8	4	17	-1646.82
C9	5	17	-2482.16
C10	5	17	-2430.97
C11	6	17	-2135.22
C12	6	17	-2334.22
D1	1	17	-2549.97
D2	1	17	-2599.45
D3	2	17	-2364.66
D4	2	17	-2436.7
D5	3	17	-3034.37
D6	3	17	-2978.05
D7	4	17	-2257.2
D8	4	17	-1543.25
D9	5	17	-2201.17
D10	5	17	-2728
D11	6	17	-2179.36
D12	6	17	-2828.4
E1	1	17	-700.562
E2	1	17	-2386.46
E3	2	17	-2747.44
E4	2	17	-2677.31
E5	3	17	-3266.62
E6	3	17	-2044.71
E7	4	17	-2065.17
E8	4	17	-1917.86
E9	5	17	-3044.23
E10	5	17	-2772.29
E11	6	17	-2296.03
E12	6	17	-3049.02
F1	1	17	-2640.16
F2	1	17	-2597.54
F3	2	17	-2545.52
F4	2	17	-2495.38
F5	3	17	-3177.46
F6	3	17	-2738.71
F7	4	17	-2683.36
F8	4	17	-2622.56
F9	5	17	-3133.76
F10	5	17	-3276.19
F11	6	17	-3972.46
F12	6	17	-2810.6
G1	1	17	-3716.8
G2	1	17	-3391.57
G3	2	17	-2660.02
G4	2	17	-3180.72
G5	3	17	-2751.75
G6	3	17	-5128.51
G7	4	17	-3117.64
G8	4	17	-3841.79
G9	5	17	-3361.8
G10	5	17	-4467.37
G11	6	17	-5631.83
G12	6	17	-4669.25
H1	1	17	-3150.06
H2	1	17	-3766.62
H3	2	17	-3073.5
H4	2	17	-3298.86
H5	3	17	-3524.88
H6	3	17	-2614.07
H7	4	17	-2942.58
H8	4	17	-3773.49
H9	5	17	-4523.41
H10	5	17	-4092.33
H11	6	17	-4657
H12	6	17	-3481.32
A1	1	18	-930.919
A2	1	18	-1772.31
A3	2	18	-3084.07
A4	2	18	-4465.24
A5	3	18	-368.314
A6	3	18	-667.315
A7	4	18	-2076.83
A8	4	18	-624.341
A9	5	18	-2159
A10	5	18	-3436.32
A11	6	18	-3423.75
A12	6	18	-2937.64
B1	1	18	-861.233
B2	1	18	-4685.25
B3	2	18	-3420.27
B4	2	18	-2610.46
B5	3	18	-876.072
B6	3	18	-1257.87
B7	4	18	-2204.23
B8	4	18	-2370.93
B9	5	18	-3028.18
B10	5	18	-2280.08
B11	6	18	-1778.66
B12	6	18	-2303.47
C1	1	18	-2294.11
C2	1	18	-2983.63
C3	2	18	-4024.45
C4	2	18	-1676.3
C5	3	18	-515.867
C6	3	18	-1551.78
C7	4	18	-2963.19
C8	4	18	-1641.3
C9	5	18	-2482.99
C10	5	18	-2435
C11	6	18	-2110.27
C12	6	18	-2318.66
D1	1	18	-2589.47
D2	1	18	-2606.92
D3	2	18	-2372.47
D4	2	18	-2463.03
D5	3	18	-3036.97
D6	3	18	-2987.28
D7	4	18	-2242.7
D8	4	18	-1552.57
D9	5	18	-2215.21
D10	5	18	-2740.99
D11	6	18	-2190.67
D12	6	18	-2832.14
E1	1	18	-728.848
E2	1	18	-2398.2
E3	2	18	-2767.51
E4	2	18	-2686.81
E5	3	18	-3271.24
E6	3	18	-2049.18
E7	4	18	-2073.43
E8	4	18	-1929.22
E9	5	18	-3060.62
E10	5	18	-2789.42
E11	6	18	-2317.64
E12	6	18	-3071.68
F1	1	18	-2616.98
F2	1	18	-2589.56
F3	2	18	-2512.75
F4	2	18	-2444.01
F5	3	18	-3175.82
F6	3	18	-2737.87
F7	4	18	-2660.75
F8	4	18	-2619.41
F9	5	18	-3140.7
F10	5	18	-3279.37
F11	6	18	-3959.52
F12	6	18	-2821.8
G1	1	18	-3725.11
G2	1	18	-3398.79
G3	2	18	-2633.35
G4	2	18	-3133.07
G5	3	18	-2747.75
G6	3	18	-5141.43
G7	4	18	-3119.9
G8	4	18	-3861.14
G9	5	18	-3355.13
G10	5	18	-4451.31
G11	6	18	-5622.16
G12	6	18	-4695.12
H1	1	18	-3161.44
H2	1	18	-3767.94
H3	2	18	-3111.97
H4	2	18	-3294.89
H5	3	18	-3518.86
H6	3	18	-2645.02
H7	4	18	-2919.67
H8	4	18	-3795.32
H9	5	18	-4533.14
H10	5	18	-4118.16
H11	6	18	-4670.18
H12	6	18	-3485.3
A1	1	19	-909.964
A2	1	19	-1762.49
A3	2	19	-3088.67
A4	2	19	-4479.64
A5	3	19	-404.1
A6	3	19	-681.899
A7	4	19	-2089.94
A8	4	19	-632.44
A9	5	19	-2159.25
A10	5	19	-3457.46
A11	6	19	-3444.18
A12	6	19	-2964.56
B1	1	19	-884.709
B2	1	19	-4690.44
B3	2	19	-3315.61
B4	2	19	-2529.59
B5	3	19	-813.157
B6	3	19	-1195.58
B7	4	19	-2190.02
B8	4	19	-2364.16
B9	5	19	-3016.41
B10	5	19	-2262.73
B11	6	19	-1677.24
B12	6	19	-2259.2
C1	1	19	-2284.47
C2	1	19	-2972.63
C3	2	19	-3953.87
C4	2	19	-1594.51
C5	3	19	-450.566
C6	3	19	-1485.82
C7	4	19	-2937.77
C8	4	19	-1655.3
C9	5	19	-2488.58
C10	5	19	-2420.97
C11	6	19	-2066.97
C12	6	19	-2276.64
D1	1	19	-2575.04
D2	1	19	-2625.5
D3	2	19	-2377.45
D4	2	19	-2483.72
D5	3	19	-3021.73
D6	3	19	-3007.69
D7	4	19	-2233.39
D8	4	19	-1555.94
D9	5	19	-2217.86
D10	5	19	-2739.28
D11	6	19	-2208.03
D12	6	19	-2851.23
E1	1	19	-727.714
E2	1	19	-2402.65
E3	2	19	-2767.02
E4	2	19	-2706.1
E5	3	19	-3277.62
E6	3	19	-2082.62
E7	4	19	-2071.37
E8	4	19	-1925.81
E9	5	19	-3055.42
E10	5	19	-2790.23
E11	6	19	-2317.94
E12	6	19	-3090.35
F1	1	19	-2625.13
F2	1	19	-2589.91
F3	2	19	-2408.2
F4	2	19	-2321.2
F5	3	19	-3202.1
F6	3	19	-2778.69
F7	4	19	-2662.21
F8	4	19	-2585.99
F9	5	19	-3099.88
F10	5	19	-3264.55
F11	6	19	-3975.55
F12	6	19	-2795
G1	1	19	-3740.81
G2	1	19	-3396.88
G3	2	19	-2571.91
G4	2	19	-3067.96
G5	3	19	-2767.14
G6	3	19	-5143.24
G7	4	19	-3104.03
G8	4	19	-3831.2
G9	5	19	-3327.03
G10	5	19	-4438.05
G11	6	19	-5616.58
G12	6	19	-4684.32
H1	1	19	-3188.82
H2	1	19	-3812.68
H3	2	19	-3128.62
H4	2	19	-3342.91
H5	3	19	-3567.19
H6	3	19	-2665.47
H7	4	19	-2970.51
H8	4	19	-3797.6
H9	5	19	-4554.67
H10	5	19	-4137.77
H11	6	19	-4696.68
H12	6	19	-3487.66
A1	1	20	-904.333
A2	1	20	-1809.28
A3	2	20	-3089.41
A4	2	20	-4496.45
A5	3	20	-401.26
A6	3	20	-709.478
A7	4	20	-2089.25
A8	4	20	-623.316
A9	5	20	-2174.36
A10	5	20	-3468.72
A11	6	20	-3445.52
A12	6	20	-2969
B1	1	20	-853.7
B2	1	20	-4673.45
B3	2	20	-3126.99
B4	2	20	-2333.6
B5	3	20	-653.106
B6	3	20	-1024.89
B7	4	20	-2152.41
B8	4	20	-2338.59
B9	5	20	-2968.53
B10	5	20	-2228.19
B11	6	20	-1557
B12	6	20	-2144.24
C1	1	20	-2248.3
C2	1	20	-2942.2
C3	2	20	-3783.57
C4	2	20	-1379.22
C5	3	20	-269.858
C6	3	20	-1327.23
C7	4	20	-2899.2
C8	4	20	-1615.86
C9	5	20	-2446.85
C10	5	20	-2384.5
C11	6	20	-1924.38
C12	6	20	-2137.36
D1	1	20	-2602.27
D2	1	20	-2638.44
D3	2	20	-2414.04
D4	2	20	-2482.2
D5	3	20	-3029.81
D6	3	20	-3008.62
D7	4	20	-2208.83
D8	4	20	-1527.76
D9	5	20	-2212.09
D10	5	20	-2742.45
D11	6	20	-2212.09
D12	6	20	-2851.71
E1	1	20	-740.56
E2	1	20	-2408.88
E3	2	20	-2770.66
E4	2	20	-2696.27
E5	3	20	-3289.86
E6	3	20	-2063.82
E7	4	20	-2067.19
E8	4	20	-1928.31
E9	5	20	-3049.57
E10	5	20	-2796.21
E11	6	20	-2330.69
E12	6	20	-3105.4
F1	1	20	-2617.34
F2	1	20	-2582.25
F3	2	20	-2187.03
F4	2	20	-2099.06
F5	3	20	-3201.6
F6	3	20	-2774.45
F7	4	20	-2623.66
F8	4	20	-2567.08
F9	5	20	-3062.21
F10	5	20	-3211.61
F11	6	20	-3967.5
F12	6	20	-2813.36
G1	1	20	-3721.19
G2	1	20	-3387.11
G3	2	20	-2394.97
G4	2	20	-2862.59
G5	3	20	-2742.92
G6	3	20	-5156.55
G7	4	20	-3043.12
G8	4	20	-3803.15
G9	5	20	-3285.65
G10	5	20	-4415.75
G11	6	20	-5608.69
G12	6	20	-4695.95
H1	1	20	-3192.01
H2	1	20	-3816.33
H3	2	20	-3140.38
H4	2	20	-3336.49
H5	3	20	-3554.79
H6	3	20	-2663.52
H7	4	20	-2943.88
H8	4	20	-3810.77
H9	5	20	-4540.79
H10	5	20	-4164.93
H11	6	20	-4699.06
H12	6	20	-3490.8
A1	1	21	-931.099
A2	1	21	-1818.19
A3	2	21	-3111.59
A4	2	21	-4519.47
A5	3	21	-447.542
A6	3	21	-735.148
A7	4	21	-2132.69
A8	4	21	-655.112
A9	5	21	-2195.96
A10	5	21	-3496.79
A11	6	21	-3484.26
A12	6	21	-2977.77
B1	1	21	-771.498
B2	1	21	-4578.34
B3	2	21	-2736.78
B4	2	21	-1938.61
B5	3	21	-339.717
B6	3	21	-753.646
B7	4	21	-2127.69
B8	4	21	-2302.46
B9	5	21	-2927.46
B10	5	21	-2118.28
B11	6	21	-1229.48
B12	6	21	-1886.47
C1	1	21	-2190.63
C2	1	21	-2866.77
C3	2	21	-3490.68
C4	2	21	-999.764
C5	3	21	-52.8039
C6	3	21	-1047.79
C7	4	21	-2891.34
C8	4	21	-1577.79
C9	5	21	-2369.08
C10	5	21	-2266.16
C11	6	21	-1687.97
C12	6	21	-1900.44
D1	1	21	-2597.4
D2	1	21	-2655.34
D3	2	21	-2420.47
D4	2	21	-2516.45
D5	3	21	-3067.66
D6	3	21	-3043.25
D7	4	21	-2217.88
D8	4	21	-1511.24
D9	5	21	-2169.5
D10	5	21	-2736.07
D11	6	21	-2210.44
D12	6	21	-2881.15
E1	1	21	-749.443
E2	1	21	-2425.07
E3	2	21	-2791.04
E4	2	21	-2731.36
E5	3	21	-3320.9
E6	3	21	-2095.42
E7	4	21	-2018.1
E8	4	21	-1905.09
E9	5	21	-3021.32
E10	5	21	-2754.1
E11	6	21	-2336.37
E12	6	21	-3108.39
F1	1	21	-2576.4
F2	1	21	-2521.09
F3	2	21	-1781.83
F4	2	21	-1678.87
F5	3	21	-3229.4
F6	3	21	-2800.13
F7	4	21	-2511.42
F8	4	21	-2512.35
F9	5	21	-2939.34
F10	5	21	-3120.92
F11	6	21	-3925.51
F12	6	21	-2765.78
G1	1	21	-3689.13
[truncated: 14,039 more rows]

## Sheet: Amplification Data
Block Type	96well
Chemistry	SYBR_GREEN
Experiment File Name	C:\Applied Biosystems\StepOne Software v2.3\experiments\31-05-24_CS_agn_different_primers_2024.eds
Experiment Run End Time	2008-04-04 06:10:48 AM MSD
Instrument Type	steponeplus
Passive Reference
Well	Zone	Cycle	Target Name	Rn	ΔRn
A1	1	1
A1	1	2
A1	1	3
A1	1	4
A1	1	5
A1	1	6
A1	1	7
A1	1	8
A1	1	9
A1	1	10
A1	1	11
A1	1	12
A1	1	13
A1	1	14
A1	1	15
A1	1	16
A1	1	17
A1	1	18
A1	1	19
A1	1	20
A1	1	21
A1	1	22
A1	1	23
A1	1	24
A1	1	25
A1	1	26
A1	1	27
A1	1	28
A1	1	29
A1	1	30
A1	1	31
A1	1	32
A1	1	33
A1	1	34
A1	1	35
A1	1	36
A1	1	37
A1	1	38
A1	1	39
A1	1	40
A1	1	41
A1	1	42
A1	1	43
A1	1	44
A1	1	45
A1	1	46
A1	1	47
A1	1	48
A1	1	49
A1	1	50
A2	1	1
A2	1	2
A2	1	3
A2	1	4
A2	1	5
A2	1	6
A2	1	7
A2	1	8
A2	1	9
A2	1	10
A2	1	11
A2	1	12
A2	1	13
A2	1	14
A2	1	15
A2	1	16
A2	1	17
A2	1	18
A2	1	19
A2	1	20
A2	1	21
A2	1	22
A2	1	23
A2	1	24
A2	1	25
A2	1	26
A2	1	27
A2	1	28
A2	1	29
A2	1	30
A2	1	31
A2	1	32
A2	1	33
A2	1	34
A2	1	35
A2	1	36
A2	1	37
A2	1	38
A2	1	39
A2	1	40
A2	1	41
A2	1	42
A2	1	43
A2	1	44
A2	1	45
A2	1	46
A2	1	47
A2	1	48
A2	1	49
A2	1	50
A3	2	1
A3	2	2
A3	2	3
A3	2	4
A3	2	5
A3	2	6
A3	2	7
A3	2	8
A3	2	9
A3	2	10
A3	2	11
A3	2	12
A3	2	13
A3	2	14
A3	2	15
A3	2	16
A3	2	17
A3	2	18
A3	2	19
A3	2	20
A3	2	21
A3	2	22
A3	2	23
A3	2	24
A3	2	25
A3	2	26
A3	2	27
A3	2	28
A3	2	29
A3	2	30
A3	2	31
A3	2	32
A3	2	33
A3	2	34
A3	2	35
A3	2	36
A3	2	37
A3	2	38
A3	2	39
A3	2	40
A3	2	41
A3	2	42
A3	2	43
A3	2	44
A3	2	45
A3	2	46
A3	2	47
A3	2	48
A3	2	49
A3	2	50
A4	2	1
A4	2	2
A4	2	3
A4	2	4
A4	2	5
A4	2	6
A4	2	7
A4	2	8
A4	2	9
A4	2	10
A4	2	11
A4	2	12
A4	2	13
A4	2	14
A4	2	15
A4	2	16
A4	2	17
A4	2	18
A4	2	19
A4	2	20
A4	2	21
A4	2	22
A4	2	23
A4	2	24
A4	2	25
A4	2	26
A4	2	27
A4	2	28
A4	2	29
A4	2	30
A4	2	31
A4	2	32
A4	2	33
A4	2	34
A4	2	35
A4	2	36
A4	2	37
A4	2	38
A4	2	39
A4	2	40
A4	2	41
A4	2	42
A4	2	43
A4	2	44
A4	2	45
A4	2	46
A4	2	47
A4	2	48
A4	2	49
A4	2	50
A5	3	1
A5	3	2
A5	3	3
A5	3	4
A5	3	5
A5	3	6
A5	3	7
A5	3	8
A5	3	9
A5	3	10
A5	3	11
A5	3	12
A5	3	13
A5	3	14
A5	3	15
A5	3	16
A5	3	17
A5	3	18
A5	3	19
A5	3	20
A5	3	21
A5	3	22
A5	3	23
A5	3	24
A5	3	25
A5	3	26
A5	3	27
A5	3	28
A5	3	29
A5	3	30
A5	3	31
A5	3	32
A5	3	33
A5	3	34
A5	3	35
A5	3	36
A5	3	37
A5	3	38
A5	3	39
A5	3	40
A5	3	41
A5	3	42
A5	3	43
A5	3	44
A5	3	45
A5	3	46
A5	3	47
A5	3	48
A5	3	49
A5	3	50
A6	3	1
A6	3	2
A6	3	3
A6	3	4
A6	3	5
A6	3	6
A6	3	7
A6	3	8
A6	3	9
A6	3	10
A6	3	11
A6	3	12
A6	3	13
A6	3	14
A6	3	15
A6	3	16
A6	3	17
A6	3	18
A6	3	19
A6	3	20
A6	3	21
A6	3	22
A6	3	23
A6	3	24
A6	3	25
A6	3	26
A6	3	27
A6	3	28
A6	3	29
A6	3	30
A6	3	31
A6	3	32
A6	3	33
A6	3	34
A6	3	35
A6	3	36
A6	3	37
A6	3	38
A6	3	39
A6	3	40
A6	3	41
A6	3	42
A6	3	43
A6	3	44
A6	3	45
A6	3	46
A6	3	47
A6	3	48
A6	3	49
A6	3	50
A7	4	1
A7	4	2
A7	4	3
A7	4	4
A7	4	5
A7	4	6
A7	4	7
A7	4	8
A7	4	9
A7	4	10
A7	4	11
A7	4	12
A7	4	13
A7	4	14
A7	4	15
A7	4	16
A7	4	17
A7	4	18
A7	4	19
A7	4	20
A7	4	21
A7	4	22
A7	4	23
A7	4	24
A7	4	25
A7	4	26
A7	4	27
A7	4	28
A7	4	29
A7	4	30
A7	4	31
A7	4	32
A7	4	33
A7	4	34
A7	4	35
A7	4	36
A7	4	37
A7	4	38
A7	4	39
A7	4	40
A7	4	41
A7	4	42
A7	4	43
A7	4	44
A7	4	45
A7	4	46
A7	4	47
A7	4	48
A7	4	49
A7	4	50
A8	4	1
A8	4	2
A8	4	3
A8	4	4
A8	4	5
A8	4	6
A8	4	7
A8	4	8
A8	4	9
A8	4	10
A8	4	11
A8	4	12
A8	4	13
A8	4	14
A8	4	15
A8	4	16
A8	4	17
A8	4	18
A8	4	19
A8	4	20
A8	4	21
A8	4	22
A8	4	23
A8	4	24
A8	4	25
A8	4	26
A8	4	27
A8	4	28
A8	4	29
A8	4	30
A8	4	31
A8	4	32
A8	4	33
A8	4	34
A8	4	35
A8	4	36
A8	4	37
A8	4	38
A8	4	39
A8	4	40
A8	4	41
A8	4	42
A8	4	43
A8	4	44
A8	4	45
A8	4	46
A8	4	47
A8	4	48
A8	4	49
A8	4	50
A9	5	1
A9	5	2
A9	5	3
A9	5	4
A9	5	5
A9	5	6
A9	5	7
A9	5	8
A9	5	9
A9	5	10
A9	5	11
A9	5	12
A9	5	13
A9	5	14
A9	5	15
A9	5	16
A9	5	17
A9	5	18
A9	5	19
A9	5	20
A9	5	21
A9	5	22
A9	5	23
A9	5	24
A9	5	25
A9	5	26
A9	5	27
A9	5	28
A9	5	29
A9	5	30
A9	5	31
A9	5	32
A9	5	33
A9	5	34
A9	5	35
A9	5	36
A9	5	37
A9	5	38
A9	5	39
A9	5	40
A9	5	41
A9	5	42
A9	5	43
A9	5	44
A9	5	45
A9	5	46
A9	5	47
A9	5	48
A9	5	49
A9	5	50
A10	5	1
A10	5	2
A10	5	3
A10	5	4
A10	5	5
A10	5	6
A10	5	7
A10	5	8
A10	5	9
A10	5	10
A10	5	11
A10	5	12
A10	5	13
A10	5	14
A10	5	15
A10	5	16
A10	5	17
A10	5	18
A10	5	19
A10	5	20
A10	5	21
A10	5	22
A10	5	23
A10	5	24
A10	5	25
A10	5	26
A10	5	27
A10	5	28
A10	5	29
A10	5	30
A10	5	31
A10	5	32
A10	5	33
A10	5	34
A10	5	35
A10	5	36
A10	5	37
A10	5	38
A10	5	39
A10	5	40
A10	5	41
A10	5	42
A10	5	43
A10	5	44
A10	5	45
A10	5	46
A10	5	47
A10	5	48
A10	5	49
A10	5	50
A11	6	1
A11	6	2
A11	6	3
A11	6	4
A11	6	5
A11	6	6
A11	6	7
A11	6	8
A11	6	9
A11	6	10
A11	6	11
A11	6	12
A11	6	13
A11	6	14
A11	6	15
A11	6	16
A11	6	17
A11	6	18
A11	6	19
A11	6	20
A11	6	21
A11	6	22
A11	6	23
A11	6	24
A11	6	25
A11	6	26
A11	6	27
A11	6	28
A11	6	29
A11	6	30
A11	6	31
A11	6	32
A11	6	33
A11	6	34
A11	6	35
A11	6	36
A11	6	37
A11	6	38
A11	6	39
A11	6	40
A11	6	41
A11	6	42
A11	6	43
A11	6	44
A11	6	45
A11	6	46
A11	6	47
A11	6	48
A11	6	49
A11	6	50
A12	6	1
A12	6	2
A12	6	3
A12	6	4
A12	6	5
A12	6	6
A12	6	7
A12	6	8
A12	6	9
A12	6	10
A12	6	11
A12	6	12
A12	6	13
A12	6	14
A12	6	15
A12	6	16
A12	6	17
A12	6	18
A12	6	19
A12	6	20
A12	6	21
A12	6	22
A12	6	23
A12	6	24
A12	6	25
A12	6	26
A12	6	27
A12	6	28
A12	6	29
A12	6	30
A12	6	31
A12	6	32
A12	6	33
A12	6	34
A12	6	35
A12	6	36
A12	6	37
A12	6	38
A12	6	39
A12	6	40
A12	6	41
A12	6	42
A12	6	43
A12	6	44
A12	6	45
A12	6	46
A12	6	47
A12	6	48
A12	6	49
A12	6	50
B1	1	1	prosalpha1	-1123.88	-273.95
B1	1	2	prosalpha1	-1054.28	-204.187
B1	1	3	prosalpha1	-953.056	-102.806
B1	1	4	prosalpha1	-895.017	-44.6092
B1	1	5	prosalpha1	-835.829	14.7365
B1	1	6	prosalpha1	-795.661	55.0626
B1	1	7	prosalpha1	-814.424	36.4573
B1	1	8	prosalpha1	-812	39.0385
B1	1	9	prosalpha1	-820.282	30.9144
B1	1	10	prosalpha1	-844.515	6.83902
B1	1	11	prosalpha1	-802.367	49.1452
B1	1	12	prosalpha1	-839.944	11.7258
B1	1	13	prosalpha1	-855.963	-4.13512
B1	1	14	prosalpha1	-867.854	-15.8687
B1	1	15	prosalpha1	-880.379	-28.2353
B1	1	16	prosalpha1	-868.227	-15.9262
B1	1	17	prosalpha1	-876.181	-23.7217
B1	1	18	prosalpha1	-861.233	-8.61681
B1	1	19	prosalpha1	-884.709	-31.9349
B1	1	20	prosalpha1	-853.7	-0.767607
B1	1	21	prosalpha1	-771.498	81.5917
B1	1	22	prosalpha1	-596.41	256.838
B1	1	23	prosalpha1	-268.632	584.774
B1	1	24	prosalpha1	375.821	1229.38
B1	1	25	prosalpha1	1582	2435.72
B1	1	26	prosalpha1	3827.95	4681.83
B1	1	27	prosalpha1	7592.48	8446.52
B1	1	28	prosalpha1	13393.8	14248
B1	1	29	prosalpha1	20354.8	21209.1
B1	1	30	prosalpha1	26931.7	27786.2
B1	1	31	prosalpha1	32536.9	33391.5
B1	1	32	prosalpha1	37233.7	38088.5
B1	1	33	prosalpha1	40938.7	41793.6
B1	1	34	prosalpha1	44501.8	45357
B1	1	35	prosalpha1	47292.2	48147.5
B1	1	36	prosalpha1	49415.9	50271.3
B1	1	37	prosalpha1	51617.4	52473.1
B1	1	38	prosalpha1	53119.8	53975.6
B1	1	39	prosalpha1	54661.6	55517.6
B1	1	40	prosalpha1	56112.5	56968.6
B1	1	41	prosalpha1	57478.8	58335
B1	1	42	prosalpha1	58294.7	59151.1
B1	1	43	prosalpha1	59534.9	60391.5
B1	1	44	prosalpha1	60429	61285.7
B1	1	45	prosalpha1	61452.3	62309.2
B1	1	46	prosalpha1	62154.8	63011.8
B1	1	47	prosalpha1	62737.3	63594.5
B1	1	48	prosalpha1	63274.8	64132.2
B1	1	49	prosalpha1	64092.1	64949.6
B1	1	50	prosalpha1	64793.7	65651.3
B2	1	1	prosalpha1	-4066.22	317.09
B2	1	2	prosalpha1	-4289.34	114.526
B2	1	3	prosalpha1	-4367.41	57.0189
B2	1	4	prosalpha1	-4424.11	20.8725
B2	1	5	prosalpha1	-4471.34	-5.79933
B2	1	6	prosalpha1	-4488.57	-2.47308
B2	1	7	prosalpha1	-4519.75	-13.0882
B2	1	8	prosalpha1	-4543.83	-16.6165
B2	1	9	prosalpha1	-4569.53	-21.7512
B2	1	10	prosalpha1	-4600.16	-31.8258
B2	1	11	prosalpha1	-4601.2	-12.3038
B2	1	12	prosalpha1	-4621.72	-12.27
B2	1	13	prosalpha1	-4640.6	-10.5902
B2	1	14	prosalpha1	-4681.36	-30.7928
B2	1	15	prosalpha1	-4660.7	10.429
B2	1	16	prosalpha1	-4690.67	1.01838
B2	1	17	prosalpha1	-4691.62	20.6181
B2	1	18	prosalpha1	-4685.25	47.5542
B2	1	19	prosalpha1	-4690.44	62.9224
B2	1	20	prosalpha1	-4673.45	100.465
B2	1	21	prosalpha1	-4578.34	216.138
B2	1	22	prosalpha1	-4419.28	395.754
B2	1	23	prosalpha1	-4093.35	742.242
B2	1	24	prosalpha1	-3501.93	1354.21
B2	1	25	prosalpha1	-2331.62	2545.09
B2	1	26	prosalpha1	-157.981	4739.28
B2	1	27	prosalpha1	3567.79	8485.61
B2	1	28	prosalpha1	9145.75	14084.1
B2	1	29	prosalpha1	15988.9	20947.8
B2	1	30	prosalpha1	22358.2	27337.7
B2	1	31	prosalpha1	27861.4	32861.4
B2	1	32	prosalpha1	32391.1	37411.7
B2	1	33	prosalpha1	36314.3	41355.5
B2	1	34	prosalpha1	39420.2	44481.9
B2	1	35	prosalpha1	42144.2	47226.5
B2	1	36	prosalpha1	44312.9	49415.8
B2	1	37	prosalpha1	46221.7	51345.1
B2	1	38	prosalpha1	47945.3	53089.3
B2	1	39	prosalpha1	49541.5	54706
B2	1	40	prosalpha1	50829.6	56014.7
B2	1	41	prosalpha1	51964.7	57170.4
B2	1	42	prosalpha1	53009.4	58235.6
B2	1	43	prosalpha1	54088.9	59335.6
B2	1	44	prosalpha1	54917.8	60185.1
B2	1	45	prosalpha1	55697.3	60985.2
B2	1	46	prosalpha1	56415.2	61723.7
B2	1	47	prosalpha1	57145.1	62474.1
B2	1	48	prosalpha1	57717.5	63067.1
B2	1	49	prosalpha1	58442	63812.1
B2	1	50	prosalpha1	58850.4	64241.1
B3	2	1
B3	2	2
B3	2	3
B3	2	4
B3	2	5
B3	2	6
B3	2	7
B3	2	8
B3	2	9
B3	2	10
B3	2	11
B3	2	12
B3	2	13
B3	2	14
B3	2	15
B3	2	16
B3	2	17
B3	2	18
B3	2	19
B3	2	20
B3	2	21
B3	2	22
B3	2	23
B3	2	24
B3	2	25
B3	2	26
B3	2	27
B3	2	28
B3	2	29
B3	2	30
B3	2	31
B3	2	32
B3	2	33
B3	2	34
B3	2	35
B3	2	36
B3	2	37
B3	2	38
B3	2	39
B3	2	40
B3	2	41
B3	2	42
B3	2	43
B3	2	44
B3	2	45
B3	2	46
B3	2	47
B3	2	48
B3	2	49
B3	2	50
B4	2	1
B4	2	2
B4	2	3
B4	2	4
B4	2	5
B4	2	6
B4	2	7
B4	2	8
B4	2	9
B4	2	10
B4	2	11
B4	2	12
B4	2	13
B4	2	14
B4	2	15
B4	2	16
B4	2	17
B4	2	18
B4	2	19
B4	2	20
B4	2	21
B4	2	22
B4	2	23
B4	2	24
B4	2	25
B4	2	26
B4	2	27
B4	2	28
B4	2	29
B4	2	30
B4	2	31
B4	2	32
B4	2	33
B4	2	34
B4	2	35
B4	2	36
B4	2	37
B4	2	38
B4	2	39
B4	2	40
B4	2	41
B4	2	42
B4	2	43
B4	2	44
B4	2	45
B4	2	46
B4	2	47
B4	2	48
B4	2	49
B4	2	50
B5	3	1	rpl32	-678.291	155.897
B5	3	2	rpl32	-830.641	8.25968
B5	3	3	rpl32	-859.007	-15.3931
B5	3	4	rpl32	-853.238	-4.91114
B5	3	5	rpl32	-848.98	4.06052
B5	3	6	rpl32	-876.964	-19.2104
B5	3	7	rpl32	-880.697	-18.2299
B5	3	8	rpl32	-820.649	46.5317
B5	3	9	rpl32	-839.531	32.3624
B5	3	10	rpl32	-876.855	-0.247489
B5	3	11	rpl32	-867.995	13.3257
B5	3	12	rpl32	-895.734	-9.70028
B5	3	13	rpl32	-906.902	-16.1554
B5	3	14	rpl32	-894.102	1.35839
B5	3	15	rpl32	-909.005	-8.83138
B5	3	16	rpl32	-909.846	-4.95951
B5	3	17	rpl32	-931.103	-21.5026
B5	3	18	rpl32	-876.072	38.242
B5	3	19	rpl32	-813.157	105.87
B5	3	20	rpl32	-653.106	270.634
B5	3	21	rpl32	-339.717	588.737
B5	3	22	rpl32	344.158	1277.32
B5	3	23	rpl32	1545.51	2483.39
B5	3	24	rpl32	3870.2	4812.8
B5	3	25	rpl32	7930.57	8877.88
B5	3	26	rpl32	14543.9	15495.9
B5	3	27	rpl32	23511.9	24468.6
B5	3	28	rpl32	32186.8	33148.2
B5	3	29	rpl32	37321.6	38287.8
B5	3	30	rpl32	41947.4	42918.2
B5	3	31	rpl32	46016.4	46992
B5	3	32	rpl32	49508.5	50488.8
B5	3	33	rpl32	52624.1	53609.2
B5	3	34	rpl32	55104.6	56094.3
B5	3	35	rpl32	57205.1	58199.5
B5	3	36	rpl32	59028	60027.2
B5	3	37	rpl32	60656	61659.9
B5	3	38	rpl32	61981.1	62989.7
B5	3	39	rpl32	63187	64200.3
B5	3	40	rpl32	64265.7	65283.7
B5	3	41	rpl32	65321.9	66344.6
B5	3	42	rpl32	66178.4	67205.8
B5	3	43	rpl32	67266.1	68298.2
B5	3	44	rpl32	67964.3	69001.1
B5	3	45	rpl32	68664.6	69706.2
B5	3	46	rpl32	69034.2	70080.5
B5	3	47	rpl32	69666.8	70717.8
B5	3	48	rpl32	69902.5	70958.2
B5	3	49	rpl32	70644.4	71704.9
B5	3	50	rpl32	71186.7	72251.9
B6	3	1	rpl32	-711.945	240.964
B6	3	2	rpl32	-884.123	94.7127
B6	3	3	rpl32	-961.286	43.4764
B6	3	4	rpl32	-1023.19	7.50137
B6	3	5	rpl32	-1059.24	-2.62309
B6	3	6	rpl32	-1087.68	-5.13269
B6	3	7	rpl32	-1127.98	-19.5067
B6	3	8	rpl32	-1144.11	-9.70938
B6	3	9	rpl32	-1196.29	-35.9693
B6	3	10	rpl32	-1202.44	-16.1945
B6	3	11	rpl32	-1216.73	-4.55531
B6	3	12	rpl32	-1247.12	-9.01132
B6	3	13	rpl32	-1254.46	9.57479
B6	3	14	rpl32	-1274.85	15.1062
B6	3	15	rpl32	-1288.84	27.0435
B6	3	16	rpl32	-1309.54	32.2662
B6	3	17	rpl32	-1290.98	76.7566
B6	3	18	rpl32	-1257.87	135.796
B6	3	19	rpl32	-1195.58	224.012
B6	3	20	rpl32	-1024.89	420.626
B6	3	21	rpl32	-753.646	717.8
B6	3	22	rpl32	-61.3108	1436.06
B6	3	23	rpl32	1125.24	2648.54
B6	3	24	rpl32	3390.16	4939.39
B6	3	25	rpl32	7409.28	8984.44
B6	3	26	rpl32	13779	15380.1
B6	3	27	rpl32	22547.9	24174.9
B6	3	28	rpl32	31155.1	32808.1
B6	3	29	rpl32	36677.9	38356.8
B6	3	30	rpl32	41080.4	42785.1
B6	3	31	rpl32	45370.5	47101.2
B6	3	32	rpl32	48808.2	50564.8
B6	3	33	rpl32	51774.9	53557.4
B6	3	34	rpl32	54568.9	56377.3
B6	3	35	rpl32	56793.6	58628.1
B6	3	36	rpl32	58643.6	60504
B6	3	37	rpl32	60277.1	62163.4
B6	3	38	rpl32	61729.2	63641.4
B6	3	39	rpl32	62970.5	64908.6
B6	3	40	rpl32	63976.6	65940.6
B6	3	41	rpl32	65048.3	67038.3
B6	3	42	rpl32	66053.2	68069.1
B6	3	43	rpl32	66811.2	68853
B6	3	44	rpl32	67713.8	69781.6
B6	3	45	rpl32	68354.5	70448.1
B6	3	46	rpl32	68855.2	70974.8
B6	3	47	rpl32	69513.2	71658.8
B6	3	48	rpl32	70083.2	72254.7
B6	3	49	rpl32	70539.6	72737
B6	3	50	rpl32	70854.5	73077.8
B7	4	1	prosalpha1	-1654.84	226.012
B7	4	2	prosalpha1	-1823.27	79.1511
B7	4	3	prosalpha1	-1866.98	57.0107
B7	4	4	prosalpha1	-1936.04	9.52413
B7	4	5	prosalpha1	-1994.22	-27.0849
B7	4	6	prosalpha1	-1998.74	-10.0401
B7	4	7	prosalpha1	-2031.72	-21.447
B7	4	8	prosalpha1	-2045.47	-13.6326
B7	4	9	prosalpha1	-2047.71	5.6979
B7	4	10	prosalpha1	-2102.1	-27.1225
B7	4	11	prosalpha1	-2107.47	-10.9266
B7	4	12	prosalpha1	-2108.65	9.46319
B7	4	13	prosalpha1	-2146.05	-6.36553
B7	4	14	prosalpha1	-2164.6	-3.34416
B7	4	15	prosalpha1	-2172.42	10.4043
B7	4	16	prosalpha1	-2176.53	27.8631
B7	4	17	prosalpha1	-2218.22	7.74243
B7	4	18	prosalpha1	-2204.23	43.3034
B7	4	19	prosalpha1	-2190.02	79.0747
B7	4	20	prosalpha1	-2152.41	138.255
B7	4	21	prosalpha1	-2127.69	184.543
B7	4	22	prosalpha1	-2012.87	320.937
B7	4	23	prosalpha1	-1752.93	602.442
B7	4	24	prosalpha1	-1265.84	1111.1
B7	4	25	prosalpha1	-293.452	2105.06
B7	4	26	prosalpha1	1502.32	3922.41
B7	4	27	prosalpha1	4647.7	7089.35
B7	4	28	prosalpha1	9653.87	12117.1
B7	4	29	prosalpha1	16479.9	18964.7
B7	4	30	prosalpha1	23598.1	26104.5
B7	4	31	prosalpha1	29750.2	32278.2
B7	4	32	prosalpha1	35156.4	37705.9
B7	4	33	prosalpha1	39509.6	42080.6
B7	4	34	prosalpha1	43095.5	45688.2
B7	4	35	prosalpha1	46316.7	48930.9
B7	4	36	prosalpha1	48880.8	51516.6
B7	4	37	prosalpha1	51166.8	53824.1
B7	4	38	prosalpha1	52885.2	55564.1
B7	4	39	prosalpha1	54740.6	57441.1
B7	4	40	prosalpha1	56015.7	58737.8
B7	4	41	prosalpha1	57428	60171.7
B7	4	42	prosalpha1	58655.2	61420.4
B7	4	43	prosalpha1	59679.5	62466.2
B7	4	44	prosalpha1	60834	63642.4
B7	4	45	prosalpha1	61625.2	64455
B7	4	46	prosalpha1	62211.8	65063.2
B7	4	47	prosalpha1	63118.4	65991.4
B7	4	48	prosalpha1	63791.2	66685.8
B7	4	49	prosalpha1	64434.7	67350.9
B7	4	50	prosalpha1	65068.8	68006.6
B8	4	1	prosalpha1	-1757.51	262.308
B8	4	2	prosalpha1	-1939.4	103.301
B8	4	3	prosalpha1	-2023.33	42.2546
B8	4	4	prosalpha1	-2080.1	8.36631
B8	4	5	prosalpha1	-2115.47	-4.11865
B8	4	6	prosalpha1	-2128.89	5.34219
B8	4	7	prosalpha1	-2163.18	-6.06563
B8	4	8	prosalpha1	-2200.58	-20.5926
B8	4	9	prosalpha1	-2232.43	-29.5558
B8	4	10	prosalpha1	-2256.15	-30.3931
B8	4	11	prosalpha1	-2256.98	-8.34289
B8	4	12	prosalpha1	-2258.27	13.2483
B8	4	13	prosalpha1	-2305.82	-11.4158
B8	4	14	prosalpha1	-2327.01	-9.73162
B8	4	15	prosalpha1	-2318.77	21.393
B8	4	16	prosalpha1	-2361.64	1.40904
B8	4	17	prosalpha1	-2357.72	28.2026
B8	4	18	prosalpha1	-2370.93	37.881
B8	4	19	prosalpha1	-2364.16	67.5279
B8	4	20	prosalpha1	-2338.59	115.983
B8	4	21	prosalpha1	-2302.46	174.998
B8	4	22	prosalpha1	-2179.34	320.998
B8	4	23	prosalpha1	-1933.1	590.122
B8	4	24	prosalpha1	-1445.89	1100.21
B8	4	25	prosalpha1	-520.855	2048.13
B8	4	26	prosalpha1	1224.03	3815.9
B8	4	27	prosalpha1	4244.82	6859.56
B8	4	28	prosalpha1	9174.13	11811.8
B8	4	29	prosalpha1	15968.1	18628.6
B8	4	30	prosalpha1	22881	25564.4
B8	4	31	prosalpha1	28898.5	31604.7
B8	4	32	prosalpha1	34408.3	37137.4
B8	4	33	prosalpha1	38505.1	41257.1
B8	4	34	prosalpha1	42147.3	44922.2
B8	4	35	prosalpha1	45418.7	48216.5
B8	4	36	prosalpha1	47944.4	50765.1
B8	4	37	prosalpha1	50031	52874.6
B8	4	38	prosalpha1	51942.1	54808.6
B8	4	39	prosalpha1	53755.4	56644.8
B8	4	40	prosalpha1	55089.7	58001.9
B8	4	41	prosalpha1	56423.9	59359
B8	4	42	prosalpha1	57579.9	60537.9
B8	4	43	prosalpha1	58560.1	61540.9
B8	4	44	prosalpha1	59825.9	62829.7
B8	4	45	prosalpha1	60612.2	63638.8
B8	4	46	prosalpha1	61434.3	64483.8
B8	4	47	prosalpha1	62030.4	65102.7
B8	4	48	prosalpha1	62962	66057.3
B8	4	49	prosalpha1	63415.3	66533.5
B8	4	50	prosalpha1	64149.3	67290.3
B9	5	1
B9	5	2
B9	5	3
B9	5	4
B9	5	5
B9	5	6
B9	5	7
B9	5	8
B9	5	9
B9	5	10
B9	5	11
B9	5	12
B9	5	13
B9	5	14
B9	5	15
B9	5	16
B9	5	17
B9	5	18
B9	5	19
B9	5	20
B9	5	21
B9	5	22
B9	5	23
B9	5	24
B9	5	25
B9	5	26
B9	5	27
B9	5	28
B9	5	29
B9	5	30
B9	5	31
B9	5	32
B9	5	33
B9	5	34
B9	5	35
B9	5	36
B9	5	37
B9	5	38
B9	5	39
B9	5	40
B9	5	41
B9	5	42
B9	5	43
B9	5	44
B9	5	45
B9	5	46
B9	5	47
B9	5	48
B9	5	49
B9	5	50
B10	5	1
B10	5	2
B10	5	3
B10	5	4
B10	5	5
B10	5	6
B10	5	7
B10	5	8
B10	5	9
B10	5	10
B10	5	11
B10	5	12
B10	5	13
B10	5	14
B10	5	15
B10	5	16
B10	5	17
B10	5	18
B10	5	19
B10	5	20
B10	5	21
B10	5	22
B10	5	23
B10	5	24
B10	5	25
B10	5	26
B10	5	27
B10	5	28
B10	5	29
B10	5	30
B10	5	31
B10	5	32
B10	5	33
B10	5	34
B10	5	35
B10	5	36
B10	5	37
B10	5	38
B10	5	39
B10	5	40
B10	5	41
B10	5	42
B10	5	43
B10	5	44
B10	5	45
B10	5	46
B10	5	47
B10	5	48
B10	5	49
B10	5	50
B11	6	1	rpl32	-1206.65	201.243
B11	6	2	rpl32	-1349.99	85.3046
B11	6	3	rpl32	-1426.3	36.3962
B11	6	4	rpl32	-1455.3	34.8079
B11	6	5	rpl32	-1508.94	8.57023
B11	6	6	rpl32	-1558.1	-13.1913
B11	6	7	rpl32	-1599.91	-27.5937
B11	6	8	rpl32	-1645.03	-45.3102
B11	6	9	rpl32	-1664.46	-37.3376
B11	6	10	rpl32	-1658.11	-3.58268
B11	6	11	rpl32	-1675.98	5.94806
B11	6	12	rpl32	-1708.75	0.588182
B11	6	13	rpl32	-1733.94	2.79703
B11	6	14	rpl32	-1777.15	-13.0085
B11	6	15	rpl32	-1765.54	26.0118
B11	6	16	rpl32	-1794.05	24.9045
B11	6	17	rpl32	-1803.03	43.331
B11	6	18	rpl32	-1778.66	95.1058
B11	6	19	rpl32	-1677.24	223.926
B11	6	20	rpl32	-1557	371.573
B11	6	21	rpl32	-1229.48	726.496
B11	6	22	rpl32	-634.713	1348.67
B11	6	23	rpl32	509.452	2520.24
B11	6	24	rpl32	2666.99	4705.18
B11	6	25	rpl32	6350.83	8416.43
B11	6	26	rpl32	12155.1	14248.1
B11	6	27	rpl32	19643.5	21763.9
B11	6	28	rpl32	26813	28960.8
B11	6	29	rpl32	31315.4	33490.6
B11	6	30	rpl32	34852.7	37055.3
B11	6	31	rpl32	38165.1	40395.1
B11	6	32	rpl32	40632.6	42890
B11	6	33	rpl32	42984.2	45269
B11	6	34	rpl32	44850.5	47162.7
B11	6	35	rpl32	46443.2	48782.8
B11	6	36	rpl32	47888	50255
B11	6	37	rpl32	49036.3	51430.8
B11	6	38	rpl32	50083.7	52505.6
B11	6	39	rpl32	51042.9	53492.1
B11	6	40	rpl32	51919.4	54396.1
B11	6	41	rpl32	52486.4	54990.5
B11	6	42	rpl32	53361.8	55893.2
B11	6	43	rpl32	54051.2	56610
B11	6	44	rpl32	54523.3	57109.6
B11	6	45	rpl32	55256.7	57870.4
B11	6	46	rpl32	55568.8	58209.9
B11	6	47	rpl32	55924.6	58593.1
B11	6	48	rpl32	56267.6	58963.5
B11	6	49	rpl32	56630	59353.3
B11	6	50	rpl32	56961.3	59712
B12	6	1	rpl32	-2013.15	37.3259
B12	6	2	rpl32	-2080.5	-10.3284
B12	6	3	rpl32	-2093.32	-3.44543
B12	6	4	rpl32	-2096.11	13.4646
B12	6	5	rpl32	-2139.29	-10.0169
B12	6	6	rpl32	-2147.72	1.25083
B12	6	7	rpl32	-2166.63	2.04567
B12	6	8	rpl32	-2198.06	-9.6888
B12	6	9	rpl32	-2191.43	16.6365
B12	6	10	rpl32	-2223.82	3.94969
B12	6	11	rpl32	-2264.8	-17.3304
B12	6	12	rpl32	-2272.94	-5.7751
B12	6	13	rpl32	-2291.22	-4.34818
B12	6	14	rpl32	-2297.19	9.37756
B12	6	15	rpl32	-2322.39	3.87991
B12	6	16	rpl32	-2333.21	12.7558
B12	6	17	rpl32	-2317.23	48.4378
B12	6	18	rpl32	-2303.47	81.8979
B12	6	19	rpl32	-2259.2	145.864
B12	6	20	rpl32	-2144.24	280.523
B12	6	21	rpl32	-1886.47	557.989
B12	6	22	rpl32	-1421.68	1042.48
B12	6	23	rpl32	-486.059	1997.8
B12	6	24	rpl32	1236.6	3740.16
B12	6	25	rpl32	4217.43	6740.69
B12	6	26	rpl32	8983.87	11526.8
B12	6	27	rpl32	15220.1	17782.8
B12	6	28	rpl32	21421.5	24003.9
B12	6	29	rpl32	25622.4	28224.5
B12	6	30	rpl32	28624.1	31245.8
B12	6	31	rpl32	31385.6	34027
B12	6	32	rpl32	33563.2	36224.4
B12	6	33	rpl32	35473.6	38154.5
B12	6	34	rpl32	37071.5	39772.1
B12	6	35	rpl32	38410.6	41130.9
B12	6	36	rpl32	39563	42302.9
B12	6	37	rpl32	40515	43274.7
B12	6	38	rpl32	41510.6	44289.9
B12	6	39	rpl32	42330	45129
B12	6	40	rpl32	43070	45888.8
B12	6	41	rpl32	43658.1	46496.5
B12	6	42	rpl32	44646.5	47504.6
B12	6	43	rpl32	45194.4	48072.2
B12	6	44	rpl32	45437.5	48335
B12	6	45	rpl32	45938.2	48855.5
B12	6	46	rpl32	46406	49342.9
B12	6	47	rpl32	46657.6	49614.3
B12	6	48	rpl32	46876.4	49852.7
B12	6	49	rpl32	47211.2	50207.3
B12	6	50	rpl32	47367.6	50383.4
C1	1	1
C1	1	2
C1	1	3
C1	1	4
C1	1	5
C1	1	6
C1	1	7
C1	1	8
C1	1	9
C1	1	10
C1	1	11
C1	1	12
C1	1	13
C1	1	14
C1	1	15
C1	1	16
C1	1	17
C1	1	18
C1	1	19
C1	1	20
C1	1	21
C1	1	22
C1	1	23
C1	1	24
C1	1	25
C1	1	26
C1	1	27
C1	1	28
C1	1	29
C1	1	30
C1	1	31
C1	1	32
C1	1	33
C1	1	34
C1	1	35
C1	1	36
C1	1	37
C1	1	38
C1	1	39
C1	1	40
C1	1	41
C1	1	42
C1	1	43
C1	1	44
C1	1	45
C1	1	46
C1	1	47
C1	1	48
C1	1	49
C1	1	50
C2	1	1	prosalpha1	-2636.22	87.6282
C2	1	2	prosalpha1	-2712.11	28.3503
C2	1	3	prosalpha1	-2753.06	4.01428
C2	1	4	prosalpha1	-2782.49	-8.80075
C2	1	5	prosalpha1	-2791.49	-1.18584
C2	1	6	prosalpha1	-2797.66	9.26353
C2	1	7	prosalpha1	-2820.66	2.87917
C2	1	8	prosalpha1	-2842.58	-2.42121
C2	1	9	prosalpha1	-2859.98	-3.21232
C2	1	10	prosalpha1	-2847.63	25.7563
C2	1	11	prosalpha1	-2894.24	-4.23593
C2	1	12	prosalpha1	-2925.52	-18.8981
C2	1	13	prosalpha1	-2935.54	-12.3049
C2	1	14	prosalpha1	-2940.54	-0.692732
C2	1	15	prosalpha1	-2965.15	-8.68842
C2	1	16	prosalpha1	-2975.55	-2.47464
C2	1	17	prosalpha1	-2968.69	21.0016
C2	1	18	prosalpha1	-2983.63	22.6785
C2	1	19	prosalpha1	-2972.63	50.2995
C2	1	20	prosalpha1	-2942.2	97.3378
C2	1	21	prosalpha1	-2866.77	189.384
C2	1	22	prosalpha1	-2695.96	376.81
C2	1	23	prosalpha1	-2359.25	730.139
C2	1	24	prosalpha1	-1694.36	1411.65
C2	1	25	prosalpha1	-412.841	2709.78
C2	1	26	prosalpha1	1941.16	5080.39
C2	1	27	prosalpha1	5932.82	9088.67
C2	1	28	prosalpha1	11950.1	15122.6
C2	1	29	prosalpha1	19221.7	22410.8
C2	1	30	prosalpha1	25939.6	29145.3
C2	1	31	prosalpha1	31891.4	35113.8
C2	1	32	prosalpha1	36531.8	39770.7
C2	1	33	prosalpha1	40520.1	43775.7
C2	1	34	prosalpha1	43827.8	47100
C2	1	35	prosalpha1	46625.5	49914.3
C2	1	36	prosalpha1	48726.1	52031.5
C2	1	37	prosalpha1	50727.8	54049.8
C2	1	38	prosalpha1	52319.1	55657.7
C2	1	39	prosalpha1	54093.5	57448.7
C2	1	40	prosalpha1	55433.9	58805.7
C2	1	41	prosalpha1	56656.3	60044.8
C2	1	42	prosalpha1	57680.5	61085.6
C2	1	43	prosalpha1	58761.1	62182.8
C2	1	44	prosalpha1	59696.9	63135.2
C2	1	45	prosalpha1	60509.5	63964.4
C2	1	46	prosalpha1	61230.1	64701.7
C2	1	47	prosalpha1	61998.3	65486.5
C2	1	48	prosalpha1	62511.6	66016.4
C2	1	49	prosalpha1	63311.1	66832.5
C2	1	50	prosalpha1	63755.5	67293.5
C3	2	1
C3	2	2
C3	2	3
C3	2	4
C3	2	5
C3	2	6
C3	2	7
C3	2	8
C3	2	9
C3	2	10
C3	2	11
C3	2	12
C3	2	13
C3	2	14
C3	2	15
C3	2	16
C3	2	17
C3	2	18
C3	2	19
C3	2	20
C3	2	21
C3	2	22
C3	2	23
C3	2	24
C3	2	25
C3	2	26
C3	2	27
C3	2	28
C3	2	29
C3	2	30
C3	2	31
C3	2	32
C3	2	33
C3	2	34
C3	2	35
C3	2	36
C3	2	37
C3	2	38
C3	2	39
C3	2	40
C3	2	41
C3	2	42
C3	2	43
C3	2	44
C3	2	45
C3	2	46
C3	2	47
C3	2	48
C3	2	49
C3	2	50
C4	2	1
C4	2	2
C4	2	3
C4	2	4
C4	2	5
C4	2	6
C4	2	7
C4	2	8
C4	2	9
C4	2	10
C4	2	11
C4	2	12
C4	2	13
C4	2	14
C4	2	15
C4	2	16
C4	2	17
C4	2	18
C4	2	19
C4	2	20
C4	2	21
C4	2	22
C4	2	23
C4	2	24
C4	2	25
C4	2	26
C4	2	27
C4	2	28
C4	2	29
C4	2	30
C4	2	31
C4	2	32
C4	2	33
C4	2	34
C4	2	35
C4	2	36
C4	2	37
C4	2	38
C4	2	39
C4	2	40
C4	2	41
C4	2	42
C4	2	43
C4	2	44
C4	2	45
C4	2	46
C4	2	47
C4	2	48
C4	2	49
C4	2	50
C5	3	1	rpl32	48.8397	212.89
C5	3	2	rpl32	-113.349	78.4761
C5	3	3	rpl32	-180.785	38.8163
C5	3	4	rpl32	-226.677	20.6998
C5	3	5	rpl32	-262.474	12.6783
C5	3	6	rpl32	-311.981	-9.05325
C5	3	7	rpl32	-354.462	-23.7591
C5	3	8	rpl32	-371.502	-13.0233
C5	3	9	rpl32	-411.963	-25.7082
C5	3	10	rpl32	-435.574	-21.5437
C5	3	11	rpl32	-462.469	-20.6634
C5	3	12	rpl32	-479.175	-9.59408
C5	3	13	rpl32	-519.063	-21.7066
C5	3	14	rpl32	-523.279	1.85306
C5	3	15	rpl32	-524.502	28.406
C5	3	16	rpl32	-538.085	42.5981
C5	3	17	rpl32	-575.802	32.6563
C5	3	18	rpl32	-515.867	120.368
C5	3	19	rpl32	-450.566	213.444
C5	3	20	rpl32	-269.858	421.927
C5	3	21	rpl32	-52.8039	666.757
C5	3	22	rpl32	499.266	1246.6
C5	3	23	rpl32	1576.56	2351.68
C5	3	24	rpl32	3532.76	4335.65
C5	3	25	rpl32	7085.19	7915.86
C5	3	26	rpl32	12588.9	13447.4
C5	3	27	rpl32	20073.1	20959.3
C5	3	28	rpl32	27021.3	27935.2
C5	3	29	rpl32	31462.9	32404.6
C5	3	30	rpl32	35180.8	36150.3
C5	3	31	rpl32	38876.5	39873.8
C5	3	32	rpl32	41728.2	42753.3
C5	3	33	rpl32	44258	45310.8
C5	3	34	rpl32	46733.5	47814.2
C5	3	35	rpl32	48517.5	49625.9
C5	3	36	rpl32	49941.4	51077.6
C5	3	37	rpl32	51482.8	52646.8
C5	3	38	rpl32	52664.8	53856.6
C5	3	39	rpl32	53618.8	54838.3
C5	3	40	rpl32	54747.1	55994.4
C5	3	41	rpl32	55475	56750
C5	3	42	rpl32	56332.4	57635.3
C5	3	43	rpl32	57008.6	58339.3
C5	3	44	rpl32	57774.5	59132.9
C5	3	45	rpl32	58216.1	59602.3
C5	3	46	rpl32	58826.5	60240.4
C5	3	47	rpl32	59340.5	60782.2
C5	3	48	rpl32	60047.1	61516.6
C5	3	49	rpl32	60256.4	61753.6
C5	3	50	rpl32	60602.1	62127.1
C6	3	1	rpl32	-1061.84	178.209
C6	3	2	rpl32	-1196.48	69.7768
C6	3	3	rpl32	-1266.38	26.0875
C6	3	4	rpl32	-1295.34	23.3298
C6	3	5	rpl32	-1348.71	-3.83685
C6	3	6	rpl32	-1370.51	0.569002
C6	3	7	rpl32	-1417.91	-20.6197
C6	3	8	rpl32	-1433.54	-10.0528
C6	3	9	rpl32	-1475.46	-25.7664
C6	3	10	rpl32	-1510.09	-34.1895
C6	3	11	rpl32	-1512.72	-10.6113
C6	3	12	rpl32	-1509.45	18.8658
C6	3	13	rpl32	-1550.52	3.99812
C6	3	14	rpl32	-1578.43	2.29447
C6	3	15	rpl32	-1577	29.9319
C6	3	16	rpl32	-1609.58	23.5559
C6	3	17	rpl32	-1595.8	63.5418
C6	3	18	rpl32	-1551.78	133.76
C6	3	19	rpl32	-1485.82	225.932
C6	3	20	rpl32	-1327.23	410.723
C6	3	21	rpl32	-1047.79	716.368
C6	3	22	rpl32	-433.897	1356.47
C6	3	23	rpl32	698.352	2514.92
C6	3	24	rpl32	2817.34	4660.11
C6	3	25	rpl32	6626.23	8495.21
C6	3	26	rpl32	12519.3	14414.5
C6	3	27	rpl32	20405.4	22326.8
C6	3	28	rpl32	27715.4	29663
C6	3	29	rpl32	32166.6	34140.4
C6	3	30	rpl32	36055.1	38055.1
C6	3	31	rpl32	39841.5	41867.7
C6	3	32	rpl32	42860.9	44913.3
C6	3	33	rpl32	45416.8	47495.5
C6	3	34	rpl32	47719.9	49824.7
C6	3	35	rpl32	49677.4	51808.4
C6	3	36	rpl32	51243.8	53401.1
C6	3	37	rpl32	52802.8	54986.3
C6	3	38	rpl32	53898.2	56107.9
C6	3	39	rpl32	54944.3	57180.2
C6	3	40	rpl32	55880.4	58142.4
C6	3	41	rpl32	56849	59137.3
C6	3	42	rpl32	57659.5	59974
C6	3	43	rpl32	58405.2	60745.8
C6	3	44	rpl32	59121.8	61488.6
C6	3	45	rpl32	59762	62155.1
C6	3	46	rpl32	60138.9	62558.2
C6	3	47	rpl32	60689.3	63134.8
C6	3	48	rpl32	61275.1	63746.8
C6	3	49	rpl32	61759.4	64257.3
C6	3	50	rpl32	61996.9	64521
C7	4	1	prosalpha1	-2418.44	216.22
C7	4	2	prosalpha1	-2622.22	33.7421
C7	4	3	prosalpha1	-2649	28.2516
C7	4	4	prosalpha1	-2705.92	-7.36856
C7	4	5	prosalpha1	-2725.94	-6.0966
C7	4	6	prosalpha1	-2752.44	-11.2953
C7	4	7	prosalpha1	-2705.19	57.2493
C7	4	8	prosalpha1	-2782.62	1.11358
C7	4	9	prosalpha1	-2819.17	-14.1401
C7	4	10	prosalpha1	-2853.28	-26.9582
C7	4	11	prosalpha1	-2890.38	-42.7622
C7	4	12	prosalpha1	-2905.32	-36.4055
C7	4	13	prosalpha1	-2887.33	2.87354
C7	4	14	prosalpha1	-2897.03	14.4763
C7	4	15	prosalpha1	-2943.06	-10.2652
C7	4	16	prosalpha1	-2932.89	21.198
C7	4	17	prosalpha1	-2945.26	30.1294
C7	4	18	prosalpha1	-2963.19	33.4919
C7	4	19	prosalpha1	-2937.77	80.206
C7	4	20	prosalpha1	-2899.2	140.068
C7	4	21	prosalpha1	-2891.34	169.223
C7	4	22	prosalpha1	-2758.81	323.056
C7	4	23	prosalpha1	-2546.08	557.076
C7	4	24	prosalpha1	-2096.53	1027.92
C7	4	25	prosalpha1	-1111.02	2034.73
C7	4	26	prosalpha1	441.532	3608.58
C7	4	27	prosalpha1	3402.61	6590.95
C7	4	28	prosalpha1	7926.06	11135.7
C7	4	29	prosalpha1	13890.4	17121.3
C7	4	30	prosalpha1	19957.5	23209.8
C7	4	31	prosalpha1	25153.9	28427.4
C7	4	32	prosalpha1	29851.2	33146
C7	4	33	prosalpha1	33423.9	36740
C7	4	34	prosalpha1	36599.8	39937.2
C7	4	35	prosalpha1	39438.7	42797.4
C7	4	36	prosalpha1	41572.9	44952.8
C7	4	37	prosalpha1	43579.4	46980.7
C7	4	38	prosalpha1	45149.6	48572.2
C7	4	39	prosalpha1	46642.1	50086
C7	4	40	prosalpha1	47711.4	51176.6
C7	4	41	prosalpha1	48996.6	52483.1
C7	4	42	prosalpha1	49974	53481.8
C7	4	43	prosalpha1	51035.4	54564.5
C7	4	44	prosalpha1	51868.9	55419.2
C7	4	45	prosalpha1	52563.1	56134.7
C7	4	46	prosalpha1	53349.9	56942.9
C7	4	47	prosalpha1	54053.4	57667.6
C7	4	48	prosalpha1	54529.1	58164.7
C7	4	49	prosalpha1	55049.3	58706.1
C7	4	50	prosalpha1	55619.2	59297.3
C8	4	1	prosalpha1	-1070.43	200.278
C8	4	2	prosalpha1	-1203.78	90.9804
C8	4	3	prosalpha1	-1270.47	48.3357
C8	4	4	prosalpha1	-1332.35	10.4976
C8	4	5	prosalpha1	-1359.01	7.88855
C8	4	6	prosalpha1	-1392.37	-1.42486
C8	4	7	prosalpha1	-1420.92	-5.92162
C8	4	8	prosalpha1	-1463.23	-24.1866
C8	4	9	prosalpha1	-1487.49	-24.4049
C8	4	10	prosalpha1	-1522.1	-34.9654
C8	4	11	prosalpha1	-1528.63	-17.4433
C8	4	12	prosalpha1	-1533.97	1.25973
C8	4	13	prosalpha1	-1562.37	-3.09262
C8	4	14	prosalpha1	-1600.93	-17.609
C8	4	15	prosalpha1	-1595.08	12.2976
C8	4	16	prosalpha1	-1629.51	1.91051
C8	4	17	prosalpha1	-1646.82	8.64592
C8	4	18	prosalpha1	-1641.3	38.2126
C8	4	19	prosalpha1	-1655.3	48.2586
C8	4	20	prosalpha1	-1615.86	111.748
C8	4	21	prosalpha1	-1577.79	173.867
C8	4	22	prosalpha1	-1425.56	350.14
C8	4	23	prosalpha1	-1158.17	641.583
C8	4	24	prosalpha1	-663.516	1160.28
C8	4	25	prosalpha1	319.742	2167.59
C8	4	26	prosalpha1	2162.21	4034.11
C8	4	27	prosalpha1	5348.12	7244.07
C8	4	28	prosalpha1	10506.3	12426.3
C8	4	29	prosalpha1	17583.5	19527.5
C8	4	30	prosalpha1	24737.1	26705.2
C8	4	31	prosalpha1	31079	33071.2
C8	4	32	prosalpha1	36771.7	38787.9
C8	4	33	prosalpha1	41010.8	43051
C8	4	34	prosalpha1	44851.1	46915.4
C8	4	35	prosalpha1	48220.3	50308.6
C8	4	36	prosalpha1	50779.8	52892.1
C8	4	37	prosalpha1	53157.8	55294.2
C8	4	38	prosalpha1	55120.9	57281.4
C8	4	39	prosalpha1	56831.6	59016.2
C8	4	40	prosalpha1	58315.5	60524.1
C8	4	41	prosalpha1	59697.9	61930.5
C8	4	42	prosalpha1	60963.5	63220.2
C8	4	43	prosalpha1	62021.2	64301.9
C8	4	44	prosalpha1	63319.7	65624.5
C8	4	45	prosalpha1	64267.9	66596.7
C8	4	46	prosalpha1	65051.2	67404
C8	4	47	prosalpha1	65551.7	67928.6
C8	4	48	prosalpha1	66463.6	68864.6
C8	4	49	prosalpha1	66969.9	69394.9
C8	4	50	prosalpha1	67848.1	70297.2
C9	5	1
C9	5	2
C9	5	3
C9	5	4
C9	5	5
C9	5	6
C9	5	7
C9	5	8
C9	5	9
C9	5	10
C9	5	11
C9	5	12
C9	5	13
C9	5	14
C9	5	15
C9	5	16
C9	5	17
C9	5	18
C9	5	19
C9	5	20
C9	5	21
C9	5	22
C9	5	23
C9	5	24
C9	5	25
C9	5	26
C9	5	27
C9	5	28
C9	5	29
C9	5	30
C9	5	31
C9	5	32
C9	5	33
C9	5	34
C9	5	35
C9	5	36
C9	5	37
C9	5	38
C9	5	39
C9	5	40
C9	5	41
C9	5	42
C9	5	43
C9	5	44
C9	5	45
C9	5	46
C9	5	47
C9	5	48
C9	5	49
C9	5	50
C10	5	1
C10	5	2
C10	5	3
C10	5	4
C10	5	5
C10	5	6
C10	5	7
C10	5	8
C10	5	9
C10	5	10
C10	5	11
C10	5	12
C10	5	13
C10	5	14
C10	5	15
C10	5	16
C10	5	17
C10	5	18
C10	5	19
C10	5	20
C10	5	21
C10	5	22
C10	5	23
C10	5	24
C10	5	25
C10	5	26
C10	5	27
C10	5	28
C10	5	29
C10	5	30
C10	5	31
C10	5	32
C10	5	33
C10	5	34
C10	5	35
C10	5	36
C10	5	37
C10	5	38
C10	5	39
C10	5	40
C10	5	41
C10	5	42
C10	5	43
C10	5	44
C10	5	45
C10	5	46
C10	5	47
C10	5	48
C10	5	49
C10	5	50
C11	6	1	rpl32	-1495.32	266.382
C11	6	2	rpl32	-1688.98	100.903
C11	6	3	rpl32	-1779.33	38.7454
C11	6	4	rpl32	-1828.28	17.9893
C11	6	5	rpl32	-1887.67	-13.2077
C11	6	6	rpl32	-1918.49	-15.8426
C11	6	7	rpl32	-1940.18	-9.34732
C11	6	8	rpl32	-1970.47	-11.4436
C11	6	9	rpl32	-2017.05	-29.8336
C11	6	10	rpl32	-2003.3	12.1104
C11	6	11	rpl32	-2073.16	-29.5675
C11	6	12	rpl32	-2073.01	-1.22457
C11	6	13	rpl32	-2103.81	-3.83625
C11	6	14	rpl32	-2113.38	14.7828
C11	6	15	rpl32	-2125.68	30.6753
C11	6	16	rpl32	-2136.15	48.3941
C11	6	17	rpl32	-2135.22	77.5198
C11	6	18	rpl32	-2110.27	130.655
C11	6	19	rpl32	-2066.97	202.144
C11	6	20	rpl32	-1924.38	372.929
C11	6	21	rpl32	-1687.97	637.53
C11	6	22	rpl32	-1217.91	1135.78
C11	6	23	rpl32	-313.615	2068.26
C11	6	24	rpl32	1405.99	3816.06
C11	6	25	rpl32	4311.9	6750.16
C11	6	26	rpl32	9018.46	11484.9
C11	6	27	rpl32	15067.5	17562.2
C11	6	28	rpl32	20863	23385.8
C11	6	29	rpl32	24484.2	27035.2
C11	6	30	rpl32	27351.1	29930.3
C11	6	31	rpl32	30149.3	32756.7
C11	6	32	rpl32	32285.9	34921.4
C11	6	33	rpl32	33984.3	36648.1
C11	6	34	rpl32	35448.8	38140.7
C11	6	35	rpl32	36660.6	39380.7
C11	6	36	rpl32	37783	40531.3
C11	6	37	rpl32	38646.5	41423
C11	6	38	rpl32	39657.7	42462.4
C11	6	39	rpl32	40273.8	43106.7
C11	6	40	rpl32	40863.3	43724.4
C11	6	41	rpl32	41651.2	44540.5
C11	6	42	rpl32	41836.9	44754.4
C11	6	43	rpl32	42568.8	45514.5
C11	6	44	rpl32	42962.7	45936.5
C11	6	45	rpl32	43054.3	46056.4
C11	6	46	rpl32	43567.8	46598
C11	6	47	rpl32	43828	46886.4
C11	6	48	rpl32	44264.2	47350.9
C11	6	49	rpl32	44618.7	47733.6
C11	6	50	rpl32	44717.5	47860.5
C12	6	1	rpl32	-1985.86	88.1435
C12	6	2	rpl32	-2057.79	34.6064
C12	6	3	rpl32	-2106.35	4.449
C12	6	4	rpl32	-2129.64	-0.448866
C12	6	5	rpl32	-2149.5	-1.91289
C12	6	6	rpl32	-2164.73	1.26103
C12	6	7	rpl32	-2176.76	7.62806
C12	6	8	rpl32	-2212.43	-9.64993
C12	6	9	rpl32	-2226.65	-5.47186
C12	6	10	rpl32	-2238.01	1.56411
C12	6	11	rpl32	-2252.85	5.12524
C12	6	12	rpl32	-2288.93	-12.5561
C12	6	13	rpl32	-2276.4	18.3747
C12	6	14	rpl32	-2322.26	-9.09252
C12	6	15	rpl32	-2350.46	-18.8947
C12	6	16	rpl32	-2330.34	19.6247
C12	6	17	rpl32	-2334.22	34.1446
C12	6	18	rpl32	-2318.66	68.1031
C12	6	19	rpl32	-2276.64	128.523
C12	6	20	rpl32	-2137.36	286.199
C12	6	21	rpl32	-1900.44	541.513
C12	6	22	rpl32	-1354.44	1105.91
C12	6	23	rpl32	-339.273	2139.48
C12	6	24	rpl32	1559.77	4056.92
C12	6	25	rpl32	4790.58	7306.12
C12	6	26	rpl32	9977.39	12511.3
C12	6	27	rpl32	16745.3	19297.6
C12	6	28	rpl32	23271.8	25842.5
C12	6	29	rpl32	27538.1	30127.2
C12	6	30	rpl32	30736.7	33344.2
C12	6	31	rpl32	33642.3	36268.2
C12	6	32	rpl32	35966.8	38611.1
C12	6	33	rpl32	37996.6	40659.3
C12	6	34	rpl32	39630.5	42311.6
C12	6	35	rpl32	41095	43794.5
C12	6	36	rpl32	42374.5	45092.4
C12	6	37	rpl32	43375.9	46112.2
C12	6	38	rpl32	44415.6	47170.3
C12	6	39	rpl32	45375.8	48148.9
C12	6	40	rpl32	45913	48704.5
C12	6	41	rpl32	46619.9	49429.8
C12	6	42	rpl32	47184	50012.3
C12	6	43	rpl32	47846.5	50693.2
C12	6	44	rpl32	48314.4	51179.5
C12	6	45	rpl32	48768.1	51651.6
C12	6	46	rpl32	49133.9	52035.8
C12	6	47	rpl32	49501	52421.3
C12	6	48	rpl32	49855.7	52794.4
C12	6	49	rpl32	50159.8	53116.9
C12	6	50	rpl32	50373.6	53349.1
D1	1	1	Cry_1	-2335.26	-7.02621
D1	1	2	Cry_1	-2351.52	-9.51754
D1	1	3	Cry_1	-2345.65	10.1188
D1	1	4	Cry_1	-2371.54	-1.99972
D1	1	5	Cry_1	-2423.37	-40.0558
D1	1	6	Cry_1	-2404.11	-7.02512
D1	1	7	Cry_1	-2404.95	5.90494
D1	1	8	Cry_1	-2416.77	7.86355
D1	1	9	Cry_1	-2420.65	17.7533
D1	1	10	Cry_1	-2426.54	25.6289
D1	1	11	Cry_1	-2445.13	20.8102
D1	1	12	Cry_1	-2507.12	-27.406
D1	1	13	Cry_1	-2487.35	6.14102
D1	1	14	Cry_1	-2507.79	-0.532692
D1	1	15	Cry_1	-2513.02	8.01211
D1	1	16	Cry_1	-2539.99	-5.19017
D1	1	17	Cry_1	-2549.97	-1.39463
D1	1	18	Cry_1	-2589.47	-27.1223
D1	1	19	Cry_1	-2575.04	1.08193
D1	1	20	Cry_1	-2602.27	-12.3806
D1	1	21	Cry_1	-2597.4	6.25697
D1	1	22	Cry_1	-2603.9	13.5352
D1	1	23	Cry_1	-2606.09	25.1098
D1	1	24	Cry_1	-2562.45	82.5247
D1	1	25	Cry_1	-2474.54	184.205
D1	1	26	Cry_1	-2274.56	397.96
D1	1	27	Cry_1	-1844.15	842.143
D1	1	28	Cry_1	-1057.9	1642.16
D1	1	29	Cry_1	418.864	3132.7
D1	1	30	Cry_1	3130.77	5858.37
D1	1	31	Cry_1	7719.11	10460.5
D1	1	32	Cry_1	14044.9	16800.1
D1	1	33	Cry_1	20825.5	23594.4
D1	1	34	Cry_1	26476.1	29258.8
D1	1	35	Cry_1	31212.8	34009.3
D1	1	36	Cry_1	35029.5	37839.7
D1	1	37	Cry_1	38103.9	40927.9
D1	1	38	Cry_1	40762.7	43600.5
D1	1	39	Cry_1	42903.5	45755.1
D1	1	40	Cry_1	44587.2	47452.5
D1	1	41	Cry_1	45982.5	48861.6
D1	1	42	Cry_1	47529.8	50422.6
D1	1	43	Cry_1	48890.8	51797.5
D1	1	44	Cry_1	49833.2	52753.6
D1	1	45	Cry_1	50657.3	53591.5
D1	1	46	Cry_1	51253.9	54201.8
D1	1	47	Cry_1	52523.8	55485.5
D1	1	48	Cry_1	53199.1	56174.6
D1	1	49	Cry_1	53422.9	56412.2
D1	1	50	Cry_1	53918.8	56921.8
D2	1	1	Cry_1	-2101.43	216.035
D2	1	2	Cry_1	-2230.3	104.901
D2	1	3	Cry_1	-2315.17	37.7595
D2	1	4	Cry_1	-2350.9	19.7718
D2	1	5	Cry_1	-2382.6	5.8035
D2	1	6	Cry_1	-2417.88	-11.7449
D2	1	7	Cry_1	-2423.14	0.729113
D2	1	8	Cry_1	-2464.06	-22.4573
D2	1	9	Cry_1	-2460.13	-0.79498
D2	1	10	Cry_1	-2491.23	-14.1542
D2	1	11	Cry_1	-2512.66	-17.8501
D2	1	12	Cry_1	-2532.98	-20.4439
D2	1	13	Cry_1	-2537.91	-7.64004
D2	1	14	Cry_1	-2552.4	-4.39476
D2	1	15	Cry_1	-2566.69	-0.945139
D2	1	16	Cry_1	-2604.85	-21.3788
D2	1	17	Cry_1	-2599.45	1.75806
D2	1	18	Cry_1	-2606.92	12.0282
D2	1	19	Cry_1	-2625.5	11.1783
D2	1	20	Cry_1	-2638.44	15.9695
D2	1	21	Cry_1	-2655.34	16.8061
D2	1	22	Cry_1	-2661.67	28.2064
D2	1	23	Cry_1	-2626.31	81.303
D2	1	24	Cry_1	-2583.5	141.852
D2	1	25	Cry_1	-2486.4	256.684
D2	1	26	Cry_1	-2276.32	484.5
D2	1	27	Cry_1	-1908.49	870.064
D2	1	28	Cry_1	-1114.11	1682.17
D2	1	29	Cry_1	400.796	3214.81
D2	1	30	Cry_1	3156.85	5988.6
D2	1	31	Cry_1	7746.81	10596.3
D2	1	32	Cry_1	14396.5	17263.7
D2	1	33	Cry_1	21716.2	24601.2
D2	1	34	Cry_1	28016.4	30919.1
D2	1	35	Cry_1	32979	35899.4
D2	1	36	Cry_1	36935.4	39873.5
D2	1	37	Cry_1	40463.8	43419.7
D2	1	38	Cry_1	43151.9	46125.5
D2	1	39	Cry_1	45485.8	48477.1
D2	1	40	Cry_1	47571.1	50580.2
D2	1	41	Cry_1	49210.5	52237.4
D2	1	42	Cry_1	50805.5	53850
D2	1	43	Cry_1	52155.4	55217.7
D2	1	44	Cry_1	53356.4	56436.4
D2	1	45	Cry_1	54209	57306.8
D2	1	46	Cry_1	55025.6	58141.1
D2	1	47	Cry_1	56058.1	59191.3
D2	1	48	Cry_1	56673.2	59824.2
D2	1	49	Cry_1	57263.2	60431.9
D2	1	50	Cry_1	57975.8	61162.2
D3	2	1	Cry_2	-1642.56	337.623
D3	2	2	Cry_2	-1850.41	153.979
D3	2	3	Cry_2	-1953.88	74.7084
D3	2	4	Cry_2	-2024.9	27.8876
D3	2	5	Cry_2	-2089.21	-12.2112
D3	2	6	Cry_2	-2096.53	4.67084
D3	2	7	Cry_2	-2131.05	-5.64733
D3	2	8	Cry_2	-2193.03	-43.4291
D3	2	9	Cry_2	-2194.79	-20.9897
D3	2	10	Cry_2	-2223.01	-25.0015
D3	2	11	Cry_2	-2231.95	-9.74519
D3	2	12	Cry_2	-2264.76	-18.3434
D3	2	13	Cry_2	-2302.57	-31.9567
D3	2	14	Cry_2	-2309.84	-15.0195
D3	2	15	Cry_2	-2333.86	-14.8445
D3	2	16	Cry_2	-2339.6	3.62027
D3	2	17	Cry_2	-2364.66	2.76938
D3	2	18	Cry_2	-2372.47	19.158
D3	2	19	Cry_2	-2377.45	38.3838
D3	2	20	Cry_2	-2414.04	25.9899
D3	2	21	Cry_2	-2420.47	43.7655
D3	2	22	Cry_2	-2406.68	81.7601
D3	2	23	Cry_2	-2401.79	110.846
D3	2	24	Cry_2	-2375.54	161.301
D3	2	25	Cry_2	-2292.98	268.067
D3	2	26	Cry_2	-2155.27	429.975
D3	2	27	Cry_2	-1826.06	783.39
D3	2	28	Cry_2	-1178.64	1455.01
D3	2	29	Cry_2	17.4753	2675.33
D3	2	30	Cry_2	2173.81	4855.87
D3	2	31	Cry_2	5776.21	8482.47
D3	2	32	Cry_2	11145.3	13875.7
D3	2	33	Cry_2	17843.8	20598.4
D3	2	34	Cry_2	24602.3	27381.1
D3	2	35	Cry_2	30321.3	33124.3
D3	2	36	Cry_2	34617.1	37444.3
D3	2	37	Cry_2	37951.3	40802.8
D3	2	38	Cry_2	40339.2	43214.9
D3	2	39	Cry_2	42291.3	45191.2
D3	2	40	Cry_2	43979.8	46903.9
D3	2	41	Cry_2	45334.8	48283
D3	2	42	Cry_2	46467.7	49440.2
D3	2	43	Cry_2	47368.6	50365.3
D3	2	44	Cry_2	48325.9	51346.8
D3	2	45	Cry_2	48926	51971.1
D3	2	46	Cry_2	49415.8	52485.1
D3	2	47	Cry_2	50169.8	53263.3
D3	2	48	Cry_2	50665.4	53783.1
D3	2	49	Cry_2	50898.8	54040.7
D3	2	50	Cry_2	51298.2	54464.3
D4	2	1	Cry_2	-1839.41	184.132
D4	2	2	Cry_2	-1935.27	113.796
D4	2	3	Cry_2	-2012.44	62.1537
D4	2	4	Cry_2	-2037.55	62.5622
D4	2	5	Cry_2	-2101.94	23.7053
D4	2	6	Cry_2	-2147.19	3.97485
D4	2	7	Cry_2	-2187.39	-10.6963
D4	2	8	Cry_2	-2222.22	-19.998
D4	2	9	Cry_2	-2267.01	-39.259
D4	2	10	Cry_2	-2301.99	-48.716
D4	2	11	Cry_2	-2301.29	-22.4948
D4	2	12	Cry_2	-2326.66	-22.3309
D4	2	13	Cry_2	-2344.4	-14.5462
D4	2	14	Cry_2	-2372.72	-17.3448
D4	2	15	Cry_2	-2398.38	-17.4742
D4	2	16	Cry_2	-2472.72	-66.2903
D4	2	17	Cry_2	-2436.7	-4.74391
D4	2	18	Cry_2	-2463.03	-5.54882
D4	2	19	Cry_2	-2483.72	-0.708957
D4	2	20	Cry_2	-2482.2	26.3343
D4	2	21	Cry_2	-2516.45	17.6068
D4	2	22	Cry_2	-2465.77	93.815
D4	2	23	Cry_2	-2482.43	102.682
D4	2	24	Cry_2	-2429.86	180.779
D4	2	25	Cry_2	-2353.11	283.06
D4	2	26	Cry_2	-2126.13	535.566
D4	2	27	Cry_2	-1770.65	916.567
D4	2	28	Cry_2	-937.484	1775.26
D4	2	29	Cry_2	549.214	3287.48
D4	2	30	Cry_2	3218.36	5982.15
D4	2	31	Cry_2	7611.14	10400.5
D4	2	32	Cry_2	14240.5	17055.3
D4	2	33	Cry_2	22390.4	25230.8
D4	2	34	Cry_2	30635.9	33501.8
D4	2	35	Cry_2	37213	40104.4
D4	2	36	Cry_2	42111.2	45028.2
D4	2	37	Cry_2	46127.6	49070
D4	2	38	Cry_2	48762.5	51730.5
D4	2	39	Cry_2	51112	54105.5
D4	2	40	Cry_2	53114.4	56133.5
D4	2	41	Cry_2	54504.4	57549
D4	2	42	Cry_2	55893.8	58963.9
D4	2	43	Cry_2	56783	59878.6
[truncated: 2,807 more rows]

## Sheet: Technical Analysis Result
Block Type	96well
Chemistry	SYBR_GREEN
Experiment File Name	C:\Applied Biosystems\StepOne Software v2.3\experiments\31-05-24_CS_agn_different_primers_2024.eds
Experiment Run End Time	2008-04-04 06:10:48 AM MSD
Instrument Type	steponeplus
Passive Reference
Sample Name	Target Name	Task	RQ	RQ Min	RQ Max	Cт Mean	ΔCт Mean	ΔCт SE	ΔΔCт
cDNA	prosalpha1	UNKNOWN
cDNA	Totc1	UNKNOWN
cDNA	rpl32	UNKNOWN
cDNA	Cry_1	UNKNOWN
cDNA	EF1	UNKNOWN
cDNA	Snp42DE	UNKNOWN
CS	prosalpha1	UNKNOWN	1	0.894387	1.11808	26.9092	0.650788	0.0711835	0
CS	Totc1	UNKNOWN
CS	rpl32	UNKNOWN				24.5731
agn	prosalpha1	UNKNOWN	0.609613	0.525629	0.707016	27.2851	1.36482	0.0959762	0.714034
agn	Totc1	UNKNOWN
agn	rpl32	UNKNOWN				24.8253
CS	Cry_1	UNKNOWN	1	0.889649	1.12404	30.5331	4.27473	0.074571	0
CS	Cry_2	UNKNOWN	1	0.810807	1.23334	30.886	4.62762	0.135794	0
CS	Snp42DE	UNKNOWN	1	0.798815	1.25185	33.1852	6.92682	0.143256	0
agn	Cry_1	UNKNOWN	5.09645	4.37246	5.94031	27.8455	1.92523	0.099207	-2.34949
agn	Cry_2	UNKNOWN	4.13384	3.47303	4.92038	28.5004	2.58013	0.112779	-2.04748
agn	Snp42DE	UNKNOWN	0.0113801	0.00401696	0.0322399	39.3044	13.3842	0.664117	6.45734
CS	EF1	UNKNOWN				27.9437
CS	Totc2	UNKNOWN
CS	Hsp70Bbb	UNKNOWN	1	0.870189	1.14918	27.8713	1.61285	0.088676	0
agn	EF1	UNKNOWN				27.0152
agn	Totc2	UNKNOWN
agn	Hsp70Bbb	UNKNOWN	1.77041	0.658084	4.76282	26.709	0.788775	0.63114	-0.82408
cDNA	Cry_2	UNKNOWN
cDNA	Totc2	UNKNOWN
cDNA	Hsp70Bbb	UNKNOWN
Analysis Type	Singleplex
Endogenous Control	EF1, rpl32
RQ Min/Max Confidence Level	95.0
Reference Sample	CS

## Sheet: Melt Region Temperature Data
Block Type	96well
Chemistry	SYBR_GREEN
Experiment File Name	C:\Applied Biosystems\StepOne Software v2.3\experiments\31-05-24_CS_agn_different_primers_2024.eds
Experiment Run End Time	2008-04-04 06:10:48 AM MSD
Instrument Type	steponeplus
Passive Reference
Well	Well Location	Target	Reporter Dye	Zone	Reading 1	Reading 2	Reading 3	Reading 4	Reading 5	Reading 6	Reading 7	Reading 8	Reading 9	Reading 10	Reading 11	Reading 12	Reading 13	Reading 14	Reading 15	Reading 16	Reading 17	Reading 18	Reading 19	Reading 20	Reading 21	Reading 22	Reading 23	Reading 24	Reading 25	Reading 26	Reading 27	Reading 28	Reading 29	Reading 30	Reading 31	Reading 32	Reading 33	Reading 34	Reading 35	Reading 36	Reading 37	Reading 38	Reading 39	Reading 40	Reading 41	Reading 42	Reading 43	Reading 44	Reading 45
13	B1	prosalpha1	SYBR		60.2605	60.489	60.8977	61.1953	61.4702	61.7985	62.0886	62.3966	62.6925	62.9906	63.2932	63.5822	63.8846	64.1985	64.494	64.7849	65.0886	65.3921	65.693	65.9823	66.297	66.6011	66.8863	67.1839	67.4955	67.7786	68.0848	68.3788	68.6844	68.9867	69.2819	69.5792	69.8958	70.1881	70.463	70.789	71.0821	71.387	71.6859	71.9832	72.2949	72.5949	72.8942	73.1955	73.4937
14	B2	prosalpha1	SYBR		60.2605	60.489	60.8977	61.1953	61.4702	61.7985	62.0886	62.3966	62.6925	62.9906	63.2932	63.5822	63.8846	64.1985	64.494	64.7849	65.0886	65.3921	65.693	65.9823	66.297	66.6011	66.8863	67.1839	67.4955	67.7786	68.0848	68.3788	68.6844	68.9867	69.2819	69.5792	69.8958	70.1881	70.463	70.789	71.0821	71.387	71.6859	71.9832	72.2949	72.5949	72.8942	73.1955	73.4937
17	B5	rpl32	SYBR		60.2631	60.491	60.8945	61.1881	61.4705	61.7934	62.0833	62.3901	62.6885	62.9856	63.2878	63.5735	63.8789	64.1889	64.4872	64.7813	65.0858	65.393	65.6859	65.9779	66.2931	66.591	66.8855	67.176	67.486	67.7764	68.0819	68.3742	68.6757	68.9798	69.2815	69.5754	69.8871	70.1909	70.4653	70.7835	71.0789	71.3806	71.6861	71.9762	72.2869	72.5908	72.8845	73.1867	73.4913
18	B6	rpl32	SYBR		60.2631	60.491	60.8945	61.1881	61.4705	61.7934	62.0833	62.3901	62.6885	62.9856	63.2878	63.5735	63.8789	64.1889	64.4872	64.7813	65.0858	65.393	65.6859	65.9779	66.2931	66.591	66.8855	67.176	67.486	67.7764	68.0819	68.3742	68.6757	68.9798	69.2815	69.5754	69.8871	70.1909	70.4653	70.7835	71.0789	71.3806	71.6861	71.9762	72.2869	72.5908	72.8845	73.1867	73.4913
19	B7	prosalpha1	SYBR		60.261	60.4951	60.8923	61.1857	61.468	61.7924	62.085	62.3903	62.6919	62.9862	63.2861	63.5781	63.8747	64.1853	64.49	64.7858	65.0862	65.3921	65.6889	65.9817	66.2906	66.5896	66.8823	67.1783	67.4867	67.7758	68.0723	68.3751	68.6833	68.9749	69.2804	69.5778	69.8874	70.1867	70.4635	70.7886	71.0797	71.3818	71.6834	71.9798	72.2899	72.5887	72.8839	73.185	73.4914
20	B8	prosalpha1	SYBR		60.261	60.4951	60.8923	61.1857	61.468	61.7924	62.085	62.3903	62.6919	62.9862	63.2861	63.5781	63.8747	64.1853	64.49	64.7858	65.0862	65.3921	65.6889	65.9817	66.2906	66.5896	66.8823	67.1783	67.4867	67.7758	68.0723	68.3751	68.6833	68.9749	69.2804	69.5778	69.8874	70.1867	70.4635	70.7886	71.0797	71.3818	71.6834	71.9798	72.2899	72.5887	72.8839	73.185	73.4914
23	B11	rpl32	SYBR		60.256	60.4923	60.8882	61.1844	61.4556	61.7896	62.0801	62.3814	62.68	62.9729	63.2794	63.5701	63.876	64.185	64.4863	64.7787	65.0826	65.392	65.6831	65.9767	66.2864	66.586	66.8747	67.1735	67.4793	67.7655	68.0713	68.3706	68.6687	68.9712	69.2733	69.5678	69.8799	70.1833	70.4555	70.7829	71.0747	71.3761	71.6765	71.974	72.2838	72.5844	72.8784	73.1783	73.4844
24	B12	rpl32	SYBR		60.256	60.4923	60.8882	61.1844	61.4556	61.7896	62.0801	62.3814	62.68	62.9729	63.2794	63.5701	63.876	64.185	64.4863	64.7787	65.0826	65.392	65.6831	65.9767	66.2864	66.586	66.8747	67.1735	67.4793	67.7655	68.0713	68.3706	68.6687	68.9712	69.2733	69.5678	69.8799	70.1833	70.4555	70.7829	71.0747	71.3761	71.6765	71.974	72.2838	72.5844	72.8784	73.1783	73.4844
26	C2	prosalpha1	SYBR		60.2605	60.489	60.8977	61.1953	61.4702	61.7985	62.0886	62.3966	62.6925	62.9906	63.2932	63.5822	63.8846	64.1985	64.494	64.7849	65.0886	65.3921	65.693	65.9823	66.297	66.6011	66.8863	67.1839	67.4955	67.7786	68.0848	68.3788	68.6844	68.9867	69.2819	69.5792	69.8958	70.1881	70.463	70.789	71.0821	71.387	71.6859	71.9832	72.2949	72.5949	72.8942	73.1955	73.4937
29	C5	rpl32	SYBR		60.2631	60.491	60.8945	61.1881	61.4705	61.7934	62.0833	62.3901	62.6885	62.9856	63.2878	63.5735	63.8789	64.1889	64.4872	64.7813	65.0858	65.393	65.6859	65.9779	66.2931	66.591	66.8855	67.176	67.486	67.7764	68.0819	68.3742	68.6757	68.9798	69.2815	69.5754	69.8871	70.1909	70.4653	70.7835	71.0789	71.3806	71.6861	71.9762	72.2869	72.5908	72.8845	73.1867	73.4913
30	C6	rpl32	SYBR		60.2631	60.491	60.8945	61.1881	61.4705	61.7934	62.0833	62.3901	62.6885	62.9856	63.2878	63.5735	63.8789	64.1889	64.4872	64.7813	65.0858	65.393	65.6859	65.9779	66.2931	66.591	66.8855	67.176	67.486	67.7764	68.0819	68.3742	68.6757	68.9798	69.2815	69.5754	69.8871	70.1909	70.4653	70.7835	71.0789	71.3806	71.6861	71.9762	72.2869	72.5908	72.8845	73.1867	73.4913
31	C7	prosalpha1	SYBR		60.261	60.4951	60.8923	61.1857	61.468	61.7924	62.085	62.3903	62.6919	62.9862	63.2861	63.5781	63.8747	64.1853	64.49	64.7858	65.0862	65.3921	65.6889	65.9817	66.2906	66.5896	66.8823	67.1783	67.4867	67.7758	68.0723	68.3751	68.6833	68.9749	69.2804	69.5778	69.8874	70.1867	70.4635	70.7886	71.0797	71.3818	71.6834	71.9798	72.2899	72.5887	72.8839	73.185	73.4914
32	C8	prosalpha1	SYBR		60.261	60.4951	60.8923	61.1857	61.468	61.7924	62.085	62.3903	62.6919	62.9862	63.2861	63.5781	63.8747	64.1853	64.49	64.7858	65.0862	65.3921	65.6889	65.9817	66.2906	66.5896	66.8823	67.1783	67.4867	67.7758	68.0723	68.3751	68.6833	68.9749	69.2804	69.5778	69.8874	70.1867	70.4635	70.7886	71.0797	71.3818	71.6834	71.9798	72.2899	72.5887	72.8839	73.185	73.4914
35	C11	rpl32	SYBR		60.256	60.4923	60.8882	61.1844	61.4556	61.7896	62.0801	62.3814	62.68	62.9729	63.2794	63.5701	63.876	64.185	64.4863	64.7787	65.0826	65.392	65.6831	65.9767	66.2864	66.586	66.8747	67.1735	67.4793	67.7655	68.0713	68.3706	68.6687	68.9712	69.2733	69.5678	69.8799	70.1833	70.4555	70.7829	71.0747	71.3761	71.6765	71.974	72.2838	72.5844	72.8784	73.1783	73.4844
36	C12	rpl32	SYBR		60.256	60.4923	60.8882	61.1844	61.4556	61.7896	62.0801	62.3814	62.68	62.9729	63.2794	63.5701	63.876	64.185	64.4863	64.7787	65.0826	65.392	65.6831	65.9767	66.2864	66.586	66.8747	67.1735	67.4793	67.7655	68.0713	68.3706	68.6687	68.9712	69.2733	69.5678	69.8799	70.1833	70.4555	70.7829	71.0747	71.3761	71.6765	71.974	72.2838	72.5844	72.8784	73.1783	73.4844
37	D1	Cry_1	SYBR		60.2605	60.489	60.8977	61.1953	61.4702	61.7985	62.0886	62.3966	62.6925	62.9906	63.2932	63.5822	63.8846	64.1985	64.494	64.7849	65.0886	65.3921	65.693	65.9823	66.297	66.6011	66.8863	67.1839	67.4955	67.7786	68.0848	68.3788	68.6844	68.9867	69.2819	69.5792	69.8958	70.1881	70.463	70.789	71.0821	71.387	71.6859	71.9832	72.2949	72.5949	72.8942	73.1955	73.4937
38	D2	Cry_1	SYBR		60.2605	60.489	60.8977	61.1953	61.4702	61.7985	62.0886	62.3966	62.6925	62.9906	63.2932	63.5822	63.8846	64.1985	64.494	64.7849	65.0886	65.3921	65.693	65.9823	66.297	66.6011	66.8863	67.1839	67.4955	67.7786	68.0848	68.3788	68.6844	68.9867	69.2819	69.5792	69.8958	70.1881	70.463	70.789	71.0821	71.387	71.6859	71.9832	72.2949	72.5949	72.8942	73.1955	73.4937
39	D3	Cry_2	SYBR		60.2548	60.4905	60.8904	61.1865	61.4604	61.7967	62.0775	62.3833	62.6841	62.9742	63.2817	63.5665	63.8721	64.1832	64.4819	64.7778	65.0814	65.3867	65.6845	65.978	66.2884	66.5891	66.8809	67.1762	67.4833	67.7673	68.0751	68.3699	68.6719	68.9718	69.2808	69.5714	69.8845	70.1835	70.4597	70.7815	71.0754	71.3773	71.6795	71.973	72.2842	72.5843	72.878	73.1821	73.4861
40	D4	Cry_2	SYBR		60.2548	60.4905	60.8904	61.1865	61.4604	61.7967	62.0775	62.3833	62.6841	62.9742	63.2817	63.5665	63.8721	64.1832	64.4819	64.7778	65.0814	65.3867	65.6845	65.978	66.2884	66.5891	66.8809	67.1762	67.4833	67.7673	68.0751	68.3699	68.6719	68.9718	69.2808	69.5714	69.8845	70.1835	70.4597	70.7815	71.0754	71.3773	71.6795	71.973	72.2842	72.5843	72.878	73.1821	73.4861
41	D5	Snp42DE	SYBR		60.2631	60.491	60.8945	61.1881	61.4705	61.7934	62.0833	62.3901	62.6885	62.9856	63.2878	63.5735	63.8789	64.1889	64.4872	64.7813	65.0858	65.393	65.6859	65.9779	66.2931	66.591	66.8855	67.176	67.486	67.7764	68.0819	68.3742	68.6757	68.9798	69.2815	69.5754	69.8871	70.1909	70.4653	70.7835	71.0789	71.3806	71.6861	71.9762	72.2869	72.5908	72.8845	73.1867	73.4913
42	D6	Snp42DE	SYBR		60.2631	60.491	60.8945	61.1881	61.4705	61.7934	62.0833	62.3901	62.6885	62.9856	63.2878	63.5735	63.8789	64.1889	64.4872	64.7813	65.0858	65.393	65.6859	65.9779	66.2931	66.591	66.8855	67.176	67.486	67.7764	68.0819	68.3742	68.6757	68.9798	69.2815	69.5754	69.8871	70.1909	70.4653	70.7835	71.0789	71.3806	71.6861	71.9762	72.2869	72.5908	72.8845	73.1867	73.4913
43	D7	Cry_1	SYBR		60.261	60.4951	60.8923	61.1857	61.468	61.7924	62.085	62.3903	62.6919	62.9862	63.2861	63.5781	63.8747	64.1853	64.49	64.7858	65.0862	65.3921	65.6889	65.9817	66.2906	66.5896	66.8823	67.1783	67.4867	67.7758	68.0723	68.3751	68.6833	68.9749	69.2804	69.5778	69.8874	70.1867	70.4635	70.7886	71.0797	71.3818	71.6834	71.9798	72.2899	72.5887	72.8839	73.185	73.4914
44	D8	Cry_1	SYBR		60.261	60.4951	60.8923	61.1857	61.468	61.7924	62.085	62.3903	62.6919	62.9862	63.2861	63.5781	63.8747	64.1853	64.49	64.7858	65.0862	65.3921	65.6889	65.9817	66.2906	66.5896	66.8823	67.1783	67.4867	67.7758	68.0723	68.3751	68.6833	68.9749	69.2804	69.5778	69.8874	70.1867	70.4635	70.7886	71.0797	71.3818	71.6834	71.9798	72.2899	72.5887	72.8839	73.185	73.4914
45	D9	Cry_2	SYBR		60.258	60.4944	60.8939	61.1909	61.4619	61.7937	62.084	62.3896	62.6864	62.9874	63.2881	63.5799	63.8843	64.1888	64.4881	64.7826	65.0806	65.3879	65.6855	65.9828	66.2909	66.5946	66.8844	67.1804	67.4864	67.7759	68.074	68.376	68.6798	68.9787	69.2801	69.5781	69.8858	70.1865	70.4628	70.7873	71.0811	71.3836	71.6821	71.98	72.2842	72.5877	72.8831	73.1792	73.4918
46	D10	Cry_2	SYBR		60.258	60.4944	60.8939	61.1909	61.4619	61.7937	62.084	62.3896	62.6864	62.9874	63.2881	63.5799	63.8843	64.1888	64.4881	64.7826	65.0806	65.3879	65.6855	65.9828	66.2909	66.5946	66.8844	67.1804	67.4864	67.7759	68.074	68.376	68.6798	68.9787	69.2801	69.5781	69.8858	70.1865	70.4628	70.7873	71.0811	71.3836	71.6821	71.98	72.2842	72.5877	72.8831	73.1792	73.4918
47	D11	Snp42DE	SYBR		60.256	60.4923	60.8882	61.1844	61.4556	61.7896	62.0801	62.3814	62.68	62.9729	63.2794	63.5701	63.876	64.185	64.4863	64.7787	65.0826	65.392	65.6831	65.9767	66.2864	66.586	66.8747	67.1735	67.4793	67.7655	68.0713	68.3706	68.6687	68.9712	69.2733	69.5678	69.8799	70.1833	70.4555	70.7829	71.0747	71.3761	71.6765	71.974	72.2838	72.5844	72.8784	73.1783	73.4844
48	D12	Snp42DE	SYBR		60.256	60.4923	60.8882	61.1844	61.4556	61.7896	62.0801	62.3814	62.68	62.9729	63.2794	63.5701	63.876	64.185	64.4863	64.7787	65.0826	65.392	65.6831	65.9767	66.2864	66.586	66.8747	67.1735	67.4793	67.7655	68.0713	68.3706	68.6687	68.9712	69.2733	69.5678	69.8799	70.1833	70.4555	70.7829	71.0747	71.3761	71.6765	71.974	72.2838	72.5844	72.8784	73.1783	73.4844
49	E1	Cry_1	SYBR		60.2605	60.489	60.8977	61.1953	61.4702	61.7985	62.0886	62.3966	62.6925	62.9906	63.2932	63.5822	63.8846	64.1985	64.494	64.7849	65.0886	65.3921	65.693	65.9823	66.297	66.6011	66.8863	67.1839	67.4955	67.7786	68.0848	68.3788	68.6844	68.9867	69.2819	69.5792	69.8958	70.1881	70.463	70.789	71.0821	71.387	71.6859	71.9832	72.2949	72.5949	72.8942	73.1955	73.4937
51	E3	Cry_2	SYBR		60.2548	60.4905	60.8904	61.1865	61.4604	61.7967	62.0775	62.3833	62.6841	62.9742	63.2817	63.5665	63.8721	64.1832	64.4819	64.7778	65.0814	65.3867	65.6845	65.978	66.2884	66.5891	66.8809	67.1762	67.4833	67.7673	68.0751	68.3699	68.6719	68.9718	69.2808	69.5714	69.8845	70.1835	70.4597	70.7815	71.0754	71.3773	71.6795	71.973	72.2842	72.5843	72.878	73.1821	73.4861
52	E4	Cry_2	SYBR		60.2548	60.4905	60.8904	61.1865	61.4604	61.7967	62.0775	62.3833	62.6841	62.9742	63.2817	63.5665	63.8721	64.1832	64.4819	64.7778	65.0814	65.3867	65.6845	65.978	66.2884	66.5891	66.8809	67.1762	67.4833	67.7673	68.0751	68.3699	68.6719	68.9718	69.2808	69.5714	69.8845	70.1835	70.4597	70.7815	71.0754	71.3773	71.6795	71.973	72.2842	72.5843	72.878	73.1821	73.4861
54	E6	Snp42DE	SYBR		60.2631	60.491	60.8945	61.1881	61.4705	61.7934	62.0833	62.3901	62.6885	62.9856	63.2878	63.5735	63.8789	64.1889	64.4872	64.7813	65.0858	65.393	65.6859	65.9779	66.2931	66.591	66.8855	67.176	67.486	67.7764	68.0819	68.3742	68.6757	68.9798	69.2815	69.5754	69.8871	70.1909	70.4653	70.7835	71.0789	71.3806	71.6861	71.9762	72.2869	72.5908	72.8845	73.1867	73.4913
55	E7	Cry_1	SYBR		60.261	60.4951	60.8923	61.1857	61.468	61.7924	62.085	62.3903	62.6919	62.9862	63.2861	63.5781	63.8747	64.1853	64.49	64.7858	65.0862	65.3921	65.6889	65.9817	66.2906	66.5896	66.8823	67.1783	67.4867	67.7758	68.0723	68.3751	68.6833	68.9749	69.2804	69.5778	69.8874	70.1867	70.4635	70.7886	71.0797	71.3818	71.6834	71.9798	72.2899	72.5887	72.8839	73.185	73.4914
56	E8	Cry_1	SYBR		60.261	60.4951	60.8923	61.1857	61.468	61.7924	62.085	62.3903	62.6919	62.9862	63.2861	63.5781	63.8747	64.1853	64.49	64.7858	65.0862	65.3921	65.6889	65.9817	66.2906	66.5896	66.8823	67.1783	67.4867	67.7758	68.0723	68.3751	68.6833	68.9749	69.2804	69.5778	69.8874	70.1867	70.4635	70.7886	71.0797	71.3818	71.6834	71.9798	72.2899	72.5887	72.8839	73.185	73.4914
57	E9	Cry_2	SYBR		60.258	60.4944	60.8939	61.1909	61.4619	61.7937	62.084	62.3896	62.6864	62.9874	63.2881	63.5799	63.8843	64.1888	64.4881	64.7826	65.0806	65.3879	65.6855	65.9828	66.2909	66.5946	66.8844	67.1804	67.4864	67.7759	68.074	68.376	68.6798	68.9787	69.2801	69.5781	69.8858	70.1865	70.4628	70.7873	71.0811	71.3836	71.6821	71.98	72.2842	72.5877	72.8831	73.1792	73.4918
58	E10	Cry_2	SYBR		60.258	60.4944	60.8939	61.1909	61.4619	61.7937	62.084	62.3896	62.6864	62.9874	63.2881	63.5799	63.8843	64.1888	64.4881	64.7826	65.0806	65.3879	65.6855	65.9828	66.2909	66.5946	66.8844	67.1804	67.4864	67.7759	68.074	68.376	68.6798	68.9787	69.2801	69.5781	69.8858	70.1865	70.4628	70.7873	71.0811	71.3836	71.6821	71.98	72.2842	72.5877	72.8831	73.1792	73.4918
60	E12	Snp42DE	SYBR		60.256	60.4923	60.8882	61.1844	61.4556	61.7896	62.0801	62.3814	62.68	62.9729	63.2794	63.5701	63.876	64.185	64.4863	64.7787	65.0826	65.392	65.6831	65.9767	66.2864	66.586	66.8747	67.1735	67.4793	67.7655	68.0713	68.3706	68.6687	68.9712	69.2733	69.5678	69.8799	70.1833	70.4555	70.7829	71.0747	71.3761	71.6765	71.974	72.2838	72.5844	72.8784	73.1783	73.4844
61	F1	EF1	SYBR		60.2605	60.489	60.8977	61.1953	61.4702	61.7985	62.0886	62.3966	62.6925	62.9906	63.2932	63.5822	63.8846	64.1985	64.494	64.7849	65.0886	65.3921	65.693	65.9823	66.297	66.6011	66.8863	67.1839	67.4955	67.7786	68.0848	68.3788	68.6844	68.9867	69.2819	69.5792	69.8958	70.1881	70.463	70.789	71.0821	71.387	71.6859	71.9832	72.2949	72.5949	72.8942	73.1955	73.4937
62	F2	EF1	SYBR		60.2605	60.489	60.8977	61.1953	61.4702	61.7985	62.0886	62.3966	62.6925	62.9906	63.2932	63.5822	63.8846	64.1985	64.494	64.7849	65.0886	65.3921	65.693	65.9823	66.297	66.6011	66.8863	67.1839	67.4955	67.7786	68.0848	68.3788	68.6844	68.9867	69.2819	69.5792	69.8958	70.1881	70.463	70.789	71.0821	71.387	71.6859	71.9832	72.2949	72.5949	72.8942	73.1955	73.4937
65	F5	Hsp70Bbb	SYBR		60.2631	60.491	60.8945	61.1881	61.4705	61.7934	62.0833	62.3901	62.6885	62.9856	63.2878	63.5735	63.8789	64.1889	64.4872	64.7813	65.0858	65.393	65.6859	65.9779	66.2931	66.591	66.8855	67.176	67.486	67.7764	68.0819	68.3742	68.6757	68.9798	69.2815	69.5754	69.8871	70.1909	70.4653	70.7835	71.0789	71.3806	71.6861	71.9762	72.2869	72.5908	72.8845	73.1867	73.4913
66	F6	Hsp70Bbb	SYBR		60.2631	60.491	60.8945	61.1881	61.4705	61.7934	62.0833	62.3901	62.6885	62.9856	63.2878	63.5735	63.8789	64.1889	64.4872	64.7813	65.0858	65.393	65.6859	65.9779	66.2931	66.591	66.8855	67.176	67.486	67.7764	68.0819	68.3742	68.6757	68.9798	69.2815	69.5754	69.8871	70.1909	70.4653	70.7835	71.0789	71.3806	71.6861	71.9762	72.2869	72.5908	72.8845	73.1867	73.4913
67	F7	EF1	SYBR		60.261	60.4951	60.8923	61.1857	61.468	61.7924	62.085	62.3903	62.6919	62.9862	63.2861	63.5781	63.8747	64.1853	64.49	64.7858	65.0862	65.3921	65.6889	65.9817	66.2906	66.5896	66.8823	67.1783	67.4867	67.7758	68.0723	68.3751	68.6833	68.9749	69.2804	69.5778	69.8874	70.1867	70.4635	70.7886	71.0797	71.3818	71.6834	71.9798	72.2899	72.5887	72.8839	73.185	73.4914
68	F8	EF1	SYBR		60.261	60.4951	60.8923	61.1857	61.468	61.7924	62.085	62.3903	62.6919	62.9862	63.2861	63.5781	63.8747	64.1853	64.49	64.7858	65.0862	65.3921	65.6889	65.9817	66.2906	66.5896	66.8823	67.1783	67.4867	67.7758	68.0723	68.3751	68.6833	68.9749	69.2804	69.5778	69.8874	70.1867	70.4635	70.7886	71.0797	71.3818	71.6834	71.9798	72.2899	72.5887	72.8839	73.185	73.4914
71	F11	Hsp70Bbb	SYBR		60.256	60.4923	60.8882	61.1844	61.4556	61.7896	62.0801	62.3814	62.68	62.9729	63.2794	63.5701	63.876	64.185	64.4863	64.7787	65.0826	65.392	65.6831	65.9767	66.2864	66.586	66.8747	67.1735	67.4793	67.7655	68.0713	68.3706	68.6687	68.9712	69.2733	69.5678	69.8799	70.1833	70.4555	70.7829	71.0747	71.3761	71.6765	71.974	72.2838	72.5844	72.8784	73.1783	73.4844
72	F12	Hsp70Bbb	SYBR		60.256	60.4923	60.8882	61.1844	61.4556	61.7896	62.0801	62.3814	62.68	62.9729	63.2794	63.5701	63.876	64.185	64.4863	64.7787	65.0826	65.392	65.6831	65.9767	66.2864	66.586	66.8747	67.1735	67.4793	67.7655	68.0713	68.3706	68.6687	68.9712	69.2733	69.5678	69.8799	70.1833	70.4555	70.7829	71.0747	71.3761	71.6765	71.974	72.2838	72.5844	72.8784	73.1783	73.4844
73	G1	EF1	SYBR		60.2605	60.489	60.8977	61.1953	61.4702	61.7985	62.0886	62.3966	62.6925	62.9906	63.2932	63.5822	63.8846	64.1985	64.494	64.7849	65.0886	65.3921	65.693	65.9823	66.297	66.6011	66.8863	67.1839	67.4955	67.7786	68.0848	68.3788	68.6844	68.9867	69.2819	69.5792	69.8958	70.1881	70.463	70.789	71.0821	71.387	71.6859	71.9832	72.2949	72.5949	72.8942	73.1955	73.4937
74	G2	EF1	SYBR		60.2605	60.489	60.8977	61.1953	61.4702	61.7985	62.0886	62.3966	62.6925	62.9906	63.2932	63.5822	63.8846	64.1985	64.494	64.7849	65.0886	65.3921	65.693	65.9823	66.297	66.6011	66.8863	67.1839	67.4955	67.7786	68.0848	68.3788	68.6844	68.9867	69.2819	69.5792	69.8958	70.1881	70.463	70.789	71.0821	71.387	71.6859	71.9832	72.2949	72.5949	72.8942	73.1955	73.4937
77	G5	Hsp70Bbb	SYBR		60.2631	60.491	60.8945	61.1881	61.4705	61.7934	62.0833	62.3901	62.6885	62.9856	63.2878	63.5735	63.8789	64.1889	64.4872	64.7813	65.0858	65.393	65.6859	65.9779	66.2931	66.591	66.8855	67.176	67.486	67.7764	68.0819	68.3742	68.6757	68.9798	69.2815	69.5754	69.8871	70.1909	70.4653	70.7835	71.0789	71.3806	71.6861	71.9762	72.2869	72.5908	72.8845	73.1867	73.4913
79	G7	EF1	SYBR		60.261	60.4951	60.8923	61.1857	61.468	61.7924	62.085	62.3903	62.6919	62.9862	63.2861	63.5781	63.8747	64.1853	64.49	64.7858	65.0862	65.3921	65.6889	65.9817	66.2906	66.5896	66.8823	67.1783	67.4867	67.7758	68.0723	68.3751	68.6833	68.9749	69.2804	69.5778	69.8874	70.1867	70.4635	70.7886	71.0797	71.3818	71.6834	71.9798	72.2899	72.5887	72.8839	73.185	73.4914
80	G8	EF1	SYBR		60.261	60.4951	60.8923	61.1857	61.468	61.7924	62.085	62.3903	62.6919	62.9862	63.2861	63.5781	63.8747	64.1853	64.49	64.7858	65.0862	65.3921	65.6889	65.9817	66.2906	66.5896	66.8823	67.1783	67.4867	67.7758	68.0723	68.3751	68.6833	68.9749	69.2804	69.5778	69.8874	70.1867	70.4635	70.7886	71.0797	71.3818	71.6834	71.9798	72.2899	72.5887	72.8839	73.185	73.4914
83	G11	Hsp70Bbb	SYBR		60.256	60.4923	60.8882	61.1844	61.4556	61.7896	62.0801	62.3814	62.68	62.9729	63.2794	63.5701	63.876	64.185	64.4863	64.7787	65.0826	65.392	65.6831	65.9767	66.2864	66.586	66.8747	67.1735	67.4793	67.7655	68.0713	68.3706	68.6687	68.9712	69.2733	69.5678	69.8799	70.1833	70.4555	70.7829	71.0747	71.3761	71.6765	71.974	72.2838	72.5844	72.8784	73.1783	73.4844
[truncated: 72 more columns]

## Sheet: Melt Region Normalized Data
Block Type	96well
Chemistry	SYBR_GREEN
Experiment File Name	C:\Applied Biosystems\StepOne Software v2.3\experiments\31-05-24_CS_agn_different_primers_2024.eds
Experiment Run End Time	2008-04-04 06:10:48 AM MSD
Instrument Type	steponeplus
Passive Reference
Well	Well Location	Target	Reporter Dye	Zone	Reading 1	Reading 2	Reading 3	Reading 4	Reading 5	Reading 6	Reading 7	Reading 8	Reading 9	Reading 10	Reading 11	Reading 12	Reading 13	Reading 14	Reading 15	Reading 16	Reading 17	Reading 18	Reading 19	Reading 20	Reading 21	Reading 22	Reading 23	Reading 24	Reading 25	Reading 26	Reading 27	Reading 28	Reading 29	Reading 30	Reading 31	Reading 32	Reading 33	Reading 34	Reading 35	Reading 36	Reading 37	Reading 38	Reading 39	Reading 40	Reading 41	Reading 42	Reading 43	Reading 44	Reading 45
13	B1	prosalpha1	SYBR		114375	114001	114961	115082	115590	116126	116511	116621	117369	117413	117850	118318	118863	118886	119262	120262	120800	121223	121138	120889	120845	120604	119413	118711	117555	117326	115993	114502	113325	111857	110453	109062	107528	105730	105095	103661	102452	101071	99781	98609	97103.8	95790.2	94620.2	93603.3	92239.5
14	B2	prosalpha1	SYBR		107921	108263	108638	109005	109264	109599	109590	109954	110063	110340	110518	110851	111216	111629	112116	112748	113351	113743	113608	113036	112356	111385	110598	109695	108856	107920	106865	105578	103988	102738	101476	100090	98604.3	97474.6	96059.5	94654	93403.5	92275	90875.3	89815.8	88503.3	87120.2	85989	84922.2	83760.4
17	B5	rpl32	SYBR		131038	131151	131430	132090	132378	132599	132182	133061	133354	133038	133564	133904	133637	134555	135020	135522	135994	135819	136357	135646	134207	133547	132915	131730	130106	128575	127995	126015	124888	123472	121817	120509	118749	117154	115718	114360	113780	111749	110149	109467	108214	106156	105492	104205	102484
18	B6	rpl32	SYBR		131905	132692	133400	133788	134467	134722	135552	135947	136577	137257	137767	138677	139421	140021	140233	139982	139518	138898	138139	137233	136298	134635	133225	131609	130093	128603	127238	125761	124119	122775	121186	119694	118382	116808	115509	114071	112725	111425	110099	108734	107464	106123	104799	103584	102307
19	B7	prosalpha1	SYBR		123770	123797	124010	124149	123873	124560	125282	124540	124673	124720	124509	125172	124976	125961	126485	126774	126865	127389	126348	125747	124384	122909	121864	121225	119599	118069	116261	114679	113460	111821	109964	108686	107339	105946	104133	102668	101427	100163	98575.1	96983.1	95924.5	95028.5	93264.3	91743	90122.9
20	B8	prosalpha1	SYBR		123063	123740	123530	123788	124241	124908	125261	125414	125741	126343	126208	126798	127319	127823	128362	127824	127223	126517	125510	124470	123850	122163	120696	119605	117900	116310	114406	112823	111340	109766	108328	106973	105473	103857	102535	101004	99547.9	98637	96927.3	95733.5	94507	92888.6	91781.2	90117.8	89131.1
23	B11	rpl32	SYBR		102378	102712	103058	103411	103317	103193	103572	103428	103567	103502	103357	103455	103604	103960	104055	104152	104687	105542	106326	106859	108094	108143	108434	107998	107625	107316	106692	106180	105173	104178	102958	101722	100639	99455.9	98553	97130.7	96117.6	94913.3	93946.4	92820.2	91714	90581.5	89510.7	88530.4	87366.8
24	B12	rpl32	SYBR		85676.7	85777.1	86115.4	86428.1	86645.2	86816.2	87047.8	87038.3	87097.3	87232.9	87344.9	87410.5	87711	87890.1	88165.9	88723.4	89098.5	89823.8	90339.8	90984.2	91898.8	92551.2	92858.9	92682.2	92459.1	91935	91794.3	91224.3	90827.9	90631	89799.3	88874	87872.2	86995.5	86017.7	85165.5	84153.4	83167.8	82113.2	81386.2	80161.9	79279.2	78384.8	77405.5	76498.1
26	C2	prosalpha1	SYBR		119742	120118	120283	120169	120334	120152	120917	120401	120449	119780	119646	119671	119846	119909	120497	120265	120456	121015	121408	121700	121628	120836	119958	119086	117913	117077	115915	114978	113980	111986	110693	108898	107782	105837	104575	102844	101528	100210	98982.2	97225.4	96034.4	94553.5	93232.1	91848.6	90478.3
29	C5	rpl32	SYBR		111728	112317	112524	112838	112998	113698	114069	113486	113652	114306	114200	114461	114996	115082	116032	116286	116758	117809	118068	118090	117952	117055	116291	115595	114936	114145	112329	111345	110007	108737	107474	106042	105202	103910	102709	101376	99723.2	99054.3	97816.5	96257.4	95185	94540.6	92916.8	91841.6	90913.7
30	C6	rpl32	SYBR		118489	118878	119094	119296	119226	119057	119157	118987	118901	118804	118555	118622	118497	118151	118197	118245	118282	118284	117880	117397	117206	116382	115252	113978	112863	111671	110328	109039	107559	106495	105074	103692	102602	101237	99990.1	98897.4	97404.1	96518.6	95221.5	94042.5	92706.2	91619.4	90532	89373.5	88339.5
31	C7	prosalpha1	SYBR		110924	110960	110909	111046	110744	110737	111000	110401	110306	109861	109569	109794	109641	109707	110111	110121	110479	110816	110306	109710	108676	107682	106656	105853	104701	103562	102156	100666	99394.2	97720	96408.3	95009	93694.2	92568.3	91095.2	89917	88663.8	87597.6	85980.8	84922.4	83712.9	82886.1	81261.6	79983.1	78732.5
32	C8	prosalpha1	SYBR		129748	130250	130403	130954	131067	131516	131634	131860	131900	132068	131972	132175	132358	132586	133239	133509	133812	133855	133160	132094	131413	129964	128821	127548	126243	124667	122865	121052	119337	117809	116212	114616	113001	111304	109949	108234	106508	105278	103607	102125	100768	99124.1	97899.2	96347.6	95097.5
35	C11	rpl32	SYBR		81262.9	81120.5	81182.6	81215.7	81408.1	81446.8	81334.5	81748.7	81542.7	81922.2	81656.5	81934.1	82008.5	81781.8	82450.8	82871.8	83361.8	83714.8	84673.6	85524.2	85910.2	86377.6	86331.1	86382.5	86296.8	85611.6	85424.2	85196.2	84621.3	83500.5	82577.3	81327.8	80711.3	79782.7	78867	77838.2	77117.7	76159.1	74749.3	74095.9	73542	72693.2	71603	70799.4	69819.2
36	C12	rpl32	SYBR		93946.8	93818	93996.4	94022.1	93908.8	94032.7	93882.8	93766.1	93577.6	93436.8	93230.3	93108.2	93028	92722.1	92570.2	92863.5	92999.4	92977.1	92924.3	93143.4	93590.4	93790.5	94436.6	94731.2	95222.1	95457.8	95223.4	94928.7	94240.3	93866.7	93216.8	92656.6	92050.5	91394	90549.1	89333	88251.8	87177.3	86018.4	85146.9	83992.5	83153.7	82099	81321.1	80082.7
37	D1	Cry_1	SYBR		100526	100769	100851	100890	100589	100645	100749	100899	100157	99972	99948.1	99734.2	99462.1	99433.6	99622.9	99126.3	99153.7	99306.2	99383.3	99432.2	99430.7	99283	99875.7	100137	100021	99657	99228.3	98625.2	97525.3	97033.7	96174.1	95273.5	94451.9	93279.4	92255.7	91132.4	89715	88950.3	87355.9	86316.5	85521.5	84143.3	82942.4	81626.6	80656.9
38	D2	Cry_1	SYBR		109268	109570	109253	109108	108976	109113	108764	108493	108277	108052	107901	107581	107464	107203	106776	106964	106921	107115	106981	107135	107324	107687	107640	107346	106360	105503	104567	103668	102249	101174	99958.2	98728	97056.4	95832.5	94615	93541.1	92180.2	90981.4	89513.5	88471	87255.6	86015	84827.4	83464.1	82357
39	D3	Cry_2	SYBR		101464	101978	102319	102368	102112	102324	102165	102088	101685	101307	100869	100407	99915.4	99646.6	99088.3	98885.1	98582.2	98398.8	98300.5	97896.7	97411.6	96904.3	96212.6	95226.2	94337.1	93262.3	92406	91523.5	90306.6	89009.1	87764.4	86834.6	85634.6	84253.6	83105.5	82039.1	80992.9	79914.6	78792.2	77647.8	76745.5	75686.2	74392.3	73404	72486.2
40	D4	Cry_2	SYBR		112974	113496	114242	115030	115835	115427	115865	116869	117108	116821	116741	117320	117192	117636	116991	117807	117800	117351	117006	115572	114493	113673	112724	111703	110623	109426	108038	106334	104761	103784	102662	101086	99446.1	98148.5	97033.2	96119.4	94540.5	93195.6	91741.1	91430.9	89911.5	88784.2	87555.9	86465.7	85532.6
41	D5	Snp42DE	SYBR		118812	120654	121335	120267	120394	119526	121179	120089	120059	120501	119134	118802	119505	117973	117060	117779	117610	119254	117873	117748	118437	116021	115029	114460	114449	113195	110655	110545	107345	106347	105049	103296	102890	101794	100383	99055.8	96238.1	95929.2	95164.3	92724.5	91428	90930.9	89115.8	87257.8	87107.3
42	D6	Snp42DE	SYBR		125418	126286	127210	127582	128146	128701	129332	129482	129962	130327	130700	131167	131455	131786	132510	132663	133060	132896	131979	131074	129784	128222	126994	125624	124313	122281	120735	119202	117395	115723	113891	112396	110960	109178	107724	106223	104500	103308	101675	100151	98604.8	97220.4	95932.4	94489.8	93120
43	D7	Cry_1	SYBR		128251	129017	129768	130767	131051	132186	133009	133596	134164	135144	135451	136369	136908	137243	136957	136258	135923	135165	134055	133103	131501	129897	128095	126746	125078	123645	121736	120450	119035	117335	115728	114187	112729	111424	109820	108197	106935	105679	104231	102624	101287	100043	98748.7	97295.8	95709.9
44	D8	Cry_1	SYBR		128748	129379	129874	130198	130736	131327	131284	131450	131645	131666	132052	132066	131985	132256	132520	132874	133095	133217	132794	132510	131657	130412	129428	128159	126655	125019	123506	121990	120301	118942	117423	116013	114693	113200	111723	110270	108551	107470	106219	104630	103140	101857	100658	99238.9	97865.4
45	D9	Cry_2	SYBR		115979	116196	116761	116866	117061	116743	116985	116980	117169	116802	116529	116686	116965	116492	116831	116948	117192	117234	116397	115911	115125	114231	113072	112408	111302	109685	108611	106889	105977	104329	103256	101764	100548	99259.9	97856.6	96713.7	95309.3	93812.4	92884.6	91824.6	90254.2	88985.8	87970.9	86672	85737
46	D10	Cry_2	SYBR		107942	108006	108098	108298	108225	108016	108033	107836	107658	107475	107308	107419	107369	107696	107526	107791	107934	107902	107654	107487	107067	106319	105664	105068	104269	103174	102041	100805	99467.3	98337.2	97174.6	95955.4	94834.6	93700.6	92551.2	91470.4	90292	89157.6	88074.5	86900	85945.8	84659.9	83719.9	82637.4	81628.5
47	D11	Snp42DE	SYBR		100524	100771	101009	101158	101755	101809	101438	101612	101249	101605	101342	101280	101042	100768	101344	101435	101832	101829	102407	102992	103114	103542	103211	103157	102698	101620	101127	100486	99479.1	98051.1	96911.6	95680	94716.9	93488.6	92034.3	91112.4	90071.5	88849	87515	86435.3	85604.2	84625.7	83397.8	82135.4	81019.4
48	D12	Snp42DE	SYBR		92403.5	92551.8	93058.5	93430.2	93855	93827.1	93707.1	93796.1	93660.2	93537.9	93380.8	93416.9	93136	93058.2	92898.2	92822.9	92840.8	92744.4	92751.7	92889.4	93278.7	93205.3	93362.3	93072.6	92817.7	92080.9	91342.5	90804.4	90016.2	89540.5	88584.7	87350.5	86374	85349.5	84287.3	83154.4	81853.5	80955.9	79963.1	78823.1	77669.2	76721.8	75809.2	74816.3	73638.2
49	E1	Cry_1	SYBR		112984	113528	113864	114185	114330	114392	114605	114718	114426	114516	114606	114476	114474	114883	114930	114772	115396	115274	115906	115580	115744	115503	115608	114742	113862	112610	111278	110392	108754	107756	106599	105622	104377	103029	101884	100731	99682.2	98505.2	97217.2	95859.2	95142.5	93478.4	92487.7	91384.8	90211.5
51	E3	Cry_2	SYBR		106974	107757	108520	108879	109094	110162	110560	111207	111264	111573	112021	112167	112491	112820	112936	113590	114197	114586	114648	114392	113579	113000	112143	111330	110420	109684	108527	107283	106249	104766	103527	102636	101613	100226	98827.2	97706.7	96723.9	95423.5	94408.6	93059.5	92255.9	91215.4	89367	88524.8	87449
52	E4	Cry_2	SYBR		110206	110710	110915	111245	111545	111486	111507	111464	111468	111442	111119	111136	110908	110818	110646	110603	110666	110824	110862	110836	110667	110421	110026	109133	108445	107561	106536	105419	104288	103083	102089	100540	99124.4	97945.4	96820.9	95775.8	94447.9	93355.7	92034.3	91343.5	90120.9	89001.7	87779.5	86964.6	85942.4
54	E6	Snp42DE	SYBR		124386	125115	125631	126068	126573	127182	127655	127927	127831	127680	128285	128397	128260	128491	128419	128385	128692	128636	128728	128349	127354	126370	125483	124574	123327	121687	120167	118627	117282	115653	114077	112814	111448	109710	108435	107065	105423	104225	102792	101307	100213	98784.6	97261.2	95808	94526.1
55	E7	Cry_1	SYBR		123936	124174	124037	124144	124193	124429	124085	124108	123898	123867	123572	123483	123459	123206	122650	122999	123308	123408	123126	122788	121985	120841	119571	118194	117105	115873	114523	113245	112182	110670	109391	108188	106544	105592	104469	103104	101989	100529	99475.6	98346.5	96968.3	95682.4	94651.4	93515.9	92302.9
56	E8	Cry_1	SYBR		118096	118425	118639	119008	118892	119304	119432	119143	119208	119413	119606	119709	119691	120033	120350	120819	121371	121443	121222	120645	120159	118829	118143	117299	116293	114663	113110	111493	110234	108599	106842	105719	104496	103015	101628	100363	98686	97606.2	96502.8	95085.8	93658.2	92502.9	91361.7	90072.6	88973.6
57	E9	Cry_2	SYBR		104134	104133	104345	104314	104285	103967	103918	103681	103619	103175	102944	102804	102578	102107	102148	102220	102446	102892	103018	103397	103638	103440	102939	102322	101716	100535	99686.1	98323.6	97361.7	96242	94997.8	93745	92467.9	91394.2	90174.4	89214.2	87943.6	86801.2	85788.4	84673.5	83321.5	82159.1	81087.3	79998.8	79251.1
58	E10	Cry_2	SYBR		105761	105862	105992	106109	106067	105912	106006	105656	105490	105472	105491	105425	105119	105590	105252	105555	105848	105904	106719	107295	107333	106860	106025	105736	105360	104367	103558	102635	101260	100045	98827.7	97626.6	96175.5	95121.2	94151.8	92774.5	91587.7	90181.5	89165.7	87957.4	86914.8	85750.5	84674.5	83412.7	82437
60	E12	Snp42DE	SYBR		81845.5	82717.9	83523.6	84200.8	84653.8	85584.3	85997.6	86338.1	86900.1	87127.4	87451.9	87970.5	87691.5	88073.4	88483.5	88399.5	88459.6	88743.7	89006.2	89278.6	89791.8	90031.7	90382	91149.9	91589.6	92067.1	92026.7	92025.4	91622.2	91625.8	90793.5	90479.6	90165.7	89316.5	88549.5	87428	86610.3	85667.7	85137.1	83473.6	82572.4	81538.4	80808.1	79907.5	79095.5
61	F1	EF1	SYBR		102522	102675	102642	102667	102745	102493	102315	102139	101642	101467	101226	100650	100294	100376	99983.5	99668.3	99588.6	99040.5	99242.5	98856.6	98690.8	98672	98999	98915.8	99267.4	99121.7	99172.1	99403.9	99090.1	98635.9	98375.2	97846.7	96980.2	96364.5	95542	94665	93848.7	92786	91805.8	90602.7	89861.9	88567.8	87673.6	86672.8	85547.5
62	F2	EF1	SYBR		114106	114330	114099	114415	114944	115379	115697	115593	116043	115614	115705	116206	116419	116767	117099	117692	118292	119026	119187	119008	118315	118058	117166	116570	115773	114767	113701	112056	110267	109420	108425	107518	105749	104463	103388	102233	101488	99645.8	98693.3	97963.9	96386	95207.4	94024.9	93116.8	91773.7
65	F5	Hsp70Bbb	SYBR		93426.4	93234.7	93542.6	94588.7	94608.9	95389	94785.2	95707.7	95889.9	95426.8	96421.2	96722.2	96142.5	97466	98515.7	98568.6	99030.4	98067.7	98762.6	98476.6	97386	97558.5	96886.2	95633.5	93721.8	92322	92247.9	90385.9	90411.3	89024.6	87611.7	86746.2	85088.8	83860.1	82539.2	81438	81531.4	79813.2	78472	78143.5	77269.2	75588.5	75061.8	74263.6	72585.3
66	F6	Hsp70Bbb	SYBR		108829	109618	110332	110618	110800	110954	111113	110916	110608	110710	110773	110751	110602	110352	110422	110411	110227	110561	110689	110459	109871	108872	108022	107139	106175	104653	103488	102229	100785	99694	98280.5	96853.6	95862.3	94380.4	93373	92092.9	90602.3	89474.5	88338.8	87075.3	86032.8	84944	83698.2	82537.8	81150.4
67	F7	EF1	SYBR		136340	136843	137043	137676	138313	138248	138828	139380	139435	139961	140499	140392	141044	141197	141666	142583	143364	143742	144297	143710	143029	142246	141216	140055	139122	137239	136653	135260	133575	132003	130871	129148	127643	126265	124713	123411	122079	120511	119257	118018	116400	114833	113523	112182	111141
68	F8	EF1	SYBR		108824	108889	109062	109052	109323	109443	109094	109050	108865	108933	108812	108755	108466	108643	108574	108832	109199	109486	109859	110067	110672	110677	110358	109857	109043	108237	107546	106579	105201	104093	102435	101504	100077	98892	97640.2	96585.3	94951	93882.6	92884.9	91757.4	90401.4	89313	88279.6	87145.8	86123.1
71	F11	Hsp70Bbb	SYBR		55472.6	55687	56077	56240.5	56486	56827.4	56739.4	56828.9	56883.6	57049.4	57286.8	57455.7	57429.3	57303.3	57481.8	57904	58131.4	58486.8	58561.5	59029	59521.3	60321.6	60709.8	61439.6	61875.2	61952.6	61864.4	61646.7	61783.2	61676.2	61391.4	60838.3	60132	59455.6	58688.2	58285.2	57397.5	56672.5	56060.2	55484.5	54612.3	53952.6	53345.9	52622	51996.5
72	F12	Hsp70Bbb	SYBR		72295.3	72346.3	72583.1	72342.9	72593	72701.9	72716	72801.1	72694.7	72729.4	72515.9	72742.2	72438.9	72067.1	72441.8	72160.8	71835.9	71866.9	71892.6	71733.3	72136.8	72205	72280.1	72736.3	72943.5	73324.2	73446.6	73734.8	74144.6	74667.2	74279.7	74058.4	73829.6	73363.9	73269.1	72674	72456.4	71688.6	70853.6	69964.7	69368	68246.9	67820.1	66996.6	66396.8
73	G1	EF1	SYBR		98718.6	99320.1	99529.2	99785.3	99959.5	99866.3	99798.9	99767.8	99893.9	99706.8	99372.1	99301.6	99083.3	98918.3	98779.6	98828.2	98541	98772	98659.1	98717.7	98825.8	98986.9	98913.9	99021.9	99022.7	98797.4	98351.2	97862.1	97302.5	96574.3	96058.7	95100.7	94469.8	93491.7	92532.2	91485.8	90445.4	89403	88464.8	87472	86265.7	85451.7	84277.8	83450.3	82468.2
74	G2	EF1	SYBR		100003	100435	100149	99771.1	99003.6	98702.1	98353.7	98186.8	97681.9	97302.7	96720.9	96504.5	95966.6	95539.9	95720.4	95128.9	94890.2	94739.8	94915.2	94504.3	94754.6	94610.8	94533.4	94374.5	93752.4	93065.7	92392.2	91796.5	91046.5	89875.3	88756.3	88012.7	87102.4	86184.6	85232.3	83929.8	83082.4	82131.3	81056.1	79958.6	78985.3	78197.2	77450.2	76368.5	75330.9
77	G5	Hsp70Bbb	SYBR		100823	101437	101555	101360	101457	101098	101634	100844	100599	101141	100445	99855.8	100653	99746.6	99298	99609.9	99420.8	100458	99958.9	99975.1	100668	100363	100220	100041	100199	99698.1	98070.4	97760.5	96091.4	95196.2	94405.4	92871.6	92297.1	91308.8	90400.8	89142.9	87150.5	86737	85818	84170.8	83032.9	82583.3	80946.2	79696.8	79297.3
79	G7	EF1	SYBR		123105	123011	123327	123570	123443	123880	124393	123625	123455	123315	122908	123347	123099	123815	124191	124156	124238	125198	124793	124429	123818	122346	121531	121023	119574	118122	116489	115102	113865	112454	110764	109751	108576	107348	105536	104380	103085	101810	100569	99021.7	98142.5	97515	95737.2	94294.5	92852.4
80	G8	EF1	SYBR		109394	109601	109636	109616	109926	109964	109858	109733	109633	109653	109445	109444	109614	109607	109706	109835	110230	110678	110910	111423	111998	112534	112377	111953	111268	110619	110052	109129	108199	106945	105716	104701	103359	102087	100893	99980.7	98623.1	97577.6	96224.1	95405.2	94240.4	93004.8	91821.1	90894.6	89731.5
83	G11	Hsp70Bbb	SYBR		21642.7	21846.1	22262.3	22469.6	22656.1	22725	23021.2	23140.9	23495.7	23595.9	23959.8	24216.4	24320.7	24701.3	24941.3	25228.5	25593.4	26141.6	26503.6	26913.8	27594.2	28253.4	29013.2	29644.9	30029.2	30295.8	30437.2	30386.5	30431.6	30548.7	30399.8	30149.2	29819.8	29491.8	29076.1	28798.7	28336.1	28064	27793.6	27253.3	26790.8	26500.5	26210.6	25854.1	25581.5
[truncated: 72 more columns]

## Sheet: Melt Region Derivative Data
Block Type	96well
Chemistry	SYBR_GREEN
Experiment File Name	C:\Applied Biosystems\StepOne Software v2.3\experiments\31-05-24_CS_agn_different_primers_2024.eds
Experiment Run End Time	2008-04-04 06:10:48 AM MSD
Instrument Type	steponeplus
Passive Reference
Well	Well Location	Target	Reporter Dye	Zone	Reading 1	Reading 2	Reading 3	Reading 4	Reading 5	Reading 6	Reading 7	Reading 8	Reading 9	Reading 10	Reading 11	Reading 12	Reading 13	Reading 14	Reading 15	Reading 16	Reading 17	Reading 18	Reading 19	Reading 20	Reading 21	Reading 22	Reading 23	Reading 24	Reading 25	Reading 26	Reading 27	Reading 28	Reading 29	Reading 30	Reading 31	Reading 32	Reading 33	Reading 34	Reading 35	Reading 36	Reading 37	Reading 38	Reading 39	Reading 40	Reading 41	Reading 42	Reading 43	Reading 44	Reading 45
13	B1	prosalpha1	SYBR		-3280.16	-3313.6	-3346.09	-3364.58	-3361.46	-3338.04	-3304.43	-3275.34	-3264.78	-3281.36	-3324.2	-3378.6	-3410.53	-3364.21	-3168.43	-2754.27	-2078.42	-1140.61	14.3884	1310.21	2659.98	3986.7	5237.16	6386.83	7434.11	8386.57	9245.24	9996.61	10615.9	11077.5	11367	11490	11474.3	11366.4	11220.4	11082.9	10980.5	10916.7	10879.2	10852.8	10830.6	10818.1	10826.7	10864.6	10928.9
14	B2	prosalpha1	SYBR		-2719.42	-2695.94	-2627.96	-2518.55	-2387.13	-2264.98	-2186.13	-2177.68	-2253.45	-2409.32	-2620.28	-2837.05	-2985.32	-2971.57	-2699.65	-2097.64	-1145.8	106.581	1547.91	3035.12	4436.87	5670.3	6714.93	7599.75	8373.53	9073.93	9711.27	10270.8	10728.4	11067.1	11286	11398.4	11424.4	11384.7	11298	11181.4	11051.7	10923.5	10807.8	10709.7	10630.9	10572.8	10538.9	10534.1	10562.1
17	B5	rpl32	SYBR		-2317.96	-2331.1	-2310.98	-2251.65	-2163.12	-2068.19	-1994.13	-1964.4	-1993.83	-2085.39	-2224.36	-2369.99	-2451.9	-2377.57	-2053.25	-1411.56	-435.741	829.865	2288.85	3818.19	5299.94	6646.01	7807.6	8770.77	9545.99	10159.1	10643.1	11029.9	11340.3	11579.4	11737.4	11799.8	11760.8	11633.2	11448.3	11244.8	11054.3	10892	10756.6	10637.9	10526.5	10420.3	10327.3	10262.7	10240.8
18	B6	rpl32	SYBR		-2869.35	-3134.96	-3466.2	-3813.28	-4137.12	-4417.32	-4645	-4806.93	-4870.71	-4779.66	-4461.58	-3849.78	-2908.52	-1651.3	-141.909	1523.17	3241.85	4928.37	6520.32	7972.21	9245.6	10306.3	11132.1	11722	12101.4	12315.1	12413.3	12437.9	12416	12360.8	12277.4	12168.8	12039	11894	11741.3	11589.1	11444.8	11314.2	11200.4	11103.3	11020.7	10949.7	10887.3	10831.1	10778.7
19	B7	prosalpha1	SYBR		-1539.67	-1524.13	-1495.59	-1443.26	-1358.88	-1249.66	-1148.16	-1108.13	-1181.51	-1386.58	-1683.45	-1971.21	-2107.86	-1947.05	-1377.72	-357.333	1072.36	2791.26	4630.47	6418.46	8026.67	9395.18	10526.8	11455.8	12214	12814	13254.6	13537.2	13677.9	13707.6	13662.7	13574.9	13464.3	13338.3	13197	13039.7	12872	12707.5	12565	12462.3	12407	12390.8	12390.5	12380.1	12346.1
20	B8	prosalpha1	SYBR		-1274.09	-1527.88	-1881.83	-2273.39	-2632.47	-2907.83	-3081.15	-3160.42	-3156.17	-3055.05	-2805.48	-2327.66	-1544.29	-420.105	1012.69	2657.62	4385.05	6074.27	7644.26	9059.8	10317.2	11422.2	12374.4	13161.2	13763.2	14165.4	14369.3	14400.5	14305.5	14139.3	13948.7	13760.3	13579.3	13398.7	13212.3	13024	12848.6	12704.5	12604.1	12548.5	12527.8	12526	12528.1	12523.9	12510
23	B11	rpl32	SYBR		-1486.28	-1436.67	-1318.9	-1143.63	-937.932	-736.02	-570.415	-467.191	-446.081	-521.183	-700.931	-987.109	-1374.15	-1846	-2370.18	-2890.18	-3323.27	-3570.97	-3542.17	-3181.04	-2487.29	-1517.6	-366.919	861.708	2084.44	3248.65	4327.4	5304.5	6162.44	6880.57	7442.89	7847.34	8108.89	8255.14	8317.4	8323.65	8295.31	8247.86	8191.25	8130.67	8066.76	7997.95	7923.82	7847.91	7778.29
24	B12	rpl32	SYBR		-1872.18	-1843.04	-1767.16	-1645.14	-1490.17	-1326.38	-1183.55	-1090.99	-1071.88	-1140.42	-1301.36	-1550.94	-1877.4	-2260.72	-2671.26	-3067.85	-3397.47	-3597.71	-3604.83	-3368.49	-2869.6	-2134.03	-1231.91	-259.192	692.599	1564.31	2340.6	3040.87	3696.06	4324.85	4922.39	5464.7	5924.09	6283.82	6544.54	6720.72	6832.27	6897.44	6929.34	6935.75	6919.96	6880.8	6812.77	6707.68	6559.71
26	C2	prosalpha1	SYBR		-662.903	-672.788	-630.75	-522.077	-342.074	-103.913	154.697	373.282	484.26	438.017	224.897	-118.898	-523.816	-906.635	-1184.68	-1278.89	-1114.61	-630.724	198.71	1342.29	2705.74	4153.76	5551.68	6806.97	7889.93	8824.58	9658.07	10426.4	11134.5	11757.7	12259.1	12610.6	12804.8	12857	12799.3	12672.5	12517.5	12367.3	12241.6	12146.7	12080.2	12037.6	12016.1	12014.5	12030
29	C5	rpl32	SYBR		-2724.6	-2687.03	-2590.29	-2433.84	-2234.94	-2029.38	-1864.42	-1785.73	-1822.9	-1980.34	-2236.71	-2549.18	-2858.61	-3091.9	-3166.22	-2998.95	-2525.72	-1722.15	-619.011	700.014	2120.63	3531.47	4850.96	6035.17	7066.53	7936.36	8635.22	9156.31	9505.39	9707.13	9802.24	9835.82	9843.64	9843.08	9833.25	9803.51	9745.34	9660.17	9560.41	9464.19	9387.9	9339.04	9312.73	9293.45	9262.86
30	C6	rpl32	SYBR		434.124	308.731	217.424	189.571	233.214	334.151	464.643	595.362	703.823	777.568	814.35	823.182	826.448	862.169	981.266	1239.04	1681.36	2331.76	3183.47	4198.08	5310.65	6440.11	7503.98	8434.71	9191.36	9762.45	10160.4	10411.2	10545.8	10593.5	10579.5	10524	10442.3	10345.8	10243.2	10141.3	10045	9956.56	9875.94	9802.26	9735.88	9679.66	9637.3	9610.54	9597.85
31	C7	prosalpha1	SYBR		266.731	303.881	395.171	543.134	736.843	948.636	1134.17	1240.26	1220.27	1053.5	759.178	400.219	74.7572	-100.946	-15.8433	409.552	1198.87	2306.51	3625.31	5017.06	6354.46	7555.77	8595.27	9487.62	10259.2	10923.4	11473	11888.3	12153.3	12268.2	12254.1	12147.2	11988.9	11814.8	11649	11502.4	11377.2	11272.3	11188.3	11127.9	11091.6	11073.6	11061.4	11042.3	11011.1
32	C8	prosalpha1	SYBR		-1640.17	-1796.63	-1940.07	-2025.19	-2024.19	-1938.53	-1799.21	-1655.84	-1558.35	-1536.91	-1584.1	-1644.9	-1620.43	-1387.75	-834.129	105.398	1421.95	3030.46	4794.28	6566.62	8229.96	9717.25	11008.4	12108.8	13026.2	13758.7	14299	14648.2	14826.9	14874.7	14839	14759.9	14662.2	14554	14433.6	14297.5	14145.8	13984.5	13824.8	13680.3	13563.8	13484.9	13447.2	13446.6	13472.8
35	C11	rpl32	SYBR		-1438.37	-1308.34	-1148.59	-986.595	-846.759	-743.381	-680.949	-660.08	-685.601	-770.634	-934.726	-1195.16	-1555.85	-1998.35	-2478.66	-2931.26	-3278.94	-3446.19	-3375.21	-3040.12	-2454.81	-1669.3	-754.465	219.402	1199.59	2156.43	3075.12	3940.6	4727.09	5400.14	5930.43	6308.68	6550.75	6689.39	6758.26	6780.09	6764.71	6716.58	6644.21	6563.82	6495.13	6452.77	6441.1	6454.57	6481.93
36	C12	rpl32	SYBR		407.341	360.417	335.067	347.828	406.359	505.321	627.398	748.054	841.879	887.159	868.602	778.523	617.4	393.791	121.739	-183.898	-511.182	-850.005	-1184.62	-1484.49	-1700.8	-1773.27	-1646.45	-1289.29	-709.735	43.1124	891.318	1751.51	2559.75	3286.63	3937.16	4535.72	5104.86	5648.85	6149.31	6574.14	6893.7	7095.33	7189.1	7203.18	7172.9	7128.82	7089.15	7058.52	7032.16
37	D1	Cry_1	SYBR		554.789	490.597	445.76	439.733	484.891	580.701	711.598	849.264	960.836	1019.64	1013.45	945.566	829.098	679.329	508.706	326.786	142.944	-30.0468	-173.303	-259.139	-250.451	-105.178	211.82	712.611	1374.57	2142.15	2942.73	3709.77	4400.88	5003.57	5527.4	5989.74	6402.46	6766.36	7073.56	7314.89	7487.12	7596.61	7657.95	7687.86	7699.28	7698.73	7689.34	7677.65	7679.5
38	D2	Cry_1	SYBR		999.675	986.662	993.806	1028.36	1092.65	1181.1	1280.43	1372.67	1439.78	1466.82	1442.19	1356.87	1205.63	991.132	728.704	448.909	196.491	27.3187	3.18559	183.614	611.931	1298.42	2208.75	3266.77	4373.83	5435.85	6385.35	7188.46	7838.35	8342.12	8710.56	8955.21	9091.02	9139.76	9128.64	9084.57	9027.6	8968.23	8909.42	8850.99	8792.55	8735.15	8683	8645.36	8637.82
39	D3	Cry_2	SYBR		1983.53	1650.07	1339.58	1137.5	1102.94	1250.99	1552.24	1946.15	2359.34	2723.51	2988.89	3131.9	3157.19	3095.07	2996.57	2925.36	2946.78	3114.7	3458.67	3975.97	4632.29	5370.76	6127.81	6848.89	7499.81	8068.27	8556.64	8971.07	9313.74	9581.95	9771.66	9881.94	9916.83	9886.15	9805.3	9693.71	9571.23	9453.16	9346.56	9249.47	9154.48	9054.62	8949.36	8847	8761.18
40	D4	Cry_2	SYBR		-1530.68	-1956.02	-2391.51	-2734.31	-2912.09	-2902.16	-2726.43	-2434.51	-2084.2	-1724.47	-1379.4	-1038.1	-653.857	-156.689	522.791	1424.58	2535.74	3785	5062.5	6258.95	7304.19	8184.73	8930.9	9584.72	10169.4	10678.8	11088.5	11378.5	11547.6	11613.5	11600.4	11527.8	11407.9	11250.2	11065.1	10863.9	10658.5	10464	10300.8	10191.8	10153.4	10186.2	10270.7	10373.9	10461.5
41	D5	Snp42DE	SYBR		1316.59	1085.36	911.264	828.041	854.464	1002.93	1280.33	1674.87	2141.03	2596.42	2937.86	3071.59	2951.45	2611.59	2180.38	1855.88	1843.41	2278.03	3172.37	4420.39	5854.53	7323.41	8743.2	10095.7	11381.3	12565.8	13563.5	14269.8	14622.4	14646.7	14459.2	14219.8	14065.1	14054.7	14162.1	14308.9	14417.1	14447.3	14403.2	14311.2	14195.8	14064.8	13909.9	13717.4	13482.7
42	D6	Snp42DE	SYBR		-3684.51	-4040.11	-4396.8	-4671.2	-4812.23	-4815.82	-4716.48	-4564.05	-4398.69	-4232.49	-4039.79	-3756.58	-3287.64	-2524.7	-1375.97	198.491	2160.1	4387.94	6705.13	8926.69	10908.9	12577.1	13924.7	14987.5	15812	16435.1	16878.7	17156.7	17284.1	17283.2	17184.1	17020.8	16825.2	16620.7	16421.2	16231.9	16052.3	15878.7	15706.9	15535.8	15369.5	15217.6	15090	14991	14915.8
43	D7	Cry_1	SYBR		-2250.78	-2773.72	-3416.45	-4061.36	-4599.56	-4960.63	-5117.4	-5068.6	-4815.11	-4345.47	-3637.67	-2675.73	-1468.46	-58.2877	1486.09	3087.31	4675.84	6195.63	7599.7	8844.12	9888.85	10706.3	11291.3	11664.5	11866.7	11947.3	11952.2	11915.4	11856.8	11783.8	11696.7	11594.5	11478.7	11353.2	11224	11097.7	10980.5	10876.6	10788.1	10714.8	10655.5	10608.9	10574.1	10552.6	10552.8
44	D8	Cry_1	SYBR		-1514.36	-1725.99	-1919.39	-2037.09	-2045.35	-1946.65	-1775.05	-1578.68	-1401.01	-1268.1	-1183.69	-1127.9	-1057.51	-909.158	-609.792	-94.2961	674.208	1690.51	2905.81	4239.15	5596.33	6888.73	8045.61	9019.15	9783.89	10334.6	10684.9	10864.8	10916.6	10888.1	10822.9	10752.4	10690.8	10636.7	10580.7	10513.9	10435	10350.1	10268.3	10197.8	10144.1	10110.8	10100.6	10114.6	10154.1
45	D9	Cry_2	SYBR		-176.792	-316.906	-421.778	-457.495	-412.803	-301.276	-153.728	-7.42661	103.689	158.242	156.011	124.517	119.066	214.22	486.29	990.559	1740.98	2702.28	3799.97	4944.73	6059.36	7094.24	8026.39	8846.73	9547.34	10117.5	10549	10844.5	11021.7	11108.9	11136.3	11128.3	11099.3	11054.5	10993.3	10914.1	10817.9	10708.6	10590.2	10464.2	10330.4	10190.9	10055.1	9939.37	9860
46	D10	Cry_2	SYBR		62.4723	66.2915	119.578	225.724	369.605	519.748	636.884	685.88	646.718	521.18	334.753	132.107	-31.3657	-99.9536	-26.9077	218.182	645.116	1241.81	1977.69	2810.88	3698.37	4603.85	5499.91	6363.72	7170.23	7888.56	8486.43	8939.81	9242.5	9409.05	9469.61	9460.21	9413.39	9352.53	9290.39	9231.06	9173.17	9113.26	9048.19	8976.32	8898	8814.94	8729.57	8645.2	8565.96
47	D11	Snp42DE	SYBR		-1042.05	-1189.7	-1256.5	-1192.52	-985.713	-669.687	-309.642	21.2147	260.732	363.861	300.464	56.7576	-357.421	-900.128	-1497.39	-2052.61	-2461.02	-2622.81	-2455.06	-1905.24	-965.13	321.634	1865.41	3551.1	5264.46	6913	8431.7	9776.94	10916.9	11829.2	12506.3	12961.2	13226.4	13345.2	13360	13305.2	13205.5	13080.8	12950.7	12836.5	12755.6	12714.3	12704.1	12705.7	12697.5
48	D12	Snp42DE	SYBR		14.5941	-310.302	-592.812	-744.741	-719.159	-526.551	-223.089	118.097	434.151	685.454	854.233	936.243	932.769	847.875	690.436	479.566	250.169	55.8003	-34.853	50.1597	366.527	934.066	1725.7	2673.19	3687.77	4688.73	5625.45	6482.93	7269.39	7995.85	8660.7	9247.52	9733.97	10103.6	10352.7	10491	10538.1	10518.4	10457.3	10377.5	10297.6	10230.6	10181.9	10148.4	10120.2
49	E1	Cry_1	SYBR		-868.917	-963.049	-1016.92	-1004.34	-918.987	-777.217	-611.916	-461.506	-358.681	-322.669	-356.173	-446.575	-569.934	-695.42	-788.505	-812.191	-728.534	-501.025	-98.8334	497.516	1288.72	2249.56	3324.4	4430.62	5473.49	6368.19	7061.16	7540.87	7834.11	7990.58	8063.62	8094.97	8108.93	8115.6	8118.18	8118.66	8118.82	8118.6	8114.83	8102.36	8076.59	8036.18	7984.07	7928.02	7881.46
51	E3	Cry_2	SYBR		-3088.66	-3288.04	-3491.81	-3648.12	-3713.92	-3668.86	-3521.15	-3304.63	-3067.6	-2857.06	-2703.57	-2610.07	-2546.52	-2450.58	-2238.26	-1824.94	-1154.08	-221.922	914.883	2155.3	3386.96	4520.49	5509.6	6349.48	7059.28	7660.4	8163.18	8566.8	8868.89	9076.12	9206.36	9282.53	9322.26	9333.37	9316.88	9275.56	9219.29	9164	9125.11	9110.81	9120.19	9147.82	9191.38	9256.21	9351.54
52	E4	Cry_2	SYBR		-22.2916	-224.217	-396.781	-486.93	-465.833	-337.909	-134.097	102.85	331.772	520.159	645.951	697.91	677.581	602.242	507.051	442.955	469.197	640.924	996.09	1546.12	2272.79	3132.43	4066	5011.14	5913.96	6736.23	7456.92	8068.44	8569.85	8960.48	9237.92	9400.98	9455.53	9418.09	9314.2	9172.09	9016.7	8867.73	8740.24	8645.75	8591.32	8577.63	8597.28	8635.28	8672.08
54	E6	Snp42DE	SYBR		-1942.88	-2370.19	-2806.24	-3135.96	-3271.88	-3185.84	-2913.22	-2530.45	-2119.65	-1738.92	-1410.54	-1124.97	-850.94	-540.8	-132.333	445.708	1256.83	2332.55	3654.42	5154.31	6735.23	8299.7	9769.69	11089.9	12221.2	13135.4	13818.5	14276.9	14539.9	14653.5	14667.8	14625.4	14553.8	14465.7	14364.4	14251	14131.2	14015.4	13916.2	13841.5	13789.4	13747.3	13698.5	13631.6	13547.5
55	E7	Cry_1	SYBR		459.123	371.292	295.24	258.192	278.249	356.826	478.253	616.568	744.154	838.354	884.745	880.443	839.938	802.77	836.109	1024.01	1442.42	2128.72	3060.7	4156.59	5297.68	6363.09	7262.37	7953.22	8440.66	8761.65	8963.94	9088.78	9161.97	9194.56	9189.5	9150.25	9085.7	9010.01	8937.22	8875.9	8826.68	8784.41	8742.12	8695.24	8644.12	8595.35	8561.04	8556.12	8595.57
56	E8	Cry_1	SYBR		-1256.07	-1262.81	-1230.76	-1154.74	-1045.45	-928.373	-836.032	-797.184	-827.978	-927.514	-1077.1	-1240	-1360.61	-1366.84	-1181.24	-741.784	-24.5901	943.237	2089.51	3320.3	4549.25	5717.67	6796.47	7772.96	8633.34	9354.88	9911.45	10286.8	10485.7	10536.4	10483	10372.9	10243.6	10115.8	9994.17	9875.15	9755.28	9636.07	9523.33	9423.87	9343.5	9286.65	9256.23	9253.03	9276.59
57	E9	Cry_2	SYBR		592.281	574.531	612.099	713.052	869.219	1058.88	1253.48	1423.5	1540.42	1577.04	1508.23	1315.85	997.896	578.598	114.609	-308.251	-589.195	-633.581	-375.578	205.973	1081.58	2178	3394.67	4625.37	5777.8	6786.88	7619.14	8268.99	8749.86	9083.8	9294.37	9404.18	9436.57	9416.99	9371.66	9322.76	9283.11	9252.95	9221.34	9171.62	9090.66	8977.67	8848.33	8730.51	8653.68
58	E10	Cry_2	SYBR		-371.674	-322.222	-210.056	-43.4548	152.348	341.561	488.098	565.085	559.258	469.384	300.825	61.0255	-239.583	-580.93	-923.392	-1201.75	-1329.95	-1221.12	-816.891	-112.829	836.138	1935.85	3087.95	4218.52	5287.16	6275.22	7168.43	7946.6	8586.37	9071.58	9402.78	9599.91	9696.41	9727.96	9721.61	9690.72	9637.82	9562.38	9467.76	9362.41	9255.75	9153.62	9057.07	8965.97	8883.31
60	E12	Snp42DE	SYBR		-3422.97	-3854.35	-4297.13	-4644.15	-4816.35	-4785.7	-4573.42	-4230.91	-3817.5	-3385.69	-2975.94	-2617.93	-2334.22	-2142.42	-2056.03	-2082.44	-2219.04	-2448.48	-2736.9	-3034.21	-3277.17	-3394.43	-3316.32	-2989.56	-2394.37	-1554.6	-533.669	584.441	1720.74	2820.53	3858.63	4830.15	5734.77	6565.31	7306.22	7939.78	8452.47	8836.56	9088.95	9213.41	9226.95	9164.59	9074.37	9001.99	8973.4
61	F1	EF1	SYBR		1304.18	1177.86	1070.55	1018.02	1041.11	1137.69	1284.68	1447.8	1593.37	1696.98	1747.48	1746.27	1703.35	1630.89	1536.96	1422.23	1280.91	1105.67	893.907	653.401	405.044	180.946	18.9866	-45.3074	14.1844	209.833	539.132	985.708	1521.85	2112.55	2721.12	3314.81	3869.14	4369.67	4810.48	5190.66	5511.05	5772.4	5976.24	6126.33	6229.43	6294.18	6328.53	6338.14	6325.92
62	F2	EF1	SYBR		-1865.33	-1857.52	-1840.05	-1799.22	-1721.04	-1603.47	-1466.16	-1349.12	-1298.96	-1349.24	-1504.95	-1737.15	-1987.61	-2178.77	-2226.9	-2058.04	-1626.44	-930.237	-14.8511	1040.31	2147.81	3237.47	4267.47	5217.47	6072.16	6808.6	7398.31	7821.81	8083.46	8213.83	8256.6	8249.99	8216.48	8165.34	8102.08	8034.84	7973.61	7925.3	7890.11	7861.52	7829.2	7783.96	7722.13	7647.99	7573.28
65	F5	Hsp70Bbb	SYBR		-3208.62	-3298.04	-3356.45	-3349.38	-3268.22	-3138.9	-3013.32	-2949.03	-2986.18	-3129.93	-3339.79	-3529.39	-3582.37	-3384.25	-2860.64	-2001.01	-854.043	502.453	1994.38	3564.12	5157.15	6699.04	8088.39	9219.92	10029.5	10529.8	10810.5	10996.2	11186.8	11414.8	11641.5	11789.8	11792.8	11631.2	11341.7	10997.7	10674.7	10422.1	10254.3	10159	10113.2	10097.9	10104.1	10132.3	10184.2
66	F6	Hsp70Bbb	SYBR		-624.686	-982.3	-1249.93	-1338.48	-1218.3	-928.204	-551.46	-176.588	134.595	357.446	495.751	566.99	595.378	618.011	695.741	914.833	1370.65	2135.73	3227.46	4594.36	6128.28	7698.58	9187.1	10509.9	11620.2	12501.3	13157	13606.7	13880.8	14017	14054.4	14029.2	13969.3	13891.2	13799.1	13688.8	13556.7	13407.9	13259.1	13131.6	13040.7	12986.5	12953.4	12920.1	12872
67	F7	EF1	SYBR		-2754.66	-2768.57	-2764.83	-2738.06	-2690.35	-2629.98	-2568.39	-2517.51	-2489.52	-2496.51	-2546.45	-2633.62	-2726.73	-2761.86	-2649.23	-2295.99	-1638.3	-668.963	553.685	1920.56	3303.71	4591.22	5710.77	6636.14	7378.53	7969.33	8442.98	8824.71	9126.9	9352.43	9501.4	9577.3	9589.72	9554.71	9492.3	9422.77	9362.4	9319.43	9292.44	9272.51	9249.16	9216.98	9178.71	9142.52	9115.03
68	F8	EF1	SYBR		-312.925	-324.417	-294.549	-214.19	-88.6284	61.9258	208.255	321.067	377.83	364.159	272.288	100.073	-145.913	-445.491	-761.093	-1039.32	-1216.83	-1230.34	-1028.38	-583.538	98.0248	974.449	1976.59	3025.51	4051.23	5003.54	5851.75	6577.33	7167.97	7617.28	7928.74	8117.75	8208.75	8227.96	8197.24	8132.06	8043.49	7941.45	7835.29	7732.89	7638.87	7554.85	7481.01	7417.29	7364.59
71	F11	Hsp70Bbb	SYBR		-1470.41	-1532.13	-1561.45	-1540.79	-1469.57	-1364.78	-1252.32	-1155.19	-1086.7	-1052.44	-1058.05	-1114.6	-1236.45	-1433.32	-1703.79	-2035.12	-2407.46	-2795.41	-3164.23	-3464.54	-3634.44	-3612.98	-3360.92	-2877.03	-2199.79	-1391.95	-516.582	381.335	1277.72	2157.59	2999.92	3771.98	4436.86	4967.86	5358.61	5623.12	5787.84	5881.38	5927.37	5941.96	5935.03	5913.34	5883.44	5853.04	5830.48
72	F12	Hsp70Bbb	SYBR		330.168	208.387	70.0514	-53.2782	-131.694	-146.456	-94.6832	12.2557	154.303	309.207	456.764	580.187	665.568	700.316	672.159	570.322	388.372	128.993	-193.614	-554.449	-922.565	-1266.63	-1558.7	-1774.36	-1890.71	-1884.12	-1731.34	-1416.27	-940.484	-330.287	366.203	1093.78	1809.61	2494.32	3148.32	3777.04	4374.81	4919.74	5381.9	5739.18	5990.97	6160.58	6285.56	6400.74	6523.47
73	G1	EF1	SYBR		210.786	60.3997	-65.878	-131.147	-116.867	-26.8834	118.069	290.107	461.383	607.481	709.169	754.081	738.454	667.122	551.989	409.347	257.787	117.448	10.0566	-41.2767	-13.2431	114.347	354.02	705.818	1154.68	1672.18	2222.59	2771.94	3295.61	3781.15	4225.89	4631.01	4995.83	5315.45	5582.38	5790.35	5937.86	6029.16	6072.35	6077.06	6053.09	6011.1	5963.33	5922.5	5898.46
74	G2	EF1	SYBR		2183.37	2238	2326.49	2429.36	2525.27	2600.62	2652.31	2682.01	2688.24	2662.9	2594.7	2475.92	2306.99	2096.59	1858.96	1612.22	1379.4	1190.44	1082.25	1093.25	1254.01	1576.81	2049.47	2636.32	3287.36	3950.06	4579.4	5142.45	5618.81	6000.78	6293.11	6510.81	6673.24	6795.98	6885.91	6941.52	6958.31	6934.67	6876.04	6795.7	6712.13	6643.34	6600.45	6583.61	6582.76
77	G5	Hsp70Bbb	SYBR		812.841	710.492	665.192	701.33	821.228	1005.81	1223.08	1438.96	1622.84	1747.88	1786.93	1711.95	1500.81	1152.21	700.371	217.76	-199.541	-457.16	-484.431	-241.969	284.273	1092.28	2164.35	3457.78	4893.28	6355.35	7712.58	8852.26	9713.57	10302.7	10682.6	10942.3	11160.1	11377.5	11592.5	11775.6	11896.2	11942.6	11926	11870.3	11796.7	11715.5	11625.2	11519.3	11396.5
79	G7	EF1	SYBR		-672.643	-713.138	-708.667	-632.653	-475.284	-256.038	-25.8222	145.832	196.001	94.6128	-140.135	-444.881	-728.41	-893.879	-857.792	-562.38	15.8165	859.723	1911.18	3082.14	4276.11	5412.02	6436.67	7321.62	8051.76	8616.88	9012.9	9248.87	9351.22	9360.25	9319.88	9265.47	9215.14	9168.37	9112.22	9032.94	8926.27	8802.73	8684.76	8597.06	8553.52	8548	8555.43	8544.08	8493.01
80	G8	EF1	SYBR		-527.887	-512.38	-459.189	-365.612	-239.312	-99.0021	28.9087	116.625	141.93	92.6348	-32.9982	-228.544	-482.354	-777.971	-1092.03	-1390.35	-1625.62	-1739.56	-1671.69	-1374.16	-829.091	-59.4333	873.215	1885.4	2895.9	3844.42	4697.06	5439.46	6065.9	6572.66	6957.77	7224.61	7384.79	7457.85	7467.74	7438.35	7389.54	7335.64	7285.35	7242.65	7207.51	7177.21	7147.75	7116.14	7081.56
83	G11	Hsp70Bbb	SYBR		-2292.96	-2245.16	-2166.73	-2072.47	-1984.85	-1924.8	-1903.61	-1920.74	-1968.01	-2037.03	-2125.02	-2236.56	-2380.96	-2567.48	-2801.06	-3079.42	-3391.52	-3715.86	-4018.52	-4253.03	-4365.72	-4307.92	-4052	-3603.23	-3000.07	-2301.65	-1568.38	-845.701	-158.893	481.054	1066.87	1588.04	2031.41	2387.34	2655.45	2845.63	2973.45	3053.62	3096.07	3106.83	3092.36	3063.21	3033.46	3016.42	3019.6
[truncated: 72 more columns]
