# Supplementary material for: Whole-Genome and Poly(A)+Transcriptome Analysis of the Drosophila Mutant agnts3 with Cognitive Dysfunctions
Source: Int J Mol Sci. 2024 Sep 13;25(18):9891. doi: 10.3390/ijms25189891 (PMC11432035; doi:10.3390/ijms25189891)
Supplement: Supplementary file 1 [file ijms-25-09891-s001.zip › Supplementary materials/Archive_S4_RT-PCR_data/Experiment_3.xls]

## Sheet: Sample Setup
Block Type	96well
Chemistry	SYBR_GREEN
Experiment File Name	C:\Applied Biosystems\StepOne Software v2.3\experiments\31-05-24_CS_agn_different_primers_2024_2.eds
Experiment Run End Time	2008-04-04 09:01:34 AM MSD
Instrument Type	steponeplus
Passive Reference
Well	Zone	Sample Name	Sample Color	Biogroup Name	Biogroup Color	Target Name	Target Color	Task	Reporter	Quencher	Comments
A1	1	cDNA	RGB(223,221,142)			prosalpha1	RGB(139,189,249)	UNKNOWN	SYBR	None
A2	1	cDNA	RGB(223,221,142)			prosalpha1	RGB(139,189,249)	UNKNOWN	SYBR	None
A3	2	cDNA	RGB(223,221,142)			Totc1	RGB(0,255,0)	UNKNOWN	SYBR	None
A4	2	cDNA	RGB(223,221,142)			Totc1	RGB(0,255,0)	UNKNOWN	SYBR	None
A5	3	cDNA	RGB(223,221,142)			rpl32	RGB(208,243,98)	UNKNOWN	SYBR	None
A6	3	cDNA	RGB(223,221,142)			rpl32	RGB(208,243,98)	UNKNOWN	SYBR	None
A7	4	cDNA	RGB(223,221,142)			Cry_1	RGB(153,51,102)	UNKNOWN	SYBR	None
A8	4	cDNA	RGB(223,221,142)			Cry_1	RGB(153,51,102)	UNKNOWN	SYBR	None
A9	5	cDNA	RGB(223,221,142)			EF1	RGB(139,189,249)	UNKNOWN	SYBR	None
A10	5	cDNA	RGB(223,221,142)			EF1	RGB(139,189,249)	UNKNOWN	SYBR	None
A11	6	cDNA	RGB(223,221,142)			Snp42DE	RGB(255,204,0)	UNKNOWN	SYBR	None
A12	6	cDNA	RGB(223,221,142)			Snp42DE	RGB(255,204,0)	UNKNOWN	SYBR	None
B1	1	CS	RGB(255,0,0)			prosalpha1	RGB(139,189,249)	UNKNOWN	SYBR	None
B2	1	CS	RGB(255,0,0)			prosalpha1	RGB(139,189,249)	UNKNOWN	SYBR	None
B3	2	CS	RGB(255,0,0)			Totc1	RGB(0,255,0)	UNKNOWN	SYBR	None
B4	2	CS	RGB(255,0,0)			Totc1	RGB(0,255,0)	UNKNOWN	SYBR	None
B5	3	CS	RGB(255,0,0)			rpl32	RGB(208,243,98)	UNKNOWN	SYBR	None
B6	3	CS	RGB(255,0,0)			rpl32	RGB(208,243,98)	UNKNOWN	SYBR	None
B7	4	agn	RGB(132,193,241)			prosalpha1	RGB(139,189,249)	UNKNOWN	SYBR	None
B8	4	agn	RGB(132,193,241)			prosalpha1	RGB(139,189,249)	UNKNOWN	SYBR	None
B9	5	agn	RGB(132,193,241)			Totc1	RGB(0,255,0)	UNKNOWN	SYBR	None
B10	5	agn	RGB(132,193,241)			Totc1	RGB(0,255,0)	UNKNOWN	SYBR	None
B11	6	agn	RGB(132,193,241)			rpl32	RGB(208,243,98)	UNKNOWN	SYBR	None
B12	6	agn	RGB(132,193,241)			rpl32	RGB(208,243,98)	UNKNOWN	SYBR	None
C1	1	CS	RGB(255,0,0)			prosalpha1	RGB(139,189,249)	UNKNOWN	SYBR	None
C2	1	CS	RGB(255,0,0)			prosalpha1	RGB(139,189,249)	UNKNOWN	SYBR	None
C3	2	CS	RGB(255,0,0)			Totc1	RGB(0,255,0)	UNKNOWN	SYBR	None
C4	2	CS	RGB(255,0,0)			Totc1	RGB(0,255,0)	UNKNOWN	SYBR	None
C5	3	CS	RGB(255,0,0)			rpl32	RGB(208,243,98)	UNKNOWN	SYBR	None
C6	3	CS	RGB(255,0,0)			rpl32	RGB(208,243,98)	UNKNOWN	SYBR	None
C7	4	agn	RGB(132,193,241)			prosalpha1	RGB(139,189,249)	UNKNOWN	SYBR	None
C8	4	agn	RGB(132,193,241)			prosalpha1	RGB(139,189,249)	UNKNOWN	SYBR	None
C9	5	agn	RGB(132,193,241)			Totc1	RGB(0,255,0)	UNKNOWN	SYBR	None
C10	5	agn	RGB(132,193,241)			Totc1	RGB(0,255,0)	UNKNOWN	SYBR	None
C11	6	agn	RGB(132,193,241)			rpl32	RGB(208,243,98)	UNKNOWN	SYBR	None
C12	6	agn	RGB(132,193,241)			rpl32	RGB(208,243,98)	UNKNOWN	SYBR	None
D1	1	CS	RGB(255,0,0)			Cry_1	RGB(153,51,102)	UNKNOWN	SYBR	None
D2	1	CS	RGB(255,0,0)			Cry_1	RGB(153,51,102)	UNKNOWN	SYBR	None
D3	2	CS	RGB(255,0,0)			Cry_2	RGB(249,128,228)	UNKNOWN	SYBR	None
D4	2	CS	RGB(255,0,0)			Cry_2	RGB(249,128,228)	UNKNOWN	SYBR	None
D5	3	CS	RGB(255,0,0)			Snp42DE	RGB(255,204,0)	UNKNOWN	SYBR	None
D6	3	CS	RGB(255,0,0)			Snp42DE	RGB(255,204,0)	UNKNOWN	SYBR	None
D7	4	agn	RGB(132,193,241)			Cry_1	RGB(153,51,102)	UNKNOWN	SYBR	None
D8	4	agn	RGB(132,193,241)			Cry_1	RGB(153,51,102)	UNKNOWN	SYBR	None
D9	5	agn	RGB(132,193,241)			Cry_2	RGB(249,128,228)	UNKNOWN	SYBR	None
D10	5	agn	RGB(132,193,241)			Cry_2	RGB(249,128,228)	UNKNOWN	SYBR	None
D11	6	agn	RGB(132,193,241)			Snp42DE	RGB(255,204,0)	UNKNOWN	SYBR	None
D12	6	agn	RGB(132,193,241)			Snp42DE	RGB(255,204,0)	UNKNOWN	SYBR	None
E1	1	CS	RGB(255,0,0)			Cry_1	RGB(153,51,102)	UNKNOWN	SYBR	None
E2	1	CS	RGB(255,0,0)			Cry_1	RGB(153,51,102)	UNKNOWN	SYBR	None
E3	2	CS	RGB(255,0,0)			Cry_2	RGB(249,128,228)	UNKNOWN	SYBR	None
E4	2	CS	RGB(255,0,0)			Cry_2	RGB(249,128,228)	UNKNOWN	SYBR	None
E5	3	CS	RGB(255,0,0)			Snp42DE	RGB(255,204,0)	UNKNOWN	SYBR	None
E6	3	CS	RGB(255,0,0)			Snp42DE	RGB(255,204,0)	UNKNOWN	SYBR	None
E7	4	agn	RGB(132,193,241)			Cry_1	RGB(153,51,102)	UNKNOWN	SYBR	None
E8	4	agn	RGB(132,193,241)			Cry_1	RGB(153,51,102)	UNKNOWN	SYBR	None
E9	5	agn	RGB(132,193,241)			Cry_2	RGB(249,128,228)	UNKNOWN	SYBR	None
E10	5	agn	RGB(132,193,241)			Cry_2	RGB(249,128,228)	UNKNOWN	SYBR	None
E11	6	agn	RGB(132,193,241)			Snp42DE	RGB(255,204,0)	UNKNOWN	SYBR	None
E12	6	agn	RGB(132,193,241)			Snp42DE	RGB(255,204,0)	UNKNOWN	SYBR	None
F1	1	CS	RGB(255,0,0)			EF1	RGB(139,189,249)	UNKNOWN	SYBR	None
F2	1	CS	RGB(255,0,0)			EF1	RGB(139,189,249)	UNKNOWN	SYBR	None
F3	2	CS	RGB(255,0,0)			Totc2	RGB(255,0,0)	UNKNOWN	SYBR	None
F4	2	CS	RGB(255,0,0)			Totc2	RGB(255,0,0)	UNKNOWN	SYBR	None
F5	3	CS	RGB(255,0,0)			Hsp70Bbb	RGB(244,165,230)	UNKNOWN	SYBR	None
F6	3	CS	RGB(255,0,0)			Hsp70Bbb	RGB(244,165,230)	UNKNOWN	SYBR	None
F7	4	agn	RGB(132,193,241)			EF1	RGB(139,189,249)	UNKNOWN	SYBR	None
F8	4	agn	RGB(132,193,241)			EF1	RGB(139,189,249)	UNKNOWN	SYBR	None
F9	5	agn	RGB(132,193,241)			Totc2	RGB(255,0,0)	UNKNOWN	SYBR	None
F10	5	agn	RGB(132,193,241)			Totc2	RGB(255,0,0)	UNKNOWN	SYBR	None
F11	6	agn	RGB(132,193,241)			Hsp70Bbb	RGB(244,165,230)	UNKNOWN	SYBR	None
F12	6	agn	RGB(132,193,241)			Hsp70Bbb	RGB(244,165,230)	UNKNOWN	SYBR	None
G1	1	CS	RGB(255,0,0)			EF1	RGB(139,189,249)	UNKNOWN	SYBR	None
G2	1	CS	RGB(255,0,0)			EF1	RGB(139,189,249)	UNKNOWN	SYBR	None
G3	2	CS	RGB(255,0,0)			Totc2	RGB(255,0,0)	UNKNOWN	SYBR	None
G4	2	CS	RGB(255,0,0)			Totc2	RGB(255,0,0)	UNKNOWN	SYBR	None
G5	3	CS	RGB(255,0,0)			Hsp70Bbb	RGB(244,165,230)	UNKNOWN	SYBR	None
G6	3	CS	RGB(255,0,0)			Hsp70Bbb	RGB(244,165,230)	UNKNOWN	SYBR	None
G7	4	agn	RGB(132,193,241)			EF1	RGB(139,189,249)	UNKNOWN	SYBR	None
G8	4	agn	RGB(132,193,241)			EF1	RGB(139,189,249)	UNKNOWN	SYBR	None
G9	5	agn	RGB(132,193,241)			Totc2	RGB(255,0,0)	UNKNOWN	SYBR	None
G10	5	agn	RGB(132,193,241)			Totc2	RGB(255,0,0)	UNKNOWN	SYBR	None
G11	6	agn	RGB(132,193,241)			Hsp70Bbb	RGB(244,165,230)	UNKNOWN	SYBR	None
G12	6	agn	RGB(132,193,241)			Hsp70Bbb	RGB(244,165,230)	UNKNOWN	SYBR	None
H1	1	cDNA	RGB(223,221,142)			prosalpha1	RGB(139,189,249)	UNKNOWN	SYBR	None
H2	1	cDNA	RGB(223,221,142)			EF1	RGB(139,189,249)	UNKNOWN	SYBR	None
H3	2	cDNA	RGB(223,221,142)			Cry_2	RGB(249,128,228)	UNKNOWN	SYBR	None
H4	2	cDNA	RGB(223,221,142)			Cry_2	RGB(249,128,228)	UNKNOWN	SYBR	None
H5	3	cDNA	RGB(223,221,142)			rpl32	RGB(208,243,98)	UNKNOWN	SYBR	None
H6	3	cDNA	RGB(223,221,142)			Snp42DE	RGB(255,204,0)	UNKNOWN	SYBR	None
H7	4	cDNA	RGB(223,221,142)			Cry_1	RGB(153,51,102)	UNKNOWN	SYBR	None
H8	4	cDNA	RGB(223,221,142)			Totc1	RGB(0,255,0)	UNKNOWN	SYBR	None
H9	5	cDNA	RGB(223,221,142)			Totc2	RGB(255,0,0)	UNKNOWN	SYBR	None
H10	5	cDNA	RGB(223,221,142)			Totc2	RGB(255,0,0)	UNKNOWN	SYBR	None
H11	6	cDNA	RGB(223,221,142)			Hsp70Bbb	RGB(244,165,230)	UNKNOWN	SYBR	None
H12	6	cDNA	RGB(223,221,142)			Hsp70Bbb	RGB(244,165,230)	UNKNOWN	SYBR	None

## Sheet: Results
Block Type	96well
Chemistry	SYBR_GREEN
Experiment File Name	C:\Applied Biosystems\StepOne Software v2.3\experiments\31-05-24_CS_agn_different_primers_2024_2.eds
Experiment Run End Time	2008-04-04 09:01:34 AM MSD
Instrument Type	steponeplus
Passive Reference
Well	Zone	Sample Name	Target Name	Task	Reporter	Quencher	RQ	RQ Min	RQ Max	Cт	Cт Mean	Cт SD	ΔCт	ΔCт Mean	ΔCт SE	HK Control ΔCт Mean	HK Control ΔCт SE	ΔΔCт	Automatic Ct Threshold	Ct Threshold	Automatic Baseline	Baseline Start	Baseline End	Efficiency	Tm1	Tm2	Tm3	Comments	HIGHSD	MTP
B1	1	CS	prosalpha1	UNKNOWN	SYBR	None	1	0.837373	1.19421	26.7597	26.7175	0.171349		0.459398	0.11492			0	TRUE	6792.05	TRUE	3	16	1	79.9449				N	N
B2	1	CS	prosalpha1	UNKNOWN	SYBR	None	1	0.837373	1.19421	26.9172	26.7175	0.171349		0.459398	0.11492			0	TRUE	6792.05	TRUE	3	16	1	79.9449				N	N
B5	3	CS	rpl32	UNKNOWN	SYBR	None				24.5734	24.7171	0.177321							TRUE	6313.08	TRUE	3	14	1	86.946				N	N
B6	3	CS	rpl32	UNKNOWN	SYBR	None				24.5623	24.7171	0.177321							TRUE	6313.08	TRUE	3	17	1	86.946				N	N
B7	4	agn	prosalpha1	UNKNOWN	SYBR	None	0.824692	0.655928	1.03688	27.8087	28.0195	0.189209		0.73747	0.148248			0.278072	TRUE	6792.05	TRUE	3	17	1	79.9412				N	N
B8	4	agn	prosalpha1	UNKNOWN	SYBR	None	0.824692	0.655928	1.03688	28.0566	28.0195	0.189209		0.73747	0.148248			0.278072	TRUE	6792.05	TRUE	3	18	1	80.0902				N	N
B11	6	agn	rpl32	UNKNOWN	SYBR	None				25.9776	25.9753	0.158							TRUE	6313.08	TRUE	3	16	1	86.938				N	N
B12	6	agn	rpl32	UNKNOWN	SYBR	None				25.9537	25.9753	0.158							TRUE	6313.08	TRUE	1	2	1	86.938				N	N
C1	1	CS	prosalpha1	UNKNOWN	SYBR	None	1	0.837373	1.19421	26.5039	26.7175	0.171349		0.459398	0.11492			0	TRUE	6792.05	TRUE	3	5	1	79.9449				N	N
C2	1	CS	prosalpha1	UNKNOWN	SYBR	None	1	0.837373	1.19421	26.6891	26.7175	0.171349		0.459398	0.11492			0	TRUE	6792.05	TRUE	3	17	1	79.9449				N	N
C5	3	CS	rpl32	UNKNOWN	SYBR	None				24.8154	24.7171	0.177321							TRUE	6313.08	TRUE	3	10	1	86.946				N	N
C6	3	CS	rpl32	UNKNOWN	SYBR	None				24.9172	24.7171	0.177321							TRUE	6313.08	TRUE	3	17	1	86.946				N	N
C7	4	agn	prosalpha1	UNKNOWN	SYBR	None	0.824692	0.655928	1.03688	28.2589	28.0195	0.189209		0.73747	0.148248			0.278072	TRUE	6792.05	TRUE	3	18	1	79.9412				N	N
C8	4	agn	prosalpha1	UNKNOWN	SYBR	None	0.824692	0.655928	1.03688	27.9539	28.0195	0.189209		0.73747	0.148248			0.278072	TRUE	6792.05	TRUE	3	18	1	79.9412				N	N
C11	6	agn	rpl32	UNKNOWN	SYBR	None				26.1777	25.9753	0.158							TRUE	6313.08	TRUE	3	14	1	86.938				N	N
C12	6	agn	rpl32	UNKNOWN	SYBR	None				25.7924	25.9753	0.158							TRUE	6313.08	TRUE	1	2	1	86.938				N	N
D1	1	CS	Cry_1	UNKNOWN	SYBR	None	1	0.85539	1.16906	30.2879	30.2839	0.132094		4.02588	0.101137			0	TRUE	6783.84	TRUE	3	21	1	78.455				N	N
D2	1	CS	Cry_1	UNKNOWN	SYBR	None	1	0.85539	1.16906	30.4053	30.2839	0.132094		4.02588	0.101137			0	TRUE	6783.84	TRUE	3	21	1	78.604				N	N
D3	2	CS	Cry_2	UNKNOWN	SYBR	None	1	0.81196	1.23159	30.7744	30.5921	0.188004		4.33403	0.132847			0	TRUE	8658	TRUE	3	20	1	83.2151				N	N
D4	2	CS	Cry_2	UNKNOWN	SYBR	None	1	0.81196	1.23159	30.3989	30.5921	0.188004		4.33403	0.132847			0	TRUE	8658	TRUE	3	21	1	83.3641				N	N
D5	3	CS	Snp42DE	UNKNOWN	SYBR	None	1	0.596959	1.67516	32.5133	32.5641	0.650289		6.30604	0.334044			0	TRUE	6667.38	TRUE	3	23	1	85.9029				Y	N
D6	3	CS	Snp42DE	UNKNOWN	SYBR	None	1	0.596959	1.67516	31.7768	32.5641	0.650289		6.30604	0.334044			0	TRUE	6667.38	TRUE	3	10	1	85.9029				Y	N
D7	4	agn	Cry_1	UNKNOWN	SYBR	None	5.91756	4.7792	7.32707	28.9229	28.7429	0.156328		1.46087	0.138337			-2.565	TRUE	6783.84	TRUE	3	17	1	78.6003				N	N
D8	4	agn	Cry_1	UNKNOWN	SYBR	None	5.91756	4.7792	7.32707	28.6272	28.7429	0.156328		1.46087	0.138337			-2.565	TRUE	6783.84	TRUE	3	21	1	78.6003				N	N
D9	5	agn	Cry_2	UNKNOWN	SYBR	None	4.08769	2.78514	5.99942	29.9513	29.5848	0.441315		2.30275	0.24843			-2.03129	TRUE	8658	TRUE	3	17	1	83.3682				N	N
D10	5	agn	Cry_2	UNKNOWN	SYBR	None	4.08769	2.78514	5.99942	29.964	29.5848	0.441315		2.30275	0.24843			-2.03129	TRUE	8658	TRUE	3	19	1	83.3682				N	N
D11	6	agn	Snp42DE	UNKNOWN	SYBR	None	0.0163599	0.00493961	0.0541837	37.6829	39.5218	1.5339		12.2397	0.775399			5.93369	TRUE	6667.38	TRUE	3	26	1	85.8951				Y	N
D12	6	agn	Snp42DE	UNKNOWN	SYBR	None	0.0163599	0.00493961	0.0541837	40.9267	39.5218	1.5339		12.2397	0.775399			5.93369	TRUE	6667.38	TRUE	3	31	1	86.938	81.8722	64.2909		Y	Y
E1	1	CS	Cry_1	UNKNOWN	SYBR	None	1	0.85539	1.16906	30.0993	30.2839	0.132094		4.02588	0.101137			0	TRUE	6783.84	TRUE	3	21	1	78.604				N	N
E2	1	CS	Cry_1	UNKNOWN	SYBR	None	1	0.85539	1.16906	30.3432	30.2839	0.132094		4.02588	0.101137			0	TRUE	6783.84	TRUE	3	21	1	78.604				N	N
E3	2	CS	Cry_2	UNKNOWN	SYBR	None	1	0.81196	1.23159	30.6031	30.5921	0.188004		4.33403	0.132847			0	TRUE	8658	TRUE	3	18	1	83.3641				N	N
E5	3	CS	Snp42DE	UNKNOWN	SYBR	None	1	0.596959	1.67516	33.3673	32.5641	0.650289		6.30604	0.334044			0	TRUE	6667.38	TRUE	3	25	1	85.9029				Y	N
E6	3	CS	Snp42DE	UNKNOWN	SYBR	None	1	0.596959	1.67516	32.5991	32.5641	0.650289		6.30604	0.334044			0	TRUE	6667.38	TRUE	3	23	1	85.9029				Y	N
E7	4	agn	Cry_1	UNKNOWN	SYBR	None	5.91756	4.7792	7.32707	28.8237	28.7429	0.156328		1.46087	0.138337			-2.565	TRUE	6783.84	TRUE	3	10	1	78.7493				N	N
E8	4	agn	Cry_1	UNKNOWN	SYBR	None	5.91756	4.7792	7.32707	28.598	28.7429	0.156328		1.46087	0.138337			-2.565	TRUE	6783.84	TRUE	3	18	1	78.7493				N	N
E9	5	agn	Cry_2	UNKNOWN	SYBR	None	4.08769	2.78514	5.99942	29.0934	29.5848	0.441315		2.30275	0.24843			-2.03129	TRUE	8658	TRUE	3	7	1	83.3682				N	N
E10	5	agn	Cry_2	UNKNOWN	SYBR	None	4.08769	2.78514	5.99942	29.3304	29.5848	0.441315		2.30275	0.24843			-2.03129	TRUE	8658	TRUE	1	2	1	83.3682				N	N
E11	6	agn	Snp42DE	UNKNOWN	SYBR	None	0.0163599	0.00493961	0.0541837	40.6357	39.5218	1.5339		12.2397	0.775399			5.93369	TRUE	6667.38	TRUE	3	29	1	82.3192				Y	N
E12	6	agn	Snp42DE	UNKNOWN	SYBR	None	0.0163599	0.00493961	0.0541837	38.8418	39.5218	1.5339		12.2397	0.775399			5.93369	TRUE	6667.38	TRUE	3	29	1	87.832				Y	N
F1	1	CS	EF1	UNKNOWN	SYBR	None				27.9297	27.7991	0.124453							TRUE	10267.8	TRUE	3	16	1	80.6899				N	N
F2	1	CS	EF1	UNKNOWN	SYBR	None				27.6741	27.7991	0.124453							TRUE	10267.8	TRUE	3	16	1	80.5409				N	N
F5	3	CS	Hsp70Bbb	UNKNOWN	SYBR	None	1	0.795847	1.25652	29.9448	29.6768	0.252936		3.4187	0.147853			0	TRUE	7065.26	TRUE	3	17	1	85.9029				N	N
F6	3	CS	Hsp70Bbb	UNKNOWN	SYBR	None	1	0.795847	1.25652	29.3428	29.6768	0.252936		3.4187	0.147853			0	TRUE	7065.26	TRUE	3	17	1	85.9029				N	N
F7	4	agn	EF1	UNKNOWN	SYBR	None				28.2692	28.5888	0.281526							TRUE	10267.8	TRUE	3	17	1	80.6862				N	N
F8	4	agn	EF1	UNKNOWN	SYBR	None				28.896	28.5888	0.281526							TRUE	10267.8	TRUE	3	19	1	80.6862				N	N
F11	6	agn	Hsp70Bbb	UNKNOWN	SYBR	None	3.5022	2.89609	4.23515	28.9738	28.8925	0.0705598		1.61044	0.121191			-1.80826	TRUE	7065.26	TRUE	3	17	1	85.5971				N	N
F12	6	agn	Hsp70Bbb	UNKNOWN	SYBR	None	3.5022	2.89609	4.23515	28.8568	28.8925	0.0705598		1.61044	0.121191			-1.80826	TRUE	7065.26	TRUE	3	19	1	85.7461				N	N
G1	1	CS	EF1	UNKNOWN	SYBR	None				27.8792	27.7991	0.124453							TRUE	10267.8	TRUE	3	18	1	80.6899				N	N
G2	1	CS	EF1	UNKNOWN	SYBR	None				27.7133	27.7991	0.124453							TRUE	10267.8	TRUE	3	17	1	80.6899				N	N
G5	3	CS	Hsp70Bbb	UNKNOWN	SYBR	None	1	0.795847	1.25652	29.7661	29.6768	0.252936		3.4187	0.147853			0	TRUE	7065.26	TRUE	3	20	1	86.0519				N	N
G6	3	CS	Hsp70Bbb	UNKNOWN	SYBR	None	1	0.795847	1.25652	29.6534	29.6768	0.252936		3.4187	0.147853			0	TRUE	7065.26	TRUE	3	19	1	85.9029				N	N
G7	4	agn	EF1	UNKNOWN	SYBR	None				28.4514	28.5888	0.281526							TRUE	10267.8	TRUE	3	18	1	80.6862				N	N
G8	4	agn	EF1	UNKNOWN	SYBR	None				28.7384	28.5888	0.281526							TRUE	10267.8	TRUE	3	18	1	80.6862				N	N
G11	6	agn	Hsp70Bbb	UNKNOWN	SYBR	None	3.5022	2.89609	4.23515	28.8469	28.8925	0.0705598		1.61044	0.121191			-1.80826	TRUE	7065.26	TRUE	3	16	1	85.7461				N	N
Analysis Type	Singleplex
Endogenous Control	EF1, rpl32
RQ Min/Max Confidence Level	95.0
Reference Sample	CS

## Sheet: Raw Data
Block Type	96well
Chemistry	SYBR_GREEN
Experiment File Name	C:\Applied Biosystems\StepOne Software v2.3\experiments\31-05-24_CS_agn_different_primers_2024_2.eds
Experiment Run End Time	2008-04-04 09:01:34 AM MSD
Instrument Type	steponeplus
Passive Reference
Well	Zone	Cycle	BLUE	GREEN	YELLOW	RED
A1	1	1	-883	-552.102	-814.898	-770.301
A2	1	1	-857.5	-612.898	-847.898	-806.5
A3	2	1	-1625.6	-1030	-1189.7	-960.301
A4	2	1	-3483.1	-2367.6	-2577.1	-2239.2
A5	3	1	-236.102	-232.898	-601.5	-635.301
A6	3	1	-64.5	-53.6992	-465.898	-636.398
A7	4	1	-962.5	-702.699	-1051.5	-1028.7
A8	4	1	7.5	356.199	257.699	64.1016
A9	5	1	-994.102	-520.898	-635.801	-560.801
A10	5	1	-1116.5	-437.199	-336.602	-130.301
A11	6	1	-2456.6	-1576	-1717.9	-1440.1
A12	6	1	-2734.3	-1667.5	-1824.2	-1651.6
B1	1	1	-607.102	-493	-777.301	-688.301
B2	1	1	-3583.7	-2441.6	-2783.1	-2518.9
B3	2	1	-2990.5	-1927.2	-2132.8	-1913.8
B4	2	1	-1563.5	-875.398	-1043.1	-955.301
B5	3	1	-1662	-928.102	-1194.3	-1221.7
B6	3	1	-473.102	-480.301	-857.5	-853.102
B7	4	1	-296.5	409	160.699	-212.801
B8	4	1	-1032.5	-742.102	-1064.4	-943.699
B9	5	1	-3270.6	-1808.8	-1927	-1838.7
B10	5	1	-1824.1	-1332.1	-1638.1	-1479.7
B11	6	1	-1634.1	-894.398	-1197.7	-1268
B12	6	1	-1798.3	-882.199	-1044	-1003.2
C1	1	1	-2824.5	-1858.5	-1981.4	-1739.1
C2	1	1	-2833.3	-1855.1	-2070	-1880.6
C3	2	1	-3798.1	-2246.8	-2363.8	-2198.8
C4	2	1	-2599.7	-1645.3	-1843.3	-1661.4
C5	3	1	-1418	-532.301	-705.898	-789.301
C6	3	1	-1276.9	-513.699	-801.398	-1052
C7	4	1	-2202.6	-1197.5	-1450.3	-1448.2
C8	4	1	-387.699	1089.1	1010.3	184.199
C9	5	1	-2998.1	-1764.3	-1854	-1633.2
C10	5	1	-1837.1	-1214.9	-1408.2	-1220.6
C11	6	1	-1411.3	-953.699	-1230.2	-1157.1
C12	6	1	-1804.1	-891.301	-1174.9	-1257.5
D1	1	1	-1938.4	-1364.1	-1705.4	-1601.6
D2	1	1	-1233.4	-920.699	-1252.5	-1116.5
D3	2	1	56.1992	2079.3	1120.1	3.19922
D4	2	1	-1849.3	-575.398	-836.5	-1116.7
D5	3	1	-2175.2	-1197.6	-1389.2	-1391.8
D6	3	1	-2814	-1633.2	-1780.1	-1660.1
D7	4	1	-1873	-990.301	-1293.2	-1370.5
D8	4	1	814	445.199	17.6992	-98.6992
D9	5	1	-2782.6	-1685.5	-1837.7	-1666.8
D10	5	1	-2395.2	-1238.5	-1383	-1375.3
D11	6	1	-713.898	591.801	-91.1016	-653
D12	6	1	-2172.8	-1406.5	-1618.2	-1463.7
E1	1	1	-843.801	-555.199	-822.801	-644.102
E2	1	1	-1285.6	-989.801	-1324.1	-1191.9
E3	2	1	-2757.4	-1877	-2105.1	-1956.4
E4	2	1	-3097	-1885.9	-2124.4	-2033.4
E5	3	1	-3099	-1738.2	-1938.1	-1854.4
E6	3	1	-2743.8	-1598.5	-1735.3	-1625.5
E7	4	1	-956.699	-443.898	-792.699	-971.199
E8	4	1	-2618.6	-1519	-1698.6	-1629.3
E9	5	1	-2566.2	-1463.1	-1594.1	-1468.8
E10	5	1	-2609.5	-1312.1	-1502.5	-1467.1
E11	6	1	-2221.9	-790.602	-961.102	-1177.9
E12	6	1	-1891.1	-856.5	-997.5	-980.102
F1	1	1	-1306.1	-678.102	-810.801	-625.898
F2	1	1	-1807	-1255.6	-1427.9	-1133
F3	2	1	-1968.9	-1220.8	-1452.2	-1394.5
F4	2	1	-2970.7	-1507.5	-1470.2	-1388.5
F5	3	1	-3202.8	-1801.2	-1908.8	-1779
F6	3	1	-2282.4	-291.898	-396.699	-895.102
F7	4	1	-3715.7	-2341.4	-2502.4	-2263.7
F8	4	1	-3149	-1753.4	-1835.6	-1695.1
F9	5	1	48.6992	2828.1	3670.3	2003.6
F10	5	1	-3668.1	-2316.9	-2474.7	-2169.8
F11	6	1	-3771.2	-2389.8	-2630.5	-2368.1
F12	6	1	-2350.4	-1426.9	-1629	-1493.9
G1	1	1	-2508.8	-1534.9	-1699.4	-1490
G2	1	1	-2156.5	-1507.7	-1800.4	-1568.6
G3	2	1	-1923.5	-1064.8	-1229.4	-1124.3
G4	2	1	-2774.8	-1532	-1723.9	-1597.4
G5	3	1	-2407.1	-881.301	-1003.4	-1191.2
G6	3	1	-3368.3	-2029	-2163.4	-2021.1
G7	4	1	-3432.3	-2045	-2214.2	-2032.5
G8	4	1	-3124.5	-1892.3	-2005.9	-1881.4
G9	5	1	-3180.4	-1673.2	-1674	-1607.6
G10	5	1	-4187.4	-2532.7	-2709.7	-2490.2
G11	6	1	-4138.9	-2631.5	-2866.6	-2669.6
G12	6	1	-4072.2	-2285.3	-2553.2	-2666.6
H1	1	1	-1248.1	-474.301	-519.398	-543.699
H2	1	1	-2305.1	-1254.5	-1306.2	-1080.9
H3	2	1	-964	-184.301	-165.199	-132.5
H4	2	1	-2065	-1233.4	-1369.4	-1197.1
H5	3	1	-718.699	-151.398	-250.898	-210.398
H6	3	1	-1482.9	-857.699	-1026.7	-899.602
H7	4	1	-1705.1	-880.5	-1158.4	-1273.7
H8	4	1	-2789.2	-1780.5	-1940.7	-1690.3
H9	5	1	-3495	-2118.7	-2195.1	-1940
H10	5	1	-3339.8	-2108.9	-2243.2	-1973.8
H11	6	1	-4055.3	-2592.8	-2761	-2559.1
H12	6	1	-4156.4	-2423.1	-2486.9	-2399.7
A1	1	2	-654	-414.102	-666.898	-623.301
A2	1	2	-604.5	-483.898	-682.898	-641.5
A3	2	2	-1478.6	-982	-1117.7	-853.301
A4	2	2	-3376.1	-2304.6	-2502.1	-2179.2
A5	3	2	14.8984	-114.898	-490.5	-498.301
A6	3	2	220.5	106.301	-301.898	-521.398
A7	4	2	-719.5	-559.699	-891.5	-914.699
A8	4	2	252.5	475.199	389.699	175.102
A9	5	2	-787.102	-455.898	-526.801	-457.801
A10	5	2	-1137.5	-456.199	-352.602	-93.3008
A11	6	2	-2468.6	-1589	-1725.9	-1444.1
A12	6	2	-2637.3	-1627.5	-1764.2	-1576.6
B1	1	2	-516.102	-447	-767.301	-704.301
B2	1	2	-3738.7	-2523.6	-2837.1	-2586.9
B3	2	2	-3119.5	-1968.2	-2158.8	-1950.8
B4	2	2	-1615.5	-904.398	-1045.1	-990.301
B5	3	2	-1865	-1082.1	-1274.3	-1280.7
B6	3	2	-612.102	-556.301	-892.5	-887.102
B7	4	2	-405.5	279	44.6992	-280.801
B8	4	2	-1203.5	-852.102	-1128.4	-1027.7
B9	5	2	-3410.6	-1927.8	-2031	-1935.7
B10	5	2	-1932.1	-1359.1	-1661.1	-1540.7
B11	6	2	-1799.1	-1034.4	-1270.7	-1311
B12	6	2	-1693.3	-828.199	-957	-972.199
C1	1	2	-3027.5	-1958.5	-2117.4	-1850.1
C2	1	2	-2889.3	-1860.1	-2083	-1899.6
C3	2	2	-3839.1	-2259.8	-2330.8	-2202.8
C4	2	2	-2743.7	-1718.3	-1933.3	-1732.4
C5	3	2	-1682	-703.301	-861.898	-938.301
C6	3	2	-1544.9	-681.699	-991.398	-1169
C7	4	2	-2255.6	-1227.5	-1488.3	-1468.2
C8	4	2	-451.699	1075.1	1019.3	149.199
C9	5	2	-3091.1	-1833.3	-1914	-1643.2
C10	5	2	-1893.1	-1264.9	-1435.2	-1195.6
C11	6	2	-1504.3	-1006.7	-1297.2	-1171.1
C12	6	2	-1706.1	-858.301	-1100.9	-1211.5
D1	1	2	-1913.4	-1364.1	-1719.4	-1594.6
D2	1	2	-1298.4	-976.699	-1290.5	-1121.5
D3	2	2	93.1992	2335.3	1404.1	116.199
D4	2	2	-1831.3	-574.398	-797.5	-1104.7
D5	3	2	-2272.2	-1258.6	-1461.2	-1467.8
D6	3	2	-2891	-1685.2	-1820.1	-1700.1
D7	4	2	-2019	-1046.3	-1354.2	-1418.5
D8	4	2	711	416.199	11.6992	-139.699
D9	5	2	-2926.6	-1742.5	-1899.7	-1710.8
D10	5	2	-2517.2	-1335.5	-1470	-1430.3
D11	6	2	-974.898	350.801	-290.102	-761
D12	6	2	-1987.8	-1294.5	-1471.2	-1355.7
E1	1	2	-721.801	-487.199	-756.801	-593.102
E2	1	2	-1417.6	-1073.8	-1376.1	-1225.9
E3	2	2	-2734.4	-1849	-2082.1	-1914.4
E4	2	2	-3212	-1989.9	-2172.4	-2102.4
E5	3	2	-3168	-1793.2	-1954.1	-1899.4
E6	3	2	-2710.8	-1578.5	-1702.3	-1573.5
E7	4	2	-1088.7	-520.898	-881.699	-1009.2
E8	4	2	-2072.6	-1122	-1331.6	-1324.3
E9	5	2	-2475.2	-1447.1	-1551.1	-1498.8
E10	5	2	-2707.5	-1390.1	-1560.5	-1496.1
E11	6	2	-2293.9	-822.602	-966.102	-1165.9
E12	6	2	-1803.1	-794.5	-910.5	-914.102
F1	1	2	-1292.1	-682.102	-789.801	-592.898
F2	1	2	-1873	-1254.6	-1447.9	-1151
F3	2	2	-2159.9	-1336.8	-1561.2	-1458.5
F4	2	2	-3166.7	-1671.5	-1674.2	-1543.5
F5	3	2	-3296.8	-1879.2	-1992.8	-1821
F6	3	2	-2453.4	-492.898	-588.699	-1036.1
F7	4	2	-3366.7	-2090.4	-2264.4	-2088.7
F8	4	2	-3290	-1864.4	-1936.6	-1754.1
F9	5	2	137.699	2919.1	3758.3	2098.6
F10	5	2	-3723.1	-2356.9	-2484.7	-2175.8
F11	6	2	-3801.2	-2386.8	-2641.5	-2395.1
F12	6	2	-2356.4	-1443.9	-1623	-1505.9
G1	1	2	-2514.8	-1562.9	-1712.4	-1511
G2	1	2	-2304.5	-1614.7	-1872.4	-1653.6
G3	2	2	-2026.5	-1148.8	-1314.4	-1179.3
G4	2	2	-2902.8	-1599	-1765.9	-1653.4
G5	3	2	-2564.1	-1057.3	-1145.4	-1281.2
G6	3	2	-3821.3	-2351	-2464.4	-2277.1
G7	4	2	-3462.3	-2091	-2233.2	-2064.5
G8	4	2	-3240.5	-1968.3	-2104.9	-1967.4
G9	5	2	-3129.4	-1612.2	-1601	-1559.6
G10	5	2	-4233.4	-2574.7	-2720.7	-2472.2
G11	6	2	-4231.9	-2696.5	-2913.6	-2734.6
G12	6	2	-4064.2	-2266.3	-2561.2	-2656.6
H1	1	2	-1298.1	-510.301	-577.398	-590.699
H2	1	2	-2347.1	-1324.5	-1337.2	-1110.9
H3	2	2	-1047	-298.301	-290.199	-209.5
H4	2	2	-2095	-1274.4	-1416.4	-1247.1
H5	3	2	-799.699	-278.398	-392.898	-300.398
H6	3	2	-1435.9	-837.699	-1035.7	-906.602
H7	4	2	-1667.1	-862.5	-1169.4	-1285.7
H8	4	2	-2740.2	-1740.5	-1926.7	-1680.3
H9	5	2	-3501	-2127.7	-2226.1	-1949
H10	5	2	-3346.8	-2112.9	-2248.2	-1992.8
H11	6	2	-4070.3	-2586.8	-2756	-2549.1
H12	6	2	-4192.4	-2458.1	-2558.9	-2456.7
A1	1	3	-510	-341.102	-593.898	-555.301
A2	1	3	-451.5	-395.898	-647.898	-567.5
A3	2	3	-1365.6	-918	-1055.7	-833.301
A4	2	3	-3325.1	-2253.6	-2472.1	-2159.2
A5	3	3	116.898	-43.8984	-445.5	-478.301
A6	3	3	376.5	226.301	-220.898	-426.398
A7	4	3	-547.5	-466.699	-812.5	-871.699
A8	4	3	388.5	574.199	460.699	254.102
A9	5	3	-615.102	-300.898	-425.801	-374.801
A10	5	3	-1117.5	-458.199	-347.602	-118.301
A11	6	3	-2468.6	-1614	-1728.9	-1458.1
A12	6	3	-2613.3	-1584.5	-1741.2	-1572.6
B1	1	3	-358.102	-363	-679.301	-626.301
B2	1	3	-3791.7	-2557.6	-2844.1	-2580.9
B3	2	3	-3145.5	-1972.2	-2173.8	-1936.8
B4	2	3	-1614.5	-942.398	-1058.1	-992.301
B5	3	3	-1909	-1129.1	-1347.3	-1328.7
B6	3	3	-657.102	-563.301	-920.5	-905.102
B7	4	3	-405.5	257	16.6992	-318.801
B8	4	3	-1202.5	-895.102	-1155.4	-1029.7
B9	5	3	-3488.6	-1969.8	-2047	-1969.7
B10	5	3	-1931.1	-1357.1	-1651.1	-1526.7
B11	6	3	-1876.1	-1081.4	-1328.7	-1376
B12	6	3	-1630.3	-751.199	-905	-921.199
C1	1	3	-3165.5	-2049.5	-2168.4	-1878.1
C2	1	3	-2893.3	-1870.1	-2087	-1877.6
C3	2	3	-3872.1	-2283.8	-2371.8	-2199.8
C4	2	3	-2838.7	-1769.3	-1934.3	-1764.4
C5	3	3	-1762	-801.301	-911.898	-967.301
C6	3	3	-1638.9	-780.699	-1053.4	-1210
C7	4	3	-2250.6	-1237.5	-1488.3	-1472.2
C8	4	3	-356.699	1145.1	1091.3	209.199
C9	5	3	-3125.1	-1873.3	-1905	-1684.2
C10	5	3	-1883.1	-1236.9	-1415.2	-1214.6
C11	6	3	-1529.3	-1014.7	-1275.2	-1203.1
C12	6	3	-1653.1	-822.301	-1081.9	-1183.5
D1	1	3	-1912.4	-1351.1	-1677.4	-1567.6
D2	1	3	-1324.4	-975.699	-1279.5	-1121.5
D3	2	3	-20.8008	2142.3	1296.1	116.199
D4	2	3	-1791.3	-538.398	-772.5	-1092.7
D5	3	3	-2275.2	-1248.6	-1440.2	-1456.8
D6	3	3	-2902	-1707.2	-1818.1	-1698.1
D7	4	3	-1981	-1015.3	-1272.2	-1369.5
D8	4	3	668	359.199	-26.3008	-136.699
D9	5	3	-2988.6	-1798.5	-1916.7	-1759.8
D10	5	3	-2551.2	-1369.5	-1502	-1466.3
D11	6	3	-1130.9	124.801	-456.102	-875
D12	6	3	-1859.8	-1221.5	-1425.2	-1301.7
E1	1	3	-658.801	-464.199	-705.801	-542.102
E2	1	3	-1501.6	-1093.8	-1400.1	-1231.9
E3	2	3	-2617.4	-1791	-2024.1	-1860.4
E4	2	3	-3233	-1983.9	-2220.4	-2098.4
E5	3	3	-3184	-1815.2	-1963.1	-1890.4
E6	3	3	-2298.8	-1284.5	-1424.3	-1365.5
E7	4	3	-1058.7	-471.898	-811.699	-978.199
E8	4	3	-1520.6	-771	-995.602	-1057.3
E9	5	3	-2494.2	-1471.1	-1602.1	-1536.8
E10	5	3	-2680.5	-1364.1	-1510.5	-1484.1
E11	6	3	-2207.9	-784.602	-888.102	-1118.9
E12	6	3	-1716.1	-740.5	-866.5	-856.102
F1	1	3	-1273.1	-676.102	-758.801	-555.898
F2	1	3	-1900	-1272.6	-1444.9	-1165
F3	2	3	-2205.9	-1394.8	-1586.2	-1505.5
F4	2	3	-3209.7	-1745.5	-1702.2	-1576.5
F5	3	3	-3403.8	-1988.2	-2056.8	-1903
F6	3	3	-2674.4	-703.898	-813.699	-1179.1
F7	4	3	-2922.7	-1808.4	-2011.4	-1881.7
F8	4	3	-3326	-1885.4	-1964.6	-1810.1
F9	5	3	35.6992	2778.1	3597.3	1997.6
F10	5	3	-3757.1	-2356.9	-2484.7	-2205.8
F11	6	3	-3781.2	-2372.8	-2622.5	-2366.1
F12	6	3	-2322.4	-1443.9	-1633	-1502.9
G1	1	3	-2478.8	-1544.9	-1693.4	-1483
G2	1	3	-2275.5	-1611.7	-1860.4	-1628.6
G3	2	3	-2062.5	-1173.8	-1300.4	-1182.3
G4	2	3	-2918.8	-1659	-1786.9	-1669.4
G5	3	3	-2640.1	-1153.3	-1214.4	-1319.2
G6	3	3	-4042.3	-2539	-2626.4	-2415.1
G7	4	3	-3347.3	-2007	-2153.2	-1995.5
G8	4	3	-3306.5	-2045.3	-2174.9	-2019.4
G9	5	3	-3120.4	-1595.2	-1587	-1532.6
G10	5	3	-4226.4	-2629.7	-2717.7	-2491.2
G11	6	3	-4268.9	-2722.5	-2910.6	-2743.6
G12	6	3	-4015.2	-2244.3	-2509.2	-2624.6
H1	1	3	-1298.1	-503.301	-585.398	-581.699
H2	1	3	-2382.1	-1363.5	-1387.2	-1160.9
H3	2	3	-1110	-358.301	-353.199	-302.5
H4	2	3	-2121	-1301.4	-1456.4	-1266.1
H5	3	3	-819.699	-293.398	-371.898	-313.398
H6	3	3	-1465.9	-838.699	-1022.7	-923.602
H7	4	3	-1616.1	-858.5	-1165.4	-1300.7
H8	4	3	-2726.2	-1742.5	-1903.7	-1691.3
H9	5	3	-3494	-2133.7	-2238.1	-1955
H10	5	3	-3342.8	-2100.9	-2249.2	-1985.8
H11	6	3	-4029.3	-2539.8	-2741	-2541.1
H12	6	3	-4190.4	-2481.1	-2545.9	-2475.7
A1	1	4	-406	-272.102	-512.898	-499.301
A2	1	4	-351.5	-339.898	-563.898	-529.5
A3	2	4	-1348.6	-927	-1055.7	-827.301
A4	2	4	-3293.1	-2256.6	-2463.1	-2160.2
A5	3	4	193.898	14.1016	-406.5	-455.301
A6	3	4	491.5	290.301	-178.898	-382.398
A7	4	4	-461.5	-415.699	-753.5	-815.699
A8	4	4	448.5	598.199	482.699	245.102
A9	5	4	-602.102	-313.898	-422.801	-372.801
A10	5	4	-1093.5	-466.199	-354.602	-128.301
A11	6	4	-2477.6	-1598	-1710.9	-1435.1
A12	6	4	-2564.3	-1575.5	-1718.2	-1547.6
B1	1	4	-298.102	-333	-653.301	-620.301
B2	1	4	-3817.7	-2554.6	-2834.1	-2610.9
B3	2	4	-3132.5	-1983.2	-2177.8	-1913.8
B4	2	4	-1618.5	-931.398	-1080.1	-990.301
B5	3	4	-1837	-1046.1	-1257.3	-1282.7
B6	3	4	-701.102	-578.301	-924.5	-907.102
B7	4	4	-457.5	217	-20.3008	-320.801
B8	4	4	-1231.5	-902.102	-1158.4	-1044.7
B9	5	4	-3559.6	-2018.8	-2120	-2006.7
B10	5	4	-1883.1	-1312.1	-1615.1	-1483.7
B11	6	4	-1923.1	-1130.4	-1375.7	-1368
B12	6	4	-1551.3	-747.199	-853	-914.199
C1	1	4	-3241.5	-2111.5	-2208.4	-1957.1
C2	1	4	-2857.3	-1882.1	-2061	-1861.6
C3	2	4	-3870.1	-2277.8	-2370.8	-2200.8
C4	2	4	-2994.7	-1878.3	-2029.3	-1821.4
C5	3	4	-1820	-825.301	-944.898	-1006.3
C6	3	4	-1706.9	-850.699	-1100.4	-1239
C7	4	4	-2273.6	-1201.5	-1455.3	-1489.2
C8	4	4	-226.699	1257.1	1217.3	287.199
C9	5	4	-3162.1	-1898.3	-1929	-1678.2
C10	5	4	-1841.1	-1216.9	-1408.2	-1189.6
C11	6	4	-1531.3	-1011.7	-1237.2	-1157.1
C12	6	4	-1603.1	-801.301	-1055.9	-1186.5
D1	1	4	-1888.4	-1341.1	-1661.4	-1555.6
D2	1	4	-1342.4	-1001.7	-1307.5	-1158.5
D3	2	4	-145.801	1934.3	1213.1	108.199
D4	2	4	-1815.3	-541.398	-736.5	-1075.7
D5	3	4	-2290.2	-1282.6	-1456.2	-1462.8
D6	3	4	-2862	-1660.2	-1799.1	-1683.1
D7	4	4	-1894	-921.301	-1201.2	-1288.5
D8	4	4	633	361.199	-14.3008	-117.699
D9	5	4	-3035.6	-1845.5	-1963.7	-1793.8
D10	5	4	-2588.2	-1405.5	-1541	-1472.3
D11	6	4	-1202.9	63.8008	-517.102	-889
D12	6	4	-1800.8	-1203.5	-1398.2	-1287.7
E1	1	4	-628.801	-426.199	-663.801	-531.102
E2	1	4	-1541.6	-1136.8	-1405.1	-1271.9
E3	2	4	-2599.4	-1766	-1977.1	-1817.4
E4	2	4	-3288	-2012.9	-2239.4	-2135.4
E5	3	4	-3192	-1848.2	-1996.1	-1909.4
E6	3	4	-2113.8	-1139.5	-1289.3	-1255.5
E7	4	4	-1011.7	-435.898	-775.699	-947.199
E8	4	4	-1031.6	-414	-658.602	-779.301
E9	5	4	-2484.2	-1476.1	-1594.1	-1551.8
E10	5	4	-2636.5	-1297.1	-1431.5	-1424.1
E11	6	4	-2235.9	-779.602	-880.102	-1100.9
E12	6	4	-1654.1	-719.5	-826.5	-836.102
F1	1	4	-1254.1	-641.102	-714.801	-507.898
F2	1	4	-1923	-1273.6	-1457.9	-1182
F3	2	4	-2268.9	-1418.8	-1616.2	-1518.5
F4	2	4	-3234.7	-1734.5	-1733.2	-1587.5
F5	3	4	-3440.8	-2002.2	-2129.8	-1895
F6	3	4	-2788.4	-880.898	-963.699	-1261.1
F7	4	4	-2403.7	-1502.4	-1727.4	-1634.7
F8	4	4	-3368	-1949.4	-1984.6	-1855.1
F9	5	4	372.699	3167.1	4049.3	2393.6
F10	5	4	-3796.1	-2397.9	-2520.7	-2221.8
F11	6	4	-3803.2	-2386.8	-2618.5	-2385.1
F12	6	4	-2296.4	-1397.9	-1627	-1459.9
G1	1	4	-2459.8	-1541.9	-1691.4	-1487
G2	1	4	-2348.5	-1634.7	-1863.4	-1660.6
G3	2	4	-2091.5	-1177.8	-1347.4	-1185.3
G4	2	4	-3001.8	-1701	-1827.9	-1726.4
G5	3	4	-2731.1	-1223.3	-1278.4	-1384.2
G6	3	4	-4164.3	-2577	-2695.4	-2480.1
G7	4	4	-3202.3	-1912	-2058.2	-1929.5
G8	4	4	-3369.5	-2123.3	-2252.9	-2079.4
G9	5	4	-3087.4	-1576.2	-1556	-1543.6
G10	5	4	-4251.4	-2631.7	-2745.7	-2503.2
G11	6	4	-4287.9	-2742.5	-2939.6	-2754.6
G12	6	4	-4008.2	-2241.3	-2536.2	-2631.6
H1	1	4	-1283.1	-496.301	-584.398	-578.699
H2	1	4	-2302.1	-1305.5	-1355.2	-1119.9
H3	2	4	-1247	-448.301	-468.199	-384.5
H4	2	4	-2140	-1316.4	-1465.4	-1277.1
H5	3	4	-814.699	-310.398	-384.898	-298.398
H6	3	4	-1451.9	-866.699	-1017.7	-906.602
H7	4	4	-1611.1	-857.5	-1157.4	-1303.7
H8	4	4	-2717.2	-1724.5	-1917.7	-1677.3
H9	5	4	-3493	-2127.7	-2195.1	-1952
H10	5	4	-3319.8	-2118.9	-2257.2	-1981.8
H11	6	4	-4014.3	-2542.8	-2704	-2501.1
H12	6	4	-4156.4	-2466.1	-2535.9	-2466.7
A1	1	5	-299	-196.102	-449.898	-436.301
A2	1	5	-284.5	-293.898	-521.898	-495.5
A3	2	5	-1372.6	-915	-1035.7	-819.301
A4	2	5	-3276.1	-2235.6	-2435.1	-2157.2
A5	3	5	236.898	28.1016	-353.5	-446.301
A6	3	5	542.5	326.301	-151.898	-373.398
A7	4	5	-401.5	-385.699	-721.5	-780.699
A8	4	5	470.5	623.199	490.699	259.102
A9	5	5	-541.102	-237.898	-379.801	-313.801
A10	5	5	-1101.5	-465.199	-342.602	-106.301
A11	6	5	-2469.6	-1588	-1732.9	-1436.1
A12	6	5	-2518.3	-1567.5	-1714.2	-1547.6
B1	1	5	-198.102	-265	-606.301	-586.301
B2	1	5	-3836.7	-2572.6	-2849.1	-2621.9
B3	2	5	-3151.5	-1956.2	-2144.8	-1915.8
B4	2	5	-1612.5	-907.398	-1063.1	-982.301
B5	3	5	-1393	-745.102	-1002.3	-1091.7
B6	3	5	-672.102	-567.301	-921.5	-915.102
B7	4	5	-467.5	245	-39.3008	-345.801
B8	4	5	-1206.5	-867.102	-1145.4	-1026.7
B9	5	5	-3634.6	-2068.8	-2154	-2013.7
B10	5	5	-1799.1	-1274.1	-1568.1	-1472.7
B11	6	5	-1948.1	-1116.4	-1362.7	-1400
B12	6	5	-1460.3	-708.199	-835	-880.199
C1	1	5	-3334.5	-2141.5	-2266.4	-1991.1
C2	1	5	-2837.3	-1850.1	-2052	-1834.6
C3	2	5	-3909.1	-2275.8	-2372.8	-2216.8
C4	2	5	-3097.7	-1931.3	-2091.3	-1888.4
C5	3	5	-1753	-777.301	-896.898	-954.301
C6	3	5	-1813.9	-904.699	-1155.4	-1289
C7	4	5	-2266.6	-1212.5	-1465.3	-1486.2
C8	4	5	-149.699	1361.1	1307.3	374.199
C9	5	5	-3204.1	-1914.3	-1945	-1693.2
C10	5	5	-1836.1	-1211.9	-1396.2	-1181.6
C11	6	5	-1509.3	-1007.7	-1222.2	-1161.1
C12	6	5	-1549.1	-765.301	-1025.9	-1157.5
D1	1	5	-1850.4	-1309.1	-1667.4	-1558.6
D2	1	5	-1363.4	-994.699	-1304.5	-1150.5
D3	2	5	-203.801	1740.3	1135.1	102.199
D4	2	5	-1817.3	-520.398	-751.5	-1068.7
D5	3	5	-2318.2	-1297.6	-1465.2	-1487.8
D6	3	5	-2850	-1680.2	-1779.1	-1685.1
D7	4	5	-1798	-863.301	-1131.2	-1247.5
D8	4	5	633	360.199	-2.30078	-126.699
D9	5	5	-3064.6	-1836.5	-1968.7	-1800.8
D10	5	5	-2588.2	-1437.5	-1525	-1467.3
D11	6	5	-1257.9	-1.19922	-561.102	-898
D12	6	5	-1801.8	-1162.5	-1370.2	-1272.7
E1	1	5	-593.801	-395.199	-621.801	-516.102
E2	1	5	-1592.6	-1124.8	-1435.1	-1270.9
E3	2	5	-2488.4	-1701	-1952.1	-1823.4
E4	2	5	-3322	-2052.9	-2252.4	-2161.4
E5	3	5	-3236	-1859.2	-2029.1	-1929.4
E6	3	5	-2008.8	-1055.5	-1203.3	-1193.5
E7	4	5	-958.699	-380.898	-730.699	-917.199
E8	4	5	-823.602	-253	-512.602	-700.301
E9	5	5	-2460.2	-1445.1	-1592.1	-1528.8
E10	5	5	-2584.5	-1227.1	-1394.5	-1369.1
E11	6	5	-2176.9	-728.602	-848.102	-1103.9
E12	6	5	-1591.1	-685.5	-836.5	-838.102
F1	1	5	-1241.1	-595.102	-712.801	-505.898
F2	1	5	-1905	-1287.6	-1459.9	-1187
F3	2	5	-2270.9	-1418.8	-1592.2	-1564.5
F4	2	5	-3251.7	-1747.5	-1723.2	-1595.5
F5	3	5	-3468.8	-2075.2	-2134.8	-1927
F6	3	5	-2900.4	-992.898	-1078.7	-1366.1
F7	4	5	-1951.7	-1152.4	-1419.4	-1423.7
F8	4	5	-3355	-1953.4	-2015.6	-1838.1
F9	5	5	364.699	3112.1	4018.3	2396.6
F10	5	5	-3793.1	-2381.9	-2527.7	-2235.8
F11	6	5	-3777.2	-2359.8	-2571.5	-2382.1
F12	6	5	-2208.4	-1373.9	-1579	-1458.9
G1	1	5	-2461.8	-1540.9	-1717.4	-1474
G2	1	5	-2382.5	-1646.7	-1894.4	-1678.6
G3	2	5	-2099.5	-1184.8	-1320.4	-1215.3
G4	2	5	-3043.8	-1719	-1837.9	-1740.4
G5	3	5	-2781.1	-1255.3	-1325.4	-1410.2
G6	3	5	-4125.3	-2590	-2682.4	-2465.1
G7	4	5	-3092.3	-1820	-1988.2	-1861.5
G8	4	5	-3399.5	-2141.3	-2260.9	-2065.4
G9	5	5	-3065.4	-1535.2	-1554	-1525.6
G10	5	5	-4249.4	-2600.7	-2729.7	-2482.2
G11	6	5	-4282.9	-2722.5	-2936.6	-2740.6
G12	6	5	-3948.2	-2187.3	-2461.2	-2607.6
H1	1	5	-1241.1	-477.301	-546.398	-584.699
H2	1	5	-2328.1	-1322.5	-1348.2	-1146.9
H3	2	5	-1241	-462.301	-481.199	-418.5
H4	2	5	-2157	-1330.4	-1494.4	-1303.1
H5	3	5	-826.699	-299.398	-407.898	-355.398
H6	3	5	-1434.9	-841.699	-1030.7	-886.602
H7	4	5	-1543.1	-786.5	-1089.4	-1254.7
H8	4	5	-2711.2	-1711.5	-1898.7	-1677.3
H9	5	5	-3447	-2123.7	-2206.1	-1947
H10	5	5	-3313.8	-2101.9	-2252.2	-1969.8
H11	6	5	-4012.3	-2525.8	-2691	-2523.1
H12	6	5	-4083.4	-2401.1	-2463.9	-2390.7
A1	1	6	-219	-165.102	-417.898	-425.301
A2	1	6	-232.5	-256.898	-512.898	-474.5
A3	2	6	-1407.6	-939	-1055.7	-852.301
A4	2	6	-3275.1	-2238.6	-2453.1	-2142.2
A5	3	6	290.898	74.1016	-344.5	-406.301
A6	3	6	568.5	336.301	-152.898	-375.398
A7	4	6	-370.5	-340.699	-707.5	-765.699
A8	4	6	543.5	650.199	549.699	295.102
A9	5	6	-500.102	-216.898	-375.801	-302.801
A10	5	6	-1091.5	-451.199	-348.602	-120.301
A11	6	6	-2454.6	-1580	-1710.9	-1445.1
A12	6	6	-2508.3	-1533.5	-1697.2	-1524.6
B1	1	6	-166.102	-234	-561.301	-557.301
B2	1	6	-3830.7	-2567.6	-2831.1	-2589.9
B3	2	6	-3109.5	-1962.2	-2118.8	-1911.8
B4	2	6	-1612.5	-919.398	-1037.1	-981.301
B5	3	6	-1257	-649.102	-933.301	-1041.7
B6	3	6	-667.102	-577.301	-909.5	-924.102
B7	4	6	-528.5	165	-39.3008	-337.801
B8	4	6	-1258.5	-900.102	-1146.4	-1055.7
B9	5	6	-3677.6	-2086.8	-2173	-2051.7
B10	5	6	-1740.1	-1250.1	-1532.1	-1452.7
B11	6	6	-1913.1	-1113.4	-1347.7	-1379
B12	6	6	-1419.3	-665.199	-817	-858.199
C1	1	6	-3361.5	-2180.5	-2302.4	-2020.1
C2	1	6	-2824.3	-1863.1	-2042	-1842.6
C3	2	6	-3874.1	-2288.8	-2352.8	-2199.8
C4	2	6	-3230.7	-2027.3	-2147.3	-1924.4
C5	3	6	-1775	-805.301	-897.898	-956.301
C6	3	6	-1842.9	-908.699	-1154.4	-1287
C7	4	6	-2270.6	-1238.5	-1480.3	-1483.2
C8	4	6	-82.6992	1410.1	1385.3	411.199
C9	5	6	-3202.1	-1930.3	-1957	-1712.2
C10	5	6	-1816.1	-1209.9	-1374.2	-1164.6
C11	6	6	-1500.3	-983.699	-1230.2	-1151.1
C12	6	6	-1517.1	-736.301	-1006.9	-1135.5
D1	1	6	-1843.4	-1323.1	-1659.4	-1551.6
D2	1	6	-1370.4	-1033.7	-1311.5	-1139.5
D3	2	6	-270.801	1573.3	1042.1	61.1992
D4	2	6	-1775.3	-482.398	-721.5	-1045.7
D5	3	6	-2373.2	-1288.6	-1472.2	-1468.8
D6	3	6	-2844	-1676.2	-1771.1	-1664.1
D7	4	6	-1700	-757.301	-1077.2	-1226.5
D8	4	6	622	348.199	-21.3008	-127.699
D9	5	6	-3096.6	-1837.5	-1953.7	-1797.8
D10	5	6	-2598.2	-1470.5	-1567	-1511.3
D11	6	6	-1375.9	-124.199	-631.102	-952
D12	6	6	-1765.8	-1141.5	-1357.2	-1240.7
E1	1	6	-537.801	-365.199	-607.801	-513.102
E2	1	6	-1627.6	-1165.8	-1468.1	-1303.9
E3	2	6	-2439.4	-1651	-1922.1	-1762.4
E4	2	6	-3348	-2048.9	-2257.4	-2143.4
E5	3	6	-3263	-1864.2	-2013.1	-1912.4
E6	3	6	-1959.8	-1000.5	-1172.3	-1158.5
E7	4	6	-946.699	-368.898	-716.699	-908.199
E8	4	6	-773.602	-243	-467.602	-661.301
E9	5	6	-2423.2	-1404.1	-1556.1	-1507.8
E10	5	6	-2555.5	-1190.1	-1322.5	-1322.1
E11	6	6	-2159.9	-710.602	-794.102	-1046.9
E12	6	6	-1549.1	-653.5	-792.5	-790.102
F1	1	6	-1055.1	-457.102	-560.801	-413.898
F2	1	6	-1921	-1286.6	-1442.9	-1183
F3	2	6	-2297.9	-1457.8	-1621.2	-1535.5
F4	2	6	-3275.7	-1770.5	-1746.2	-1612.5
F5	3	6	-3502.8	-2055.2	-2144.8	-1958
F6	3	6	-3044.4	-1141.9	-1246.7	-1470.1
F7	4	6	-1789.7	-1019.4	-1303.4	-1339.7
F8	4	6	-3398	-1952.4	-2040.6	-1852.1
F9	5	6	644.699	3468.1	4406.3	2713.6
F10	5	6	-3776.1	-2374.9	-2501.7	-2232.8
F11	6	6	-3761.2	-2370.8	-2586.5	-2358.1
F12	6	6	-2219.4	-1370.9	-1564	-1398.9
G1	1	6	-2476.8	-1522.9	-1702.4	-1517
G2	1	6	-2390.5	-1678.7	-1894.4	-1668.6
G3	2	6	-2109.5	-1184.8	-1344.4	-1203.3
G4	2	6	-3042.8	-1724	-1861.9	-1734.4
G5	3	6	-2842.1	-1292.3	-1364.4	-1435.2
G6	3	6	-3892.3	-2393	-2519.4	-2303.1
G7	4	6	-2974.3	-1744	-1879.2	-1816.5
G8	4	6	-3412.5	-2139.3	-2297.9	-2084.4
G9	5	6	-3046.4	-1538.2	-1555	-1510.6
G10	5	6	-4256.4	-2589.7	-2739.7	-2484.2
G11	6	6	-4289.9	-2715.5	-2937.6	-2736.6
G12	6	6	-3913.2	-2146.3	-2445.2	-2578.6
H1	1	6	-1226.1	-495.301	-541.398	-572.699
H2	1	6	-2329.1	-1327.5	-1384.2	-1130.9
H3	2	6	-1252	-479.301	-500.199	-418.5
H4	2	6	-2129	-1331.4	-1480.4	-1299.1
H5	3	6	-851.699	-348.398	-417.898	-360.398
H6	3	6	-1450.9	-843.699	-1026.7	-900.602
H7	4	6	-1527.1	-790.5	-1082.4	-1239.7
H8	4	6	-2698.2	-1711.5	-1893.7	-1673.3
H9	5	6	-3457	-2144.7	-2229.1	-1977
H10	5	6	-3331.8	-2108.9	-2239.2	-1991.8
H11	6	6	-3999.3	-2528.8	-2694	-2518.1
H12	6	6	-3956.4	-2289.1	-2319.9	-2294.7
A1	1	7	-171	-125.102	-376.898	-387.301
A2	1	7	-206.5	-242.898	-494.898	-459.5
A3	2	7	-1415.6	-946	-1075.7	-852.301
A4	2	7	-3272.1	-2229.6	-2445.1	-2145.2
A5	3	7	315.898	76.1016	-327.5	-387.301
A6	3	7	595.5	356.301	-109.898	-351.398
A7	4	7	-310.5	-311.699	-671.5	-726.699
A8	4	7	538.5	657.199	556.699	299.102
A9	5	7	-462.102	-190.898	-323.801	-282.801
A10	5	7	-1088.5	-447.199	-331.602	-105.301
A11	6	7	-2458.6	-1572	-1729.9	-1456.1
A12	6	7	-2481.3	-1543.5	-1668.2	-1528.6
B1	1	7	-139.102	-229	-556.301	-559.301
B2	1	7	-3825.7	-2564.6	-2871.1	-2609.9
B3	2	7	-3077.5	-1947.2	-2115.8	-1886.8
B4	2	7	-1626.5	-928.398	-1068.1	-1000.3
B5	3	7	-1165	-596.102	-863.301	-1008.7
B6	3	7	-683.102	-574.301	-930.5	-921.102
B7	4	7	-586.5	134	-73.3008	-382.801
B8	4	7	-1226.5	-866.102	-1154.4	-1013.7
B9	5	7	-3722.6	-2138.8	-2196	-2059.7
B10	5	7	-1697.1	-1196.1	-1505.1	-1417.7
B11	6	7	-1911.1	-1107.4	-1329.7	-1373
B12	6	7	-1362.3	-639.199	-768	-834.199
C1	1	7	-3334.5	-2147.5	-2256.4	-1980.1
C2	1	7	-2778.3	-1844.1	-2040	-1816.6
C3	2	7	-3921.1	-2280.8	-2371.8	-2218.8
C4	2	7	-3325.7	-2080.3	-2212.3	-1965.4
C5	3	7	-1786	-817.301	-922.898	-979.301
C6	3	7	-1901.9	-941.699	-1178.4	-1307
C7	4	7	-2295.6	-1222.5	-1479.3	-1468.2
C8	4	7	-49.6992	1438.1	1396.3	436.199
C9	5	7	-3234.1	-1910.3	-1970	-1742.2
C10	5	7	-1797.1	-1198.9	-1368.2	-1150.6
C11	6	7	-1481.3	-987.699	-1211.2	-1174.1
C12	6	7	-1473.1	-727.301	-980.898	-1134.5
D1	1	7	-1810.4	-1309.1	-1644.4	-1544.6
D2	1	7	-1389.4	-1007.7	-1297.5	-1143.5
D3	2	7	-343.801	1403.3	988.102	49.1992
D4	2	7	-1734.3	-471.398	-670.5	-1023.7
D5	3	7	-2377.2	-1315.6	-1477.2	-1493.8
D6	3	7	-2880	-1670.2	-1747.1	-1662.1
D7	4	7	-1607	-711.301	-1005.2	-1143.5
D8	4	7	622	359.199	-16.3008	-105.699
D9	5	7	-3115.6	-1871.5	-1978.7	-1812.8
D10	5	7	-2631.2	-1476.5	-1578	-1514.3
D11	6	7	-1436.9	-201.199	-709.102	-978
D12	6	7	-1753.8	-1159.5	-1345.2	-1243.7
E1	1	7	-502.801	-341.199	-580.801	-452.102
E2	1	7	-1637.6	-1184.8	-1454.1	-1293.9
E3	2	7	-2416.4	-1657	-1885.1	-1760.4
E4	2	7	-3356	-2072.9	-2276.4	-2184.4
E5	3	7	-3281	-1886.2	-2022.1	-1947.4
E6	3	7	-1908.8	-987.5	-1135.3	-1171.5
E7	4	7	-920.699	-345.898	-672.699	-881.199
E8	4	7	-782.602	-230	-456.602	-679.301
E9	5	7	-2384.2	-1390.1	-1550.1	-1490.8
E10	5	7	-2502.5	-1137.1	-1263.5	-1309.1
E11	6	7	-2149.9	-705.602	-765.102	-1049.9
E12	6	7	-1465.1	-644.5	-765.5	-770.102
F1	1	7	-1040.1	-471.102	-548.801	-382.898
F2	1	7	-1907	-1286.6	-1457.9	-1182
F3	2	7	-2314.9	-1427.8	-1634.2	-1563.5
F4	2	7	-3311.7	-1815.5	-1770.2	-1665.5
F5	3	7	-3520.8	-2069.2	-2150.8	-1967
F6	3	7	-3220.4	-1275.9	-1404.7	-1579.1
F7	4	7	-1727.7	-999.398	-1285.4	-1304.7
F8	4	7	-3440	-1994.4	-2038.6	-1857.1
F9	5	7	848.699	3638.1	4618.3	2868.6
F10	5	7	-3733.1	-2337.9	-2478.7	-2179.8
F11	6	7	-3776.2	-2357.8	-2567.5	-2361.1
F12	6	7	-2185.4	-1331.9	-1530	-1434.9
G1	1	7	-2445.8	-1539.9	-1665.4	-1485
G2	1	7	-2418.5	-1664.7	-1909.4	-1691.6
G3	2	7	-2111.5	-1201.8	-1356.4	-1224.3
G4	2	7	-3052.8	-1734	-1847.9	-1700.4
G5	3	7	-2892.1	-1323.3	-1369.4	-1464.2
G6	3	7	-3714.3	-2279	-2371.4	-2199.1
G7	4	7	-2813.3	-1640	-1806.2	-1751.5
G8	4	7	-3419.5	-2145.3	-2274.9	-2096.4
G9	5	7	-2998.4	-1523.2	-1561	-1509.6
G10	5	7	-4232.4	-2609.7	-2720.7	-2479.2
G11	6	7	-4271.9	-2728.5	-2934.6	-2727.6
G12	6	7	-3877.2	-2100.3	-2393.2	-2557.6
H1	1	7	-1205.1	-465.301	-536.398	-534.699
H2	1	7	-2343.1	-1322.5	-1386.2	-1131.9
H3	2	7	-1239	-488.301	-499.199	-453.5
H4	2	7	-2147	-1348.4	-1494.4	-1292.1
H5	3	7	-880.699	-338.398	-431.898	-350.398
H6	3	7	-1388.9	-824.699	-974.699	-889.602
H7	4	7	-1490.1	-771.5	-1067.4	-1212.7
H8	4	7	-2660.2	-1704.5	-1898.7	-1674.3
H9	5	7	-3473	-2118.7	-2212.1	-1967
H10	5	7	-3292.8	-2106.9	-2242.2	-1979.8
H11	6	7	-3955.3	-2499.8	-2654	-2480.1
H12	6	7	-3829.4	-2154.1	-2201.9	-2197.7
A1	1	8	-172	-135.102	-373.898	-377.301
A2	1	8	-195.5	-236.898	-459.898	-455.5
A3	2	8	-1416.6	-931	-1052.7	-840.301
A4	2	8	-3269.1	-2227.6	-2425.1	-2144.2
A5	3	8	352.898	86.1016	-309.5	-362.301
A6	3	8	586.5	342.301	-102.898	-360.398
A7	4	8	-308.5	-342.699	-681.5	-748.699
A8	4	8	557.5	660.199	605.699	319.102
A9	5	8	-442.102	-187.898	-304.801	-278.801
A10	5	8	-1075.5	-458.199	-330.602	-120.301
A11	6	8	-2446.6	-1579	-1710.9	-1458.1
A12	6	8	-2482.3	-1539.5	-1660.2	-1518.6
B1	1	8	-131.102	-245	-544.301	-554.301
B2	1	8	-3846.7	-2589.6	-2843.1	-2616.9
B3	2	8	-3077.5	-1913.2	-2089.8	-1882.8
B4	2	8	-1617.5	-932.398	-1061.1	-988.301
B5	3	8	-1094	-532.102	-808.301	-962.699
B6	3	8	-681.102	-552.301	-925.5	-917.102
B7	4	8	-673.5	67	-162.301	-420.801
B8	4	8	-1278.5	-891.102	-1140.4	-1042.7
B9	5	8	-3741.6	-2159.8	-2227	-2097.7
B10	5	8	-1654.1	-1196.1	-1486.1	-1397.7
B11	6	8	-1841.1	-1054.4	-1315.7	-1332
B12	6	8	-1331.3	-629.199	-748	-789.199
C1	1	8	-3123.5	-2003.5	-2128.4	-1887.1
C2	1	8	-2771.3	-1825.1	-1999	-1792.6
C3	2	8	-3919.1	-2302.8	-2384.8	-2221.8
C4	2	8	-3395.7	-2122.3	-2237.3	-2008.4
C5	3	8	-1792	-787.301	-916.898	-963.301
C6	3	8	-1919.9	-965.699	-1198.4	-1302
C7	4	8	-2304.6	-1241.5	-1447.3	-1458.2
C8	4	8	-92.6992	1427.1	1400.3	421.199
C9	5	8	-3252.1	-1967.3	-1971	-1739.2
C10	5	8	-1803.1	-1204.9	-1351.2	-1156.6
C11	6	8	-1468.3	-965.699	-1213.2	-1146.1
C12	6	8	-1465.1	-716.301	-976.898	-1117.5
D1	1	8	-1787.4	-1279.1	-1618.4	-1529.6
D2	1	8	-1394.4	-1028.7	-1282.5	-1158.5
D3	2	8	-374.801	1308.3	941.102	41.1992
D4	2	8	-1759.3	-501.398	-700.5	-1041.7
D5	3	8	-2373.2	-1301.6	-1461.2	-1475.8
D6	3	8	-2883	-1685.2	-1763.1	-1674.1
D7	4	8	-1550	-634.301	-932.199	-1091.5
D8	4	8	585	353.199	-7.30078	-131.699
D9	5	8	-3132.6	-1881.5	-1982.7	-1796.8
D10	5	8	-2680.2	-1473.5	-1589	-1517.3
D11	6	8	-1505.9	-292.199	-770.102	-1031
D12	6	8	-1737.8	-1122.5	-1328.2	-1210.7
E1	1	8	-480.801	-332.199	-542.801	-431.102
E2	1	8	-1637.6	-1194.8	-1461.1	-1327.9
E3	2	8	-2398.4	-1651	-1862.1	-1722.4
E4	2	8	-3408	-2082.9	-2267.4	-2175.4
E5	3	8	-3326	-1905.2	-2064.1	-1934.4
E6	3	8	-1808.8	-898.5	-1057.3	-1071.5
E7	4	8	-884.699	-332.898	-650.699	-834.199
E8	4	8	-785.602	-225	-445.602	-642.301
E9	5	8	-2404.2	-1374.1	-1533.1	-1495.8
E10	5	8	-2487.5	-1120.1	-1249.5	-1258.1
E11	6	8	-2087.9	-644.602	-729.102	-1033.9
E12	6	8	-1428.1	-593.5	-716.5	-751.102
F1	1	8	-1000.1	-410.102	-515.801	-336.898
F2	1	8	-1921	-1273.6	-1438.9	-1177
F3	2	8	-2313.9	-1448.8	-1627.2	-1557.5
F4	2	8	-3299.7	-1799.5	-1760.2	-1651.5
F5	3	8	-3564.8	-2105.2	-2150.8	-1989
F6	3	8	-3268.4	-1350.9	-1451.7	-1621.1
F7	4	8	-1723.7	-1002.4	-1269.4	-1315.7
F8	4	8	-3434	-2011.4	-2062.6	-1873.1
F9	5	8	983.699	3751.1	4792.3	2983.6
F10	5	8	-3677.1	-2304.9	-2430.7	-2164.8
F11	6	8	-3767.2	-2343.8	-2558.5	-2359.1
F12	6	8	-2121.4	-1322.9	-1495	-1402.9
G1	1	8	-2463.8	-1532.9	-1676.4	-1459
G2	1	8	-2393.5	-1645.7	-1887.4	-1672.6
G3	2	8	-2160.5	-1223.8	-1371.4	-1259.3
G4	2	8	-3031.8	-1734	-1836.9	-1717.4
G5	3	8	-2890.1	-1363.3	-1406.4	-1465.2
G6	3	8	-3502.3	-2130	-2236.4	-2098.1
G7	4	8	-2635.3	-1513	-1695.2	-1624.5
G8	4	8	-3433.5	-2163.3	-2301.9	-2126.4
G9	5	8	-3001.4	-1501.2	-1538	-1506.6
G10	5	8	-4242.4	-2617.7	-2717.7	-2478.2
G11	6	8	-4296.9	-2738.5	-2948.6	-2713.6
G12	6	8	-3815.2	-2109.3	-2378.2	-2540.6
H1	1	8	-1206.1	-492.301	-525.398	-562.699
H2	1	8	-2351.1	-1340.5	-1367.2	-1152.9
H3	2	8	-1245	-493.301	-522.199	-441.5
H4	2	8	-2167	-1322.4	-1487.4	-1303.1
H5	3	8	-860.699	-360.398	-425.898	-358.398
H6	3	8	-1408.9	-814.699	-995.699	-877.602
H7	4	8	-1479.1	-764.5	-1051.4	-1196.7
H8	4	8	-2663.2	-1700.5	-1849.7	-1668.3
H9	5	8	-3477	-2112.7	-2168.1	-1950
H10	5	8	-3313.8	-2101.9	-2203.2	-1975.8
H11	6	8	-3966.3	-2496.8	-2658	-2475.1
H12	6	8	-3777.4	-2098.1	-2124.9	-2162.7
A1	1	9	-131	-75.1016	-312.898	-345.301
A2	1	9	-178.5	-248.898	-451.898	-428.5
A3	2	9	-1406.6	-934	-1065.7	-804.301
A4	2	9	-3260.1	-2231.6	-2423.1	-2139.2
A5	3	9	280.898	50.1016	-313.5	-419.301
A6	3	9	575.5	363.301	-95.8984	-343.398
A7	4	9	-305.5	-299.699	-649.5	-754.699
A8	4	9	542.5	649.199	567.699	300.102
A9	5	9	-443.102	-176.898	-316.801	-261.801
A10	5	9	-1054.5	-432.199	-314.602	-109.301
A11	6	9	-2402.6	-1577	-1703.9	-1430.1
A12	6	9	-2453.3	-1539.5	-1642.2	-1506.6
B1	1	9	-148.102	-237	-542.301	-524.301
B2	1	9	-3843.7	-2607.6	-2841.1	-2601.9
B3	2	9	-3012.5	-1872.2	-2069.8	-1852.8
B4	2	9	-1598.5	-904.398	-1059.1	-981.301
B5	3	9	-1053	-510.102	-813.301	-955.699
B6	3	9	-661.102	-570.301	-874.5	-893.102
B7	4	9	-734.5	7	-192.301	-472.801
B8	4	9	-1216.5	-876.102	-1132.4	-1022.7
B9	5	9	-3801.6	-2160.8	-2280	-2111.7
B10	5	9	-1622.1	-1178.1	-1443.1	-1357.7
B11	6	9	-1848.1	-1044.4	-1311.7	-1358
B12	6	9	-1266.3	-581.199	-728	-793.199
C1	1	9	-2966.5	-1907.5	-2022.4	-1793.1
C2	1	9	-2754.3	-1790.1	-1962	-1807.6
C3	2	9	-3937.1	-2296.8	-2373.8	-2233.8
C4	2	9	-3424.7	-2130.3	-2255.3	-2031.4
C5	3	9	-1751	-748.301	-868.898	-961.301
C6	3	9	-1939.9	-1004.7	-1229.4	-1335
C7	4	9	-2284.6	-1233.5	-1444.3	-1474.2
C8	4	9	-31.6992	1444.1	1405.3	447.199
C9	5	9	-3249.1	-1963.3	-1974	-1737.2
C10	5	9	-1788.1	-1163.9	-1342.2	-1160.6
C11	6	9	-1444.3	-965.699	-1214.2	-1157.1
C12	6	9	-1404.1	-688.301	-929.898	-1081.5
D1	1	9	-1778.4	-1299.1	-1614.4	-1515.6
D2	1	9	-1399.4	-1035.7	-1287.5	-1187.5
D3	2	9	-404.801	1214.3	886.102	33.1992
D4	2	9	-1775.3	-504.398	-688.5	-1034.7
D5	3	9	-2361.2	-1269.6	-1435.2	-1459.8
D6	3	9	-2853	-1644.2	-1755.1	-1661.1
D7	4	9	-1436	-546.301	-831.199	-1041.5
D8	4	9	601	364.199	-8.30078	-122.699
D9	5	9	-3136.6	-1869.5	-1988.7	-1822.8
D10	5	9	-2644.2	-1482.5	-1605	-1520.3
D11	6	9	-1556.9	-343.199	-817.102	-1047
D12	6	9	-1716.8	-1105.5	-1311.2	-1217.7
E1	1	9	-458.801	-338.199	-518.801	-420.102
E2	1	9	-1671.6	-1180.8	-1466.1	-1314.9
E3	2	9	-2376.4	-1619	-1863.1	-1708.4
E4	2	9	-3406	-2113.9	-2315.4	-2181.4
E5	3	9	-3328	-1917.2	-2047.1	-1966.4
E6	3	9	-1687.8	-813.5	-959.301	-1014.5
E7	4	9	-833.699	-281.898	-612.699	-824.199
E8	4	9	-736.602	-219	-447.602	-622.301
E9	5	9	-2371.2	-1342.1	-1477.1	-1459.8
E10	5	9	-2462.5	-1078.1	-1191.5	-1238.1
E11	6	9	-2099.9	-634.602	-736.102	-1038.9
E12	6	9	-1420.1	-585.5	-720.5	-721.102
F1	1	9	-1000.1	-407.102	-460.801	-302.898
F2	1	9	-1884	-1272.6	-1417.9	-1168
F3	2	9	-2313.9	-1435.8	-1632.2	-1531.5
F4	2	9	-3341.7	-1909.5	-1958.2	-1755.5
F5	3	9	-3601.8	-2102.2	-2197.8	-1997
F6	3	9	-3356.4	-1410.9	-1494.7	-1650.1
F7	4	9	-1735.7	-968.398	-1255.4	-1307.7
F8	4	9	-3426	-1989.4	-2040.6	-1860.1
F9	5	9	1147.7	3913.1	4922.3	3095.6
F10	5	9	-3665.1	-2296.9	-2435.7	-2147.8
F11	6	9	-3764.2	-2362.8	-2570.5	-2354.1
F12	6	9	-2109.4	-1314.9	-1513	-1393.9
G1	1	9	-2432.8	-1538.9	-1674.4	-1477
G2	1	9	-2414.5	-1663.7	-1918.4	-1691.6
G3	2	9	-2134.5	-1203.8	-1358.4	-1233.3
G4	2	9	-3031.8	-1710	-1832.9	-1749.4
G5	3	9	-2906.1	-1344.3	-1404.4	-1477.2
G6	3	9	-3295.3	-1977	-2098.4	-1994.1
G7	4	9	-2466.3	-1362	-1526.2	-1546.5
G8	4	9	-3454.5	-2148.3	-2289.9	-2116.4
G9	5	9	-2968.4	-1496.2	-1529	-1511.6
G10	5	9	-4241.4	-2593.7	-2696.7	-2489.2
G11	6	9	-4270.9	-2704.5	-2927.6	-2716.6
G12	6	9	-3785.2	-2068.3	-2344.2	-2531.6
H1	1	9	-1201.1	-482.301	-516.398	-549.699
H2	1	9	-2354.1	-1344.5	-1384.2	-1152.9
H3	2	9	-1287	-499.301	-526.199	-443.5
H4	2	9	-2132	-1338.4	-1462.4	-1314.1
H5	3	9	-865.699	-349.398	-413.898	-350.398
H6	3	9	-1403.9	-808.699	-968.699	-852.602
H7	4	9	-1466.1	-730.5	-1037.4	-1200.7
H8	4	9	-2641.2	-1702.5	-1841.7	-1650.3
H9	5	9	-3446	-2106.7	-2181.1	-1957
H10	5	9	-3259.8	-2059.9	-2182.2	-1959.8
H11	6	9	-3922.3	-2483.8	-2651	-2487.1
H12	6	9	-3707.4	-2073.1	-2119.9	-2138.7
A1	1	10	-108	-84.1016	-324.898	-336.301
A2	1	10	-146.5	-225.898	-453.898	-433.5
A3	2	10	-1408.6	-930	-1038.7	-819.301
A4	2	10	-3252.1	-2234.6	-2421.1	-2147.2
A5	3	10	313.898	83.1016	-336.5	-392.301
A6	3	10	594.5	364.301	-81.8984	-338.398
A7	4	10	-287.5	-280.699	-644.5	-733.699
A8	4	10	573.5	693.199	604.699	358.102
A9	5	10	-417.102	-166.898	-292.801	-239.801
A10	5	10	-1072.5	-421.199	-299.602	-101.301
A11	6	10	-2436.6	-1587	-1677.9	-1444.1
A12	6	10	-2425.3	-1518.5	-1654.2	-1541.6
B1	1	10	-90.1016	-202	-522.301	-514.301
B2	1	10	-3860.7	-2597.6	-2861.1	-2624.9
B3	2	10	-3019.5	-1878.2	-2029.8	-1830.8
B4	2	10	-1563.5	-930.398	-1046.1	-985.301
B5	3	10	-987	-451.102	-749.301	-919.699
B6	3	10	-689.102	-560.301	-903.5	-902.102
B7	4	10	-803.5	-58	-266.301	-521.801
B8	4	10	-1251.5	-888.102	-1136.4	-1036.7
B9	5	10	-3830.6	-2200.8	-2291	-2146.7
B10	5	10	-1576.1	-1136.1	-1453.1	-1374.7
B11	6	10	-1819.1	-1015.4	-1305.7	-1328
B12	6	10	-1259.3	-571.199	-723	-761.199
C1	1	10	-2844.5	-1817.5	-1952.4	-1748.1
C2	1	10	-2746.3	-1793.1	-1968	-1782.6
C3	2	10	-3956.1	-2318.8	-2370.8	-2238.8
C4	2	10	-3475.7	-2195.3	-2301.3	-2049.4
C5	3	10	-1758	-755.301	-888.898	-966.301
C6	3	10	-1999.9	-1012.7	-1211.4	-1322
C7	4	10	-2268.6	-1208.5	-1440.3	-1478.2
C8	4	10	-38.6992	1423.1	1425.3	422.199
C9	5	10	-3295.1	-1972.3	-1985	-1756.2
C10	5	10	-1764.1	-1186.9	-1342.2	-1161.6
C11	6	10	-1446.3	-967.699	-1189.2	-1159.1
C12	6	10	-1372.1	-667.301	-905.898	-1079.5
D1	1	10	-1791.4	-1279.1	-1603.4	-1525.6
D2	1	10	-1400.4	-1004.7	-1304.5	-1149.5
D3	2	10	-385.801	1141.3	855.102	22.1992
D4	2	10	-1739.3	-461.398	-671.5	-1045.7
D5	3	10	-2358.2	-1267.6	-1421.2	-1441.8
D6	3	10	-2882	-1684.2	-1776.1	-1667.1
D7	4	10	-1349	-473.301	-784.199	-991.5
D8	4	10	608	363.199	12.6992	-125.699
D9	5	10	-3143.6	-1868.5	-1976.7	-1809.8
D10	5	10	-2686.2	-1497.5	-1602	-1542.3
D11	6	10	-1584.9	-377.199	-850.102	-1077
D12	6	10	-1702.8	-1117.5	-1297.2	-1219.7
E1	1	10	-434.801	-300.199	-523.801	-423.102
E2	1	10	-1676.6	-1207.8	-1466.1	-1322.9
E3	2	10	-2371.4	-1627	-1826.1	-1726.4
E4	2	10	-3435	-2136.9	-2322.4	-2206.4
E5	3	10	-3347	-1913.2	-2062.1	-1968.4
E6	3	10	-1567.8	-746.5	-896.301	-962.5
E7	4	10	-764.699	-236.898	-560.699	-795.199
E8	4	10	-694.602	-169	-423.602	-628.301
E9	5	10	-2307.2	-1327.1	-1474.1	-1447.8
E10	5	10	-2412.5	-1050.1	-1186.5	-1223.1
E11	6	10	-2066.9	-601.602	-679.102	-1033.9
E12	6	10	-1340.1	-542.5	-696.5	-721.102
F1	1	10	-995.102	-394.102	-459.801	-297.898
F2	1	10	-1885	-1261.6	-1434.9	-1171
F3	2	10	-2340.9	-1459.8	-1654.2	-1556.5
F4	2	10	-3402.7	-1969.5	-2007.2	-1785.5
F5	3	10	-3619.8	-2166.2	-2207.8	-2017
F6	3	10	-3356.4	-1431.9	-1530.7	-1656.1
F7	4	10	-1708.7	-957.398	-1250.4	-1309.7
F8	4	10	-3428	-1957.4	-2021.6	-1851.1
F9	5	10	1280.7	4069.1	5082.3	3214.6
F10	5	10	-3661.1	-2294.9	-2388.7	-2157.8
F11	6	10	-3738.2	-2342.8	-2556.5	-2336.1
F12	6	10	-2112.4	-1310.9	-1484	-1382.9
G1	1	10	-2446.8	-1529.9	-1668.4	-1480
G2	1	10	-2456.5	-1689.7	-1925.4	-1697.6
G3	2	10	-2167.5	-1246.8	-1366.4	-1249.3
G4	2	10	-3040.8	-1694	-1834.9	-1728.4
G5	3	10	-2934.1	-1331.3	-1415.4	-1470.2
G6	3	10	-3083.3	-1832	-1953.4	-1873.1
G7	4	10	-2341.3	-1328	-1484.2	-1514.5
G8	4	10	-3428.5	-2162.3	-2316.9	-2098.4
G9	5	10	-2959.4	-1455.2	-1517	-1498.6
G10	5	10	-4238.4	-2593.7	-2720.7	-2492.2
G11	6	10	-4303.9	-2735.5	-2916.6	-2734.6
G12	6	10	-3764.2	-2051.3	-2330.2	-2513.6
H1	1	10	-1195.1	-469.301	-520.398	-553.699
H2	1	10	-2340.1	-1346.5	-1367.2	-1163.9
H3	2	10	-1248	-512.301	-542.199	-458.5
H4	2	10	-2161	-1334.4	-1492.4	-1306.1
H5	3	10	-869.699	-369.398	-456.898	-362.398
H6	3	10	-1394.9	-814.699	-966.699	-884.602
H7	4	10	-1427.1	-708.5	-1031.4	-1171.7
H8	4	10	-2658.2	-1679.5	-1832.7	-1656.3
H9	5	10	-3440	-2118.7	-2171.1	-1958
H10	5	10	-3277.8	-2089.9	-2202.2	-1960.8
H11	6	10	-3907.3	-2459.8	-2628	-2450.1
H12	6	10	-3679.4	-2035.1	-2073.9	-2141.7
A1	1	11	-103	-62.1016	-304.898	-319.301
A2	1	11	-175.5	-203.898	-439.898	-386.5
A3	2	11	-1413.6	-935	-1035.7	-810.301
A4	2	11	-3289.1	-2238.6	-2429.1	-2162.2
A5	3	11	328.898	85.1016	-305.5	-402.301
A6	3	11	596.5	362.301	-79.8984	-313.398
A7	4	11	-299.5	-306.699	-645.5	-726.699
A8	4	11	552.5	673.199	615.699	339.102
A9	5	11	-444.102	-179.898	-281.801	-275.801
A10	5	11	-1057.5	-453.199	-318.602	-95.3008
A11	6	11	-2446.6	-1581	-1671.9	-1438.1
A12	6	11	-2434.3	-1506.5	-1647.2	-1534.6
B1	1	11	-123.102	-221	-515.301	-508.301
B2	1	11	-3876.7	-2603.6	-2857.1	-2607.9
B3	2	11	-3000.5	-1851.2	-2050.8	-1820.8
B4	2	11	-1583.5	-933.398	-1067.1	-988.301
B5	3	11	-963	-435.102	-720.301	-889.699
B6	3	11	-698.102	-545.301	-893.5	-902.102
B7	4	11	-894.5	-114	-322.301	-562.801
B8	4	11	-1265.5	-905.102	-1125.4	-1032.7
B9	5	11	-3898.6	-2247.8	-2337	-2195.7
B10	5	11	-1559.1	-1116.1	-1433.1	-1358.7
B11	6	11	-1797.1	-995.398	-1251.7	-1293
B12	6	11	-1238.3	-568.199	-699	-732.199
C1	1	11	-2749.5	-1791.5	-1889.4	-1688.1
C2	1	11	-2728.3	-1761.1	-1949	-1772.6
C3	2	11	-3956.1	-2298.8	-2383.8	-2235.8
C4	2	11	-3513.7	-2212.3	-2275.3	-2041.4
C5	3	11	-1764	-779.301	-872.898	-946.301
C6	3	11	-1991.9	-1022.7	-1245.4	-1362
C7	4	11	-2283.6	-1229.5	-1463.3	-1460.2
C8	4	11	-60.6992	1437.1	1411.3	425.199
C9	5	11	-3313.1	-1996.3	-2002	-1793.2
C10	5	11	-1769.1	-1191.9	-1357.2	-1162.6
C11	6	11	-1449.3	-951.699	-1186.2	-1138.1
C12	6	11	-1344.1	-638.301	-908.898	-1064.5
D1	1	11	-1784.4	-1312.1	-1621.4	-1526.6
D2	1	11	-1452.4	-1028.7	-1286.5	-1160.5
D3	2	11	-414.801	1062.3	833.102	20.1992
D4	2	11	-1783.3	-490.398	-690.5	-1019.7
D5	3	11	-2353.2	-1250.6	-1413.2	-1442.8
D6	3	11	-2902	-1684.2	-1761.1	-1665.1
D7	4	11	-1317	-439.301	-753.199	-973.5
D8	4	11	577	338.199	-19.3008	-129.699
D9	5	11	-3089.6	-1849.5	-1948.7	-1790.8
D10	5	11	-2708.2	-1520.5	-1593	-1556.3
D11	6	11	-1661.9	-443.199	-889.102	-1120
D12	6	11	-1661.8	-1106.5	-1311.2	-1186.7
E1	1	11	-412.801	-279.199	-512.801	-381.102
E2	1	11	-1703.6	-1211.8	-1461.1	-1307.9
E3	2	11	-2332.4	-1618	-1842.1	-1710.4
E4	2	11	-3465	-2152.9	-2339.4	-2203.4
E5	3	11	-3375	-1946.2	-2099.1	-1976.4
E6	3	11	-1546.8	-702.5	-883.301	-940.5
E7	4	11	-760.699	-241.898	-573.699	-780.199
E8	4	11	-752.602	-196	-425.602	-624.301
E9	5	11	-2251.2	-1303.1	-1416.1	-1381.8
E10	5	11	-2377.5	-1002.1	-1133.5	-1186.1
E11	6	11	-2057.9	-593.602	-688.102	-1003.9
E12	6	11	-1277.1	-504.5	-634.5	-653.102
F1	1	11	-963.102	-406.102	-437.801	-259.898
F2	1	11	-1897	-1246.6	-1413.9	-1155
F3	2	11	-2353.9	-1471.8	-1639.2	-1592.5
F4	2	11	-3407.7	-1982.5	-2010.2	-1776.5
F5	3	11	-3632.8	-2098.2	-2197.8	-2003
F6	3	11	-3378.4	-1439.9	-1533.7	-1694.1
F7	4	11	-1741.7	-984.398	-1240.4	-1288.7
F8	4	11	-3434	-1966.4	-2015.6	-1858.1
F9	5	11	1390.7	4181.1	5204.3	3326.6
F10	5	11	-3654.1	-2308.9	-2405.7	-2166.8
F11	6	11	-3742.2	-2346.8	-2549.5	-2339.1
F12	6	11	-2103.4	-1308.9	-1491	-1388.9
G1	1	11	-2447.8	-1526.9	-1675.4	-1457
G2	1	11	-2448.5	-1694.7	-1894.4	-1696.6
G3	2	11	-2153.5	-1240.8	-1369.4	-1260.3
G4	2	11	-3028.8	-1746	-1824.9	-1713.4
G5	3	11	-2958.1	-1386.3	-1417.4	-1472.2
G6	3	11	-2896.3	-1722	-1843.4	-1776.1
G7	4	11	-2325.3	-1290	-1473.2	-1501.5
G8	4	11	-3464.5	-2163.3	-2321.9	-2104.4
G9	5	11	-2966.4	-1468.2	-1503	-1487.6
G10	5	11	-4206.4	-2598.7	-2720.7	-2488.2
G11	6	11	-4269.9	-2724.5	-2891.6	-2722.6
G12	6	11	-3742.2	-2024.3	-2310.2	-2514.6
H1	1	11	-1168.1	-458.301	-521.398	-540.699
H2	1	11	-2342.1	-1346.5	-1385.2	-1147.9
H3	2	11	-1282	-522.301	-536.199	-442.5
H4	2	11	-2185	-1343.4	-1491.4	-1317.1
H5	3	11	-880.699	-369.398	-445.898	-352.398
H6	3	11	-1396.9	-828.699	-956.699	-841.602
H7	4	11	-1428.1	-701.5	-1026.4	-1156.7
H8	4	11	-2638.2	-1697.5	-1835.7	-1652.3
H9	5	11	-3430	-2102.7	-2181.1	-1951
H10	5	11	-3285.8	-2094.9	-2202.2	-1971.8
H11	6	11	-3921.3	-2471.8	-2616	-2428.1
H12	6	11	-3657.4	-2033.1	-2043.9	-2099.7
A1	1	12	-58	-35.1016	-272.898	-273.301
A2	1	12	-161.5	-214.898	-440.898	-396.5
A3	2	12	-1386.6	-921	-1018.7	-785.301
A4	2	12	-3263.1	-2242.6	-2418.1	-2132.2
A5	3	12	301.898	70.1016	-314.5	-385.301
A6	3	12	602.5	363.301	-83.8984	-326.398
A7	4	12	-259.5	-293.699	-637.5	-715.699
A8	4	12	551.5	679.199	593.699	318.102
A9	5	12	-420.102	-162.898	-276.801	-240.801
A10	5	12	-1081.5	-422.199	-300.602	-86.3008
A11	6	12	-2429.6	-1574	-1690.9	-1446.1
A12	6	12	-2443.3	-1531.5	-1657.2	-1507.6
B1	1	12	-116.102	-235	-537.301	-532.301
B2	1	12	-3896.7	-2608.6	-2851.1	-2630.9
B3	2	12	-2944.5	-1839.2	-1973.8	-1807.8
B4	2	12	-1580.5	-914.398	-1058.1	-978.301
B5	3	12	-919	-399.102	-692.301	-881.699
B6	3	12	-661.102	-560.301	-874.5	-889.102
B7	4	12	-923.5	-147	-348.301	-593.801
B8	4	12	-1225.5	-896.102	-1137.4	-1041.7
B9	5	12	-3927.6	-2300.8	-2357	-2197.7
B10	5	12	-1533.1	-1092.1	-1412.1	-1313.7
B11	6	12	-1732.1	-992.398	-1191.7	-1287
B12	6	12	-1182.3	-528.199	-647	-725.199
C1	1	12	-2670.5	-1741.5	-1850.4	-1653.1
C2	1	12	-2693.3	-1754.1	-1928	-1756.6
C3	2	12	-3967.1	-2304.8	-2385.8	-2249.8
C4	2	12	-3520.7	-2206.3	-2291.3	-2063.4
C5	3	12	-1715	-734.301	-827.898	-915.301
C6	3	12	-2020.9	-1030.7	-1250.4	-1347
C7	4	12	-2255.6	-1211.5	-1422.3	-1459.2
C8	4	12	-69.6992	1426.1	1415.3	425.199
C9	5	12	-3324.1	-1986.3	-2013	-1778.2
C10	5	12	-1763.1	-1194.9	-1349.2	-1130.6
C11	6	12	-1425.3	-963.699	-1175.2	-1145.1
C12	6	12	-1345.1	-637.301	-887.898	-1055.5
D1	1	12	-1787.4	-1269.1	-1600.4	-1513.6
D2	1	12	-1427.4	-1016.7	-1300.5	-1137.5
D3	2	12	-416.801	1042.3	811.102	10.1992
D4	2	12	-1741.3	-500.398	-684.5	-1026.7
D5	3	12	-2347.2	-1252.6	-1392.2	-1449.8
D6	3	12	-2864	-1645.2	-1735.1	-1631.1
D7	4	12	-1252	-399.301	-690.199	-948.5
D8	4	12	590	315.199	3.69922	-134.699
D9	5	12	-3073.6	-1820.5	-1925.7	-1768.8
D10	5	12	-2710.2	-1544.5	-1618	-1520.3
D11	6	12	-1708.9	-516.199	-970.102	-1164
D12	6	12	-1688.8	-1093.5	-1285.2	-1201.7
E1	1	12	-419.801	-278.199	-487.801	-387.102
E2	1	12	-1726.6	-1234.8	-1480.1	-1320.9
E3	2	12	-2308.4	-1591	-1811.1	-1689.4
E4	2	12	-3515	-2164.9	-2341.4	-2220.4
E5	3	12	-3396	-1979.2	-2082.1	-1974.4
E6	3	12	-1527.8	-697.5	-850.301	-919.5
E7	4	12	-710.699	-177.898	-484.699	-727.199
E8	4	12	-751.602	-182	-418.602	-632.301
E9	5	12	-2178.2	-1213.1	-1345.1	-1373.8
E10	5	12	-2358.5	-977.102	-1107.5	-1160.1
E11	6	12	-2042.9	-561.602	-675.102	-987.898
E12	6	12	-1208.1	-462.5	-615.5	-659.102
F1	1	12	-979.102	-366.102	-420.801	-247.898
F2	1	12	-1879	-1269.6	-1384.9	-1142
F3	2	12	-2338.9	-1467.8	-1636.2	-1580.5
F4	2	12	-3417.7	-2002.5	-2010.2	-1748.5
F5	3	12	-3630.8	-2112.2	-2174.8	-1995
F6	3	12	-3417.4	-1452.9	-1521.7	-1682.1
F7	4	12	-1693.7	-946.398	-1249.4	-1303.7
F8	4	12	-3445	-1981.4	-2039.6	-1854.1
F9	5	12	1479.7	4186.1	5250.3	3378.6
F10	5	12	-3627.1	-2274.9	-2396.7	-2119.8
F11	6	12	-3772.2	-2361.8	-2541.5	-2336.1
F12	6	12	-2119.4	-1328.9	-1495	-1388.9
G1	1	12	-2462.8	-1541.9	-1652.4	-1469
G2	1	12	-2422.5	-1682.7	-1895.4	-1680.6
G3	2	12	-2170.5	-1235.8	-1347.4	-1259.3
G4	2	12	-3006.8	-1722	-1805.9	-1718.4
G5	3	12	-2984.1	-1413.3	-1443.4	-1513.2
G6	3	12	-2809.3	-1662	-1780.4	-1731.1
G7	4	12	-2313.3	-1245	-1406.2	-1458.5
G8	4	12	-3471.5	-2165.3	-2317.9	-2114.4
G9	5	12	-2931.4	-1452.2	-1503	-1503.6
G10	5	12	-4241.4	-2588.7	-2686.7	-2465.2
G11	6	12	-4263.9	-2716.5	-2885.6	-2721.6
G12	6	12	-3740.2	-2037.3	-2288.2	-2516.6
H1	1	12	-1203.1	-467.301	-517.398	-541.699
H2	1	12	-2367.1	-1364.5	-1405.2	-1154.9
H3	2	12	-1266	-535.301	-533.199	-471.5
H4	2	12	-2180	-1351.4	-1491.4	-1305.1
H5	3	12	-878.699	-379.398	-425.898	-342.398
H6	3	12	-1397.9	-819.699	-965.699	-852.602
H7	4	12	-1440.1	-685.5	-995.398	-1146.7
H8	4	12	-2657.2	-1680.5	-1833.7	-1648.3
H9	5	12	-3443	-2113.7	-2185.1	-1922
H10	5	12	-3277.8	-2088.9	-2202.2	-1966.8
H11	6	12	-3899.3	-2483.8	-2606	-2445.1
H12	6	12	-3628.4	-2001.1	-2029.9	-2079.7
A1	1	13	-63	-53.1016	-270.898	-286.301
A2	1	13	-180.5	-205.898	-431.898	-411.5
A3	2	13	-1382.6	-924	-999.699	-793.301
A4	2	13	-3262.1	-2234.6	-2413.1	-2129.2
A5	3	13	302.898	85.1016	-300.5	-375.301
A6	3	13	626.5	372.301	-55.8984	-325.398
A7	4	13	-286.5	-293.699	-620.5	-723.699
A8	4	13	566.5	687.199	622.699	372.102
A9	5	13	-411.102	-144.898	-270.801	-222.801
A10	5	13	-1080.5	-425.199	-290.602	-87.3008
A11	6	13	-2432.6	-1576	-1691.9	-1450.1
A12	6	13	-2419.3	-1517.5	-1643.2	-1498.6
B1	1	13	-108.102	-213	-523.301	-518.301
B2	1	13	-3914.7	-2624.6	-2840.1	-2599.9
B3	2	13	-2915.5	-1823.2	-1970.8	-1784.8
B4	2	13	-1579.5	-941.398	-1047.1	-970.301
B5	3	13	-902	-386.102	-676.301	-864.699
B6	3	13	-671.102	-580.301	-871.5	-908.102
B7	4	13	-1011.5	-232	-384.301	-624.801
B8	4	13	-1256.5	-908.102	-1121.4	-1032.7
B9	5	13	-3949.6	-2335.8	-2366	-2198.7
B10	5	13	-1505.1	-1092.1	-1380.1	-1310.7
B11	6	13	-1709.1	-950.398	-1184.7	-1277
B12	6	13	-1160.3	-513.199	-640	-719.199
C1	1	13	-2639.5	-1693.5	-1805.4	-1620.1
C2	1	13	-2688.3	-1744.1	-1912	-1734.6
C3	2	13	-3965.1	-2323.8	-2404.8	-2260.8
C4	2	13	-3530.7	-2212.3	-2302.3	-2055.4
C5	3	13	-1693	-735.301	-811.898	-916.301
C6	3	13	-2032.9	-1051.7	-1265.4	-1376
C7	4	13	-2261.6	-1204.5	-1441.3	-1444.2
C8	4	13	-53.6992	1431.1	1417.3	418.199
C9	5	13	-3312.1	-1984.3	-2014	-1773.2
C10	5	13	-1764.1	-1180.9	-1327.2	-1146.6
C11	6	13	-1423.3	-930.699	-1159.2	-1103.1
C12	6	13	-1318.1	-634.301	-868.898	-1053.5
D1	1	13	-1780.4	-1284.1	-1595.4	-1507.6
D2	1	13	-1421.4	-1038.7	-1273.5	-1134.5
D3	2	13	-370.801	1069.3	827.102	83.1992
D4	2	13	-1787.3	-512.398	-676.5	-1037.7
D5	3	13	-2349.2	-1250.6	-1413.2	-1439.8
D6	3	13	-2854	-1650.2	-1718.1	-1634.1
D7	4	13	-1224	-389.301	-650.199	-929.5
D8	4	13	590	324.199	8.69922	-101.699
D9	5	13	-3048.6	-1790.5	-1885.7	-1763.8
D10	5	13	-2746.2	-1523.5	-1627	-1561.3
D11	6	13	-1747.9	-528.199	-988.102	-1164
D12	6	13	-1683.8	-1101.5	-1251.2	-1169.7
E1	1	13	-314.801	-222.199	-447.801	-365.102
E2	1	13	-1747.6	-1220.8	-1473.1	-1321.9
E3	2	13	-2317.4	-1573	-1822.1	-1685.4
E4	2	13	-3495	-2154.9	-2328.4	-2244.4
E5	3	13	-3446	-1984.2	-2113.1	-1997.4
E6	3	13	-1549.8	-697.5	-837.301	-928.5
E7	4	13	-672.699	-196.898	-469.699	-716.199
E8	4	13	-736.602	-165	-398.602	-619.301
E9	5	13	-2027.2	-1075.1	-1187.1	-1240.8
E10	5	13	-2307.5	-951.102	-1053.5	-1154.1
E11	6	13	-2020.9	-559.602	-647.102	-961.898
E12	6	13	-1171.1	-424.5	-572.5	-623.102
F1	1	13	-989.102	-386.102	-402.801	-264.898
F2	1	13	-1896	-1251.6	-1409.9	-1156
F3	2	13	-2369.9	-1493.8	-1654.2	-1556.5
F4	2	13	-3433.7	-2005.5	-1999.2	-1762.5
F5	3	13	-3640.8	-2112.2	-2175.8	-2016
F6	3	13	-3423.4	-1468.9	-1526.7	-1690.1
F7	4	13	-1696.7	-964.398	-1233.4	-1283.7
F8	4	13	-3409	-1981.4	-1990.6	-1848.1
F9	5	13	1580.7	4300.1	5367.3	3447.6
F10	5	13	-3631.1	-2269.9	-2380.7	-2128.8
F11	6	13	-3759.2	-2340.8	-2539.5	-2325.1
F12	6	13	-2075.4	-1295.9	-1464	-1355.9
G1	1	13	-2467.8	-1529.9	-1648.4	-1472
G2	1	13	-2442.5	-1683.7	-1889.4	-1667.6
G3	2	13	-2180.5	-1229.8	-1348.4	-1233.3
G4	2	13	-3021.8	-1724	-1812.9	-1709.4
G5	3	13	-2980.1	-1394.3	-1459.4	-1507.2
G6	3	13	-2709.3	-1583	-1709.4	-1691.1
G7	4	13	-2315.3	-1251	-1416.2	-1446.5
G8	4	13	-3503.5	-2192.3	-2323.9	-2112.4
G9	5	13	-2919.4	-1392.2	-1447	-1467.6
G10	5	13	-4225.4	-2578.7	-2675.7	-2484.2
G11	6	13	-4281.9	-2695.5	-2894.6	-2712.6
G12	6	13	-3721.2	-2015.3	-2296.2	-2491.6
H1	1	13	-1189.1	-494.301	-526.398	-556.699
H2	1	13	-2374.1	-1361.5	-1388.2	-1167.9
H3	2	13	-1290	-520.301	-540.199	-454.5
H4	2	13	-2162	-1365.4	-1479.4	-1323.1
H5	3	13	-908.699	-374.398	-437.898	-340.398
H6	3	13	-1401.9	-818.699	-948.699	-845.602
H7	4	13	-1462.1	-743.5	-1019.4	-1158.7
H8	4	13	-2649.2	-1690.5	-1821.7	-1639.3
H9	5	13	-3414	-2099.7	-2167.1	-1935
H10	5	13	-3269.8	-2052.9	-2190.2	-1954.8
H11	6	13	-3912.3	-2452.8	-2604	-2453.1
H12	6	13	-3602.4	-1963.1	-1992.9	-2080.7
A1	1	14	-55	-35.1016	-272.898	-288.301
A2	1	14	-158.5	-211.898	-427.898	-396.5
A3	2	14	-1400.6	-911	-1013.7	-771.301
A4	2	14	-3279.1	-2259.6	-2429.1	-2149.2
A5	3	14	349.898	95.1016	-285.5	-379.301
A6	3	14	590.5	371.301	-69.8984	-344.398
A7	4	14	-288.5	-299.699	-636.5	-715.699
A8	4	14	579.5	685.199	620.699	354.102
A9	5	14	-413.102	-166.898	-275.801	-201.801
A10	5	14	-1109.5	-424.199	-281.602	-98.3008
A11	6	14	-2454.6	-1561	-1672.9	-1441.1
A12	6	14	-2407.3	-1517.5	-1662.2	-1494.6
B1	1	14	-63.1016	-174	-496.301	-494.301
B2	1	14	-3888.7	-2600.6	-2852.1	-2626.9
B3	2	14	-2936.5	-1832.2	-1976.8	-1784.8
B4	2	14	-1610.5	-944.398	-1080.1	-1001.3
B5	3	14	-902	-370.102	-661.301	-847.699
B6	3	14	-692.102	-567.301	-910.5	-885.102
B7	4	14	-1102.5	-305	-445.301	-655.801
B8	4	14	-1299.5	-920.102	-1151.4	-1059.7
B9	5	14	-3968.6	-2331.8	-2401	-2219.7
B10	5	14	-1459.1	-1073.1	-1363.1	-1318.7
B11	6	14	-1700.1	-935.398	-1182.7	-1252
B12	6	14	-1148.3	-501.199	-628	-708.199
C1	1	14	-2557.5	-1670.5	-1784.4	-1591.1
C2	1	14	-2648.3	-1722.1	-1916	-1718.6
C3	2	14	-3965.1	-2332.8	-2409.8	-2239.8
C4	2	14	-3512.7	-2190.3	-2300.3	-2061.4
C5	3	14	-1698	-689.301	-801.898	-910.301
C6	3	14	-2073.9	-1068.7	-1278.4	-1388
C7	4	14	-2246.6	-1195.5	-1409.3	-1446.2
C8	4	14	-81.6992	1414.1	1394.3	429.199
C9	5	14	-3339.1	-1990.3	-2005	-1787.2
C10	5	14	-1762.1	-1172.9	-1337.2	-1143.6
C11	6	14	-1427.3	-938.699	-1149.2	-1124.1
C12	6	14	-1295.1	-609.301	-857.898	-1037.5
D1	1	14	-1839.4	-1324.1	-1606.4	-1539.6
D2	1	14	-1457.4	-1058.7	-1313.5	-1168.5
D3	2	14	-319.801	1061.3	915.102	126.199
D4	2	14	-1774.3	-476.398	-677.5	-1018.7
D5	3	14	-2373.2	-1259.6	-1395.2	-1463.8
D6	3	14	-2838	-1636.2	-1684.1	-1598.1
D7	4	14	-1232	-361.301	-666.199	-911.5
D8	4	14	547	304.199	-21.3008	-106.699
D9	5	14	-3017.6	-1796.5	-1875.7	-1735.8
D10	5	14	-2760.2	-1556.5	-1659	-1562.3
D11	6	14	-1758.9	-538.199	-965.102	-1162
D12	6	14	-1670.8	-1067.5	-1266.2	-1169.7
E1	1	14	-432.801	-286.199	-490.801	-361.102
E2	1	14	-1803.6	-1269.8	-1499.1	-1341.9
E3	2	14	-2332.4	-1590	-1817.1	-1687.4
E4	2	14	-3528	-2165.9	-2339.4	-2225.4
E5	3	14	-3479	-2017.2	-2126.1	-2002.4
E6	3	14	-1545.8	-678.5	-817.301	-925.5
E7	4	14	-631.699	-121.898	-456.699	-690.199
E8	4	14	-747.602	-175	-412.602	-615.301
E9	5	14	-1802.2	-904.102	-1018.1	-1107.8
E10	5	14	-2297.5	-931.102	-1019.5	-1111.1
E11	6	14	-2024.9	-548.602	-642.102	-976.898
E12	6	14	-1108.1	-383.5	-518.5	-550.102
F1	1	14	-1005.1	-381.102	-388.801	-240.898
F2	1	14	-1881	-1265.6	-1416.9	-1146
F3	2	14	-2394.9	-1508.8	-1669.2	-1585.5
F4	2	14	-3462.7	-2016.5	-2035.2	-1766.5
F5	3	14	-3619.8	-2103.2	-2174.8	-2012
F6	3	14	-3423.4	-1446.9	-1534.7	-1694.1
F7	4	14	-1680.7	-958.398	-1200.4	-1271.7
F8	4	14	-3426	-1966.4	-2026.6	-1833.1
F9	5	14	1689.7	4386.1	5454.3	3552.6
F10	5	14	-3605.1	-2248.9	-2372.7	-2124.8
F11	6	14	-3740.2	-2334.8	-2542.5	-2336.1
F12	6	14	-2066.4	-1287.9	-1455	-1367.9
G1	1	14	-2442.8	-1531.9	-1675.4	-1474
G2	1	14	-2458.5	-1694.7	-1914.4	-1693.6
G3	2	14	-2185.5	-1239.8	-1371.4	-1227.3
G4	2	14	-3034.8	-1697	-1814.9	-1692.4
G5	3	14	-3067.1	-1433.3	-1486.4	-1549.2
G6	3	14	-2667.3	-1535	-1679.4	-1649.1
G7	4	14	-2300.3	-1252	-1439.2	-1467.5
G8	4	14	-3530.5	-2186.3	-2311.9	-2131.4
G9	5	14	-2902.4	-1384.2	-1425	-1453.6
G10	5	14	-4207.4	-2578.7	-2688.7	-2480.2
G11	6	14	-4247.9	-2713.5	-2878.6	-2721.6
G12	6	14	-3715.2	-2041.3	-2297.2	-2526.6
H1	1	14	-1187.1	-482.301	-506.398	-542.699
H2	1	14	-2404.1	-1386.5	-1408.2	-1179.9
H3	2	14	-1336	-558.301	-578.199	-478.5
H4	2	14	-2203	-1393.4	-1511.4	-1347.1
H5	3	14	-955.699	-416.398	-464.898	-383.398
H6	3	14	-1415.9	-827.699	-953.699	-841.602
H7	4	14	-1435.1	-708.5	-990.398	-1157.7
H8	4	14	-2643.2	-1674.5	-1840.7	-1612.3
H9	5	14	-3430	-2091.7	-2156.1	-1947
H10	5	14	-3244.8	-2079.9	-2189.2	-1948.8
H11	6	14	-3893.3	-2462.8	-2607	-2437.1
H12	6	14	-3574.4	-1971.1	-2010.9	-2065.7
A1	1	15	-35	-19.1016	-279.898	-270.301
A2	1	15	-132.5	-187.898	-396.898	-383.5
A3	2	15	-1381.6	-901	-1017.7	-776.301
A4	2	15	-3278.1	-2266.6	-2423.1	-2121.2
A5	3	15	308.898	89.1016	-302.5	-381.301
A6	3	15	606.5	363.301	-79.8984	-320.398
A7	4	15	-317.5	-317.699	-645.5	-731.699
A8	4	15	546.5	673.199	620.699	355.102
A9	5	15	-421.102	-157.898	-253.801	-232.801
A10	5	15	-1104.5	-439.199	-290.602	-73.3008
A11	6	15	-2441.6	-1565	-1690.9	-1450.1
A12	6	15	-2422.3	-1517.5	-1649.2	-1500.6
B1	1	15	-75.1016	-205	-489.301	-481.301
B2	1	15	-3881.7	-2608.6	-2827.1	-2617.9
B3	2	15	-2894.5	-1819.2	-1965.8	-1782.8
B4	2	15	-1582.5	-952.398	-1086.1	-984.301
B5	3	15	-911	-392.102	-662.301	-848.699
B6	3	15	-696.102	-577.301	-902.5	-922.102
B7	4	15	-1166.5	-329	-519.301	-713.801
B8	4	15	-1281.5	-917.102	-1158.4	-1055.7
B9	5	15	-3959.6	-2316.8	-2382	-2222.7
B10	5	15	-1468.1	-1056.1	-1353.1	-1276.7
B11	6	15	-1681.1	-915.398	-1177.7	-1237
B12	6	15	-1120.3	-474.199	-605	-689.199
C1	1	15	-2542.5	-1637.5	-1771.4	-1582.1
C2	1	15	-2626.3	-1702.1	-1874	-1698.6
C3	2	15	-3994.1	-2320.8	-2385.8	-2251.8
C4	2	15	-3520.7	-2205.3	-2281.3	-2027.4
C5	3	15	-1678	-688.301	-808.898	-906.301
C6	3	15	-2084.9	-1089.7	-1287.4	-1407
C7	4	15	-2308.6	-1227.5	-1459.3	-1481.2
C8	4	15	-89.6992	1434.1	1398.3	423.199
C9	5	15	-3357.1	-2012.3	-2017	-1759.2
C10	5	15	-1759.1	-1162.9	-1344.2	-1136.6
C11	6	15	-1436.3	-936.699	-1143.2	-1122.1
C12	6	15	-1296.1	-596.301	-853.898	-1038.5
D1	1	15	-1813.4	-1308.1	-1629.4	-1521.6
D2	1	15	-1444.4	-1029.7	-1291.5	-1153.5
D3	2	15	-357.801	1034.3	849.102	79.1992
D4	2	15	-1793.3	-510.398	-679.5	-1037.7
D5	3	15	-2324.2	-1206.6	-1369.2	-1396.8
D6	3	15	-2840	-1614.2	-1688.1	-1602.1
D7	4	15	-1242	-381.301	-664.199	-934.5
D8	4	15	531	312.199	9.69922	-93.6992
D9	5	15	-2970.6	-1739.5	-1859.7	-1685.8
D10	5	15	-2766.2	-1539.5	-1642	-1567.3
D11	6	15	-1789.9	-560.199	-996.102	-1173
D12	6	15	-1682.8	-1082.5	-1252.2	-1165.7
E1	1	15	-378.801	-275.199	-457.801	-355.102
E2	1	15	-1777.6	-1270.8	-1488.1	-1338.9
E3	2	15	-2296.4	-1570	-1799.1	-1674.4
E4	2	15	-3569	-2177.9	-2352.4	-2248.4
E5	3	15	-3468	-1999.2	-2111.1	-1995.4
E6	3	15	-1536.8	-653.5	-804.301	-900.5
E7	4	15	-627.699	-123.898	-429.699	-674.199
E8	4	15	-734.602	-170	-392.602	-613.301
E9	5	15	-1590.2	-758.102	-860.102	-1019.8
E10	5	15	-2254.5	-869.102	-999.5	-1082.1
E11	6	15	-2012.9	-519.602	-615.102	-948.898
E12	6	15	-1062.1	-341.5	-502.5	-530.102
F1	1	15	-1002.1	-377.102	-379.801	-223.898
F2	1	15	-1888	-1272.6	-1418.9	-1145
F3	2	15	-2398.9	-1517.8	-1671.2	-1595.5
F4	2	15	-3470.7	-2023.5	-2046.2	-1786.5
F5	3	15	-3646.8	-2114.2	-2173.8	-2003
F6	3	15	-3417.4	-1443.9	-1545.7	-1705.1
F7	4	15	-1684.7	-951.398	-1197.4	-1257.7
F8	4	15	-3414	-1962.4	-1991.6	-1825.1
F9	5	15	1796.7	4485.1	5570.3	3639.6
F10	5	15	-3571.1	-2228.9	-2358.7	-2103.8
F11	6	15	-3752.2	-2327.8	-2538.5	-2332.1
F12	6	15	-2066.4	-1301.9	-1461	-1353.9
G1	1	15	-2465.8	-1519.9	-1667.4	-1474
G2	1	15	-2484.5	-1705.7	-1922.4	-1708.6
G3	2	15	-2176.5	-1249.8	-1354.4	-1252.3
G4	2	15	-3037.8	-1706	-1779.9	-1700.4
G5	3	15	-3075.1	-1441.3	-1493.4	-1527.2
G6	3	15	-2625.3	-1525	-1649.4	-1626.1
G7	4	15	-2290.3	-1244	-1427.2	-1459.5
G8	4	15	-3546.5	-2193.3	-2352.9	-2118.4
G9	5	15	-2896.4	-1372.2	-1429	-1441.6
G10	5	15	-4213.4	-2582.7	-2663.7	-2458.2
G11	6	15	-4231.9	-2697.5	-2888.6	-2698.6
G12	6	15	-3717.2	-1999.3	-2296.2	-2511.6
H1	1	15	-1188.1	-462.301	-519.398	-525.699
H2	1	15	-2386.1	-1390.5	-1386.2	-1188.9
H3	2	15	-1302	-557.301	-562.199	-480.5
H4	2	15	-2220	-1381.4	-1506.4	-1335.1
H5	3	15	-932.699	-412.398	-452.898	-336.398
H6	3	15	-1432.9	-823.699	-963.699	-842.602
H7	4	15	-1463.1	-711.5	-997.398	-1154.7
H8	4	15	-2668.2	-1693.5	-1833.7	-1634.3
H9	5	15	-3456	-2103.7	-2153.1	-1945
H10	5	15	-3280.8	-2064.9	-2186.2	-1948.8
H11	6	15	-3890.3	-2442.8	-2620	-2461.1
H12	6	15	-3576.4	-1941.1	-1987.9	-2066.7
A1	1	16	-30	-28.1016	-229.898	-258.301
A2	1	16	-148.5	-194.898	-382.898	-351.5
A3	2	16	-1378.6	-899	-973.699	-756.301
A4	2	16	-3247.1	-2250.6	-2419.1	-2145.2
A5	3	16	332.898	76.1016	-281.5	-382.301
A6	3	16	583.5	367.301	-55.8984	-324.398
A7	4	16	-280.5	-301.699	-632.5	-693.699
A8	4	16	576.5	693.199	627.699	344.102
A9	5	16	-413.102	-155.898	-249.801	-212.801
A10	5	16	-1083.5	-427.199	-289.602	-65.3008
A11	6	16	-2472.6	-1585	-1679.9	-1448.1
A12	6	16	-2396.3	-1510.5	-1645.2	-1501.6
B1	1	16	-76.1016	-188	-481.301	-462.301
B2	1	16	-3893.7	-2600.6	-2850.1	-2606.9
B3	2	16	-2880.5	-1801.2	-1932.8	-1751.8
B4	2	16	-1558.5	-971.398	-1093.1	-1009.3
B5	3	16	-881	-356.102	-665.301	-846.699
B6	3	16	-655.102	-560.301	-879.5	-903.102
B7	4	16	-1177.5	-344	-513.301	-706.801
B8	4	16	-1277.5	-908.102	-1136.4	-1037.7
B9	5	16	-3953.6	-2314.8	-2398	-2233.7
B10	5	16	-1401.1	-1028.1	-1314.1	-1269.7
B11	6	16	-1684.1	-913.398	-1159.7	-1244
B12	6	16	-1103.3	-478.199	-592	-677.199
C1	1	16	-2478.5	-1588.5	-1708.4	-1528.1
C2	1	16	-2622.3	-1694.1	-1850	-1679.6
C3	2	16	-3977.1	-2317.8	-2337.8	-2235.8
C4	2	16	-3453.7	-2172.3	-2277.3	-2025.4
C5	3	16	-1625	-652.301	-762.898	-883.301
C6	3	16	-2095.9	-1098.7	-1307.4	-1406
C7	4	16	-2286.6	-1236.5	-1464.3	-1469.2
C8	4	16	-103.699	1410.1	1411.3	430.199
C9	5	16	-3320.1	-1984.3	-2001	-1785.2
C10	5	16	-1737.1	-1145.9	-1296.2	-1132.6
C11	6	16	-1425.3	-956.699	-1143.2	-1111.1
C12	6	16	-1294.1	-597.301	-849.898	-1052.5
D1	1	16	-1794.4	-1316.1	-1608.4	-1529.6
D2	1	16	-1451.4	-1037.7	-1278.5	-1119.5
D3	2	16	-368.801	999.301	833.102	82.1992
D4	2	16	-1756.3	-478.398	-684.5	-1030.7
D5	3	16	-2308.2	-1220.6	-1362.2	-1392.8
D6	3	16	-2773	-1553.2	-1597.1	-1542.1
D7	4	16	-1188	-356.301	-650.199	-910.5
D8	4	16	520	300.199	-2.30078	-127.699
D9	5	16	-2947.6	-1708.5	-1825.7	-1689.8
D10	5	16	-2778.2	-1556.5	-1661	-1564.3
D11	6	16	-1804.9	-609.199	-1019.1	-1205
D12	6	16	-1660.8	-1079.5	-1267.2	-1179.7
E1	1	16	-368.801	-261.199	-443.801	-359.102
E2	1	16	-1790.6	-1263.8	-1469.1	-1334.9
E3	2	16	-2269.4	-1561	-1784.1	-1654.4
E4	2	16	-3542	-2211.9	-2378.4	-2262.4
E5	3	16	-3494	-2027.2	-2137.1	-2024.4
E6	3	16	-1533.8	-658.5	-815.301	-917.5
E7	4	16	-578.699	-124.898	-402.699	-672.199
E8	4	16	-740.602	-159	-407.602	-623.301
E9	5	16	-1464.2	-656.102	-761.102	-908.801
E10	5	16	-2216.5	-841.102	-964.5	-1069.1
E11	6	16	-2010.9	-508.602	-593.102	-962.898
E12	6	16	-1027.1	-338.5	-459.5	-526.102
F1	1	16	-975.102	-346.102	-345.801	-176.898
F2	1	16	-1886	-1247.6	-1370.9	-1144
F3	2	16	-2407.9	-1530.8	-1683.2	-1584.5
F4	2	16	-3478.7	-2040.5	-2027.2	-1770.5
F5	3	16	-3635.8	-2142.2	-2190.8	-2023
F6	3	16	-3432.4	-1445.9	-1545.7	-1714.1
F7	4	16	-1672.7	-930.398	-1199.4	-1272.7
F8	4	16	-3394	-1944.4	-2006.6	-1825.1
F9	5	16	1888.7	4563.1	5605.3	3708.6
F10	5	16	-3566.1	-2225.9	-2353.7	-2082.8
F11	6	16	-3732.2	-2339.8	-2527.5	-2337.1
F12	6	16	-2054.4	-1295.9	-1464	-1339.9
G1	1	16	-2443.8	-1533.9	-1661.4	-1469
G2	1	16	-2444.5	-1698.7	-1909.4	-1691.6
G3	2	16	-2183.5	-1245.8	-1381.4	-1247.3
G4	2	16	-3003.8	-1699	-1796.9	-1690.4
G5	3	16	-3098.1	-1462.3	-1494.4	-1539.2
G6	3	16	-2610.3	-1490	-1643.4	-1609.1
G7	4	16	-2260.3	-1225	-1408.2	-1453.5
G8	4	16	-3525.5	-2184.3	-2324.9	-2136.4
G9	5	16	-2862.4	-1362.2	-1379	-1418.6
G10	5	16	-4221.4	-2548.7	-2649.7	-2483.2
G11	6	16	-4244.9	-2696.5	-2896.6	-2709.6
G12	6	16	-3709.2	-2010.3	-2285.2	-2504.6
H1	1	16	-1178.1	-479.301	-510.398	-520.699
H2	1	16	-2409.1	-1392.5	-1411.2	-1167.9
H3	2	16	-1305	-569.301	-578.199	-499.5
H4	2	16	-2214	-1392.4	-1524.4	-1335.1
H5	3	16	-944.699	-407.398	-448.898	-350.398
H6	3	16	-1428.9	-832.699	-961.699	-815.602
H7	4	16	-1404.1	-700.5	-961.398	-1143.7
H8	4	16	-2656.2	-1666.5	-1826.7	-1627.3
H9	5	16	-3424	-2106.7	-2157.1	-1919
H10	5	16	-3255.8	-2065.9	-2196.2	-1940.8
H11	6	16	-3898.3	-2467.8	-2598	-2440.1
H12	6	16	-3568.4	-1941.1	-1986.9	-2058.7
A1	1	17	-33	-28.1016	-225.898	-240.301
A2	1	17	-140.5	-186.898	-398.898	-360.5
A3	2	17	-1369.6	-901	-988.699	-744.301
A4	2	17	-3278.1	-2242.6	-2430.1	-2141.2
A5	3	17	355.898	109.102	-274.5	-358.301
A6	3	17	560.5	348.301	-63.8984	-311.398
A7	4	17	-261.5	-265.699	-594.5	-682.699
A8	4	17	524.5	675.199	584.699	345.102
A9	5	17	-408.102	-167.898	-236.801	-195.801
A10	5	17	-1127.5	-450.199	-282.602	-72.3008
A11	6	17	-2443.6	-1564	-1688.9	-1443.1
A12	6	17	-2393.3	-1503.5	-1634.2	-1496.6
B1	1	17	-95.1016	-197	-508.301	-480.301
B2	1	17	-3913.7	-2623.6	-2849.1	-2633.9
B3	2	17	-2867.5	-1789.2	-1935.8	-1765.8
B4	2	17	-1577.5	-942.398	-1091.1	-980.301
B5	3	17	-839	-343.102	-625.301	-837.699
B6	3	17	-650.102	-544.301	-876.5	-897.102
B7	4	17	-1213.5	-380	-504.301	-705.801
B8	4	17	-1286.5	-894.102	-1151.4	-1054.7
B9	5	17	-3970.6	-2321.8	-2399	-2221.7
B10	5	17	-1331.1	-1015.1	-1309.1	-1253.7
B11	6	17	-1688.1	-909.398	-1152.7	-1251
B12	6	17	-1062.3	-436.199	-586	-645.199
C1	1	17	-2399.5	-1538.5	-1672.4	-1514.1
C2	1	17	-2547.3	-1673.1	-1829	-1688.6
C3	2	17	-3972.1	-2300.8	-2404.8	-2242.8
C4	2	17	-3481.7	-2184.3	-2287.3	-2026.4
C5	3	17	-1590	-634.301	-737.898	-858.301
C6	3	17	-2098.9	-1096.7	-1304.4	-1385
C7	4	17	-2298.6	-1200.5	-1423.3	-1434.2
C8	4	17	-95.6992	1401.1	1390.3	430.199
C9	5	17	-3292.1	-1956.3	-2014	-1767.2
C10	5	17	-1717.1	-1134.9	-1318.2	-1130.6
C11	6	17	-1395.3	-922.699	-1143.2	-1093.1
C12	6	17	-1267.1	-601.301	-834.898	-1025.5
D1	1	17	-1799.4	-1288.1	-1574.4	-1522.6
D2	1	17	-1469.4	-1042.7	-1310.5	-1173.5
D3	2	17	-321.801	1018.3	850.102	113.199
D4	2	17	-1796.3	-532.398	-700.5	-1051.7
D5	3	17	-2341.2	-1213.6	-1360.2	-1404.8
D6	3	17	-2666	-1502.2	-1556.1	-1483.1
D7	4	17	-1205	-340.301	-619.199	-898.5
D8	4	17	493	296.199	-18.3008	-113.699
D9	5	17	-2936.6	-1718.5	-1811.7	-1683.8
D10	5	17	-2790.2	-1586.5	-1635	-1578.3
D11	6	17	-1836.9	-629.199	-1024.1	-1209
D12	6	17	-1666.8	-1080.5	-1254.2	-1129.7
E1	1	17	-373.801	-270.199	-443.801	-349.102
E2	1	17	-1812.6	-1295.8	-1508.1	-1356.9
E3	2	17	-2286.4	-1573	-1756.1	-1678.4
E4	2	17	-3579	-2200.9	-2348.4	-2243.4
E5	3	17	-3553	-2083.2	-2155.1	-2030.4
E6	3	17	-1525.8	-649.5	-801.301	-893.5
E7	4	17	-571.699	-86.8984	-391.699	-660.199
E8	4	17	-758.602	-157	-366.602	-594.301
E9	5	17	-1402.2	-593.102	-708.102	-876.801
E10	5	17	-2184.5	-809.102	-931.5	-1033.1
E11	6	17	-1997.9	-514.602	-588.102	-939.898
E12	6	17	-1019.1	-321.5	-464.5	-492.102
F1	1	17	-999.102	-344.102	-348.801	-177.898
F2	1	17	-1899	-1260.6	-1404.9	-1153
F3	2	17	-2421.9	-1479.8	-1671.2	-1596.5
F4	2	17	-3507.7	-2048.5	-2058.2	-1828.5
F5	3	17	-3627.8	-2132.2	-2169.8	-1997
F6	3	17	-3394.4	-1437.9	-1541.7	-1703.1
F7	4	17	-1676.7	-931.398	-1208.4	-1264.7
F8	4	17	-3396	-1936.4	-1986.6	-1833.1
F9	5	17	1994.7	4623.1	5693.3	3750.6
F10	5	17	-3536.1	-2212.9	-2319.7	-2078.8
F11	6	17	-3740.2	-2324.8	-2519.5	-2318.1
F12	6	17	-2073.4	-1274.9	-1465	-1336.9
G1	1	17	-2492.8	-1551.9	-1674.4	-1501
G2	1	17	-2465.5	-1695.7	-1892.4	-1683.6
G3	2	17	-2198.5	-1257.8	-1372.4	-1264.3
G4	2	17	-3033.8	-1711	-1798.9	-1701.4
G5	3	17	-3123.1	-1497.3	-1523.4	-1558.2
G6	3	17	-2635.3	-1518	-1645.4	-1637.1
G7	4	17	-2261.3	-1200	-1394.2	-1427.5
G8	4	17	-3559.5	-2209.3	-2323.9	-2172.4
G9	5	17	-2793.4	-1333.2	-1352	-1412.6
G10	5	17	-4173.4	-2536.7	-2661.7	-2453.2
G11	6	17	-4257.9	-2703.5	-2889.6	-2685.6
G12	6	17	-3689.2	-2014.3	-2279.2	-2486.6
H1	1	17	-1166.1	-465.301	-511.398	-539.699
H2	1	17	-2409.1	-1393.5	-1415.2	-1184.9
H3	2	17	-1323	-582.301	-564.199	-476.5
H4	2	17	-2231	-1392.4	-1527.4	-1374.1
H5	3	17	-949.699	-423.398	-494.898	-360.398
H6	3	17	-1436.9	-829.699	-960.699	-825.602
H7	4	17	-1416.1	-692.5	-955.398	-1122.7
H8	4	17	-2671.2	-1721.5	-1824.7	-1627.3
H9	5	17	-3405	-2074.7	-2157.1	-1940
H10	5	17	-3248.8	-2075.9	-2183.2	-1941.8
H11	6	17	-3908.3	-2461.8	-2594	-2425.1
H12	6	17	-3556.4	-1926.1	-1972.9	-2058.7
A1	1	18	-26	-32.1016	-215.898	-228.301
A2	1	18	-177.5	-196.898	-381.898	-347.5
A3	2	18	-1373.6	-902	-971.699	-742.301
A4	2	18	-3281.1	-2217.6	-2407.1	-2133.2
A5	3	18	284.898	72.1016	-319.5	-381.301
A6	3	18	576.5	342.301	-80.8984	-328.398
A7	4	18	-288.5	-307.699	-613.5	-697.699
A8	4	18	547.5	679.199	622.699	350.102
A9	5	18	-417.102	-176.898	-256.801	-205.801
A10	5	18	-1124.5	-462.199	-291.602	-89.3008
A11	6	18	-2455.6	-1563	-1670.9	-1454.1
A12	6	18	-2421.3	-1506.5	-1628.2	-1497.6
B1	1	18	-81.1016	-184	-477.301	-471.301
B2	1	18	-3895.7	-2608.6	-2855.1	-2598.9
B3	2	18	-2858.5	-1752.2	-1931.8	-1753.8
B4	2	18	-1557.5	-955.398	-1093.1	-983.301
B5	3	18	-825	-344.102	-635.301	-854.699
B6	3	18	-659.102	-564.301	-879.5	-899.102
B7	4	18	-1252.5	-400	-524.301	-721.801
B8	4	18	-1303.5	-921.102	-1159.4	-1032.7
B9	5	18	-3905.6	-2305.8	-2376	-2205.7
B10	5	18	-1252.1	-945.102	-1240.1	-1221.7
B11	6	18	-1648.1	-898.398	-1139.7	-1235
B12	6	18	-1033.3	-428.199	-573	-651.199
C1	1	18	-2356.5	-1529.5	-1652.4	-1495.1
C2	1	18	-2577.3	-1654.1	-1830	-1683.6
C3	2	18	-3965.1	-2314.8	-2379.8	-2231.8
C4	2	18	-3482.7	-2190.3	-2270.3	-2050.4
C5	3	18	-1523	-575.301	-696.898	-810.301
C6	3	18	-2101.9	-1101.7	-1289.4	-1404
C7	4	18	-2265.6	-1210.5	-1416.3	-1446.2
C8	4	18	-108.699	1396.1	1398.3	422.199
C9	5	18	-3252.1	-1961.3	-1986	-1781.2
C10	5	18	-1635.1	-1111.9	-1284.2	-1099.6
C11	6	18	-1387.3	-923.699	-1134.2	-1107.1
C12	6	18	-1257.1	-574.301	-826.898	-1024.5
D1	1	18	-1835.4	-1301.1	-1596.4	-1525.6
D2	1	18	-1464.4	-1081.7	-1295.5	-1161.5
D3	2	18	-324.801	955.301	823.102	121.199
D4	2	18	-1829.3	-523.398	-707.5	-1056.7
D5	3	18	-2290.2	-1188.6	-1306.2	-1379.8
D6	3	18	-2645	-1450.2	-1506.1	-1444.1
D7	4	18	-1199	-356.301	-645.199	-899.5
D8	4	18	499	277.199	-9.30078	-105.699
D9	5	18	-2954.6	-1709.5	-1803.7	-1675.8
D10	5	18	-2792.2	-1573.5	-1639	-1573.3
D11	6	18	-1870.9	-660.199	-1052.1	-1227
D12	6	18	-1667.8	-1072.5	-1253.2	-1170.7
E1	1	18	-391.801	-279.199	-453.801	-345.102
E2	1	18	-1827.6	-1296.8	-1504.1	-1364.9
E3	2	18	-2269.4	-1585	-1782.1	-1658.4
E4	2	18	-3618	-2222.9	-2388.4	-2275.4
E5	3	18	-3599	-2076.2	-2175.1	-2018.4
E6	3	18	-1544.8	-679.5	-830.301	-900.5
E7	4	18	-568.699	-70.8984	-405.699	-653.199
E8	4	18	-744.602	-183	-363.602	-580.301
E9	5	18	-1261.2	-511.102	-611.102	-792.801
E10	5	18	-2105.5	-771.102	-862.5	-1013.1
E11	6	18	-1980.9	-490.602	-574.102	-902.898
E12	6	18	-1034.1	-325.5	-448.5	-503.102
F1	1	18	-979.102	-353.102	-344.801	-169.898
F2	1	18	-1867	-1250.6	-1368.9	-1161
F3	2	18	-2403.9	-1505.8	-1635.2	-1567.5
F4	2	18	-3486.7	-2075.5	-2092.2	-1871.5
F5	3	18	-3648.8	-2113.2	-2164.8	-2002
F6	3	18	-3418.4	-1453.9	-1515.7	-1702.1
F7	4	18	-1681.7	-927.398	-1200.4	-1263.7
F8	4	18	-3411	-1948.4	-1992.6	-1848.1
F9	5	18	2156.7	4704.1	5788.3	3822.6
F10	5	18	-3461.1	-2163.9	-2291.7	-2071.8
F11	6	18	-3739.2	-2355.8	-2549.5	-2352.1
F12	6	18	-2076.4	-1283.9	-1471	-1337.9
G1	1	18	-2474.8	-1543.9	-1669.4	-1471
G2	1	18	-2498.5	-1712.7	-1924.4	-1704.6
G3	2	18	-2194.5	-1260.8	-1379.4	-1270.3
G4	2	18	-3033.8	-1707	-1805.9	-1706.4
G5	3	18	-3152.1	-1479.3	-1515.4	-1557.2
G6	3	18	-2613.3	-1503	-1638.4	-1604.1
G7	4	18	-2259.3	-1200	-1378.2	-1423.5
G8	4	18	-3560.5	-2231.3	-2358.9	-2150.4
G9	5	18	-2720.4	-1283.2	-1354	-1378.6
G10	5	18	-4129.4	-2506.7	-2623.7	-2435.2
G11	6	18	-4248.9	-2697.5	-2888.6	-2707.6
G12	6	18	-3675.2	-2004.3	-2259.2	-2476.6
H1	1	18	-1208.1	-490.301	-504.398	-529.699
H2	1	18	-2424.1	-1407.5	-1444.2	-1175.9
H3	2	18	-1335	-574.301	-580.199	-491.5
H4	2	18	-2219	-1429.4	-1512.4	-1354.1
H5	3	18	-968.699	-405.398	-449.898	-337.398
H6	3	18	-1473.9	-842.699	-964.699	-847.602
H7	4	18	-1476.1	-690.5	-980.398	-1132.7
H8	4	18	-2685.2	-1684.5	-1850.7	-1636.3
H9	5	18	-3394	-2102.7	-2146.1	-1930
H10	5	18	-3289.8	-2088.9	-2199.2	-1969.8
H11	6	18	-3893.3	-2454.8	-2603	-2449.1
H12	6	18	-3551.4	-1931.1	-1964.9	-2039.7
A1	1	19	-16	-14.1016	-225.898	-219.301
A2	1	19	-147.5	-210.898	-380.898	-353.5
A3	2	19	-1374.6	-884	-976.699	-760.301
A4	2	19	-3273.1	-2248.6	-2435.1	-2150.2
A5	3	19	338.898	89.1016	-281.5	-342.301
A6	3	19	543.5	361.301	-80.8984	-315.398
A7	4	19	-298.5	-295.699	-629.5	-687.699
A8	4	19	565.5	690.199	621.699	382.102
A9	5	19	-401.102	-160.898	-252.801	-180.801
A10	5	19	-1119.5	-444.199	-286.602	-69.3008
A11	6	19	-2457.6	-1572	-1693.9	-1446.1
A12	6	19	-2385.3	-1487.5	-1617.2	-1497.6
B1	1	19	-33.1016	-153	-446.301	-476.301
B2	1	19	-3864.7	-2584.6	-2856.1	-2589.9
B3	2	19	-2821.5	-1765.2	-1930.8	-1738.8
B4	2	19	-1539.5	-936.398	-1083.1	-986.301
B5	3	19	-714	-289.102	-579.301	-816.699
B6	3	19	-561.102	-472.301	-870.5	-883.102
B7	4	19	-1228.5	-396	-559.301	-699.801
B8	4	19	-1318.5	-919.102	-1150.4	-1070.7
B9	5	19	-3838.6	-2251.8	-2337	-2195.7
B10	5	19	-1071.1	-847.102	-1199.1	-1189.7
B11	6	19	-1600.1	-876.398	-1118.7	-1214
B12	6	19	-992.301	-423.199	-544	-633.199
C1	1	19	-2254.5	-1466.5	-1620.4	-1438.1
C2	1	19	-2518.3	-1635.1	-1808	-1649.6
C3	2	19	-3953.1	-2312.8	-2376.8	-2239.8
C4	2	19	-3447.7	-2166.3	-2262.3	-2033.4
C5	3	19	-1416	-487.301	-626.898	-762.301
C6	3	19	-2030.9	-1085.7	-1297.4	-1415
C7	4	19	-2297.6	-1214.5	-1423.3	-1420.2
C8	4	19	-117.699	1380.1	1396.3	418.199
C9	5	19	-3156.1	-1904.3	-1936	-1727.2
C10	5	19	-1497.1	-1017.9	-1231.2	-1088.6
C11	6	19	-1381.3	-902.699	-1130.2	-1088.1
C12	6	19	-1243.1	-567.301	-826.898	-1012.5
D1	1	19	-1792.4	-1297.1	-1590.4	-1521.6
D2	1	19	-1477.4	-1056.7	-1321.5	-1155.5
D3	2	19	-343.801	1002.3	829.102	113.199
D4	2	19	-1838.3	-533.398	-695.5	-1046.7
D5	3	19	-2318.2	-1185.6	-1321.2	-1375.8
D6	3	19	-2549	-1372.2	-1424.1	-1369.1
D7	4	19	-1221	-318.301	-648.199	-882.5
D8	4	19	491	282.199	-7.30078	-104.699
D9	5	19	-2877.6	-1652.5	-1761.7	-1639.8
D10	5	19	-2774.2	-1563.5	-1655	-1586.3
D11	6	19	-1926.9	-688.199	-1109.1	-1251
D12	6	19	-1675.8	-1072.5	-1247.2	-1164.7
E1	1	19	-380.801	-242.199	-440.801	-341.102
E2	1	19	-1860.6	-1308.8	-1515.1	-1368.9
E3	2	19	-2276.4	-1583	-1777.1	-1660.4
E4	2	19	-3605	-2226.9	-2367.4	-2262.4
E5	3	19	-3607	-2101.2	-2196.1	-2060.4
E6	3	19	-1525.8	-664.5	-799.301	-888.5
E7	4	19	-541.699	-38.8984	-374.699	-633.199
E8	4	19	-771.602	-155	-342.602	-587.301
E9	5	19	-1122.2	-410.102	-514.102	-744.801
E10	5	19	-2044.5	-694.102	-835.5	-977.102
E11	6	19	-1961.9	-483.602	-567.102	-911.898
E12	6	19	-980.102	-293.5	-430.5	-469.102
F1	1	19	-993.102	-313.102	-320.801	-142.898
F2	1	19	-1850	-1255.6	-1381.9	-1145
F3	2	19	-2398.9	-1486.8	-1667.2	-1579.5
F4	2	19	-3478.7	-2066.5	-2072.2	-1869.5
F5	3	19	-3612.8	-2091.2	-2137.8	-1979
F6	3	19	-3415.4	-1445.9	-1517.7	-1684.1
F7	4	19	-1647.7	-930.398	-1188.4	-1242.7
F8	4	19	-3373	-1924.4	-1976.6	-1812.1
F9	5	19	2380.7	4854.1	5909.3	3925.6
F10	5	19	-3358.1	-2107.9	-2256.7	-2041.8
F11	6	19	-3714.2	-2352.8	-2542.5	-2330.1
F12	6	19	-2014.4	-1257.9	-1429	-1316.9
G1	1	19	-2491.8	-1560.9	-1668.4	-1492
G2	1	19	-2479.5	-1715.7	-1910.4	-1702.6
G3	2	19	-2134.5	-1229.8	-1364.4	-1266.3
G4	2	19	-3002.8	-1688	-1794.9	-1686.4
G5	3	19	-3137.1	-1474.3	-1542.4	-1565.2
G6	3	19	-2611.3	-1485	-1626.4	-1599.1
G7	4	19	-2293.3	-1202	-1396.2	-1438.5
G8	4	19	-3581.5	-2230.3	-2352.9	-2150.4
G9	5	19	-2609.4	-1187.2	-1268	-1368.6
G10	5	19	-4033.4	-2434.7	-2591.7	-2434.2
G11	6	19	-4254.9	-2691.5	-2858.6	-2693.6
G12	6	19	-3677.2	-1979.3	-2270.2	-2476.6
H1	1	19	-1166.1	-486.301	-497.398	-544.699
H2	1	19	-2467.1	-1416.5	-1423.2	-1186.9
H3	2	19	-1369	-593.301	-598.199	-509.5
H4	2	19	-2269	-1414.4	-1543.4	-1358.1
H5	3	19	-967.699	-417.398	-467.898	-338.398
H6	3	19	-1438.9	-850.699	-957.699	-832.602
H7	4	19	-1456.1	-701.5	-986.398	-1137.7
H8	4	19	-2680.2	-1713.5	-1863.7	-1621.3
H9	5	19	-3399	-2082.7	-2118.1	-1924
H10	5	19	-3275.8	-2085.9	-2184.2	-1947.8
H11	6	19	-3878.3	-2431.8	-2572	-2454.1
H12	6	19	-3536.4	-1912.1	-1953.9	-2059.7
A1	1	20	-28	-22.1016	-203.898	-222.301
A2	1	20	-167.5	-214.898	-380.898	-350.5
A3	2	20	-1378.6	-897	-970.699	-746.301
A4	2	20	-3284.1	-2246.6	-2413.1	-2136.2
A5	3	20	370.898	102.102	-244.5	-352.301
A6	3	20	570.5	346.301	-93.8984	-327.398
A7	4	20	-284.5	-296.699	-597.5	-697.699
A8	4	20	538.5	680.199	631.699	367.102
A9	5	20	-413.102	-159.898	-243.801	-210.801
A10	5	20	-1118.5	-443.199	-273.602	-52.3008
A11	6	20	-2479.6	-1564	-1695.9	-1451.1
A12	6	20	-2409.3	-1507.5	-1636.2	-1506.6
B1	1	20	-1.10156	-156	-449.301	-450.301
B2	1	20	-3854.7	-2602.6	-2825.1	-2596.9
B3	2	20	-2756.5	-1715.2	-1903.8	-1732.8
B4	2	20	-1473.5	-907.398	-1058.1	-975.301
B5	3	20	-511	-141.102	-510.301	-785.699
B6	3	20	-400.102	-410.301	-778.5	-857.102
B7	4	20	-1174.5	-320	-481.301	-665.801
B8	4	20	-1284.5	-920.102	-1131.4	-1059.7
B9	5	20	-3686.6	-2158.8	-2274	-2180.7
B10	5	20	-747.102	-697.102	-1076.1	-1146.7
B11	6	20	-1510.1	-840.398	-1098.7	-1201
B12	6	20	-952.301	-383.199	-527	-613.199
C1	1	20	-2158.5	-1404.5	-1542.4	-1405.1
C2	1	20	-2431.3	-1606.1	-1776	-1636.6
C3	2	20	-3893.1	-2292.8	-2342.8	-2240.8
C4	2	20	-3412.7	-2150.3	-2246.3	-2019.4
C5	3	20	-1244	-408.301	-560.898	-731.301
C6	3	20	-1931.9	-1022.7	-1248.4	-1396
C7	4	20	-2268.6	-1203.5	-1378.3	-1422.2
C8	4	20	-101.699	1384.1	1394.3	414.199
C9	5	20	-2997.1	-1818.3	-1883	-1719.2
C10	5	20	-1230.1	-888.898	-1125.2	-1047.6
C11	6	20	-1336.3	-900.699	-1115.2	-1100.1
C12	6	20	-1157.1	-546.301	-819.898	-1001.5
D1	1	20	-1803.4	-1286.1	-1589.4	-1519.6
D2	1	20	-1447.4	-1066.7	-1285.5	-1143.5
D3	2	20	-277.801	1040.3	900.102	182.199
D4	2	20	-1832.3	-536.398	-706.5	-1037.7
D5	3	20	-2272.2	-1150.6	-1296.2	-1348.8
D6	3	20	-2419	-1315.2	-1352.1	-1319.1
D7	4	20	-1178	-308.301	-600.199	-884.5
D8	4	20	503	301.199	20.6992	-110.699
D9	5	20	-2821.6	-1605.5	-1705.7	-1618.8
D10	5	20	-2801.2	-1580.5	-1656	-1580.3
D11	6	20	-1915.9	-736.199	-1098.1	-1252
D12	6	20	-1692.8	-1086.5	-1251.2	-1143.7
E1	1	20	-398.801	-252.199	-427.801	-311.102
E2	1	20	-1860.6	-1331.8	-1541.1	-1376.9
E3	2	20	-2240.4	-1549	-1743.1	-1632.4
E4	2	20	-3634	-2254.9	-2408.4	-2306.4
E5	3	20	-3654	-2138.2	-2212.1	-2084.4
E6	3	20	-1523.8	-677.5	-803.301	-903.5
E7	4	20	-468.699	-21.8984	-341.699	-604.199
E8	4	20	-754.602	-169	-362.602	-592.301
E9	5	20	-955.199	-317.102	-428.102	-671.801
E10	5	20	-2012.5	-687.102	-796.5	-940.102
E11	6	20	-1955.9	-469.602	-539.102	-910.898
E12	6	20	-1002.1	-321.5	-451.5	-500.102
F1	1	20	-955.102	-302.102	-307.801	-144.898
F2	1	20	-1806	-1231.6	-1355.9	-1141
F3	2	20	-2349.9	-1472.8	-1616.2	-1560.5
F4	2	20	-3447.7	-2039.5	-2081.2	-1897.5
F5	3	20	-3597.8	-2083.2	-2141.8	-1973
F6	3	20	-3394.4	-1444.9	-1507.7	-1676.1
F7	4	20	-1642.7	-904.398	-1155.4	-1249.7
F8	4	20	-3395	-1906.4	-1947.6	-1797.1
F9	5	20	2731.7	5091.1	6084.3	4032.6
F10	5	20	-3134.1	-1996.9	-2171.7	-2018.8
F11	6	20	-3707.2	-2316.8	-2521.5	-2320.1
F12	6	20	-2060.4	-1251.9	-1459	-1352.9
G1	1	20	-2440.8	-1524.9	-1664.4	-1461
G2	1	20	-2440.5	-1696.7	-1881.4	-1684.6
G3	2	20	-2116.5	-1193.8	-1352.4	-1236.3
G4	2	20	-2972.8	-1691	-1774.9	-1684.4
G5	3	20	-3176.1	-1526.3	-1556.4	-1609.2
G6	3	20	-2622.3	-1510	-1637.4	-1632.1
G7	4	20	-2259.3	-1216	-1373.2	-1443.5
G8	4	20	-3548.5	-2206.3	-2342.9	-2147.4
G9	5	20	-2316.4	-1032.2	-1164	-1300.6
G10	5	20	-3814.4	-2351.7	-2502.7	-2395.2
G11	6	20	-4213.9	-2689.5	-2861.6	-2723.6
G12	6	20	-3675.2	-1976.3	-2282.2	-2504.6
H1	1	20	-1166.1	-466.301	-503.398	-522.699
H2	1	20	-2464.1	-1430.5	-1443.2	-1198.9
H3	2	20	-1329	-614.301	-590.199	-478.5
H4	2	20	-2267	-1415.4	-1554.4	-1382.1
H5	3	20	-977.699	-430.398	-461.898	-350.398
H6	3	20	-1457.9	-838.699	-957.699	-840.602
H7	4	20	-1419.1	-691.5	-941.398	-1139.7
H8	4	20	-2711.2	-1707.5	-1861.7	-1644.3
H9	5	20	-3384	-2093.7	-2146.1	-1914
H10	5	20	-3282.8	-2103.9	-2176.2	-1965.8
H11	6	20	-3873.3	-2445.8	-2584	-2441.1
H12	6	20	-3537.4	-1911.1	-1950.9	-2055.7
A1	1	21	1	-24.1016	-186.898	-195.301
A2	1	21	-148.5	-212.898	-369.898	-344.5
A3	2	21	-1363.6	-903	-981.699	-741.301
A4	2	21	-3310.1	-2259.6	-2419.1	-2145.2
A5	3	21	330.898	79.1016	-277.5	-355.301
A6	3	21	579.5	345.301	-65.8984	-312.398
A7	4	21	-312.5	-285.699	-631.5	-707.699
A8	4	21	571.5	689.199	644.699	383.102
A9	5	21	-431.102	-181.898	-246.801	-194.801
A10	5	21	-1139.5	-464.199	-281.602	-74.3008
A11	6	21	-2491.6	-1594	-1719.9	-1461.1
A12	6	21	-2415.3	-1512.5	-1624.2	-1517.6
B1	1	21	28.8984	-148	-432.301	-457.301
B2	1	21	-3808.7	-2581.6	-2808.1	-2600.9
B3	2	21	-2662.5	-1661.2	-1845.8	-1702.8
B4	2	21	-1392.5	-832.398	-1035.1	-961.301
B5	3	21	-141	33.8984	-411.301	-715.699
B6	3	21	-98.1016	-250.301	-675.5	-793.102
B7	4	21	-1066.5	-256	-390.301	-615.801
B8	4	21	-1283.5	-918.102	-1139.4	-1041.7
B9	5	21	-3377.6	-2004.8	-2170	-2118.7
B10	5	21	-156.102	-375.102	-887.102	-1043.7
B11	6	21	-1391.1	-758.398	-1032.7	-1164
B12	6	21	-827.301	-310.199	-478	-606.199
C1	1	21	-2016.5	-1344.5	-1502.4	-1381.1
C2	1	21	-2363.3	-1553.1	-1755	-1642.6
C3	2	21	-3838.1	-2241.8	-2323.8	-2205.8
C4	2	21	-3324.7	-2114.3	-2202.3	-1986.4
C5	3	21	-1097	-377.301	-559.898	-746.301
C6	3	21	-1721.9	-897.699	-1181.4	-1368
C7	4	21	-2227.6	-1161.5	-1395.3	-1439.2
C8	4	21	-88.6992	1389.1	1366.3	429.199
C9	5	21	-2668.1	-1634.3	-1800	-1648.2
C10	5	21	-706.102	-620.898	-968.199	-950.602
C11	6	21	-1256.3	-867.699	-1082.2	-1081.1
C12	6	21	-1054.1	-483.301	-760.898	-994.5
D1	1	21	-1803.4	-1281.1	-1574.4	-1501.6
D2	1	21	-1479.4	-1067.7	-1297.5	-1170.5
D3	2	21	-306.801	1011.3	866.102	141.199
D4	2	21	-1799.3	-514.398	-673.5	-1038.7
D5	3	21	-2263.2	-1138.6	-1280.2	-1337.8
D6	3	21	-2371	-1241.2	-1308.1	-1258.1
D7	4	21	-1178	-318.301	-587.199	-877.5
D8	4	21	496	299.199	-0.300781	-119.699
D9	5	21	-2766.6	-1580.5	-1683.7	-1599.8
D10	5	21	-2789.2	-1578.5	-1648	-1571.3
D11	6	21	-1971.9	-753.199	-1139.1	-1285
D12	6	21	-1683.8	-1078.5	-1221.2	-1152.7
E1	1	21	-347.801	-244.199	-394.801	-319.102
E2	1	21	-1867.6	-1317.8	-1523.1	-1366.9
E3	2	21	-2223.4	-1527	-1753.1	-1622.4
E4	2	21	-3637	-2256.9	-2411.4	-2289.4
E5	3	21	-3686	-2141.2	-2245.1	-2069.4
E6	3	21	-1535.8	-663.5	-803.301	-894.5
E7	4	21	-444.699	15.1016	-321.699	-583.199
E8	4	21	-723.602	-144	-365.602	-596.301
E9	5	21	-874.199	-241.102	-402.102	-624.801
E10	5	21	-1965.5	-631.102	-766.5	-920.102
E11	6	21	-1963.9	-458.602	-546.102	-911.898
E12	6	21	-973.102	-287.5	-423.5	-487.102
F1	1	21	-898.102	-294.102	-256.801	-135.898
F2	1	21	-1773	-1178.6	-1324.9	-1107
F3	2	21	-2233.9	-1414.8	-1612.2	-1552.5
F4	2	21	-3345.7	-1976.5	-2053.2	-1868.5
F5	3	21	-3591.8	-2098.2	-2119.8	-1963
F6	3	21	-3377.4	-1405.9	-1490.7	-1676.1
F7	4	21	-1606.7	-877.398	-1143.4	-1243.7
F8	4	21	-3332	-1901.4	-1933.6	-1786.1
F9	5	21	3331.7	5414.1	6322.3	4157.6
F10	5	21	-2737.1	-1779.9	-2017.7	-1913.8
F11	6	21	-3684.2	-2293.8	-2511.5	-2320.1
F12	6	21	-2001.4	-1249.9	-1424	-1325.9
G1	1	21	-2438.8	-1521.9	-1623.4	-1478
[truncated: 14,039 more rows]

## Sheet: Multicomponent Data
Block Type	96well
Chemistry	SYBR_GREEN
Experiment File Name	C:\Applied Biosystems\StepOne Software v2.3\experiments\31-05-24_CS_agn_different_primers_2024_2.eds
Experiment Run End Time	2008-04-04 09:01:34 AM MSD
Instrument Type	steponeplus
Passive Reference
Well	Zone	Cycle	SYBR
A1	1	1	-1107.91
A2	1	1	-1125.76
A3	2	1	-1919.16
A4	2	1	-4201.48
A5	3	1	-469.636
A6	3	1	-251.447
A7	4	1	-1306.84
A8	4	1	206.601
A9	5	1	-1107.9
A10	5	1	-1040.81
A11	6	1	-2887.62
A12	6	1	-3163.7
B1	1	1	-874.767
B2	1	1	-4380.04
B3	2	1	-3546.5
B4	2	1	-1783.37
B5	3	1	-1937.31
B6	3	1	-815.387
B7	4	1	-41.9725
B8	4	1	-1363.87
B9	5	1	-3640.75
B10	5	1	-2337.82
B11	6	1	-1912.49
B12	6	1	-1953.7
C1	1	1	-3343.6
C2	1	1	-3390.9
C3	2	1	-4320.74
C4	2	1	-3070.31
C5	3	1	-1451.85
C6	3	1	-1399.75
C7	4	1	-2505.37
C8	4	1	394.063
C9	5	1	-3391.76
C10	5	1	-2218.24
C11	6	1	-1773.12
C12	6	1	-2022.1
D1	1	1	-2458.55
D2	1	1	-1636.59
D3	2	1	1082.08
D4	2	1	-1842.27
D5	3	1	-2463.58
D6	3	1	-3197.5
D7	4	1	-2150.37
D8	4	1	731.499
D9	5	1	-3211.24
D10	5	1	-2630.11
D11	6	1	-377.584
D12	6	1	-2602.33
E1	1	1	-1068.75
E2	1	1	-1724.82
E3	2	1	-3362.43
E4	2	1	-3619.34
E5	3	1	-3497.01
E6	3	1	-3120.7
E7	4	1	-1138.08
E8	4	1	-2998.59
E9	5	1	-2895.53
E10	5	1	-2846.88
E11	6	1	-2219.48
E12	6	1	-1995.22
F1	1	1	-1432.07
F2	1	1	-2207.49
F3	2	1	-2343.93
F4	2	1	-3160.27
F5	3	1	-3577.45
F6	3	1	-1904.53
F7	4	1	-4338.85
F8	4	1	-3499.12
F9	5	1	2194.68
F10	5	1	-4277.11
F11	6	1	-4438.57
F12	6	1	-2740.28
G1	1	1	-2905.59
G2	1	1	-2686.07
G3	2	1	-2169.75
G4	2	1	-3115.59
G5	3	1	-2392.53
G6	3	1	-3866.84
G7	4	1	-3934.03
G8	4	1	-3595.55
G9	5	1	-3439.91
G10	5	1	-4814.82
G11	6	1	-4877.97
G12	6	1	-4622.86
H1	1	1	-1236.01
H2	1	1	-2521.42
H3	2	1	-800.263
H4	2	1	-2374.83
H5	3	1	-643.979
H6	3	1	-1707.94
H7	4	1	-1948.31
H8	4	1	-3280.47
H9	5	1	-3989.31
H10	5	1	-3891.48
H11	6	1	-4766.93
H12	6	1	-4686.26
A1	1	2	-843.885
A2	1	2	-841.712
A3	2	2	-1768.57
A4	2	2	-4078.05
A5	3	2	-207.383
A6	3	2	60.2065
A7	4	2	-1031.7
A8	4	2	467.364
A9	5	2	-900.604
A10	5	2	-1062.12
A11	6	2	-2903.26
A12	6	2	-3057.84
B1	1	2	-793.598
B2	1	2	-4540.13
B3	2	2	-3662.85
B4	2	2	-1835.31
B5	3	2	-2162.93
B6	3	2	-953.292
B7	4	2	-202.437
B8	4	2	-1550.05
B9	5	2	-3819.37
B10	5	2	-2436.15
B11	6	2	-2102.88
B12	6	2	-1835.72
C1	1	2	-3568.16
C2	1	2	-3437.35
C3	2	2	-4347.05
C4	2	2	-3228.31
C5	3	2	-1755.11
C6	3	2	-1708.94
C7	4	2	-2565.11
C8	4	2	341.9
C9	5	2	-3498.16
C10	5	2	-2279.66
C11	6	2	-1875.69
C12	6	2	-1918.2
D1	1	2	-2443.64
D2	1	2	-1712.7
D3	2	2	1284.02
D4	2	2	-1818.65
D5	3	2	-2580.3
D6	3	2	-3285.01
D7	4	2	-2293.79
D8	4	2	642.07
D9	5	2	-3353.35
D10	5	2	-2778.93
D11	6	2	-710.516
D12	6	2	-2383.41
E1	1	2	-936.447
E2	1	2	-1865.08
E3	2	2	-3325.5
E4	2	2	-3758.4
E5	3	2	-3574.95
E6	3	2	-3076.15
E7	4	2	-1285
E8	4	2	-2344.37
E9	5	2	-2819.05
E10	5	2	-2961.85
E11	6	2	-2281.73
E12	6	2	-1882.04
F1	1	2	-1414.89
F2	1	2	-2260.26
F3	2	2	-2554.61
F4	2	2	-3425.45
F5	3	2	-3697.29
F6	3	2	-2161.59
F7	4	2	-3923.38
F8	4	2	-3670.42
F9	5	2	2323.04
F10	5	2	-4333.67
F11	6	2	-4464.25
F12	6	2	-2750.81
G1	1	2	-2925.84
G2	1	2	-2856.84
G3	2	2	-2299.95
G4	2	2	-3247.05
G5	3	2	-2612.52
G6	3	2	-4405.77
G7	4	2	-3980.5
G8	4	2	-3738.84
G9	5	2	-3358.45
G10	5	2	-4863.25
G11	6	2	-4986.22
G12	6	2	-4610.9
H1	1	2	-1303.75
H2	1	2	-2587.88
H3	2	2	-939.644
H4	2	2	-2428.11
H5	3	2	-792.442
H6	3	2	-1670.6
H7	4	2	-1918.91
H8	4	2	-3226.61
H9	5	2	-4005.27
H10	5	2	-3901.28
H11	6	2	-4772.86
H12	6	2	-4748.35
A1	1	3	-690.694
A2	1	3	-684.593
A3	2	3	-1648.32
A4	2	3	-4013.73
A5	3	3	-96.3948
A6	3	3	244.613
A7	4	3	-852.515
A8	4	3	625.895
A9	5	3	-688.433
A10	5	3	-1050.58
A11	6	3	-2914.94
A12	6	3	-3019.03
B1	1	3	-621.764
B2	1	3	-4590.96
B3	2	3	-3684.53
B4	2	3	-1852.1
B5	3	3	-2234.26
B6	3	3	-996.158
B7	4	3	-221.71
B8	4	3	-1572.01
B9	5	3	-3897.52
B10	5	3	-2430.7
B11	6	3	-2195.79
B12	6	3	-1744.51
C1	1	3	-3713.93
C2	1	3	-3442.26
C3	2	3	-4388.55
C4	2	3	-3318.14
C5	3	3	-1863.04
C6	3	3	-1831.26
C7	4	3	-2565.8
C8	4	3	458.802
C9	5	3	-3539.6
C10	5	3	-2259.65
C11	6	3	-1894.73
C12	6	3	-1859.87
D1	1	3	-2424.86
D2	1	3	-1727.95
D3	2	3	1106.27
D4	2	3	-1769.78
D5	3	3	-2572.39
D6	3	3	-3300.21
D7	4	3	-2230.42
D8	4	3	581.913
D9	5	3	-3427.5
D10	5	3	-2827.27
D11	6	3	-957.042
D12	6	3	-2249.31
E1	1	3	-865.708
E2	1	3	-1937.85
E3	2	3	-3201.69
E4	2	3	-3781.78
E5	3	3	-3595.46
E6	3	3	-2587.5
E7	4	3	-1225.45
E8	4	3	-1714.82
E9	5	3	-2857.86
E10	5	3	-2919.93
E11	6	3	-2183.21
E12	6	3	-1783.74
F1	1	3	-1387.63
F2	1	3	-2286.84
F3	2	3	-2619.95
F4	2	3	-3493.77
F5	3	3	-3837.76
F6	3	3	-2465.42
F7	4	3	-3422.38
F8	4	3	-3716.67
F9	5	3	2148.87
F10	5	3	-4360.99
F11	6	3	-4437.11
F12	6	3	-2729.06
G1	1	3	-2886.16
G2	1	3	-2829.62
G3	2	3	-2331.61
G4	2	3	-3287.53
G5	3	3	-2722.46
G6	3	3	-4685.4
G7	4	3	-3841.42
G8	4	3	-3836.57
G9	5	3	-3339.32
G10	5	3	-4880.4
G11	6	3	-5022.22
G12	6	3	-4552.27
H1	1	3	-1301.98
H2	1	3	-2644.7
H3	2	3	-1031.98
H4	2	3	-2468.12
H5	3	3	-808.59
H6	3	3	-1690.85
H7	4	3	-1882.42
H8	4	3	-3213.35
H9	5	3	-4006.15
H10	5	3	-3893.42
H11	6	3	-4722.05
H12	6	3	-4754.67
A1	1	4	-566.392
A2	1	4	-569.171
A3	2	4	-1639.05
A4	2	4	-3990.33
A5	3	4	-8.84352
A6	3	4	364.112
A7	4	4	-752.608
A8	4	4	681.207
A9	5	4	-683.232
A10	5	4	-1039.58
A11	6	4	-2908.33
A12	6	4	-2972.98
B1	1	4	-561.779
B2	1	4	-4609.21
B3	2	4	-3677.8
B4	2	4	-1855.76
B5	3	4	-2126.06
B6	3	4	-1033.7
B7	4	4	-282.15
B8	4	4	-1597.46
B9	5	4	-3987.24
B10	5	4	-2366.68
B11	6	4	-2257.29
B12	6	4	-1674.55
C1	1	4	-3809
C2	1	4	-3413.46
C3	2	4	-4384.78
C4	2	4	-3497.6
C5	3	4	-1925.02
C6	3	4	-1919.57
C7	4	4	-2562.65
C8	4	4	630.84
C9	5	4	-3579.88
C10	5	4	-2218.18
C11	6	4	-1880.63
C12	6	4	-1811.2
D1	1	4	-2399.14
D2	1	4	-1761.25
D3	2	4	920.171
D4	2	4	-1777.33
D5	3	4	-2600.1
D6	3	4	-3248.38
D7	4	4	-2107.99
D8	4	4	563.079
D9	5	4	-3493.13
D10	5	4	-2876.61
D11	6	4	-1046.45
D12	6	4	-2193.24
E1	1	4	-819.232
E2	1	4	-1987.82
E3	2	4	-3163.61
E4	2	4	-3840.07
E5	3	4	-3623.47
E6	3	4	-2358.84
E7	4	4	-1166.88
E8	4	4	-1125.83
E9	5	4	-2852.57
E10	5	4	-2838.29
E11	6	4	-2196.99
E12	6	4	-1720.65
F1	1	4	-1345.1
F2	1	4	-2308.41
F3	2	4	-2681.76
F4	2	4	-3515.82
F5	3	4	-3885.3
F6	3	4	-2656.69
F7	4	4	-2847.77
F8	4	4	-3780.04
F9	5	4	2683.89
F10	5	4	-4414.06
F11	6	4	-4459.03
F12	6	4	-2687.22
G1	1	4	-2871.78
G2	1	4	-2893.85
G3	2	4	-2364.94
G4	2	4	-3377.87
G5	3	4	-2835.16
G6	3	4	-4808.99
G7	4	4	-3673.98
G8	4	4	-3935.37
G9	5	4	-3303.01
G10	5	4	-4906.72
G11	6	4	-5051.19
G12	6	4	-4553.5
H1	1	4	-1288.31
H2	1	4	-2554.55
H3	2	4	-1198.53
H4	2	4	-2490.49
H5	3	4	-812.777
H6	3	4	-1688.33
H7	4	4	-1876.99
H8	4	4	-3201.99
H9	5	4	-3992.67
H10	5	4	-3885.47
H11	6	4	-4699.2
H12	6	4	-4721.85
A1	1	5	-440.857
A2	1	5	-491.062
A3	2	5	-1645.76
A4	2	5	-3963.58
A5	3	5	40.1335
A6	3	5	420.707
A7	4	5	-687.636
A8	4	5	709.527
A9	5	5	-594.975
A10	5	5	-1039.4
A11	6	5	-2904.32
A12	6	5	-2936.87
B1	1	5	-451.362
B2	1	5	-4634.1
B3	2	5	-3673.47
B4	2	5	-1837.64
B5	3	5	-1619.74
B6	3	5	-1009.56
B7	4	5	-286.115
B8	4	5	-1561.66
B9	5	5	-4067.4
B10	5	5	-2281.17
B11	6	5	-2270.24
B12	6	5	-1588.06
C1	1	5	-3902.94
C2	1	5	-3382.19
C3	2	5	-4413.74
C4	2	5	-3612.22
C5	3	5	-1842.68
C6	3	5	-2033.55
C7	4	5	-2563.87
C8	4	5	755.16
C9	5	5	-3620.86
C10	5	5	-2209.02
C11	6	5	-1860.61
C12	6	5	-1749.43
D1	1	5	-2362.46
D2	1	5	-1771.72
D3	2	5	787.772
D4	2	5	-1773.61
D5	3	5	-2630.38
D6	3	5	-3242.94
D7	4	5	-1997.59
D8	4	5	564.497
D9	5	5	-3512.11
D10	5	5	-2884.18
D11	6	5	-1120.8
D12	6	5	-2170.19
E1	1	5	-771.418
E2	1	5	-2026.11
E3	2	5	-3056.14
E4	2	5	-3885
E5	3	5	-3668.56
E6	3	5	-2226.24
E7	4	5	-1094.98
E8	4	5	-875.792
E9	5	5	-2820.99
E10	5	5	-2760.49
E11	6	5	-2129.31
E12	6	5	-1666.49
F1	1	5	-1318.11
F2	1	5	-2302.08
F3	2	5	-2682.82
F4	2	5	-3531.21
F5	3	5	-3937.14
F6	3	5	-2816.64
F7	4	5	-2302.25
F8	4	5	-3777.75
F9	5	5	2650.73
F10	5	5	-4409.28
F11	6	5	-4419.2
F12	6	5	-2605.14
G1	1	5	-2877.48
G2	1	5	-2931.64
G3	2	5	-2370.26
G4	2	5	-3418.11
G5	3	5	-2896.34
G6	3	5	-4781.73
G7	4	5	-3537.91
G8	4	5	-3963.46
G9	5	5	-3269.68
G10	5	5	-4887.48
G11	6	5	-5037.87
G12	6	5	-4470.67
H1	1	5	-1243.54
H2	1	5	-2580.63
H3	2	5	-1206.56
H4	2	5	-2517.52
H5	3	5	-829.203
H6	3	5	-1667.84
H7	4	5	-1780.93
H8	4	5	-3188.42
H9	5	5	-3960.94
H10	5	5	-3872.32
H11	6	5	-4690.93
H12	6	5	-4620.44
A1	1	6	-364.528
A2	1	6	-436.186
A3	2	6	-1687.86
A4	2	6	-3966.5
A5	3	6	101.964
A6	3	6	442.139
A7	4	6	-644.003
A8	4	6	789.047
A9	5	6	-556.142
A10	5	6	-1030.22
A11	6	6	-2886.63
A12	6	6	-2910.42
B1	1	6	-403.272
B2	1	6	-4620.01
B3	2	6	-3639.61
B4	2	6	-1835.88
B5	3	6	-1466.38
B6	3	6	-1008
B7	4	6	-357.89
B8	4	6	-1614.15
B9	5	6	-4113.22
B10	5	6	-2219.97
B11	6	6	-2238.56
B12	6	6	-1536.44
C1	1	6	-3948.39
C2	1	6	-3376.49
C3	2	6	-4387.33
C4	2	6	-3759.02
C5	3	6	-1869.02
C6	3	6	-2054.84
C7	4	6	-2579.6
C8	4	6	843.281
C9	5	6	-3630.5
C10	5	6	-2187.04
C11	6	6	-1846.06
C12	6	6	-1709.11
D1	1	6	-2360.08
D2	1	6	-1791.57
D3	2	6	651.548
D4	2	6	-1720.14
D5	3	6	-2664.96
D6	3	6	-3232.86
D7	4	6	-1873.97
D8	4	6	547.677
D9	5	6	-3531.02
D10	5	6	-2918.64
D11	6	6	-1272.43
D12	6	6	-2130.32
E1	1	6	-717.445
E2	1	6	-2077.66
E3	2	6	-2988.88
E4	2	6	-3900.89
E5	3	6	-3683.54
E6	3	6	-2159.91
E7	4	6	-1077.71
E8	4	6	-821.755
E9	5	6	-2768.74
E10	5	6	-2703.74
E11	6	6	-2091.2
E12	6	6	-1609.05
F1	1	6	-1089.6
F2	1	6	-2308.42
F3	2	6	-2719.86
F4	2	6	-3564.07
F5	3	6	-3959.47
F6	3	6	-3025.3
F7	4	6	-2101.6
F8	4	6	-3815.14
F9	5	6	3109.06
F10	5	6	-4388.22
F11	6	6	-4412.85
F12	6	6	-2601.12
G1	1	6	-2882.69
G2	1	6	-2948.03
G3	2	6	-2381.57
G4	2	6	-3424.24
G5	3	6	-2965.07
G6	3	6	-4487.26
G7	4	6	-3395.63
G8	4	6	-3982.79
G9	5	6	-3255.97
G10	5	6	-4890.89
G11	6	6	-5039.94
G12	6	6	-4423.66
H1	1	6	-1237.2
H2	1	6	-2589.87
H3	2	6	-1225.13
H4	2	6	-2494.43
H5	3	6	-867.99
H6	3	6	-1680.47
H7	4	6	-1767.79
H8	4	6	-3177.64
H9	5	6	-3984.75
H10	5	6	-3887.02
H11	6	6	-4683.06
H12	6	6	-4444.2
A1	1	7	-301.81
A2	1	7	-406.699
A3	2	7	-1700.83
A4	2	7	-3959.49
A5	3	7	126.476
A6	3	7	481.569
A7	4	7	-577.991
A8	4	7	790.262
A9	5	7	-505.121
A10	5	7	-1020.83
A11	6	7	-2892.24
A12	6	7	-2888.83
B1	1	7	-381.616
B2	1	7	-4627.21
B3	2	7	-3607.93
B4	2	7	-1858.59
B5	3	7	-1361.67
B6	3	7	-1022.71
B7	4	7	-423.469
B8	4	7	-1575.97
B9	5	7	-4170.6
B10	5	7	-2159.17
B11	6	7	-2229.94
B12	6	7	-1472.37
C1	1	7	-3901.5
C2	1	7	-3333.62
C3	2	7	-4424.03
C4	2	7	-3865.72
C5	3	7	-1889.84
C6	3	7	-2116.49
C7	4	7	-2589.18
C8	4	7	882.439
C9	5	7	-3652.04
C10	5	7	-2166.56
C11	6	7	-1832.4
C12	6	7	-1668.66
D1	1	7	-2327.42
D2	1	7	-1792.32
D3	2	7	522.57
D4	2	7	-1672.62
D5	3	7	-2681.97
D6	3	7	-3249.82
D7	4	7	-1764.8
D8	4	7	555.513
D9	5	7	-3564.73
D10	5	7	-2946.96
D11	6	7	-1365.52
D12	6	7	-2126.15
E1	1	7	-670.413
E2	1	7	-2087.28
E3	2	7	-2965.99
E4	2	7	-3924.71
E5	3	7	-3710.61
E6	3	7	-2112.13
E7	4	7	-1037.3
E8	4	7	-822.714
E9	5	7	-2732.75
E10	5	7	-2631.26
E11	6	7	-2075.78
E12	6	7	-1538.16
F1	1	7	-1077.85
F2	1	7	-2302.05
F3	2	7	-2726.9
F4	2	7	-3618
F5	3	7	-3979.78
F6	3	7	-3248.93
F7	4	7	-2042.28
F8	4	7	-3860.47
F9	5	7	3383.98
F10	5	7	-4332.62
F11	6	7	-4414.36
F12	6	7	-2558.87
G1	1	7	-2854.82
G2	1	7	-2968.69
G3	2	7	-2394.6
G4	2	7	-3427.78
G5	3	7	-3016.25
G6	3	7	-4272.69
G7	4	7	-3218.92
G8	4	7	-3985.92
G9	5	7	-3218
G10	5	7	-4876.45
G11	6	7	-5030.4
G12	6	7	-4366.44
H1	1	7	-1205.66
H2	1	7	-2598.41
H3	2	7	-1223.19
H4	2	7	-2515.94
H5	3	7	-886.705
H6	3	7	-1616.34
H7	4	7	-1728.03
H8	4	7	-3149.6
H9	5	7	-3981.05
H10	5	7	-3858.26
H11	6	7	-4627.43
H12	6	7	-4265.44
A1	1	8	-304.353
A2	1	8	-387.969
A3	2	8	-1689.09
A4	2	8	-3951.8
A5	3	8	163.321
A6	3	8	470.651
A7	4	8	-593.098
A8	4	8	818.628
A9	5	8	-485.005
A10	5	8	-1017.34
A11	6	8	-2882.16
A12	6	8	-2884.96
B1	1	8	-378.567
B2	1	8	-4645.45
B3	2	8	-3588.6
B4	2	8	-1850.72
B5	3	8	-1269.58
B6	3	8	-1011.43
B7	4	8	-535.068
B8	4	8	-1621.93
B9	5	8	-4203.55
B10	5	8	-2122.19
B11	6	8	-2152.94
B12	6	8	-1436.92
C1	1	8	-3658.93
C2	1	8	-3309.08
C3	2	8	-4434.28
C4	2	8	-3941.53
C5	3	8	-1879.52
C6	3	8	-2142.21
C7	4	8	-2593.85
C8	4	8	847.298
C9	5	8	-3685.86
C10	5	8	-2169.67
C11	6	8	-1812.27
C12	6	8	-1656.01
D1	1	8	-2292.17
D2	1	8	-1801.87
D3	2	8	453.243
D4	2	8	-1710.57
D5	3	8	-2668.03
D6	3	8	-3262.76
D7	4	8	-1672.68
D8	4	8	526.367
D9	5	8	-3579.47
D10	5	8	-2983.14
D11	6	8	-1468.57
D12	6	8	-2093.21
E1	1	8	-640.145
E2	1	8	-2096.65
E3	2	8	-2941.27
E4	2	8	-3961.87
E5	3	8	-3757.67
E6	3	8	-1978.57
E7	4	8	-996.5
E8	4	8	-816.076
E9	5	8	-2737.35
E10	5	8	-2605.12
E11	6	8	-1999.09
E12	6	8	-1479.32
F1	1	8	-1013.82
F2	1	8	-2301.92
F3	2	8	-2731.69
F4	2	8	-3599.61
F5	3	8	-4026.63
F6	3	8	-3326.67
F7	4	8	-2038.08
F8	4	8	-3870.12
F9	5	8	3575.53
F10	5	8	-4267.89
F11	6	8	-4400.45
F12	6	8	-2498.66
G1	1	8	-2864.31
G2	1	8	-2936.62
G3	2	8	-2444.83
G4	2	8	-3412.38
G5	3	8	-3038.71
G6	3	8	-4024.73
G7	4	8	-3005.47
G8	4	8	-4012.33
G9	5	8	-3206.08
G10	5	8	-4885.61
G11	6	8	-5053.37
G12	6	8	-4320.87
H1	1	8	-1217.13
H2	1	8	-2608.69
H3	2	8	-1233.32
H4	2	8	-2519.91
H5	3	8	-880.444
H6	3	8	-1630.17
H7	4	8	-1712.04
H8	4	8	-3137.95
H9	5	8	-3969.21
H10	5	8	-3861.37
H11	6	8	-4634.4
H12	6	8	-4185.7
A1	1	9	-234.957
A2	1	9	-375.475
A3	2	9	-1682.1
A4	2	9	-3945.92
A5	3	9	91.8248
A6	3	9	474.491
A7	4	9	-568.044
A8	4	9	792.799
A9	5	9	-482.456
A10	5	9	-987.829
A11	6	9	-2845.62
A12	6	9	-2858.98
B1	1	9	-383.412
B2	1	9	-4647.84
B3	2	9	-3519.43
B4	2	9	-1825.61
B5	3	9	-1233.02
B6	3	9	-989.187
B7	4	9	-613.456
B8	4	9	-1568.52
B9	5	9	-4260.19
B10	5	9	-2078.15
B11	6	9	-2156.2
B12	6	9	-1369.22
C1	1	9	-3477.11
C2	1	9	-3277.06
C3	2	9	-4443.46
C4	2	9	-3971.82
C5	3	9	-1824.6
C6	3	9	-2182.06
C7	4	9	-2577.98
C8	4	9	900.737
C9	5	9	-3682.74
C10	5	9	-2142.16
C11	6	9	-1796.95
C12	6	9	-1587.47
D1	1	9	-2290.77
D2	1	9	-1812.56
D3	2	9	383.1
D4	2	9	-1719.31
D5	3	9	-2639.61
D6	3	9	-3223.03
D7	4	9	-1530.05
D8	4	9	542.534
D9	5	9	-3582.24
D10	5	9	-2965.43
D11	6	9	-1536.42
D12	6	9	-2068.94
E1	1	9	-620.017
E2	1	9	-2114.93
E3	2	9	-2912.47
E4	2	9	-3984.05
E5	3	9	-3763.27
E6	3	9	-1832.15
E7	4	9	-931.485
E8	4	9	-777.533
E9	5	9	-2684.78
E10	5	9	-2555.79
E11	6	9	-2006.02
E12	6	9	-1468.18
F1	1	9	-995.543
F2	1	9	-2269.56
F3	2	9	-2725.01
F4	2	9	-3728.97
F5	3	9	-4063.5
F6	3	9	-3424.27
F7	4	9	-2029.56
F8	4	9	-3849.58
F9	5	9	3794.97
F10	5	9	-4255.7
F11	6	9	-4407.7
F12	6	9	-2490.51
G1	1	9	-2846.59
G2	1	9	-2967.65
G3	2	9	-2413.01
G4	2	9	-3406.17
G5	3	9	-3043.74
G6	3	9	-3777.7
G7	4	9	-2781.33
G8	4	9	-4017.51
G9	5	9	-3179.52
G10	5	9	-4872.23
G11	6	9	-5017.8
G12	6	9	-4275.41
H1	1	9	-1206.22
H2	1	9	-2616.32
H3	2	9	-1266.23
H4	2	9	-2496.65
H5	3	9	-876.044
H6	3	9	-1615.04
H7	4	9	-1687.36
H8	4	9	-3119.25
H9	5	9	-3949.12
H10	5	9	-3800.98
H11	6	9	-4598.41
H12	6	9	-4123.39
A1	1	10	-224.096
A2	1	10	-345.502
A3	2	10	-1677.36
A4	2	10	-3941.87
A5	3	10	124.971
A6	3	10	492.071
A7	4	10	-544.684
A8	4	10	846.486
A9	5	10	-452.233
A10	5	10	-991.829
A11	6	10	-2868.67
A12	6	10	-2838.5
B1	1	10	-323.913
B2	1	10	-4663.46
B3	2	10	-3514.58
B4	2	10	-1808.1
B5	3	10	-1145.33
B6	3	10	-1012.99
B7	4	10	-709.4
B8	4	10	-1600.18
B9	5	10	-4302.17
B10	5	10	-2034.6
B11	6	10	-2120.1
B12	6	10	-1355.65
C1	1	10	-3336.33
C2	1	10	-3271.07
C3	2	10	-4464.9
C4	2	10	-4044.91
C5	3	10	-1837.46
C6	3	10	-2221.15
C7	4	10	-2556.93
C8	4	10	889.798
C9	5	10	-3723.18
C10	5	10	-2134.06
C11	6	10	-1793.4
C12	6	10	-1551.28
D1	1	10	-2290.9
D2	1	10	-1801.28
D3	2	10	360.546
D4	2	10	-1675.18
D5	3	10	-2631.33
D6	3	10	-3263.96
D7	4	10	-1424.76
D8	4	10	551.694
D9	5	10	-3582.42
D10	5	10	-3002.32
D11	6	10	-1580.08
D12	6	10	-2060.53
E1	1	10	-590.611
E2	1	10	-2129.45
E3	2	10	-2905.29
E4	2	10	-4017.59
E5	3	10	-3778.87
E6	3	10	-1702.08
E7	4	10	-850.551
E8	4	10	-724.347
E9	5	10	-2632.18
E10	5	10	-2507.36
E11	6	10	-1956.43
E12	6	10	-1390.43
F1	1	10	-986.363
F2	1	10	-2270.54
F3	2	10	-2761.04
F4	2	10	-3809.32
F5	3	10	-4104.76
F6	3	10	-3441.41
F7	4	10	-2005.54
F8	4	10	-3833.5
F9	5	10	3998.34
F10	5	10	-4242.14
F11	6	10	-4376.57
F12	6	10	-2482.92
G1	1	10	-2851.9
G2	1	10	-3009.17
G3	2	10	-2456.01
G4	2	10	-3404.57
G5	3	10	-3060.27
G6	3	10	-3526.49
G7	4	10	-2667.22
G8	4	10	-4008.74
G9	5	10	-3153.52
G10	5	10	-4876.19
G11	6	10	-5052.01
G12	6	10	-4248.92
H1	1	10	-1198.6
H2	1	10	-2604.5
H3	2	10	-1249.23
H4	2	10	-2521.7
H5	3	10	-897.94
H6	3	10	-1614.3
H7	4	10	-1646.97
H8	4	10	-3121.18
H9	5	10	-3947.15
H10	5	10	-3829.68
H11	6	10	-4569.15
H12	6	10	-4078.99
A1	1	11	-205.591
A2	1	11	-348.808
A3	2	11	-1680.99
A4	2	11	-3973.01
A5	3	11	142.409
A6	3	11	496.154
A7	4	11	-562.244
A8	4	11	824.645
A9	5	11	-477.617
A10	5	11	-997.095
A11	6	11	-2871.32
A12	6	11	-2837.82
B1	1	11	-351.652
B2	1	11	-4673.99
B3	2	11	-3494.95
B4	2	11	-1828.59
B5	3	11	-1112.15
B6	3	11	-1011.29
B7	4	11	-812.228
B8	4	11	-1613.32
B9	5	11	-4384.04
B10	5	11	-2008.59
B11	6	11	-2080.3
B12	6	11	-1330.73
C1	1	11	-3238.22
C2	1	11	-3240.82
C3	2	11	-4460.15
C4	2	11	-4070.94
C5	3	11	-1844.49
C6	3	11	-2232.13
C7	4	11	-2578.65
C8	4	11	876.598
C9	5	11	-3753.12
C10	5	11	-2143.11
C11	6	11	-1786.37
C12	6	11	-1519.81
D1	1	11	-2302.79
D2	1	11	-1843.72
D3	2	11	305.213
D4	2	11	-1718.44
D5	3	11	-2619.69
D6	3	11	-3274.12
D7	4	11	-1380.16
D8	4	11	512.536
D9	5	11	-3528.59
D10	5	11	-3025.82
D11	6	11	-1673.02
D12	6	11	-2027.22
E1	1	11	-559.832
E2	1	11	-2146.94
E3	2	11	-2876.47
E4	2	11	-4048.33
E5	3	11	-3820.54
E6	3	11	-1665.26
E7	4	11	-850.946
E8	4	11	-775.23
E9	5	11	-2562.5
E10	5	11	-2447.99
E11	6	11	-1945.78
E12	6	11	-1309.43
F1	1	11	-958.802
F2	1	11	-2266.5
F3	2	11	-2775.27
F4	2	11	-3817.36
F5	3	11	-4084.41
F6	3	11	-3464.98
F7	4	11	-2033.98
F8	4	11	-3840.48
F9	5	11	4159.31
F10	5	11	-4247.56
F11	6	11	-4379.56
F12	6	11	-2478.24
G1	1	11	-2850.44
G2	1	11	-2997.96
G3	2	11	-2445.91
G4	2	11	-3411.47
G5	3	11	-3098.35
G6	3	11	-3317.01
G7	4	11	-2637.68
G8	4	11	-4036.31
G9	5	11	-3158.69
G10	5	11	-4855.17
G11	6	11	-5016.71
G12	6	11	-4218.79
H1	1	11	-1174.36
H2	1	11	-2608.31
H3	2	11	-1273.57
H4	2	11	-2542.99
H5	3	11	-901.857
H6	3	11	-1613.46
H7	4	11	-1642.13
H8	4	11	-3114.09
H9	5	11	-3935.71
H10	5	11	-3838.43
H11	6	11	-4578.05
H12	6	11	-4050.79
A1	1	12	-151.038
A2	1	12	-344.504
A3	2	12	-1649.88
A4	2	12	-3950.15
A5	3	12	117.752
A6	3	12	498.23
A7	4	12	-526.137
A8	4	12	818.557
A9	5	12	-449.167
A10	5	12	-996.997
A11	6	12	-2862.22
A12	6	12	-2852.69
B1	1	12	-360.099
B2	1	12	-4691.15
B3	2	12	-3431.42
B4	2	12	-1816.1
B5	3	12	-1060.3
B6	3	12	-984.977
B7	4	12	-854.677
B8	4	12	-1585.7
B9	5	12	-4429.16
B10	5	12	-1971.16
B11	6	12	-2018.63
B12	6	12	-1263.4
C1	1	12	-3150.98
C2	1	12	-3206.8
C3	2	12	-4472.21
C4	2	12	-4079.94
C5	3	12	-1779.04
C6	3	12	-2254.8
C7	4	12	-2542.45
C8	4	12	867.104
C9	5	12	-3757.95
C10	5	12	-2134.4
C11	6	12	-1772.22
C12	6	12	-1514.08
D1	1	12	-2282.24
D2	1	12	-1822.35
D3	2	12	289.97
D4	2	12	-1692.03
D5	3	12	-2612.07
D6	3	12	-3222.77
D7	4	12	-1301.76
D8	4	12	517.938
D9	5	12	-3498.52
D10	5	12	-3037.93
D11	6	12	-1757.61
D12	6	12	-2036.8
E1	1	12	-559.069
E2	1	12	-2177.69
E3	2	12	-2839.76
E4	2	12	-4090.43
E5	3	12	-3843.31
E6	3	12	-1639.77
E7	4	12	-764.693
E8	4	12	-768.571
E9	5	12	-2459.9
E10	5	12	-2416.12
E11	6	12	-1918.35
E12	6	12	-1241.64
F1	1	12	-949.511
F2	1	12	-2254.06
F3	2	12	-2761.15
F4	2	12	-3828.63
F5	3	12	-4081.85
F6	3	12	-3492.81
F7	4	12	-1989.97
F8	4	12	-3859.02
F9	5	12	4240.56
F10	5	12	-4208.32
F11	6	12	-4403.96
F12	6	12	-2497.87
G1	1	12	-2862.43
G2	1	12	-2973.61
G3	2	12	-2450.67
G4	2	12	-3383.12
G5	3	12	-3137.63
G6	3	12	-3213.45
G7	4	12	-2591.57
G8	4	12	-4042.19
G9	5	12	-3130.03
G10	5	12	-4865.19
G11	6	12	-5007.98
G12	6	12	-4217.25
H1	1	12	-1201.3
H2	1	12	-2638.13
H3	2	12	-1269.84
H4	2	12	-2541.07
H5	3	12	-898.276
H6	3	12	-1614.24
H7	4	12	-1636.07
H8	4	12	-3120.16
H9	5	12	-3946.5
H10	5	12	-3830
H11	6	12	-4566.7
H12	6	12	-4012.87
A1	1	13	-162.314
A2	1	13	-354.084
A3	2	13	-1644.62
A4	2	13	-3944.93
A5	3	13	128.558
A6	3	13	525.158
A7	4	13	-541.991
A8	4	13	845.193
A9	5	13	-432.606
A10	5	13	-995.156
A11	6	13	-2865.77
A12	6	13	-2826.28
B1	1	13	-341.291
B2	1	13	-4703.51
B3	2	13	-3401.71
B4	2	13	-1821.97
B5	3	13	-1037.74
B6	3	13	-1000.97
B7	4	13	-960.335
B8	4	13	-1607.16
B9	5	13	-4459.92
B10	5	13	-1943.59
B11	6	13	-1983.99
B12	6	13	-1240.03
C1	1	13	-3096.75
C2	1	13	-3193.19
C3	2	13	-4483.68
C4	2	13	-4090.88
C5	3	13	-1760.33
C6	3	13	-2278.04
C7	4	13	-2546.8
C8	4	13	879.886
C9	5	13	-3748.44
C10	5	13	-2126.5
C11	6	13	-1749.8
C12	6	13	-1489.32
D1	1	13	-2281.07
D2	1	13	-1819.6
D3	2	13	344.605
D4	2	13	-1728.26
D5	3	13	-2616.54
D6	3	13	-3213.96
D7	4	13	-1266.69
D8	4	13	526.301
D9	5	13	-3459.71
D10	5	13	-3062.23
D11	6	13	-1793.72
D12	6	13	-2024.45
E1	1	13	-452.745
E2	1	13	-2185.65
E3	2	13	-2841.49
E4	2	13	-4072.33
E5	3	13	-3890.24
E6	3	13	-1653.11
E7	4	13	-740.288
E8	4	13	-745.444
E9	5	13	-2249.48
E10	5	13	-2357.13
E11	6	13	-1892.49
E12	6	13	-1187.1
F1	1	13	-961.669
F2	1	13	-2266.83
F3	2	13	-2794.11
F4	2	13	-3840.03
F5	3	13	-4091.55
F6	3	13	-3505.12
F7	4	13	-1992.69
F8	4	13	-3821.44
F9	5	13	4389.77
F10	5	13	-4206.5
F11	6	13	-4385.24
F12	6	13	-2443.51
G1	1	13	-2860.82
G2	1	13	-2985.06
G3	2	13	-2452.67
G4	2	13	-3395.03
G5	3	13	-3130.82
G6	3	13	-3092.39
G7	4	13	-2596.19
G8	4	13	-4075.97
G9	5	13	-3081.72
G10	5	13	-4849.84
G11	6	13	-5013.85
G12	6	13	-4194.71
H1	1	13	-1205.56
H2	1	13	-2639.4
H3	2	13	-1280.77
H4	2	13	-2532.9
H5	3	13	-920.023
H6	3	13	-1611.79
H7	4	13	-1680.26
H8	4	13	-3114.4
H9	5	13	-3918.18
H10	5	13	-3806.69
H11	6	13	-4564.7
H12	6	13	-3971.78
A1	1	14	-150.714
A2	1	14	-338.194
A3	2	14	-1653.17
A4	2	14	-3972.32
A5	3	14	168.294
A6	3	14	494.042
A7	4	14	-548.496
A8	4	14	851.032
A9	5	14	-440.969
A10	5	14	-1014.24
A11	6	14	-2870.05
A12	6	14	-2821.95
B1	1	14	-286.035
B2	1	14	-4682.32
B3	2	14	-3421.24
B4	2	14	-1856.26
B5	3	14	-1026.2
B6	3	14	-1017.36
B7	4	14	-1069.54
B8	4	14	-1652.09
B9	5	14	-4482.49
B10	5	14	-1901.15
B11	6	14	-1968.69
B12	6	14	-1223.01
C1	1	14	-3022.53
C2	1	14	-3156
C3	2	14	-4485.79
C4	2	14	-4070.22
C5	3	14	-1743.55
C6	3	14	-2317.57
C7	4	14	-2525.56
C8	4	14	849.687
C9	5	14	-3769.12
C10	5	14	-2124.14
C11	6	14	-1755.67
C12	6	14	-1459.39
D1	1	14	-2343.58
D2	1	14	-1865.78
D3	2	14	403.216
D4	2	14	-1703.69
D5	3	14	-2635.24
D6	3	14	-3185.18
D7	4	14	-1263.53
D8	4	14	480.928
D9	5	14	-3434.58
D10	5	14	-3092.09
D11	6	14	-1799.48
D12	6	14	-2006.22
E1	1	14	-568.779
E2	1	14	-2251.73
E3	2	14	-2857.42
E4	2	14	-4100.05
E5	3	14	-3929.35
E6	3	14	-1638.09
E7	4	14	-677.385
E8	4	14	-759.758
E9	5	14	-1972.22
E10	5	14	-2329.55
E11	6	14	-1891.75
E12	6	14	-1106.3
F1	1	14	-964.777
F2	1	14	-2262.03
F3	2	14	-2824.18
F4	2	14	-3873.49
F5	3	14	-4072.77
F6	3	14	-3499.28
F7	4	14	-1970
F8	4	14	-3834.55
F9	5	14	4531.22
F10	5	14	-4178.06
F11	6	14	-4371.66
F12	6	14	-2433.48
G1	1	14	-2850.83
G2	1	14	-3009.36
G3	2	14	-2464.66
G4	2	14	-3392.59
G5	3	14	-3217.64
G6	3	14	-3032.98
G7	4	14	-2593.92
G8	4	14	-4092.08
G9	5	14	-3059.96
G10	5	14	-4839.86
G11	6	14	-4993.97
G12	6	14	-4204.57
H1	1	14	-1193.24
H2	1	14	-2675.93
H3	2	14	-1339.05
H4	2	14	-2582.52
H5	3	14	-980.083
H6	3	14	-1625.65
H7	4	14	-1641.25
H8	4	14	-3105.56
H9	5	14	-3925.2
H10	5	14	-3798.33
H11	6	14	-4553.95
H12	6	14	-3957.72
A1	1	15	-130.333
A2	1	15	-302.12
A3	2	15	-1637.61
A4	2	15	-3969.58
A5	3	15	133.076
A6	3	15	502.689
A7	4	15	-579.569
A8	4	15	823.458
A9	5	15	-441.616
A10	5	15	-1015.57
A11	6	15	-2867.74
A12	6	15	-2830.04
B1	1	15	-302.797
B2	1	15	-4673.41
B3	2	15	-3384.05
B4	2	15	-1839
B5	3	15	-1041.09
B6	3	15	-1026.37
B7	4	15	-1147.7
B8	4	15	-1639.5
B9	5	15	-4466.42
B10	5	15	-1893.83
B11	6	15	-1944.95
B12	6	15	-1185.62
C1	1	15	-2995.55
C2	1	15	-3120.8
C3	2	15	-4497.38
C4	2	15	-4073.04
C5	3	15	-1730.37
C6	3	15	-2337.49
C7	4	15	-2596.95
C8	4	15	851.782
C9	5	15	-3789.54
C10	5	15	-2119.15
C11	6	15	-1759.58
C12	6	15	-1454.39
D1	1	15	-2322.84
D2	1	15	-1838.86
D3	2	15	345.388
D4	2	15	-1732.44
D5	3	15	-2567.09
D6	3	15	-3179.78
D7	4	15	-1280.23
D8	4	15	481.489
D9	5	15	-3370.69
D10	5	15	-3086.49
D11	6	15	-1838.09
D12	6	15	-2016.42
E1	1	15	-518.414
E2	1	15	-2230.91
E3	2	15	-2818.9
E4	2	15	-4139.1
E5	3	15	-3910.54
E6	3	15	-1616.4
E7	4	15	-667.068
E8	4	15	-743.795
E9	5	15	-1721.27
E10	5	15	-2268.12
E11	6	15	-1862.84
E12	6	15	-1052.28
F1	1	15	-957.033
F2	1	15	-2269.91
F3	2	15	-2831.99
F4	2	15	-3886.64
F5	3	15	-4094.5
F6	3	15	-3497.89
F7	4	15	-1967.85
F8	4	15	-3815.43
F9	5	15	4680.89
F10	5	15	-4140.99
F11	6	15	-4376.05
F12	6	15	-2438.51
G1	1	15	-2860.46
G2	1	15	-3035.36
G3	2	15	-2460.96
G4	2	15	-3390.74
G5	3	15	-3225.32
G6	3	15	-2990.02
G7	4	15	-2580.14
G8	4	15	-4114.12
G9	5	15	-3050.82
G10	5	15	-4837.04
G11	6	15	-4976.46
G12	6	15	-4188.27
H1	1	15	-1187.56
H2	1	15	-2660.63
H3	2	15	-1311.25
H4	2	15	-2587.43
H5	3	15	-954.13
H6	3	15	-1638.54
H7	4	15	-1663.33
H8	4	15	-3131.14
H9	5	15	-3946.98
H10	5	15	-3817.23
H11	6	15	-4550.26
H12	6	15	-3942.54
A1	1	16	-116.847
A2	1	16	-308.892
A3	2	16	-1622.03
A4	2	16	-3943.63
A5	3	16	149.885
A6	3	16	493.357
A7	4	16	-540.122
A8	4	16	852.406
A9	5	16	-431.979
A10	5	16	-995.201
A11	6	16	-2894.12
A12	6	16	-2808.4
B1	1	16	-292.98
B2	1	16	-4683.01
B3	2	16	-3356.1
B4	2	16	-1833.76
B5	3	16	-1007.1
B6	3	16	-983.631
B7	4	16	-1158.79
B8	4	16	-1626.05
B9	5	16	-4466.54
B10	5	16	-1826.34
B11	6	16	-1942.85
B12	6	16	-1170.73
C1	1	16	-2911.17
C2	1	16	-3107.09
C3	2	16	-4471.12
C4	2	16	-4012.41
C5	3	16	-1666.19
C6	3	16	-2353.19
C7	4	16	-2584.66
C8	4	16	836.851
C9	5	16	-3752.37
C10	5	16	-2085.5
C11	6	16	-1758.05
C12	6	16	-1454.05
D1	1	16	-2308.51
D2	1	16	-1839.69
D3	2	16	321.142
D4	2	16	-1694.82
D5	3	16	-2559
D6	3	16	-3081.38
D7	4	16	-1226.88
D8	4	16	462.502
D9	5	16	-3335.38
D10	5	16	-3105.41
D11	6	16	-1876.1
D12	6	16	-2005.12
E1	1	16	-503.327
E2	1	16	-2232.43
E3	2	16	-2790.72
E4	2	16	-4140.57
E5	3	16	-3948.78
E6	3	16	-1620.8
E7	4	16	-626.422
E8	4	16	-748.604
E9	5	16	-1558.38
E10	5	16	-2221.2
E11	6	16	-1853.73
E12	6	16	-1015.96
F1	1	16	-912.937
F2	1	16	-2247.66
F3	2	16	-2844.73
F4	2	16	-3892.29
F5	3	16	-4103.65
F6	3	16	-3510.18
F7	4	16	-1953.8
F8	4	16	-3798.18
F9	5	16	4790.91
F10	5	16	-4132.73
F11	6	16	-4364.47
F12	6	16	-2426.95
G1	1	16	-2848.34
G2	1	16	-2999.62
G3	2	16	-2470.18
G4	2	16	-3367.05
G5	3	16	-3250.92
G6	3	16	-2963.02
G7	4	16	-2546.79
G8	4	16	-4091.46
G9	5	16	-3008.71
G10	5	16	-4829.53
G11	6	16	-4988.39
G12	6	16	-4183.35
H1	1	16	-1184.21
H2	1	16	-2680.98
H3	2	16	-1323.82
H4	2	16	-2591.56
H5	3	16	-961.351
H6	3	16	-1635.44
H7	4	16	-1608
H8	4	16	-3110.15
H9	5	16	-3923.58
H10	5	16	-3801.54
H11	6	16	-4557.54
H12	6	16	-3935.77
A1	1	17	-115.86
A2	1	17	-305.143
A3	2	17	-1618.62
A4	2	17	-3964.57
A5	3	17	182.802
A6	3	17	469.814
A7	4	17	-503.054
A8	4	17	799.076
A9	5	17	-427.896
A10	5	17	-1033.77
A11	6	17	-2867.48
A12	6	17	-2800.48
B1	1	17	-318.173
B2	1	17	-4708.55
B3	2	17	-3344.81
B4	2	17	-1832.47
B5	3	17	-962.283
B6	3	17	-972.733
B7	4	17	-1195.26
B8	4	17	-1632.66
B9	5	17	-4479.92
B10	5	17	-1769.38
B11	6	17	-1943.32
B12	6	17	-1121.18
C1	1	17	-2827.12
C2	1	17	-3042.72
C3	2	17	-4477.91
C4	2	17	-4039.06
C5	3	17	-1626.09
C6	3	17	-2351.34
C7	4	17	-2565.85
C8	4	17	834.157
C9	5	17	-3723.25
C10	5	17	-2072.38
C11	6	17	-1722.21
C12	6	17	-1429.93
D1	1	17	-2292.56
D2	1	17	-1868.09
D3	2	17	368.86
D4	2	17	-1749.34
D5	3	17	-2580.41
D6	3	17	-2970.79
D7	4	17	-1224.09
D8	4	17	439.863
D9	5	17	-3327.39
D10	5	17	-3120.48
D11	6	17	-1907.67
D12	6	17	-2000.74
E1	1	17	-509.003
E2	1	17	-2271.64
E3	2	17	-2803.3
E4	2	17	-4153.21
E5	3	17	-4016.01
E6	3	17	-1605.68
E7	4	17	-603.309
E8	4	17	-747.478
E9	5	17	-1475.06
E10	5	17	-2174.78
E11	6	17	-1842.99
E12	6	17	-1001.23
F1	1	17	-929.758
F2	1	17	-2270.76
F3	2	17	-2834.05
F4	2	17	-3929.7
F5	3	17	-4086.28
F6	3	17	-3478.38
F7	4	17	-1958.19
F8	4	17	-3792.8
F9	5	17	4913.42
F10	5	17	-4098.3
F11	6	17	-4360.37
F12	6	17	-2432.27
G1	1	17	-2896.12
G2	1	17	-3008.26
G3	2	17	-2485.04
G4	2	17	-3394.39
G5	3	17	-3290.62
G6	3	17	-2994.74
G7	4	17	-2531.81
G8	4	17	-4128.64
G9	5	17	-2942.38
G10	5	17	-4790.77
G11	6	17	-4995.67
G12	6	17	-4167.32
H1	1	17	-1173.08
H2	1	17	-2684.29
H3	2	17	-1335.35
H4	2	17	-2608.74
H5	3	17	-982.929
H6	3	17	-1640.85
H7	4	17	-1609.57
H8	4	17	-3140.77
H9	5	17	-3900.74
H10	5	17	-3797.39
H11	6	17	-4559.62
H12	6	17	-3918.44
A1	1	18	-108.671
A2	1	18	-329.272
A3	2	18	-1617.55
A4	2	18	-3950.99
A5	3	18	105.88
A6	3	18	472.691
A7	4	18	-543.943
A8	4	18	826.296
A9	5	18	-443.477
A10	5	18	-1040.28
A11	6	18	-2872.54
A12	6	18	-2819.88
B1	1	18	-295.074
B2	1	18	-4687.66
B3	2	18	-3322.32
B4	2	18	-1824.07
B5	3	18	-957.223
B6	3	18	-987.448
B7	4	18	-1236.7
B8	4	18	-1654.04
B9	5	18	-4421.04
B10	5	18	-1667.74
B11	6	18	-1906.2
B12	6	18	-1095.51
C1	1	18	-2786.74
C2	1	18	-3056.31
C3	2	18	-4471.04
C4	2	18	-4040.77
C5	3	18	-1541.76
C6	3	18	-2353.98
C7	4	18	-2546.16
C8	4	18	824.11
C9	5	18	-3692.06
C10	5	18	-1994.64
C11	6	18	-1716.46
C12	6	18	-1410.82
D1	1	18	-2328.14
D2	1	18	-1874.19
D3	2	18	337.741
D4	2	18	-1771.42
D5	3	18	-2519.61
D6	3	18	-2920.16
D7	4	18	-1232.13
D8	4	18	440.036
D9	5	18	-3333.82
D10	5	18	-3117.39
D11	6	18	-1951.84
D12	6	18	-2003.01
E1	1	18	-526.84
E2	1	18	-2282.52
E3	2	18	-2799.68
E4	2	18	-4202
E5	3	18	-4048.94
E6	3	18	-1637.9
E7	4	18	-597.727
E8	4	18	-745.016
E9	5	18	-1312.75
E10	5	18	-2086.49
E11	6	18	-1814.46
E12	6	18	-1010.69
F1	1	18	-917.281
F2	1	18	-2236.97
F3	2	18	-2819.26
F4	2	18	-3938.01
F5	3	18	-4093.27
F6	3	18	-3494.82
F7	4	18	-1958.19
F8	4	18	-3810.99
F9	5	18	5088.21
F10	5	18	-4019.98
F11	6	18	-4382.33
F12	6	18	-2439.28
G1	1	18	-2875.84
G2	1	18	-3047.8
G3	2	18	-2485.71
G4	2	18	-3395.12
G5	3	18	-3302.17
G6	3	18	-2968.19
G7	4	18	-2526.15
G8	4	18	-4143.28
G9	5	18	-2869.01
G10	5	18	-4737.6
G11	6	18	-4989.44
G12	6	18	-4147.86
H1	1	18	-1208.87
H2	1	18	-2705.87
H3	2	18	-1346.31
H4	2	18	-2608.27
H5	3	18	-976.119
H6	3	18	-1675.12
H7	4	18	-1658.02
H8	4	18	-3143.97
H9	5	18	-3899.72
H10	5	18	-3838.05
H11	6	18	-4551.41
H12	6	18	-3912.68
A1	1	19	-96.292
A2	1	19	-313.926
A3	2	19	-1614.79
A4	2	19	-3965.52
A5	3	19	163.633
A6	3	19	458.267
A7	4	19	-549.105
A8	4	19	846.531
A9	5	19	-422.413
A10	5	19	-1026.53
A11	6	19	-2881.83
A12	6	19	-2784.97
B1	1	19	-243.184
B2	1	19	-4656.14
B3	2	19	-3299.23
B4	2	19	-1802.3
B5	3	19	-841.197
B6	3	19	-880.542
B7	4	19	-1224.09
B8	4	19	-1666.12
B9	5	19	-4343.46
B10	5	19	-1490.83
B11	6	19	-1856.87
B12	6	19	-1055.95
C1	1	19	-2677.68
C2	1	19	-2998.65
C3	2	19	-4462.08
C4	2	19	-4003.33
C5	3	19	-1411.7
C6	3	19	-2301.59
C7	4	19	-2568.75
C8	4	19	810.868
C9	5	19	-3585.29
C10	5	19	-1848.94
C11	6	19	-1701.25
C12	6	19	-1397.01
D1	1	19	-2294.76
D2	1	19	-1879.44
D3	2	19	342.463
D4	2	19	-1777.5
D5	3	19	-2541.18
D6	3	19	-2795.5
D7	4	19	-1232.11
D8	4	19	436.865
D9	5	19	-3244.36
D10	5	19	-3106.36
D11	6	19	-2017.92
D12	6	19	-2006.47
E1	1	19	-501.745
E2	1	19	-2313.22
E3	2	19	-2802.9
E4	2	19	-4187.9
E5	3	19	-4073.79
E6	3	19	-1610.21
E7	4	19	-557.15
E8	4	19	-749.396
E9	5	19	-1148.93
E10	5	19	-2004.36
E11	6	19	-1797.91
E12	6	19	-952.688
F1	1	19	-903.153
F2	1	19	-2228.13
F3	2	19	-2817.6
F4	2	19	-3924.07
F5	3	19	-4050.73
F6	3	19	-3488.08
F7	4	19	-1930.16
F8	4	19	-3767.36
F9	5	19	5342.05
F10	5	19	-3915.07
F11	6	19	-4359.44
F12	6	19	-2373.73
G1	1	19	-2896.29
G2	1	19	-3032.04
G3	2	19	-2427.97
G4	2	19	-3361.3
G5	3	19	-3297.15
G6	3	19	-2956.61
G7	4	19	-2556.77
G8	4	19	-4156.26
G9	5	19	-2733.73
G10	5	19	-4635.72
G11	6	19	-4982.66
G12	6	19	-4142.53
H1	1	19	-1178.18
H2	1	19	-2735.69
H3	2	19	-1383.63
H4	2	19	-2645.61
H5	3	19	-984.297
H6	3	19	-1650.21
H7	4	19	-1650.1
H8	4	19	-3152.62
H9	5	19	-3888.41
H10	5	19	-3820.98
H11	6	19	-4525.52
H12	6	19	-3894.8
A1	1	20	-102.747
A2	1	20	-329.095
A3	2	20	-1619.42
A4	2	20	-3965.7
A5	3	20	198.511
A6	3	20	467.012
A7	4	20	-533.236
A8	4	20	824.433
A9	5	20	-431.819
A10	5	20	-1020.38
A11	6	20	-2895.34
A12	6	20	-2814.82
B1	1	20	-219.646
B2	1	20	-4649.31
B3	2	20	-3227.81
B4	2	20	-1737.87
B5	3	20	-623.718
B6	3	20	-719.856
B7	4	20	-1135.37
B8	4	20	-1636.82
B9	5	20	-4185.42
B10	5	20	-1173.53
B11	6	20	-1774.02
B12	6	20	-1006.62
C1	1	20	-2565
C2	1	20	-2917.69
C3	2	20	-4404.55
C4	2	20	-3967.34
C5	3	20	-1242.44
C6	3	20	-2194.93
C7	4	20	-2533.86
C8	4	20	822.679
C9	5	20	-3428.15
C10	5	20	-1583.7
C11	6	20	-1666.77
C12	6	20	-1326.05
D1	1	20	-2297.83
D2	1	20	-1852.19
D3	2	20	427.797
D4	2	20	-1775.95
D5	3	20	-2486.79
D6	3	20	-2660.28
D7	4	20	-1187.06
D8	4	20	458.318
D9	5	20	-3171.81
D10	5	20	-3131.17
D11	6	20	-2025.63
D12	6	20	-2022.1
E1	1	20	-511.393
E2	1	20	-2328.92
E3	2	20	-2753.62
E4	2	20	-4233.51
E5	3	20	-4127.14
E6	3	20	-1616.4
E7	4	20	-488.372
E8	4	20	-747.972
E9	5	20	-968.162
E10	5	20	-1965.74
E11	6	20	-1781.7
E12	6	20	-987.173
F1	1	20	-869.669
F2	1	20	-2181.67
F3	2	20	-2763.69
F4	2	20	-3897.53
F5	3	20	-4037.49
F6	3	20	-3469.7
F7	4	20	-1909.93
F8	4	20	-3767.52
F9	5	20	5730.74
F10	5	20	-3693.76
F11	6	20	-4334.94
F12	6	20	-2415.02
G1	1	20	-2842.65
G2	1	20	-2988.6
G3	2	20	-2395.56
G4	2	20	-3336.38
G5	3	20	-3352.38
G6	3	20	-2980.17
G7	4	20	-2533.27
G8	4	20	-4121.38
G9	5	20	-2437.75
G10	5	20	-4425.56
G11	6	20	-4957.35
G12	6	20	-4146.14
H1	1	20	-1169.54
H2	1	20	-2744.97
H3	2	20	-1357.91
H4	2	20	-2649.95
H5	3	20	-996.141
H6	3	20	-1659.95
H7	4	20	-1609.96
H8	4	20	-3174.37
H9	5	20	-3887.48
H10	5	20	-3832.81
H11	6	20	-4528.58
H12	6	20	-3893.95
A1	1	21	-76.0278
A2	1	21	-311.711
A3	2	21	-1613.15
A4	2	21	-3991.3
A5	3	21	153.72
A6	3	21	481.376
A7	4	21	-557.995
A8	4	21	855.923
A9	5	21	-451.512
A10	5	21	-1047.41
A11	6	21	-2921.82
A12	6	21	-2819.31
B1	1	21	-192.496
B2	1	21	-4605.64
B3	2	21	-3124.42
B4	2	21	-1645.82
B5	3	21	-267.538
B6	3	21	-416.892
B7	4	21	-1008.28
B8	4	21	-1635.18
B9	5	21	-3879.28
B10	5	21	-582.204
B11	6	21	-1639.94
B12	6	21	-879.409
C1	1	21	-2431.15
C2	1	21	-2845.92
C3	2	21	-4338.31
C4	2	21	-3877.8
C5	3	21	-1129.45
C6	3	21	-1982.18
C7	4	21	-2495.39
C8	4	21	828.814
C9	5	21	-3100.7
C10	5	21	-1067.8
C11	6	21	-1588.27
C12	6	21	-1215.58
D1	1	21	-2290.25
D2	1	21	-1881
D3	2	21	383.802
D4	2	21	-1736.85
D5	3	21	-2470.91
D6	3	21	-2581.38
D7	4	21	-1186.9
D8	4	21	446.649
D9	5	21	-3116.46
D10	5	21	-3119.06
D11	6	21	-2084.84
D12	6	21	-2006.71
E1	1	21	-465.893
E2	1	21	-2323.15
E3	2	21	-2734.67
E4	2	21	-4235.11
E5	3	21	-4156.75
E6	3	21	-1618.49
E7	4	21	-450.522
E8	4	21	-718.004
E9	5	21	-871.308
E10	5	21	-1902.42
E11	6	21	-1784.99
E12	6	21	-945.986
F1	1	21	-813.678
F2	1	21	-2127.41
F3	2	21	-2658.68
F4	2	21	-3792.28
F5	3	21	-4032.5
F6	3	21	-3439.2
F7	4	21	-1871.04
F8	4	21	-3716.77
F9	5	21	6343.22
F10	5	21	-3285.68
F11	6	21	-4307.84
F12	6	21	-2361.51
G1	1	21	-2832.33
[truncated: 14,039 more rows]

## Sheet: Amplification Data
Block Type	96well
Chemistry	SYBR_GREEN
Experiment File Name	C:\Applied Biosystems\StepOne Software v2.3\experiments\31-05-24_CS_agn_different_primers_2024_2.eds
Experiment Run End Time	2008-04-04 09:01:34 AM MSD
Instrument Type	steponeplus
Passive Reference
Well	Zone	Cycle	Target Name	Rn	ΔRn
A1	1	1
A1	1	2
A1	1	3
A1	1	4
A1	1	5
A1	1	6
A1	1	7
A1	1	8
A1	1	9
A1	1	10
A1	1	11
A1	1	12
A1	1	13
A1	1	14
A1	1	15
A1	1	16
A1	1	17
A1	1	18
A1	1	19
A1	1	20
A1	1	21
A1	1	22
A1	1	23
A1	1	24
A1	1	25
A1	1	26
A1	1	27
A1	1	28
A1	1	29
A1	1	30
A1	1	31
A1	1	32
A1	1	33
A1	1	34
A1	1	35
A1	1	36
A1	1	37
A1	1	38
A1	1	39
A1	1	40
A1	1	41
A1	1	42
A1	1	43
A1	1	44
A1	1	45
A1	1	46
A1	1	47
A1	1	48
A1	1	49
A1	1	50
A2	1	1
A2	1	2
A2	1	3
A2	1	4
A2	1	5
A2	1	6
A2	1	7
A2	1	8
A2	1	9
A2	1	10
A2	1	11
A2	1	12
A2	1	13
A2	1	14
A2	1	15
A2	1	16
A2	1	17
A2	1	18
A2	1	19
A2	1	20
A2	1	21
A2	1	22
A2	1	23
A2	1	24
A2	1	25
A2	1	26
A2	1	27
A2	1	28
A2	1	29
A2	1	30
A2	1	31
A2	1	32
A2	1	33
A2	1	34
A2	1	35
A2	1	36
A2	1	37
A2	1	38
A2	1	39
A2	1	40
A2	1	41
A2	1	42
A2	1	43
A2	1	44
A2	1	45
A2	1	46
A2	1	47
A2	1	48
A2	1	49
A2	1	50
A3	2	1
A3	2	2
A3	2	3
A3	2	4
A3	2	5
A3	2	6
A3	2	7
A3	2	8
A3	2	9
A3	2	10
A3	2	11
A3	2	12
A3	2	13
A3	2	14
A3	2	15
A3	2	16
A3	2	17
A3	2	18
A3	2	19
A3	2	20
A3	2	21
A3	2	22
A3	2	23
A3	2	24
A3	2	25
A3	2	26
A3	2	27
A3	2	28
A3	2	29
A3	2	30
A3	2	31
A3	2	32
A3	2	33
A3	2	34
A3	2	35
A3	2	36
A3	2	37
A3	2	38
A3	2	39
A3	2	40
A3	2	41
A3	2	42
A3	2	43
A3	2	44
A3	2	45
A3	2	46
A3	2	47
A3	2	48
A3	2	49
A3	2	50
A4	2	1
A4	2	2
A4	2	3
A4	2	4
A4	2	5
A4	2	6
A4	2	7
A4	2	8
A4	2	9
A4	2	10
A4	2	11
A4	2	12
A4	2	13
A4	2	14
A4	2	15
A4	2	16
A4	2	17
A4	2	18
A4	2	19
A4	2	20
A4	2	21
A4	2	22
A4	2	23
A4	2	24
A4	2	25
A4	2	26
A4	2	27
A4	2	28
A4	2	29
A4	2	30
A4	2	31
A4	2	32
A4	2	33
A4	2	34
A4	2	35
A4	2	36
A4	2	37
A4	2	38
A4	2	39
A4	2	40
A4	2	41
A4	2	42
A4	2	43
A4	2	44
A4	2	45
A4	2	46
A4	2	47
A4	2	48
A4	2	49
A4	2	50
A5	3	1
A5	3	2
A5	3	3
A5	3	4
A5	3	5
A5	3	6
A5	3	7
A5	3	8
A5	3	9
A5	3	10
A5	3	11
A5	3	12
A5	3	13
A5	3	14
A5	3	15
A5	3	16
A5	3	17
A5	3	18
A5	3	19
A5	3	20
A5	3	21
A5	3	22
A5	3	23
A5	3	24
A5	3	25
A5	3	26
A5	3	27
A5	3	28
A5	3	29
A5	3	30
A5	3	31
A5	3	32
A5	3	33
A5	3	34
A5	3	35
A5	3	36
A5	3	37
A5	3	38
A5	3	39
A5	3	40
A5	3	41
A5	3	42
A5	3	43
A5	3	44
A5	3	45
A5	3	46
A5	3	47
A5	3	48
A5	3	49
A5	3	50
A6	3	1
A6	3	2
A6	3	3
A6	3	4
A6	3	5
A6	3	6
A6	3	7
A6	3	8
A6	3	9
A6	3	10
A6	3	11
A6	3	12
A6	3	13
A6	3	14
A6	3	15
A6	3	16
A6	3	17
A6	3	18
A6	3	19
A6	3	20
A6	3	21
A6	3	22
A6	3	23
A6	3	24
A6	3	25
A6	3	26
A6	3	27
A6	3	28
A6	3	29
A6	3	30
A6	3	31
A6	3	32
A6	3	33
A6	3	34
A6	3	35
A6	3	36
A6	3	37
A6	3	38
A6	3	39
A6	3	40
A6	3	41
A6	3	42
A6	3	43
A6	3	44
A6	3	45
A6	3	46
A6	3	47
A6	3	48
A6	3	49
A6	3	50
A7	4	1
A7	4	2
A7	4	3
A7	4	4
A7	4	5
A7	4	6
A7	4	7
A7	4	8
A7	4	9
A7	4	10
A7	4	11
A7	4	12
A7	4	13
A7	4	14
A7	4	15
A7	4	16
A7	4	17
A7	4	18
A7	4	19
A7	4	20
A7	4	21
A7	4	22
A7	4	23
A7	4	24
A7	4	25
A7	4	26
A7	4	27
A7	4	28
A7	4	29
A7	4	30
A7	4	31
A7	4	32
A7	4	33
A7	4	34
A7	4	35
A7	4	36
A7	4	37
A7	4	38
A7	4	39
A7	4	40
A7	4	41
A7	4	42
A7	4	43
A7	4	44
A7	4	45
A7	4	46
A7	4	47
A7	4	48
A7	4	49
A7	4	50
A8	4	1
A8	4	2
A8	4	3
A8	4	4
A8	4	5
A8	4	6
A8	4	7
A8	4	8
A8	4	9
A8	4	10
A8	4	11
A8	4	12
A8	4	13
A8	4	14
A8	4	15
A8	4	16
A8	4	17
A8	4	18
A8	4	19
A8	4	20
A8	4	21
A8	4	22
A8	4	23
A8	4	24
A8	4	25
A8	4	26
A8	4	27
A8	4	28
A8	4	29
A8	4	30
A8	4	31
A8	4	32
A8	4	33
A8	4	34
A8	4	35
A8	4	36
A8	4	37
A8	4	38
A8	4	39
A8	4	40
A8	4	41
A8	4	42
A8	4	43
A8	4	44
A8	4	45
A8	4	46
A8	4	47
A8	4	48
A8	4	49
A8	4	50
A9	5	1
A9	5	2
A9	5	3
A9	5	4
A9	5	5
A9	5	6
A9	5	7
A9	5	8
A9	5	9
A9	5	10
A9	5	11
A9	5	12
A9	5	13
A9	5	14
A9	5	15
A9	5	16
A9	5	17
A9	5	18
A9	5	19
A9	5	20
A9	5	21
A9	5	22
A9	5	23
A9	5	24
A9	5	25
A9	5	26
A9	5	27
A9	5	28
A9	5	29
A9	5	30
A9	5	31
A9	5	32
A9	5	33
A9	5	34
A9	5	35
A9	5	36
A9	5	37
A9	5	38
A9	5	39
A9	5	40
A9	5	41
A9	5	42
A9	5	43
A9	5	44
A9	5	45
A9	5	46
A9	5	47
A9	5	48
A9	5	49
A9	5	50
A10	5	1
A10	5	2
A10	5	3
A10	5	4
A10	5	5
A10	5	6
A10	5	7
A10	5	8
A10	5	9
A10	5	10
A10	5	11
A10	5	12
A10	5	13
A10	5	14
A10	5	15
A10	5	16
A10	5	17
A10	5	18
A10	5	19
A10	5	20
A10	5	21
A10	5	22
A10	5	23
A10	5	24
A10	5	25
A10	5	26
A10	5	27
A10	5	28
A10	5	29
A10	5	30
A10	5	31
A10	5	32
A10	5	33
A10	5	34
A10	5	35
A10	5	36
A10	5	37
A10	5	38
A10	5	39
A10	5	40
A10	5	41
A10	5	42
A10	5	43
A10	5	44
A10	5	45
A10	5	46
A10	5	47
A10	5	48
A10	5	49
A10	5	50
A11	6	1
A11	6	2
A11	6	3
A11	6	4
A11	6	5
A11	6	6
A11	6	7
A11	6	8
A11	6	9
A11	6	10
A11	6	11
A11	6	12
A11	6	13
A11	6	14
A11	6	15
A11	6	16
A11	6	17
A11	6	18
A11	6	19
A11	6	20
A11	6	21
A11	6	22
A11	6	23
A11	6	24
A11	6	25
A11	6	26
A11	6	27
A11	6	28
A11	6	29
A11	6	30
A11	6	31
A11	6	32
A11	6	33
A11	6	34
A11	6	35
A11	6	36
A11	6	37
A11	6	38
A11	6	39
A11	6	40
A11	6	41
A11	6	42
A11	6	43
A11	6	44
A11	6	45
A11	6	46
A11	6	47
A11	6	48
A11	6	49
A11	6	50
A12	6	1
A12	6	2
A12	6	3
A12	6	4
A12	6	5
A12	6	6
A12	6	7
A12	6	8
A12	6	9
A12	6	10
A12	6	11
A12	6	12
A12	6	13
A12	6	14
A12	6	15
A12	6	16
A12	6	17
A12	6	18
A12	6	19
A12	6	20
A12	6	21
A12	6	22
A12	6	23
A12	6	24
A12	6	25
A12	6	26
A12	6	27
A12	6	28
A12	6	29
A12	6	30
A12	6	31
A12	6	32
A12	6	33
A12	6	34
A12	6	35
A12	6	36
A12	6	37
A12	6	38
A12	6	39
A12	6	40
A12	6	41
A12	6	42
A12	6	43
A12	6	44
A12	6	45
A12	6	46
A12	6	47
A12	6	48
A12	6	49
A12	6	50
B1	1	1	prosalpha1	-874.767	-312.558
B1	1	2	prosalpha1	-793.598	-251.813
B1	1	3	prosalpha1	-621.764	-100.402
B1	1	4	prosalpha1	-561.779	-60.8406
B1	1	5	prosalpha1	-451.362	29.1529
B1	1	6	prosalpha1	-403.272	56.8193
B1	1	7	prosalpha1	-381.616	58.0526
B1	1	8	prosalpha1	-378.567	40.678
B1	1	9	prosalpha1	-383.412	15.4099
B1	1	10	prosalpha1	-323.913	54.4853
B1	1	11	prosalpha1	-351.652	6.32318
B1	1	12	prosalpha1	-360.099	-22.5474
B1	1	13	prosalpha1	-341.291	-24.1625
B1	1	14	prosalpha1	-286.035	10.6694
B1	1	15	prosalpha1	-302.797	-26.5157
B1	1	16	prosalpha1	-292.98	-37.1222
B1	1	17	prosalpha1	-318.173	-82.7383
B1	1	18	prosalpha1	-295.074	-80.0631
B1	1	19	prosalpha1	-243.184	-48.5958
B1	1	20	prosalpha1	-219.646	-45.4817
B1	1	21	prosalpha1	-192.496	-38.7547
B1	1	22	prosalpha1	-45.5471	87.7707
B1	1	23	prosalpha1	274.423	387.317
B1	1	24	prosalpha1	923.818	1016.29
B1	1	25	prosalpha1	2020.24	2092.29
B1	1	26	prosalpha1	4102.56	4154.18
B1	1	27	prosalpha1	7592.1	7623.3
B1	1	28	prosalpha1	13047	13057.8
B1	1	29	prosalpha1	19545.8	19536.2
B1	1	30	prosalpha1	25550	25519.9
B1	1	31	prosalpha1	30685.6	30635.2
B1	1	32	prosalpha1	34894	34823.1
B1	1	33	prosalpha1	38351.1	38259.7
B1	1	34	prosalpha1	41398.9	41287.2
B1	1	35	prosalpha1	43594.4	43462.2
B1	1	36	prosalpha1	45804.5	45651.9
B1	1	37	prosalpha1	47730.2	47557.1
B1	1	38	prosalpha1	49442.3	49248.8
B1	1	39	prosalpha1	50845	50631.2
B1	1	40	prosalpha1	51967.3	51733
B1	1	41	prosalpha1	53304.6	53049.9
B1	1	42	prosalpha1	54023.5	53748.3
B1	1	43	prosalpha1	55113	54817.4
B1	1	44	prosalpha1	55706.5	55390.5
B1	1	45	prosalpha1	56609.3	56272.8
B1	1	46	prosalpha1	57246	56889.2
B1	1	47	prosalpha1	57833.2	57455.9
B1	1	48	prosalpha1	58453.7	58056
B1	1	49	prosalpha1	58707.2	58289
B1	1	50	prosalpha1	59173.2	58734.6
B2	1	1	prosalpha1	-4380.04	210.776
B2	1	2	prosalpha1	-4540.13	58.0337
B2	1	3	prosalpha1	-4590.96	14.5524
B2	1	4	prosalpha1	-4609.21	3.65264
B2	1	5	prosalpha1	-4634.1	-13.8941
B2	1	6	prosalpha1	-4620.01	7.53869
B2	1	7	prosalpha1	-4627.21	7.68045
B2	1	8	prosalpha1	-4645.45	-3.21002
B2	1	9	prosalpha1	-4647.84	1.74424
B2	1	10	prosalpha1	-4663.46	-6.53197
B2	1	11	prosalpha1	-4673.99	-9.71151
B2	1	12	prosalpha1	-4691.15	-19.5224
B2	1	13	prosalpha1	-4703.51	-24.5418
B2	1	14	prosalpha1	-4682.32	3.99794
B2	1	15	prosalpha1	-4673.41	20.2501
B2	1	16	prosalpha1	-4683.01	17.9953
B2	1	17	prosalpha1	-4708.55	-0.192995
B2	1	18	prosalpha1	-4687.66	28.0445
B2	1	19	prosalpha1	-4656.14	66.9079
B2	1	20	prosalpha1	-4649.31	81.0838
B2	1	21	prosalpha1	-4605.64	132.1
B2	1	22	prosalpha1	-4464.88	280.206
B2	1	23	prosalpha1	-4201.21	551.216
B2	1	24	prosalpha1	-3701.48	1058.29
B2	1	25	prosalpha1	-2737.03	2030.09
B2	1	26	prosalpha1	-976.464	3798
B2	1	27	prosalpha1	2010.24	6792.05
B2	1	28	prosalpha1	6580.88	11370
B2	1	29	prosalpha1	12017.5	16814
B2	1	30	prosalpha1	17045.7	21849.5
B2	1	31	prosalpha1	21320.3	26131.5
B2	1	32	prosalpha1	24904.4	29722.9
B2	1	33	prosalpha1	27941.2	32767.1
B2	1	34	prosalpha1	30468.7	35302
B2	1	35	prosalpha1	32659.2	37499.8
B2	1	36	prosalpha1	34587.2	39435.1
B2	1	37	prosalpha1	36217.5	41072.8
B2	1	38	prosalpha1	37738.7	42601.3
B2	1	39	prosalpha1	39021.6	43891.5
B2	1	40	prosalpha1	40092.5	44969.8
B2	1	41	prosalpha1	41108.5	45993.1
B2	1	42	prosalpha1	42095.1	46987.1
B2	1	43	prosalpha1	42926.8	47826.1
B2	1	44	prosalpha1	43724.4	48631.1
B2	1	45	prosalpha1	44441.8	49355.8
B2	1	46	prosalpha1	45079.8	50001.1
B2	1	47	prosalpha1	45688.3	50617
B2	1	48	prosalpha1	46319.4	51255.5
B2	1	49	prosalpha1	46652.5	51595.9
B2	1	50	prosalpha1	47256	52206.7
B3	2	1
B3	2	2
B3	2	3
B3	2	4
B3	2	5
B3	2	6
B3	2	7
B3	2	8
B3	2	9
B3	2	10
B3	2	11
B3	2	12
B3	2	13
B3	2	14
B3	2	15
B3	2	16
B3	2	17
B3	2	18
B3	2	19
B3	2	20
B3	2	21
B3	2	22
B3	2	23
B3	2	24
B3	2	25
B3	2	26
B3	2	27
B3	2	28
B3	2	29
B3	2	30
B3	2	31
B3	2	32
B3	2	33
B3	2	34
B3	2	35
B3	2	36
B3	2	37
B3	2	38
B3	2	39
B3	2	40
B3	2	41
B3	2	42
B3	2	43
B3	2	44
B3	2	45
B3	2	46
B3	2	47
B3	2	48
B3	2	49
B3	2	50
B4	2	1
B4	2	2
B4	2	3
B4	2	4
B4	2	5
B4	2	6
B4	2	7
B4	2	8
B4	2	9
B4	2	10
B4	2	11
B4	2	12
B4	2	13
B4	2	14
B4	2	15
B4	2	16
B4	2	17
B4	2	18
B4	2	19
B4	2	20
B4	2	21
B4	2	22
B4	2	23
B4	2	24
B4	2	25
B4	2	26
B4	2	27
B4	2	28
B4	2	29
B4	2	30
B4	2	31
B4	2	32
B4	2	33
B4	2	34
B4	2	35
B4	2	36
B4	2	37
B4	2	38
B4	2	39
B4	2	40
B4	2	41
B4	2	42
B4	2	43
B4	2	44
B4	2	45
B4	2	46
B4	2	47
B4	2	48
B4	2	49
B4	2	50
B5	3	1	rpl32	-1937.31	226.181
B5	3	2	rpl32	-2162.93	-102.429
B5	3	3	rpl32	-2234.26	-276.76
B5	3	4	rpl32	-2126.06	-271.55
B5	3	5	rpl32	-1619.74	131.78
B5	3	6	rpl32	-1466.38	182.139
B5	3	7	rpl32	-1361.67	183.859
B5	3	8	rpl32	-1269.58	172.953
B5	3	9	rpl32	-1233.02	106.522
B5	3	10	rpl32	-1145.33	91.2114
B5	3	11	rpl32	-1112.15	21.4029
B5	3	12	rpl32	-1060.3	-29.7393
B5	3	13	rpl32	-1037.74	-110.18
B5	3	14	rpl32	-1026.2	-201.637
B5	3	15	rpl32	-1041.09	-319.514
B5	3	16	rpl32	-1007.1	-388.521
B5	3	17	rpl32	-962.283	-446.699
B5	3	18	rpl32	-957.223	-544.632
B5	3	19	rpl32	-841.197	-531.601
B5	3	20	rpl32	-623.718	-417.116
B5	3	21	rpl32	-267.538	-163.93
B5	3	22	rpl32	427.231	427.845
B5	3	23	rpl32	1718.14	1615.76
B5	3	24	rpl32	4243.18	4037.8
B5	3	25	rpl32	8561.57	8253.2
B5	3	26	rpl32	15725.1	15313.8
B5	3	27	rpl32	25079.6	24565.3
B5	3	28	rpl32	33811.9	33194.5
B5	3	29	rpl32	39539.6	38819.3
B5	3	30	rpl32	43781.3	42957.9
B5	3	31	rpl32	47879.2	46952.9
B5	3	32	rpl32	51532.4	50503.1
B5	3	33	rpl32	54748.8	53616.5
B5	3	34	rpl32	57074.1	55838.7
B5	3	35	rpl32	59216.6	57878.2
B5	3	36	rpl32	61262.4	59821
B5	3	37	rpl32	62858.4	61314.1
B5	3	38	rpl32	64501.2	62853.9
B5	3	39	rpl32	65492.2	63741.9
B5	3	40	rpl32	66609	64755.7
B5	3	41	rpl32	67772	65815.8
B5	3	42	rpl32	68368.7	66309.4
B5	3	43	rpl32	69504.4	67342.1
B5	3	44	rpl32	70306.2	68040.9
B5	3	45	rpl32	70808.1	68439.8
B5	3	46	rpl32	71516.4	69045.1
B5	3	47	rpl32	72117.6	69543.4
B5	3	48	rpl32	72588.1	69910.9
B5	3	49	rpl32	73192.4	70412.1
B5	3	50	rpl32	73452.6	70569.3
B6	3	1	rpl32	-815.387	204.128
B6	3	2	rpl32	-953.292	64.6549
B6	3	3	rpl32	-996.158	20.2213
B6	3	4	rpl32	-1033.7	-18.8913
B6	3	5	rpl32	-1009.56	3.68738
B6	3	6	rpl32	-1008	3.67207
B6	3	7	rpl32	-1022.71	-12.6059
B6	3	8	rpl32	-1011.43	-2.8892
B6	3	9	rpl32	-989.187	17.7859
B6	3	10	rpl32	-1012.99	-7.58792
B6	3	11	rpl32	-1011.29	-7.45589
B6	3	12	rpl32	-984.977	17.2933
B6	3	13	rpl32	-1000.97	-0.269482
B6	3	14	rpl32	-1017.36	-18.2289
B6	3	15	rpl32	-1026.37	-28.7986
B6	3	16	rpl32	-983.631	12.3682
B6	3	17	rpl32	-972.733	21.699
B6	3	18	rpl32	-987.448	5.41567
B6	3	19	rpl32	-880.542	110.755
B6	3	20	rpl32	-719.856	269.873
B6	3	21	rpl32	-416.892	571.269
B6	3	22	rpl32	171.096	1157.69
B6	3	23	rpl32	1289.3	2274.33
B6	3	24	rpl32	3396.66	4380.12
B6	3	25	rpl32	7109.77	8091.66
B6	3	26	rpl32	13122.2	14102.5
B6	3	27	rpl32	21270.6	22249.4
B6	3	28	rpl32	29314.1	30291.3
B6	3	29	rpl32	34534.3	35509.9
B6	3	30	rpl32	38437.3	39411.4
B6	3	31	rpl32	42113.3	43085.8
B6	3	32	rpl32	45195.9	46166.9
B6	3	33	rpl32	47827.8	48797.1
B6	3	34	rpl32	50065.9	51033.6
B6	3	35	rpl32	51927.4	52893.6
B6	3	36	rpl32	53622.4	54587
B6	3	37	rpl32	54985.9	55949
B6	3	38	rpl32	56390.6	57352.1
B6	3	39	rpl32	57554.6	58514.5
B6	3	40	rpl32	58499	59457.4
B6	3	41	rpl32	59365.1	60322
B6	3	42	rpl32	60231.1	61186.3
B6	3	43	rpl32	60936.4	61890
B6	3	44	rpl32	61746.6	62698.7
B6	3	45	rpl32	62312.4	63262.9
B6	3	46	rpl32	62784.3	63733.2
B6	3	47	rpl32	63313.6	64261
B6	3	48	rpl32	63814.9	64760.7
B6	3	49	rpl32	64167.2	65111.5
B6	3	50	rpl32	64479	65421.7
B7	4	1	prosalpha1	-41.9725	-30.2386
B7	4	2	prosalpha1	-202.437	-113.283
B7	4	3	prosalpha1	-221.71	-55.1353
B7	4	4	prosalpha1	-282.15	-38.1544
B7	4	5	prosalpha1	-286.115	35.3006
B7	4	6	prosalpha1	-357.89	40.9466
B7	4	7	prosalpha1	-423.469	52.7875
B7	4	8	prosalpha1	-535.068	18.6095
B7	4	9	prosalpha1	-613.456	17.6423
B7	4	10	prosalpha1	-709.4	-0.881413
B7	4	11	prosalpha1	-812.228	-26.289
B7	4	12	prosalpha1	-854.677	8.68238
B7	4	13	prosalpha1	-960.335	-19.5545
B7	4	14	prosalpha1	-1069.54	-51.3351
B7	4	15	prosalpha1	-1147.7	-52.0771
B7	4	16	prosalpha1	-1158.79	14.2538
B7	4	17	prosalpha1	-1195.26	55.2042
B7	4	18	prosalpha1	-1236.7	91.1804
B7	4	19	prosalpha1	-1224.09	181.209
B7	4	20	prosalpha1	-1135.37	347.358
B7	4	21	prosalpha1	-1008.28	551.865
B7	4	22	prosalpha1	-818.391	819.173
B7	4	23	prosalpha1	-626.812	1088.17
B7	4	24	prosalpha1	-296.707	1495.7
B7	4	25	prosalpha1	208.79	2078.62
B7	4	26	prosalpha1	1110.87	3058.12
B7	4	27	prosalpha1	2638.11	4662.77
B7	4	28	prosalpha1	5200.92	7303.01
B7	4	29	prosalpha1	9392.09	11571.6
B7	4	30	prosalpha1	14800.7	17057.6
B7	4	31	prosalpha1	20477.1	22811.4
B7	4	32	prosalpha1	25268.9	27680.7
B7	4	33	prosalpha1	29560.8	32050
B7	4	34	prosalpha1	33010.4	35577.1
B7	4	35	prosalpha1	35988.6	38632.6
B7	4	36	prosalpha1	38761.8	41483.3
B7	4	37	prosalpha1	40820.4	43619.3
B7	4	38	prosalpha1	42766.7	45642.9
B7	4	39	prosalpha1	44485.5	47439.2
B7	4	40	prosalpha1	46279.5	49310.6
B7	4	41	prosalpha1	47098.1	50206.7
B7	4	42	prosalpha1	48243.5	51429.5
B7	4	43	prosalpha1	49244.9	52508.3
B7	4	44	prosalpha1	50261.5	53602.3
B7	4	45	prosalpha1	51294.5	54712.7
B7	4	46	prosalpha1	52049.1	55544.8
B7	4	47	prosalpha1	52625.5	56198.6
B7	4	48	prosalpha1	53441.5	57092
B7	4	49	prosalpha1	54005.9	57733.8
B7	4	50	prosalpha1	54767.8	58573.2
B8	4	1	prosalpha1	-1363.87	199.801
B8	4	2	prosalpha1	-1550.05	18.251
B8	4	3	prosalpha1	-1572.01	0.914487
B8	4	4	prosalpha1	-1597.46	-19.9092
B8	4	5	prosalpha1	-1561.66	20.5293
B8	4	6	prosalpha1	-1614.15	-27.3298
B8	4	7	prosalpha1	-1575.97	15.4774
B8	4	8	prosalpha1	-1621.93	-25.8515
B8	4	9	prosalpha1	-1568.52	32.1866
B8	4	10	prosalpha1	-1600.18	5.15538
B8	4	11	prosalpha1	-1613.32	-3.35052
B8	4	12	prosalpha1	-1585.7	28.8959
B8	4	13	prosalpha1	-1607.16	12.0621
B8	4	14	prosalpha1	-1652.09	-28.2387
B8	4	15	prosalpha1	-1639.5	-11.0195
B8	4	16	prosalpha1	-1626.05	7.06319
B8	4	17	prosalpha1	-1632.66	5.08426
B8	4	18	prosalpha1	-1654.04	-11.6693
B8	4	19	prosalpha1	-1666.12	-19.1147
B8	4	20	prosalpha1	-1636.82	14.8111
B8	4	21	prosalpha1	-1635.18	21.0859
B8	4	22	prosalpha1	-1583.99	76.9062
B8	4	23	prosalpha1	-1450.42	215.099
B8	4	24	prosalpha1	-1238.56	431.594
B8	4	25	prosalpha1	-797.095	877.687
B8	4	26	prosalpha1	48.4093	1727.82
B8	4	27	prosalpha1	1666.47	3350.52
B8	4	28	prosalpha1	4638.45	6327.12
B8	4	29	prosalpha1	9413.79	11107.1
B8	4	30	prosalpha1	16112.9	17810.8
B8	4	31	prosalpha1	23304.4	25006.9
B8	4	32	prosalpha1	29433.8	31140.9
B8	4	33	prosalpha1	34727.6	36439.4
B8	4	34	prosalpha1	39074.1	40790.6
B8	4	35	prosalpha1	42706.1	44427.2
B8	4	36	prosalpha1	45669	47394.7
B8	4	37	prosalpha1	48178.6	49908.9
B8	4	38	prosalpha1	50335.9	52070.9
B8	4	39	prosalpha1	52464.1	54203.7
B8	4	40	prosalpha1	54085.9	55830.2
B8	4	41	prosalpha1	55234.8	56983.6
B8	4	42	prosalpha1	56767.8	58521.3
B8	4	43	prosalpha1	57751.3	59509.4
B8	4	44	prosalpha1	58806.1	60568.8
B8	4	45	prosalpha1	59980.7	61748.1
B8	4	46	prosalpha1	60706.4	62478.4
B8	4	47	prosalpha1	61254.7	63031.3
B8	4	48	prosalpha1	62233.9	64015.1
B8	4	49	prosalpha1	62645.2	64431.1
B8	4	50	prosalpha1	63137.3	64927.9
B9	5	1
B9	5	2
B9	5	3
B9	5	4
B9	5	5
B9	5	6
B9	5	7
B9	5	8
B9	5	9
B9	5	10
B9	5	11
B9	5	12
B9	5	13
B9	5	14
B9	5	15
B9	5	16
B9	5	17
B9	5	18
B9	5	19
B9	5	20
B9	5	21
B9	5	22
B9	5	23
B9	5	24
B9	5	25
B9	5	26
B9	5	27
B9	5	28
B9	5	29
B9	5	30
B9	5	31
B9	5	32
B9	5	33
B9	5	34
B9	5	35
B9	5	36
B9	5	37
B9	5	38
B9	5	39
B9	5	40
B9	5	41
B9	5	42
B9	5	43
B9	5	44
B9	5	45
B9	5	46
B9	5	47
B9	5	48
B9	5	49
B9	5	50
B10	5	1
B10	5	2
B10	5	3
B10	5	4
B10	5	5
B10	5	6
B10	5	7
B10	5	8
B10	5	9
B10	5	10
B10	5	11
B10	5	12
B10	5	13
B10	5	14
B10	5	15
B10	5	16
B10	5	17
B10	5	18
B10	5	19
B10	5	20
B10	5	21
B10	5	22
B10	5	23
B10	5	24
B10	5	25
B10	5	26
B10	5	27
B10	5	28
B10	5	29
B10	5	30
B10	5	31
B10	5	32
B10	5	33
B10	5	34
B10	5	35
B10	5	36
B10	5	37
B10	5	38
B10	5	39
B10	5	40
B10	5	41
B10	5	42
B10	5	43
B10	5	44
B10	5	45
B10	5	46
B10	5	47
B10	5	48
B10	5	49
B10	5	50
B11	6	1	rpl32	-1912.49	433.051
B11	6	2	rpl32	-2102.88	215.132
B11	6	3	rpl32	-2195.79	94.6785
B11	6	4	rpl32	-2257.29	5.64064
B11	6	5	rpl32	-2270.24	-34.852
B11	6	6	rpl32	-2238.56	-30.7077
B11	6	7	rpl32	-2229.94	-49.6313
B11	6	8	rpl32	-2152.94	-0.168822
B11	6	9	rpl32	-2156.2	-30.964
B11	6	10	rpl32	-2120.1	-22.4095
B11	6	11	rpl32	-2080.3	-10.149
B11	6	12	rpl32	-2018.63	23.98
B11	6	13	rpl32	-1983.99	31.0869
B11	6	14	rpl32	-1968.69	18.8497
B11	6	15	rpl32	-1944.95	15.0429
B11	6	16	rpl32	-1942.85	-10.3964
B11	6	17	rpl32	-1943.32	-38.4018
B11	6	18	rpl32	-1906.2	-28.8197
B11	6	19	rpl32	-1856.87	-7.03533
B11	6	20	rpl32	-1774.02	48.2749
B11	6	21	rpl32	-1639.94	154.824
B11	6	22	rpl32	-1367.03	400.192
B11	6	23	rpl32	-905.397	834.285
B11	6	24	rpl32	29.3492	1741.49
B11	6	25	rpl32	1705.12	3389.72
B11	6	26	rpl32	4666.1	6323.16
B11	6	27	rpl32	9468.38	11097.9
B11	6	28	rpl32	15971	17573
B11	6	29	rpl32	22519.3	24093.7
B11	6	30	rpl32	26983.9	28530.8
B11	6	31	rpl32	30175.6	31694.9
B11	6	32	rpl32	33013.4	34505.2
B11	6	33	rpl32	35503.3	36967.6
B11	6	34	rpl32	37602.2	39039
B11	6	35	rpl32	39195.8	40605
B11	6	36	rpl32	40877.3	42258.9
B11	6	37	rpl32	42145.7	43499.8
B11	6	38	rpl32	43493.2	44819.8
B11	6	39	rpl32	44458.3	45757.4
B11	6	40	rpl32	45285.8	46557.3
B11	6	41	rpl32	46096.4	47340.3
B11	6	42	rpl32	46946.1	48162.6
B11	6	43	rpl32	47722	48910.9
B11	6	44	rpl32	48361	49522.4
B11	6	45	rpl32	48727.4	49861.2
B11	6	46	rpl32	49255.5	50361.8
B11	6	47	rpl32	49711.4	50790.2
B11	6	48	rpl32	50140	51191.2
B11	6	49	rpl32	50571.1	51594.8
B11	6	50	rpl32	50850.4	51846.5
B12	6	1	rpl32	-1953.7	-58.9922
B12	6	2	rpl32	-1835.72	58.9922
B12	6	3	rpl32	-1744.51	150.199
B12	6	4	rpl32	-1674.55	220.159
B12	6	5	rpl32	-1588.06	306.654
B12	6	6	rpl32	-1536.44	358.269
B12	6	7	rpl32	-1472.37	422.339
B12	6	8	rpl32	-1436.92	457.789
B12	6	9	rpl32	-1369.22	525.495
B12	6	10	rpl32	-1355.65	539.064
B12	6	11	rpl32	-1330.73	563.984
B12	6	12	rpl32	-1263.4	631.315
B12	6	13	rpl32	-1240.03	654.68
B12	6	14	rpl32	-1223.01	671.706
B12	6	15	rpl32	-1185.62	709.087
B12	6	16	rpl32	-1170.73	723.983
B12	6	17	rpl32	-1121.18	773.534
B12	6	18	rpl32	-1095.51	799.205
B12	6	19	rpl32	-1055.95	838.766
B12	6	20	rpl32	-1006.62	888.088
B12	6	21	rpl32	-879.409	1015.3
B12	6	22	rpl32	-635.191	1259.52
B12	6	23	rpl32	-238.476	1656.24
B12	6	24	rpl32	542.59	2437.3
B12	6	25	rpl32	1985.12	3879.84
B12	6	26	rpl32	4522.65	6417.37
B12	6	27	rpl32	8646.73	10541.4
B12	6	28	rpl32	14424.8	16319.5
B12	6	29	rpl32	20486.4	22381.1
B12	6	30	rpl32	24836.9	26731.6
B12	6	31	rpl32	27828.4	29723.2
B12	6	32	rpl32	30378.7	32273.4
B12	6	33	rpl32	32604.4	34499.1
B12	6	34	rpl32	34520.3	36415
B12	6	35	rpl32	36132.5	38027.2
B12	6	36	rpl32	37581.1	39475.9
B12	6	37	rpl32	38840.7	40735.4
B12	6	38	rpl32	39940.4	41835.1
B12	6	39	rpl32	40886.7	42781.4
B12	6	40	rpl32	41717.6	43612.3
B12	6	41	rpl32	42311.2	44206
B12	6	42	rpl32	42996.9	44891.6
B12	6	43	rpl32	43663.5	45558.2
B12	6	44	rpl32	44207.2	46101.9
B12	6	45	rpl32	44654.3	46549.1
B12	6	46	rpl32	45108.8	47003.5
B12	6	47	rpl32	45430.5	47325.2
B12	6	48	rpl32	45966.5	47861.2
B12	6	49	rpl32	46138.8	48033.5
B12	6	50	rpl32	46440.6	48335.3
C1	1	1	prosalpha1	-3343.6	465.027
C1	1	2	prosalpha1	-3568.16	240.463
C1	1	3	prosalpha1	-3713.93	94.6946
C1	1	4	prosalpha1	-3809	-0.374512
C1	1	5	prosalpha1	-3902.94	-94.3201
C1	1	6	prosalpha1	-3948.39	-139.766
C1	1	7	prosalpha1	-3901.5	-92.8777
C1	1	8	prosalpha1	-3658.93	149.695
C1	1	9	prosalpha1	-3477.11	331.512
C1	1	10	prosalpha1	-3336.33	472.297
C1	1	11	prosalpha1	-3238.22	570.401
C1	1	12	prosalpha1	-3150.98	657.644
C1	1	13	prosalpha1	-3096.75	711.87
C1	1	14	prosalpha1	-3022.53	786.092
C1	1	15	prosalpha1	-2995.55	813.068
C1	1	16	prosalpha1	-2911.17	897.457
C1	1	17	prosalpha1	-2827.12	981.508
C1	1	18	prosalpha1	-2786.74	1021.88
C1	1	19	prosalpha1	-2677.68	1130.94
C1	1	20	prosalpha1	-2565	1243.62
C1	1	21	prosalpha1	-2431.15	1377.48
C1	1	22	prosalpha1	-2248.15	1560.47
C1	1	23	prosalpha1	-1908.37	1900.25
C1	1	24	prosalpha1	-1376.53	2432.09
C1	1	25	prosalpha1	-378.338	3430.29
C1	1	26	prosalpha1	1447.23	5255.86
C1	1	27	prosalpha1	4597.62	8406.24
C1	1	28	prosalpha1	9277.2	13085.8
C1	1	29	prosalpha1	14947.3	18755.9
C1	1	30	prosalpha1	20189.2	23997.8
C1	1	31	prosalpha1	24747	28555.6
C1	1	32	prosalpha1	28383.6	32192.3
C1	1	33	prosalpha1	31570.3	35378.9
C1	1	34	prosalpha1	34063.6	37872.2
C1	1	35	prosalpha1	36589.8	40398.5
C1	1	36	prosalpha1	38293.4	42102
C1	1	37	prosalpha1	39951	43759.6
C1	1	38	prosalpha1	41329.2	45137.8
C1	1	39	prosalpha1	42867.6	46676.2
C1	1	40	prosalpha1	44065.7	47874.4
C1	1	41	prosalpha1	44523	48331.6
C1	1	42	prosalpha1	45436.7	49245.3
C1	1	43	prosalpha1	46169.7	49978.3
C1	1	44	prosalpha1	46946.7	50755.3
C1	1	45	prosalpha1	47148.9	50957.5
C1	1	46	prosalpha1	47709.7	51518.3
C1	1	47	prosalpha1	48475.5	52284.2
C1	1	48	prosalpha1	48978.6	52787.2
C1	1	49	prosalpha1	49298.7	53107.4
C1	1	50	prosalpha1	49974.9	53783.5
C2	1	1	prosalpha1	-3390.9	107.898
C2	1	2	prosalpha1	-3437.35	34.7168
C2	1	3	prosalpha1	-3442.26	3.06293
C2	1	4	prosalpha1	-3413.46	5.13266
C2	1	5	prosalpha1	-3382.19	9.66577
C2	1	6	prosalpha1	-3376.49	-11.37
C2	1	7	prosalpha1	-3333.62	4.763
C2	1	8	prosalpha1	-3309.08	2.56858
C2	1	9	prosalpha1	-3277.06	7.85584
C2	1	10	prosalpha1	-3271.07	-12.8925
C2	1	11	prosalpha1	-3240.82	-9.37506
C2	1	12	prosalpha1	-3206.8	-2.09732
C2	1	13	prosalpha1	-3193.19	-15.2231
C2	1	14	prosalpha1	-3156	-4.77011
C2	1	15	prosalpha1	-3120.8	3.69806
C2	1	16	prosalpha1	-3107.09	-9.32767
C2	1	17	prosalpha1	-3042.72	28.309
C2	1	18	prosalpha1	-3056.31	-12.0222
C2	1	19	prosalpha1	-2998.65	18.9094
C2	1	20	prosalpha1	-2917.69	73.1312
C2	1	21	prosalpha1	-2845.92	118.161
C2	1	22	prosalpha1	-2658.15	279.198
C2	1	23	prosalpha1	-2322.73	587.887
C2	1	24	prosalpha1	-1715.35	1168.53
C2	1	25	prosalpha1	-567.131	2290.01
C2	1	26	prosalpha1	1560.62	4391.03
C2	1	27	prosalpha1	5174.9	7978.58
C2	1	28	prosalpha1	10659.9	13436.8
C2	1	29	prosalpha1	17546.8	20297
C2	1	30	prosalpha1	23828.7	26552.2
C2	1	31	prosalpha1	29263	31959.7
C2	1	32	prosalpha1	33685	36355
C2	1	33	prosalpha1	37353.8	39997
C2	1	34	prosalpha1	40477.2	43093.7
C2	1	35	prosalpha1	42952.2	45542
C2	1	36	prosalpha1	45259.6	47822.6
C2	1	37	prosalpha1	47257.7	49794
C2	1	38	prosalpha1	49100.3	51609.9
C2	1	39	prosalpha1	50531.3	53014.2
C2	1	40	prosalpha1	52034	54490.1
C2	1	41	prosalpha1	52799.1	55228.5
C2	1	42	prosalpha1	53947.1	56349.7
C2	1	43	prosalpha1	54852.5	57228.4
C2	1	44	prosalpha1	55820.5	58169.6
C2	1	45	prosalpha1	56628.4	58950.9
C2	1	46	prosalpha1	57294	59589.7
C2	1	47	prosalpha1	57880.2	60149.2
C2	1	48	prosalpha1	58592.5	60834.7
C2	1	49	prosalpha1	59201.8	61417.2
C2	1	50	prosalpha1	59539	61727.7
C3	2	1
C3	2	2
C3	2	3
C3	2	4
C3	2	5
C3	2	6
C3	2	7
C3	2	8
C3	2	9
C3	2	10
C3	2	11
C3	2	12
C3	2	13
C3	2	14
C3	2	15
C3	2	16
C3	2	17
C3	2	18
C3	2	19
C3	2	20
C3	2	21
C3	2	22
C3	2	23
C3	2	24
C3	2	25
C3	2	26
C3	2	27
C3	2	28
C3	2	29
C3	2	30
C3	2	31
C3	2	32
C3	2	33
C3	2	34
C3	2	35
C3	2	36
C3	2	37
C3	2	38
C3	2	39
C3	2	40
C3	2	41
C3	2	42
C3	2	43
C3	2	44
C3	2	45
C3	2	46
C3	2	47
C3	2	48
C3	2	49
C3	2	50
C4	2	1
C4	2	2
C4	2	3
C4	2	4
C4	2	5
C4	2	6
C4	2	7
C4	2	8
C4	2	9
C4	2	10
C4	2	11
C4	2	12
C4	2	13
C4	2	14
C4	2	15
C4	2	16
C4	2	17
C4	2	18
C4	2	19
C4	2	20
C4	2	21
C4	2	22
C4	2	23
C4	2	24
C4	2	25
C4	2	26
C4	2	27
C4	2	28
C4	2	29
C4	2	30
C4	2	31
C4	2	32
C4	2	33
C4	2	34
C4	2	35
C4	2	36
C4	2	37
C4	2	38
C4	2	39
C4	2	40
C4	2	41
C4	2	42
C4	2	43
C4	2	44
C4	2	45
C4	2	46
C4	2	47
C4	2	48
C4	2	49
C4	2	50
C5	3	1	rpl32	-1451.85	450.552
C5	3	2	rpl32	-1755.11	140.74
C5	3	3	rpl32	-1863.04	26.2686
C5	3	4	rpl32	-1925.02	-42.2608
C5	3	5	rpl32	-1842.68	33.5388
C5	3	6	rpl32	-1869.02	0.64841
C5	3	7	rpl32	-1889.84	-26.7163
C5	3	8	rpl32	-1879.52	-22.9429
C5	3	9	rpl32	-1824.6	25.4311
C5	3	10	rpl32	-1837.46	6.03291
C5	3	11	rpl32	-1844.49	-7.54684
C5	3	12	rpl32	-1779.04	51.3571
C5	3	13	rpl32	-1760.33	63.5208
C5	3	14	rpl32	-1743.55	73.7563
C5	3	15	rpl32	-1730.37	80.3926
C5	3	16	rpl32	-1666.19	138.031
C5	3	17	rpl32	-1626.09	171.585
C5	3	18	rpl32	-1541.76	249.368
C5	3	19	rpl32	-1411.7	372.885
C5	3	20	rpl32	-1242.44	535.598
C5	3	21	rpl32	-1129.45	642.036
C5	3	22	rpl32	-546.605	1218.34
C5	3	23	rpl32	433.529	2191.93
C5	3	24	rpl32	2267.49	4019.35
C5	3	25	rpl32	5123.88	6869.18
C5	3	26	rpl32	9984.86	11723.6
C5	3	27	rpl32	16596.2	18328.4
C5	3	28	rpl32	22184.5	23910.2
C5	3	29	rpl32	25890.2	27609.3
C5	3	30	rpl32	29166.7	30879.3
C5	3	31	rpl32	32207.7	33913.7
C5	3	32	rpl32	34670.1	36369.6
C5	3	33	rpl32	36830.4	38523.3
C5	3	34	rpl32	38700.3	40386.7
C5	3	35	rpl32	39704	41383.9
C5	3	36	rpl32	41328.6	43001.9
C5	3	37	rpl32	42500.6	44167.3
C5	3	38	rpl32	43398.5	45058.7
C5	3	39	rpl32	44655.4	46309
C5	3	40	rpl32	45398.9	47046.1
C5	3	41	rpl32	46153.3	47793.9
C5	3	42	rpl32	46820	48454.1
C5	3	43	rpl32	48122.2	49749.7
C5	3	44	rpl32	48348.1	49969
C5	3	45	rpl32	49558.7	51173.1
C5	3	46	rpl32	49984.9	51592.7
C5	3	47	rpl32	50484.3	52085.6
C5	3	48	rpl32	51091.8	52686.6
C5	3	49	rpl32	51447.8	53036
C5	3	50	rpl32	51864.5	53446.2
C6	3	1	rpl32	-1399.75	467.601
C6	3	2	rpl32	-1708.94	192.593
C6	3	3	rpl32	-1831.26	104.466
C6	3	4	rpl32	-1919.57	50.3413
C6	3	5	rpl32	-2033.55	-29.4489
C6	3	6	rpl32	-2054.84	-16.5468
C6	3	7	rpl32	-2116.49	-44.008
C6	3	8	rpl32	-2142.21	-35.5432
C6	3	9	rpl32	-2182.06	-41.1981
C6	3	10	rpl32	-2221.15	-46.1022
C6	3	11	rpl32	-2232.13	-22.894
C6	3	12	rpl32	-2254.8	-11.3792
C6	3	13	rpl32	-2278.04	-0.429806
C6	3	14	rpl32	-2317.57	-5.76435
C6	3	15	rpl32	-2337.49	8.49657
C6	3	16	rpl32	-2353.19	26.9862
C6	3	17	rpl32	-2351.34	63.0243
C6	3	18	rpl32	-2353.98	94.5757
C6	3	19	rpl32	-2301.59	181.154
C6	3	20	rpl32	-2194.93	321.998
C6	3	21	rpl32	-1982.18	568.939
C6	3	22	rpl32	-1568.99	1016.32
C6	3	23	rpl32	-695.115	1924.38
C6	3	24	rpl32	894.57	3548.26
C6	3	25	rpl32	3625.21	6313.08
C6	3	26	rpl32	8016.4	10738.5
C6	3	27	rpl32	13908.3	16664.5
C6	3	28	rpl32	19560	22350.5
C6	3	29	rpl32	23140.2	25964.9
C6	3	30	rpl32	25801.4	28660.3
C6	3	31	rpl32	28362.9	31255.9
C6	3	32	rpl32	30683.2	33610.3
C6	3	33	rpl32	32558.4	35519.8
C6	3	34	rpl32	34120.8	37116.3
C6	3	35	rpl32	35415.2	38445
C6	3	36	rpl32	37212.7	40276.7
C6	3	37	rpl32	38839.4	41937.6
C6	3	38	rpl32	41196	44328.4
C6	3	39	rpl32	43296.3	46462.8
C6	3	40	rpl32	44853	48053.7
C6	3	41	rpl32	46120.4	49355.3
C6	3	42	rpl32	47291.6	50560.7
C6	3	43	rpl32	47875.3	51178.6
C6	3	44	rpl32	48973.8	52311.3
C6	3	45	rpl32	50107.1	53478.7
C6	3	46	rpl32	50293.3	53699.2
C6	3	47	rpl32	51177.8	54617.9
C6	3	48	rpl32	51766.9	55241.1
C6	3	49	rpl32	51849	55357.4
C6	3	50	rpl32	52450.3	55992.9
C7	4	1	prosalpha1	-2505.37	70.7899
C7	4	2	prosalpha1	-2565.11	10.122
C7	4	3	prosalpha1	-2565.8	8.49773
C7	4	4	prosalpha1	-2562.65	10.7133
C7	4	5	prosalpha1	-2563.87	8.56466
C7	4	6	prosalpha1	-2579.6	-8.09328
C7	4	7	prosalpha1	-2589.18	-18.6116
C7	4	8	prosalpha1	-2593.85	-24.2163
C7	4	9	prosalpha1	-2577.98	-9.27242
C7	4	10	prosalpha1	-2556.93	10.8487
C7	4	11	prosalpha1	-2578.65	-11.8117
C7	4	12	prosalpha1	-2542.45	23.4623
C7	4	13	prosalpha1	-2546.8	18.1791
C7	4	14	prosalpha1	-2525.56	38.4853
C7	4	15	prosalpha1	-2596.95	-33.8341
C7	4	16	prosalpha1	-2584.66	-22.4759
C7	4	17	prosalpha1	-2565.85	-4.59574
C7	4	18	prosalpha1	-2546.16	14.1599
C7	4	19	prosalpha1	-2568.75	-9.35986
C7	4	20	prosalpha1	-2533.86	24.5991
C7	4	21	prosalpha1	-2495.39	62.1321
C7	4	22	prosalpha1	-2432.44	124.149
C7	4	23	prosalpha1	-2285.37	270.287
C7	4	24	prosalpha1	-2085.62	469.11
C7	4	25	prosalpha1	-1717.13	836.663
C7	4	26	prosalpha1	-976.255	1576.61
C7	4	27	prosalpha1	491.961	3043.89
C7	4	28	prosalpha1	3022.39	5573.39
C7	4	29	prosalpha1	7298.34	9848.41
C7	4	30	prosalpha1	13095.5	15644.7
C7	4	31	prosalpha1	19208.7	21756.9
C7	4	32	prosalpha1	24455.3	27002.5
C7	4	33	prosalpha1	29159.3	31705.7
C7	4	34	prosalpha1	32926.3	35471.7
C7	4	35	prosalpha1	35246.6	37791.1
C7	4	36	prosalpha1	38036.6	40580.2
C7	4	37	prosalpha1	40579.2	43121.8
C7	4	38	prosalpha1	42658.8	45200.5
C7	4	39	prosalpha1	44620.6	47161.4
C7	4	40	prosalpha1	46431.7	48971.5
C7	4	41	prosalpha1	47464.6	50003.5
C7	4	42	prosalpha1	48592.7	51130.6
C7	4	43	prosalpha1	49683.9	52221
C7	4	44	prosalpha1	50668.8	53204.9
C7	4	45	prosalpha1	51738	54273.1
C7	4	46	prosalpha1	52367.5	54901.7
C7	4	47	prosalpha1	52950.6	55483.9
C7	4	48	prosalpha1	53878.8	56411.1
C7	4	49	prosalpha1	54279.4	56810.9
C7	4	50	prosalpha1	55152.2	57682.7
C8	4	1	prosalpha1	394.063	-295.638
C8	4	2	prosalpha1	341.9	-360.915
C8	4	3	prosalpha1	458.802	-257.127
C8	4	4	prosalpha1	630.84	-98.2029
C8	4	5	prosalpha1	755.16	13.0034
C8	4	6	prosalpha1	843.281	88.0104
C8	4	7	prosalpha1	882.439	114.054
C8	4	8	prosalpha1	847.298	65.8
C8	4	9	prosalpha1	900.737	106.124
C8	4	10	prosalpha1	889.798	82.0714
C8	4	11	prosalpha1	876.598	55.7579
C8	4	12	prosalpha1	867.104	33.1501
C8	4	13	prosalpha1	879.886	32.8178
C8	4	14	prosalpha1	849.687	-10.4945
C8	4	15	prosalpha1	851.782	-21.5131
C8	4	16	prosalpha1	836.851	-49.5581
C8	4	17	prosalpha1	834.157	-65.3664
C8	4	18	prosalpha1	824.11	-88.5272
C8	4	19	prosalpha1	810.868	-114.883
C8	4	20	prosalpha1	822.679	-116.186
C8	4	21	prosalpha1	828.814	-123.164
C8	4	22	prosalpha1	870.22	-94.8731
C8	4	23	prosalpha1	1004.34	26.1383
C8	4	24	prosalpha1	1262.58	271.257
C8	4	25	prosalpha1	1783.8	779.363
C8	4	26	prosalpha1	2696.98	1679.44
C8	4	27	prosalpha1	4490.6	3459.94
C8	4	28	prosalpha1	7764.64	6720.86
C8	4	29	prosalpha1	12985.4	11928.5
C8	4	30	prosalpha1	20089.9	19019.9
C8	4	31	prosalpha1	27655.5	26572.4
C8	4	32	prosalpha1	33993.1	32896.9
C8	4	33	prosalpha1	39523.5	38414.1
C8	4	34	prosalpha1	44024.8	42902.3
C8	4	35	prosalpha1	47714.9	46579.3
C8	4	36	prosalpha1	50792.3	49643.6
C8	4	37	prosalpha1	53448.8	52287
C8	4	38	prosalpha1	55661.4	54486.5
C8	4	39	prosalpha1	57866.1	56678.1
C8	4	40	prosalpha1	59405.3	58204.1
C8	4	41	prosalpha1	60709.9	59495.6
C8	4	42	prosalpha1	62195.5	60968.1
C8	4	43	prosalpha1	63173.8	61933.3
C8	4	44	prosalpha1	64143	62889.4
C8	4	45	prosalpha1	65268.4	64001.7
C8	4	46	prosalpha1	66043.4	64763.6
C8	4	47	prosalpha1	66640.2	65347.3
C8	4	48	prosalpha1	67560.2	66254.1
C8	4	49	prosalpha1	67908.2	66589
C8	4	50	prosalpha1	68355.1	67022.8
C9	5	1
C9	5	2
C9	5	3
C9	5	4
C9	5	5
C9	5	6
C9	5	7
C9	5	8
C9	5	9
C9	5	10
C9	5	11
C9	5	12
C9	5	13
C9	5	14
C9	5	15
C9	5	16
C9	5	17
C9	5	18
C9	5	19
C9	5	20
C9	5	21
C9	5	22
C9	5	23
C9	5	24
C9	5	25
C9	5	26
C9	5	27
C9	5	28
C9	5	29
C9	5	30
C9	5	31
C9	5	32
C9	5	33
C9	5	34
C9	5	35
C9	5	36
C9	5	37
C9	5	38
C9	5	39
C9	5	40
C9	5	41
C9	5	42
C9	5	43
C9	5	44
C9	5	45
C9	5	46
C9	5	47
C9	5	48
C9	5	49
C9	5	50
C10	5	1
C10	5	2
C10	5	3
C10	5	4
C10	5	5
C10	5	6
C10	5	7
C10	5	8
C10	5	9
C10	5	10
C10	5	11
C10	5	12
C10	5	13
C10	5	14
C10	5	15
C10	5	16
C10	5	17
C10	5	18
C10	5	19
C10	5	20
C10	5	21
C10	5	22
C10	5	23
C10	5	24
C10	5	25
C10	5	26
C10	5	27
C10	5	28
C10	5	29
C10	5	30
C10	5	31
C10	5	32
C10	5	33
C10	5	34
C10	5	35
C10	5	36
C10	5	37
C10	5	38
C10	5	39
C10	5	40
C10	5	41
C10	5	42
C10	5	43
C10	5	44
C10	5	45
C10	5	46
C10	5	47
C10	5	48
C10	5	49
C10	5	50
C11	6	1	rpl32	-1773.12	140.485
C11	6	2	rpl32	-1875.69	24.7739
C11	6	3	rpl32	-1894.73	-7.39226
C11	6	4	rpl32	-1880.63	-6.43101
C11	6	5	rpl32	-1860.61	0.458574
C11	6	6	rpl32	-1846.06	1.86537
C11	6	7	rpl32	-1832.4	2.39974
C11	6	8	rpl32	-1812.27	9.38686
C11	6	9	rpl32	-1796.95	11.5722
C11	6	10	rpl32	-1793.4	1.98977
C11	6	11	rpl32	-1786.37	-4.11735
C11	6	12	rpl32	-1772.22	-3.09788
C11	6	13	rpl32	-1749.8	6.18307
C11	6	14	rpl32	-1755.67	-12.8171
C11	6	15	rpl32	-1759.58	-29.8621
C11	6	16	rpl32	-1758.05	-41.4659
C11	6	17	rpl32	-1722.21	-18.7603
C11	6	18	rpl32	-1716.46	-26.1495
C11	6	19	rpl32	-1701.25	-24.0707
C11	6	20	rpl32	-1666.77	-2.72263
C11	6	21	rpl32	-1588.27	62.6411
C11	6	22	rpl32	-1352.6	285.172
C11	6	23	rpl32	-942.913	681.727
C11	6	24	rpl32	-186.149	1425.36
C11	6	25	rpl32	1269.21	2867.58
C11	6	26	rpl32	3885.66	5470.9
C11	6	27	rpl32	8115.03	9687.13
C11	6	28	rpl32	14062.3	15621.3
C11	6	29	rpl32	20562.5	22108.3
C11	6	30	rpl32	24884.4	26417.1
C11	6	31	rpl32	28134.5	29654.1
C11	6	32	rpl32	30957.8	32464.2
C11	6	33	rpl32	33135.9	34629.2
C11	6	34	rpl32	35093.4	36573.5
C11	6	35	rpl32	36931.2	38398.2
C11	6	36	rpl32	38491.9	39945.7
C11	6	37	rpl32	39583.5	41024.3
C11	6	38	rpl32	40749.2	42176.8
C11	6	39	rpl32	41617.5	43031.9
C11	6	40	rpl32	42501.9	43903.3
C11	6	41	rpl32	43264.4	44652.6
C11	6	42	rpl32	43847.1	45222.2
C11	6	43	rpl32	44222.2	45584.2
C11	6	44	rpl32	45055.8	46404.6
C11	6	45	rpl32	45691.5	47027.2
C11	6	46	rpl32	45907	47229.5
C11	6	47	rpl32	46277.8	47587.2
C11	6	48	rpl32	46504.8	47801.1
C11	6	49	rpl32	46952.9	48236
C11	6	50	rpl32	47382.5	48652.5
C12	6	1	rpl32	-2022.1	-51.9471
C12	6	2	rpl32	-1918.2	51.9471
C12	6	3	rpl32	-1859.87	110.278
C12	6	4	rpl32	-1811.2	158.945
C12	6	5	rpl32	-1749.43	220.714
C12	6	6	rpl32	-1709.11	261.038
C12	6	7	rpl32	-1668.66	301.49
C12	6	8	rpl32	-1656.01	314.139
C12	6	9	rpl32	-1587.47	382.682
C12	6	10	rpl32	-1551.28	418.868
C12	6	11	rpl32	-1519.81	450.333
C12	6	12	rpl32	-1514.08	456.064
C12	6	13	rpl32	-1489.32	480.832
C12	6	14	rpl32	-1459.39	510.758
C12	6	15	rpl32	-1454.39	515.754
C12	6	16	rpl32	-1454.05	516.095
C12	6	17	rpl32	-1429.93	540.216
C12	6	18	rpl32	-1410.82	559.328
C12	6	19	rpl32	-1397.01	573.141
C12	6	20	rpl32	-1326.05	644.098
C12	6	21	rpl32	-1215.58	754.57
C12	6	22	rpl32	-973.851	996.297
C12	6	23	rpl32	-499.537	1470.61
C12	6	24	rpl32	397.629	2367.78
C12	6	25	rpl32	2068.4	4038.55
C12	6	26	rpl32	5029.93	7000.08
C12	6	27	rpl32	9873.31	11843.5
C12	6	28	rpl32	16586.6	18556.8
C12	6	29	rpl32	23604.8	25575
C12	6	30	rpl32	28485.1	30455.2
C12	6	31	rpl32	31815.7	33785.9
C12	6	32	rpl32	34752.8	36722.9
C12	6	33	rpl32	37283.3	39253.4
C12	6	34	rpl32	39337.4	41307.5
C12	6	35	rpl32	41114.8	43085
C12	6	36	rpl32	42747.7	44717.9
C12	6	37	rpl32	43990.3	45960.5
C12	6	38	rpl32	45370.5	47340.7
C12	6	39	rpl32	46333.5	48303.7
C12	6	40	rpl32	47163.4	49133.6
C12	6	41	rpl32	47944.9	49915.1
C12	6	42	rpl32	48640.7	50610.8
C12	6	43	rpl32	49281.9	51252
C12	6	44	rpl32	49765.6	51735.7
C12	6	45	rpl32	50355.4	52325.5
C12	6	46	rpl32	50821.1	52791.3
C12	6	47	rpl32	51303.9	53274.1
C12	6	48	rpl32	51630.8	53600.9
C12	6	49	rpl32	51928.8	53898.9
C12	6	50	rpl32	52260.8	54231
D1	1	1	Cry_1	-2458.55	-87.4071
D1	1	2	Cry_1	-2443.64	-77.0878
D1	1	3	Cry_1	-2424.86	-62.8922
D1	1	4	Cry_1	-2399.14	-41.7665
D1	1	5	Cry_1	-2362.46	-9.67426
D1	1	6	Cry_1	-2360.08	-11.885
D1	1	7	Cry_1	-2327.42	16.1846
D1	1	8	Cry_1	-2292.17	46.8418
D1	1	9	Cry_1	-2290.77	43.6489
D1	1	10	Cry_1	-2290.9	38.9294
D1	1	11	Cry_1	-2302.79	22.4496
D1	1	12	Cry_1	-2282.24	38.4118
D1	1	13	Cry_1	-2281.07	34.9916
D1	1	14	Cry_1	-2343.58	-32.1075
D1	1	15	Cry_1	-2322.84	-15.9586
D1	1	16	Cry_1	-2308.51	-6.21744
D1	1	17	Cry_1	-2292.56	5.13753
D1	1	18	Cry_1	-2328.14	-35.0319
D1	1	19	Cry_1	-2294.76	-6.23751
D1	1	20	Cry_1	-2297.83	-13.9065
D1	1	21	Cry_1	-2290.25	-10.9177
D1	1	22	Cry_1	-2314.4	-39.6521
D1	1	23	Cry_1	-2287.57	-17.4104
D1	1	24	Cry_1	-2252.57	12.9912
D1	1	25	Cry_1	-2170.93	90.0419
D1	1	26	Cry_1	-1959.51	296.872
D1	1	27	Cry_1	-1548.37	703.423
D1	1	28	Cry_1	-813.499	1433.71
D1	1	29	Cry_1	628.663	2871.28
D1	1	30	Cry_1	3215.01	5453.04
D1	1	31	Cry_1	7562.37	9795.81
D1	1	32	Cry_1	13592.3	15821.1
D1	1	33	Cry_1	20069.8	22294
D1	1	34	Cry_1	25502.5	27722.2
D1	1	35	Cry_1	30136.1	32351.1
D1	1	36	Cry_1	33857.4	36067.8
D1	1	37	Cry_1	36950.8	39156.7
D1	1	38	Cry_1	39538.1	41739.4
D1	1	39	Cry_1	41707.7	43904.4
D1	1	40	Cry_1	43557.6	45749.8
D1	1	41	Cry_1	44848	47035.5
D1	1	42	Cry_1	46246.5	48429.4
D1	1	43	Cry_1	47291	49469.3
D1	1	44	Cry_1	48236.1	50409.8
D1	1	45	Cry_1	49106.5	51275.7
D1	1	46	Cry_1	49681.5	51846.1
D1	1	47	Cry_1	50602.3	52762.3
D1	1	48	Cry_1	51346.6	53502
D1	1	49	Cry_1	51793.5	53944.3
D1	1	50	Cry_1	52356.2	54502.5
D2	1	1	Cry_1	-1636.59	108.33
D2	1	2	Cry_1	-1712.7	39.3653
D2	1	3	Cry_1	-1727.95	31.2543
D2	1	4	Cry_1	-1761.25	5.08881
D2	1	5	Cry_1	-1771.72	1.76117
D2	1	6	Cry_1	-1791.57	-10.9516
D2	1	7	Cry_1	-1792.32	-4.57184
D2	1	8	Cry_1	-1801.87	-6.97614
D2	1	9	Cry_1	-1812.56	-10.5347
D2	1	10	Cry_1	-1801.28	7.88591
D2	1	11	Cry_1	-1843.72	-27.4198
D2	1	12	Cry_1	-1822.35	1.09721
D2	1	13	Cry_1	-1819.6	10.9855
D2	1	14	Cry_1	-1865.78	-28.0599
D2	1	15	Cry_1	-1838.86	6.00064
D2	1	16	Cry_1	-1839.69	12.3008
D2	1	17	Cry_1	-1868.09	-8.95762
D2	1	18	Cry_1	-1874.19	-7.91649
D2	1	19	Cry_1	-1879.44	-6.02794
D2	1	20	Cry_1	-1852.19	28.3609
D2	1	21	Cry_1	-1881	6.68079
D2	1	22	Cry_1	-1887.3	7.52674
D2	1	23	Cry_1	-1881.01	20.9529
D2	1	24	Cry_1	-1819.63	89.4717
D2	1	25	Cry_1	-1755.51	160.73
D2	1	26	Cry_1	-1570.66	352.716
D2	1	27	Cry_1	-1275.93	654.581
D2	1	28	Cry_1	-569.517	1368.13
D2	1	29	Cry_1	729.451	2674.24
D2	1	30	Cry_1	3160.61	5112.54
D2	1	31	Cry_1	7369.96	9329.03
D2	1	32	Cry_1	13632.1	15598.3
D2	1	33	Cry_1	21094.7	23068
D2	1	34	Cry_1	27928.1	29908.6
D2	1	35	Cry_1	33485.5	35473.1
D2	1	36	Cry_1	38163	40157.8
D2	1	37	Cry_1	41948.7	43950.6
D2	1	38	Cry_1	45299.4	47308.4
D2	1	39	Cry_1	47837.1	49853.3
D2	1	40	Cry_1	49895.1	51918.4
D2	1	41	Cry_1	51840.3	53870.7
D2	1	42	Cry_1	53461	55498.5
D2	1	43	Cry_1	54895.6	56940.4
D2	1	44	Cry_1	56147	58198.8
D2	1	45	Cry_1	57249.1	59308.1
D2	1	46	Cry_1	58085.9	60152
D2	1	47	Cry_1	58825.7	60899
D2	1	48	Cry_1	59828.7	61909.1
D2	1	49	Cry_1	60083.9	62171.5
D2	1	50	Cry_1	60873.3	62968
D3	2	1	Cry_2	1082.08	256.935
D3	2	2	Cry_2	1284.02	491.574
D3	2	3	Cry_2	1106.27	346.529
D3	2	4	Cry_2	920.171	193.137
D3	2	5	Cry_2	787.772	93.4421
D3	2	6	Cry_2	651.548	-10.0785
D3	2	7	Cry_2	522.57	-106.353
D3	2	8	Cry_2	453.243	-142.976
D3	2	9	Cry_2	383.1	-180.415
D3	2	10	Cry_2	360.546	-170.265
D3	2	11	Cry_2	305.213	-192.896
D3	2	12	Cry_2	289.97	-175.434
D3	2	13	Cry_2	344.605	-88.0961
D3	2	14	Cry_2	403.216	3.21958
D3	2	15	Cry_2	345.388	-21.9057
D3	2	16	Cry_2	321.142	-13.4478
D3	2	17	Cry_2	368.86	66.9741
D3	2	18	Cry_2	337.741	68.5594
D3	2	19	Cry_2	342.463	105.985
D3	2	20	Cry_2	427.797	224.022
D3	2	21	Cry_2	383.802	212.731
D3	2	22	Cry_2	463.379	325.012
D3	2	23	Cry_2	491.49	385.827
D3	2	24	Cry_2	537.938	464.978
D3	2	25	Cry_2	664.863	624.607
D3	2	26	Cry_2	879.511	871.959
D3	2	27	Cry_2	1247.34	1272.49
D3	2	28	Cry_2	1936.83	1994.68
D3	2	29	Cry_2	3229.31	3319.86
D3	2	30	Cry_2	5534.26	5657.52
D3	2	31	Cry_2	9439.38	9595.35
D3	2	32	Cry_2	14985.6	15174.3
D3	2	33	Cry_2	21724.8	21946.2
D3	2	34	Cry_2	28130.1	28384.2
D3	2	35	Cry_2	33382	33668.7
D3	2	36	Cry_2	37254.4	37573.8
D3	2	37	Cry_2	40325.6	40677.8
D3	2	38	Cry_2	42682.6	43067.5
D3	2	39	Cry_2	44406.4	44824
D3	2	40	Cry_2	46172.6	46622.9
D3	2	41	Cry_2	47326.4	47809.4
D3	2	42	Cry_2	48356.3	48872
D3	2	43	Cry_2	49503.1	50051.5
D3	2	44	Cry_2	50258.3	50839.4
D3	2	45	Cry_2	50943.7	51557.6
D3	2	46	Cry_2	51404.5	52051
D3	2	47	Cry_2	52099.9	52779.1
D3	2	48	Cry_2	52637.4	53349.3
D3	2	49	Cry_2	53049.7	53794.3
D3	2	50	Cry_2	53551.3	54328.6
D4	2	1	Cry_2	-1842.27	-119.497
D4	2	2	Cry_2	-1818.65	-95.0826
D4	2	3	Cry_2	-1769.78	-45.4128
D4	2	4	Cry_2	-1777.33	-52.1664
D4	2	5	Cry_2	-1773.61	-47.6544
D4	2	6	Cry_2	-1720.14	6.62075
D4	2	7	Cry_2	-1672.62	54.9369
D4	2	8	Cry_2	-1710.57	17.7825
D4	2	9	Cry_2	-1719.31	9.84196
D4	2	10	Cry_2	-1675.18	54.7676
D4	2	11	Cry_2	-1718.44	12.3044
D4	2	12	Cry_2	-1692.03	39.5135
D4	2	13	Cry_2	-1728.26	4.08124
D4	2	14	Cry_2	-1703.69	29.439
D4	2	15	Cry_2	-1732.44	1.49519
D4	2	16	Cry_2	-1694.82	39.9094
D4	2	17	Cry_2	-1749.34	-13.8125
D4	2	18	Cry_2	-1771.42	-35.0938
D4	2	19	Cry_2	-1777.5	-40.3792
D4	2	20	Cry_2	-1775.95	-38.0347
D4	2	21	Cry_2	-1736.85	1.86132
D4	2	22	Cry_2	-1747.43	-7.92237
D4	2	23	Cry_2	-1729.39	10.9158
D4	2	24	Cry_2	-1706.91	34.1931
D4	2	25	Cry_2	-1550.08	191.82
D4	2	26	Cry_2	-1315.3	427.397
D4	2	27	Cry_2	-841.268	902.228
D4	2	28	Cry_2	103.702	1848
D4	2	29	Cry_2	1849.68	3594.77
D4	2	30	Cry_2	4949.06	6694.95
D4	2	31	Cry_2	9998.57	11745.3
D4	2	32	Cry_2	17318.3	19065.8
D4	2	33	Cry_2	25923.1	27671.4
D4	2	34	Cry_2	34046.3	35795.3
D4	2	35	Cry_2	40216.9	41966.8
D4	2	36	Cry_2	44922.1	46672.8
D4	2	37	Cry_2	48600.4	50351.8
D4	2	38	Cry_2	51492.4	53244.7
D4	2	39	Cry_2	53550.4	55303.5
D4	2	40	Cry_2	55288.7	57042.6
D4	2	41	Cry_2	56862.7	58617.4
D4	2	42	Cry_2	57933.2	59688.6
D4	2	43	Cry_2	58883.7	60640
[truncated: 2,807 more rows]

## Sheet: Technical Analysis Result
Block Type	96well
Chemistry	SYBR_GREEN
Experiment File Name	C:\Applied Biosystems\StepOne Software v2.3\experiments\31-05-24_CS_agn_different_primers_2024_2.eds
Experiment Run End Time	2008-04-04 09:01:34 AM MSD
Instrument Type	steponeplus
Passive Reference
Sample Name	Target Name	Task	RQ	RQ Min	RQ Max	Cт Mean	ΔCт Mean	ΔCт SE	ΔΔCт
cDNA	prosalpha1	UNKNOWN
cDNA	Totc1	UNKNOWN
cDNA	rpl32	UNKNOWN
cDNA	Cry_1	UNKNOWN
cDNA	EF1	UNKNOWN
cDNA	Snp42DE	UNKNOWN
CS	prosalpha1	UNKNOWN	1	0.837373	1.19421	26.7175	0.459398	0.11492	0
CS	Totc1	UNKNOWN
CS	rpl32	UNKNOWN				24.7171
agn	prosalpha1	UNKNOWN	0.824692	0.655928	1.03688	28.0195	0.73747	0.148248	0.278072
agn	Totc1	UNKNOWN
agn	rpl32	UNKNOWN				25.9753
CS	Cry_1	UNKNOWN	1	0.85539	1.16906	30.2839	4.02588	0.101137	0
CS	Cry_2	UNKNOWN	1	0.81196	1.23159	30.5921	4.33403	0.132847	0
CS	Snp42DE	UNKNOWN	1	0.596959	1.67516	32.5641	6.30604	0.334044	0
agn	Cry_1	UNKNOWN	5.91756	4.7792	7.32707	28.7429	1.46087	0.138337	-2.565
agn	Cry_2	UNKNOWN	4.08769	2.78514	5.99942	29.5848	2.30275	0.24843	-2.03129
agn	Snp42DE	UNKNOWN	0.0163599	0.00493961	0.0541837	39.5218	12.2397	0.775399	5.93369
CS	EF1	UNKNOWN				27.7991
CS	Totc2	UNKNOWN
CS	Hsp70Bbb	UNKNOWN	1	0.795847	1.25652	29.6768	3.4187	0.147853	0
agn	EF1	UNKNOWN				28.5888
agn	Totc2	UNKNOWN
agn	Hsp70Bbb	UNKNOWN	3.5022	2.89609	4.23515	28.8925	1.61044	0.121191	-1.80826
cDNA	Cry_2	UNKNOWN
cDNA	Totc2	UNKNOWN
cDNA	Hsp70Bbb	UNKNOWN
Analysis Type	Singleplex
Endogenous Control	EF1, rpl32
RQ Min/Max Confidence Level	95.0
Reference Sample	CS

## Sheet: Melt Region Temperature Data
Block Type	96well
Chemistry	SYBR_GREEN
Experiment File Name	C:\Applied Biosystems\StepOne Software v2.3\experiments\31-05-24_CS_agn_different_primers_2024_2.eds
Experiment Run End Time	2008-04-04 09:01:34 AM MSD
Instrument Type	steponeplus
Passive Reference
Well	Well Location	Target	Reporter Dye	Zone	Reading 1	Reading 2	Reading 3	Reading 4	Reading 5	Reading 6	Reading 7	Reading 8	Reading 9	Reading 10	Reading 11	Reading 12	Reading 13	Reading 14	Reading 15	Reading 16	Reading 17	Reading 18	Reading 19	Reading 20	Reading 21	Reading 22	Reading 23	Reading 24	Reading 25	Reading 26	Reading 27	Reading 28	Reading 29	Reading 30	Reading 31	Reading 32	Reading 33	Reading 34	Reading 35	Reading 36	Reading 37	Reading 38	Reading 39	Reading 40	Reading 41	Reading 42	Reading 43	Reading 44	Reading 45
13	B1	prosalpha1	SYBR		60.2776	60.5908	60.891	61.1858	61.4907	61.7948	62.0904	62.3934	62.6879	62.9868	63.2718	63.5872	63.8874	64.1776	64.4781	64.7881	65.083	65.3965	65.6951	65.9879	66.281	66.5906	66.8976	67.1945	67.4895	67.7919	68.0932	68.3898	68.6868	68.9932	69.2952	69.5854	69.8807	70.1852	70.4953	70.7651	71.0883	71.3908	71.6904	71.9951	72.2879	72.5902	72.8885	73.1887	73.4846
14	B2	prosalpha1	SYBR		60.2776	60.5908	60.891	61.1858	61.4907	61.7948	62.0904	62.3934	62.6879	62.9868	63.2718	63.5872	63.8874	64.1776	64.4781	64.7881	65.083	65.3965	65.6951	65.9879	66.281	66.5906	66.8976	67.1945	67.4895	67.7919	68.0932	68.3898	68.6868	68.9932	69.2952	69.5854	69.8807	70.1852	70.4953	70.7651	71.0883	71.3908	71.6904	71.9951	72.2879	72.5902	72.8885	73.1887	73.4846
17	B5	rpl32	SYBR		60.2709	60.5897	60.888	61.1845	61.4818	61.7938	62.0873	62.3837	62.6844	62.9793	63.2722	63.5902	63.8886	64.1801	64.4766	64.7825	65.0737	65.392	65.6883	65.9816	66.2815	66.5925	66.889	67.1832	67.4875	67.788	68.0888	68.3901	68.6773	68.9921	69.2893	69.5734	69.8809	70.1785	70.4874	70.7688	71.0854	71.3877	71.6897	71.9884	72.2789	72.5861	72.877	73.1889	73.4795
18	B6	rpl32	SYBR		60.2709	60.5897	60.888	61.1845	61.4818	61.7938	62.0873	62.3837	62.6844	62.9793	63.2722	63.5902	63.8886	64.1801	64.4766	64.7825	65.0737	65.392	65.6883	65.9816	66.2815	66.5925	66.889	67.1832	67.4875	67.788	68.0888	68.3901	68.6773	68.9921	69.2893	69.5734	69.8809	70.1785	70.4874	70.7688	71.0854	71.3877	71.6897	71.9884	72.2789	72.5861	72.877	73.1889	73.4795
19	B7	prosalpha1	SYBR		60.2739	60.5878	60.8875	61.182	61.4833	61.7925	62.0888	62.3882	62.6869	62.9825	63.2711	63.5885	63.8856	64.177	64.4776	64.7817	65.0824	65.3971	65.6875	65.9772	66.2796	66.5888	66.8907	67.1911	67.4844	67.7864	68.0928	68.3924	68.6774	68.9868	69.2895	69.5779	69.8764	70.181	70.4951	70.7639	71.0867	71.3841	71.6899	71.9895	72.2775	72.5875	72.8742	73.1885	73.4805
20	B8	prosalpha1	SYBR		60.2739	60.5878	60.8875	61.182	61.4833	61.7925	62.0888	62.3882	62.6869	62.9825	63.2711	63.5885	63.8856	64.177	64.4776	64.7817	65.0824	65.3971	65.6875	65.9772	66.2796	66.5888	66.8907	67.1911	67.4844	67.7864	68.0928	68.3924	68.6774	68.9868	69.2895	69.5779	69.8764	70.181	70.4951	70.7639	71.0867	71.3841	71.6899	71.9895	72.2775	72.5875	72.8742	73.1885	73.4805
23	B11	rpl32	SYBR		60.2681	60.5773	60.8776	61.1776	61.4788	61.7877	62.0829	62.381	62.6802	62.9652	63.2649	63.578	63.8787	64.1642	64.4671	64.7687	65.0692	65.3901	65.6815	65.9741	66.275	66.5819	66.8889	67.1807	67.4811	67.7827	68.0858	68.3823	68.6752	68.9837	69.2862	69.5662	69.8709	70.1728	70.4834	70.7581	71.076	71.377	71.6799	71.9832	72.2716	72.5815	72.8676	73.1874	73.4744
24	B12	rpl32	SYBR		60.2681	60.5773	60.8776	61.1776	61.4788	61.7877	62.0829	62.381	62.6802	62.9652	63.2649	63.578	63.8787	64.1642	64.4671	64.7687	65.0692	65.3901	65.6815	65.9741	66.275	66.5819	66.8889	67.1807	67.4811	67.7827	68.0858	68.3823	68.6752	68.9837	69.2862	69.5662	69.8709	70.1728	70.4834	70.7581	71.076	71.377	71.6799	71.9832	72.2716	72.5815	72.8676	73.1874	73.4744
25	C1	prosalpha1	SYBR		60.2776	60.5908	60.891	61.1858	61.4907	61.7948	62.0904	62.3934	62.6879	62.9868	63.2718	63.5872	63.8874	64.1776	64.4781	64.7881	65.083	65.3965	65.6951	65.9879	66.281	66.5906	66.8976	67.1945	67.4895	67.7919	68.0932	68.3898	68.6868	68.9932	69.2952	69.5854	69.8807	70.1852	70.4953	70.7651	71.0883	71.3908	71.6904	71.9951	72.2879	72.5902	72.8885	73.1887	73.4846
26	C2	prosalpha1	SYBR		60.2776	60.5908	60.891	61.1858	61.4907	61.7948	62.0904	62.3934	62.6879	62.9868	63.2718	63.5872	63.8874	64.1776	64.4781	64.7881	65.083	65.3965	65.6951	65.9879	66.281	66.5906	66.8976	67.1945	67.4895	67.7919	68.0932	68.3898	68.6868	68.9932	69.2952	69.5854	69.8807	70.1852	70.4953	70.7651	71.0883	71.3908	71.6904	71.9951	72.2879	72.5902	72.8885	73.1887	73.4846
29	C5	rpl32	SYBR		60.2709	60.5897	60.888	61.1845	61.4818	61.7938	62.0873	62.3837	62.6844	62.9793	63.2722	63.5902	63.8886	64.1801	64.4766	64.7825	65.0737	65.392	65.6883	65.9816	66.2815	66.5925	66.889	67.1832	67.4875	67.788	68.0888	68.3901	68.6773	68.9921	69.2893	69.5734	69.8809	70.1785	70.4874	70.7688	71.0854	71.3877	71.6897	71.9884	72.2789	72.5861	72.877	73.1889	73.4795
30	C6	rpl32	SYBR		60.2709	60.5897	60.888	61.1845	61.4818	61.7938	62.0873	62.3837	62.6844	62.9793	63.2722	63.5902	63.8886	64.1801	64.4766	64.7825	65.0737	65.392	65.6883	65.9816	66.2815	66.5925	66.889	67.1832	67.4875	67.788	68.0888	68.3901	68.6773	68.9921	69.2893	69.5734	69.8809	70.1785	70.4874	70.7688	71.0854	71.3877	71.6897	71.9884	72.2789	72.5861	72.877	73.1889	73.4795
31	C7	prosalpha1	SYBR		60.2739	60.5878	60.8875	61.182	61.4833	61.7925	62.0888	62.3882	62.6869	62.9825	63.2711	63.5885	63.8856	64.177	64.4776	64.7817	65.0824	65.3971	65.6875	65.9772	66.2796	66.5888	66.8907	67.1911	67.4844	67.7864	68.0928	68.3924	68.6774	68.9868	69.2895	69.5779	69.8764	70.181	70.4951	70.7639	71.0867	71.3841	71.6899	71.9895	72.2775	72.5875	72.8742	73.1885	73.4805
32	C8	prosalpha1	SYBR		60.2739	60.5878	60.8875	61.182	61.4833	61.7925	62.0888	62.3882	62.6869	62.9825	63.2711	63.5885	63.8856	64.177	64.4776	64.7817	65.0824	65.3971	65.6875	65.9772	66.2796	66.5888	66.8907	67.1911	67.4844	67.7864	68.0928	68.3924	68.6774	68.9868	69.2895	69.5779	69.8764	70.181	70.4951	70.7639	71.0867	71.3841	71.6899	71.9895	72.2775	72.5875	72.8742	73.1885	73.4805
35	C11	rpl32	SYBR		60.2681	60.5773	60.8776	61.1776	61.4788	61.7877	62.0829	62.381	62.6802	62.9652	63.2649	63.578	63.8787	64.1642	64.4671	64.7687	65.0692	65.3901	65.6815	65.9741	66.275	66.5819	66.8889	67.1807	67.4811	67.7827	68.0858	68.3823	68.6752	68.9837	69.2862	69.5662	69.8709	70.1728	70.4834	70.7581	71.076	71.377	71.6799	71.9832	72.2716	72.5815	72.8676	73.1874	73.4744
36	C12	rpl32	SYBR		60.2681	60.5773	60.8776	61.1776	61.4788	61.7877	62.0829	62.381	62.6802	62.9652	63.2649	63.578	63.8787	64.1642	64.4671	64.7687	65.0692	65.3901	65.6815	65.9741	66.275	66.5819	66.8889	67.1807	67.4811	67.7827	68.0858	68.3823	68.6752	68.9837	69.2862	69.5662	69.8709	70.1728	70.4834	70.7581	71.076	71.377	71.6799	71.9832	72.2716	72.5815	72.8676	73.1874	73.4744
37	D1	Cry_1	SYBR		60.2776	60.5908	60.891	61.1858	61.4907	61.7948	62.0904	62.3934	62.6879	62.9868	63.2718	63.5872	63.8874	64.1776	64.4781	64.7881	65.083	65.3965	65.6951	65.9879	66.281	66.5906	66.8976	67.1945	67.4895	67.7919	68.0932	68.3898	68.6868	68.9932	69.2952	69.5854	69.8807	70.1852	70.4953	70.7651	71.0883	71.3908	71.6904	71.9951	72.2879	72.5902	72.8885	73.1887	73.4846
38	D2	Cry_1	SYBR		60.2776	60.5908	60.891	61.1858	61.4907	61.7948	62.0904	62.3934	62.6879	62.9868	63.2718	63.5872	63.8874	64.1776	64.4781	64.7881	65.083	65.3965	65.6951	65.9879	66.281	66.5906	66.8976	67.1945	67.4895	67.7919	68.0932	68.3898	68.6868	68.9932	69.2952	69.5854	69.8807	70.1852	70.4953	70.7651	71.0883	71.3908	71.6904	71.9951	72.2879	72.5902	72.8885	73.1887	73.4846
39	D3	Cry_2	SYBR		60.2707	60.5812	60.8808	61.1796	61.4851	61.7881	62.0809	62.3858	62.6809	62.9749	63.2646	63.5801	63.8815	64.1726	64.4719	64.7784	65.0762	65.39	65.6834	65.9767	66.2768	66.5837	66.8946	67.1771	67.4806	67.7833	68.087	68.3808	68.6755	68.993	69.2853	69.574	69.8772	70.172	70.4851	70.7574	71.0784	71.3759	71.6861	71.9888	72.2747	72.5772	72.8766	73.1819	73.4721
40	D4	Cry_2	SYBR		60.2707	60.5812	60.8808	61.1796	61.4851	61.7881	62.0809	62.3858	62.6809	62.9749	63.2646	63.5801	63.8815	64.1726	64.4719	64.7784	65.0762	65.39	65.6834	65.9767	66.2768	66.5837	66.8946	67.1771	67.4806	67.7833	68.087	68.3808	68.6755	68.993	69.2853	69.574	69.8772	70.172	70.4851	70.7574	71.0784	71.3759	71.6861	71.9888	72.2747	72.5772	72.8766	73.1819	73.4721
41	D5	Snp42DE	SYBR		60.2709	60.5897	60.888	61.1845	61.4818	61.7938	62.0873	62.3837	62.6844	62.9793	63.2722	63.5902	63.8886	64.1801	64.4766	64.7825	65.0737	65.392	65.6883	65.9816	66.2815	66.5925	66.889	67.1832	67.4875	67.788	68.0888	68.3901	68.6773	68.9921	69.2893	69.5734	69.8809	70.1785	70.4874	70.7688	71.0854	71.3877	71.6897	71.9884	72.2789	72.5861	72.877	73.1889	73.4795
42	D6	Snp42DE	SYBR		60.2709	60.5897	60.888	61.1845	61.4818	61.7938	62.0873	62.3837	62.6844	62.9793	63.2722	63.5902	63.8886	64.1801	64.4766	64.7825	65.0737	65.392	65.6883	65.9816	66.2815	66.5925	66.889	67.1832	67.4875	67.788	68.0888	68.3901	68.6773	68.9921	69.2893	69.5734	69.8809	70.1785	70.4874	70.7688	71.0854	71.3877	71.6897	71.9884	72.2789	72.5861	72.877	73.1889	73.4795
43	D7	Cry_1	SYBR		60.2739	60.5878	60.8875	61.182	61.4833	61.7925	62.0888	62.3882	62.6869	62.9825	63.2711	63.5885	63.8856	64.177	64.4776	64.7817	65.0824	65.3971	65.6875	65.9772	66.2796	66.5888	66.8907	67.1911	67.4844	67.7864	68.0928	68.3924	68.6774	68.9868	69.2895	69.5779	69.8764	70.181	70.4951	70.7639	71.0867	71.3841	71.6899	71.9895	72.2775	72.5875	72.8742	73.1885	73.4805
44	D8	Cry_1	SYBR		60.2739	60.5878	60.8875	61.182	61.4833	61.7925	62.0888	62.3882	62.6869	62.9825	63.2711	63.5885	63.8856	64.177	64.4776	64.7817	65.0824	65.3971	65.6875	65.9772	66.2796	66.5888	66.8907	67.1911	67.4844	67.7864	68.0928	68.3924	68.6774	68.9868	69.2895	69.5779	69.8764	70.181	70.4951	70.7639	71.0867	71.3841	71.6899	71.9895	72.2775	72.5875	72.8742	73.1885	73.4805
45	D9	Cry_2	SYBR		60.2737	60.5873	60.8884	61.1853	61.4851	61.7887	62.0887	62.3879	62.6834	62.9773	63.2723	63.5844	63.8831	64.178	64.4749	64.7804	65.0749	65.3934	65.692	65.9803	66.2803	66.5904	66.8908	67.1855	67.4848	67.7847	68.0919	68.3935	68.6777	68.9901	69.2917	69.5789	69.8751	70.1819	70.4883	70.761	71.0847	71.3851	71.6907	71.9914	72.2763	72.5856	72.8756	73.1899	73.4804
46	D10	Cry_2	SYBR		60.2737	60.5873	60.8884	61.1853	61.4851	61.7887	62.0887	62.3879	62.6834	62.9773	63.2723	63.5844	63.8831	64.178	64.4749	64.7804	65.0749	65.3934	65.692	65.9803	66.2803	66.5904	66.8908	67.1855	67.4848	67.7847	68.0919	68.3935	68.6777	68.9901	69.2917	69.5789	69.8751	70.1819	70.4883	70.761	71.0847	71.3851	71.6907	71.9914	72.2763	72.5856	72.8756	73.1899	73.4804
47	D11	Snp42DE	SYBR		60.2681	60.5773	60.8776	61.1776	61.4788	61.7877	62.0829	62.381	62.6802	62.9652	63.2649	63.578	63.8787	64.1642	64.4671	64.7687	65.0692	65.3901	65.6815	65.9741	66.275	66.5819	66.8889	67.1807	67.4811	67.7827	68.0858	68.3823	68.6752	68.9837	69.2862	69.5662	69.8709	70.1728	70.4834	70.7581	71.076	71.377	71.6799	71.9832	72.2716	72.5815	72.8676	73.1874	73.4744
48	D12	Snp42DE	SYBR		60.2681	60.5773	60.8776	61.1776	61.4788	61.7877	62.0829	62.381	62.6802	62.9652	63.2649	63.578	63.8787	64.1642	64.4671	64.7687	65.0692	65.3901	65.6815	65.9741	66.275	66.5819	66.8889	67.1807	67.4811	67.7827	68.0858	68.3823	68.6752	68.9837	69.2862	69.5662	69.8709	70.1728	70.4834	70.7581	71.076	71.377	71.6799	71.9832	72.2716	72.5815	72.8676	73.1874	73.4744
49	E1	Cry_1	SYBR		60.2776	60.5908	60.891	61.1858	61.4907	61.7948	62.0904	62.3934	62.6879	62.9868	63.2718	63.5872	63.8874	64.1776	64.4781	64.7881	65.083	65.3965	65.6951	65.9879	66.281	66.5906	66.8976	67.1945	67.4895	67.7919	68.0932	68.3898	68.6868	68.9932	69.2952	69.5854	69.8807	70.1852	70.4953	70.7651	71.0883	71.3908	71.6904	71.9951	72.2879	72.5902	72.8885	73.1887	73.4846
50	E2	Cry_1	SYBR		60.2776	60.5908	60.891	61.1858	61.4907	61.7948	62.0904	62.3934	62.6879	62.9868	63.2718	63.5872	63.8874	64.1776	64.4781	64.7881	65.083	65.3965	65.6951	65.9879	66.281	66.5906	66.8976	67.1945	67.4895	67.7919	68.0932	68.3898	68.6868	68.9932	69.2952	69.5854	69.8807	70.1852	70.4953	70.7651	71.0883	71.3908	71.6904	71.9951	72.2879	72.5902	72.8885	73.1887	73.4846
51	E3	Cry_2	SYBR		60.2707	60.5812	60.8808	61.1796	61.4851	61.7881	62.0809	62.3858	62.6809	62.9749	63.2646	63.5801	63.8815	64.1726	64.4719	64.7784	65.0762	65.39	65.6834	65.9767	66.2768	66.5837	66.8946	67.1771	67.4806	67.7833	68.087	68.3808	68.6755	68.993	69.2853	69.574	69.8772	70.172	70.4851	70.7574	71.0784	71.3759	71.6861	71.9888	72.2747	72.5772	72.8766	73.1819	73.4721
53	E5	Snp42DE	SYBR		60.2709	60.5897	60.888	61.1845	61.4818	61.7938	62.0873	62.3837	62.6844	62.9793	63.2722	63.5902	63.8886	64.1801	64.4766	64.7825	65.0737	65.392	65.6883	65.9816	66.2815	66.5925	66.889	67.1832	67.4875	67.788	68.0888	68.3901	68.6773	68.9921	69.2893	69.5734	69.8809	70.1785	70.4874	70.7688	71.0854	71.3877	71.6897	71.9884	72.2789	72.5861	72.877	73.1889	73.4795
54	E6	Snp42DE	SYBR		60.2709	60.5897	60.888	61.1845	61.4818	61.7938	62.0873	62.3837	62.6844	62.9793	63.2722	63.5902	63.8886	64.1801	64.4766	64.7825	65.0737	65.392	65.6883	65.9816	66.2815	66.5925	66.889	67.1832	67.4875	67.788	68.0888	68.3901	68.6773	68.9921	69.2893	69.5734	69.8809	70.1785	70.4874	70.7688	71.0854	71.3877	71.6897	71.9884	72.2789	72.5861	72.877	73.1889	73.4795
55	E7	Cry_1	SYBR		60.2739	60.5878	60.8875	61.182	61.4833	61.7925	62.0888	62.3882	62.6869	62.9825	63.2711	63.5885	63.8856	64.177	64.4776	64.7817	65.0824	65.3971	65.6875	65.9772	66.2796	66.5888	66.8907	67.1911	67.4844	67.7864	68.0928	68.3924	68.6774	68.9868	69.2895	69.5779	69.8764	70.181	70.4951	70.7639	71.0867	71.3841	71.6899	71.9895	72.2775	72.5875	72.8742	73.1885	73.4805
56	E8	Cry_1	SYBR		60.2739	60.5878	60.8875	61.182	61.4833	61.7925	62.0888	62.3882	62.6869	62.9825	63.2711	63.5885	63.8856	64.177	64.4776	64.7817	65.0824	65.3971	65.6875	65.9772	66.2796	66.5888	66.8907	67.1911	67.4844	67.7864	68.0928	68.3924	68.6774	68.9868	69.2895	69.5779	69.8764	70.181	70.4951	70.7639	71.0867	71.3841	71.6899	71.9895	72.2775	72.5875	72.8742	73.1885	73.4805
57	E9	Cry_2	SYBR		60.2737	60.5873	60.8884	61.1853	61.4851	61.7887	62.0887	62.3879	62.6834	62.9773	63.2723	63.5844	63.8831	64.178	64.4749	64.7804	65.0749	65.3934	65.692	65.9803	66.2803	66.5904	66.8908	67.1855	67.4848	67.7847	68.0919	68.3935	68.6777	68.9901	69.2917	69.5789	69.8751	70.1819	70.4883	70.761	71.0847	71.3851	71.6907	71.9914	72.2763	72.5856	72.8756	73.1899	73.4804
58	E10	Cry_2	SYBR		60.2737	60.5873	60.8884	61.1853	61.4851	61.7887	62.0887	62.3879	62.6834	62.9773	63.2723	63.5844	63.8831	64.178	64.4749	64.7804	65.0749	65.3934	65.692	65.9803	66.2803	66.5904	66.8908	67.1855	67.4848	67.7847	68.0919	68.3935	68.6777	68.9901	69.2917	69.5789	69.8751	70.1819	70.4883	70.761	71.0847	71.3851	71.6907	71.9914	72.2763	72.5856	72.8756	73.1899	73.4804
59	E11	Snp42DE	SYBR		60.2681	60.5773	60.8776	61.1776	61.4788	61.7877	62.0829	62.381	62.6802	62.9652	63.2649	63.578	63.8787	64.1642	64.4671	64.7687	65.0692	65.3901	65.6815	65.9741	66.275	66.5819	66.8889	67.1807	67.4811	67.7827	68.0858	68.3823	68.6752	68.9837	69.2862	69.5662	69.8709	70.1728	70.4834	70.7581	71.076	71.377	71.6799	71.9832	72.2716	72.5815	72.8676	73.1874	73.4744
60	E12	Snp42DE	SYBR		60.2681	60.5773	60.8776	61.1776	61.4788	61.7877	62.0829	62.381	62.6802	62.9652	63.2649	63.578	63.8787	64.1642	64.4671	64.7687	65.0692	65.3901	65.6815	65.9741	66.275	66.5819	66.8889	67.1807	67.4811	67.7827	68.0858	68.3823	68.6752	68.9837	69.2862	69.5662	69.8709	70.1728	70.4834	70.7581	71.076	71.377	71.6799	71.9832	72.2716	72.5815	72.8676	73.1874	73.4744
61	F1	EF1	SYBR		60.2776	60.5908	60.891	61.1858	61.4907	61.7948	62.0904	62.3934	62.6879	62.9868	63.2718	63.5872	63.8874	64.1776	64.4781	64.7881	65.083	65.3965	65.6951	65.9879	66.281	66.5906	66.8976	67.1945	67.4895	67.7919	68.0932	68.3898	68.6868	68.9932	69.2952	69.5854	69.8807	70.1852	70.4953	70.7651	71.0883	71.3908	71.6904	71.9951	72.2879	72.5902	72.8885	73.1887	73.4846
62	F2	EF1	SYBR		60.2776	60.5908	60.891	61.1858	61.4907	61.7948	62.0904	62.3934	62.6879	62.9868	63.2718	63.5872	63.8874	64.1776	64.4781	64.7881	65.083	65.3965	65.6951	65.9879	66.281	66.5906	66.8976	67.1945	67.4895	67.7919	68.0932	68.3898	68.6868	68.9932	69.2952	69.5854	69.8807	70.1852	70.4953	70.7651	71.0883	71.3908	71.6904	71.9951	72.2879	72.5902	72.8885	73.1887	73.4846
65	F5	Hsp70Bbb	SYBR		60.2709	60.5897	60.888	61.1845	61.4818	61.7938	62.0873	62.3837	62.6844	62.9793	63.2722	63.5902	63.8886	64.1801	64.4766	64.7825	65.0737	65.392	65.6883	65.9816	66.2815	66.5925	66.889	67.1832	67.4875	67.788	68.0888	68.3901	68.6773	68.9921	69.2893	69.5734	69.8809	70.1785	70.4874	70.7688	71.0854	71.3877	71.6897	71.9884	72.2789	72.5861	72.877	73.1889	73.4795
66	F6	Hsp70Bbb	SYBR		60.2709	60.5897	60.888	61.1845	61.4818	61.7938	62.0873	62.3837	62.6844	62.9793	63.2722	63.5902	63.8886	64.1801	64.4766	64.7825	65.0737	65.392	65.6883	65.9816	66.2815	66.5925	66.889	67.1832	67.4875	67.788	68.0888	68.3901	68.6773	68.9921	69.2893	69.5734	69.8809	70.1785	70.4874	70.7688	71.0854	71.3877	71.6897	71.9884	72.2789	72.5861	72.877	73.1889	73.4795
67	F7	EF1	SYBR		60.2739	60.5878	60.8875	61.182	61.4833	61.7925	62.0888	62.3882	62.6869	62.9825	63.2711	63.5885	63.8856	64.177	64.4776	64.7817	65.0824	65.3971	65.6875	65.9772	66.2796	66.5888	66.8907	67.1911	67.4844	67.7864	68.0928	68.3924	68.6774	68.9868	69.2895	69.5779	69.8764	70.181	70.4951	70.7639	71.0867	71.3841	71.6899	71.9895	72.2775	72.5875	72.8742	73.1885	73.4805
68	F8	EF1	SYBR		60.2739	60.5878	60.8875	61.182	61.4833	61.7925	62.0888	62.3882	62.6869	62.9825	63.2711	63.5885	63.8856	64.177	64.4776	64.7817	65.0824	65.3971	65.6875	65.9772	66.2796	66.5888	66.8907	67.1911	67.4844	67.7864	68.0928	68.3924	68.6774	68.9868	69.2895	69.5779	69.8764	70.181	70.4951	70.7639	71.0867	71.3841	71.6899	71.9895	72.2775	72.5875	72.8742	73.1885	73.4805
71	F11	Hsp70Bbb	SYBR		60.2681	60.5773	60.8776	61.1776	61.4788	61.7877	62.0829	62.381	62.6802	62.9652	63.2649	63.578	63.8787	64.1642	64.4671	64.7687	65.0692	65.3901	65.6815	65.9741	66.275	66.5819	66.8889	67.1807	67.4811	67.7827	68.0858	68.3823	68.6752	68.9837	69.2862	69.5662	69.8709	70.1728	70.4834	70.7581	71.076	71.377	71.6799	71.9832	72.2716	72.5815	72.8676	73.1874	73.4744
72	F12	Hsp70Bbb	SYBR		60.2681	60.5773	60.8776	61.1776	61.4788	61.7877	62.0829	62.381	62.6802	62.9652	63.2649	63.578	63.8787	64.1642	64.4671	64.7687	65.0692	65.3901	65.6815	65.9741	66.275	66.5819	66.8889	67.1807	67.4811	67.7827	68.0858	68.3823	68.6752	68.9837	69.2862	69.5662	69.8709	70.1728	70.4834	70.7581	71.076	71.377	71.6799	71.9832	72.2716	72.5815	72.8676	73.1874	73.4744
73	G1	EF1	SYBR		60.2776	60.5908	60.891	61.1858	61.4907	61.7948	62.0904	62.3934	62.6879	62.9868	63.2718	63.5872	63.8874	64.1776	64.4781	64.7881	65.083	65.3965	65.6951	65.9879	66.281	66.5906	66.8976	67.1945	67.4895	67.7919	68.0932	68.3898	68.6868	68.9932	69.2952	69.5854	69.8807	70.1852	70.4953	70.7651	71.0883	71.3908	71.6904	71.9951	72.2879	72.5902	72.8885	73.1887	73.4846
74	G2	EF1	SYBR		60.2776	60.5908	60.891	61.1858	61.4907	61.7948	62.0904	62.3934	62.6879	62.9868	63.2718	63.5872	63.8874	64.1776	64.4781	64.7881	65.083	65.3965	65.6951	65.9879	66.281	66.5906	66.8976	67.1945	67.4895	67.7919	68.0932	68.3898	68.6868	68.9932	69.2952	69.5854	69.8807	70.1852	70.4953	70.7651	71.0883	71.3908	71.6904	71.9951	72.2879	72.5902	72.8885	73.1887	73.4846
77	G5	Hsp70Bbb	SYBR		60.2709	60.5897	60.888	61.1845	61.4818	61.7938	62.0873	62.3837	62.6844	62.9793	63.2722	63.5902	63.8886	64.1801	64.4766	64.7825	65.0737	65.392	65.6883	65.9816	66.2815	66.5925	66.889	67.1832	67.4875	67.788	68.0888	68.3901	68.6773	68.9921	69.2893	69.5734	69.8809	70.1785	70.4874	70.7688	71.0854	71.3877	71.6897	71.9884	72.2789	72.5861	72.877	73.1889	73.4795
78	G6	Hsp70Bbb	SYBR		60.2709	60.5897	60.888	61.1845	61.4818	61.7938	62.0873	62.3837	62.6844	62.9793	63.2722	63.5902	63.8886	64.1801	64.4766	64.7825	65.0737	65.392	65.6883	65.9816	66.2815	66.5925	66.889	67.1832	67.4875	67.788	68.0888	68.3901	68.6773	68.9921	69.2893	69.5734	69.8809	70.1785	70.4874	70.7688	71.0854	71.3877	71.6897	71.9884	72.2789	72.5861	72.877	73.1889	73.4795
79	G7	EF1	SYBR		60.2739	60.5878	60.8875	61.182	61.4833	61.7925	62.0888	62.3882	62.6869	62.9825	63.2711	63.5885	63.8856	64.177	64.4776	64.7817	65.0824	65.3971	65.6875	65.9772	66.2796	66.5888	66.8907	67.1911	67.4844	67.7864	68.0928	68.3924	68.6774	68.9868	69.2895	69.5779	69.8764	70.181	70.4951	70.7639	71.0867	71.3841	71.6899	71.9895	72.2775	72.5875	72.8742	73.1885	73.4805
80	G8	EF1	SYBR		60.2739	60.5878	60.8875	61.182	61.4833	61.7925	62.0888	62.3882	62.6869	62.9825	63.2711	63.5885	63.8856	64.177	64.4776	64.7817	65.0824	65.3971	65.6875	65.9772	66.2796	66.5888	66.8907	67.1911	67.4844	67.7864	68.0928	68.3924	68.6774	68.9868	69.2895	69.5779	69.8764	70.181	70.4951	70.7639	71.0867	71.3841	71.6899	71.9895	72.2775	72.5875	72.8742	73.1885	73.4805
83	G11	Hsp70Bbb	SYBR		60.2681	60.5773	60.8776	61.1776	61.4788	61.7877	62.0829	62.381	62.6802	62.9652	63.2649	63.578	63.8787	64.1642	64.4671	64.7687	65.0692	65.3901	65.6815	65.9741	66.275	66.5819	66.8889	67.1807	67.4811	67.7827	68.0858	68.3823	68.6752	68.9837	69.2862	69.5662	69.8709	70.1728	70.4834	70.7581	71.076	71.377	71.6799	71.9832	72.2716	72.5815	72.8676	73.1874	73.4744
[truncated: 72 more columns]

## Sheet: Melt Region Normalized Data
Block Type	96well
Chemistry	SYBR_GREEN
Experiment File Name	C:\Applied Biosystems\StepOne Software v2.3\experiments\31-05-24_CS_agn_different_primers_2024_2.eds
Experiment Run End Time	2008-04-04 09:01:34 AM MSD
Instrument Type	steponeplus
Passive Reference
Well	Well Location	Target	Reporter Dye	Zone	Reading 1	Reading 2	Reading 3	Reading 4	Reading 5	Reading 6	Reading 7	Reading 8	Reading 9	Reading 10	Reading 11	Reading 12	Reading 13	Reading 14	Reading 15	Reading 16	Reading 17	Reading 18	Reading 19	Reading 20	Reading 21	Reading 22	Reading 23	Reading 24	Reading 25	Reading 26	Reading 27	Reading 28	Reading 29	Reading 30	Reading 31	Reading 32	Reading 33	Reading 34	Reading 35	Reading 36	Reading 37	Reading 38	Reading 39	Reading 40	Reading 41	Reading 42	Reading 43	Reading 44	Reading 45
13	B1	prosalpha1	SYBR		105019	104307	104415	104798	104477	104523	104502	104327	104302	104378	103799	103312	103510	103361	103337	103377	103420	103685	103702	103505	103309	103480	103680	103795	103242	103008	103021	101847	101423	100298	99601.7	99011.6	97928.5	97060.6	95496.4	95166	93826.7	92651	91408.8	90211.3	89218.9	88063.6	86905.9	85344.5	84422.7
14	B2	prosalpha1	SYBR		86630.2	86815.5	87122	87206.7	87169.7	87283.3	87263.8	87104	87305	87198.6	87131.9	87194.6	86982.8	87073.5	87004.2	87128.4	87056.7	87148.9	87401	87712.4	87727.1	87704.8	87351.8	87072.1	86413.6	85838.4	85011.1	84438.4	83609	82870.7	81808.4	80632.8	79705.8	78633	77513.5	76584.8	75670.7	74726.6	73795	72754	71739.8	70785.1	69955.3	68932.2	68180.9
17	B5	rpl32	SYBR		123226	123402	123913	124048	124709	124246	124447	124643	124664	125357	125707	125169	125951	126075	126705	126577	126918	126931	127195	126087	126313	125645	124113	124173	123183	121294	120440	118951	117998	117406	115915	113965	113004	111394	110127	108687	107623	106467	105939	104159	103574	101932	100314	99486.6	98110.2
18	B6	rpl32	SYBR		119945	120673	121021	121107	121384	121732	121837	122059	122302	122618	122745	123025	123262	123917	124333	124963	125184	125167	124634	124329	123700	123146	122474	121417	119963	118698	117356	116038	114744	113472	111967	110601	109446	108200	106762	105606	104291	103134	101843	100573	99441.3	98269.3	97073.2	95710.3	94753.8
19	B7	prosalpha1	SYBR		99797.6	99863.3	100191	99903.8	100074	100280	100048	100198	100147	100232	100428	99892.1	99904.6	99875	99977.3	99750.5	100184	100350	100459	100009	99849.9	99737.8	98381.7	97063.4	96036.9	94763	93553.5	92231.1	91060.3	89697.4	88597.1	87371.7	86082.4	85036.9	83898.2	82642.8	81539	80241.4	79423.5	78284	76965.1	75844.9	74947.1	73762.8	72629.7
20	B8	prosalpha1	SYBR		123362	123378	124283	123989	124225	124881	125044	125308	125483	125427	125513	125956	125606	125760	125571	124975	124237	123504	122903	121894	120280	119000	117238	115655	114464	112999	111511	109520	108216	106660	105474	104019	102537	100985	99822.9	98069.6	97044.9	95289.6	94051.1	92763.5	91515.4	90359.7	89054.5	87559.7	86226.5
23	B11	rpl32	SYBR		86102	86046.7	86411.7	86560.5	86432.5	86519	86427.6	86448.6	86237.2	86345.7	85937.4	86215.5	86109.9	85977.4	86139.4	86343.6	86610.3	87038.1	87522.5	88033.2	88835.5	89847.1	90151.8	90291.2	90061.8	90077.9	89674	89410.2	88672.4	88249.7	87265	86397.8	85249.7	84195	83478.2	82387.4	81407.8	80407.9	79655.4	78752.7	77796.3	76831	75871.1	75084.7	74166.3
24	B12	rpl32	SYBR		78135.2	78493.8	78629.8	78489.2	78637.4	78636.1	78650.5	78604.6	78401.8	78471.8	78449.3	78533.8	78323.1	78640.4	78652.1	78892.5	78982.2	79275.8	79677.4	80038.4	80315.6	80398.6	80589.9	80464.6	80193.6	79442.8	78640.2	77949.2	77253.9	76392.3	75452.5	74711	73936.8	73077.7	72186	71264.2	70493.3	69646.6	68680.4	67927.5	67143.4	66266.2	65505.8	64626.9	63813.6
25	C1	prosalpha1	SYBR		87768	87937.8	88003.6	87703.3	87871.3	87844.1	87657.8	87708.1	87197.5	86566.3	86415.8	86617.6	86360.7	86005.7	85964.1	86090.3	85531.5	85296.9	85118.1	85688.8	86151.3	86127.9	86419.4	86331.3	86961.2	86624.8	86210.9	85991.8	84888.8	84579	83587.4	82213.1	81657.4	80343.4	79936.6	78074.7	77242.4	76424.8	75529.3	74451.4	73642.2	72073.3	71410.9	70644.5	69373.9
26	C2	prosalpha1	SYBR		111203	111433	111678	111983	111885	111914	111658	111816	111691	111286	111408	111469	111261	111495	111172	111229	111610	111536	111653	111926	112340	111849	111180	110560	109333	108462	107679	106604	105633	104494	102978	101501	100382	99038.1	97639.2	96389.9	95100	93924.1	92644.4	91204	89858	88759	87478.2	86004.4	84759.9
29	C5	rpl32	SYBR		92286.9	92924.4	92985.1	93585.6	93426.6	93789.1	93871.1	94004.4	94159.2	93755.4	93766.4	94504.7	94496.7	94657.7	94648.8	95122.8	95396.7	96024.8	95769.9	96077.3	95030.2	94327.3	93985.4	92897.4	92535.2	92181	90787	90002.6	88684.5	87101.3	86196.3	85346.4	84275.4	83300.9	82325.1	81556.7	80392.8	79509.9	78102.6	77616.9	76046.6	75348	74766.1	73588.9	72743.1
30	C6	rpl32	SYBR		95445.6	95841.9	95828.1	95927.4	96170	96296	96345.9	96396	96519.2	96703.5	96629.8	96703.5	96702.5	97041.8	97155	97556	97708.8	97635.8	97002.1	96606.8	95576.7	94867.4	94395.4	93490	92196.2	91228.6	90101	88968.7	87739	86380.9	85190.1	84074.4	83027.6	81975.8	80791.1	79786.1	78728.2	77696.4	76461.9	75447.4	74423.4	73397.8	72661.2	71612.5	70656.6
31	C7	prosalpha1	SYBR		99848.8	100246	100424	100312	100618	100894	100655	100669	100928	100898	100970	100566	100345	100263	100198	100057	100276	100487	100312	99940.2	99433	98654	97628.9	96652.5	95545.7	94479.1	93235.3	91824.5	90467.3	89139	87818.1	86690.3	85384.8	84226.5	83027.2	81850.8	80741	79424.1	78412.2	77273.1	76067.6	74887	73947.8	72653	71633.6
32	C8	prosalpha1	SYBR		125739	126148	127213	127418	127860	128523	128844	129396	129727	130070	130127	130659	130718	130880	130590	130044	129060	128208	127469	126362	124714	123048	121342	119718	118376	116719	115189	113383	111903	110344	108893	107421	105893	104257	102968	101282	100097	98449.1	97027.5	95625.1	94333.1	93033.5	91765.5	90274	88809.3
35	C11	rpl32	SYBR		80734.7	81016.1	81274.7	81500.5	81527.2	81666.2	81474.1	82103.1	82434.3	82151.5	82644.1	83066.1	83594.2	83712	84406.4	84603.1	85413.8	85201.6	84754.7	84527.1	84414.5	84200.5	83222.4	82619.8	81483	80733.7	79764.9	78699.8	77562	76870.1	75823.6	74847.7	74143.7	72854.9	72031.5	71450.1	70187.4	69553.8	68710.5	67966.2	67182.8	66161.2	65053.5	64364.3	63597.5
36	C12	rpl32	SYBR		90488.5	90579.3	90380.2	90288.5	90216.5	90066.5	89808.6	89327	89177.9	88910.4	88493.4	88323.4	88142.2	87938.8	87989.1	87656.4	87413.3	87331.7	87384.3	87501.4	87526.3	87844.4	88018.5	88481.8	88892.1	88995.4	89229.5	88884.5	88646.3	87972.4	87673.2	87176.2	86700.9	86062.5	85152.5	84298.6	83397.4	82344.7	81281.9	80383.1	79525.9	78728.2	77709.4	76836.4	75902
37	D1	Cry_1	SYBR		98041.1	98591.8	98878.4	98658.3	98937.7	98758	98518.2	98347.5	97540.9	97059.6	96800.2	96879.9	96413	95881.2	95452.6	95263.2	94896.4	94327.1	93930.2	94141.4	94506.6	93986.5	93960.6	93891.8	93977.3	93651.5	93112.4	93356.7	92386.6	92292.6	91225.6	90088.8	89539.3	88359.8	87820.9	85933.1	84966.1	83988.6	82791.1	81669.3	80664.3	79315.1	78436.5	77656.4	76201.8
38	D2	Cry_1	SYBR		114974	115634	115932	116442	116437	116610	117013	117328	117209	117274	117510	117573	117639	117776	118227	118186	118423	118051	117281	116421	115723	114629	113142	111702	110568	108971	107554	106296	104861	103381	102068	100557	99352.9	97844.8	96387.4	95097	93880.8	92739.4	91392.9	90129.7	88807.4	87610.3	86447.3	85261.9	83956
39	D3	Cry_2	SYBR		99595.5	99786	100045	100260	99935.8	99951.1	99692.1	99254.1	98912.6	98460	97963.2	97604.4	97021.6	96330.7	95771.4	95365.4	94950	94510.9	94083	93648.5	93090.7	92445.4	91535.5	90570.7	89768.2	88871.9	87834.8	86746.3	85408.9	84434.2	83131.3	81883.8	80988.2	79794.8	78723.6	77641.4	76496.1	75518.4	74509.8	73381.7	72346.7	71364.9	70332.9	69358.1	68217.1
40	D4	Cry_2	SYBR		111126	111187	111264	111321	111758	111607	112172	111525	111093	111570	111149	110628	110247	110575	109875	110358	110048	109841	109460	108632	108227	107271	106030	105392	104423	103123	101759	100555	98774.4	97474.2	96166.4	95166.8	93312.3	92326.5	91091.6	90019.7	88506.6	87437.8	86016.4	84518.1	83859.2	82602	81629.4	80211.2	79202.6
41	D5	Snp42DE	SYBR		109923	110359	110471	110142	109364	110730	110458	110247	110250	109204	108136	109053	107645	107359	107124	106932	106814	106675	106546	107231	106278	105835	106080	104243	103169	103308	102166	101285	99305.2	97176.2	95863.3	95312.3	93899	92857.6	91423.6	90142.8	88974.4	87480.1	85299.9	84812.4	82894.9	82069.7	81058.8	79545.4	78405.4
42	D6	Snp42DE	SYBR		124084	124940	125466	125782	126428	126603	126573	126942	127425	127365	127315	127622	127623	127872	128042	128193	128458	128747	128437	127976	126844	125650	124632	123256	121832	120880	119350	117814	116311	114576	113151	111642	110220	108774	107141	105944	104436	102717	101346	100051	98668.2	97032.4	95745	94226.2	92986.8
43	D7	Cry_1	SYBR		110533	111198	111456	111740	112439	112854	112947	113616	113863	114334	114474	114703	115079	115435	115979	116103	116757	116838	116487	115806	114887	114003	113336	112105	111023	109957	108491	107115	105408	104140	102646	101236	99755.6	98432.6	97176.4	95828.7	94586.3	93144.3	91921	90653.7	89444.9	88087.1	86706.1	85719.6	84314
44	D8	Cry_1	SYBR		127622	128701	129547	130034	130934	131497	132020	132535	132917	133264	133726	134096	134547	135101	135288	135328	135669	135410	134778	133657	132519	131442	130761	129143	127688	126255	124977	123443	122066	120644	119399	117972	116366	115013	113646	112483	110964	109354	108162	106745	105613	104149	102875	101243	99836.6
45	D9	Cry_2	SYBR		95558.1	95804.1	95851.9	95622.1	95838.6	95682.2	95809.6	95623.2	95212.8	95383	94914.3	94444.5	94606.6	94388.6	94505	94742.2	94491.2	94681.1	95189	95447.6	95702.5	96083.9	95943.3	95779.5	95313.4	94863	94183.3	93887.3	92964.1	91866.8	90589.2	89824.9	88633.6	87645.2	86656.6	85558.4	84459.4	83494.7	82386.4	81261	80443.5	79445.5	78633.6	77524.9	76572.4
46	D10	Cry_2	SYBR		85685.5	85909.4	85727.1	85757.7	85880.8	85506.4	85457.1	85376.6	84963.8	84970.1	84655.1	84506.3	84181.4	84199.2	84071.3	84025.1	83845.8	83935.5	84245.3	84546.2	84619.9	84926.3	85185.9	84947.9	84507.8	83957.8	83353.6	82859.8	82114.5	81419.9	80334.3	79435.6	78618	77494.8	76544.3	75635.9	74778.8	73750.4	72670.2	71866	71060.4	70079.4	69113.4	68270.8	67456.5
47	D11	Snp42DE	SYBR		85399.7	86321.9	86646.7	86715.7	87041.2	86867.5	86994	87279	87413.6	87175.7	87293.7	87289.6	87561.9	87496.3	87608.9	87709.6	88103.5	88434.6	88659.8	89001.4	89331.6	89310.5	89226.4	88799.1	88421.1	87895.8	87454	86710.9	85772.4	84756.7	83835.3	82963.8	82053.6	81042.4	79924.9	79175.8	78184.9	77170.8	76253.5	75466.1	74702.1	73580.3	72538.6	71736.1	70898.5
48	D12	Snp42DE	SYBR		81277.1	81925	82219.7	82730.2	83059.3	83187	83257.5	83130.7	83112.2	82977.2	82538.2	82432.8	82165.3	82017.1	81740.4	81474.8	81079.6	80786.7	80670.3	80590.5	80505.3	80552.9	80835.5	80934.1	81154.1	81051.4	81260.7	80873.2	80540.8	79917	79448.6	78847.5	78309.4	77555.7	76625.4	75638.9	74785.2	73531.5	72516.9	71550.9	70797.7	69677.2	68624.1	67698.5	66811.5
49	E1	Cry_1	SYBR		106735	106998	107625	107546	107469	107399	107278	107092	106855	106598	106372	106159	106044	105284	105249	104830	104453	104153	103953	104015	104280	103926	103819	103872	103796	104013	103754	103771	103248	103367	102713	102017	101518	100675	100005	98895.8	97647.3	96653.5	95616	94255.1	93261.9	92023.4	90914.3	89914.6	88728.8
50	E2	Cry_1	SYBR		99079.6	99452.6	99829.6	99723	99399.6	99036.3	99034.7	98701.8	98615.1	97889	97379.9	96770.9	96179.1	95806.6	95597.8	95102.4	94683.5	94327.2	94117.4	94061.7	93768.8	93909.4	93367.6	93100.5	92734.3	91626.6	90932.8	90327.8	89575.4	88392.4	87478.3	86118.8	85097.2	83998	82720.3	81589.7	80430.5	79485	78214.6	77356.9	76161.3	75145.2	74174.4	73193.9	72168.6
51	E3	Cry_2	SYBR		102457	102828	103071	103321	102937	102960	102789	102766	102696	102254	102283	101979	102002	101703	101293	101575	101637	101660	101935	102063	101997	101372	100615	99784.2	99017.2	98155.5	97499.5	96385.6	95390.6	94038.2	92824.3	91441.5	90594.8	89470.8	88396.7	87317.7	86165.6	84983.2	84102.9	83724.6	81793.1	80831.2	79695.8	79056.7	77782.3
53	E5	Snp42DE	SYBR		58274.6	58669.2	59102.7	59103.4	59135.5	59951.4	60023.1	60252.1	60405.7	60452.8	60409.3	60963.5	60794.5	61055.8	61370.2	61669.5	62224.4	62620.3	63376.4	64140.7	64681.7	65052	65536.3	65283.9	65042.3	65251.8	65040.1	64888.2	64079.7	63287.2	62530.1	62188.2	61527.6	60932.9	60204.1	59493.3	59031.1	58289.4	57390.8	56756	56142.4	55556.7	54997.8	54289.9	53629.8
54	E6	Snp42DE	SYBR		124852	125518	126109	126599	126806	126844	127436	127913	127998	127899	127991	128058	127740	127757	127830	128394	128455	129011	128461	128586	127855	126973	126134	125531	123752	122737	121190	119455	118058	116535	115092	113416	112223	110542	109295	108024	106692	104950	103463	102213	100977	99300.3	97808.8	96653.6	95249.3
55	E7	Cry_1	SYBR		118093	118449	118548	118291	118445	118586	118324	118235	118008	117756	117482	117530	116948	117100	117259	117128	117134	116966	116941	116634	116074	114912	114353	113435	112334	111440	110202	109022	107522	106572	104771	103823	102763	101537	100343	99246.6	97959.1	96831.3	95794	94312.9	93542.5	92392.5	91234.4	90139.8	89033
56	E8	Cry_1	SYBR		121393	121474	121654	121822	121755	121743	122189	122074	122324	122354	122515	122676	122359	122785	122441	123007	122888	123219	123628	123143	122098	121720	120815	119773	118898	117475	116402	114810	113346	111982	110691	109456	107929	106548	105398	103932	102730	101049	99874.6	98723.3	97601.3	96354.6	95181	93530.5	92486.3
57	E9	Cry_2	SYBR		110619	110799	110590	110282	110260	109894	109774	109524	108923	108968	108130	107577	107269	106828	107035	106745	106455	106480	106824	106732	106640	106443	106294	105784	104744	103848	102513	101583	100148	98853.2	97451.2	96420.7	95229.8	94215.8	92906.5	91729.3	90639.8	89653	88384.1	87100.7	86171.7	84981.7	84024.8	82900	81756.8
58	E10	Cry_2	SYBR		95593.3	95919.2	95729.7	95808.5	95935.1	95748.5	95672.7	95234.9	95224.9	95005.6	94234.6	94604.2	94483.7	94468.9	94667.9	94378.9	94547.2	94583.8	95171	95852.5	96006	96352	96703.2	96226.3	95510.7	95340.4	94637.6	94566.7	93738.7	92447.9	91490.6	90105.9	89395.7	88198.2	87234.2	86248.3	85173.1	84141.6	83100.7	82371.7	81305.1	80293.9	78946.8	78029.9	77152.2
59	E11	Snp42DE	SYBR		73776.9	74694.1	74934.8	74914.9	75076	74939.7	74990.3	74981.7	74932.7	74499.2	74617.8	74264.1	74377.9	74213.1	74191.5	74266.2	74139.4	74453.9	74556.3	74985	75368.7	75447.6	75643.3	75331.2	75063.6	74442	74088.5	73514.5	73131.5	71912.5	71079.1	70230.1	69259.5	68333.2	67241.8	66414.9	65401.4	64551.4	63576	62813.3	62022.2	61010.5	60136.2	59146	58313.7
60	E12	Snp42DE	SYBR		80795.9	81258.5	81677.2	82029.8	82095.7	82331.8	82464.2	82122.5	82252.8	82704.2	82417.6	82295.6	82706.9	82176.4	81917.3	82079.2	82015.5	82193.8	82016.6	82245.5	82155.4	82268.7	82747	82941.8	83239.3	83505.5	83663.6	84124.8	83753.1	83173.6	83380.3	82478.6	81995	80796	80138.8	79321.3	78554.3	77452.2	76748.2	75521.1	74683.5	73861.3	72890.3	71846.2	71053.3
61	F1	EF1	SYBR		103486	104237	104295	104312	104288	103926	103769	103388	103153	102815	102584	102287	101946	101482	101402	100961	100626	100565	100192	100519	100467	100282	100651	100584	100683	100774	100667	100826	100396	99879.8	99023.4	98299	97604.4	96736.5	95955	94734.7	93579	92726	91577.2	90538.6	89450.5	88554	87427.1	86265.7	85424.7
62	F2	EF1	SYBR		116421	116719	117286	116897	116998	116636	116668	116379	116899	116154	116050	115603	115500	115696	115458	115382	114920	114723	115327	115717	115363	115903	115009	114191	114026	112814	111759	111025	110317	108829	107761	106177	105006	103983	102538	101053	99651.2	98940.4	97257.2	96418.9	95046	94048.8	92856.8	91549	90749.4
65	F5	Hsp70Bbb	SYBR		65999.9	66396.3	66658.7	66874	67500.9	66794.1	66853.8	66832.8	66797.5	67243.5	67411.4	66692	67447.9	67281.3	67620.3	67623.1	67881.6	68350.8	68670.9	68637.7	69510.1	69622.5	68933.8	69551.1	69286.1	68359.9	68517.8	67718.6	67418	67297	66477.2	65000.1	64539.3	63438.2	62820	62203.2	61280.4	60764.9	60723.2	59441.3	59169.2	58113.1	57144	56545	55830.1
66	F6	Hsp70Bbb	SYBR		75414.6	75575.2	75977.5	76117	76261	76275.5	76235.7	76321.7	76226.2	75918.7	75746.1	75632.7	75420.8	75327.4	75286	75342.6	75562.9	75756.8	75908.3	76195.9	76427.3	76466.7	76265.2	76209.4	75763.9	75233.6	74733.1	73976	73097.5	72214.4	71370.8	70354.2	69468.3	68689.6	67737	66935.8	66121.4	65160.8	64416.8	63554.1	62773.4	61817.9	61120.1	60327.5	59465.6
67	F7	EF1	SYBR		132747	133351	133700	134210	134732	135060	135492	135983	136196	136476	136952	137337	137630	138447	138808	139518	139586	139098	138820	138165	137119	136354	135267	134043	132667	131348	129947	128750	127421	125947	124315	123282	121916	120708	119395	118279	116720	115664	114231	112837	111744	110341	109339	108146	106905
68	F8	EF1	SYBR		97566.5	98007.6	98745.2	99072.5	99536.7	100139	100411	100660	101134	101447	102001	102260	102558	103363	103728	104478	104954	105652	105923	105608	104989	104577	103888	103404	102337	101081	100243	99280	98214.7	97226.1	96202.5	95285.9	94397	93307.8	92367.9	91342	90368	89319.9	88469.8	87290.4	86577.4	85534.9	84575.8	83335.6	82353.6
71	F11	Hsp70Bbb	SYBR		56215.4	56908.1	57215.5	57479.3	57940.4	58197.6	58733.1	58944.3	59271.1	59497.9	59908.6	59931	60484.3	61051.3	61484.9	62296.6	62609.3	63363.8	63982.5	64264.2	64169.1	63982.1	64318	64155.1	64192.2	63325.1	62694.8	62037	61599.6	60450.7	60043.4	59348	58589	58099.2	57229.1	56521.2	55941.2	55260	54377.8	53769.8	53176.4	52571.4	52118.8	51226.5	50463.6
72	F12	Hsp70Bbb	SYBR		72813.9	73483.9	73837.3	74193.2	74296.6	74404.4	73928.9	74105.8	74041.5	74531.3	74229.3	74192.9	74532.7	73959.3	73859.8	74072.5	73955.7	74336.2	74311.5	74493.7	74512.2	74829.9	75378.1	75716.2	76076.1	76597.7	77127.1	77560.3	77022	76623.5	76543.3	75989.6	75908.5	75091.8	74577.7	73888.9	73264.2	72249.5	71512.8	70468	69906.5	69208.3	68246.5	67415.9	66798.8
73	G1	EF1	SYBR		101643	101998	101979	101949	101813	101637	101642	101239	101088	100898	100550	100064	99734.4	99441	99032.2	98767.6	98422.7	98337.2	97925.4	97898.7	97549.2	97569.5	97713.1	97484.6	97812.7	97970.2	97881.6	98235.6	98366.9	97960.1	97519	96879.2	96392	95764.2	94952.1	94326.3	93597	92661.9	91435.5	90419.2	89443.6	88471.4	87286.2	86197.1	85157.2
74	G2	EF1	SYBR		107787	107581	107745	107644	107302	106887	106598	106589	105697	105454	104928	105026	104836	104227	104222	103630	103660	103775	103860	103294	104030	104305	104388	104377	104115	103769	103013	101982	101629	100923	99742.6	98653.2	97619.8	96589.1	95222.4	94293.8	93034.4	92131.2	91021.3	89955.6	88694.6	87563	86508.8	85550.8	84696.9
77	G5	Hsp70Bbb	SYBR		60468.4	60980.9	61216.2	61551.3	61512.1	62279.6	62700.4	62961.5	63156.5	62940.6	62993.9	63925.1	63612.8	63994.6	64283.9	64719.9	65226.8	65775.4	66236.4	67478.5	67543.8	68299.6	69382.7	68842.1	68923.5	69266	68752.7	68748.6	68336.7	67277.7	66677.2	66583.9	65769.7	65209.5	64517.4	63748.2	63173.9	62518.4	61304.6	61037.7	59899.2	59530.2	59191.9	58273.2	57687.7
78	G6	Hsp70Bbb	SYBR		113222	113900	113883	113970	114288	114339	114338	114371	114592	114652	114622	114621	114652	115162	115368	115705	116100	116504	116709	116550	115831	115058	114174	113474	112462	111507	110292	109045	107742	106271	105053	103964	102621	101192	100080	98800.9	97583.8	96511.9	95237.7	94004.4	92917	91691.2	90468.5	89189.8	88100
79	G7	EF1	SYBR		106395	106313	106696	106586	106932	106861	106911	106917	106941	107215	107576	106978	107186	107105	107072	106916	107377	107753	108464	108316	108917	109838	109048	108322	108001	107091	106325	105477	104494	103208	102187	101066	99674.2	98717.2	97609.2	96252.5	95462.8	93941.1	93314.6	92290.5	91040.6	89795.4	89040.5	87660.4	86705.4
80	G8	EF1	SYBR		97062.8	97753.9	98150.1	98231.9	98453.3	98785.4	98820.2	98815.2	98862	98919.4	99015.7	98813.8	98882.8	99261.1	99317.6	99671	99843	100291	100720	101316	101800	102415	102655	102567	102195	101869	101265	100628	100197	99312.5	98208.9	97032	96281.2	95136.5	94153.1	93023.8	92002.6	91046.9	90150.7	88952.3	87975.5	86743.8	85815.7	84877.3	83700
83	G11	Hsp70Bbb	SYBR		57309.1	57538.5	57789.2	58014.6	58208.8	58296.3	58515.6	58414.2	58675.4	58786.1	58541.6	58551.9	58681.4	58948.1	59134.3	59371.5	59384.5	59830.4	60214.2	60581.8	61144.2	61777.7	62451.7	62890.8	63348.9	63241.7	63349.4	63197.8	63031.6	62791.7	62840.3	62230.3	61421.5	60980.1	60225.3	59464.6	58791.6	57975.2	57272.5	56660.1	55946.3	55282.9	54807.4	53919.9	53233.9
[truncated: 72 more columns]

## Sheet: Melt Region Derivative Data
Block Type	96well
Chemistry	SYBR_GREEN
Experiment File Name	C:\Applied Biosystems\StepOne Software v2.3\experiments\31-05-24_CS_agn_different_primers_2024_2.eds
Experiment Run End Time	2008-04-04 09:01:34 AM MSD
Instrument Type	steponeplus
Passive Reference
Well	Well Location	Target	Reporter Dye	Zone	Reading 1	Reading 2	Reading 3	Reading 4	Reading 5	Reading 6	Reading 7	Reading 8	Reading 9	Reading 10	Reading 11	Reading 12	Reading 13	Reading 14	Reading 15	Reading 16	Reading 17	Reading 18	Reading 19	Reading 20	Reading 21	Reading 22	Reading 23	Reading 24	Reading 25	Reading 26	Reading 27	Reading 28	Reading 29	Reading 30	Reading 31	Reading 32	Reading 33	Reading 34	Reading 35	Reading 36	Reading 37	Reading 38	Reading 39	Reading 40	Reading 41	Reading 42	Reading 43	Reading 44	Reading 45
13	B1	prosalpha1	SYBR		589.202	544.173	503.03	486.644	514.131	594.482	721.368	871.371	1007.61	1088.2	1079.6	969.923	775.417	535.894	300.886	113.666	-0.569167	-36.5331	-0.540491	103.311	284.599	567.452	979.213	1533.68	2219.13	2996.67	3810.24	4602.18	5328.76	5968.89	6523.19	7005.21	7430.86	7811.61	8153.07	8456.39	8720.06	8941.48	9118.81	9252.5	9344.75	9398.53	9417.66	9408.83	9383.1
14	B2	prosalpha1	SYBR		-253.624	-313.573	-346.467	-337.901	-286.755	-204.493	-108.678	-16.3514	59.6496	110.036	127.21	104.956	40.2042	-63.1278	-189.719	-309.88	-379.419	-345.355	-157.912	214.267	771.744	1481.89	2287.44	3123.48	3934.9	4687.85	5370.8	5986.34	6538.44	7022.79	7425.21	7728.51	7923.15	8014.88	8025.27	7985.14	7924	7861.25	7803.22	7746.72	7686.91	7624.29	7567.7	7531.65	7531.43
17	B5	rpl32	SYBR		-1559.97	-1581.92	-1575.45	-1540.42	-1494.71	-1465.62	-1474.44	-1524.81	-1602.63	-1684.06	-1743.57	-1755.31	-1689.8	-1513	-1191.68	-702.995	-42.5611	772.393	1706.87	2715.72	3752.04	4772.51	5738.14	6613.45	7369.05	7989.79	8483.23	8879.25	9215.09	9513.38	9767.74	9946.89	10015.2	9956.84	9789.93	9564.53	9346.3	9193.24	9134.59	9161.52	9233.35	9297.9	9314.55	9269.16	9173.47
18	B6	rpl32	SYBR		-2159.28	-2175.19	-2165.21	-2128.57	-2076.62	-2028.89	-2006.36	-2025.87	-2095.17	-2207.94	-2337.78	-2434.21	-2425.95	-2235.66	-1803.52	-1108.36	-176.418	929.721	2134.76	3373.62	4601.21	5786.49	6899.3	7903.26	8760.21	9442.46	9943.21	10277.2	10472.6	10561.2	10571.7	10528.1	10450.1	10353.9	10251.3	10149.9	10053.3	9962.12	9875.17	9789.47	9700.68	9603.89	9495.4	9375.47	9250.84
19	B7	prosalpha1	SYBR		-122.419	-173.418	-218.423	-244.852	-243.719	-210.454	-144.989	-52.3829	55.0435	155.773	222.768	234.187	188.215	115.576	81.0358	172.37	479.404	1069.99	1969.84	3151.27	4533.83	5997.43	7408.02	8648.19	9642.28	10366.4	10840.5	11109.8	11226.8	11239	11184.7	11092.5	10982.5	10867.7	10755.2	10649	10551.8	10465.9	10391.1	10323.5	10255.9	10180.7	10093.9	9998.27	9905
20	B8	prosalpha1	SYBR		518.8	74.0013	-469.74	-1005.89	-1431.28	-1677.37	-1722.39	-1581.24	-1282.4	-845.434	-270.456	456.897	1350.25	2408.54	3611.54	4924.73	6307.77	7717.12	9102.21	10402.5	11553.5	12503.8	13230.8	13745.4	14080.7	14273.4	14351.9	14337.4	14252.7	14126.6	13989.2	13861.9	13750.9	13648	13538.5	13409.4	13256.3	13085.7	12913.5	12759.2	12635.5	12541	12460.4	12374	12272.8
23	B11	rpl32	SYBR		-540.912	-525.739	-461.343	-347.64	-198.296	-37.2829	107.634	210.878	252.333	217.625	97.0297	-115.669	-422.72	-819.934	-1292.63	-1811.14	-2327.95	-2777.81	-3083.92	-3171.54	-2987.67	-2518.75	-1797.42	-892.275	114.809	1151.56	2167.67	3132.71	4025.81	4825.62	5507.95	6051.22	6445	6695.5	6825.01	6865.6	6850.8	6809.02	6759.33	6710.68	6664.51	6619.48	6576.33	6539.98	6517.09
24	B12	rpl32	SYBR		-594.132	-560.594	-484.983	-373.881	-243.959	-117.801	-18.431	35.0523	30.5183	-36.4352	-163.501	-343.474	-565.45	-814.661	-1070.68	-1304.99	-1479.94	-1550.5	-1470.27	-1200.77	-721.693	-39.2083	810.265	1762.71	2737.55	3654.27	4450.08	5091.09	5573.77	5917.16	6151.56	6307.92	6411.29	6478.07	6516.97	6532.25	6526.79	6504.57	6471.23	6432.81	6394.27	6357.94	6323.09	6286.95	6246.36
25	C1	prosalpha1	SYBR		1172.87	1068.01	984.763	958.271	1010.71	1138.78	1311.06	1478.63	1594.9	1634.61	1600.73	1515.47	1401.09	1262.99	1085.3	842.171	518.947	131.636	-266.538	-596.354	-775.15	-738.841	-453.822	80.8345	836.94	1762.09	2786.82	3834.6	4833.52	5726.76	6478.25	7072.88	7512.75	7811.54	7990.36	8075.6	8097.51	8086.14	8063.97	8040.74	8014.04	7976.54	7924.1	7859.36	7790.88
26	C2	prosalpha1	SYBR		-147.981	-216.993	-232.651	-175.816	-51.5074	112.101	275.054	400.286	464.329	460.363	394.423	279.044	128.635	-39.4118	-198.453	-305.092	-297.389	-103.765	337.742	1054.9	2022.84	3163.39	4366.01	5522.76	6561.35	7458.6	8230.65	8907.19	9506.92	10027	10449.6	10758	10949.9	11041.9	11064.2	11049.8	11025.3	11004.8	10989.8	10972.5	10942.5	10893	10824.8	10748.2	10681.6
29	C5	rpl32	SYBR		-1545.51	-1591.75	-1589.34	-1523.03	-1397.13	-1236.64	-1080.53	-969.876	-934.628	-983.271	-1099.98	-1249.52	-1384.44	-1449.79	-1385.52	-1132.69	-649.549	67.8534	973.108	1978.12	2982.83	3912.05	4738.45	5478.78	6167.07	6821.2	7423.85	7928.74	8286.15	8471.55	8500.4	8422.09	8299.65	8186.84	8113.28	8081.13	8071.93	8058.53	8018.61	7944.42	7844.84	7739.29	7646.73	7576.92	7528.75
30	C6	rpl32	SYBR		-773.803	-825.488	-874.216	-906.253	-913.403	-896.264	-864.239	-832.132	-815.441	-823.157	-849.67	-866.651	-820.935	-642.804	-266.555	344.147	1178.04	2175.91	3249.81	4313.06	5305.39	6201.33	7000.99	7712.47	8338.14	8870.68	9296.76	9603.92	9786.86	9852.23	9820.14	9721.43	9590.55	9456.91	9337.62	9235.78	9142.81	9045.57	8934.24	8809.24	8682.71	8573.31	8496.53	8455.75	8439.94
31	C7	prosalpha1	SYBR		70.98	-107.887	-290.781	-433.384	-500.849	-476.265	-361.004	-170.332	69.1546	320.811	542.357	698.526	779.498	815.977	880.135	1068.36	1471.25	2141.96	3077.28	4218.56	5471.15	6733.2	7920.52	8978.58	9880.05	10614.3	11177.3	11568.9	11795.6	11876.3	11842.2	11732.1	11583.9	11427.1	11280.1	11150.9	11040.2	10945	10860.3	10781	10702.5	10622.7	10542.5	10467.3	10406.2
32	C8	prosalpha1	SYBR		-552.858	-1193.47	-1949.35	-2672.12	-3230.95	-3549.18	-3608.86	-3429.36	-3037.43	-2444.97	-1643.86	-617.481	639.088	2102.64	3719.62	5418.9	7129.19	8788.98	10344.2	11741.5	12928.8	13867.7	14548.4	14994.7	15253.4	15375.4	15402.3	15362.2	15275.8	15160.5	15031.7	14900	14768.8	14636.1	14497.6	14349.8	14191.4	14025	13857.9	13701.4	13566.2	13457.3	13370.8	13297.6	13231.9
35	C11	rpl32	SYBR		-2048.08	-1949.74	-1824.19	-1702.12	-1619.83	-1606.23	-1673.77	-1816.88	-2015.55	-2238.82	-2446.03	-2587.37	-2607.71	-2455.88	-2097.53	-1526.69	-769.153	125.607	1101.16	2108.99	3112.94	4083.26	4988.24	5792.84	6465.01	6985.11	7351.3	7578.77	7694.18	7727.68	7705.79	7646.72	7560.73	7454.1	7334.67	7215.11	7112	7041.16	7010.75	7016.3	7040.45	7058.8	7049	6998.67	6908.78
36	C12	rpl32	SYBR		1295.21	1272.16	1280.3	1330.45	1421.39	1537.37	1651.93	1736.9	1771.24	1746.81	1668.62	1549.47	1402.05	1231.5	1032.8	794.179	505.572	167.589	-203.059	-573.229	-896.685	-1119.96	-1191.11	-1071.09	-745.818	-233.701	416.585	1139.75	1873.67	2576.56	3233.04	3847.07	4427	4972.04	5467.59	5890.05	6218.13	6443.01	6573.76	6634.78	6656.96	6666.87	6678.47	6691.12	6694.2
37	D1	Cry_1	SYBR		1763.41	1524.28	1325.76	1233.71	1281.33	1454.69	1700.83	1953.03	2158.82	2296.66	2373.6	2408.61	2414.05	2386.01	2307.82	2162.45	1946.43	1678.13	1396.65	1151.18	986.496	932.22	1000.56	1191.49	1499.9	1919.25	2440.21	3046.7	3712.75	4403.51	5081.33	5712.91	6273.81	6748.17	7126.15	7403.27	7582.31	7674.89	7700.4	7682	7642.58	7601.87	7574.71	7570.58	7595.7
38	D2	Cry_1	SYBR		-854.662	-1044.09	-1234.62	-1381.19	-1454.03	-1447.18	-1376.59	-1270.94	-1159.11	-1057.77	-961.03	-836.25	-627.699	-269.865	292.614	1085	2091.02	3255.07	4496.87	5730.57	6880.49	7890.09	8725.02	9373.37	9843.96	10161.8	10360.6	10473.9	10529	10543	10523.2	10470.2	10382.3	10260.9	10114.1	9956.78	9806.53	9677.01	9573.96	9496.02	9439.2	9401.26	9383.38	9388.97	9422.83
39	D3	Cry_2	SYBR		3261.03	2866.54	2495.88	2252.24	2201.77	2352.06	2659.65	3055.01	3469.7	3851.45	4166.86	4397.83	4539.06	4600.8	4611.7	4617.72	4673.79	4829.63	5115.95	5536.22	6067.29	6668.7	7296.54	7914.86	8499.9	9036.03	9508.67	9901	10196.6	10386.1	10472.9	10473.5	10412.5	10315.2	10202.3	10088.3	9981.86	9887.92	9808.72	9744.81	9695.71	9660.72	9640	9634.59	9645.73
40	D4	Cry_2	SYBR		1083.96	803.406	513.462	297.693	223.145	313.682	543.135	850.328	1163.45	1423.5	1598.99	1692.85	1743.38	1816.71	1989.61	2326.58	2859.1	3577.16	4435.49	5371.49	6325.92	7257.17	8144.4	8979.24	9752.07	10442.2	11018.7	11451	11723.2	11842.6	11838	11750.1	11620.3	11481.4	11351.6	11232.8	11114	10980.4	10824.1	10651	10477.8	10321.9	10193.5	10093.9	10021.4
41	D5	Snp42DE	SYBR		2421.53	2083.69	1720.6	1434.67	1333.38	1487.75	1897.11	2480	3099.77	3613.02	3916.08	3967.43	3785.52	3433.49	3003.92	2607.68	2360.49	2363.93	2682.61	3326.45	4248.36	5363.21	6581.55	7838.82	9101.67	10345	11518.4	12535.1	13299.3	13758.5	13942	13953.6	13924.1	13951.5	14066.1	14231.8	14375.4	14425.7	14344.9	14141.1	13859.1	13555.5	13273.4	13030	12822.9
42	D6	Snp42DE	SYBR		-2185.75	-2484.34	-2749.12	-2907.45	-2922.22	-2800.98	-2584.32	-2325.32	-2072.43	-1858.8	-1695.37	-1563.75	-1411.36	-1153.77	-687.856	82.4237	1213.97	2696.82	4444.88	6313.55	8140.37	9791.33	11192.8	12335.6	13254.7	13996.9	14595.5	15061.7	15393.1	15590.3	15668.2	15657.3	15595.3	15515.1	15436.9	15366.9	15302	15236.1	15165.2	15087.9	15002.8	14906.5	14794.7	14665.2	14521.7
43	D7	Cry_1	SYBR		-2406.65	-2533.47	-2672.22	-2791.21	-2865.2	-2883.13	-2849.41	-2780.04	-2695.44	-2612.39	-2533.95	-2440.9	-2287.84	-2009.52	-1537.89	-826.381	128.801	1280.26	2540.68	3809.74	5005.05	6081.43	7031.17	7868.44	8608.83	9255.54	9797.71	10218.2	10505.2	10659.8	10697.9	10646.6	10537.6	10401.4	10262.3	10135.9	10029	9941.88	9871.39	9814.03	9767.78	9733.46	9715.56	9721.97	9763.55
44	D8	Cry_1	SYBR		-2660.97	-3017.59	-3390.47	-3692.35	-3862.52	-3885.77	-3787.97	-3614.99	-3407.02	-3180.22	-2920.22	-2587.24	-2128.05	-1492.04	-646.58	409.495	1638.79	2968.98	4308.58	5570.92	6694.8	7651.85	8439.6	9067.57	9548.24	9895.35	10127.2	10267.9	10343.9	10378.8	10388.3	10380.7	10359.9	10329	10291.4	10250.6	10209.4	10172.5	10147	10141.1	10158.2	10192.3	10228.6	10251.6	10256.8
45	D9	Cry_2	SYBR		321.361	286.613	284.165	329.675	430.529	581.097	760.626	934.894	1062.67	1105.6	1038.71	857.422	577.724	230.251	-147.132	-513.273	-822.711	-1024.14	-1064.11	-898.677	-507.955	94.9106	866.497	1746.81	2676.8	3609.46	4510.39	5350.66	6100.53	6731.12	7222.76	7573.24	7798.96	7927.25	7985.89	7995.2	7966.63	7906.65	7822.49	7725.79	7632.38	7558.55	7516.39	7510	7534.04
46	D10	Cry_2	SYBR		734.345	705.232	708.69	755.546	845.186	964.731	1092.77	1205.45	1281.57	1305.18	1266.17	1159.61	984.903	746.084	453.598	128.641	-192.523	-457.444	-603.372	-570.536	-318.783	158.289	829.165	1631.64	2491.11	3340.7	4134.82	4850.46	5479.11	6016.78	6459.1	6802.41	7048.17	7205.45	7289.73	7318.92	7309.12	7272.63	7217.62	7149.69	7072.19	6987.08	6895.94	6801.81	6710.46
47	D11	Snp42DE	SYBR		-1527.27	-1606.68	-1621.65	-1557.84	-1425.93	-1254.25	-1076.12	-921.214	-812.784	-768.052	-798.083	-906.236	-1085.88	-1317.42	-1565.61	-1778.6	-1891.98	-1839.7	-1568.95	-1054.65	-307.155	630.322	1693.95	2816.17	3938.98	5017.74	6017.51	6907.76	7662.16	8263.67	8710.04	9014	9198.07	9287.6	9306.65	9277.83	9223.13	9163.45	9115.28	9086.41	9073.25	9063.17	9041.19	8997.71	8933.34
48	D12	Snp42DE	SYBR		1242.44	463.238	-293.658	-820.985	-977.855	-737.082	-178.069	560.132	1334.49	2037.78	2612.37	3042.17	3332.36	3487.51	3498.65	3345.35	3010.32	2498.78	1851.68	1147.83	495	12.1455	-191.799	-39.4313	498.089	1394.08	2572.1	3926.06	5348.69	6757.9	8109.46	9389.92	10596.4	11715.8	12716.4	13556.1	14200.9	14642.5	14904.3	15033.1	15081.6	15090.8	15080.1	15049.1	14985.7
49	E1	Cry_1	SYBR		1171.35	977.625	807.096	706.387	699.132	780.076	923.199	1096.77	1275.03	1442.48	1590.41	1710.79	1791.68	1817.49	1773.84	1654.69	1468.09	1237.08	994.605	773.733	599.159	484.489	436.294	460.759	567.219	766.33	1064.81	1461.19	1944.78	2497.4	3096.65	3719.01	4341.26	4940.87	5495.52	5984.27	6390.25	6703.82	6924.1	7058.07	7118.49	7122.2	7089.09	7042.34	7007.79
50	E2	Cry_1	SYBR		2291.67	2071.03	1878.31	1767.1	1770.5	1893.73	2116.8	2401	2696.12	2949.87	3119.33	3181.53	3137.25	3005.57	2814.1	2591.07	2365.17	2169.36	2043.66	2030.56	2163.91	2457.03	2896.52	3445.79	4057.26	4687.01	5304.07	5890.87	6435.96	6926.46	7345.82	7677.45	7911.19	8047.15	8095.91	8075.37	8006.77	7910.06	7801.17	7690.7	7584.89	7487.23	7400.2	7326.1	7268.84
51	E3	Cry_2	SYBR		445.526	366.588	337.726	376.829	480.759	628.92	792.916	945.724	1065.75	1136.23	1143.69	1078.75	941.514	749.587	545.406	396.614	384.629	582.71	1030.96	1718.78	2584.77	3536.15	4479.97	5351.21	6124.46	6804.69	7405.54	7929.43	8362.14	8681.79	8875.13	8948.45	8927.27	8846.46	8739.22	8631.48	8541.38	8479.06	8444.67	8426.16	8403.32	8358.23	8286.24	8198.87	8116.88
53	E5	Snp42DE	SYBR		-2211.94	-2225.74	-2215.44	-2172.59	-2091.88	-1974.51	-1832.49	-1690.34	-1581.31	-1539.16	-1589.99	-1747.24	-2009.89	-2361.4	-2767.77	-3176.76	-3520.82	-3726.47	-3729.61	-3492.42	-3014.59	-2332.7	-1506.67	-599.678	337.04	1266.38	2156.48	2971.45	3672.37	4229.59	4636.31	4912.27	5094.39	5220.79	5318.06	5396.79	5454.77	5484.64	5482.03	5451.02	5404.13	5357.02	5321.23	5299.99	5289.62
54	E6	Snp42DE	SYBR		-1727.44	-2048.63	-2361.33	-2586.93	-2667.07	-2576.99	-2327.57	-1961.17	-1544.45	-1155.55	-863.879	-705.458	-663.088	-660.669	-578.765	-288.668	307.56	1247.56	2501.55	3988.39	5604.34	7249.09	8840.12	10312.9	11615.7	12707.7	13561.1	14167.9	14542.6	14719.6	14746.4	14675.8	14559.2	14440.4	14349.3	14296.9	14275.4	14265.3	14244.4	14195.2	14107.5	13977.1	13807	13607.4	13397.3
55	E7	Cry_1	SYBR		608.524	525.297	466.3	457.463	512.61	626.601	775.184	922.313	1031.28	1076.05	1049.98	969.497	872.537	811.718	843.647	1017.04	1361.89	1882.36	2554.64	3331.55	4154.24	4967.31	5731.04	6424.94	7041.74	7577.28	8022.95	8365.91	8595.69	8712.7	8733.11	8686.44	8606.53	8521.14	8445.14	8380.31	8320.64	8259.46	8194.61	8129.66	8071.71	8027.67	8001.35	7993.84	8006.66
56	E8	Cry_1	SYBR		-724.773	-732.511	-740.947	-750.396	-760.23	-767.148	-765.09	-748.509	-715.996	-673.2	-630.777	-597.43	-569.526	-521.943	-405.866	-158.454	277.15	928.805	1780.97	2777.83	3842.38	4900.89	5899.62	6807.02	7605.56	8282.38	8826.15	9231.06	9502.71	9660.1	9731.69	9747.21	9730.16	9693.56	9640.59	9568.63	9475.85	9366.5	9252.82	9150.02	9068.08	9005.82	8953.3	8902.21	8857.53
57	E9	Cry_2	SYBR		2066.18	2014.02	1993.9	2025.54	2121.51	2281.88	2490.3	2712.99	2902.04	3005.45	2981.51	2812.83	2513.77	2127.03	1713.12	1339.5	1073.56	978.714	1109.33	1502.31	2167.54	3080.35	4181.12	5381.92	6581.61	7683.72	8612.93	9325.02	9809.03	10083.9	10190.5	10180.9	10106.7	10008.9	9913.03	9830.02	9760.56	9699.89	9642.7	9586.44	9533.03	9486.86	9450.83	9422.75	9395.17
58	E10	Cry_2	SYBR		238.08	244.007	309.369	441.143	628.326	841.116	1036.5	1169.17	1204.08	1126.03	941.909	674.243	348.642	-15.8014	-406.193	-804.305	-1171.68	-1444.23	-1543.84	-1403.62	-994.757	-339.454	497.256	1432.92	2396.92	3346.88	4264.41	5136.31	5937.48	6629.45	7174.52	7554.1	7777.59	7877.45	7895.56	7871.15	7834.49	7806.13	7796.36	7804.6	7819.94	7826.8	7813.74	7781.22	7741.61
59	E11	Snp42DE	SYBR		-112.787	-239.477	-304.081	-276.375	-153.314	41.7725	269.11	484.758	650.094	737.569	732.851	633.879	447.462	186.544	-129.487	-470.681	-791.294	-1029.8	-1117.38	-994.665	-630.317	-32.9839	751.04	1652.9	2602.78	3546.69	4450.85	5294.79	6060.83	6728.78	7278.62	7697.44	7984.19	8150.03	8215.34	8206.46	8152.62	8083.06	8022.72	7987.81	7982.36	7998.53	8021.17	8034.5	8028.7
60	E12	Snp42DE	SYBR		-503.957	-784.375	-1032.74	-1181.18	-1197.09	-1091.06	-901.232	-668.628	-420.57	-171.405	66.1324	270.069	409.597	455.749	394.404	230.87	-15.5132	-322.443	-671.115	-1042.45	-1407.7	-1720.3	-1917.18	-1929.23	-1696.86	-1184.63	-390.998	649.353	1871.03	3189.01	4511.81	5754.96	6852.71	7767.56	8493.17	9048.52	9464.97	9773.48	9997.81	10155.4	10260.4	10324.4	10354.4	10352.1	10316.4
61	F1	EF1	SYBR		1320.79	1184.63	1091.26	1072.51	1135.32	1260.83	1415.99	1568.53	1696.91	1791.57	1849.99	1870.31	1847.81	1775.02	1645.07	1455.86	1214.18	937.081	650.197	383.168	165.142	22.1658	-22.9677	50.378	259.399	613.523	1107.58	1716.93	2398.67	3100.72	3775.18	4388.93	4925.98	5382.51	5759.17	6057.19	6278.82	6430.01	6521.13	6564.58	6571.44	6549.45	6503.9	6440.71	6369.08
62	F2	EF1	SYBR		592.499	523.924	488.15	498.236	554.29	646.471	760.586	880.525	987.841	1063.05	1090.54	1063.69	985.242	863.309	709.047	541.875	399.355	340.944	436.345	740.47	1268.24	1985.24	2819.41	3687.29	4520.55	5280.83	5958.72	6561.16	7095.91	7562.3	7951.22	8251.65	8457.66	8570.69	8599.23	8557.14	8462.48	8335.67	8195.53	8056.25	7926.11	7809.13	7706.77	7617.45	7534.42
65	F5	Hsp70Bbb	SYBR		-1268.32	-1271.15	-1191.93	-1033.85	-833.681	-646.716	-521.205	-479.242	-515.908	-613.47	-757.177	-941.081	-1162.65	-1413.58	-1673.23	-1907.15	-2069.93	-2111.64	-1987.88	-1671.68	-1163.04	-491.373	291.183	1124.26	1956.64	2759.44	3528.87	4274.77	5000.2	5683.02	6273.58	6712.23	6957.89	7010.26	6914.62	6747.3	6590.77	6507.98	6524.37	6623.71	6759.07	6875.9	6936.09	6932.32	6885.15
66	F6	Hsp70Bbb	SYBR		-65.7885	-243.611	-375.156	-408.318	-315.888	-105.297	184.902	497.093	768.734	944.782	986.712	878.675	630.051	274.766	-132.514	-523.204	-823.765	-966.1	-897.391	-588.164	-36.5934	731.926	1670.08	2717.4	3809	4882.28	5881.17	6759	7481.62	8031.09	8407.9	8630.36	8730.09	8744.53	8708.96	8650.74	8587.08	8526.16	8469.98	8417.24	8365.45	8311.72	8253.69	8190.8	8126.68
67	F7	EF1	SYBR		-2244.57	-2357.24	-2475.84	-2572	-2627.69	-2642.05	-2630.04	-2613.82	-2610.36	-2619.56	-2616.49	-2551.05	-2357.04	-1970.34	-1350.49	-496.935	547.463	1708.2	2900.31	4048.8	5100.41	6024.69	6808.49	7449.7	7953.44	8330.42	8595.17	8762.87	8847.63	8862.97	8825.13	8754.81	8675.22	8606.04	8557.44	8527.77	8505.76	8476.44	8428	8356.61	8267.65	8173.02	8085.88	8015.74	7966.11
68	F8	EF1	SYBR		-2949.47	-2980.39	-2982.88	-2947.81	-2879.89	-2796.55	-2721.52	-2676.67	-2675.89	-2721.87	-2804.7	-2899.98	-2967.03	-2950.43	-2787.95	-2425.44	-1834.92	-1027.97	-56.3164	1001.6	2062.61	3057.87	3941.74	4689.03	5289.17	5742.11	6057.73	6256.01	6364.19	6411.97	6426	6426.18	6424.02	6423.35	6423.06	6420.86	6416.62	6413.8	6418.22	6434.3	6460.72	6488.38	6502.85	6491.23	6449.41
71	F11	Hsp70Bbb	SYBR		-3916.21	-3877.69	-3793.94	-3672.13	-3528.6	-3384.46	-3263.19	-3189.76	-3188.63	-3277.88	-3460.21	-3715	-3996.19	-4238.39	-4369.59	-4326.68	-4069.87	-3591.77	-2917.22	-2092.19	-1166.16	-177.619	847.338	1884	2895.84	3832.03	4639.01	5278.35	5739.5	6040.39	6217.85	6313.86	6363.59	6389.27	6399.64	6394.31	6369.84	6325.88	6269.28	6214.04	6176.45	6167.16	6184.95	6216.9	6245.38
72	F12	Hsp70Bbb	SYBR		-490.323	-634.612	-721.34	-721.437	-640.729	-513.191	-378.227	-259.054	-156.879	-62.6352	25.4533	92.0916	109.375	50.9624	-94.6114	-320.069	-606.346	-933.563	-1287.25	-1654.47	-2013.78	-2325.9	-2533.25	-2569.97	-2380.3	-1938.7	-1263.63	-416.745	515.459	1449.21	2327.22	3126.07	3847.22	4499.56	5085.97	5598.94	6025.32	6355.34	6590.78	6747.22	6848.98	6919.34	6971.68	7007.29	7020.58
73	G1	EF1	SYBR		1484.9	1344.96	1213.13	1124.32	1102.19	1152.91	1266.29	1421.65	1593.91	1758	1891.69	1978.21	2008.32	1980.79	1900.55	1775.17	1611.4	1413.44	1183.89	927.152	653.431	381.748	140.323	-35.1379	-106.01	-37.8205	190.769	579.157	1100.73	1707.39	2342.82	2958.98	3527.98	4043.98	4515.34	4952.25	5357.21	5722.43	6034.34	6280.77	6456.09	6562.51	6608.65	6607.81	6576.62
74	G2	EF1	SYBR		1628.8	1612.93	1641.34	1721	1842.65	1981.83	2106.45	2187.23	2206.74	2163.1	2066.44	1929.34	1757.61	1547.81	1293.25	994.448	667.646	347.801	85.8079	-58.692	-29.1549	212.402	671.865	1317.29	2086.97	2907.75	3715.86	4469.55	5149.28	5748.45	6262.67	6685.09	7009.26	7235.29	7373.75	7444.69	7471.44	7472.68	7456.86	7422.6	7364.93	7283.32	7186.45	7090.17	7010.41
77	G5	Hsp70Bbb	SYBR		-2922.12	-2956.59	-2970.8	-2947.84	-2872.37	-2739.21	-2562.47	-2378.16	-2235.02	-2178	-2234.63	-2410.95	-2696.42	-3069.76	-3499.83	-3943.05	-4341.73	-4627.7	-4732.26	-4599.83	-4201.69	-3544.45	-2669.13	-1640.18	-530.211	592.494	1668.4	2647.28	3490.72	4179.3	4718.23	5134.74	5465.83	5742.6	5979.86	6175.15	6315.16	6386.61	6387.1	6331.9	6252.33	6184.89	6156.42	6174.22	6228.03
78	G6	Hsp70Bbb	SYBR		-1909.71	-1875.58	-1781.86	-1635.74	-1459.51	-1284.07	-1141.07	-1058.57	-1059.5	-1158.63	-1355.31	-1622.09	-1896.69	-2083.32	-2067.29	-1740.8	-1032.94	64.4982	1487.44	3113.13	4795.01	6405.02	7862.96	9141.1	10245.4	11189.9	11979	12607.1	13068.1	13367.4	13524.8	13569.8	13533.5	13443.9	13325	13198.7	13083.8	12993.5	12932.3	12896.1	12874.3	12855.5	12832.7	12808.1	12792.9
79	G7	EF1	SYBR		-561.025	-577.792	-582.915	-572.694	-548.281	-513.598	-471.195	-420.239	-359.754	-295.907	-247.824	-245.886	-320.917	-488.479	-735.445	-1015.05	-1252.87	-1362.06	-1264.23	-910.144	-295.116	536.978	1505.02	2514.21	3481.83	4354.14	5107.7	5739.21	6253.11	6654.06	6946.37	7136.96	7237.62	7265.02	7239.4	7182.18	7114.19	7052.58	7007.33	6978.72	6958	6932.04	6890.07	6828.7	6753.42
80	G8	EF1	SYBR		-1213.74	-1271.24	-1282.89	-1231.93	-1119.31	-963.687	-795.358	-648.108	-551.94	-528.575	-589.009	-733.129	-950.334	-1222	-1523.63	-1824.64	-2086.65	-2261.84	-2296.41	-2141.03	-1765.7	-1172.81	-400.323	487.912	1420.29	2336.47	3196.79	3980.61	4676.98	5276.54	5769.8	6151.31	6424.76	6604.57	6712.93	6774.79	6812.26	6840.51	6865.31	6883.95	6889.34	6875.82	6843.1	6797.24	6748.09
83	G11	Hsp70Bbb	SYBR		-1314.49	-1359.23	-1371.59	-1336.19	-1249.69	-1122.47	-976.412	-840.455	-745.586	-718.916	-777.354	-923.479	-1146.8	-1430.86	-1760.98	-2126.81	-2517.17	-2910.27	-3266.7	-3530.32	-3638.77	-3540.66	-3212.71	-2669.11	-1957.55	-1143.02	-286.207	572.201	1414.19	2234.34	3025.02	3767.05	4430.95	4986.49	5413.42	5707.46	5880.46	5956.44	5966.24	5941.6	5909.17	5886.01	5877.92	5881.92	5891.21
[truncated: 72 more columns]
