# Supplementary material for: Whole-Genome and Poly(A)+Transcriptome Analysis of the Drosophila Mutant agnts3 with Cognitive Dysfunctions
Source: Int J Mol Sci. 2024 Sep 13;25(18):9891. doi: 10.3390/ijms25189891 (PMC11432035; doi:10.3390/ijms25189891)
Supplement: Supplementary file 1 [file ijms-25-09891-s001.zip › Supplementary materials/Archive_S4_RT-PCR_data/Experiment_4.xls]

## Sheet: Sample Setup
Block Type	96well
Chemistry	SYBR_GREEN
Experiment File Name	C:\Applied Biosystems\StepOne Software v2.3\experiments\29-05-24_CS_agn_different_primers_2024.eds
Experiment Run End Time	2008-04-03 05:32:19 AM MSD
Instrument Type	steponeplus
Passive Reference
Well	Zone	Sample Name	Sample Color	Biogroup Name	Biogroup Color	Target Name	Target Color	Task	Reporter	Quencher	Comments
A1	1	cDNA	RGB(223,221,142)			prosalpha1	RGB(139,189,249)	UNKNOWN	SYBR	None
A2	1	cDNA	RGB(223,221,142)			prosalpha1	RGB(139,189,249)	UNKNOWN	SYBR	None
A3	2	cDNA	RGB(223,221,142)			prosalpha1	RGB(139,189,249)	UNKNOWN	SYBR	None
A4	2	cDNA	RGB(223,221,142)			Totc1	RGB(0,255,0)	UNKNOWN	SYBR	None
A5	3	cDNA	RGB(223,221,142)			Totc1	RGB(0,255,0)	UNKNOWN	SYBR	None
A6	3	cDNA	RGB(223,221,142)			Totc1	RGB(0,255,0)	UNKNOWN	SYBR	None
A7	4	cDNA	RGB(223,221,142)			Totc2	RGB(255,0,0)	UNKNOWN	SYBR	None
A8	4	cDNA	RGB(223,221,142)			Totc2	RGB(255,0,0)	UNKNOWN	SYBR	None
A9	5	cDNA	RGB(223,221,142)			Totc2	RGB(255,0,0)	UNKNOWN	SYBR	None
A10	5	cDNA	RGB(223,221,142)			Cry_1	RGB(153,51,102)	UNKNOWN	SYBR	None
A11	6	cDNA	RGB(223,221,142)			Cry_1	RGB(153,51,102)	UNKNOWN	SYBR	None
A12	6	cDNA	RGB(223,221,142)			Cry_1	RGB(153,51,102)	UNKNOWN	SYBR	None
B1	1	CS	RGB(255,0,0)			prosalpha1	RGB(139,189,249)	UNKNOWN	SYBR	None
B2	1	CS	RGB(255,0,0)			prosalpha1	RGB(139,189,249)	UNKNOWN	SYBR	None
B3	2	CS	RGB(255,0,0)			Totc1	RGB(0,255,0)	UNKNOWN	SYBR	None
B4	2	CS	RGB(255,0,0)			Totc1	RGB(0,255,0)	UNKNOWN	SYBR	None
B5	3	CS	RGB(255,0,0)			Totc2	RGB(255,0,0)	UNKNOWN	SYBR	None
B6	3	CS	RGB(255,0,0)			Totc2	RGB(255,0,0)	UNKNOWN	SYBR	None
B7	4	agn	RGB(132,193,241)			prosalpha1	RGB(139,189,249)	UNKNOWN	SYBR	None
B8	4	agn	RGB(132,193,241)			prosalpha1	RGB(139,189,249)	UNKNOWN	SYBR	None
B9	5	agn	RGB(132,193,241)			Totc1	RGB(0,255,0)	UNKNOWN	SYBR	None
B10	5	agn	RGB(132,193,241)			Totc1	RGB(0,255,0)	UNKNOWN	SYBR	None
B11	6	agn	RGB(132,193,241)			Totc2	RGB(255,0,0)	UNKNOWN	SYBR	None
B12	6	agn	RGB(132,193,241)			Totc2	RGB(255,0,0)	UNKNOWN	SYBR	None
C1	1	CS	RGB(255,0,0)			prosalpha1	RGB(139,189,249)	UNKNOWN	SYBR	None
C2	1	CS	RGB(255,0,0)			prosalpha1	RGB(139,189,249)	UNKNOWN	SYBR	None
C3	2	CS	RGB(255,0,0)			Totc1	RGB(0,255,0)	UNKNOWN	SYBR	None
C4	2	CS	RGB(255,0,0)			Totc1	RGB(0,255,0)	UNKNOWN	SYBR	None
C5	3	CS	RGB(255,0,0)			Totc2	RGB(255,0,0)	UNKNOWN	SYBR	None
C6	3	CS	RGB(255,0,0)			Totc2	RGB(255,0,0)	UNKNOWN	SYBR	None
C7	4	agn	RGB(132,193,241)			prosalpha1	RGB(139,189,249)	UNKNOWN	SYBR	None
C8	4	agn	RGB(132,193,241)			prosalpha1	RGB(139,189,249)	UNKNOWN	SYBR	None
C9	5	agn	RGB(132,193,241)			Totc1	RGB(0,255,0)	UNKNOWN	SYBR	None
C10	5	agn	RGB(132,193,241)			Totc1	RGB(0,255,0)	UNKNOWN	SYBR	None
C11	6	agn	RGB(132,193,241)			Totc2	RGB(255,0,0)	UNKNOWN	SYBR	None
C12	6	agn	RGB(132,193,241)			Totc2	RGB(255,0,0)	UNKNOWN	SYBR	None
D1	1	CS	RGB(255,0,0)			Cry_1	RGB(153,51,102)	UNKNOWN	SYBR	None
D2	1	CS	RGB(255,0,0)			Cry_1	RGB(153,51,102)	UNKNOWN	SYBR	None
D3	2	CS	RGB(255,0,0)			Cry_2	RGB(249,128,228)	UNKNOWN	SYBR	None
D4	2	CS	RGB(255,0,0)			Cry_2	RGB(249,128,228)	UNKNOWN	SYBR	None
D5	3	CS	RGB(255,0,0)			Snp42DE	RGB(255,204,0)	UNKNOWN	SYBR	None
D6	3	CS	RGB(255,0,0)			Snp42DE	RGB(255,204,0)	UNKNOWN	SYBR	None
D7	4	agn	RGB(132,193,241)			Cry_1	RGB(153,51,102)	UNKNOWN	SYBR	None
D8	4	agn	RGB(132,193,241)			Cry_1	RGB(153,51,102)	UNKNOWN	SYBR	None
D9	5	agn	RGB(132,193,241)			Cry_2	RGB(249,128,228)	UNKNOWN	SYBR	None
D10	5	agn	RGB(132,193,241)			Cry_2	RGB(249,128,228)	UNKNOWN	SYBR	None
D11	6	agn	RGB(132,193,241)			Snp42DE	RGB(255,204,0)	UNKNOWN	SYBR	None
D12	6	agn	RGB(132,193,241)			Snp42DE	RGB(255,204,0)	UNKNOWN	SYBR	None
E1	1	CS	RGB(255,0,0)			Cry_1	RGB(153,51,102)	UNKNOWN	SYBR	None
E2	1	CS	RGB(255,0,0)			Cry_1	RGB(153,51,102)	UNKNOWN	SYBR	None
E3	2	CS	RGB(255,0,0)			Cry_2	RGB(249,128,228)	UNKNOWN	SYBR	None
E4	2	CS	RGB(255,0,0)			Cry_2	RGB(249,128,228)	UNKNOWN	SYBR	None
E5	3	CS	RGB(255,0,0)			Snp42DE	RGB(255,204,0)	UNKNOWN	SYBR	None
E6	3	CS	RGB(255,0,0)			Snp42DE	RGB(255,204,0)	UNKNOWN	SYBR	None
E7	4	agn	RGB(132,193,241)			Cry_1	RGB(153,51,102)	UNKNOWN	SYBR	None
E8	4	agn	RGB(132,193,241)			Cry_1	RGB(153,51,102)	UNKNOWN	SYBR	None
E9	5	agn	RGB(132,193,241)			Cry_2	RGB(249,128,228)	UNKNOWN	SYBR	None
E10	5	agn	RGB(132,193,241)			Cry_2	RGB(249,128,228)	UNKNOWN	SYBR	None
E11	6	agn	RGB(132,193,241)			Snp42DE	RGB(255,204,0)	UNKNOWN	SYBR	None
E12	6	agn	RGB(132,193,241)			Snp42DE	RGB(255,204,0)	UNKNOWN	SYBR	None
F1	1	CS	RGB(255,0,0)			EF1	RGB(139,189,249)	UNKNOWN	SYBR	None
F2	1	CS	RGB(255,0,0)			EF1	RGB(139,189,249)	UNKNOWN	SYBR	None
F3	2	CS	RGB(255,0,0)			rpl32	RGB(208,243,98)	UNKNOWN	SYBR	None
F4	2	CS	RGB(255,0,0)			rpl32	RGB(208,243,98)	UNKNOWN	SYBR	None
F5	3	CS	RGB(255,0,0)			Hsp70Bbb	RGB(244,165,230)	UNKNOWN	SYBR	None
F6	3	CS	RGB(255,0,0)			Hsp70Bbb	RGB(244,165,230)	UNKNOWN	SYBR	None
F7	4	agn	RGB(132,193,241)			EF1	RGB(139,189,249)	UNKNOWN	SYBR	None
F8	4	agn	RGB(132,193,241)			EF1	RGB(139,189,249)	UNKNOWN	SYBR	None
F9	5	agn	RGB(132,193,241)			rpl32	RGB(208,243,98)	UNKNOWN	SYBR	None
F10	5	agn	RGB(132,193,241)			rpl32	RGB(208,243,98)	UNKNOWN	SYBR	None
F11	6	agn	RGB(132,193,241)			Hsp70Bbb	RGB(244,165,230)	UNKNOWN	SYBR	None
F12	6	agn	RGB(132,193,241)			Hsp70Bbb	RGB(244,165,230)	UNKNOWN	SYBR	None
G1	1	CS	RGB(255,0,0)			EF1	RGB(139,189,249)	UNKNOWN	SYBR	None
G2	1	CS	RGB(255,0,0)			EF1	RGB(139,189,249)	UNKNOWN	SYBR	None
G3	2	CS	RGB(255,0,0)			rpl32	RGB(208,243,98)	UNKNOWN	SYBR	None
G4	2	CS	RGB(255,0,0)			rpl32	RGB(208,243,98)	UNKNOWN	SYBR	None
G5	3	CS	RGB(255,0,0)			Hsp70Bbb	RGB(244,165,230)	UNKNOWN	SYBR	None
G6	3	CS	RGB(255,0,0)			Hsp70Bbb	RGB(244,165,230)	UNKNOWN	SYBR	None
G7	4	agn	RGB(132,193,241)			EF1	RGB(139,189,249)	UNKNOWN	SYBR	None
G8	4	agn	RGB(132,193,241)			EF1	RGB(139,189,249)	UNKNOWN	SYBR	None
G9	5	agn	RGB(132,193,241)			rpl32	RGB(208,243,98)	UNKNOWN	SYBR	None
G10	5	agn	RGB(132,193,241)			rpl32	RGB(208,243,98)	UNKNOWN	SYBR	None
G11	6	agn	RGB(132,193,241)			Hsp70Bbb	RGB(244,165,230)	UNKNOWN	SYBR	None
G12	6	agn	RGB(132,193,241)			Hsp70Bbb	RGB(244,165,230)	UNKNOWN	SYBR	None
H1	1	cDNA	RGB(223,221,142)			Cry_2	RGB(249,128,228)	UNKNOWN	SYBR	None
H2	1	cDNA	RGB(223,221,142)			Cry_2	RGB(249,128,228)	UNKNOWN	SYBR	None
H3	2	cDNA	RGB(223,221,142)			Cry_2	RGB(249,128,228)	UNKNOWN	SYBR	None
H4	2	cDNA	RGB(223,221,142)			Snp42DE	RGB(255,204,0)	UNKNOWN	SYBR	None
H5	3	cDNA	RGB(223,221,142)			Snp42DE	RGB(255,204,0)	UNKNOWN	SYBR	None
H6	3	cDNA	RGB(223,221,142)			Snp42DE	RGB(255,204,0)	UNKNOWN	SYBR	None
H7	4	cDNA	RGB(223,221,142)			EF1	RGB(139,189,249)	UNKNOWN	SYBR	None
H8	4	cDNA	RGB(223,221,142)			EF1	RGB(139,189,249)	UNKNOWN	SYBR	None
H9	5	cDNA	RGB(223,221,142)			EF1	RGB(139,189,249)	UNKNOWN	SYBR	None
H10	5	cDNA	RGB(223,221,142)			Hsp70Bbb	RGB(244,165,230)	UNKNOWN	SYBR	None
H11	6	cDNA	RGB(223,221,142)			Hsp70Bbb	RGB(244,165,230)	UNKNOWN	SYBR	None
H12	6	cDNA	RGB(223,221,142)			Hsp70Bbb	RGB(244,165,230)	UNKNOWN	SYBR	None

## Sheet: Results
Block Type	96well
Chemistry	SYBR_GREEN
Experiment File Name	C:\Applied Biosystems\StepOne Software v2.3\experiments\29-05-24_CS_agn_different_primers_2024.eds
Experiment Run End Time	2008-04-03 05:32:19 AM MSD
Instrument Type	steponeplus
Passive Reference
Well	Zone	Sample Name	Target Name	Task	Reporter	Quencher	RQ	RQ Min	RQ Max	Cт	Cт Mean	Cт SD	ΔCт	ΔCт Mean	ΔCт SE	HK Control ΔCт Mean	HK Control ΔCт SE	ΔΔCт	Automatic Ct Threshold	Ct Threshold	Automatic Baseline	Baseline Start	Baseline End	Efficiency	Tm1	Tm2	Tm3	Comments	HIGHSD	EXPFAIL	MTP
B1	1	CS	prosalpha1	UNKNOWN	SYBR	None	1	0.912989	1.0953	28.505	28.5637	0.0740639		0.26638	0.0569514			0	TRUE	7859.78	TRUE	3	16	1	79.935				N	N	N
B2	1	CS	prosalpha1	UNKNOWN	SYBR	None	1	0.912989	1.0953	28.6469	28.5637	0.0740639		0.26638	0.0569514			0	TRUE	7859.78	TRUE	3	19	1	79.7859				N	N	N
B7	4	agn	prosalpha1	UNKNOWN	SYBR	None	0.438526	0.354902	0.541854	28.9297	29.1064	0.127697		1.45565	0.134934			1.18927	TRUE	7859.78	TRUE	3	19	1	79.9393				N	N	N
B8	4	agn	prosalpha1	UNKNOWN	SYBR	None	0.438526	0.354902	0.541854	29.151	29.1064	0.127697		1.45565	0.134934			1.18927	TRUE	7859.78	TRUE	3	18	1	79.9393				N	N	N
C2	1	CS	prosalpha1	UNKNOWN	SYBR	None	1	0.912989	1.0953	28.5392	28.5637	0.0740639		0.26638	0.0569514			0	TRUE	7859.78	TRUE	3	18	1	79.7859				N	N	N
C7	4	agn	prosalpha1	UNKNOWN	SYBR	None	0.438526	0.354902	0.541854	29.2316	29.1064	0.127697		1.45565	0.134934			1.18927	TRUE	7859.78	TRUE	3	16	1	79.9393				N	N	N
C8	4	agn	prosalpha1	UNKNOWN	SYBR	None	0.438526	0.354902	0.541854	29.1135	29.1064	0.127697		1.45565	0.134934			1.18927	TRUE	7859.78	TRUE	3	19	1	79.9393				N	N	N
D1	1	CS	Cry_1	UNKNOWN	SYBR	None	1	0.786784	1.271	32.9167	32.6238	0.296471		4.32649	0.152934			0	TRUE	8886.59	TRUE	3	23	1	78.2955				N	N	N
D2	1	CS	Cry_1	UNKNOWN	SYBR	None	1	0.786784	1.271	32.8214	32.6238	0.296471		4.32649	0.152934			0	TRUE	8886.59	TRUE	3	24	1	78.4446				N	N	N
D3	2	CS	Cry_2	UNKNOWN	SYBR	None	1	0.738524	1.35405	32.8467	32.3815	0.379216		4.0842	0.193303			0	TRUE	8493.67	TRUE	3	22	1	83.2069				N	N	N
D4	2	CS	Cry_2	UNKNOWN	SYBR	None	1	0.738524	1.35405	32.5122	32.3815	0.379216		4.0842	0.193303			0	TRUE	8493.67	TRUE	3	25	1	83.0579				N	N	N
D5	3	CS	Snp42DE	UNKNOWN	SYBR	None	1	0.738698	1.35373	28.3483	28.3259	0.378911		0.0286027	0.193154			0	TRUE	345.09	TRUE	3	23	1	85.5975				N	N	N
D6	3	CS	Snp42DE	UNKNOWN	SYBR	None	1	0.738698	1.35373	28.8529	28.3259	0.378911		0.0286027	0.193154			0	TRUE	345.09	TRUE	3	24	1	85.7465	68.3118			N	N	Y
D7	4	agn	Cry_1	UNKNOWN	SYBR	None	4.87232	3.89521	6.09453	29.9033	29.6927	0.158052		2.04188	0.142743			-2.28461	TRUE	8886.59	TRUE	3	19	1	78.5983				N	N	N
D8	4	agn	Cry_1	UNKNOWN	SYBR	None	4.87232	3.89521	6.09453	29.5441	29.6927	0.158052		2.04188	0.142743			-2.28461	TRUE	8886.59	TRUE	3	20	1	78.5983				N	N	N
D9	5	agn	Cry_2	UNKNOWN	SYBR	None	3.57778	2.96209	4.32146	29.8909	29.8959	0.0387394		2.24513	0.120439			-1.83907	TRUE	8493.67	TRUE	3	18	1	83.3623				N	N	N
D10	5	agn	Cry_2	UNKNOWN	SYBR	None	3.57778	2.96209	4.32146	29.9102	29.8959	0.0387394		2.24513	0.120439			-1.83907	TRUE	8493.67	TRUE	3	20	1	83.3623				N	N	N
D11	6	agn	Snp42DE	UNKNOWN	SYBR	None	1.12832e-05	8.96049e-07	0.000142081	41.777	44.1149	2.73715		16.4641	1.58476			16.4355	TRUE	345.09	TRUE	3	38	1	85.4423	69.6487	62.7948		Y	N	Y
D12	6	agn	Snp42DE	UNKNOWN	SYBR	None	1.12832e-05	8.96049e-07	0.000142081	47.1257	44.1149	2.73715		16.4641	1.58476			16.4355	TRUE	345.09	TRUE	3	41	1	81.7174	69.6487	61.9009		Y	N	Y
E1	1	CS	Cry_1	UNKNOWN	SYBR	None	1	0.786784	1.271	32.475	32.6238	0.296471		4.32649	0.152934			0	TRUE	8886.59	TRUE	3	14	1	78.2955				N	N	N
E2	1	CS	Cry_1	UNKNOWN	SYBR	None	1	0.786784	1.271	32.2822	32.6238	0.296471		4.32649	0.152934			0	TRUE	8886.59	TRUE	3	21	1	78.4446				N	N	N
E3	2	CS	Cry_2	UNKNOWN	SYBR	None	1	0.738524	1.35405	32.1847	32.3815	0.379216		4.0842	0.193303			0	TRUE	8493.67	TRUE	3	22	1	83.2069				N	N	N
E4	2	CS	Cry_2	UNKNOWN	SYBR	None	1	0.738524	1.35405	31.9825	32.3815	0.379216		4.0842	0.193303			0	TRUE	8493.67	TRUE	3	22	1	83.2069				N	N	N
E5	3	CS	Snp42DE	UNKNOWN	SYBR	None	1	0.738698	1.35373	28.0796	28.3259	0.378911		0.0286027	0.193154			0	TRUE	345.09	TRUE	3	24	1	85.7465				N	N	N
E6	3	CS	Snp42DE	UNKNOWN	SYBR	None	1	0.738698	1.35373	28.0229	28.3259	0.378911		0.0286027	0.193154			0	TRUE	345.09	TRUE	3	22	1	85.7465				N	N	N
E7	4	agn	Cry_1	UNKNOWN	SYBR	None	4.87232	3.89521	6.09453	29.6044	29.6927	0.158052		2.04188	0.142743			-2.28461	TRUE	8886.59	TRUE	3	19	1	78.5983				N	N	N
E8	4	agn	Cry_1	UNKNOWN	SYBR	None	4.87232	3.89521	6.09453	29.719	29.6927	0.158052		2.04188	0.142743			-2.28461	TRUE	8886.59	TRUE	3	21	1	78.4493				N	N	N
E9	5	agn	Cry_2	UNKNOWN	SYBR	None	3.57778	2.96209	4.32146	29.8453	29.8959	0.0387394		2.24513	0.120439			-1.83907	TRUE	8493.67	TRUE	3	19	1	83.3623				N	N	N
E10	5	agn	Cry_2	UNKNOWN	SYBR	None	3.57778	2.96209	4.32146	29.9373	29.8959	0.0387394		2.24513	0.120439			-1.83907	TRUE	8493.67	TRUE	3	19	1	83.3623				N	N	N
E11	6	agn	Snp42DE	UNKNOWN	SYBR	None	1.12832e-05	8.96049e-07	0.000142081	43.4419	44.1149	2.73715		16.4641	1.58476			16.4355	TRUE	345.09	TRUE	3	38	1	81.8664	69.6487			Y	N	Y
E12	6	agn	Snp42DE	UNKNOWN	SYBR	None				Undetermined	44.1149	2.73715							TRUE	345.09	TRUE	3	49	1	61.7519	69.3507			N	Y	Y
F1	1	CS	EF1	UNKNOWN	SYBR	None				29.8995	30.0019	0.100023							TRUE	9585.52	TRUE	3	21	1	80.5311				N	N	N
F2	1	CS	EF1	UNKNOWN	SYBR	None				30.0921	30.0019	0.100023							TRUE	9585.52	TRUE	3	18	1	80.5311				N	N	N
F3	2	CS	rpl32	UNKNOWN	SYBR	None				26.0583	26.0245	0.0314073							TRUE	6867.27	TRUE	3	16	1	87.0813				N	N	N
F4	2	CS	rpl32	UNKNOWN	SYBR	None				26.019	26.0245	0.0314073							TRUE	6867.27	TRUE	3	17	1	87.0813				N	N	N
F5	3	CS	Hsp70Bbb	UNKNOWN	SYBR	None	1	0.918003	1.08932	30.6734	30.5848	0.0790468		2.28747	0.0545626			0	TRUE	8491.62	TRUE	3	21	1	85.5975				N	N	N
F6	3	CS	Hsp70Bbb	UNKNOWN	SYBR	None	1	0.918003	1.08932	30.5889	30.5848	0.0790468		2.28747	0.0545626			0	TRUE	8491.62	TRUE	3	21	1	85.5975	68.1628			N	N	Y
F7	4	agn	EF1	UNKNOWN	SYBR	None				28.5991	28.887	0.250082							TRUE	9585.52	TRUE	3	18	1	80.5353				N	N	N
F8	4	agn	EF1	UNKNOWN	SYBR	None				29.0507	28.887	0.250082							TRUE	9585.52	TRUE	3	19	1	80.6843				N	N	N
F9	5	agn	rpl32	UNKNOWN	SYBR	None				26.5196	26.7237	0.172208							TRUE	6867.27	TRUE	3	18	1	86.938				N	N	N
F10	5	agn	rpl32	UNKNOWN	SYBR	None				26.7995	26.7237	0.172208							TRUE	6867.27	TRUE	3	17	1	86.938				N	N	N
F11	6	agn	Hsp70Bbb	UNKNOWN	SYBR	None	1.14174	0.875989	1.48812	29.9594	29.747	0.200103		2.09624	0.165763			-0.191236	TRUE	8491.62	TRUE	3	18	1	85.5913				N	N	N
F12	6	agn	Hsp70Bbb	UNKNOWN	SYBR	None	1.14174	0.875989	1.48812	29.562	29.747	0.200103		2.09624	0.165763			-0.191236	TRUE	8491.62	TRUE	3	20	1	85.5913				N	N	N
G1	1	CS	EF1	UNKNOWN	SYBR	None				29.9328	30.0019	0.100023							TRUE	9585.52	TRUE	3	19	1	80.5311				N	N	N
G2	1	CS	EF1	UNKNOWN	SYBR	None				30.0833	30.0019	0.100023							TRUE	9585.52	TRUE	3	20	1	80.5311				N	N	N
G4	2	CS	rpl32	UNKNOWN	SYBR	None				25.9962	26.0245	0.0314073							TRUE	6867.27	TRUE	3	16	1	87.2303				N	N	N
G5	3	CS	Hsp70Bbb	UNKNOWN	SYBR	None	1	0.918003	1.08932	30.4811	30.5848	0.0790468		2.28747	0.0545626			0	TRUE	8491.62	TRUE	3	22	1	85.7465				N	N	N
G6	3	CS	Hsp70Bbb	UNKNOWN	SYBR	None	1	0.918003	1.08932	30.5957	30.5848	0.0790468		2.28747	0.0545626			0	TRUE	8491.62	TRUE	3	21	1	85.7465				N	N	N
G8	4	agn	EF1	UNKNOWN	SYBR	None				29.0111	28.887	0.250082							TRUE	9585.52	TRUE	3	19	1	80.6843				N	N	N
G9	5	agn	rpl32	UNKNOWN	SYBR	None				26.6586	26.7237	0.172208							TRUE	6867.27	TRUE	3	17	1	86.938				N	N	N
G10	5	agn	rpl32	UNKNOWN	SYBR	None				26.9169	26.7237	0.172208							TRUE	6867.27	TRUE	3	17	1	86.938				N	N	N
G11	6	agn	Hsp70Bbb	UNKNOWN	SYBR	None	1.14174	0.875989	1.48812	29.7197	29.747	0.200103		2.09624	0.165763			-0.191236	TRUE	8491.62	TRUE	3	20	1	85.5913				N	N	N
Analysis Type	Singleplex
Endogenous Control	EF1, rpl32
RQ Min/Max Confidence Level	95.0
Reference Sample	CS

## Sheet: Raw Data
Block Type	96well
Chemistry	SYBR_GREEN
Experiment File Name	C:\Applied Biosystems\StepOne Software v2.3\experiments\29-05-24_CS_agn_different_primers_2024.eds
Experiment Run End Time	2008-04-03 05:32:19 AM MSD
Instrument Type	steponeplus
Passive Reference
Well	Zone	Cycle	BLUE	GREEN	YELLOW	RED
A1	1	1	-530	-87.1016	88.1016	135.699
A2	1	1	-1861.5	-1059.9	-848.898	-676.5
A3	2	1	-2918.6	-1688	-1404.7	-1165.3
A4	2	1	-3950.1	-2420.6	-2225.1	-1942.2
A5	3	1	-1131.1	-573.898	-490.5	-425.301
A6	3	1	-2002.5	-1070.7	-968.898	-893.398
A7	4	1	-2620.5	-1528.7	-1371.5	-1224.7
A8	4	1	-1199.5	-490.801	-263.301	-141.898
A9	5	1	-2060.1	-1100.9	-879.801	-654.801
A10	5	1	-2659.5	-1557.2	-1419.6	-1262.3
A11	6	1	-2656.6	-1576	-1423.9	-1276.1
A12	6	1	-2004.3	-1120.5	-951.199	-829.602
B1	1	1	-2409.1	-1335	-1043.3	-772.301
B2	1	1	-3566.7	-2237.6	-2194.1	-2029.9
B3	2	1	-2750.5	-1606.2	-1392.8	-1126.8
B4	2	1	-2356.5	-1420.4	-1191.1	-940.301
B5	3	1	-1971	-1021.1	-768.301	-589.699
B6	3	1	-2296.1	-1340.3	-1106.5	-889.102
B7	4	1	-1917.5	-1123	-961.301	-793.801
B8	4	1	-2214.5	-1285.1	-1101.4	-885.699
B9	5	1	-3161.6	-1876.8	-1726	-1511.7
B10	5	1	-2117.1	-1257.1	-1095.1	-905.699
B11	6	1	-2048.1	-1188.4	-1027.7	-893
B12	6	1	-2479.3	-1432.2	-1308	-1157.2
C1	1	1	-2394.5	-1389.5	-1207.4	-1044.1
C2	1	1	-2840.3	-1693.1	-1505	-1325.6
C3	2	1	-3417.1	-1961.8	-1735.8	-1554.8
C4	2	1	-2000.7	-1156.3	-932.301	-780.398
C5	3	1	-1274	-545.301	-183.898	-33.3008
C6	3	1	-1783.9	-904.699	-610.398	-420
C7	4	1	-1893.6	-923.5	-674.301	-557.199
C8	4	1	-1431.7	-799.898	-606.699	-469.801
C9	5	1	-2102.1	-1163.3	-983	-806.199
C10	5	1	-1982.1	-1133.9	-965.199	-801.602
C11	6	1	-2168.3	-1259.7	-1075.2	-920.102
C12	6	1	-2398.1	-1386.3	-1216.9	-1066.5
D1	1	1	-3126.4	-1832.1	-1641.4	-1391.6
D2	1	1	-2440.4	-1456.7	-1314.5	-1122.5
D3	2	1	-1921.8	-1200.7	-1154.9	-1200.8
D4	2	1	-2098.3	-1135.4	-991.5	-924.699
D5	3	1	-2345.2	-1396.6	-1255.2	-1064.8
D6	3	1	-1899	-1119.2	-974.102	-848.102
D7	4	1	-1886	-1068.3	-908.199	-843.5
D8	4	1	-1514	-885.801	-756.301	-654.699
D9	5	1	-869.602	-88.5	146.301	-21.8008
D10	5	1	-1984.2	-1162.5	-1057	-966.301
D11	6	1	-1544.9	-911.199	-752.102	-618
D12	6	1	-1843.8	-1113.5	-998.199	-915.699
E1	1	1	-2994.8	-1772.2	-1575.8	-1294.1
E2	1	1	-2019.6	-1189.8	-1055.1	-921.898
E3	2	1	-2169.4	-1317	-1219.1	-1093.4
E4	2	1	-2497	-1503.9	-1447.4	-1366.4
E5	3	1	-1983	-1134.2	-968.102	-789.398
E6	3	1	-1142.8	-715.5	-617.301	-528.5
E7	4	1	-1610.7	-806.898	-630.699	-580.199
E8	4	1	-1672.6	-924	-760.602	-684.301
E9	5	1	-2343.2	-1371.1	-1274.1	-1147.8
E10	5	1	-2347.5	-1414.1	-1321.5	-1206.1
E11	6	1	-1770.9	-999.602	-849.102	-702.898
E12	6	1	-2729.1	-1672.5	-1551.5	-1328.1
F1	1	1	-2373.1	-1325.1	-1094.8	-869.898
F2	1	1	-2732	-1578.6	-1334.9	-1071
F3	2	1	-1097.9	-724.801	-821.199	-912.5
F4	2	1	-863.699	-505.5	-574.199	-657.5
F5	3	1	-923.801	-334.199	-206.801	-329
F6	3	1	-1977.4	-1151.9	-994.699	-862.102
F7	4	1	-1971.7	-1100.4	-981.398	-832.699
F8	4	1	-2135	-1218.4	-982.602	-741.102
F9	5	1	-1290.3	-732.898	-686.699	-677.398
F10	5	1	-1868.1	-1108.9	-1156.7	-1186.8
F11	6	1	-3434.2	-2111.8	-2114.5	-1944.1
F12	6	1	-2377.4	-1389.9	-1230	-1092.9
G1	1	1	-3716.8	-2180.9	-1961.4	-1663
G2	1	1	-2000.5	-1067.7	-946.398	-854.602
G3	2	1	-1286.5	-794.801	-815.398	-832.301
G4	2	1	-1126.8	-707	-755.898	-731.398
G5	3	1	-1717.1	-998.301	-832.398	-679.199
G6	3	1	-2764.3	-1700	-1622.4	-1486.1
G7	4	1	-1984.3	-1130	-932.199	-669.5
G8	4	1	-3171.5	-1896.3	-1716.9	-1527.4
G9	5	1	-1692.4	-964.199	-894	-864.602
G10	5	1	-2753.4	-1719.7	-1704.7	-1654.2
G11	6	1	-3910.9	-2430.5	-2368.6	-2260.6
G12	6	1	-3536.2	-2084.3	-2051.2	-2045.6
H1	1	1	-1101.1	-504.301	-347.398	-217.699
H2	1	1	-2675.1	-1559.5	-1418.2	-1231.9
H3	2	1	-2523	-1414.3	-1301.2	-1129.5
H4	2	1	-2881	-1640.4	-1421.4	-1216.1
H5	3	1	-3219.7	-1885.4	-1634.9	-1362.4
H6	3	1	-2339.9	-1286.7	-1040.7	-843.602
H7	4	1	-3384.1	-1935.5	-1810.4	-1691.7
H8	4	1	-3118.2	-1693.5	-1477.7	-1220.3
H9	5	1	-3694	-2154.7	-1954.1	-1692
H10	5	1	-2921.8	-1695.9	-1538.2	-1359.8
H11	6	1	-3795.3	-2297.8	-2166	-2039.1
H12	6	1	-1449.4	-453.102	-210.898	-199.699
A1	1	2	-370	-10.1016	170.102	198.699
A2	1	2	-1694.5	-948.898	-754.898	-583.5
A3	2	2	-2854.6	-1645	-1388.7	-1101.3
A4	2	2	-3913.1	-2413.6	-2194.1	-1894.2
A5	3	2	-945.102	-475.898	-376.5	-317.301
A6	3	2	-1921.5	-1045.7	-913.898	-832.398
A7	4	2	-2511.5	-1473.7	-1313.5	-1167.7
A8	4	2	-1062.5	-389.801	-167.301	-42.8984
A9	5	2	-1966.1	-1057.9	-824.801	-596.801
A10	5	2	-2481.5	-1430.2	-1306.6	-1164.3
A11	6	2	-2713.6	-1596	-1462.9	-1294.1
A12	6	2	-2136.3	-1197.5	-1057.2	-921.602
B1	1	2	-2375.1	-1313	-1036.3	-788.301
B2	1	2	-3716.7	-2325.6	-2258.1	-2095.9
B3	2	2	-2844.5	-1649.2	-1472.8	-1147.8
B4	2	2	-2454.5	-1463.4	-1236.1	-988.301
B5	3	2	-2123	-1101.1	-857.301	-662.699
B6	3	2	-2433.1	-1427.3	-1197.5	-979.102
B7	4	2	-2059.5	-1227	-1051.3	-858.801
B8	4	2	-2350.5	-1386.1	-1199.4	-954.699
B9	5	2	-3267.6	-1976.8	-1796	-1577.7
B10	5	2	-2283.1	-1337.1	-1184.1	-989.699
B11	6	2	-2181.1	-1271.4	-1121.7	-946
B12	6	2	-2535.3	-1499.2	-1352	-1204.2
C1	1	2	-2399.5	-1391.5	-1219.4	-1042.1
C2	1	2	-2928.3	-1730.1	-1548	-1336.6
C3	2	2	-3526.1	-2027.8	-1810.8	-1609.8
C4	2	2	-2091.7	-1211.3	-1009.3	-825.398
C5	3	2	-1390	-620.301	-280.898	-99.3008
C6	3	2	-1888.9	-973.699	-681.398	-469
C7	4	2	-2050.6	-1027.5	-770.301	-638.199
C8	4	2	-1562.7	-872.898	-706.699	-558.801
C9	5	2	-2243.1	-1254.3	-1045	-872.199
C10	5	2	-2107.1	-1204.9	-1037.2	-864.602
C11	6	2	-2322.3	-1375.7	-1191.2	-1008.1
C12	6	2	-2453.1	-1437.3	-1263.9	-1104.5
D1	1	2	-3139.4	-1839.1	-1651.4	-1425.6
D2	1	2	-2570.4	-1546.7	-1392.5	-1206.5
D3	2	2	-2100.8	-1321.7	-1292.9	-1303.8
D4	2	2	-2234.3	-1224.4	-1086.5	-999.699
D5	3	2	-2469.2	-1487.6	-1337.2	-1167.8
D6	3	2	-2042	-1233.2	-1067.1	-933.102
D7	4	2	-2019	-1168.3	-1012.2	-914.5
D8	4	2	-1641	-980.801	-842.301	-746.699
D9	5	2	-1044.6	-215.5	-24.6992	-138.801
D10	5	2	-2114.2	-1250.5	-1147	-1025.3
D11	6	2	-1672.9	-990.199	-821.102	-638
D12	6	2	-1889.8	-1162.5	-1072.2	-954.699
E1	1	2	-2960.8	-1794.2	-1564.8	-1295.1
E2	1	2	-2115.6	-1252.8	-1126.1	-992.898
E3	2	2	-2303.4	-1394	-1307.1	-1172.4
E4	2	2	-2637	-1590.9	-1545.4	-1440.4
E5	3	2	-2115	-1222.2	-1046.1	-858.398
E6	3	2	-1253.8	-771.5	-707.301	-602.5
E7	4	2	-1673.7	-848.898	-646.699	-598.199
E8	4	2	-1813.6	-1027	-872.602	-777.301
E9	5	2	-2496.2	-1507.1	-1386.1	-1247.8
E10	5	2	-2493.5	-1520.1	-1414.5	-1250.1
E11	6	2	-1893.9	-1081.6	-962.102	-771.898
E12	6	2	-2749.1	-1700.5	-1586.5	-1341.1
F1	1	2	-2420.1	-1354.1	-1155.8	-924.898
F2	1	2	-2830	-1638.6	-1405.9	-1130
F3	2	2	-1370.9	-876.801	-951.199	-1034.5
F4	2	2	-1048.7	-619.5	-666.199	-712.5
F5	3	2	-1052.8	-421.199	-308.801	-424
F6	3	2	-2150.4	-1261.9	-1104.7	-935.102
F7	4	2	-2018.7	-1132.4	-1009.4	-853.699
F8	4	2	-2317	-1329.4	-1087.6	-852.102
F9	5	2	-1468.3	-841.898	-817.699	-754.398
F10	5	2	-2058.1	-1223.9	-1281.7	-1267.8
F11	6	2	-3576.2	-2223.8	-2203.5	-2007.1
F12	6	2	-2402.4	-1415.9	-1261	-1129.9
G1	1	2	-3765.8	-2217.9	-2005.4	-1710
G2	1	2	-2031.5	-1091.7	-976.398	-858.602
G3	2	2	-1479.5	-925.801	-945.398	-918.301
G4	2	2	-1311.8	-834	-879.898	-836.398
G5	3	2	-1842.1	-1103.3	-921.398	-749.199
G6	3	2	-2901.3	-1792	-1703.4	-1578.1
G7	4	2	-1995.3	-1145	-939.199	-676.5
G8	4	2	-3291.5	-2003.3	-1836.9	-1593.4
G9	5	2	-1861.4	-1052.2	-1013	-942.602
G10	5	2	-2914.4	-1824.7	-1797.7	-1724.2
G11	6	2	-4052.9	-2502.5	-2462.6	-2333.6
G12	6	2	-3568.2	-2103.3	-2072.2	-2053.6
H1	1	2	-1159.1	-537.301	-389.398	-273.699
H2	1	2	-2746.1	-1576.5	-1433.2	-1261.9
H3	2	2	-2608	-1475.3	-1367.2	-1213.5
H4	2	2	-2942	-1688.4	-1471.4	-1239.1
H5	3	2	-3303.7	-1949.4	-1708.9	-1426.4
H6	3	2	-2377.9	-1331.7	-1077.7	-866.602
H7	4	2	-3404.1	-1945.5	-1842.4	-1722.7
H8	4	2	-3160.2	-1750.5	-1522.7	-1264.3
H9	5	2	-3759	-2213.7	-2017.1	-1758
H10	5	2	-3007.8	-1742.9	-1598.2	-1429.8
H11	6	2	-3884.3	-2351.8	-2216	-2082.1
H12	6	2	-1578.4	-544.102	-320.898	-279.699
A1	1	3	-252	57.8984	232.102	253.699
A2	1	3	-1618.5	-910.898	-708.898	-551.5
A3	2	3	-2804.6	-1632	-1362.7	-1097.3
A4	2	3	-3914.1	-2413.6	-2204.1	-1894.2
A5	3	3	-805.102	-406.898	-298.5	-259.301
A6	3	3	-1827.5	-975.699	-873.898	-786.398
A7	4	3	-2416.5	-1432.7	-1259.5	-1122.7
A8	4	3	-979.5	-376.801	-131.301	-15.8984
A9	5	3	-1889.1	-1024.9	-767.801	-577.801
A10	5	3	-2483.5	-1451.2	-1333.6	-1159.3
A11	6	3	-2720.6	-1625	-1490.9	-1317.1
A12	6	3	-2184.3	-1229.5	-1102.2	-964.602
B1	1	3	-2321.1	-1277	-1033.3	-777.301
B2	1	3	-3765.7	-2369.6	-2311.1	-2138.9
B3	2	3	-2865.5	-1656.2	-1465.8	-1174.8
B4	2	3	-2520.5	-1506.4	-1293.1	-1014.3
B5	3	3	-2151	-1136.1	-862.301	-673.699
B6	3	3	-2483.1	-1458.3	-1239.5	-1022.1
B7	4	3	-2101.5	-1264	-1115.3	-911.801
B8	4	3	-2356.5	-1409.1	-1218.4	-988.699
B9	5	3	-3324.6	-2011.8	-1861	-1609.7
B10	5	3	-2323.1	-1396.1	-1231.1	-1022.7
B11	6	3	-2228.1	-1307.4	-1152.7	-988
B12	6	3	-2577.3	-1543.2	-1406	-1252.2
C1	1	3	-2374.5	-1413.5	-1240.4	-1063.1
C2	1	3	-2967.3	-1764.1	-1568	-1365.6
C3	2	3	-3563.1	-2089.8	-1851.8	-1645.8
C4	2	3	-2114.7	-1222.3	-1019.3	-840.398
C5	3	3	-1415	-654.301	-320.898	-138.301
C6	3	3	-1935.9	-992.699	-695.398	-495
C7	4	3	-2090.6	-1060.5	-805.301	-672.199
C8	4	3	-1600.7	-921.898	-744.699	-561.801
C9	5	3	-2310.1	-1309.3	-1107	-916.199
C10	5	3	-2131.1	-1238.9	-1065.2	-878.602
C11	6	3	-2396.3	-1423.7	-1236.2	-1029.1
C12	6	3	-2500.1	-1472.3	-1300.9	-1134.5
D1	1	3	-3088.4	-1810.1	-1650.4	-1428.6
D2	1	3	-2653.4	-1614.7	-1452.5	-1258.5
D3	2	3	-2193.8	-1361.7	-1348.9	-1343.8
D4	2	3	-2263.3	-1271.4	-1115.5	-1017.7
D5	3	3	-2522.2	-1502.6	-1370.2	-1202.8
D6	3	3	-2088	-1240.2	-1101.1	-951.102
D7	4	3	-2091	-1195.3	-1032.2	-941.5
D8	4	3	-1713	-1018.8	-893.301	-779.699
D9	5	3	-1085.6	-254.5	-52.6992	-150.801
D10	5	3	-2162.2	-1304.5	-1171	-1074.3
D11	6	3	-1736.9	-1042.2	-872.102	-708
D12	6	3	-1909.8	-1169.5	-1090.2	-991.699
E1	1	3	-2935.8	-1758.2	-1554.8	-1290.1
E2	1	3	-2192.6	-1320.8	-1192.1	-1029.9
E3	2	3	-2328.4	-1417	-1334.1	-1192.4
E4	2	3	-2689	-1644.9	-1587.4	-1465.4
E5	3	3	-2124	-1227.2	-1063.1	-883.398
E6	3	3	-1243.8	-780.5	-684.301	-606.5
E7	4	3	-1674.7	-872.898	-683.699	-628.199
E8	4	3	-1887.6	-1069	-913.602	-811.301
E9	5	3	-2552.2	-1561.1	-1434.1	-1277.8
E10	5	3	-2554.5	-1552.1	-1480.5	-1288.1
E11	6	3	-1974.9	-1159.6	-1016.1	-837.898
E12	6	3	-2759.1	-1725.5	-1609.5	-1372.1
F1	1	3	-2430.1	-1366.1	-1153.8	-924.898
F2	1	3	-2868	-1675.6	-1429.9	-1138
F3	2	3	-1453.9	-931.801	-1012.2	-1081.5
F4	2	3	-1124.7	-672.5	-735.199	-779.5
F5	3	3	-1068.8	-452.199	-356.801	-452
F6	3	3	-2200.4	-1285.9	-1145.7	-967.102
F7	4	3	-2037.7	-1139.4	-1018.4	-851.699
F8	4	3	-2387	-1372.4	-1161.6	-864.102
F9	5	3	-1540.3	-881.898	-853.699	-812.398
F10	5	3	-2123.1	-1286.9	-1309.7	-1314.8
F11	6	3	-3633.2	-2272.8	-2264.5	-2056.1
F12	6	3	-2452.4	-1451.9	-1311	-1172.9
G1	1	3	-3778.8	-2251.9	-2039.4	-1732
G2	1	3	-2032.5	-1071.7	-968.398	-863.602
G3	2	3	-1522.5	-950.801	-988.398	-945.301
G4	2	3	-1362.8	-870	-925.898	-880.398
G5	3	3	-1904.1	-1121.3	-956.398	-789.199
G6	3	3	-2958.3	-1820	-1747.4	-1589.1
G7	4	3	-1966.3	-1136	-925.199	-664.5
G8	4	3	-3370.5	-2036.3	-1854.9	-1621.4
G9	5	3	-1954.4	-1139.2	-1065	-973.602
G10	5	3	-3017.4	-1896.7	-1877.7	-1765.2
G11	6	3	-4147.9	-2577.5	-2565.6	-2425.6
G12	6	3	-3584.2	-2106.3	-2089.2	-2053.6
H1	1	3	-1180.1	-574.301	-430.398	-292.699
H2	1	3	-2775.1	-1623.5	-1469.2	-1288.9
H3	2	3	-2653	-1539.3	-1416.2	-1257.5
H4	2	3	-2959	-1720.4	-1516.4	-1302.1
H5	3	3	-3356.7	-1985.4	-1757.9	-1437.4
H6	3	3	-2390.9	-1333.7	-1124.7	-892.602
H7	4	3	-3438.1	-1996.5	-1874.4	-1758.7
H8	4	3	-3200.2	-1782.5	-1564.7	-1289.3
H9	5	3	-3811	-2242.7	-2055.1	-1780
H10	5	3	-3034.8	-1775.9	-1637.2	-1453.8
H11	6	3	-3918.3	-2411.8	-2288	-2138.1
H12	6	3	-1546.4	-507.102	-277.898	-227.699
A1	1	4	-169	95.8984	274.102	332.699
A2	1	4	-1571.5	-907.898	-701.898	-536.5
A3	2	4	-2790.6	-1623	-1390.7	-1103.3
A4	2	4	-3876.1	-2395.6	-2237.1	-1878.2
A5	3	4	-737.102	-370.898	-278.5	-233.301
A6	3	4	-1804.5	-993.699	-880.898	-788.398
A7	4	4	-2381.5	-1423.7	-1259.5	-1112.7
A8	4	4	-940.5	-322.801	-108.301	11.1016
A9	5	4	-1862.1	-997.898	-781.801	-553.801
A10	5	4	-2500.5	-1450.2	-1317.6	-1169.3
A11	6	4	-2728.6	-1649	-1520.9	-1312.1
A12	6	4	-2217.3	-1281.5	-1125.2	-982.602
B1	1	4	-2303.1	-1284	-1026.3	-775.301
B2	1	4	-3810.7	-2402.6	-2351.1	-2156.9
B3	2	4	-2820.5	-1641.2	-1440.8	-1146.8
B4	2	4	-2547.5	-1534.4	-1302.1	-1030.3
B5	3	4	-2174	-1172.1	-912.301	-689.699
B6	3	4	-2527.1	-1481.3	-1256.5	-1042.1
B7	4	4	-2159.5	-1296	-1155.3	-931.801
B8	4	4	-2397.5	-1425.1	-1241.4	-1002.7
B9	5	4	-3385.6	-2062.8	-1901	-1645.7
B10	5	4	-2363.1	-1409.1	-1242.1	-1036.7
B11	6	4	-2257.1	-1330.4	-1189.7	-1023
B12	6	4	-2616.3	-1549.2	-1447	-1261.2
C1	1	4	-2378.5	-1400.5	-1257.4	-1073.1
C2	1	4	-2988.3	-1776.1	-1583	-1371.6
C3	2	4	-3615.1	-2125.8	-1879.8	-1695.8
C4	2	4	-2139.7	-1276.3	-1032.3	-856.398
C5	3	4	-1461	-676.301	-347.898	-163.301
C6	3	4	-1935.9	-1034.7	-727.398	-498
C7	4	4	-2107.6	-1083.5	-817.301	-685.199
C8	4	4	-1649.7	-956.898	-773.699	-592.801
C9	5	4	-2333.1	-1318.3	-1149	-934.199
C10	5	4	-2171.1	-1250.9	-1094.2	-876.602
C11	6	4	-2449.3	-1462.7	-1282.2	-1088.1
C12	6	4	-2382.1	-1434.3	-1275.9	-1099.5
D1	1	4	-3042.4	-1815.1	-1636.4	-1433.6
D2	1	4	-2714.4	-1646.7	-1508.5	-1285.5
D3	2	4	-2250.8	-1419.7	-1391.9	-1392.8
D4	2	4	-2336.3	-1320.4	-1173.5	-1046.7
D5	3	4	-2606.2	-1551.6	-1432.2	-1247.8
D6	3	4	-2128	-1298.2	-1155.1	-991.102
D7	4	4	-2140	-1238.3	-1090.2	-968.5
D8	4	4	-1747	-1052.8	-920.301	-819.699
D9	5	4	-1137.6	-305.5	-99.6992	-180.801
D10	5	4	-2206.2	-1336.5	-1211	-1102.3
D11	6	4	-1773.9	-1080.2	-926.102	-743
D12	6	4	-1917.8	-1170.5	-1111.2	-995.699
E1	1	4	-2890.8	-1760.2	-1553.8	-1271.1
E2	1	4	-2251.6	-1348.8	-1220.1	-1069.9
E3	2	4	-2414.4	-1456	-1370.1	-1213.4
E4	2	4	-2757	-1672.9	-1634.4	-1508.4
E5	3	4	-2185	-1302.2	-1116.1	-934.398
E6	3	4	-1340.8	-836.5	-748.301	-658.5
E7	4	4	-1688.7	-882.898	-708.699	-615.199
E8	4	4	-1944.6	-1087	-959.602	-847.301
E9	5	4	-2620.2	-1608.1	-1477.1	-1340.8
E10	5	4	-2585.5	-1602.1	-1508.5	-1330.1
E11	6	4	-2023.9	-1194.6	-1046.1	-849.898
E12	6	4	-2766.1	-1728.5	-1622.5	-1396.1
F1	1	4	-2435.1	-1398.1	-1188.8	-941.898
F2	1	4	-2899	-1707.6	-1476.9	-1185
F3	2	4	-1525.9	-989.801	-1070.2	-1109.5
F4	2	4	-1207.7	-744.5	-775.199	-804.5
F5	3	4	-1111.8	-480.199	-391.801	-477
F6	3	4	-2220.4	-1313.9	-1159.7	-1000.1
F7	4	4	-2053.7	-1162.4	-1039.4	-878.699
F8	4	4	-2427	-1418.4	-1180.6	-916.102
F9	5	4	-1568.3	-916.898	-876.699	-835.398
F10	5	4	-2166.1	-1323.9	-1343.7	-1323.8
F11	6	4	-3686.2	-2305.8	-2286.5	-2071.1
F12	6	4	-2452.4	-1449.9	-1319	-1185.9
G1	1	4	-3792.8	-2258.9	-2046.4	-1740
G2	1	4	-2039.5	-1078.7	-985.398	-890.602
G3	2	4	-1622.5	-1027.8	-1058.4	-1000.3
G4	2	4	-1457.8	-918	-957.898	-896.398
G5	3	4	-1970.1	-1172.3	-1008.4	-838.199
G6	3	4	-3012.3	-1884	-1795.4	-1639.1
G7	4	4	-1941.3	-1120	-913.199	-654.5
G8	4	4	-3400.5	-2089.3	-1895.9	-1654.4
G9	5	4	-1998.4	-1171.2	-1103	-1016.6
G10	5	4	-3052.4	-1911.7	-1906.7	-1806.2
G11	6	4	-4174.9	-2596.5	-2578.6	-2442.6
G12	6	4	-3596.2	-2125.3	-2093.2	-2062.6
H1	1	4	-1219.1	-599.301	-464.398	-315.699
H2	1	4	-2840.1	-1645.5	-1549.2	-1352.9
H3	2	4	-2716	-1592.3	-1452.2	-1285.5
H4	2	4	-3011	-1754.4	-1547.4	-1337.1
H5	3	4	-3402.7	-2024.4	-1803.9	-1487.4
H6	3	4	-2405.9	-1358.7	-1152.7	-906.602
H7	4	4	-3462.1	-2007.5	-1906.4	-1779.7
H8	4	4	-3253.2	-1811.5	-1604.7	-1308.3
H9	5	4	-3840	-2282.7	-2093.1	-1823
H10	5	4	-3083.8	-1804.9	-1673.2	-1503.8
H11	6	4	-3951.3	-2439.8	-2313	-2154.1
H12	6	4	-1487.4	-464.102	-213.898	-167.699
A1	1	5	-113	114.898	298.102	339.699
A2	1	5	-1516.5	-880.898	-686.898	-515.5
A3	2	5	-2787.6	-1632	-1373.7	-1111.3
A4	2	5	-3874.1	-2387.6	-2224.1	-1883.2
A5	3	5	-701.102	-335.898	-272.5	-215.301
A6	3	5	-1795.5	-1004.7	-890.898	-787.398
A7	4	5	-2382.5	-1400.7	-1251.5	-1119.7
A8	4	5	-872.5	-308.801	-83.3008	39.1016
A9	5	5	-1824.1	-974.898	-763.801	-538.801
A10	5	5	-2498.5	-1479.2	-1346.6	-1171.3
A11	6	5	-2725.6	-1644	-1523.9	-1330.1
A12	6	5	-2223.3	-1292.5	-1138.2	-995.602
B1	1	5	-2291.1	-1281	-1032.3	-782.301
B2	1	5	-3850.7	-2438.6	-2388.1	-2176.9
B3	2	5	-2791.5	-1643.2	-1436.8	-1140.8
B4	2	5	-2562.5	-1537.4	-1318.1	-1058.3
B5	3	5	-2176	-1168.1	-913.301	-678.699
B6	3	5	-2537.1	-1500.3	-1295.5	-1063.1
B7	4	5	-2167.5	-1299	-1144.3	-927.801
B8	4	5	-2388.5	-1430.1	-1233.4	-1020.7
B9	5	5	-3410.6	-2074.8	-1915	-1672.7
B10	5	5	-2388.1	-1442.1	-1257.1	-1047.7
B11	6	5	-2294.1	-1359.4	-1227.7	-1040
B12	6	5	-2632.3	-1568.2	-1469	-1287.2
C1	1	5	-2364.5	-1422.5	-1249.4	-1065.1
C2	1	5	-2985.3	-1781.1	-1592	-1377.6
C3	2	5	-3630.1	-2142.8	-1904.8	-1711.8
C4	2	5	-2125.7	-1273.3	-1050.3	-882.398
C5	3	5	-1483	-729.301	-387.898	-191.301
C6	3	5	-1968.9	-1034.7	-740.398	-520
C7	4	5	-2088.6	-1099.5	-812.301	-669.199
C8	4	5	-1685.7	-975.898	-811.699	-618.801
C9	5	5	-2375.1	-1346.3	-1171	-966.199
C10	5	5	-2206.1	-1290.9	-1136.2	-921.602
C11	6	5	-2492.3	-1498.7	-1327.2	-1106.1
C12	6	5	-2431.1	-1458.3	-1272.9	-1109.5
D1	1	5	-3041.4	-1805.1	-1657.4	-1437.6
D2	1	5	-2743.4	-1670.7	-1528.5	-1304.5
D3	2	5	-2273.8	-1435.7	-1407.9	-1408.8
D4	2	5	-2365.3	-1337.4	-1207.5	-1078.7
D5	3	5	-2609.2	-1572.6	-1464.2	-1240.8
D6	3	5	-2133	-1296.2	-1169.1	-1005.1
D7	4	5	-2125	-1251.3	-1098.2	-993.5
D8	4	5	-1760	-1094.8	-949.301	-823.699
D9	5	5	-1170.6	-323.5	-123.699	-207.801
D10	5	5	-2216.2	-1350.5	-1246	-1123.3
D11	6	5	-1827.9	-1097.2	-953.102	-771
D12	6	5	-1908.8	-1198.5	-1129.2	-1002.7
E1	1	5	-2861.8	-1721.2	-1546.8	-1273.1
E2	1	5	-2261.6	-1362.8	-1243.1	-1049.9
E3	2	5	-2389.4	-1459	-1368.1	-1214.4
E4	2	5	-2780	-1707.9	-1653.4	-1527.4
E5	3	5	-2196	-1295.2	-1119.1	-938.398
E6	3	5	-1327.8	-840.5	-761.301	-654.5
E7	4	5	-1702.7	-892.898	-732.699	-630.199
E8	4	5	-1952.6	-1118	-974.602	-856.301
E9	5	5	-2645.2	-1635.1	-1514.1	-1353.8
E10	5	5	-2625.5	-1599.1	-1512.5	-1349.1
E11	6	5	-2058.9	-1215.6	-1072.1	-877.898
E12	6	5	-2800.1	-1752.5	-1622.5	-1388.1
F1	1	5	-2446.1	-1385.1	-1182.8	-966.898
F2	1	5	-2888	-1717.6	-1480.9	-1196
F3	2	5	-1562.9	-1015.8	-1113.2	-1137.5
F4	2	5	-1222.7	-743.5	-796.199	-823.5
F5	3	5	-1118.8	-492.199	-401.801	-470
F6	3	5	-2236.4	-1346.9	-1202.7	-1037.1
F7	4	5	-2045.7	-1171.4	-1055.4	-896.699
F8	4	5	-2468	-1454.4	-1209.6	-930.102
F9	5	5	-1613.3	-943.898	-901.699	-841.398
F10	5	5	-2202.1	-1350.9	-1386.7	-1363.8
F11	6	5	-3716.2	-2322.8	-2304.5	-2081.1
F12	6	5	-2457.4	-1448.9	-1347	-1196.9
G1	1	5	-3831.8	-2288.9	-2087.4	-1756
G2	1	5	-2015.5	-1084.7	-994.398	-878.602
G3	2	5	-1665.5	-1046.8	-1076.4	-1025.3
G4	2	5	-1474.8	-929	-980.898	-927.398
G5	3	5	-1971.1	-1171.3	-1028.4	-846.199
G6	3	5	-3082.3	-1918	-1818.4	-1664.1
G7	4	5	-1922.3	-1101	-903.199	-631.5
G8	4	5	-3445.5	-2100.3	-1916.9	-1668.4
G9	5	5	-2030.4	-1177.2	-1127	-1024.6
G10	5	5	-3109.4	-1934.7	-1938.7	-1833.2
G11	6	5	-4200.9	-2626.5	-2606.6	-2458.6
G12	6	5	-3602.2	-2119.3	-2102.2	-2049.6
H1	1	5	-1237.1	-603.301	-494.398	-341.699
H2	1	5	-2864.1	-1686.5	-1558.2	-1357.9
H3	2	5	-2737	-1608.3	-1483.2	-1312.5
H4	2	5	-3022	-1780.4	-1567.4	-1335.1
H5	3	5	-3415.7	-2015.4	-1830.9	-1502.4
H6	3	5	-2425.9	-1377.7	-1162.7	-924.602
H7	4	5	-3500.1	-2010.5	-1943.4	-1805.7
H8	4	5	-3277.2	-1843.5	-1605.7	-1329.3
H9	5	5	-3843	-2295.7	-2126.1	-1829
H10	5	5	-3101.8	-1820.9	-1681.2	-1475.8
H11	6	5	-3989.3	-2439.8	-2341	-2177.1
H12	6	5	-1547.4	-530.102	-256.898	-221.699
A1	1	6	-66	133.898	311.102	345.699
A2	1	6	-1528.5	-894.898	-688.898	-524.5
A3	2	6	-2784.6	-1627	-1385.7	-1100.3
A4	2	6	-3879.1	-2426.6	-2237.1	-1905.2
A5	3	6	-659.102	-334.898	-276.5	-199.301
A6	3	6	-1800.5	-1004.7	-900.898	-813.398
A7	4	6	-2365.5	-1420.7	-1262.5	-1109.7
A8	4	6	-879.5	-300.801	-80.3008	52.1016
A9	5	6	-1817.1	-986.898	-789.801	-545.801
A10	5	6	-2510.5	-1492.2	-1376.6	-1190.3
A11	6	6	-2748.6	-1672	-1556.9	-1353.1
A12	6	6	-2237.3	-1322.5	-1176.2	-1008.6
B1	1	6	-2252.1	-1262	-1018.3	-765.301
B2	1	6	-3871.7	-2443.6	-2410.1	-2191.9
B3	2	6	-2765.5	-1607.2	-1444.8	-1144.8
B4	2	6	-2573.5	-1563.4	-1362.1	-1089.3
B5	3	6	-2190	-1201.1	-945.301	-703.699
B6	3	6	-2563.1	-1513.3	-1305.5	-1056.1
B7	4	6	-2194.5	-1349	-1187.3	-960.801
B8	4	6	-2422.5	-1437.1	-1260.4	-1032.7
B9	5	6	-3429.6	-2104.8	-1946	-1680.7
B10	5	6	-2385.1	-1432.1	-1297.1	-1065.7
B11	6	6	-2330.1	-1384.4	-1229.7	-1044
B12	6	6	-2594.3	-1572.2	-1458	-1269.2
C1	1	6	-2369.5	-1416.5	-1274.4	-1071.1
C2	1	6	-3027.3	-1802.1	-1616	-1407.6
C3	2	6	-3636.1	-2145.8	-1929.8	-1747.8
C4	2	6	-2156.7	-1282.3	-1082.3	-885.398
C5	3	6	-1530	-761.301	-419.898	-232.301
C6	3	6	-1972.9	-1051.7	-758.398	-520
C7	4	6	-2113.6	-1083.5	-855.301	-685.199
C8	4	6	-1709.7	-1019.9	-841.699	-656.801
C9	5	6	-2403.1	-1383.3	-1184	-987.199
C10	5	6	-2234.1	-1299.9	-1137.2	-931.602
C11	6	6	-2516.3	-1512.7	-1334.2	-1138.1
C12	6	6	-2426.1	-1470.3	-1306.9	-1138.5
D1	1	6	-3000.4	-1787.1	-1642.4	-1417.6
D2	1	6	-2763.4	-1698.7	-1582.5	-1328.5
D3	2	6	-2302.8	-1454.7	-1438.9	-1426.8
D4	2	6	-2380.3	-1353.4	-1215.5	-1100.7
D5	3	6	-2637.2	-1623.6	-1496.2	-1268.8
D6	3	6	-2154	-1317.2	-1172.1	-1025.1
D7	4	6	-2174	-1276.3	-1136.2	-1009.5
D8	4	6	-1811	-1122.8	-992.301	-864.699
D9	5	6	-1171.6	-359.5	-157.699	-219.801
D10	5	6	-2287.2	-1387.5	-1287	-1139.3
D11	6	6	-1853.9	-1112.2	-987.102	-794
D12	6	6	-1944.8	-1202.5	-1146.2	-1015.7
E1	1	6	-2805.8	-1716.2	-1535.8	-1259.1
E2	1	6	-2277.6	-1391.8	-1264.1	-1106.9
E3	2	6	-2407.4	-1470	-1405.1	-1236.4
E4	2	6	-2816	-1737.9	-1694.4	-1540.4
E5	3	6	-2223	-1312.2	-1173.1	-973.398
E6	3	6	-1368.8	-846.5	-796.301	-659.5
E7	4	6	-1728.7	-915.898	-739.699	-658.199
E8	4	6	-1991.6	-1141	-1016.6	-872.301
E9	5	6	-2681.2	-1672.1	-1538.1	-1371.8
E10	5	6	-2646.5	-1624.1	-1542.5	-1373.1
E11	6	6	-2071.9	-1256.6	-1103.1	-912.898
E12	6	6	-2806.1	-1757.5	-1660.5	-1397.1
F1	1	6	-2443.1	-1386.1	-1209.8	-975.898
F2	1	6	-2921	-1727.6	-1510.9	-1207
F3	2	6	-1630.9	-1051.8	-1138.2	-1163.5
F4	2	6	-1266.7	-794.5	-855.199	-870.5
F5	3	6	-1148.8	-516.199	-418.801	-498
F6	3	6	-2272.4	-1378.9	-1218.7	-1041.1
F7	4	6	-2068.7	-1193.4	-1079.4	-909.699
F8	4	6	-2488	-1466.4	-1250.6	-951.102
F9	5	6	-1610.3	-957.898	-909.699	-846.398
F10	5	6	-2213.1	-1356.9	-1396.7	-1370.8
F11	6	6	-3750.2	-2340.8	-2312.5	-2113.1
F12	6	6	-2464.4	-1483.9	-1367	-1199.9
G1	1	6	-3838.8	-2296.9	-2084.4	-1780
G2	1	6	-2044.5	-1098.7	-1000.4	-898.602
G3	2	6	-1689.5	-1079.8	-1106.4	-1052.3
G4	2	6	-1494.8	-954	-1027.9	-950.398
G5	3	6	-1991.1	-1191.3	-1055.4	-861.199
G6	3	6	-3091.3	-1934	-1878.4	-1696.1
G7	4	6	-1882.3	-1075	-897.199	-617.5
G8	4	6	-3476.5	-2110.3	-1937.9	-1681.4
G9	5	6	-2067.4	-1211.2	-1174	-1065.6
G10	5	6	-3132.4	-1962.7	-1955.7	-1830.2
G11	6	6	-4237.9	-2651.5	-2618.6	-2474.6
G12	6	6	-3613.2	-2152.3	-2106.2	-2071.6
H1	1	6	-1238.1	-633.301	-512.398	-364.699
H2	1	6	-2879.1	-1699.5	-1595.2	-1387.9
H3	2	6	-2768	-1636.3	-1522.2	-1338.5
H4	2	6	-3051	-1812.4	-1611.4	-1362.1
H5	3	6	-3449.7	-2065.4	-1855.9	-1512.4
H6	3	6	-2453.9	-1383.7	-1172.7	-928.602
H7	4	6	-3524.1	-2039.5	-1963.4	-1805.7
H8	4	6	-3286.2	-1849.5	-1633.7	-1349.3
H9	5	6	-3862	-2316.7	-2138.1	-1844
H10	5	6	-3086.8	-1855.9	-1702.2	-1490.8
H11	6	6	-3996.3	-2459.8	-2353	-2183.1
H12	6	6	-1606.4	-569.102	-314.898	-268.699
A1	1	7	-43	148.898	311.102	364.699
A2	1	7	-1521.5	-908.898	-724.898	-541.5
A3	2	7	-2774.6	-1650	-1388.7	-1106.3
A4	2	7	-3897.1	-2427.6	-2244.1	-1912.2
A5	3	7	-647.102	-317.898	-267.5	-185.301
A6	3	7	-1823.5	-990.699	-919.898	-825.398
A7	4	7	-2382.5	-1444.7	-1276.5	-1132.7
A8	4	7	-874.5	-300.801	-80.3008	64.1016
A9	5	7	-1795.1	-978.898	-762.801	-553.801
A10	5	7	-2549.5	-1504.2	-1369.6	-1210.3
A11	6	7	-2756.6	-1685	-1566.9	-1374.1
A12	6	7	-2276.3	-1332.5	-1201.2	-1047.6
B1	1	7	-2252.1	-1277	-1032.3	-758.301
B2	1	7	-3883.7	-2483.6	-2436.1	-2216.9
B3	2	7	-2779.5	-1621.2	-1436.8	-1145.8
B4	2	7	-2608.5	-1573.4	-1356.1	-1091.3
B5	3	7	-2189	-1181.1	-940.301	-701.699
B6	3	7	-2561.1	-1528.3	-1323.5	-1069.1
B7	4	7	-2193.5	-1341	-1200.3	-990.801
B8	4	7	-2445.5	-1458.1	-1267.4	-1050.7
B9	5	7	-3465.6	-2121.8	-1978	-1695.7
B10	5	7	-2424.1	-1471.1	-1321.1	-1089.7
B11	6	7	-2366.1	-1429.4	-1273.7	-1072
B12	6	7	-2561.3	-1558.2	-1437	-1256.2
C1	1	7	-2357.5	-1409.5	-1265.4	-1082.1
C2	1	7	-2988.3	-1812.1	-1614	-1396.6
C3	2	7	-3685.1	-2186.8	-1970.8	-1718.8
C4	2	7	-2183.7	-1284.3	-1113.3	-920.398
C5	3	7	-1548	-778.301	-427.898	-240.301
C6	3	7	-1977.9	-1053.7	-782.398	-551
C7	4	7	-2102.6	-1078.5	-832.301	-653.199
C8	4	7	-1719.7	-1026.9	-857.699	-671.801
C9	5	7	-2425.1	-1411.3	-1225	-1008.2
C10	5	7	-2267.1	-1330.9	-1164.2	-960.602
C11	6	7	-2559.3	-1530.7	-1376.2	-1140.1
C12	6	7	-2470.1	-1494.3	-1331.9	-1154.5
D1	1	7	-3006.4	-1823.1	-1655.4	-1439.6
D2	1	7	-2784.4	-1697.7	-1564.5	-1331.5
D3	2	7	-2330.8	-1478.7	-1469.9	-1431.8
D4	2	7	-2418.3	-1393.4	-1244.5	-1135.7
D5	3	7	-2652.2	-1624.6	-1514.2	-1284.8
D6	3	7	-2160	-1325.2	-1204.1	-1044.1
D7	4	7	-2185	-1294.3	-1155.2	-1040.5
D8	4	7	-1823	-1144.8	-1003.3	-864.699
D9	5	7	-1214.6	-353.5	-186.699	-210.801
D10	5	7	-2294.2	-1414.5	-1294	-1162.3
D11	6	7	-1886.9	-1127.2	-1005.1	-821
D12	6	7	-1955.8	-1243.5	-1162.2	-1042.7
E1	1	7	-2793.8	-1720.2	-1516.8	-1250.1
E2	1	7	-2280.6	-1408.8	-1281.1	-1101.9
E3	2	7	-2433.4	-1489	-1413.1	-1242.4
E4	2	7	-2829	-1751.9	-1720.4	-1548.4
E5	3	7	-2198	-1316.2	-1167.1	-956.398
E6	3	7	-1376.8	-885.5	-823.301	-690.5
E7	4	7	-1751.7	-944.898	-754.699	-670.199
E8	4	7	-2008.6	-1185	-1027.6	-920.301
E9	5	7	-2708.2	-1665.1	-1551.1	-1393.8
E10	5	7	-2683.5	-1678.1	-1582.5	-1403.1
E11	6	7	-2121.9	-1285.6	-1112.1	-923.898
E12	6	7	-2823.1	-1782.5	-1677.5	-1434.1
F1	1	7	-2451.1	-1413.1	-1219.8	-992.898
F2	1	7	-2939	-1744.6	-1509.9	-1205
F3	2	7	-1660.9	-1087.8	-1158.2	-1199.5
F4	2	7	-1285.7	-831.5	-872.199	-868.5
F5	3	7	-1184.8	-535.199	-442.801	-500
F6	3	7	-2281.4	-1382.9	-1259.7	-1043.1
F7	4	7	-2084.7	-1225.4	-1094.4	-928.699
F8	4	7	-2513	-1467.4	-1260.6	-943.102
F9	5	7	-1616.3	-962.898	-931.699	-882.398
F10	5	7	-2268.1	-1395.9	-1439.7	-1408.8
F11	6	7	-3755.2	-2357.8	-2352.5	-2120.1
F12	6	7	-2489.4	-1503.9	-1373	-1219.9
G1	1	7	-3862.8	-2322.9	-2127.4	-1792
G2	1	7	-2069.5	-1122.7	-1001.4	-903.602
G3	2	7	-1740.5	-1090.8	-1128.4	-1076.3
G4	2	7	-1522.8	-988	-1023.9	-959.398
G5	3	7	-2029.1	-1204.3	-1072.4	-876.199
G6	3	7	-3106.3	-1962	-1871.4	-1711.1
G7	4	7	-1847.3	-1068	-870.199	-595.5
G8	4	7	-3475.5	-2125.3	-1967.9	-1713.4
G9	5	7	-2062.4	-1213.2	-1173	-1067.6
G10	5	7	-3150.4	-1987.7	-1975.7	-1864.2
G11	6	7	-4234.9	-2685.5	-2657.6	-2485.6
G12	6	7	-3595.2	-2148.3	-2112.2	-2051.6
H1	1	7	-1237.1	-638.301	-539.398	-367.699
H2	1	7	-2890.1	-1732.5	-1602.2	-1408.9
H3	2	7	-2804	-1657.3	-1544.2	-1371.5
H4	2	7	-3060	-1824.4	-1609.4	-1363.1
H5	3	7	-3469.7	-2069.4	-1865.9	-1540.4
H6	3	7	-2441.9	-1406.7	-1203.7	-958.602
H7	4	7	-3537.1	-2067.5	-1969.4	-1837.7
H8	4	7	-3305.2	-1878.5	-1660.7	-1358.3
H9	5	7	-3879	-2314.7	-2143.1	-1844
H10	5	7	-3110.8	-1887.9	-1734.2	-1508.8
H11	6	7	-4017.3	-2484.8	-2369	-2197.1
H12	6	7	-1671.4	-625.102	-379.898	-290.699
A1	1	8	10	185.898	349.102	372.699
A2	1	8	-1535.5	-896.898	-730.898	-516.5
A3	2	8	-2783.6	-1639	-1402.7	-1120.3
A4	2	8	-3907.1	-2442.6	-2277.1	-1931.2
A5	3	8	-654.102	-315.898	-271.5	-202.301
A6	3	8	-1790.5	-1016.7	-920.898	-836.398
A7	4	8	-2376.5	-1447.7	-1300.5	-1123.7
A8	4	8	-869.5	-314.801	-94.3008	62.1016
A9	5	8	-1820.1	-1007.9	-795.801	-563.801
A10	5	8	-2543.5	-1506.2	-1418.6	-1218.3
A11	6	8	-2756.6	-1690	-1576.9	-1367.1
A12	6	8	-2290.3	-1332.5	-1218.2	-1066.6
B1	1	8	-2247.1	-1256	-1047.3	-766.301
B2	1	8	-3883.7	-2470.6	-2460.1	-2237.9
B3	2	8	-2763.5	-1623.2	-1444.8	-1154.8
B4	2	8	-2630.5	-1603.4	-1391.1	-1090.3
B5	3	8	-2180	-1187.1	-948.301	-733.699
B6	3	8	-2566.1	-1535.3	-1351.5	-1093.1
B7	4	8	-2206.5	-1346	-1232.3	-1000.8
B8	4	8	-2452.5	-1465.1	-1304.4	-1034.7
B9	5	8	-3468.6	-2126.8	-1996	-1719.7
B10	5	8	-2417.1	-1477.1	-1334.1	-1103.7
B11	6	8	-2374.1	-1413.4	-1281.7	-1082
B12	6	8	-2608.3	-1587.2	-1472	-1297.2
C1	1	8	-2356.5	-1414.5	-1267.4	-1070.1
C2	1	8	-3030.3	-1827.1	-1647	-1381.6
C3	2	8	-3693.1	-2197.8	-1987.8	-1752.8
C4	2	8	-2184.7	-1339.3	-1101.3	-894.398
C5	3	8	-1574	-797.301	-452.898	-259.301
C6	3	8	-1964.9	-1044.7	-778.398	-531
C7	4	8	-2085.6	-1086.5	-823.301	-665.199
C8	4	8	-1744.7	-1029.9	-881.699	-672.801
C9	5	8	-2460.1	-1428.3	-1242	-1043.2
C10	5	8	-2298.1	-1343.9	-1197.2	-971.602
C11	6	8	-2575.3	-1547.7	-1397.2	-1154.1
C12	6	8	-2482.1	-1504.3	-1353.9	-1152.5
D1	1	8	-2998.4	-1785.1	-1663.4	-1432.6
D2	1	8	-2821.4	-1738.7	-1613.5	-1368.5
D3	2	8	-2335.8	-1501.7	-1473.9	-1465.8
D4	2	8	-2426.3	-1411.4	-1266.5	-1136.7
D5	3	8	-2668.2	-1637.6	-1533.2	-1284.8
D6	3	8	-2184	-1331.2	-1209.1	-1039.1
D7	4	8	-2184	-1296.3	-1179.2	-1026.5
D8	4	8	-1848	-1144.8	-1020.3	-886.699
D9	5	8	-1235.6	-401.5	-180.699	-244.801
D10	5	8	-2318.2	-1421.5	-1322	-1202.3
D11	6	8	-1899.9	-1166.2	-1034.1	-835
D12	6	8	-1956.8	-1252.5	-1162.2	-1048.7
E1	1	8	-2768.8	-1692.2	-1488.8	-1237.1
E2	1	8	-2319.6	-1426.8	-1295.1	-1116.9
E3	2	8	-2424.4	-1503	-1419.1	-1248.4
E4	2	8	-2876	-1775.9	-1749.4	-1571.4
E5	3	8	-2257	-1346.2	-1169.1	-970.398
E6	3	8	-1370.8	-903.5	-838.301	-694.5
E7	4	8	-1723.7	-935.898	-785.699	-666.199
E8	4	8	-2025.6	-1198	-1055.6	-904.301
E9	5	8	-2731.2	-1676.1	-1564.1	-1408.8
E10	5	8	-2678.5	-1677.1	-1596.5	-1402.1
E11	6	8	-2139.9	-1319.6	-1156.1	-956.898
E12	6	8	-2834.1	-1787.5	-1704.5	-1425.1
F1	1	8	-2466.1	-1402.1	-1229.8	-968.898
F2	1	8	-2940	-1750.6	-1523.9	-1212
F3	2	8	-1684.9	-1075.8	-1176.2	-1194.5
F4	2	8	-1356.7	-862.5	-916.199	-909.5
F5	3	8	-1195.8	-556.199	-469.801	-531
F6	3	8	-2286.4	-1397.9	-1245.7	-1063.1
F7	4	8	-2091.7	-1224.4	-1076.4	-918.699
F8	4	8	-2548	-1500.4	-1293.6	-969.102
F9	5	8	-1648.3	-983.898	-963.699	-882.398
F10	5	8	-2273.1	-1411.9	-1452.7	-1403.8
F11	6	8	-3774.2	-2356.8	-2376.5	-2130.1
F12	6	8	-2503.4	-1501.9	-1395	-1214.9
G1	1	8	-3874.8	-2318.9	-2134.4	-1785
G2	1	8	-2069.5	-1117.7	-1023.4	-892.602
G3	2	8	-1762.5	-1115.8	-1167.4	-1090.3
G4	2	8	-1554.8	-992	-1052.9	-977.398
G5	3	8	-2056.1	-1242.3	-1092.4	-887.199
G6	3	8	-3164.3	-2010	-1920.4	-1735.1
G7	4	8	-1845.3	-1083	-889.199	-599.5
G8	4	8	-3503.5	-2162.3	-1993.9	-1690.4
G9	5	8	-2100.4	-1271.2	-1202	-1094.6
G10	5	8	-3158.4	-1996.7	-2014.7	-1883.2
G11	6	8	-4250.9	-2692.5	-2662.6	-2489.6
G12	6	8	-3583.2	-2138.3	-2107.2	-2064.6
H1	1	8	-1228.1	-649.301	-530.398	-377.699
H2	1	8	-2932.1	-1735.5	-1633.2	-1408.9
H3	2	8	-2801	-1655.3	-1559.2	-1378.5
H4	2	8	-3077	-1836.4	-1633.4	-1396.1
H5	3	8	-3495.7	-2102.4	-1905.9	-1568.4
H6	3	8	-2473.9	-1427.7	-1238.7	-974.602
H7	4	8	-3556.1	-2076.5	-1999.4	-1859.7
H8	4	8	-3338.2	-1867.5	-1695.7	-1374.3
H9	5	8	-3880	-2333.7	-2188.1	-1884
H10	5	8	-3133.8	-1867.9	-1742.2	-1514.8
H11	6	8	-4037.3	-2487.8	-2396	-2226.1
H12	6	8	-1682.4	-635.102	-385.898	-330.699
A1	1	9	32	163.898	344.102	386.699
A2	1	9	-1532.5	-906.898	-734.898	-537.5
A3	2	9	-2777.6	-1648	-1426.7	-1137.3
A4	2	9	-3930.1	-2458.6	-2284.1	-1944.2
A5	3	9	-631.102	-325.898	-281.5	-198.301
A6	3	9	-1840.5	-1014.7	-926.898	-825.398
A7	4	9	-2383.5	-1439.7	-1291.5	-1136.7
A8	4	9	-848.5	-318.801	-86.3008	59.1016
A9	5	9	-1803.1	-1018.9	-811.801	-538.801
A10	5	9	-2551.5	-1515.2	-1423.6	-1241.3
A11	6	9	-2770.6	-1713	-1590.9	-1386.1
A12	6	9	-2280.3	-1369.5	-1241.2	-1076.6
B1	1	9	-2234.1	-1265	-1057.3	-787.301
B2	1	9	-3897.7	-2482.6	-2483.1	-2232.9
B3	2	9	-2752.5	-1633.2	-1458.8	-1138.8
B4	2	9	-2640.5	-1620.4	-1401.1	-1125.3
B5	3	9	-2176	-1195.1	-977.301	-713.699
B6	3	9	-2592.1	-1546.3	-1341.5	-1105.1
B7	4	9	-2237.5	-1370	-1241.3	-1005.8
B8	4	9	-2449.5	-1474.1	-1324.4	-1061.7
B9	5	9	-3464.6	-2137.8	-1998	-1724.7
B10	5	9	-2445.1	-1482.1	-1364.1	-1114.7
B11	6	9	-2405.1	-1420.4	-1295.7	-1095
B12	6	9	-2618.3	-1604.2	-1492	-1297.2
C1	1	9	-2346.5	-1428.5	-1266.4	-1083.1
C2	1	9	-3015.3	-1823.1	-1659	-1402.6
C3	2	9	-3704.1	-2215.8	-2012.8	-1777.8
C4	2	9	-2194.7	-1312.3	-1130.3	-928.398
C5	3	9	-1595	-810.301	-498.898	-281.301
C6	3	9	-1972.9	-1067.7	-795.398	-561
C7	4	9	-2085.6	-1080.5	-826.301	-647.199
C8	4	9	-1767.7	-1046.9	-876.699	-688.801
C9	5	9	-2443.1	-1412.3	-1258	-1019.2
C10	5	9	-2299.1	-1364.9	-1224.2	-988.602
C11	6	9	-2601.3	-1563.7	-1416.2	-1172.1
C12	6	9	-2488.1	-1529.3	-1379.9	-1178.5
D1	1	9	-2978.4	-1794.1	-1664.4	-1448.6
D2	1	9	-2829.4	-1735.7	-1631.5	-1371.5
D3	2	9	-2375.8	-1527.7	-1498.9	-1484.8
D4	2	9	-2469.3	-1443.4	-1299.5	-1148.7
D5	3	9	-2703.2	-1665.6	-1545.2	-1296.8
D6	3	9	-2225	-1355.2	-1256.1	-1071.1
D7	4	9	-2200	-1319.3	-1219.2	-1053.5
D8	4	9	-1847	-1161.8	-1046.3	-896.699
D9	5	9	-1240.6	-384.5	-218.699	-248.801
D10	5	9	-2339.2	-1434.5	-1357	-1204.3
D11	6	9	-1920.9	-1187.2	-1039.1	-854
D12	6	9	-1976.8	-1267.5	-1187.2	-1063.7
E1	1	9	-2749.8	-1692.2	-1513.8	-1226.1
E2	1	9	-2321.6	-1447.8	-1323.1	-1122.9
E3	2	9	-2442.4	-1502	-1437.1	-1277.4
E4	2	9	-2897	-1813.9	-1772.4	-1609.4
E5	3	9	-2283	-1374.2	-1220.1	-999.398
E6	3	9	-1414.8	-909.5	-854.301	-703.5
E7	4	9	-1740.7	-952.898	-813.699	-684.199
E8	4	9	-2054.6	-1205	-1081.6	-946.301
E9	5	9	-2740.2	-1699.1	-1593.1	-1411.8
E10	5	9	-2698.5	-1700.1	-1617.5	-1421.1
E11	6	9	-2155.9	-1305.6	-1164.1	-958.898
E12	6	9	-2843.1	-1799.5	-1695.5	-1423.1
F1	1	9	-2447.1	-1410.1	-1250.8	-996.898
F2	1	9	-2951	-1745.6	-1549.9	-1239
F3	2	9	-1719.9	-1127.8	-1195.2	-1222.5
F4	2	9	-1413.7	-886.5	-945.199	-926.5
F5	3	9	-1210.8	-565.199	-480.801	-530
F6	3	9	-2314.4	-1386.9	-1270.7	-1065.1
F7	4	9	-2088.7	-1217.4	-1109.4	-927.699
F8	4	9	-2552	-1525.4	-1304.6	-1002.1
F9	5	9	-1653.3	-1000.9	-966.699	-891.398
F10	5	9	-2287.1	-1434.9	-1473.7	-1433.8
F11	6	9	-3768.2	-2396.8	-2392.5	-2138.1
F12	6	9	-2473.4	-1504.9	-1404	-1238.9
G1	1	9	-3871.8	-2354.9	-2153.4	-1790
G2	1	9	-2077.5	-1140.7	-1041.4	-897.602
G3	2	9	-1783.5	-1141.8	-1175.4	-1101.3
G4	2	9	-1581.8	-1024	-1054.9	-988.398
G5	3	9	-2052.1	-1259.3	-1107.4	-893.199
G6	3	9	-3160.3	-2001	-1940.4	-1722.1
G7	4	9	-1839.3	-1067	-886.199	-619.5
G8	4	9	-3513.5	-2147.3	-2002.9	-1717.4
G9	5	9	-2123.4	-1253.2	-1216	-1099.6
G10	5	9	-3157.4	-2009.7	-2016.7	-1883.2
G11	6	9	-4267.9	-2686.5	-2691.6	-2497.6
G12	6	9	-3591.2	-2146.3	-2128.2	-2048.6
H1	1	9	-1237.1	-665.301	-559.398	-393.699
H2	1	9	-2926.1	-1745.5	-1653.2	-1428.9
H3	2	9	-2807	-1666.3	-1554.2	-1383.5
H4	2	9	-3086	-1851.4	-1660.4	-1386.1
H5	3	9	-3513.7	-2129.4	-1912.9	-1571.4
H6	3	9	-2481.9	-1441.7	-1254.7	-991.602
H7	4	9	-3584.1	-2112.5	-2017.4	-1860.7
H8	4	9	-3340.2	-1910.5	-1698.7	-1401.3
H9	5	9	-3919	-2346.7	-2190.1	-1874
H10	5	9	-3148.8	-1892.9	-1759.2	-1543.8
H11	6	9	-4039.3	-2519.8	-2414	-2217.1
H12	6	9	-1705.4	-666.102	-413.898	-316.699
A1	1	10	33	166.898	331.102	351.699
A2	1	10	-1539.5	-936.898	-764.898	-565.5
A3	2	10	-2782.6	-1666	-1415.7	-1146.3
A4	2	10	-3947.1	-2465.6	-2310.1	-1942.2
A5	3	10	-658.102	-337.898	-282.5	-194.301
A6	3	10	-1840.5	-1033.7	-948.898	-860.398
A7	4	10	-2389.5	-1481.7	-1317.5	-1146.7
A8	4	10	-869.5	-326.801	-90.3008	42.1016
A9	5	10	-1843.1	-1022.9	-823.801	-557.801
A10	5	10	-2562.5	-1541.2	-1418.6	-1237.3
A11	6	10	-2778.6	-1710	-1608.9	-1412.1
A12	6	10	-2318.3	-1383.5	-1272.2	-1090.6
B1	1	10	-2238.1	-1272	-1055.3	-777.301
B2	1	10	-3924.7	-2523.6	-2475.1	-2261.9
B3	2	10	-2764.5	-1636.2	-1480.8	-1175.8
B4	2	10	-2628.5	-1607.4	-1414.1	-1116.3
B5	3	10	-2171	-1210.1	-967.301	-720.699
B6	3	10	-2575.1	-1569.3	-1361.5	-1114.1
B7	4	10	-2227.5	-1395	-1255.3	-1011.8
B8	4	10	-2474.5	-1499.1	-1340.4	-1073.7
B9	5	10	-3488.6	-2173.8	-2022	-1733.7
B10	5	10	-2449.1	-1506.1	-1376.1	-1109.7
B11	6	10	-2403.1	-1445.4	-1324.7	-1106
B12	6	10	-2621.3	-1608.2	-1499	-1301.2
C1	1	10	-2384.5	-1442.5	-1304.4	-1099.1
C2	1	10	-3000.3	-1851.1	-1655	-1423.6
C3	2	10	-3715.1	-2233.8	-2009.8	-1781.8
C4	2	10	-2210.7	-1344.3	-1149.3	-933.398
C5	3	10	-1627	-820.301	-514.898	-286.301
C6	3	10	-1979.9	-1080.7	-789.398	-561
C7	4	10	-2069.6	-1080.5	-815.301	-616.199
C8	4	10	-1800.7	-1071.9	-915.699	-703.801
C9	5	10	-2495.1	-1454.3	-1274	-1062.2
C10	5	10	-2294.1	-1381.9	-1222.2	-973.602
C11	6	10	-2611.3	-1587.7	-1438.2	-1197.1
C12	6	10	-2512.1	-1540.3	-1391.9	-1201.5
D1	1	10	-2962.4	-1796.1	-1673.4	-1435.6
D2	1	10	-2837.4	-1782.7	-1644.5	-1392.5
D3	2	10	-2385.8	-1530.7	-1527.9	-1502.8
D4	2	10	-2493.3	-1464.4	-1313.5	-1181.7
D5	3	10	-2715.2	-1680.6	-1572.2	-1335.8
D6	3	10	-2219	-1387.2	-1261.1	-1075.1
D7	4	10	-2211	-1333.3	-1221.2	-1061.5
D8	4	10	-1900	-1176.8	-1058.3	-930.699
D9	5	10	-1250.6	-434.5	-242.699	-266.801
D10	5	10	-2347.2	-1463.5	-1355	-1201.3
D11	6	10	-1927.9	-1207.2	-1092.1	-867
D12	6	10	-1981.8	-1295.5	-1237.2	-1084.7
E1	1	10	-2708.8	-1685.2	-1501.8	-1215.1
E2	1	10	-2317.6	-1456.8	-1341.1	-1150.9
E3	2	10	-2425.4	-1513	-1459.1	-1283.4
E4	2	10	-2900	-1828.9	-1797.4	-1613.4
E5	3	10	-2258	-1361.2	-1220.1	-986.398
E6	3	10	-1402.8	-921.5	-887.301	-738.5
E7	4	10	-1753.7	-966.898	-812.699	-670.199
E8	4	10	-2083.6	-1244	-1113.6	-944.301
E9	5	10	-2755.2	-1726.1	-1612.1	-1437.8
E10	5	10	-2696.5	-1691.1	-1631.5	-1450.1
E11	6	10	-2174.9	-1316.6	-1186.1	-953.898
E12	6	10	-2853.1	-1822.5	-1745.5	-1466.1
F1	1	10	-2466.1	-1441.1	-1259.8	-1021.9
F2	1	10	-2944	-1744.6	-1571.9	-1253
F3	2	10	-1735.9	-1144.8	-1235.2	-1229.5
F4	2	10	-1411.7	-918.5	-967.199	-937.5
F5	3	10	-1185.8	-555.199	-490.801	-530
F6	3	10	-2326.4	-1430.9	-1291.7	-1086.1
F7	4	10	-2112.7	-1246.4	-1128.4	-931.699
F8	4	10	-2545	-1541.4	-1325.6	-1005.1
F9	5	10	-1654.3	-1010.9	-999.699	-908.398
F10	5	10	-2298.1	-1444.9	-1501.7	-1446.8
F11	6	10	-3806.2	-2409.8	-2411.5	-2173.1
F12	6	10	-2503.4	-1522.9	-1428	-1235.9
G1	1	10	-3883.8	-2386.9	-2165.4	-1817
G2	1	10	-2073.5	-1137.7	-1056.4	-915.602
G3	2	10	-1812.5	-1161.8	-1196.4	-1108.3
G4	2	10	-1575.8	-1052	-1099.9	-1012.4
G5	3	10	-2074.1	-1270.3	-1115.4	-942.199
G6	3	10	-3178.3	-2025	-1953.4	-1763.1
G7	4	10	-1810.3	-1063	-872.199	-586.5
G8	4	10	-3526.5	-2201.3	-2017.9	-1752.4
G9	5	10	-2150.4	-1281.2	-1231	-1103.6
G10	5	10	-3186.4	-2017.7	-2022.7	-1886.2
G11	6	10	-4281.9	-2711.5	-2705.6	-2527.6
G12	6	10	-3584.2	-2147.3	-2145.2	-2056.6
H1	1	10	-1208.1	-657.301	-568.398	-410.699
H2	1	10	-2971.1	-1779.5	-1677.2	-1449.9
H3	2	10	-2873	-1703.3	-1602.2	-1417.5
H4	2	10	-3104	-1865.4	-1671.4	-1406.1
H5	3	10	-3527.7	-2150.4	-1922.9	-1592.4
H6	3	10	-2518.9	-1460.7	-1260.7	-995.602
H7	4	10	-3591.1	-2111.5	-2043.4	-1866.7
H8	4	10	-3368.2	-1927.5	-1714.7	-1408.3
H9	5	10	-3925	-2375.7	-2222.1	-1895
H10	5	10	-3157.8	-1893.9	-1764.2	-1528.8
H11	6	10	-4042.3	-2521.8	-2447	-2221.1
H12	6	10	-1722.4	-673.102	-440.898	-334.699
A1	1	11	47	158.898	310.102	371.699
A2	1	11	-1548.5	-923.898	-750.898	-562.5
A3	2	11	-2803.6	-1669	-1439.7	-1138.3
A4	2	11	-3946.1	-2477.6	-2312.1	-1967.2
A5	3	11	-665.102	-339.898	-298.5	-201.301
A6	3	11	-1842.5	-1035.7	-968.898	-856.398
A7	4	11	-2404.5	-1482.7	-1324.5	-1148.7
A8	4	11	-881.5	-332.801	-120.301	48.1016
A9	5	11	-1828.1	-1025.9	-816.801	-564.801
A10	5	11	-2565.5	-1551.2	-1451.6	-1253.3
A11	6	11	-2780.6	-1728	-1616.9	-1399.1
A12	6	11	-2306.3	-1394.5	-1286.2	-1097.6
B1	1	11	-2229.1	-1283	-1070.3	-777.301
B2	1	11	-3933.7	-2520.6	-2499.1	-2291.9
B3	2	11	-2784.5	-1644.2	-1469.8	-1174.8
B4	2	11	-2644.5	-1624.4	-1445.1	-1144.3
B5	3	11	-2171	-1209.1	-961.301	-719.699
B6	3	11	-2605.1	-1568.3	-1386.5	-1124.1
B7	4	11	-2241.5	-1395	-1275.3	-1046.8
B8	4	11	-2469.5	-1495.1	-1337.4	-1086.7
B9	5	11	-3499.6	-2186.8	-2065	-1755.7
B10	5	11	-2460.1	-1511.1	-1376.1	-1134.7
B11	6	11	-2435.1	-1472.4	-1346.7	-1122
B12	6	11	-2643.3	-1628.2	-1536	-1297.2
C1	1	11	-2345.5	-1445.5	-1302.4	-1099.1
C2	1	11	-3038.3	-1849.1	-1681	-1440.6
C3	2	11	-3716.1	-2237.8	-2032.8	-1783.8
C4	2	11	-2229.7	-1362.3	-1173.3	-928.398
C5	3	11	-1607	-840.301	-522.898	-307.301
C6	3	11	-1977.9	-1096.7	-821.398	-578
C7	4	11	-2080.6	-1090.5	-827.301	-656.199
C8	4	11	-1802.7	-1086.9	-913.699	-717.801
C9	5	11	-2495.1	-1461.3	-1280	-1066.2
C10	5	11	-2344.1	-1387.9	-1240.2	-980.602
C11	6	11	-2623.3	-1591.7	-1464.2	-1218.1
C12	6	11	-2508.1	-1544.3	-1402.9	-1219.5
D1	1	11	-2982.4	-1816.1	-1668.4	-1456.6
D2	1	11	-2868.4	-1798.7	-1666.5	-1410.5
D3	2	11	-2373.8	-1540.7	-1539.9	-1511.8
D4	2	11	-2507.3	-1468.4	-1332.5	-1188.7
D5	3	11	-2726.2	-1670.6	-1595.2	-1320.8
D6	3	11	-2233	-1371.2	-1269.1	-1080.1
D7	4	11	-2217	-1339.3	-1224.2	-1055.5
D8	4	11	-1915	-1216.8	-1102.3	-921.699
D9	5	11	-1261.6	-444.5	-259.699	-271.801
D10	5	11	-2357.2	-1457.5	-1380	-1217.3
D11	6	11	-1949.9	-1205.2	-1084.1	-868
D12	6	11	-1998.8	-1296.5	-1237.2	-1098.7
E1	1	11	-2685.8	-1670.2	-1493.8	-1214.1
E2	1	11	-2350.6	-1457.8	-1353.1	-1138.9
E3	2	11	-2445.4	-1511	-1468.1	-1302.4
E4	2	11	-2944	-1846.9	-1801.4	-1631.4
E5	3	11	-2278	-1369.2	-1242.1	-980.398
E6	3	11	-1403.8	-912.5	-881.301	-714.5
E7	4	11	-1788.7	-991.898	-831.699	-709.199
E8	4	11	-2069.6	-1239	-1099.6	-959.301
E9	5	11	-2775.2	-1736.1	-1640.1	-1445.8
E10	5	11	-2732.5	-1719.1	-1646.5	-1443.1
E11	6	11	-2184.9	-1334.6	-1210.1	-989.898
E12	6	11	-2864.1	-1812.5	-1729.5	-1459.1
F1	1	11	-2487.1	-1433.1	-1274.8	-1010.9
F2	1	11	-2973	-1779.6	-1588.9	-1266
F3	2	11	-1749.9	-1156.8	-1258.2	-1243.5
F4	2	11	-1447.7	-908.5	-981.199	-968.5
F5	3	11	-1220.8	-592.199	-490.801	-540
F6	3	11	-2329.4	-1438.9	-1299.7	-1095.1
F7	4	11	-2119.7	-1259.4	-1149.4	-952.699
F8	4	11	-2573	-1555.4	-1343.6	-1020.1
F9	5	11	-1688.3	-1011.9	-1008.7	-903.398
F10	5	11	-2349.1	-1472.9	-1491.7	-1456.8
F11	6	11	-3807.2	-2433.8	-2413.5	-2176.1
F12	6	11	-2517.4	-1531.9	-1442	-1233.9
G1	1	11	-3888.8	-2371.9	-2182.4	-1808
G2	1	11	-2085.5	-1153.7	-1068.4	-936.602
G3	2	11	-1825.5	-1178.8	-1237.4	-1130.3
G4	2	11	-1611.8	-1066	-1109.9	-1022.4
G5	3	11	-2080.1	-1265.3	-1133.4	-924.199
G6	3	11	-3204.3	-2041	-1988.4	-1776.1
G7	4	11	-1794.3	-1071	-890.199	-588.5
G8	4	11	-3556.5	-2215.3	-2042.9	-1756.4
G9	5	11	-2145.4	-1283.2	-1235	-1106.6
G10	5	11	-3209.4	-2044.7	-2077.7	-1930.2
G11	6	11	-4292.9	-2736.5	-2704.6	-2511.6
G12	6	11	-3565.2	-2147.3	-2132.2	-2062.6
H1	1	11	-1217.1	-664.301	-575.398	-416.699
H2	1	11	-2970.1	-1781.5	-1694.2	-1457.9
H3	2	11	-2873	-1705.3	-1623.2	-1430.5
H4	2	11	-3123	-1873.4	-1684.4	-1417.1
H5	3	11	-3562.7	-2153.4	-1955.9	-1629.4
H6	3	11	-2517.9	-1480.7	-1299.7	-1006.6
H7	4	11	-3615.1	-2119.5	-2042.4	-1876.7
H8	4	11	-3377.2	-1930.5	-1746.7	-1419.3
H9	5	11	-3939	-2371.7	-2220.1	-1899
H10	5	11	-3158.8	-1898.9	-1782.2	-1557.8
H11	6	11	-4049.3	-2530.8	-2430	-2241.1
H12	6	11	-1747.4	-692.102	-443.898	-344.699
A1	1	12	63	180.898	326.102	359.699
A2	1	12	-1569.5	-949.898	-799.898	-567.5
A3	2	12	-2809.6	-1660	-1449.7	-1140.3
A4	2	12	-3960.1	-2496.6	-2333.1	-1970.2
A5	3	12	-647.102	-346.898	-304.5	-216.301
A6	3	12	-1823.5	-1057.7	-970.898	-860.398
A7	4	12	-2414.5	-1476.7	-1349.5	-1168.7
A8	4	12	-886.5	-336.801	-117.301	54.1016
A9	5	12	-1839.1	-1040.9	-834.801	-590.801
A10	5	12	-2569.5	-1561.2	-1450.6	-1258.3
A11	6	12	-2782.6	-1728	-1640.9	-1414.1
A12	6	12	-2342.3	-1402.5	-1303.2	-1098.6
B1	1	12	-2216.1	-1286	-1085.3	-789.301
B2	1	12	-3938.7	-2545.6	-2505.1	-2279.9
B3	2	12	-2755.5	-1655.2	-1486.8	-1163.8
B4	2	12	-2626.5	-1610.4	-1442.1	-1135.3
B5	3	12	-2167	-1209.1	-983.301	-707.699
B6	3	12	-2606.1	-1579.3	-1396.5	-1118.1
B7	4	12	-2247.5	-1400	-1287.3	-1065.8
B8	4	12	-2478.5	-1518.1	-1344.4	-1082.7
B9	5	12	-3513.6	-2181.8	-2032	-1743.7
B10	5	12	-2472.1	-1526.1	-1387.1	-1143.7
B11	6	12	-2433.1	-1467.4	-1351.7	-1122
B12	6	12	-2650.3	-1636.2	-1529	-1329.2
C1	1	12	-2367.5	-1419.5	-1309.4	-1086.1
C2	1	12	-3045.3	-1848.1	-1692	-1430.6
C3	2	12	-3716.1	-2234.8	-2040.8	-1783.8
C4	2	12	-2224.7	-1365.3	-1187.3	-964.398
C5	3	12	-1616	-855.301	-561.898	-314.301
C6	3	12	-1982.9	-1060.7	-820.398	-581
C7	4	12	-2058.6	-1062.5	-827.301	-623.199
C8	4	12	-1779.7	-1089.9	-945.699	-710.801
C9	5	12	-2512.1	-1492.3	-1280	-1049.2
C10	5	12	-2332.1	-1407.9	-1264.2	-1012.6
C11	6	12	-2637.3	-1628.7	-1470.2	-1224.1
C12	6	12	-2543.1	-1576.3	-1421.9	-1222.5
D1	1	12	-2979.4	-1808.1	-1674.4	-1459.6
D2	1	12	-2856.4	-1797.7	-1676.5	-1400.5
D3	2	12	-2414.8	-1572.7	-1555.9	-1515.8
D4	2	12	-2510.3	-1483.4	-1351.5	-1200.7
D5	3	12	-2733.2	-1681.6	-1600.2	-1327.8
D6	3	12	-2244	-1408.2	-1293.1	-1100.1
D7	4	12	-2235	-1358.3	-1232.2	-1085.5
D8	4	12	-1907	-1208.8	-1098.3	-928.699
D9	5	12	-1281.6	-434.5	-260.699	-264.801
D10	5	12	-2354.2	-1478.5	-1399	-1228.3
D11	6	12	-1947.9	-1219.2	-1101.1	-873
D12	6	12	-2008.8	-1287.5	-1266.2	-1086.7
E1	1	12	-2666.8	-1645.2	-1510.8	-1212.1
E2	1	12	-2378.6	-1465.8	-1372.1	-1171.9
E3	2	12	-2454.4	-1538	-1485.1	-1293.4
E4	2	12	-2954	-1856.9	-1810.4	-1635.4
E5	3	12	-2283	-1391.2	-1245.1	-1021.4
E6	3	12	-1431.8	-943.5	-879.301	-743.5
E7	4	12	-1748.7	-966.898	-857.699	-709.199
E8	4	12	-2082.6	-1244	-1134.6	-965.301
E9	5	12	-2794.2	-1750.1	-1655.1	-1456.8
E10	5	12	-2743.5	-1727.1	-1672.5	-1455.1
E11	6	12	-2202.9	-1352.6	-1243.1	-989.898
E12	6	12	-2888.1	-1853.5	-1746.5	-1463.1
F1	1	12	-2474.1	-1459.1	-1291.8	-1040.9
F2	1	12	-2986	-1777.6	-1595.9	-1271
F3	2	12	-1768.9	-1196.8	-1266.2	-1254.5
F4	2	12	-1436.7	-935.5	-990.199	-947.5
F5	3	12	-1222.8	-598.199	-482.801	-567
F6	3	12	-2338.4	-1445.9	-1313.7	-1104.1
F7	4	12	-2115.7	-1256.4	-1147.4	-946.699
F8	4	12	-2580	-1556.4	-1346.6	-1011.1
F9	5	12	-1693.3	-1022.9	-1007.7	-925.398
F10	5	12	-2361.1	-1475.9	-1531.7	-1463.8
F11	6	12	-3814.2	-2432.8	-2430.5	-2183.1
F12	6	12	-2541.4	-1538.9	-1447	-1243.9
G1	1	12	-3911.8	-2374.9	-2199.4	-1819
G2	1	12	-2098.5	-1150.7	-1065.4	-940.602
G3	2	12	-1853.5	-1180.8	-1241.4	-1128.3
G4	2	12	-1610.8	-1071	-1124.9	-1041.4
G5	3	12	-2103.1	-1285.3	-1158.4	-940.199
G6	3	12	-3212.3	-2040	-1991.4	-1771.1
G7	4	12	-1771.3	-1044	-884.199	-579.5
G8	4	12	-3559.5	-2207.3	-2061.9	-1773.4
G9	5	12	-2147.4	-1303.2	-1260	-1117.6
G10	5	12	-3190.4	-2045.7	-2067.7	-1930.2
G11	6	12	-4303.9	-2742.5	-2734.6	-2514.6
G12	6	12	-3576.2	-2154.3	-2140.2	-2051.6
H1	1	12	-1220.1	-654.301	-578.398	-409.699
H2	1	12	-3009.1	-1802.5	-1701.2	-1468.9
H3	2	12	-2874	-1701.3	-1632.2	-1453.5
H4	2	12	-3106	-1881.4	-1689.4	-1425.1
H5	3	12	-3582.7	-2162.4	-1998.9	-1651.4
H6	3	12	-2541.9	-1470.7	-1306.7	-1025.6
H7	4	12	-3633.1	-2131.5	-2084.4	-1904.7
H8	4	12	-3368.2	-1944.5	-1760.7	-1431.3
H9	5	12	-3930	-2384.7	-2240.1	-1899
H10	5	12	-3154.8	-1918.9	-1802.2	-1559.8
H11	6	12	-4069.3	-2542.8	-2439	-2240.1
H12	6	12	-1760.4	-701.102	-472.898	-343.699
A1	1	13	55	192.898	305.102	362.699
A2	1	13	-1575.5	-951.898	-801.898	-582.5
A3	2	13	-2788.6	-1690	-1464.7	-1139.3
A4	2	13	-3963.1	-2518.6	-2358.1	-1987.2
A5	3	13	-645.102	-351.898	-313.5	-205.301
A6	3	13	-1879.5	-1079.7	-992.898	-858.398
A7	4	13	-2428.5	-1468.7	-1353.5	-1170.7
A8	4	13	-907.5	-364.801	-125.301	33.1016
A9	5	13	-1838.1	-1057.9	-842.801	-579.801
A10	5	13	-2601.5	-1596.2	-1471.6	-1268.3
A11	6	13	-2800.6	-1756	-1659.9	-1436.1
A12	6	13	-2341.3	-1434.5	-1324.2	-1119.6
B1	1	13	-2239.1	-1312	-1090.3	-814.301
B2	1	13	-3956.7	-2546.6	-2521.1	-2307.9
B3	2	13	-2790.5	-1619.2	-1497.8	-1163.8
B4	2	13	-2654.5	-1634.4	-1475.1	-1151.3
B5	3	13	-2178	-1202.1	-986.301	-748.699
B6	3	13	-2623.1	-1589.3	-1408.5	-1151.1
B7	4	13	-2265.5	-1395	-1312.3	-1036.8
B8	4	13	-2479.5	-1511.1	-1366.4	-1127.7
B9	5	13	-3555.6	-2211.8	-2062	-1779.7
B10	5	13	-2520.1	-1536.1	-1406.1	-1163.7
B11	6	13	-2441.1	-1507.4	-1377.7	-1137
B12	6	13	-2675.3	-1631.2	-1539	-1314.2
C1	1	13	-2375.5	-1445.5	-1337.4	-1099.1
C2	1	13	-3060.3	-1861.1	-1714	-1446.6
C3	2	13	-3742.1	-2250.8	-2074.8	-1819.8
C4	2	13	-2244.7	-1375.3	-1210.3	-971.398
C5	3	13	-1641	-855.301	-565.898	-333.301
C6	3	13	-1993.9	-1079.7	-833.398	-569
C7	4	13	-2037.6	-1066.5	-829.301	-607.199
C8	4	13	-1791.7	-1086.9	-941.699	-732.801
C9	5	13	-2506.1	-1488.3	-1323	-1069.2
C10	5	13	-2356.1	-1415.9	-1282.2	-1029.6
C11	6	13	-2660.3	-1639.7	-1497.2	-1232.1
C12	6	13	-2556.1	-1572.3	-1452.9	-1238.5
D1	1	13	-3009.4	-1830.1	-1718.4	-1488.6
D2	1	13	-2889.4	-1805.7	-1702.5	-1431.5
D3	2	13	-2433.8	-1570.7	-1572.9	-1535.8
D4	2	13	-2533.3	-1502.4	-1358.5	-1205.7
D5	3	13	-2755.2	-1701.6	-1624.2	-1357.8
D6	3	13	-2254	-1407.2	-1309.1	-1113.1
D7	4	13	-2233	-1373.3	-1254.2	-1080.5
D8	4	13	-1937	-1212.8	-1104.3	-973.699
D9	5	13	-1287.6	-451.5	-273.699	-272.801
D10	5	13	-2370.2	-1484.5	-1416	-1244.3
D11	6	13	-1982.9	-1250.2	-1115.1	-898
D12	6	13	-2032.8	-1310.5	-1273.2	-1105.7
E1	1	13	-2673.8	-1666.2	-1513.8	-1226.1
E2	1	13	-2372.6	-1474.8	-1388.1	-1169.9
E3	2	13	-2468.4	-1548	-1506.1	-1320.4
E4	2	13	-2978	-1859.9	-1831.4	-1645.4
E5	3	13	-2299	-1395.2	-1258.1	-1020.4
E6	3	13	-1441.8	-964.5	-892.301	-745.5
E7	4	13	-1797.7	-993.898	-854.699	-714.199
E8	4	13	-2101.6	-1266	-1160.6	-972.301
E9	5	13	-2819.2	-1759.1	-1668.1	-1458.8
E10	5	13	-2770.5	-1761.1	-1696.5	-1473.1
E11	6	13	-2218.9	-1368.6	-1239.1	-1000.9
E12	6	13	-2893.1	-1838.5	-1766.5	-1472.1
F1	1	13	-2488.1	-1460.1	-1293.8	-1027.9
F2	1	13	-2985	-1786.6	-1607.9	-1287
F3	2	13	-1808.9	-1205.8	-1291.2	-1301.5
F4	2	13	-1494.7	-958.5	-1035.2	-963.5
F5	3	13	-1227.8	-588.199	-541.801	-558
F6	3	13	-2359.4	-1463.9	-1347.7	-1124.1
F7	4	13	-2111.7	-1250.4	-1151.4	-962.699
F8	4	13	-2594	-1570.4	-1350.6	-1018.1
F9	5	13	-1703.3	-1033.9	-1017.7	-921.398
F10	5	13	-2369.1	-1493.9	-1531.7	-1477.8
F11	6	13	-3830.2	-2451.8	-2444.5	-2214.1
F12	6	13	-2548.4	-1551.9	-1464	-1260.9
G1	1	13	-3927.8	-2412.9	-2187.4	-1827
G2	1	13	-2126.5	-1165.7	-1104.4	-947.602
G3	2	13	-1907.5	-1214.8	-1268.4	-1165.3
G4	2	13	-1633.8	-1090	-1157.9	-1056.4
G5	3	13	-2110.1	-1304.3	-1197.4	-958.199
G6	3	13	-3231.3	-2074	-2003.4	-1782.1
G7	4	13	-1769.3	-1053	-894.199	-586.5
G8	4	13	-3587.5	-2238.3	-2068.9	-1767.4
G9	5	13	-2183.4	-1319.2	-1265	-1138.6
G10	5	13	-3244.4	-2070.7	-2086.7	-1921.2
G11	6	13	-4306.9	-2730.5	-2749.6	-2540.6
G12	6	13	-3560.2	-2161.3	-2172.2	-2078.6
H1	1	13	-1238.1	-685.301	-599.398	-437.699
H2	1	13	-3022.1	-1817.5	-1734.2	-1470.9
H3	2	13	-2908	-1763.3	-1674.2	-1477.5
H4	2	13	-3138	-1905.4	-1728.4	-1440.1
H5	3	13	-3598.7	-2202.4	-2001.9	-1647.4
H6	3	13	-2550.9	-1515.7	-1320.7	-1035.6
H7	4	13	-3649.1	-2162.5	-2096.4	-1923.7
H8	4	13	-3391.2	-1959.5	-1764.7	-1432.3
H9	5	13	-3932	-2405.7	-2261.1	-1921
H10	5	13	-3176.8	-1933.9	-1805.2	-1575.8
H11	6	13	-4086.3	-2540.8	-2473	-2257.1
H12	6	13	-1779.4	-721.102	-461.898	-367.699
A1	1	14	46	180.898	327.102	384.699
A2	1	14	-1588.5	-965.898	-814.898	-595.5
A3	2	14	-2784.6	-1685	-1473.7	-1160.3
A4	2	14	-3992.1	-2515.6	-2350.1	-1979.2
A5	3	14	-663.102	-347.898	-310.5	-218.301
A6	3	14	-1856.5	-1076.7	-1016.9	-874.398
A7	4	14	-2424.5	-1507.7	-1380.5	-1168.7
A8	4	14	-871.5	-345.801	-155.301	26.1016
A9	5	14	-1840.1	-1072.9	-853.801	-612.801
A10	5	14	-2591.5	-1567.2	-1475.6	-1271.3
A11	6	14	-2802.6	-1760	-1669.9	-1426.1
A12	6	14	-2365.3	-1435.5	-1329.2	-1151.6
B1	1	14	-2236.1	-1310	-1102.3	-823.301
B2	1	14	-3963.7	-2554.6	-2553.1	-2285.9
B3	2	14	-2792.5	-1657.2	-1495.8	-1199.8
B4	2	14	-2631.5	-1649.4	-1457.1	-1151.3
B5	3	14	-2173	-1212.1	-994.301	-735.699
B6	3	14	-2621.1	-1580.3	-1418.5	-1152.1
B7	4	14	-2252.5	-1422	-1313.3	-1062.8
B8	4	14	-2501.5	-1533.1	-1391.4	-1112.7
B9	5	14	-3551.6	-2217.8	-2090	-1775.7
B10	5	14	-2504.1	-1560.1	-1434.1	-1152.7
B11	6	14	-2443.1	-1505.4	-1380.7	-1162
B12	6	14	-2678.3	-1659.2	-1567	-1352.2
C1	1	14	-2354.5	-1454.5	-1346.4	-1129.1
C2	1	14	-3069.3	-1871.1	-1710	-1434.6
C3	2	14	-3734.1	-2259.8	-2077.8	-1816.8
C4	2	14	-2260.7	-1392.3	-1227.3	-984.398
C5	3	14	-1654	-868.301	-574.898	-359.301
C6	3	14	-1989.9	-1084.7	-831.398	-589
C7	4	14	-2041.6	-1050.5	-812.301	-606.199
C8	4	14	-1818.7	-1124.9	-945.699	-739.801
C9	5	14	-2533.1	-1509.3	-1344	-1084.2
C10	5	14	-2355.1	-1435.9	-1297.2	-1034.6
C11	6	14	-2652.3	-1625.7	-1502.2	-1254.1
C12	6	14	-2570.1	-1601.3	-1465.9	-1255.5
D1	1	14	-3007.4	-1824.1	-1722.4	-1469.6
D2	1	14	-2879.4	-1816.7	-1696.5	-1458.5
D3	2	14	-2437.8	-1588.7	-1603.9	-1543.8
D4	2	14	-2560.3	-1483.4	-1397.5	-1212.7
D5	3	14	-2758.2	-1702.6	-1625.2	-1359.8
D6	3	14	-2278	-1435.2	-1307.1	-1121.1
D7	4	14	-2261	-1377.3	-1252.2	-1094.5
D8	4	14	-1917	-1212.8	-1147.3	-984.699
D9	5	14	-1273.6	-471.5	-255.699	-270.801
D10	5	14	-2393.2	-1490.5	-1426	-1252.3
D11	6	14	-1971.9	-1232.2	-1114.1	-908
D12	6	14	-2039.8	-1334.5	-1280.2	-1117.7
E1	1	14	-2639.8	-1645.2	-1508.8	-1197.1
E2	1	14	-2391.6	-1492.8	-1411.1	-1195.9
E3	2	14	-2467.4	-1562	-1511.1	-1307.4
E4	2	14	-2970	-1890.9	-1859.4	-1669.4
E5	3	14	-2289	-1384.2	-1297.1	-1043.4
E6	3	14	-1448.8	-948.5	-922.301	-737.5
E7	4	14	-1817.7	-1007.9	-892.699	-722.199
E8	4	14	-2105.6	-1279	-1164.6	-982.301
E9	5	14	-2827.2	-1765.1	-1673.1	-1450.8
E10	5	14	-2758.5	-1756.1	-1713.5	-1465.1
E11	6	14	-2207.9	-1365.6	-1243.1	-1010.9
E12	6	14	-2897.1	-1851.5	-1794.5	-1486.1
F1	1	14	-2492.1	-1467.1	-1296.8	-1043.9
F2	1	14	-2984	-1787.6	-1624.9	-1295
F3	2	14	-1816.9	-1231.8	-1322.2	-1299.5
F4	2	14	-1480.7	-965.5	-1037.2	-989.5
F5	3	14	-1257.8	-613.199	-507.801	-543
F6	3	14	-2390.4	-1467.9	-1344.7	-1139.1
F7	4	14	-2128.7	-1276.4	-1156.4	-969.699
F8	4	14	-2591	-1550.4	-1378.6	-1036.1
F9	5	14	-1716.3	-1051.9	-1029.7	-922.398
F10	5	14	-2374.1	-1488.9	-1557.7	-1478.8
F11	6	14	-3847.2	-2451.8	-2462.5	-2204.1
F12	6	14	-2546.4	-1574.9	-1479	-1267.9
G1	1	14	-3918.8	-2390.9	-2192.4	-1840
G2	1	14	-2129.5	-1182.7	-1100.4	-961.602
G3	2	14	-1878.5	-1205.8	-1278.4	-1167.3
G4	2	14	-1658.8	-1084	-1161.9	-1040.4
G5	3	14	-2169.1	-1321.3	-1192.4	-967.199
G6	3	14	-3241.3	-2081	-2024.4	-1793.1
G7	4	14	-1751.3	-1027	-885.199	-585.5
G8	4	14	-3574.5	-2251.3	-2077.9	-1769.4
G9	5	14	-2210.4	-1321.2	-1297	-1153.6
G10	5	14	-3218.4	-2072.7	-2096.7	-1955.2
G11	6	14	-4326.9	-2741.5	-2758.6	-2534.6
G12	6	14	-3598.2	-2148.3	-2164.2	-2071.6
H1	1	14	-1227.1	-694.301	-581.398	-413.699
H2	1	14	-3028.1	-1821.5	-1746.2	-1512.9
H3	2	14	-2919	-1769.3	-1686.2	-1465.5
H4	2	14	-3148	-1906.4	-1739.4	-1450.1
H5	3	14	-3611.7	-2198.4	-2021.9	-1671.4
H6	3	14	-2567.9	-1525.7	-1317.7	-1053.6
H7	4	14	-3653.1	-2164.5	-2111.4	-1916.7
H8	4	14	-3405.2	-1971.5	-1775.7	-1452.3
H9	5	14	-3965	-2412.7	-2275.1	-1925
H10	5	14	-3203.8	-1942.9	-1837.2	-1594.8
H11	6	14	-4071.3	-2555.8	-2462	-2268.1
H12	6	14	-1775.4	-720.102	-493.898	-374.699
A1	1	15	60	178.898	300.102	383.699
A2	1	15	-1565.5	-972.898	-836.898	-601.5
A3	2	15	-2798.6	-1677	-1457.7	-1172.3
A4	2	15	-3985.1	-2499.6	-2370.1	-1983.2
A5	3	15	-659.102	-335.898	-323.5	-234.301
A6	3	15	-1874.5	-1084.7	-1004.9	-866.398
A7	4	15	-2431.5	-1497.7	-1380.5	-1179.7
A8	4	15	-923.5	-359.801	-154.301	12.1016
A9	5	15	-1868.1	-1056.9	-869.801	-587.801
A10	5	15	-2610.5	-1571.2	-1482.6	-1280.3
A11	6	15	-2824.6	-1765	-1680.9	-1424.1
A12	6	15	-2381.3	-1455.5	-1354.2	-1156.6
B1	1	15	-2217.1	-1302	-1093.3	-831.301
B2	1	15	-3983.7	-2565.6	-2543.1	-2313.9
B3	2	15	-2782.5	-1651.2	-1508.8	-1168.8
B4	2	15	-2658.5	-1665.4	-1478.1	-1163.3
B5	3	15	-2168	-1220.1	-1000.3	-745.699
B6	3	15	-2611.1	-1605.3	-1423.5	-1145.1
B7	4	15	-2259.5	-1427	-1311.3	-1075.8
B8	4	15	-2509.5	-1536.1	-1390.4	-1134.7
B9	5	15	-3528.6	-2222.8	-2093	-1779.7
B10	5	15	-2492.1	-1564.1	-1442.1	-1184.7
B11	6	15	-2469.1	-1515.4	-1397.7	-1150
B12	6	15	-2670.3	-1656.2	-1585	-1357.2
C1	1	15	-2365.5	-1472.5	-1362.4	-1101.1
C2	1	15	-3082.3	-1886.1	-1730	-1454.6
C3	2	15	-3750.1	-2270.8	-2096.8	-1815.8
C4	2	15	-2248.7	-1376.3	-1224.3	-978.398
C5	3	15	-1657	-891.301	-601.898	-367.301
C6	3	15	-1988.9	-1092.7	-840.398	-587
C7	4	15	-2027.6	-1048.5	-806.301	-605.199
C8	4	15	-1814.7	-1104.9	-962.699	-736.801
C9	5	15	-2513.1	-1499.3	-1351	-1097.2
C10	5	15	-2379.1	-1434.9	-1321.2	-1042.6
C11	6	15	-2678.3	-1650.7	-1506.2	-1262.1
C12	6	15	-2577.1	-1622.3	-1496.9	-1236.5
D1	1	15	-3022.4	-1849.1	-1759.4	-1509.6
D2	1	15	-2913.4	-1819.7	-1722.5	-1432.5
D3	2	15	-2464.8	-1607.7	-1599.9	-1559.8
D4	2	15	-2567.3	-1518.4	-1417.5	-1236.7
D5	3	15	-2771.2	-1725.6	-1642.2	-1374.8
D6	3	15	-2272	-1422.2	-1326.1	-1109.1
D7	4	15	-2264	-1380.3	-1262.2	-1102.5
D8	4	15	-1955	-1243.8	-1161.3	-968.699
D9	5	15	-1284.6	-479.5	-293.699	-277.801
D10	5	15	-2415.2	-1529.5	-1458	-1268.3
D11	6	15	-1993.9	-1259.2	-1161.1	-925
D12	6	15	-2056.8	-1363.5	-1306.2	-1144.7
E1	1	15	-2652.8	-1639.2	-1492.8	-1203.1
E2	1	15	-2410.6	-1497.8	-1413.1	-1182.9
E3	2	15	-2467.4	-1556	-1529.1	-1334.4
E4	2	15	-2993	-1891.9	-1866.4	-1679.4
E5	3	15	-2299	-1414.2	-1278.1	-1024.4
E6	3	15	-1465.8	-984.5	-946.301	-775.5
E7	4	15	-1798.7	-1013.9	-851.699	-710.199
E8	4	15	-2120.6	-1287	-1178.6	-1004.3
E9	5	15	-2794.2	-1768.1	-1685.1	-1455.8
E10	5	15	-2786.5	-1756.1	-1705.5	-1478.1
E11	6	15	-2233.9	-1394.6	-1281.1	-1027.9
E12	6	15	-2897.1	-1857.5	-1788.5	-1492.1
F1	1	15	-2505.1	-1480.1	-1322.8	-1035.9
F2	1	15	-2997	-1834.6	-1638.9	-1304
F3	2	15	-1824.9	-1224.8	-1322.2	-1294.5
F4	2	15	-1555.7	-1004.5	-1075.2	-992.5
F5	3	15	-1235.8	-609.199	-540.801	-551
F6	3	15	-2391.4	-1489.9	-1384.7	-1150.1
F7	4	15	-2121.7	-1269.4	-1174.4	-959.699
F8	4	15	-2608	-1579.4	-1386.6	-1033.1
F9	5	15	-1700.3	-1077.9	-1061.7	-932.398
F10	5	15	-2403.1	-1515.9	-1586.7	-1498.8
F11	6	15	-3850.2	-2462.8	-2474.5	-2208.1
F12	6	15	-2539.4	-1570.9	-1496	-1263.9
G1	1	15	-3931.8	-2397.9	-2233.4	-1856
G2	1	15	-2136.5	-1190.7	-1118.4	-960.602
G3	2	15	-1907.5	-1246.8	-1297.4	-1187.3
G4	2	15	-1656.8	-1109	-1185.9	-1051.4
G5	3	15	-2139.1	-1318.3	-1205.4	-959.199
G6	3	15	-3260.3	-2089	-2035.4	-1806.1
G7	4	15	-1726.3	-1026	-873.199	-587.5
G8	4	15	-3582.5	-2258.3	-2101.9	-1776.4
G9	5	15	-2161.4	-1311.2	-1302	-1145.6
G10	5	15	-3231.4	-2074.7	-2092.7	-1969.2
G11	6	15	-4307.9	-2739.5	-2750.6	-2541.6
G12	6	15	-3581.2	-2146.3	-2167.2	-2064.6
H1	1	15	-1220.1	-688.301	-605.398	-430.699
H2	1	15	-3028.1	-1841.5	-1744.2	-1518.9
H3	2	15	-2919	-1768.3	-1687.2	-1460.5
H4	2	15	-3188	-1924.4	-1752.4	-1460.1
H5	3	15	-3630.7	-2204.4	-2014.9	-1687.4
H6	3	15	-2581.9	-1539.7	-1338.7	-1059.6
H7	4	15	-3667.1	-2184.5	-2127.4	-1931.7
H8	4	15	-3436.2	-1972.5	-1796.7	-1442.3
H9	5	15	-3957	-2434.7	-2284.1	-1931
H10	5	15	-3200.8	-1953.9	-1846.2	-1606.8
H11	6	15	-4110.3	-2582.8	-2511	-2285.1
H12	6	15	-1804.4	-746.102	-493.898	-376.699
A1	1	16	99	179.898	329.102	401.699
A2	1	16	-1590.5	-988.898	-842.898	-615.5
A3	2	16	-2799.6	-1687	-1478.7	-1164.3
A4	2	16	-3997.1	-2530.6	-2385.1	-2016.2
A5	3	16	-651.102	-356.898	-324.5	-210.301
A6	3	16	-1888.5	-1097.7	-1018.9	-898.398
A7	4	16	-2432.5	-1521.7	-1383.5	-1184.7
A8	4	16	-910.5	-363.801	-164.301	34.1016
A9	5	16	-1863.1	-1064.9	-896.801	-609.801
A10	5	16	-2615.5	-1591.2	-1491.6	-1285.3
A11	6	16	-2831.6	-1763	-1694.9	-1432.1
A12	6	16	-2375.3	-1459.5	-1366.2	-1141.6
B1	1	16	-2206.1	-1265	-1090.3	-809.301
B2	1	16	-3969.7	-2566.6	-2583.1	-2319.9
B3	2	16	-2796.5	-1675.2	-1515.8	-1196.8
B4	2	16	-2668.5	-1647.4	-1496.1	-1157.3
B5	3	16	-2158	-1193.1	-994.301	-757.699
B6	3	16	-2647.1	-1607.3	-1435.5	-1152.1
B7	4	16	-2301.5	-1443	-1336.3	-1078.8
B8	4	16	-2498.5	-1536.1	-1400.4	-1133.7
B9	5	16	-3568.6	-2216.8	-2115	-1795.7
B10	5	16	-2523.1	-1575.1	-1460.1	-1178.7
B11	6	16	-2465.1	-1524.4	-1415.7	-1170
B12	6	16	-2687.3	-1666.2	-1603	-1368.2
C1	1	16	-2372.5	-1458.5	-1355.4	-1118.1
C2	1	16	-3084.3	-1886.1	-1757	-1463.6
C3	2	16	-3751.1	-2283.8	-2101.8	-1837.8
C4	2	16	-2254.7	-1386.3	-1235.3	-1011.4
C5	3	16	-1674	-905.301	-619.898	-381.301
C6	3	16	-1980.9	-1085.7	-842.398	-584
C7	4	16	-2026.6	-1071.5	-820.301	-612.199
C8	4	16	-1843.7	-1135.9	-993.699	-763.801
C9	5	16	-2522.1	-1509.3	-1358	-1090.2
C10	5	16	-2377.1	-1438.9	-1315.2	-1065.6
C11	6	16	-2698.3	-1650.7	-1533.2	-1268.1
C12	6	16	-2607.1	-1633.3	-1504.9	-1259.5
D1	1	16	-3034.4	-1861.1	-1776.4	-1522.6
D2	1	16	-2899.4	-1834.7	-1746.5	-1461.5
D3	2	16	-2470.8	-1594.7	-1626.9	-1554.8
D4	2	16	-2570.3	-1530.4	-1426.5	-1240.7
D5	3	16	-2773.2	-1721.6	-1656.2	-1371.8
D6	3	16	-2290	-1450.2	-1334.1	-1144.1
D7	4	16	-2259	-1397.3	-1296.2	-1110.5
D8	4	16	-1974	-1264.8	-1168.3	-974.699
D9	5	16	-1294.6	-482.5	-289.699	-259.801
D10	5	16	-2403.2	-1545.5	-1447	-1274.3
D11	6	16	-2011.9	-1258.2	-1157.1	-930
D12	6	16	-2059.8	-1343.5	-1327.2	-1139.7
E1	1	16	-2636.8	-1646.2	-1506.8	-1197.1
E2	1	16	-2400.6	-1522.8	-1434.1	-1190.9
E3	2	16	-2462.4	-1564	-1540.1	-1322.4
E4	2	16	-3006	-1891.9	-1886.4	-1670.4
E5	3	16	-2283	-1416.2	-1277.1	-1024.4
E6	3	16	-1484.8	-984.5	-954.301	-777.5
E7	4	16	-1816.7	-1030.9	-890.699	-744.199
E8	4	16	-2151.6	-1311	-1190.6	-997.301
E9	5	16	-2831.2	-1784.1	-1684.1	-1472.8
E10	5	16	-2788.5	-1791.1	-1722.5	-1512.1
E11	6	16	-2254.9	-1409.6	-1293.1	-1041.9
E12	6	16	-2911.1	-1891.5	-1809.5	-1507.1
F1	1	16	-2497.1	-1475.1	-1336.8	-1041.9
F2	1	16	-3009	-1803.6	-1641.9	-1315
F3	2	16	-1834.9	-1228.8	-1332.2	-1295.5
F4	2	16	-1527.7	-988.5	-1071.2	-999.5
F5	3	16	-1276.8	-635.199	-573.801	-582
F6	3	16	-2401.4	-1495.9	-1384.7	-1145.1
F7	4	16	-2137.7	-1278.4	-1181.4	-968.699
F8	4	16	-2627	-1593.4	-1414.6	-1058.1
F9	5	16	-1714.3	-1063.9	-1047.7	-936.398
F10	5	16	-2394.1	-1535.9	-1588.7	-1494.8
F11	6	16	-3855.2	-2460.8	-2488.5	-2208.1
F12	6	16	-2554.4	-1588.9	-1503	-1282.9
G1	1	16	-3926.8	-2421.9	-2249.4	-1860
G2	1	16	-2127.5	-1188.7	-1103.4	-985.602
G3	2	16	-1902.5	-1233.8	-1286.4	-1185.3
G4	2	16	-1664.8	-1119	-1196.9	-1069.4
G5	3	16	-2150.1	-1325.3	-1213.4	-960.199
G6	3	16	-3267.3	-2088	-2063.4	-1817.1
G7	4	16	-1755.3	-1053	-904.199	-585.5
G8	4	16	-3578.5	-2259.3	-2124.9	-1811.4
G9	5	16	-2183.4	-1331.2	-1304	-1174.6
G10	5	16	-3251.4	-2091.7	-2127.7	-1947.2
G11	6	16	-4320.9	-2760.5	-2768.6	-2584.6
G12	6	16	-3585.2	-2160.3	-2176.2	-2079.6
H1	1	16	-1203.1	-678.301	-601.398	-425.699
H2	1	16	-3046.1	-1859.5	-1784.2	-1525.9
H3	2	16	-2945	-1776.3	-1714.2	-1492.5
H4	2	16	-3159	-1929.4	-1754.4	-1475.1
H5	3	16	-3651.7	-2220.4	-2055.9	-1661.4
H6	3	16	-2587.9	-1529.7	-1362.7	-1059.6
H7	4	16	-3690.1	-2217.5	-2147.4	-1960.7
H8	4	16	-3425.2	-1986.5	-1828.7	-1446.3
H9	5	16	-3957	-2437.7	-2303.1	-1955
H10	5	16	-3212.8	-1961.9	-1854.2	-1613.8
H11	6	16	-4105.3	-2583.8	-2524	-2287.1
H12	6	16	-1801.4	-747.102	-498.898	-406.699
A1	1	17	96	206.898	313.102	413.699
A2	1	17	-1595.5	-994.898	-845.898	-618.5
A3	2	17	-2840.6	-1720	-1492.7	-1166.3
A4	2	17	-3998.1	-2532.6	-2387.1	-2012.2
A5	3	17	-631.102	-346.898	-331.5	-223.301
A6	3	17	-1887.5	-1088.7	-1040.9	-896.398
A7	4	17	-2452.5	-1537.7	-1410.5	-1217.7
A8	4	17	-916.5	-373.801	-176.301	0.101562
A9	5	17	-1856.1	-1054.9	-867.801	-609.801
A10	5	17	-2604.5	-1594.2	-1514.6	-1295.3
A11	6	17	-2832.6	-1770	-1692.9	-1446.1
A12	6	17	-2387.3	-1466.5	-1379.2	-1156.6
B1	1	17	-2201.1	-1301	-1121.3	-804.301
B2	1	17	-3967.7	-2556.6	-2585.1	-2321.9
B3	2	17	-2770.5	-1687.2	-1547.8	-1190.8
B4	2	17	-2648.5	-1661.4	-1489.1	-1143.3
B5	3	17	-2153	-1207.1	-1010.3	-720.699
B6	3	17	-2621.1	-1609.3	-1451.5	-1155.1
B7	4	17	-2280.5	-1445	-1348.3	-1076.8
B8	4	17	-2525.5	-1569.1	-1404.4	-1137.7
B9	5	17	-3574.6	-2235.8	-2126	-1819.7
B10	5	17	-2504.1	-1572.1	-1454.1	-1199.7
B11	6	17	-2477.1	-1502.4	-1400.7	-1159
B12	6	17	-2709.3	-1686.2	-1610	-1361.2
C1	1	17	-2358.5	-1446.5	-1352.4	-1118.1
C2	1	17	-3083.3	-1893.1	-1749	-1469.6
C3	2	17	-3751.1	-2291.8	-2131.8	-1845.8
C4	2	17	-2261.7	-1395.3	-1231.3	-981.398
C5	3	17	-1670	-909.301	-632.898	-372.301
C6	3	17	-1987.9	-1116.7	-837.398	-586
C7	4	17	-2035.6	-1058.5	-835.301	-613.199
C8	4	17	-1852.7	-1156.9	-992.699	-767.801
C9	5	17	-2519.1	-1492.3	-1361	-1080.2
C10	5	17	-2394.1	-1460.9	-1358.2	-1080.6
C11	6	17	-2681.3	-1667.7	-1560.2	-1248.1
C12	6	17	-2617.1	-1641.3	-1483.9	-1258.5
D1	1	17	-3039.4	-1862.1	-1777.4	-1514.6
D2	1	17	-2923.4	-1859.7	-1742.5	-1474.5
D3	2	17	-2479.8	-1596.7	-1637.9	-1568.8
D4	2	17	-2586.3	-1538.4	-1416.5	-1243.7
D5	3	17	-2817.2	-1752.6	-1697.2	-1397.8
D6	3	17	-2284	-1461.2	-1369.1	-1132.1
D7	4	17	-2259	-1411.3	-1291.2	-1109.5
D8	4	17	-1974	-1269.8	-1166.3	-987.699
D9	5	17	-1284.6	-473.5	-287.699	-261.801
D10	5	17	-2423.2	-1523.5	-1472	-1255.3
D11	6	17	-1999.9	-1268.2	-1186.1	-910
D12	6	17	-2047.8	-1361.5	-1322.2	-1163.7
E1	1	17	-2630.8	-1627.2	-1490.8	-1199.1
E2	1	17	-2431.6	-1505.8	-1394.1	-1188.9
E3	2	17	-2474.4	-1594	-1546.1	-1326.4
E4	2	17	-3004	-1915.9	-1877.4	-1671.4
E5	3	17	-2321	-1442.2	-1319.1	-1058.4
E6	3	17	-1498.8	-984.5	-952.301	-788.5
E7	4	17	-1822.7	-1009.9	-912.699	-745.199
E8	4	17	-2135.6	-1311	-1205.6	-1018.3
E9	5	17	-2830.2	-1793.1	-1712.1	-1494.8
E10	5	17	-2794.5	-1795.1	-1736.5	-1511.1
E11	6	17	-2249.9	-1416.6	-1296.1	-1038.9
E12	6	17	-2904.1	-1860.5	-1814.5	-1504.1
F1	1	17	-2506.1	-1497.1	-1350.8	-1045.9
F2	1	17	-2996	-1827.6	-1652.9	-1307
F3	2	17	-1849.9	-1242.8	-1356.2	-1319.5
F4	2	17	-1520.7	-993.5	-1072.2	-1006.5
F5	3	17	-1269.8	-605.199	-568.801	-565
F6	3	17	-2389.4	-1482.9	-1403.7	-1151.1
F7	4	17	-2111.7	-1283.4	-1177.4	-959.699
F8	4	17	-2631	-1592.4	-1415.6	-1065.1
F9	5	17	-1716.3	-1074.9	-1060.7	-932.398
F10	5	17	-2384.1	-1512.9	-1610.7	-1500.8
F11	6	17	-3871.2	-2484.8	-2494.5	-2228.1
F12	6	17	-2553.4	-1579.9	-1488	-1288.9
G1	1	17	-3946.8	-2411.9	-2246.4	-1863
G2	1	17	-2152.5	-1200.7	-1137.4	-973.602
G3	2	17	-1929.5	-1247.8	-1323.4	-1184.3
G4	2	17	-1701.8	-1122	-1206.9	-1098.4
G5	3	17	-2146.1	-1332.3	-1231.4	-995.199
G6	3	17	-3274.3	-2089	-2058.4	-1839.1
G7	4	17	-1762.3	-1028	-897.199	-593.5
G8	4	17	-3600.5	-2253.3	-2134.9	-1804.4
G9	5	17	-2185.4	-1346.2	-1315	-1164.6
G10	5	17	-3258.4	-2076.7	-2132.7	-1971.2
G11	6	17	-4327.9	-2754.5	-2775.6	-2539.6
G12	6	17	-3578.2	-2171.3	-2164.2	-2096.6
H1	1	17	-1208.1	-673.301	-611.398	-426.699
H2	1	17	-3065.1	-1846.5	-1791.2	-1535.9
H3	2	17	-2939	-1795.3	-1714.2	-1492.5
H4	2	17	-3165	-1945.4	-1766.4	-1471.1
H5	3	17	-3662.7	-2233.4	-2066.9	-1699.4
H6	3	17	-2601.9	-1543.7	-1380.7	-1090.6
H7	4	17	-3692.1	-2203.5	-2151.4	-1943.7
H8	4	17	-3445.2	-1998.5	-1833.7	-1492.3
H9	5	17	-3988	-2452.7	-2321.1	-1942
H10	5	17	-3218.8	-1963.9	-1860.2	-1592.8
H11	6	17	-4106.3	-2599.8	-2510	-2278.1
H12	6	17	-1813.4	-738.102	-506.898	-383.699
A1	1	18	126	205.898	334.102	413.699
A2	1	18	-1609.5	-1001.9	-846.898	-615.5
A3	2	18	-2821.6	-1719	-1520.7	-1173.3
A4	2	18	-3987.1	-2531.6	-2406.1	-2006.2
A5	3	18	-625.102	-349.898	-320.5	-219.301
A6	3	18	-1906.5	-1111.7	-1041.9	-889.398
A7	4	18	-2434.5	-1515.7	-1428.5	-1213.7
A8	4	18	-903.5	-375.801	-172.301	10.1016
A9	5	18	-1865.1	-1062.9	-892.801	-605.801
A10	5	18	-2604.5	-1604.2	-1519.6	-1293.3
A11	6	18	-2829.6	-1779	-1690.9	-1452.1
A12	6	18	-2395.3	-1473.5	-1376.2	-1165.6
B1	1	18	-2172.1	-1285	-1089.3	-793.301
B2	1	18	-3981.7	-2573.6	-2578.1	-2320.9
B3	2	18	-2776.5	-1673.2	-1530.8	-1177.8
B4	2	18	-2641.5	-1646.4	-1506.1	-1168.3
B5	3	18	-2143	-1207.1	-1022.3	-725.699
B6	3	18	-2596.1	-1615.3	-1437.5	-1148.1
B7	4	18	-2291.5	-1446	-1366.3	-1073.8
B8	4	18	-2499.5	-1548.1	-1428.4	-1132.7
B9	5	18	-3554.6	-2250.8	-2138	-1829.7
B10	5	18	-2510.1	-1587.1	-1471.1	-1182.7
B11	6	18	-2468.1	-1519.4	-1404.7	-1172
B12	6	18	-2692.3	-1670.2	-1598	-1377.2
C1	1	18	-2368.5	-1465.5	-1363.4	-1116.1
C2	1	18	-3091.3	-1905.1	-1771	-1453.6
C3	2	18	-3758.1	-2310.8	-2103.8	-1833.8
C4	2	18	-2226.7	-1387.3	-1226.3	-992.398
C5	3	18	-1699	-898.301	-642.898	-398.301
C6	3	18	-1975.9	-1105.7	-854.398	-597
C7	4	18	-2003.6	-1034.5	-804.301	-589.199
C8	4	18	-1853.7	-1145.9	-1019.7	-768.801
C9	5	18	-2521.1	-1513.3	-1358	-1096.2
C10	5	18	-2399.1	-1472.9	-1345.2	-1089.6
C11	6	18	-2681.3	-1648.7	-1543.2	-1278.1
C12	6	18	-2592.1	-1656.3	-1519.9	-1277.5
D1	1	18	-3036.4	-1871.1	-1801.4	-1499.6
D2	1	18	-2927.4	-1861.7	-1758.5	-1473.5
D3	2	18	-2494.8	-1643.7	-1673.9	-1572.8
D4	2	18	-2583.3	-1527.4	-1437.5	-1238.7
D5	3	18	-2790.2	-1764.6	-1683.2	-1412.8
D6	3	18	-2292	-1464.2	-1375.1	-1149.1
D7	4	18	-2252	-1396.3	-1284.2	-1085.5
D8	4	18	-1982	-1295.8	-1183.3	-1003.7
D9	5	18	-1271.6	-479.5	-294.699	-276.801
D10	5	18	-2420.2	-1555.5	-1469	-1263.3
D11	6	18	-1989.9	-1277.2	-1171.1	-934
D12	6	18	-2087.8	-1366.5	-1341.2	-1160.7
E1	1	18	-2604.8	-1628.2	-1515.8	-1193.1
E2	1	18	-2440.6	-1531.8	-1432.1	-1209.9
E3	2	18	-2486.4	-1583	-1563.1	-1321.4
E4	2	18	-3023	-1911.9	-1905.4	-1683.4
E5	3	18	-2313	-1440.2	-1325.1	-1043.4
E6	3	18	-1484.8	-999.5	-971.301	-786.5
E7	4	18	-1802.7	-1023.9	-898.699	-724.199
E8	4	18	-2153.6	-1307	-1224.6	-1006.3
E9	5	18	-2826.2	-1792.1	-1738.1	-1481.8
E10	5	18	-2799.5	-1792.1	-1742.5	-1515.1
E11	6	18	-2260.9	-1395.6	-1299.1	-1062.9
E12	6	18	-2906.1	-1878.5	-1833.5	-1499.1
F1	1	18	-2510.1	-1500.1	-1366.8	-1061.9
F2	1	18	-2996	-1819.6	-1654.9	-1299
F3	2	18	-1833.9	-1256.8	-1347.2	-1309.5
F4	2	18	-1531.7	-1010.5	-1090.2	-1016.5
F5	3	18	-1277.8	-634.199	-556.801	-566
F6	3	18	-2387.4	-1497.9	-1409.7	-1146.1
F7	4	18	-2113.7	-1276.4	-1197.4	-976.699
F8	4	18	-2636	-1617.4	-1399.6	-1065.1
F9	5	18	-1688.3	-1055.9	-1057.7	-941.398
F10	5	18	-2398.1	-1547.9	-1613.7	-1524.8
F11	6	18	-3879.2	-2480.8	-2498.5	-2214.1
F12	6	18	-2561.4	-1577.9	-1492	-1287.9
G1	1	18	-3977.8	-2421.9	-2256.4	-1846
G2	1	18	-2158.5	-1210.7	-1153.4	-978.602
G3	2	18	-1905.5	-1242.8	-1329.4	-1190.3
G4	2	18	-1658.8	-1110	-1206.9	-1082.4
G5	3	18	-2132.1	-1359.3	-1233.4	-988.199
G6	3	18	-3290.3	-2109	-2083.4	-1826.1
G7	4	18	-1743.3	-1039	-883.199	-579.5
G8	4	18	-3581.5	-2254.3	-2123.9	-1801.4
G9	5	18	-2205.4	-1329.2	-1328	-1160.6
G10	5	18	-3247.4	-2114.7	-2132.7	-1964.2
G11	6	18	-4325.9	-2743.5	-2790.6	-2571.6
G12	6	18	-3591.2	-2158.3	-2186.2	-2080.6
H1	1	18	-1185.1	-655.301	-620.398	-427.699
H2	1	18	-3077.1	-1891.5	-1812.2	-1542.9
H3	2	18	-2954	-1799.3	-1729.2	-1489.5
H4	2	18	-3177	-1937.4	-1793.4	-1478.1
H5	3	18	-3673.7	-2249.4	-2072.9	-1703.4
H6	3	18	-2591.9	-1554.7	-1383.7	-1064.6
H7	4	18	-3690.1	-2202.5	-2151.4	-1960.7
H8	4	18	-3434.2	-2018.5	-1829.7	-1475.3
H9	5	18	-3967	-2442.7	-2295.1	-1970
H10	5	18	-3223.8	-1980.9	-1881.2	-1618.8
H11	6	18	-4113.3	-2590.8	-2529	-2288.1
H12	6	18	-1814.4	-739.102	-505.898	-376.699
A1	1	19	118	208.898	326.102	400.699
A2	1	19	-1605.5	-1014.9	-858.898	-606.5
A3	2	19	-2834.6	-1710	-1517.7	-1182.3
A4	2	19	-4000.1	-2531.6	-2408.1	-2015.2
A5	3	19	-613.102	-349.898	-335.5	-216.301
A6	3	19	-1883.5	-1100.7	-1065.9	-892.398
A7	4	19	-2454.5	-1546.7	-1432.5	-1200.7
A8	4	19	-905.5	-389.801	-190.301	17.1016
A9	5	19	-1884.1	-1068.9	-901.801	-630.801
A10	5	19	-2623.5	-1615.2	-1525.6	-1307.3
A11	6	19	-2833.6	-1786	-1716.9	-1462.1
A12	6	19	-2407.3	-1470.5	-1397.2	-1182.6
B1	1	19	-2156.1	-1263	-1085.3	-781.301
B2	1	19	-3971.7	-2572.6	-2579.1	-2332.9
B3	2	19	-2739.5	-1651.2	-1508.8	-1185.8
B4	2	19	-2631.5	-1668.4	-1491.1	-1155.3
B5	3	19	-2110	-1184.1	-1005.3	-731.699
B6	3	19	-2587.1	-1586.3	-1444.5	-1155.1
B7	4	19	-2289.5	-1452	-1367.3	-1075.8
B8	4	19	-2529.5	-1556.1	-1436.4	-1128.7
B9	5	19	-3544.6	-2242.8	-2134	-1805.7
B10	5	19	-2499.1	-1573.1	-1489.1	-1211.7
B11	6	19	-2470.1	-1540.4	-1437.7	-1171
B12	6	19	-2694.3	-1709.2	-1616	-1369.2
C1	1	19	-2377.5	-1474.5	-1369.4	-1145.1
C2	1	19	-3100.3	-1903.1	-1768	-1480.6
C3	2	19	-3726.1	-2289.8	-2118.8	-1831.8
C4	2	19	-2231.7	-1375.3	-1235.3	-993.398
C5	3	19	-1656	-915.301	-645.898	-381.301
C6	3	19	-1939.9	-1085.7	-861.398	-571
C7	4	19	-1996.6	-1013.5	-790.301	-575.199
C8	4	19	-1847.7	-1153.9	-1024.7	-756.801
C9	5	19	-2528.1	-1519.3	-1371	-1104.2
C10	5	19	-2393.1	-1470.9	-1368.2	-1081.6
C11	6	19	-2686.3	-1666.7	-1562.2	-1276.1
C12	6	19	-2593.1	-1641.3	-1521.9	-1308.5
D1	1	19	-3039.4	-1886.1	-1784.4	-1507.6
D2	1	19	-2932.4	-1870.7	-1754.5	-1456.5
D3	2	19	-2474.8	-1616.7	-1667.9	-1579.8
D4	2	19	-2598.3	-1542.4	-1458.5	-1264.7
D5	3	19	-2790.2	-1780.6	-1690.2	-1399.8
D6	3	19	-2304	-1467.2	-1386.1	-1144.1
D7	4	19	-2267	-1398.3	-1327.2	-1098.5
D8	4	19	-1990	-1265.8	-1189.3	-980.699
D9	5	19	-1283.6	-492.5	-304.699	-285.801
D10	5	19	-2432.2	-1532.5	-1490	-1270.3
D11	6	19	-1991.9	-1296.2	-1180.1	-926
D12	6	19	-2093.8	-1391.5	-1344.2	-1156.7
E1	1	19	-2570.8	-1635.2	-1501.8	-1195.1
E2	1	19	-2430.6	-1499.8	-1454.1	-1197.9
E3	2	19	-2492.4	-1575	-1553.1	-1317.4
E4	2	19	-3033	-1926.9	-1896.4	-1678.4
E5	3	19	-2308	-1444.2	-1318.1	-1037.4
E6	3	19	-1463.8	-1000.5	-966.301	-801.5
E7	4	19	-1819.7	-1036.9	-905.699	-743.199
E8	4	19	-2163.6	-1316	-1213.6	-1030.3
E9	5	19	-2836.2	-1772.1	-1729.1	-1496.8
E10	5	19	-2787.5	-1798.1	-1728.5	-1503.1
E11	6	19	-2255.9	-1418.6	-1329.1	-1042.9
E12	6	19	-2930.1	-1892.5	-1835.5	-1521.1
F1	1	19	-2502.1	-1493.1	-1366.8	-1070.9
F2	1	19	-3001	-1827.6	-1683.9	-1328
F3	2	19	-1808.9	-1222.8	-1355.2	-1324.5
F4	2	19	-1512.7	-984.5	-1069.2	-1000.5
F5	3	19	-1288.8	-630.199	-574.801	-579
F6	3	19	-2428.4	-1517.9	-1430.7	-1174.1
F7	4	19	-2120.7	-1285.4	-1195.4	-974.699
F8	4	19	-2619	-1608.4	-1413.6	-1066.1
F9	5	19	-1691.3	-1057.9	-1063.7	-941.398
F10	5	19	-2399.1	-1533.9	-1595.7	-1531.8
F11	6	19	-3888.2	-2488.8	-2531.5	-2220.1
F12	6	19	-2550.4	-1592.9	-1506	-1288.9
G1	1	19	-3962.8	-2433.9	-2275.4	-1872
G2	1	19	-2155.5	-1199.7	-1131.4	-965.602
G3	2	19	-1896.5	-1233.8	-1316.4	-1189.3
G4	2	19	-1633.8	-1117	-1205.9	-1068.4
G5	3	19	-2164.1	-1351.3	-1229.4	-992.199
G6	3	19	-3296.3	-2118	-2086.4	-1855.1
G7	4	19	-1726.3	-1014	-900.199	-564.5
G8	4	19	-3592.5	-2271.3	-2129.9	-1808.4
G9	5	19	-2174.4	-1335.2	-1320	-1154.6
G10	5	19	-3249.4	-2093.7	-2133.7	-1964.2
G11	6	19	-4344.9	-2759.5	-2775.6	-2560.6
G12	6	19	-3598.2	-2179.3	-2173.2	-2073.6
H1	1	19	-1201.1	-680.301	-604.398	-431.699
H2	1	19	-3082.1	-1856.5	-1794.2	-1549.9
H3	2	19	-2973	-1808.3	-1728.2	-1504.5
H4	2	19	-3198	-1936.4	-1791.4	-1480.1
H5	3	19	-3688.7	-2268.4	-2091.9	-1688.4
H6	3	19	-2619.9	-1568.7	-1398.7	-1084.6
H7	4	19	-3674.1	-2211.5	-2156.4	-1953.7
H8	4	19	-3449.2	-2001.5	-1838.7	-1484.3
H9	5	19	-3994	-2462.7	-2323.1	-1965
H10	5	19	-3220.8	-1998.9	-1873.2	-1608.8
H11	6	19	-4140.3	-2609.8	-2535	-2302.1
H12	6	19	-1815.4	-760.102	-510.898	-369.699
A1	1	20	118	192.898	295.102	407.699
A2	1	20	-1616.5	-1002.9	-875.898	-625.5
A3	2	20	-2835.6	-1736	-1528.7	-1189.3
A4	2	20	-4008.1	-2550.6	-2425.1	-2029.2
A5	3	20	-637.102	-360.898	-351.5	-218.301
A6	3	20	-1908.5	-1100.7	-1067.9	-908.398
A7	4	20	-2470.5	-1543.7	-1418.5	-1215.7
A8	4	20	-931.5	-383.801	-214.301	5.10156
A9	5	20	-1886.1	-1081.9	-917.801	-611.801
A10	5	20	-2615.5	-1619.2	-1548.6	-1301.3
A11	6	20	-2841.6	-1772	-1743.9	-1448.1
A12	6	20	-2401.3	-1475.5	-1412.2	-1191.6
B1	1	20	-2101.1	-1282	-1082.3	-755.301
B2	1	20	-3965.7	-2592.6	-2592.1	-2317.9
B3	2	20	-2729.5	-1632.2	-1526.8	-1171.8
B4	2	20	-2592.5	-1629.4	-1493.1	-1172.3
B5	3	20	-2073	-1179.1	-1012.3	-715.699
B6	3	20	-2555.1	-1592.3	-1442.5	-1136.1
B7	4	20	-2301.5	-1453	-1389.3	-1091.8
B8	4	20	-2509.5	-1580.1	-1455.4	-1125.7
B9	5	20	-3539.6	-2250.8	-2131	-1809.7
B10	5	20	-2494.1	-1567.1	-1492.1	-1205.7
B11	6	20	-2420.1	-1518.4	-1422.7	-1185
B12	6	20	-2657.3	-1678.2	-1641	-1397.2
C1	1	20	-2401.5	-1486.5	-1412.4	-1166.1
C2	1	20	-3065.3	-1907.1	-1767	-1487.6
C3	2	20	-3703.1	-2266.8	-2096.8	-1825.8
C4	2	20	-2164.7	-1381.3	-1233.3	-988.398
C5	3	20	-1627	-879.301	-661.898	-384.301
C6	3	20	-1904.9	-1078.7	-833.398	-569
C7	4	20	-1963.6	-1046.5	-780.301	-567.199
C8	4	20	-1840.7	-1172.9	-1041.7	-792.801
C9	5	20	-2492.1	-1510.3	-1384	-1098.2
C10	5	20	-2380.1	-1459.9	-1356.2	-1075.6
C11	6	20	-2680.3	-1661.7	-1559.2	-1281.1
C12	6	20	-2587.1	-1662.3	-1519.9	-1289.5
D1	1	20	-3074.4	-1896.1	-1828.4	-1544.6
D2	1	20	-2937.4	-1891.7	-1784.5	-1484.5
D3	2	20	-2511.8	-1644.7	-1667.9	-1590.8
D4	2	20	-2614.3	-1548.4	-1468.5	-1258.7
D5	3	20	-2831.2	-1789.6	-1713.2	-1407.8
D6	3	20	-2295	-1457.2	-1380.1	-1153.1
D7	4	20	-2290	-1408.3	-1318.2	-1131.5
D8	4	20	-1990	-1288.8	-1206.3	-995.699
D9	5	20	-1287.6	-482.5	-302.699	-283.801
D10	5	20	-2418.2	-1539.5	-1498	-1274.3
D11	6	20	-2013.9	-1286.2	-1177.1	-931
D12	6	20	-2103.8	-1395.5	-1367.2	-1188.7
E1	1	20	-2572.8	-1630.2	-1492.8	-1180.1
E2	1	20	-2426.6	-1516.8	-1447.1	-1222.9
E3	2	20	-2494.4	-1593	-1570.1	-1341.4
E4	2	20	-3042	-1938.9	-1947.4	-1691.4
E5	3	20	-2344	-1458.2	-1346.1	-1054.4
E6	3	20	-1513.8	-1014.5	-985.301	-809.5
E7	4	20	-1803.7	-1059.9	-926.699	-766.199
E8	4	20	-2131.6	-1328	-1222.6	-1011.3
E9	5	20	-2837.2	-1818.1	-1722.1	-1492.8
E10	5	20	-2786.5	-1790.1	-1765.5	-1526.1
E11	6	20	-2262.9	-1428.6	-1335.1	-1062.9
E12	6	20	-2932.1	-1890.5	-1837.5	-1530.1
F1	1	20	-2512.1	-1475.1	-1352.8	-1063.9
F2	1	20	-2997	-1826.6	-1687.9	-1306
F3	2	20	-1777.9	-1209.8	-1361.2	-1323.5
F4	2	20	-1479.7	-990.5	-1101.2	-1013.5
F5	3	20	-1289.8	-648.199	-583.801	-593
F6	3	20	-2422.4	-1513.9	-1420.7	-1172.1
F7	4	20	-2107.7	-1285.4	-1205.4	-961.699
F8	4	20	-2640	-1614.4	-1424.6	-1052.1
F9	5	20	-1647.3	-1030.9	-1050.7	-944.398
F10	5	20	-2353.1	-1518.9	-1605.7	-1506.8
F11	6	20	-3853.2	-2486.8	-2535.5	-2235.1
F12	6	20	-2552.4	-1590.9	-1520	-1280.9
G1	1	20	-3967.8	-2452.9	-2276.4	-1886
G2	1	20	-2162.5	-1221.7	-1158.4	-998.602
G3	2	20	-1883.5	-1238.8	-1326.4	-1200.3
G4	2	20	-1616.8	-1090	-1203.9	-1077.4
G5	3	20	-2182.1	-1358.3	-1260.4	-993.199
G6	3	20	-3286.3	-2127	-2083.4	-1833.1
G7	4	20	-1717.3	-1029	-884.199	-581.5
G8	4	20	-3601.5	-2280.3	-2147.9	-1819.4
G9	5	20	-2130.4	-1322.2	-1306	-1156.6
G10	5	20	-3225.4	-2098.7	-2135.7	-1967.2
G11	6	20	-4317.9	-2757.5	-2789.6	-2570.6
G12	6	20	-3582.2	-2162.3	-2191.2	-2087.6
H1	1	20	-1200.1	-698.301	-640.398	-436.699
H2	1	20	-3108.1	-1907.5	-1829.2	-1539.9
H3	2	20	-2976	-1826.3	-1754.2	-1526.5
H4	2	20	-3217	-1968.4	-1817.4	-1493.1
H5	3	20	-3705.7	-2286.4	-2114.9	-1726.4
H6	3	20	-2639.9	-1592.7	-1407.7	-1090.6
H7	4	20	-3701.1	-2232.5	-2180.4	-1969.7
H8	4	20	-3454.2	-2014.5	-1850.7	-1476.3
H9	5	20	-3983	-2464.7	-2331.1	-1967
H10	5	20	-3239.8	-1992.9	-1906.2	-1624.8
H11	6	20	-4130.3	-2612.8	-2566	-2314.1
H12	6	20	-1816.4	-742.102	-537.898	-383.699
A1	1	21	140	202.898	322.102	401.699
A2	1	21	-1608.5	-1008.9	-887.898	-636.5
A3	2	21	-2815.6	-1727	-1540.7	-1187.3
A4	2	21	-4018.1	-2558.6	-2441.1	-2027.2
A5	3	21	-581.102	-346.898	-335.5	-221.301
A6	3	21	-1896.5	-1114.7	-1058.9	-923.398
A7	4	21	-2456.5	-1535.7	-1451.5	-1208.7
A8	4	21	-929.5	-385.801	-201.301	2.10156
A9	5	21	-1884.1	-1098.9	-920.801	-625.801
A10	5	21	-2631.5	-1619.2	-1540.6	-1319.3
A11	6	21	-2849.6	-1791	-1736.9	-1477.1
A12	6	21	-2409.3	-1498.5	-1411.2	-1177.6
B1	1	21	-2069.1	-1234	-1070.3	-764.301
B2	1	21	-3935.7	-2585.6	-2574.1	-2315.9
B3	2	21	-2634.5	-1613.2	-1497.8	-1151.8
B4	2	21	-2503.5	-1593.4	-1479.1	-1153.3
B5	3	21	-1957	-1112.1	-944.301	-713.699
B6	3	21	-2492.1	-1530.3	-1410.5	-1139.1
B7	4	21	-2279.5	-1437	-1377.3	-1087.8
B8	4	21	-2487.5	-1563.1	-1433.4	-1138.7
B9	5	21	-3497.6	-2231.8	-2127	-1831.7
B10	5	21	-2482.1	-1557.1	-1486.1	-1186.7
B11	6	21	-2395.1	-1491.4	-1406.7	-1160
B12	6	21	-2640.3	-1664.2	-1630	-1387.2
C1	1	21	-2351.5	-1461.5	-1393.4	-1136.1
C2	1	21	-3032.3	-1906.1	-1763	-1466.6
C3	2	21	-3636.1	-2247.8	-2104.8	-1821.8
C4	2	21	-2110.7	-1342.3	-1214.3	-970.398
C5	3	21	-1550	-837.301	-621.898	-383.301
C6	3	21	-1814.9	-1025.7	-822.398	-561
C7	4	21	-1952.6	-1027.5	-789.301	-563.199
C8	4	21	-1837.7	-1141.9	-1035.7	-784.801
C9	5	21	-2483.1	-1504.3	-1366	-1091.2
C10	5	21	-2331.1	-1448.9	-1331.2	-1088.6
C11	6	21	-2654.3	-1639.7	-1552.2	-1298.1
C12	6	21	-2556.1	-1621.3	-1533.9	-1306.5
D1	1	21	-3086.4	-1911.1	-1811.4	-1527.6
D2	1	21	-2934.4	-1858.7	-1762.5	-1456.5
D3	2	21	-2485.8	-1652.7	-1665.9	-1591.8
D4	2	21	-2602.3	-1561.4	-1478.5	-1260.7
D5	3	21	-2816.2	-1760.6	-1706.2	-1413.8
D6	3	21	-2298	-1468.2	-1378.1	-1137.1
D7	4	21	-2258	-1416.3	-1334.2	-1122.5
D8	4	21	-1981	-1295.8	-1227.3	-1024.7
D9	5	21	-1257.6	-484.5	-309.699	-282.801
D10	5	21	-2412.2	-1559.5	-1501	-1319.3
D11	6	21	-2033.9	-1300.2	-1203.1	-921
D12	6	21	-2117.8	-1423.5	-1405.2	-1197.7
E1	1	21	-2561.8	-1625.2	-1493.8	-1172.1
E2	1	21	-2406.6	-1535.8	-1481.1	-1228.9
E3	2	21	-2480.4	-1592	-1577.1	-1344.4
E4	2	21	-3024	-1934.9	-1906.4	-1715.4
E5	3	21	-2320	-1450.2	-1335.1	-1061.4
E6	3	21	-1506.8	-1035.5	-999.301	-806.5
E7	4	21	-1804.7	-1049.9	-939.699	-753.199
E8	4	21	-2118.6	-1304	-1219.6	-1023.3
E9	5	21	-2811.2	-1814.1	-1708.1	-1499.8
E10	5	21	-2782.5	-1802.1	-1762.5	-1511.1
E11	6	21	-2274.9	-1438.6	-1321.1	-1065.9
E12	6	21	-2939.1	-1902.5	-1849.5	-1516.1
F1	1	21	-2491.1	-1502.1	-1372.8	-1070.9
F2	1	21	-2978	-1831.6	-1665.9	-1320
F3	2	21	-1660.9	-1152.8	-1313.2	-1303.5
F4	2	21	-1331.7	-912.5	-1027.2	-988.5
F5	3	21	-1264.8	-645.199	-590.801	-584
F6	3	21	-2416.4	-1523.9	-1446.7	-1165.1
F7	4	21	-2083.7	-1266.4	-1181.4	-952.699
F8	4	21	-2587	-1594.4	-1424.6	-1069.1
F9	5	21	-1539.3	-1000.9	-1039.7	-929.398
F10	5	21	-2260.1	-1451.9	-1582.7	-1505.8
F11	6	21	-3853.2	-2490.8	-2514.5	-2226.1
F12	6	21	-2552.4	-1605.9	-1531	-1284.9
G1	1	21	-3950.8	-2458.9	-2277.4	-1875
[truncated: 14,039 more rows]

## Sheet: Multicomponent Data
Block Type	96well
Chemistry	SYBR_GREEN
Experiment File Name	C:\Applied Biosystems\StepOne Software v2.3\experiments\29-05-24_CS_agn_different_primers_2024.eds
Experiment Run End Time	2008-04-03 05:32:19 AM MSD
Instrument Type	steponeplus
Passive Reference
Well	Zone	Cycle	SYBR
A1	1	1	-365.08
A2	1	1	-1981.85
A3	2	1	-3147.73
A4	2	1	-4432.46
A5	3	1	-1172.77
A6	3	1	-2136.16
A7	4	1	-2877.76
A8	4	1	-1105.47
A9	5	1	-2141.06
A10	5	1	-2929.88
A11	6	1	-2939.04
A12	6	1	-2144.46
B1	1	1	-2519.81
B2	1	1	-4094.98
B3	2	1	-2991.83
B4	2	1	-2578.03
B5	3	1	-2013.22
B6	3	1	-2474.38
B7	4	1	-2085.47
B8	4	1	-2399.96
B9	5	1	-3503.98
B10	5	1	-2318.99
B11	6	1	-2228.7
B12	6	1	-2716.56
C1	1	1	-2601.29
C2	1	1	-3136.34
C3	2	1	-3723.56
C4	2	1	-2149.54
C5	3	1	-1143.39
C6	3	1	-1779.92
C7	4	1	-1898.65
C8	4	1	-1503.27
C9	5	1	-2235.94
C10	5	1	-2135.35
C11	6	1	-2354.09
C12	6	1	-2610.29
D1	1	1	-3421.97
D2	1	1	-2698.65
D3	2	1	-2210.6
D4	2	1	-2241.03
D5	3	1	-2586.89
D6	3	1	-2077.84
D7	4	1	-2036.13
D8	4	1	-1649.96
D9	5	1	-610.787
D10	5	1	-2188.54
D11	6	1	-1674.69
D12	6	1	-2050.86
E1	1	1	-3280.62
E2	1	1	-2218.86
E3	2	1	-2430.7
E4	2	1	-2817.77
E5	3	1	-2134.76
E6	3	1	-1275.67
E7	4	1	-1648.87
E8	4	1	-1780.2
E9	5	1	-2591.51
E10	5	1	-2627.95
E11	6	1	-1899.18
E12	6	1	-3059.13
F1	1	1	-2514.82
F2	1	1	-2947.5
F3	2	1	-1341.82
F4	2	1	-1007.89
F5	3	1	-859.356
F6	3	1	-2151.41
F7	4	1	-2124.36
F8	4	1	-2274.35
F9	5	1	-1420.53
F10	5	1	-2136.6
F11	6	1	-3926.44
F12	6	1	-2603.37
G1	1	1	-4072.65
G2	1	1	-2126.19
G3	2	1	-1489.77
G4	2	1	-1319.65
G5	3	1	-1852.66
G6	3	1	-3129.57
G7	4	1	-2113.62
G8	4	1	-3520.88
G9	5	1	-1859.92
G10	5	1	-3169.89
G11	6	1	-4477.08
G12	6	1	-3980.58
H1	1	1	-1065.18
H2	1	1	-2939.04
H3	2	1	-2738.98
H4	2	1	-3115.39
H5	3	1	-3506.92
H6	3	1	-2463.89
H7	4	1	-3724
H8	4	1	-3315.62
H9	5	1	-4056.3
H10	5	1	-3205.05
H11	6	1	-4272.53
H12	6	1	-1256.77
A1	1	2	-197.674
A2	1	2	-1790.1
A3	2	2	-3075.52
A4	2	2	-4390.96
A5	3	2	-966.184
A6	3	2	-2049.89
A7	4	2	-2760.34
A8	4	2	-937.272
A9	5	2	-2039.27
A10	5	2	-2719.42
A11	6	2	-2997.86
A12	6	2	-2301.59
B1	1	2	-2488.08
B2	1	2	-4255.95
B3	2	2	-3095.27
B4	2	2	-2679.19
B5	3	2	-2179.24
B6	3	2	-2634.97
B7	4	2	-2252.88
B8	4	2	-2564.45
B9	5	2	-3639.98
B10	5	2	-2496.15
B11	6	2	-2381.5
B12	6	2	-2796.76
C1	1	2	-2608.16
C2	1	2	-3223.37
C3	2	2	-3848.88
C4	2	2	-2257.46
C5	3	2	-1283.41
C6	3	2	-1901.8
C7	4	2	-2079.87
C8	4	2	-1656.57
C9	5	2	-2391.23
C10	5	2	-2273.92
C11	6	2	-2543.25
C12	6	2	-2683.47
D1	1	2	-3440.05
D2	1	2	-2851.76
D3	2	2	-2426.1
D4	2	2	-2401.03
D5	3	2	-2739.27
D6	3	2	-2252.59
D7	4	2	-2199.74
D8	4	2	-1805.71
D9	5	2	-835.146
D10	5	2	-2340.79
D11	6	2	-1812.7
D12	6	2	-2123.54
E1	1	2	-3262.63
E2	1	2	-2334.86
E3	2	2	-2583.54
E4	2	2	-2980.43
E5	3	2	-2286.68
E6	3	2	-1404.37
E7	4	2	-1714.67
E8	4	2	-1955.05
E9	5	2	-2787.84
E10	5	2	-2797.09
E11	6	2	-2050.96
E12	6	2	-3093.44
F1	1	2	-2579.51
F2	1	2	-3062.38
F3	2	2	-1635.22
F4	2	2	-1208.67
F5	3	2	-1017.55
F6	3	2	-2348.27
F7	4	2	-2178.38
F8	4	2	-2481.44
F9	5	2	-1626.12
F10	5	2	-2351.86
F11	6	2	-4096.35
F12	6	2	-2642.29
G1	1	2	-4136.72
G2	1	2	-2164.49
G3	2	2	-1714.98
G4	2	2	-1538.62
G5	3	2	-2008.77
G6	3	2	-3289.88
G7	4	2	-2129.42
G8	4	2	-3681.22
G9	5	2	-2048.62
G10	5	2	-3352.2
G11	6	2	-4634.42
G12	6	2	-4016
H1	1	2	-1134.62
H2	1	2	-3002.25
H3	2	2	-2846.81
H4	2	2	-3190.68
H5	3	2	-3614.73
H6	3	2	-2518.81
H7	4	2	-3752.96
H8	4	2	-3382.16
H9	5	2	-4146.56
H10	5	2	-3305.3
H11	6	2	-4372.02
H12	6	2	-1416.58
A1	1	3	-68.6447
A2	1	3	-1707.95
A3	2	3	-3028.93
A4	2	3	-4394.02
A5	3	3	-817.054
A6	3	3	-1943.06
A7	4	3	-2660.32
A8	4	3	-862.422
A9	5	3	-1957.21
A10	5	3	-2734.51
A11	6	3	-3022.93
A12	6	3	-2362.88
B1	1	3	-2434.94
B2	1	3	-4324.35
B3	2	3	-3114.1
B4	2	3	-2758.13
B5	3	3	-2214.4
B6	3	3	-2696.59
B7	4	3	-2317.51
B8	4	3	-2585.69
B9	5	3	-3712.17
B10	5	3	-2561.24
B11	6	3	-2440.17
B12	6	3	-2861.06
C1	1	3	-2606.46
C2	1	3	-3271.55
C3	2	3	-3911.91
C4	2	3	-2281.85
C5	3	3	-1327.69
C6	3	3	-1948.16
C7	4	3	-2132.52
C8	4	3	-1710.92
C9	5	3	-2478.6
C10	5	3	-2311.73
C11	6	3	-2626.22
C12	6	3	-2741.75
D1	1	3	-3393.75
D2	1	3	-2955.68
D3	2	3	-2524.24
D4	2	3	-2447.91
D5	3	3	-2793.92
D6	3	3	-2297.59
D7	4	3	-2268.24
D8	4	3	-1886.4
D9	5	3	-886.511
D10	5	3	-2406.01
D11	6	3	-1897.28
D12	6	3	-2148.77
E1	1	3	-3228.75
E2	1	3	-2434.25
E3	2	3	-2618.4
E4	2	3	-3049.98
E5	3	3	-2301.82
E6	3	3	-1395.73
E7	4	3	-1736.59
E8	4	3	-2036.39
E9	5	3	-2862.17
E10	5	3	-2871.91
E11	6	3	-2157.42
E12	6	3	-3118.89
F1	1	3	-2590.5
F2	1	3	-3109.48
F3	2	3	-1733.94
F4	2	3	-1305.96
F5	3	3	-1055.02
F6	3	3	-2405.74
F7	4	3	-2196.23
F8	4	3	-2565.59
F9	5	3	-1706.86
F10	5	3	-2433.08
F11	6	3	-4174.83
F12	6	3	-2707.66
G1	1	3	-4169.23
G2	1	3	-2156.4
G3	2	3	-1767.81
G4	2	3	-1603.88
G5	3	3	-2071.9
G6	3	3	-3351.97
G7	4	3	-2100.99
G8	4	3	-3756.59
G9	5	3	-2162.3
G10	5	3	-3475.07
G11	6	3	-4764.24
G12	6	3	-4032.36
H1	1	3	-1175.15
H2	1	3	-3051.84
H3	2	3	-2919.02
H4	2	3	-3232.5
H5	3	3	-3678.22
H6	3	3	-2542.92
H7	4	3	-3807.64
H8	4	3	-3435.06
H9	5	3	-4205.43
H10	5	3	-3348.62
H11	6	3	-4441.89
H12	6	3	-1364.04
A1	1	4	22.8021
A2	1	4	-1670.45
A3	2	4	-3023.05
A4	2	4	-4366.49
A5	3	4	-748.191
A6	3	4	-1935.62
A7	4	4	-2631.23
A8	4	4	-806.267
A9	5	4	-1928.7
A10	5	4	-2743.41
A11	6	4	-3044.04
A12	6	4	-2412.99
B1	1	4	-2423.1
B2	1	4	-4379.83
B3	2	4	-3067.74
B4	2	4	-2791.56
B5	3	4	-2257.72
B6	3	4	-2742.36
B7	4	4	-2381.97
B8	4	4	-2627.55
B9	5	4	-3787.69
B10	5	4	-2598.37
B11	6	4	-2481.96
B12	6	4	-2901.41
C1	1	4	-2609.63
C2	1	4	-3295.02
C3	2	4	-3974.29
C4	2	4	-2324.53
C5	3	4	-1377.46
C6	3	4	-1971.84
C7	4	4	-2157.4
C8	4	4	-1768.89
C9	5	4	-2510.14
C10	5	4	-2350.9
C11	6	4	-2695.76
C12	6	4	-2634.96
D1	1	4	-3360.79
D2	1	4	-3026.86
D3	2	4	-2601.79
D4	2	4	-2534.6
D5	3	4	-2891.04
D6	3	4	-2364.82
D7	4	4	-2335.58
D8	4	4	-1934.02
D9	5	4	-956.678
D10	5	4	-2461.57
D11	6	4	-1954.33
D12	6	4	-2160.21
E1	1	4	-3195.64
E2	1	4	-2497.4
E3	2	4	-2704.32
E4	2	4	-3124.33
E5	3	4	-2391.13
E6	3	4	-1505.85
E7	4	4	-1754.56
E8	4	4	-2098.23
E9	5	4	-2944.96
E10	5	4	-2923.87
E11	6	4	-2213.39
E12	6	4	-3130.81
F1	1	4	-2616.33
F2	1	4	-3159.82
F3	2	4	-1823.14
F4	2	4	-1403.57
F5	3	4	-1106.84
F6	3	4	-2437.42
F7	4	4	-2224.16
F8	4	4	-2621.41
F9	5	4	-1747.71
F10	5	4	-2486.16
F11	6	4	-4231.31
F12	6	4	-2710.34
G1	1	4	-4184.23
G2	1	4	-2171.12
G3	2	4	-1889.75
G4	2	4	-1698.04
G5	3	4	-2155.26
G6	3	4	-3430.98
G7	4	4	-2073.46
G8	4	4	-3810.99
G9	5	4	-2219.14
G10	5	4	-3516.87
G11	6	4	-4795.35
G12	6	4	-4049.87
H1	1	4	-1222.54
H2	1	4	-3132.1
H3	2	4	-2994.83
H4	2	4	-3293.14
H5	3	4	-3741.79
H6	3	4	-2571.07
H7	4	4	-3838.62
H8	4	4	-3494.81
H9	5	4	-4254.74
H10	5	4	-3408.17
H11	6	4	-4483.3
H12	6	4	-1284.43
A1	1	5	75.5214
A2	1	5	-1615.78
A3	2	5	-3021.22
A4	2	5	-4359.6
A5	3	5	-706.366
A6	3	5	-1935.71
A7	4	5	-2622.25
A8	4	5	-744.073
A9	5	5	-1887.44
A10	5	5	-2759.97
A11	6	5	-3042.88
A12	6	5	-2425.92
B1	1	5	-2415.87
B2	1	5	-4432.44
B3	2	5	-3046.48
B4	2	5	-2810.25
B5	3	5	-2256.57
B6	3	5	-2768.22
B7	4	5	-2385.64
B8	4	5	-2623.28
B9	5	5	-3816.17
B10	5	5	-2633.07
B11	6	5	-2529.75
B12	6	5	-2927.98
C1	1	5	-2605.24
C2	1	5	-3297.62
C3	2	5	-3998.95
C4	2	5	-2320.81
C5	3	5	-1425.46
C6	3	5	-2000.6
C7	4	5	-2146.99
C8	4	5	-1813.28
C9	5	5	-2559
C10	5	5	-2405.6
C11	6	5	-2752.15
C12	6	5	-2678.66
D1	1	5	-3361.84
D2	1	5	-3063.13
D3	2	5	-2629.56
D4	2	5	-2573.07
D5	3	5	-2907.77
D6	3	5	-2372.56
D7	4	5	-2334.71
D8	4	5	-1966.16
D9	5	5	-995.383
D10	5	5	-2484.58
D11	6	5	-2008.23
D12	6	5	-2169.49
E1	1	5	-3159.39
E2	1	5	-2512.76
E3	2	5	-2687.52
E4	2	5	-3160.27
E5	3	5	-2397.39
E6	3	5	-1500.89
E7	4	5	-1775.56
E8	4	5	-2120.02
E9	5	5	-2982.87
E10	5	5	-2953.94
E11	6	5	-2255.22
E12	6	5	-3162.63
F1	1	5	-2620.65
F2	1	5	-3158.08
F3	2	5	-1872.25
F4	2	5	-1420.9
F5	3	5	-1117.78
F6	3	5	-2475.56
F7	4	5	-2227.8
F8	4	5	-2672.16
F9	5	5	-1795.98
F10	5	5	-2536.36
F11	6	5	-4264.14
F12	6	5	-2721.42
G1	1	5	-4234.34
G2	1	5	-2157.26
G3	2	5	-1934.2
G4	2	5	-1723.12
G5	3	5	-2161.28
G6	3	5	-3501.04
G7	4	5	-2047.98
G8	4	5	-3853.32
G9	5	5	-2250.44
G10	5	5	-3576.16
G11	6	5	-4833.3
G12	6	5	-4052.44
H1	1	5	-1246.82
H2	1	5	-3166.97
H3	2	5	-3026.02
H4	2	5	-3315.08
H5	3	5	-3755.7
H6	3	5	-2596.66
H7	4	5	-3878.2
H8	4	5	-3526.3
H9	5	5	-4270.23
H10	5	5	-3425.4
H11	6	5	-4519.29
H12	6	5	-1367.63
A1	1	6	119.218
A2	1	6	-1630.95
A3	2	6	-3018.81
A4	2	6	-4383.31
A5	3	6	-675.664
A6	3	6	-1944.66
A7	4	6	-2619.24
A8	4	6	-743.794
A9	5	6	-1894
A10	5	6	-2782.59
A11	6	6	-3079.98
A12	6	6	-2457.5
B1	1	6	-2376.22
B2	1	6	-4456.01
B3	2	6	-3017.12
B4	2	6	-2841.66
B5	3	6	-2289.24
B6	3	6	-2792.81
B7	4	6	-2437.29
B8	4	6	-2657.57
B9	5	6	-3848.99
B10	5	6	-2638.84
B11	6	6	-2565.29
B12	6	6	-2898.18
C1	1	6	-2613.17
C2	1	6	-3344.12
C3	2	6	-4014.36
C4	2	6	-2353.87
C5	3	6	-1482.74
C6	3	6	-2014.04
C7	4	6	-2170.61
C8	4	6	-1858.08
C9	5	6	-2598
C10	5	6	-2429.99
C11	6	6	-2779.6
C12	6	6	-2691.15
D1	1	6	-3320.58
D2	1	6	-3103.24
D3	2	6	-2666.44
D4	2	6	-2594.03
D5	3	6	-2957.33
D6	3	6	-2398.16
D7	4	6	-2389.3
D8	4	6	-2027.38
D9	5	6	-1019
D10	5	6	-2559.77
D11	6	6	-2042.83
D12	6	6	-2201.73
E1	1	6	-3114.19
E2	1	6	-2546.46
E3	2	6	-2715.57
E4	2	6	-3207.97
E5	3	6	-2439.58
E6	3	6	-1540.72
E7	4	6	-1807.31
E8	4	6	-2167.81
E9	5	6	-3029.73
E10	5	6	-2987.92
E11	6	6	-2291.09
E12	6	6	-3178.8
F1	1	6	-2626.44
F2	1	6	-3193.36
F3	2	6	-1942.39
F4	2	6	-1490.25
F5	3	6	-1155.07
F6	3	6	-2516.96
F7	4	6	-2259.36
F8	4	6	-2702.82
F9	5	6	-1801.59
F10	5	6	-2549.51
F11	6	6	-4300.34
F12	6	6	-2744.52
G1	1	6	-4244.32
G2	1	6	-2186.59
G3	2	6	-1973.61
G4	2	6	-1760.27
G5	3	6	-2190.92
G6	3	6	-3531.39
G7	4	6	-2007.14
G8	4	6	-3885.32
G9	5	6	-2305.02
G10	5	6	-3606.43
G11	6	6	-4873.31
G12	6	6	-4076
H1	1	6	-1265.76
H2	1	6	-3194.63
H3	2	6	-3070.49
H4	2	6	-3360.93
H5	3	6	-3805.3
H6	3	6	-2621.33
H7	4	6	-3910.62
H8	4	6	-3543.8
H9	5	6	-4295.99
H10	5	6	-3434.71
H11	6	6	-4535.21
H12	6	6	-1442.8
A1	1	7	143.108
A2	1	7	-1641.8
A3	2	7	-3021.79
A4	2	7	-4398.8
A5	3	7	-657.128
A6	3	7	-1961.45
A7	4	7	-2646.13
A8	4	7	-738.889
A9	5	7	-1870.11
A10	5	7	-2815.06
A11	6	7	-3095.27
A12	6	7	-2499.03
B1	1	7	-2384.35
B2	1	7	-4488.46
B3	2	7	-3030.41
B4	2	7	-2868.83
B5	3	7	-2279.64
B6	3	7	-2802.84
B7	4	7	-2440.17
B8	4	7	-2685.33
B9	5	7	-3889.92
B10	5	7	-2689.24
B11	6	7	-2621.06
B12	6	7	-2863.34
C1	1	7	-2601.33
C2	1	7	-3318.75
C3	2	7	-4070.44
C4	2	7	-2384.97
C5	3	7	-1504.53
C6	3	7	-2027.67
C7	4	7	-2151.85
C8	4	7	-1873.24
C9	5	7	-2636.06
C10	5	7	-2474.49
C11	6	7	-2826.7
C12	6	7	-2738.72
D1	1	7	-3343.93
D2	1	7	-3113.67
D3	2	7	-2702.99
D4	2	7	-2646.6
D5	3	7	-2974.35
D6	3	7	-2415.22
D7	4	7	-2411.86
D8	4	7	-2046.64
D9	5	7	-1052.73
D10	5	7	-2579.11
D11	6	7	-2079
D12	6	7	-2231.73
E1	1	7	-3101.72
E2	1	7	-2558.36
E3	2	7	-2743.52
E4	2	7	-3229.4
E5	3	7	-2420.15
E6	3	7	-1570.98
E7	4	7	-1839.24
E8	4	7	-2204.35
E9	5	7	-3051.69
E10	5	7	-3047.03
E11	6	7	-2340.41
E12	6	7	-3208.42
F1	1	7	-2646.52
F2	1	7	-3211.86
F3	2	7	-1985.81
F4	2	7	-1521.22
F5	3	7	-1193.31
F6	3	7	-2534.75
F7	4	7	-2288.31
F8	4	7	-2722.21
F9	5	7	-1817.08
F10	5	7	-2617.27
F11	6	7	-4320.51
F12	6	7	-2773.25
G1	1	7	-4282.48
G2	1	7	-2213.91
G3	2	7	-2021.52
G4	2	7	-1792.77
G5	3	7	-2228.18
G6	3	7	-3552.45
G7	4	7	-1971.01
G8	4	7	-3901.01
G9	5	7	-2302.25
G10	5	7	-3637.1
G11	6	7	-4894.44
G12	6	7	-4061.01
H1	1	7	-1273.74
H2	1	7	-3218.79
H3	2	7	-3112.64
H4	2	7	-3371.39
H5	3	7	-3826.46
H6	3	7	-2632.47
H7	4	7	-3935.35
H8	4	7	-3575.41
H9	5	7	-4308.35
H10	5	7	-3473.19
H11	6	7	-4564.71
H12	6	7	-1527.26
A1	1	8	203.936
A2	1	8	-1645.64
A3	2	8	-3028.93
A4	2	8	-4421.42
A5	3	8	-664.222
A6	3	8	-1949.64
A7	4	8	-2647.68
A8	4	8	-744.14
A9	5	8	-1907.47
A10	5	8	-2824.19
A11	6	8	-3098.69
A12	6	8	-2515.1
B1	1	8	-2377.54
B2	1	8	-4491.76
B3	2	8	-3022.85
B4	2	8	-2903.66
B5	3	8	-2281.23
B6	3	8	-2818.47
B7	4	8	-2459.91
B8	4	8	-2699.75
B9	5	8	-3900.96
B10	5	8	-2691.3
B11	6	8	-2623.76
B12	6	8	-2920.19
C1	1	8	-2601.56
C2	1	8	-3359.88
C3	2	8	-4088.13
C4	2	8	-2400.39
C5	3	8	-1538
C6	3	8	-2011.9
C7	4	8	-2142.17
C8	4	8	-1897.73
C9	5	8	-2675.07
C10	5	8	-2510.2
C11	6	8	-2850.89
C12	6	8	-2755.86
D1	1	8	-3325.22
D2	1	8	-3170.88
D3	2	8	-2719.98
D4	2	8	-2664.26
D5	3	8	-2994.93
D6	3	8	-2434.83
D7	4	8	-2415.96
D8	4	8	-2070.78
D9	5	8	-1087.95
D10	5	8	-2609.86
D11	6	8	-2111.2
D12	6	8	-2236.49
E1	1	8	-3065.58
E2	1	8	-2597.51
E3	2	8	-2744.55
E4	2	8	-3280.93
E5	3	8	-2474.79
E6	3	8	-1577.57
E7	4	8	-1823.1
E8	4	8	-2225.92
E9	5	8	-3076.77
E10	5	8	-3046.37
E11	6	8	-2380.03
E12	6	8	-3223.36
F1	1	8	-2652.42
F2	1	8	-3218.94
F3	2	8	-2001.85
F4	2	8	-1597.87
F5	3	8	-1218.91
F6	3	8	-2542.88
F7	4	8	-2287.42
F8	4	8	-2769.95
F9	5	8	-1854.95
F10	5	8	-2629.26
F11	6	8	-4340.33
F12	6	8	-2786.95
G1	1	8	-4290.2
G2	1	8	-2215.97
G3	2	8	-2057.16
G4	2	8	-1825.69
G5	3	8	-2267.33
G6	3	8	-3625.43
G7	4	8	-1980.17
G8	4	8	-3938
G9	5	8	-2360.6
G10	5	8	-3657.56
G11	6	8	-4909.93
G12	6	8	-4049.2
H1	1	8	-1270.61
H2	1	8	-3256.72
H3	2	8	-3114.15
H4	2	8	-3397.31
H5	3	8	-3869.78
H6	3	8	-2672.92
H7	4	8	-3961.71
H8	4	8	-3604.63
H9	5	8	-4331.48
H10	5	8	-3484.43
H11	6	8	-4589.65
H12	6	8	-1544.8
A1	1	9	211.498
A2	1	9	-1650.68
A3	2	9	-3035.72
A4	2	9	-4446.73
A5	3	9	-653.766
A6	3	9	-1983.97
A7	4	9	-2648.98
A8	4	9	-729.324
A9	5	9	-1900.54
A10	5	9	-2837.03
A11	6	9	-3122.64
A12	6	9	-2528.59
B1	1	9	-2376.71
B2	1	9	-4510.93
B3	2	9	-3020.33
B4	2	9	-2923.45
B5	3	9	-2285.96
B6	3	9	-2839.78
B7	4	9	-2493.35
B8	4	9	-2708.85
B9	5	9	-3903.32
B10	5	9	-2721.2
B11	6	9	-2652.96
B12	6	9	-2938.3
C1	1	9	-2601.12
C2	1	9	-3353.17
C3	2	9	-4111.39
C4	2	9	-2408.1
C5	3	9	-1571.06
C6	3	9	-2033.69
C7	4	9	-2138.55
C8	4	9	-1920.92
C9	5	9	-2658.16
C10	5	9	-2527.15
C11	6	9	-2881.71
C12	6	9	-2778.64
D1	1	9	-3316.77
D2	1	9	-3179.99
D3	2	9	-2765.9
D4	2	9	-2715.63
D5	3	9	-3034.15
D6	3	9	-2487.44
D7	4	9	-2448.4
D8	4	9	-2083.72
D9	5	9	-1094.57
D10	5	9	-2637.99
D11	6	9	-2137.17
D12	6	9	-2263.8
E1	1	9	-3057.01
E2	1	9	-2614.11
E3	2	9	-2764.43
E4	2	9	-3319.72
E5	3	9	-2518.97
E6	3	9	-1615.43
E7	4	9	-1850.11
E8	4	9	-2259.93
E9	5	9	-3098.9
E10	5	9	-3076.18
E11	6	9	-2388.16
E12	6	9	-3231.76
F1	1	9	-2650.49
F2	1	9	-3234.12
F3	2	9	-2053.61
F4	2	9	-1655.74
F5	3	9	-1235.27
F6	3	9	-2564.53
F7	4	9	-2291.56
F8	4	9	-2788.52
F9	5	9	-1866.57
F10	5	9	-2656.15
F11	6	9	-4355.79
F12	6	9	-2772.04
G1	1	9	-4306.71
G2	1	9	-2235.03
G3	2	9	-2084.79
G4	2	9	-1858.39
G5	3	9	-2275.16
G6	3	9	-3622.5
G7	4	9	-1971.6
G8	4	9	-3944.67
G9	5	9	-2373.9
G10	5	9	-3662.19
G11	6	9	-4927.43
G12	6	9	-4060.92
H1	1	9	-1291.69
H2	1	9	-3263.33
H3	2	9	-3121.87
H4	2	9	-3414.45
H5	3	9	-3894.49
H6	3	9	-2689.56
H7	4	9	-3999.2
H8	4	9	-3625.93
H9	5	9	-4363
H10	5	9	-3511.71
H11	6	9	-4606.23
H12	6	9	-1577.51
A1	1	10	206.084
A2	1	10	-1677.18
A3	2	10	-3044.4
A4	2	10	-4467.2
A5	3	10	-676.925
A6	3	10	-2000.45
A7	4	10	-2676.21
A8	4	10	-749.993
A9	5	10	-1935.14
A10	5	10	-2852.79
A11	6	10	-3134.44
A12	6	10	-2569.42
B1	1	10	-2380.46
B2	1	10	-4546.67
B3	2	10	-3039.36
B4	2	10	-2912.17
B5	3	10	-2286.52
B6	3	10	-2842.33
B7	4	10	-2499.68
B8	4	10	-2740.93
B9	5	10	-3940.35
B10	5	10	-2735.25
B11	6	10	-2669.06
B12	6	10	-2944.03
C1	1	10	-2643.83
C2	1	10	-3354.61
C3	2	10	-4125.59
C4	2	10	-2436.37
C5	3	10	-1601.59
C6	3	10	-2042.01
C7	4	10	-2121.11
C8	4	10	-1964.41
C9	5	10	-2719.13
C10	5	10	-2527.77
C11	6	10	-2905.82
C12	6	10	-2805.09
D1	1	10	-3306.98
D2	1	10	-3208.7
D3	2	10	-2782.99
D4	2	10	-2747.48
D5	3	10	-3059.15
D6	3	10	-2496.87
D7	4	10	-2462.75
D8	4	10	-2133.37
D9	5	10	-1128.06
D10	5	10	-2653.6
D11	6	10	-2163.65
D12	6	10	-2292.13
E1	1	10	-3021.64
E2	1	10	-2622.21
E3	2	10	-2762.5
E4	2	10	-3333.79
E5	3	10	-2495.09
E6	3	10	-1623.54
E7	4	10	-1862.6
E8	4	10	-2302.22
E9	5	10	-3127.04
E10	5	10	-3078.13
E11	6	10	-2410.24
E12	6	10	-3264.3
F1	1	10	-2680.44
F2	1	10	-3235.69
F3	2	10	-2081.47
F4	2	10	-1672.75
F5	3	10	-1216.41
F6	3	10	-2596.85
F7	4	10	-2324.21
F8	4	10	-2794.88
F9	5	10	-1880.81
F10	5	10	-2675.77
F11	6	10	-4395.89
F12	6	10	-2805.12
G1	1	10	-4333.11
G2	1	10	-2236.77
G3	2	10	-2118.41
G4	2	10	-1878.02
G5	3	10	-2302.31
G6	3	10	-3652
G7	4	10	-1942.6
G8	4	10	-3981.58
G9	5	10	-2407.33
G10	5	10	-3687.28
G11	6	10	-4953.41
G12	6	10	-4061.39
H1	1	10	-1272.63
H2	1	10	-3315.74
H3	2	10	-3197.34
H4	2	10	-3437.25
H5	3	10	-3916.98
H6	3	10	-2724.43
H7	4	10	-4010.59
H8	4	10	-3656.56
H9	5	10	-4388.08
H10	5	10	-3517.83
H11	6	10	-4617.38
H12	6	10	-1600.56
A1	1	11	210.189
A2	1	11	-1674.97
A3	2	11	-3065.02
A4	2	11	-4474.35
A5	3	11	-687.192
A6	3	11	-2006.89
A7	4	11	-2689
A8	4	11	-767.062
A9	5	11	-1924.9
A10	5	11	-2868.35
A11	6	11	-3142.95
A12	6	11	-2569.3
B1	1	11	-2381.89
B2	1	11	-4561.06
B3	2	11	-3053.68
B4	2	11	-2940.33
B5	3	11	-2284.6
B6	3	11	-2870.06
B7	4	11	-2518.32
B8	4	11	-2736.72
B9	5	11	-3965.67
B10	5	11	-2747.74
B11	6	11	-2708.68
B12	6	11	-2975.24
C1	1	11	-2617.28
C2	1	11	-3388.67
C3	2	11	-4133.46
C4	2	11	-2461.54
C5	3	11	-1599.43
C6	3	11	-2056.23
C7	4	11	-2140.06
C8	4	11	-1972.57
C9	5	11	-2723.63
C10	5	11	-2570.14
C11	6	11	-2924.35
C12	6	11	-2808.51
D1	1	11	-3329.69
D2	1	11	-3243.74
D3	2	11	-2782.18
D4	2	11	-2764.11
D5	3	11	-3066.81
D6	3	11	-2503.18
D7	4	11	-2469.22
D8	4	11	-2168.2
D9	5	11	-1144.12
D10	5	11	-2666.18
D11	6	11	-2176.56
D12	6	11	-2306.04
E1	1	11	-2997.96
E2	1	11	-2647.17
E3	2	11	-2780.13
E4	2	11	-3374.5
E5	3	11	-2516.6
E6	3	11	-1616.6
E7	4	11	-1905.55
E8	4	11	-2288.93
E9	5	11	-3152.37
E10	5	11	-3116.57
E11	6	11	-2433.86
E12	6	11	-3263.62
F1	1	11	-2694.38
F2	1	11	-3274.66
F3	2	11	-2102.85
F4	2	11	-1701.22
F5	3	11	-1255.92
F6	3	11	-2604.91
F7	4	11	-2341.4
F8	4	11	-2825.79
F9	5	11	-1906.58
F10	5	11	-2720.75
F11	6	11	-4406.38
F12	6	11	-2821.38
G1	1	11	-4333.98
G2	1	11	-2256.46
G3	2	11	-2146.13
G4	2	11	-1912.09
G5	3	11	-2306.81
G6	3	11	-3686.03
G7	4	11	-1938.85
G8	4	11	-4014.27
G9	5	11	-2405.87
G10	5	11	-3731.69
G11	6	11	-4968.36
G12	6	11	-4045.7
H1	1	11	-1283.91
H2	1	11	-3320.75
H3	2	11	-3204.56
H4	2	11	-3457.94
H5	3	11	-3954.77
H6	3	11	-2741.8
H7	4	11	-4031.35
H8	4	11	-3672.84
H9	5	11	-4396.39
H10	5	11	-3528.06
H11	6	11	-4623.95
H12	6	11	-1627.03
A1	1	12	231.988
A2	1	12	-1711.62
A3	2	12	-3068.47
A4	2	12	-4496.59
A5	3	12	-680.391
A6	3	12	-2002.78
A7	4	12	-2702.02
A8	4	12	-770.67
A9	5	12	-1945.52
A10	5	12	-2875.23
A11	6	12	-3151.79
A12	6	12	-2601.64
B1	1	12	-2378.95
B2	1	12	-4573.93
B3	2	12	-3040.17
B4	2	12	-2920.69
B5	3	12	-2285.62
B6	3	12	-2876.54
B7	4	12	-2529.45
B8	4	12	-2752.83
B9	5	12	-3964.41
B10	5	12	-2765.41
B11	6	12	-2706.59
B12	6	12	-2985.21
C1	1	12	-2623.03
C2	1	12	-3394.65
C3	2	12	-4134.23
C4	2	12	-2466.61
C5	3	12	-1621.42
C6	3	12	-2046.38
C7	4	12	-2110.32
C8	4	12	-1964.26
C9	5	12	-2745.16
C10	5	12	-2578.65
C11	6	12	-2950.12
C12	6	12	-2849.83
D1	1	12	-3326.4
D2	1	12	-3236.16
D3	2	12	-2827.18
D4	2	12	-2777.69
D5	3	12	-3077.83
D6	3	12	-2532.78
D7	4	12	-2494.34
D8	4	12	-2159.46
D9	5	12	-1153.83
D10	5	12	-2677.72
D11	6	12	-2185
D12	6	12	-2315.17
E1	1	12	-2979.18
E2	1	12	-2678.16
E3	2	12	-2799.52
E4	2	12	-3387.85
E5	3	12	-2533.84
E6	3	12	-1650.71
E7	4	12	-1874.29
E8	4	12	-2308.9
E9	5	12	-3175.77
E10	5	12	-3134.84
E11	6	12	-2461.05
E12	6	12	-3300.26
F1	1	12	-2702.64
F2	1	12	-3285.27
F3	2	12	-2134.31
F4	2	12	-1703.26
F5	3	12	-1260.83
F6	3	12	-2618.22
F7	4	12	-2336.3
F8	4	12	-2830.75
F9	5	12	-1916.53
F10	5	12	-2740.61
F11	6	12	-4415.77
F12	6	12	-2843.14
G1	1	12	-4356.5
G2	1	12	-2264.21
G3	2	12	-2167.26
G4	2	12	-1918.99
G5	3	12	-2338.2
G6	3	12	-3691.37
G7	4	12	-1910.15
G8	4	12	-4019.85
G9	5	12	-2421.95
G10	5	12	-3716.37
G11	6	12	-4985.79
G12	6	12	-4056.63
H1	1	12	-1282.15
H2	1	12	-3358.89
H3	2	12	-3208.55
H4	2	12	-3451.08
H5	3	12	-3984.93
H6	3	12	-2758.75
H7	4	12	-4061.68
H8	4	12	-3676.43
H9	5	12	-4399.68
H10	5	12	-3537.72
H11	6	12	-4644.48
H12	6	12	-1646.28
A1	1	13	226.234
A2	1	13	-1718.8
A3	2	13	-3068.37
A4	2	13	-4514.79
A5	3	13	-681.709
A6	3	13	-2055.15
A7	4	13	-2710.04
A8	4	13	-800.217
A9	5	13	-1951.79
A10	5	13	-2916.89
A11	6	13	-3181.95
A12	6	13	-2620.36
B1	1	13	-2408.85
B2	1	13	-4593.99
B3	2	13	-3053.89
B4	2	13	-2958.98
B5	3	13	-2296.22
B6	3	13	-2898.92
B7	4	13	-2542.77
B8	4	13	-2761.32
B9	5	13	-4016.38
B10	5	13	-2809.63
B11	6	13	-2735.06
B12	6	13	-3001.45
C1	1	13	-2646.57
C2	1	13	-3417.12
C3	2	13	-4170.68
C4	2	13	-2490.65
C5	3	13	-1642.1
C6	3	13	-2062.85
C7	4	13	-2095.68
C8	4	13	-1973.18
C9	5	13	-2751.98
C10	5	13	-2604.71
C11	6	13	-2977.7
C12	6	13	-2866.69
D1	1	13	-3369.48
D2	1	13	-3272.08
D3	2	13	-2846.11
D4	2	13	-2803.2
D5	3	13	-3109.93
D6	3	13	-2544.74
D7	4	13	-2503.17
D8	4	13	-2188.67
D9	5	13	-1168.4
D10	5	13	-2697.08
D11	6	13	-2227.37
D12	6	13	-2344.45
E1	1	13	-2994.29
E2	1	13	-2680.88
E3	2	13	-2821.18
E4	2	13	-3411.96
E5	3	13	-2549.51
E6	3	13	-1668.88
E7	4	13	-1918.64
E8	4	13	-2337.43
E9	5	13	-3199.98
E10	5	13	-3174.27
E11	6	13	-2478.58
E12	6	13	-3303.96
F1	1	13	-2711.72
F2	1	13	-3292.65
F3	2	13	-2177.12
F4	2	13	-1765.12
F5	3	13	-1273.54
F6	3	13	-2650.09
F7	4	13	-2334.05
F8	4	13	-2847.58
F9	5	13	-1929.55
F10	5	13	-2754.57
F11	6	13	-4441.02
F12	6	13	-2858.94
G1	1	13	-4379.95
G2	1	13	-2299.53
G3	2	13	-2228.56
G4	2	13	-1951.78
G5	3	13	-2361.57
G6	3	13	-3721.51
G7	4	13	-1915.29
G8	4	13	-4052.08
G9	5	13	-2456.81
G10	5	13	-3767.02
G11	6	13	-4990
G12	6	13	-4058.84
H1	1	13	-1314.62
H2	1	13	-3381.68
H3	2	13	-3268.32
H4	2	13	-3493.49
H5	3	13	-4011.33
H6	3	13	-2786.37
H7	4	13	-4089.54
H8	4	13	-3699.27
H9	5	13	-4416.47
H10	5	13	-3561.32
H11	6	13	-4665.71
H12	6	13	-1667.23
A1	1	14	223.321
A2	1	14	-1737.75
A3	2	14	-3068.25
A4	2	14	-4531.25
A5	3	14	-693.625
A6	3	14	-2045.56
A7	4	14	-2727.97
A8	4	14	-775.696
A9	5	14	-1965.25
A10	5	14	-2900.35
A11	6	14	-3186.06
A12	6	14	-2642.45
B1	1	14	-2409.94
B2	1	14	-4606.92
B3	2	14	-3073.2
B4	2	14	-2944.16
B5	3	14	-2296.83
B6	3	14	-2896.67
B7	4	14	-2546.99
B8	4	14	-2789.18
B9	5	14	-4021.99
B10	5	14	-2812.76
B11	6	14	-2739.34
B12	6	14	-3025.13
C1	1	14	-2640.98
C2	1	14	-3424.81
C3	2	14	-4168.79
C4	2	14	-2513.77
C5	3	14	-1661.24
C6	3	14	-2063.81
C7	4	14	-2088.37
C8	4	14	-2008.12
C9	5	14	-2785.49
C10	5	14	-2615.64
C11	6	14	-2970.61
C12	6	14	-2892.41
D1	1	14	-3364.56
D2	1	14	-3270.91
D3	2	14	-2863.91
D4	2	14	-2825.1
D5	3	14	-3112.87
D6	3	14	-2572.45
D7	4	14	-2525.47
D8	4	14	-2186.03
D9	5	14	-1161.56
D10	5	14	-2718.75
D11	6	14	-2213.85
D12	6	14	-2361.39
E1	1	14	-2958.11
E2	1	14	-2709.42
E3	2	14	-2825.39
E4	2	14	-3427.3
E5	3	14	-2550.35
E6	3	14	-1674
E7	4	14	-1947.84
E8	4	14	-2347.2
E9	5	14	-3208.08
E10	5	14	-3167.11
E11	6	14	-2471.86
E12	6	14	-3319.93
F1	1	14	-2719.74
F2	1	14	-3297.29
F3	2	14	-2199.56
F4	2	14	-1761.36
F5	3	14	-1294.06
F6	3	14	-2674.31
F7	4	14	-2357.7
F8	4	14	-2846.69
F9	5	14	-1948.36
F10	5	14	-2762.51
F11	6	14	-4456.06
F12	6	14	-2870.53
G1	1	14	-4368.17
G2	1	14	-2308.67
G3	2	14	-2207.43
G4	2	14	-1966.22
G5	3	14	-2409.1
G6	3	14	-3737.43
G7	4	14	-1890.7
G8	4	14	-4050.15
G9	5	14	-2485.82
G10	5	14	-3755.89
G11	6	14	-5009.58
G12	6	14	-4077.83
H1	1	14	-1303.19
H2	1	14	-3395.14
H3	2	14	-3279.74
H4	2	14	-3504.65
H5	3	14	-4026.5
H6	3	14	-2803.41
H7	4	14	-4095.83
H8	4	14	-3718.51
H9	5	14	-4446.02
H10	5	14	-3593.42
H11	6	14	-4659.46
H12	6	14	-1672.5
A1	1	15	225.762
A2	1	15	-1730.16
A3	2	15	-3072.69
A4	2	15	-4525.53
A5	3	15	-691.298
A6	3	15	-2057.33
A7	4	15	-2730.43
A8	4	15	-818.879
A9	5	15	-1979.78
A10	5	15	-2917.87
A11	6	15	-3205.74
A12	6	15	-2667.66
B1	1	15	-2392.49
B2	1	15	-4625.95
B3	2	15	-3063.42
B4	2	15	-2975.47
B5	3	15	-2298.92
B6	3	15	-2899.38
B7	4	15	-2554.81
B8	4	15	-2798.24
B9	5	15	-4008.9
B10	5	15	-2811.48
B11	6	15	-2763.96
B12	6	15	-3023.29
C1	1	15	-2655.91
C2	1	15	-3446.61
C3	2	15	-4188.52
C4	2	15	-2497.95
C5	3	15	-1679.29
C6	3	15	-2068.01
C7	4	15	-2076.26
C8	4	15	-2001.5
C9	5	15	-2770.9
C10	5	15	-2638.72
C11	6	15	-3000.07
C12	6	15	-2910.32
D1	1	15	-3397.94
D2	1	15	-3299
D3	2	15	-2890.88
D4	2	15	-2850.59
D5	3	15	-3136.37
D6	3	15	-2566.5
D7	4	15	-2532
D8	4	15	-2225.79
D9	5	15	-1182.09
D10	5	15	-2758.21
D11	6	15	-2252.51
D12	6	15	-2393.47
E1	1	15	-2961.81
E2	1	15	-2723.57
E3	2	15	-2830.53
E4	2	15	-3446.66
E5	3	15	-2561.83
E6	3	15	-1709.55
E7	4	15	-1925.64
E8	4	15	-2366.59
E9	5	15	-3189.49
E10	5	15	-3186.34
E11	6	15	-2511.93
E12	6	15	-3321.45
F1	1	15	-2738.94
F2	1	15	-3328.34
F3	2	15	-2201.98
F4	2	15	-1838
F5	3	15	-1285.94
F6	3	15	-2694.06
F7	4	15	-2353.27
F8	4	15	-2871.02
F9	5	15	-1955.61
F10	5	15	-2802.14
F11	6	15	-4465.58
F12	6	15	-2867.72
G1	1	15	-4391.55
G2	1	15	-2320.72
G3	2	15	-2249.93
G4	2	15	-1981.08
G5	3	15	-2389.13
G6	3	15	-3757.85
G7	4	15	-1870.17
G8	4	15	-4064.87
G9	5	15	-2447.98
G10	5	15	-3766.43
G11	6	15	-4994.42
G12	6	15	-4065.09
H1	1	15	-1303.8
H2	1	15	-3402.83
H3	2	15	-3279.02
H4	2	15	-3543.73
H5	3	15	-4042.26
H6	3	15	-2824.14
H7	4	15	-4118.67
H8	4	15	-3744.49
H9	5	15	-4451.46
H10	5	15	-3598.97
H11	6	15	-4710.52
H12	6	15	-1702.74
A1	1	16	262.384
A2	1	16	-1756.73
A3	2	16	-3081.17
A4	2	16	-4552.91
A5	3	16	-690.977
A6	3	16	-2079.09
A7	4	16	-2741.39
A8	4	16	-811.046
A9	5	16	-1988.23
A10	5	16	-2931.57
A11	6	16	-3214.16
A12	6	16	-2666.07
B1	1	16	-2367.67
B2	1	16	-4626.7
B3	2	16	-3087.12
B4	2	16	-2979.33
B5	3	16	-2281.8
B6	3	16	-2928.98
B7	4	16	-2596.54
B8	4	16	-2792.75
B9	5	16	-4041.79
B10	5	16	-2840.89
B11	6	16	-2771.11
B12	6	16	-3044.49
C1	1	16	-2655.88
C2	1	16	-3455.48
C3	2	16	-4197.81
C4	2	16	-2512.32
C5	3	16	-1702.34
C6	3	16	-2059.93
C7	4	16	-2088.28
C8	4	16	-2043.92
C9	5	16	-2781.79
C10	5	16	-2640.07
C11	6	16	-3021.21
C12	6	16	-2940.01
D1	1	16	-3416.39
D2	1	16	-3303.87
D3	2	16	-2896.04
D4	2	16	-2859.77
D5	3	16	-3139.24
D6	3	16	-2595.59
D7	4	16	-2543.82
D8	4	16	-2249.34
D9	5	16	-1187.18
D10	5	16	-2753.86
D11	6	16	-2264.4
D12	6	16	-2392.51
E1	1	16	-2955.92
E2	1	16	-2731.81
E3	2	16	-2831.22
E4	2	16	-3459.47
E5	3	16	-2551.14
E6	3	16	-1724.97
E7	4	16	-1957.82
E8	4	16	-2399.38
E9	5	16	-3223.16
E10	5	16	-3208.82
E11	6	16	-2536.74
E12	6	16	-3350.71
F1	1	16	-2735.54
F2	1	16	-3327.17
F3	2	16	-2212.98
F4	2	16	-1812.19
F5	3	16	-1335.83
F6	3	16	-2702.7
F7	4	16	-2370.57
F8	4	16	-2899.12
F9	5	16	-1957.34
F10	5	16	-2803.32
F11	6	16	-4471.67
F12	6	16	-2888.83
G1	1	16	-4401.34
G2	1	16	-2313.02
G3	2	16	-2238.73
G4	2	16	-1995.12
G5	3	16	-2401.46
G6	3	16	-3770.34
G7	4	16	-1907.72
G8	4	16	-4071.91
G9	5	16	-2474.74
G10	5	16	-3792.55
G11	6	16	-5020.66
G12	6	16	-4077.02
H1	1	16	-1286.66
H2	1	16	-3432.49
H3	2	16	-3310.36
H4	2	16	-3527.41
H5	3	16	-4069.63
H6	3	16	-2830.31
H7	4	16	-4155.25
H8	4	16	-3750
H9	5	16	-4459.89
H10	5	16	-3613.08
H11	6	16	-4710.7
H12	6	16	-1705.72
A1	1	17	267.986
A2	1	17	-1763.54
A3	2	17	-3125.85
A4	2	17	-4554.37
A5	3	17	-676.421
A6	3	17	-2080.03
A7	4	17	-2771.64
A8	4	17	-825.77
A9	5	17	-1972.71
A10	5	17	-2931.62
A11	6	17	-3218.63
A12	6	17	-2681.93
B1	1	17	-2384.47
B2	1	17	-4622.27
B3	2	17	-3080.22
B4	2	17	-2967.23
B5	3	17	-2283
B6	3	17	-2915.72
B7	4	17	-2585.16
B8	4	17	-2825.47
B9	5	17	-4058.5
B10	5	17	-2827.48
B11	6	17	-2766.48
B12	6	17	-3068.21
C1	1	17	-2640.91
C2	1	17	-3456.19
C3	2	17	-4208.82
C4	2	17	-2516.19
C5	3	17	-1703.07
C6	3	17	-2075.45
C7	4	17	-2093.41
C8	4	17	-2058.32
C9	5	17	-2772.88
C10	5	17	-2672.17
C11	6	17	-3019.71
C12	6	17	-2944.88
D1	1	17	-3419.55
D2	1	17	-3330.61
D3	2	17	-2907.33
D4	2	17	-2872
D5	3	17	-3194.42
D6	3	17	-2602.43
D7	4	17	-2547.75
D8	4	17	-2252.25
D9	5	17	-1176.56
D10	5	17	-2763.39
D11	6	17	-2264.27
D12	6	17	-2392.46
E1	1	17	-2941.03
E2	1	17	-2737.47
E3	2	17	-2852.75
E4	2	17	-3465.03
E5	3	17	-2601.43
E6	3	17	-1735.58
E7	4	17	-1959.51
E8	4	17	-2394.1
E9	5	17	-3235.03
E10	5	17	-3217.73
E11	6	17	-2536.21
E12	6	17	-3335.06
F1	1	17	-2753.87
F2	1	17	-3328.7
F3	2	17	-2237.2
F4	2	17	-1810.18
F5	3	17	-1316.53
F6	3	17	-2694.69
F7	4	17	-2352.19
F8	4	17	-2902.6
F9	5	17	-1965.47
F10	5	17	-2793.65
F11	6	17	-4495.61
F12	6	17	-2881.9
G1	1	17	-4411.18
G2	1	17	-2341.7
G3	2	17	-2271.55
G4	2	17	-2027.98
G5	3	17	-2409.66
G6	3	17	-3777.02
G7	4	17	-1902.56
G8	4	17	-4086.69
G9	5	17	-2483.19
G10	5	17	-3795.84
G11	6	17	-5019.76
G12	6	17	-4075.37
H1	1	17	-1290.79
H2	1	17	-3443.79
H3	2	17	-3313.25
H4	2	17	-3539.97
H5	3	17	-4089.26
H6	3	17	-2853.28
H7	4	17	-4150.4
H8	4	17	-3775.05
H9	5	17	-4489.98
H10	5	17	-3617.01
H11	6	17	-4713
H12	6	17	-1709.96
A1	1	18	293.55
A2	1	18	-1775.86
A3	2	18	-3119.56
A4	2	18	-4550.04
A5	3	18	-670.262
A6	3	18	-2101.32
A7	4	18	-2754.58
A8	4	18	-815.273
A9	5	18	-1987.47
A10	5	18	-2936.31
A11	6	18	-3220.11
A12	6	18	-2690.48
B1	1	18	-2349.32
B2	1	18	-4636.66
B3	2	18	-3073.68
B4	2	18	-2963.59
B5	3	18	-2279.44
B6	3	18	-2896.33
B7	4	18	-2597.16
B8	4	18	-2804.43
B9	5	18	-4054.1
B10	5	18	-2839.35
B11	6	18	-2768.97
B12	6	18	-3049.35
C1	1	18	-2657.39
C2	1	18	-3469.64
C3	2	18	-4212.83
C4	2	18	-2488.67
C5	3	18	-1724.68
C6	3	18	-2068.31
C7	4	18	-2051.85
C8	4	18	-2061.41
C9	5	18	-2783.29
C10	5	18	-2678.12
C11	6	18	-3012.08
C12	6	18	-2943.8
D1	1	18	-3424.79
D2	1	18	-3337.84
D3	2	18	-2944.41
D4	2	18	-2870.16
D5	3	18	-3178.44
D6	3	18	-2612.59
D7	4	18	-2532.78
D8	4	18	-2273.45
D9	5	18	-1173.09
D10	5	18	-2773.46
D11	6	18	-2259.85
D12	6	18	-2426.49
E1	1	18	-2928.55
E2	1	18	-2764.97
E3	2	18	-2860.5
E4	2	18	-3484.89
E5	3	18	-2594.74
E6	3	18	-1735.69
E7	4	18	-1944.95
E8	4	18	-2408.36
E9	5	18	-3236.49
E10	5	18	-3222.01
E11	6	18	-2539.6
E12	6	18	-3347.13
F1	1	18	-2763.49
F2	1	18	-3325.25
F3	2	18	-2227.91
F4	2	18	-1829.67
F5	3	18	-1330.25
F6	3	18	-2699.74
F7	4	18	-2357.7
F8	4	18	-2911.68
F9	5	18	-1939.07
F10	5	18	-2820.05
F11	6	18	-4499.05
F12	6	18	-2887.58
G1	1	18	-4436.92
G2	1	18	-2354.03
G3	2	18	-2254.94
G4	2	18	-1991.4
G5	3	18	-2409.61
G6	3	18	-3800.1
G7	4	18	-1888.39
G8	4	18	-4070.76
G9	5	18	-2493.47
G10	5	18	-3801.51
G11	6	18	-5021.53
G12	6	18	-4082.97
H1	1	18	-1270.28
H2	1	18	-3474.81
H3	2	18	-3328.48
H4	2	18	-3552.6
H5	3	18	-4104.83
H6	3	18	-2848.05
H7	4	18	-4150.6
H8	4	18	-3771.87
H9	5	18	-4468.62
H10	5	18	-3634.89
H11	6	18	-4720.23
H12	6	18	-1709.98
A1	1	19	285.649
A2	1	19	-1779.7
A3	2	19	-3125.66
A4	2	19	-4560.7
A5	3	19	-665.071
A6	3	19	-2087.21
A7	4	19	-2779.64
A8	4	19	-825.349
A9	5	19	-2008.09
A10	5	19	-2956.79
A11	6	19	-3232.87
A12	6	19	-2704.74
B1	1	19	-2327.56
B2	1	19	-4630.91
B3	2	19	-3035.19
B4	2	19	-2959.74
B5	3	19	-2244.4
B6	3	19	-2881.7
B7	4	19	-2598.47
B8	4	19	-2829.94
B9	5	19	-4040.35
B10	5	19	-2834.08
B11	6	19	-2785.94
B12	6	19	-3068.68
C1	1	19	-2671.89
C2	1	19	-3477.65
C3	2	19	-4185.82
C4	2	19	-2489.94
C5	3	19	-1699.66
C6	3	19	-2034.27
C7	4	19	-2034.14
C8	4	19	-2059.97
C9	5	19	-2794.45
C10	5	19	-2677.7
C11	6	19	-3026.58
C12	6	19	-2942.99
D1	1	19	-3429.38
D2	1	19	-3341.77
D3	2	19	-2919.66
D4	2	19	-2894.27
D5	3	19	-3184.56
D6	3	19	-2624.12
D7	4	19	-2555.76
D8	4	19	-2266.62
D9	5	19	-1189.79
D10	5	19	-2779.08
D11	6	19	-2269.55
D12	6	19	-2440.28
E1	1	19	-2904.35
E2	1	19	-2749.83
E3	2	19	-2858.9
E4	2	19	-3494.83
E5	3	19	-2590.37
E6	3	19	-1721.97
E7	4	19	-1965.6
E8	4	19	-2418.94
E9	5	19	-3235.64
E10	5	19	-3211.11
E11	6	19	-2549.47
E12	6	19	-3372.2
F1	1	19	-2756.36
F2	1	19	-3342.01
F3	2	19	-2201.27
F4	2	19	-1799.79
F5	3	19	-1342.25
F6	3	19	-2744.18
F7	4	19	-2365.27
F8	4	19	-2899.79
F9	5	19	-1943.34
F10	5	19	-2812.05
F11	6	19	-4516.88
F12	6	19	-2888.95
G1	1	19	-4438.56
G2	1	19	-2341.08
G3	2	19	-2242.07
G4	2	19	-1974.57
G5	3	19	-2428.54
G6	3	19	-3811.8
G7	4	19	-1869.4
G8	4	19	-4087.07
G9	5	19	-2471.38
G10	5	19	-3795.3
G11	6	19	-5036
G12	6	19	-4091.8
H1	1	19	-1287.44
H2	1	19	-3461.79
H3	2	19	-3346.69
H4	2	19	-3566.76
H5	3	19	-4125.2
H6	3	19	-2878.79
H7	4	19	-4143.1
H8	4	19	-3779.24
H9	5	19	-4501.08
H10	5	19	-3636.45
H11	6	19	-4749.32
H12	6	19	-1718.9
A1	1	20	273.076
A2	1	20	-1789.19
A3	2	20	-3139.49
A4	2	20	-4579.05
A5	3	20	-690.02
A6	3	20	-2107.05
A7	4	20	-2788.17
A8	4	20	-848.447
A9	5	20	-2015.93
A10	5	20	-2957.45
A11	6	20	-3238.03
A12	6	20	-2707.04
B1	1	20	-2292.54
B2	1	20	-4635.51
B3	2	20	-3023.7
B4	2	20	-2920.17
B5	3	20	-2216.42
B6	3	20	-2858.85
B7	4	20	-2614.34
B8	4	20	-2828.98
B9	5	20	-4039.59
B10	5	20	-2828.35
B11	6	20	-2740.71
B12	6	20	-3040.44
C1	1	20	-2705.87
C2	1	20	-3455.17
C3	2	20	-4155.17
C4	2	20	-2444.01
C5	3	20	-1670.04
C6	3	20	-2000.28
C7	4	20	-2020.01
C8	4	20	-2070.32
C9	5	20	-2768.22
C10	5	20	-2660.93
C11	6	20	-3020.38
C12	6	20	-2943.95
D1	1	20	-3472.4
D2	1	20	-3363.52
D3	2	20	-2957.39
D4	2	20	-2909.43
D5	3	20	-3223.03
D6	3	20	-2613.73
D7	4	20	-2577.34
D8	4	20	-2280.97
D9	5	20	-1188.15
D10	5	20	-2774.26
D11	6	20	-2281.12
D12	6	20	-2457.99
E1	1	20	-2899.95
E2	1	20	-2754.63
E3	2	20	-2873.83
E4	2	20	-3519.17
E5	3	20	-2629.45
E6	3	20	-1767.62
E7	4	20	-1970.62
E8	4	20	-2400.84
E9	5	20	-3251.42
E10	5	20	-3218.91
E11	6	20	-2561.87
E12	6	20	-3374.38
F1	1	20	-2752.42
F2	1	20	-3337.21
F3	2	20	-2175.95
F4	2	20	-1787.87
F5	3	20	-1353.46
F6	3	20	-2735.88
F7	4	20	-2357
F8	4	20	-2917.77
F9	5	20	-1899.66
F10	5	20	-2773.68
F11	6	20	-4494.28
F12	6	20	-2892
G1	1	20	-4451.05
G2	1	20	-2364.47
G3	2	20	-2238.45
G4	2	20	-1953.09
G5	3	20	-2451.23
G6	3	20	-3804.86
G7	4	20	-1866.88
G8	4	20	-4102.29
G9	5	20	-2432.58
G10	5	20	-3781.18
G11	6	20	-5020.79
G12	6	20	-4080.18
H1	1	20	-1302.68
H2	1	20	-3506.21
H3	2	20	-3364.22
H4	2	20	-3599.71
H5	3	20	-4153.74
H6	3	20	-2904.59
H7	4	20	-4177.44
H8	4	20	-3789.52
H9	5	20	-4496.25
H10	5	20	-3657.23
H11	6	20	-4752.18
H12	6	20	-1720.94
A1	1	21	297.905
A2	1	21	-1789.96
A3	2	21	-3124.69
A4	2	21	-4592.62
A5	3	21	-642.133
A6	3	21	-2103.52
A7	4	21	-2782.36
A8	4	21	-845.066
A9	5	21	-2023.22
A10	5	21	-2968.86
A11	6	21	-3252.45
A12	6	21	-2719.36
B1	1	21	-2250.46
B2	1	21	-4607.35
B3	2	21	-2940.71
B4	2	21	-2838.61
B5	3	21	-2093.77
B6	3	21	-2784.38
B7	4	21	-2589.61
B8	4	21	-2803.47
B9	5	21	-4004.65
B10	5	21	-2812.56
B11	6	21	-2706.38
B12	6	21	-3019.53
C1	1	21	-2653.57
C2	1	21	-3428.26
C3	2	21	-4102.45
C4	2	21	-2384.88
C5	3	21	-1590.81
C6	3	21	-1914.01
C7	4	21	-2006.86
C8	4	21	-2054.29
C9	5	21	-2754.59
C10	5	21	-2618.06
C11	6	21	-2994.24
C12	6	21	-2912.26
D1	1	21	-3480.31
D2	1	21	-3340.59
D3	2	21	-2941.76
D4	2	21	-2908.44
D5	3	21	-3200.73
D6	3	21	-2617.57
D7	4	21	-2560.62
D8	4	21	-2285.57
D9	5	21	-1169.4
D10	5	21	-2783.49
D11	6	21	-2305.39
D12	6	21	-2488.36
E1	1	21	-2889.71
E2	1	21	-2756.47
E3	2	21	-2865.63
E4	2	21	-3498.13
E5	3	21	-2607.87
E6	3	21	-1773.56
E7	4	21	-1969.15
E8	4	21	-2383.42
E9	5	21	-3229.19
E10	5	21	-3218.12
E11	6	21	-2571.05
E12	6	21	-3384.99
F1	1	21	-2753.49
F2	1	21	-3322.17
F3	2	21	-2058.81
F4	2	21	-1634.27
F5	3	21	-1335.44
F6	3	21	-2740.79
F7	4	21	-2326.32
F8	4	21	-2875
F9	5	21	-1808.36
F10	5	21	-2677.91
F11	6	21	-4489.74
F12	6	21	-2900.7
G1	1	21	-4440.38
[truncated: 14,039 more rows]

## Sheet: Amplification Data
Block Type	96well
Chemistry	SYBR_GREEN
Experiment File Name	C:\Applied Biosystems\StepOne Software v2.3\experiments\29-05-24_CS_agn_different_primers_2024.eds
Experiment Run End Time	2008-04-03 05:32:19 AM MSD
Instrument Type	steponeplus
Passive Reference
Well	Zone	Cycle	Target Name	Rn	ΔRn
A1	1	1
A1	1	2
A1	1	3
A1	1	4
A1	1	5
A1	1	6
A1	1	7
A1	1	8
A1	1	9
A1	1	10
A1	1	11
A1	1	12
A1	1	13
A1	1	14
A1	1	15
A1	1	16
A1	1	17
A1	1	18
A1	1	19
A1	1	20
A1	1	21
A1	1	22
A1	1	23
A1	1	24
A1	1	25
A1	1	26
A1	1	27
A1	1	28
A1	1	29
A1	1	30
A1	1	31
A1	1	32
A1	1	33
A1	1	34
A1	1	35
A1	1	36
A1	1	37
A1	1	38
A1	1	39
A1	1	40
A1	1	41
A1	1	42
A1	1	43
A1	1	44
A1	1	45
A1	1	46
A1	1	47
A1	1	48
A1	1	49
A1	1	50
A2	1	1
A2	1	2
A2	1	3
A2	1	4
A2	1	5
A2	1	6
A2	1	7
A2	1	8
A2	1	9
A2	1	10
A2	1	11
A2	1	12
A2	1	13
A2	1	14
A2	1	15
A2	1	16
A2	1	17
A2	1	18
A2	1	19
A2	1	20
A2	1	21
A2	1	22
A2	1	23
A2	1	24
A2	1	25
A2	1	26
A2	1	27
A2	1	28
A2	1	29
A2	1	30
A2	1	31
A2	1	32
A2	1	33
A2	1	34
A2	1	35
A2	1	36
A2	1	37
A2	1	38
A2	1	39
A2	1	40
A2	1	41
A2	1	42
A2	1	43
A2	1	44
A2	1	45
A2	1	46
A2	1	47
A2	1	48
A2	1	49
A2	1	50
A3	2	1
A3	2	2
A3	2	3
A3	2	4
A3	2	5
A3	2	6
A3	2	7
A3	2	8
A3	2	9
A3	2	10
A3	2	11
A3	2	12
A3	2	13
A3	2	14
A3	2	15
A3	2	16
A3	2	17
A3	2	18
A3	2	19
A3	2	20
A3	2	21
A3	2	22
A3	2	23
A3	2	24
A3	2	25
A3	2	26
A3	2	27
A3	2	28
A3	2	29
A3	2	30
A3	2	31
A3	2	32
A3	2	33
A3	2	34
A3	2	35
A3	2	36
A3	2	37
A3	2	38
A3	2	39
A3	2	40
A3	2	41
A3	2	42
A3	2	43
A3	2	44
A3	2	45
A3	2	46
A3	2	47
A3	2	48
A3	2	49
A3	2	50
A4	2	1
A4	2	2
A4	2	3
A4	2	4
A4	2	5
A4	2	6
A4	2	7
A4	2	8
A4	2	9
A4	2	10
A4	2	11
A4	2	12
A4	2	13
A4	2	14
A4	2	15
A4	2	16
A4	2	17
A4	2	18
A4	2	19
A4	2	20
A4	2	21
A4	2	22
A4	2	23
A4	2	24
A4	2	25
A4	2	26
A4	2	27
A4	2	28
A4	2	29
A4	2	30
A4	2	31
A4	2	32
A4	2	33
A4	2	34
A4	2	35
A4	2	36
A4	2	37
A4	2	38
A4	2	39
A4	2	40
A4	2	41
A4	2	42
A4	2	43
A4	2	44
A4	2	45
A4	2	46
A4	2	47
A4	2	48
A4	2	49
A4	2	50
A5	3	1
A5	3	2
A5	3	3
A5	3	4
A5	3	5
A5	3	6
A5	3	7
A5	3	8
A5	3	9
A5	3	10
A5	3	11
A5	3	12
A5	3	13
A5	3	14
A5	3	15
A5	3	16
A5	3	17
A5	3	18
A5	3	19
A5	3	20
A5	3	21
A5	3	22
A5	3	23
A5	3	24
A5	3	25
A5	3	26
A5	3	27
A5	3	28
A5	3	29
A5	3	30
A5	3	31
A5	3	32
A5	3	33
A5	3	34
A5	3	35
A5	3	36
A5	3	37
A5	3	38
A5	3	39
A5	3	40
A5	3	41
A5	3	42
A5	3	43
A5	3	44
A5	3	45
A5	3	46
A5	3	47
A5	3	48
A5	3	49
A5	3	50
A6	3	1
A6	3	2
A6	3	3
A6	3	4
A6	3	5
A6	3	6
A6	3	7
A6	3	8
A6	3	9
A6	3	10
A6	3	11
A6	3	12
A6	3	13
A6	3	14
A6	3	15
A6	3	16
A6	3	17
A6	3	18
A6	3	19
A6	3	20
A6	3	21
A6	3	22
A6	3	23
A6	3	24
A6	3	25
A6	3	26
A6	3	27
A6	3	28
A6	3	29
A6	3	30
A6	3	31
A6	3	32
A6	3	33
A6	3	34
A6	3	35
A6	3	36
A6	3	37
A6	3	38
A6	3	39
A6	3	40
A6	3	41
A6	3	42
A6	3	43
A6	3	44
A6	3	45
A6	3	46
A6	3	47
A6	3	48
A6	3	49
A6	3	50
A7	4	1
A7	4	2
A7	4	3
A7	4	4
A7	4	5
A7	4	6
A7	4	7
A7	4	8
A7	4	9
A7	4	10
A7	4	11
A7	4	12
A7	4	13
A7	4	14
A7	4	15
A7	4	16
A7	4	17
A7	4	18
A7	4	19
A7	4	20
A7	4	21
A7	4	22
A7	4	23
A7	4	24
A7	4	25
A7	4	26
A7	4	27
A7	4	28
A7	4	29
A7	4	30
A7	4	31
A7	4	32
A7	4	33
A7	4	34
A7	4	35
A7	4	36
A7	4	37
A7	4	38
A7	4	39
A7	4	40
A7	4	41
A7	4	42
A7	4	43
A7	4	44
A7	4	45
A7	4	46
A7	4	47
A7	4	48
A7	4	49
A7	4	50
A8	4	1
A8	4	2
A8	4	3
A8	4	4
A8	4	5
A8	4	6
A8	4	7
A8	4	8
A8	4	9
A8	4	10
A8	4	11
A8	4	12
A8	4	13
A8	4	14
A8	4	15
A8	4	16
A8	4	17
A8	4	18
A8	4	19
A8	4	20
A8	4	21
A8	4	22
A8	4	23
A8	4	24
A8	4	25
A8	4	26
A8	4	27
A8	4	28
A8	4	29
A8	4	30
A8	4	31
A8	4	32
A8	4	33
A8	4	34
A8	4	35
A8	4	36
A8	4	37
A8	4	38
A8	4	39
A8	4	40
A8	4	41
A8	4	42
A8	4	43
A8	4	44
A8	4	45
A8	4	46
A8	4	47
A8	4	48
A8	4	49
A8	4	50
A9	5	1
A9	5	2
A9	5	3
A9	5	4
A9	5	5
A9	5	6
A9	5	7
A9	5	8
A9	5	9
A9	5	10
A9	5	11
A9	5	12
A9	5	13
A9	5	14
A9	5	15
A9	5	16
A9	5	17
A9	5	18
A9	5	19
A9	5	20
A9	5	21
A9	5	22
A9	5	23
A9	5	24
A9	5	25
A9	5	26
A9	5	27
A9	5	28
A9	5	29
A9	5	30
A9	5	31
A9	5	32
A9	5	33
A9	5	34
A9	5	35
A9	5	36
A9	5	37
A9	5	38
A9	5	39
A9	5	40
A9	5	41
A9	5	42
A9	5	43
A9	5	44
A9	5	45
A9	5	46
A9	5	47
A9	5	48
A9	5	49
A9	5	50
A10	5	1
A10	5	2
A10	5	3
A10	5	4
A10	5	5
A10	5	6
A10	5	7
A10	5	8
A10	5	9
A10	5	10
A10	5	11
A10	5	12
A10	5	13
A10	5	14
A10	5	15
A10	5	16
A10	5	17
A10	5	18
A10	5	19
A10	5	20
A10	5	21
A10	5	22
A10	5	23
A10	5	24
A10	5	25
A10	5	26
A10	5	27
A10	5	28
A10	5	29
A10	5	30
A10	5	31
A10	5	32
A10	5	33
A10	5	34
A10	5	35
A10	5	36
A10	5	37
A10	5	38
A10	5	39
A10	5	40
A10	5	41
A10	5	42
A10	5	43
A10	5	44
A10	5	45
A10	5	46
A10	5	47
A10	5	48
A10	5	49
A10	5	50
A11	6	1
A11	6	2
A11	6	3
A11	6	4
A11	6	5
A11	6	6
A11	6	7
A11	6	8
A11	6	9
A11	6	10
A11	6	11
A11	6	12
A11	6	13
A11	6	14
A11	6	15
A11	6	16
A11	6	17
A11	6	18
A11	6	19
A11	6	20
A11	6	21
A11	6	22
A11	6	23
A11	6	24
A11	6	25
A11	6	26
A11	6	27
A11	6	28
A11	6	29
A11	6	30
A11	6	31
A11	6	32
A11	6	33
A11	6	34
A11	6	35
A11	6	36
A11	6	37
A11	6	38
A11	6	39
A11	6	40
A11	6	41
A11	6	42
A11	6	43
A11	6	44
A11	6	45
A11	6	46
A11	6	47
A11	6	48
A11	6	49
A11	6	50
A12	6	1
A12	6	2
A12	6	3
A12	6	4
A12	6	5
A12	6	6
A12	6	7
A12	6	8
A12	6	9
A12	6	10
A12	6	11
A12	6	12
A12	6	13
A12	6	14
A12	6	15
A12	6	16
A12	6	17
A12	6	18
A12	6	19
A12	6	20
A12	6	21
A12	6	22
A12	6	23
A12	6	24
A12	6	25
A12	6	26
A12	6	27
A12	6	28
A12	6	29
A12	6	30
A12	6	31
A12	6	32
A12	6	33
A12	6	34
A12	6	35
A12	6	36
A12	6	37
A12	6	38
A12	6	39
A12	6	40
A12	6	41
A12	6	42
A12	6	43
A12	6	44
A12	6	45
A12	6	46
A12	6	47
A12	6	48
A12	6	49
A12	6	50
B1	1	1	prosalpha1	-2519.81	-106.76
B1	1	2	prosalpha1	-2488.08	-77.3329
B1	1	3	prosalpha1	-2434.94	-26.495
B1	1	4	prosalpha1	-2423.1	-16.9545
B1	1	5	prosalpha1	-2415.87	-12.0244
B1	1	6	prosalpha1	-2376.22	25.3301
B1	1	7	prosalpha1	-2384.35	14.8952
B1	1	8	prosalpha1	-2377.54	19.4111
B1	1	9	prosalpha1	-2376.71	17.9413
B1	1	10	prosalpha1	-2380.46	11.89
B1	1	11	prosalpha1	-2381.89	8.16294
B1	1	12	prosalpha1	-2378.95	8.80403
B1	1	13	prosalpha1	-2408.85	-23.405
B1	1	14	prosalpha1	-2409.94	-26.7944
B1	1	15	prosalpha1	-2392.49	-11.6441
B1	1	16	prosalpha1	-2367.67	10.8828
B1	1	17	prosalpha1	-2384.47	-8.22443
B1	1	18	prosalpha1	-2349.32	24.6308
B1	1	19	prosalpha1	-2327.56	44.0907
B1	1	20	prosalpha1	-2292.54	76.8121
B1	1	21	prosalpha1	-2250.46	116.595
B1	1	22	prosalpha1	-2176.4	188.349
B1	1	23	prosalpha1	-2088.17	274.286
B1	1	24	prosalpha1	-1861.64	498.513
B1	1	25	prosalpha1	-1456.59	901.26
B1	1	26	prosalpha1	-662.518	1693.03
B1	1	27	prosalpha1	778.094	3131.35
B1	1	28	prosalpha1	3397.99	5748.94
B1	1	29	prosalpha1	7659.69	10008.3
B1	1	30	prosalpha1	13731.3	16077.7
B1	1	31	prosalpha1	20704.1	23048.2
B1	1	32	prosalpha1	27216.9	29558.6
B1	1	33	prosalpha1	33084.6	35424
B1	1	34	prosalpha1	37662.4	39999.6
B1	1	35	prosalpha1	42032.8	44367.6
B1	1	36	prosalpha1	45123.3	47455.9
B1	1	37	prosalpha1	47790.1	50120.4
B1	1	38	prosalpha1	50349.6	52677.6
B1	1	39	prosalpha1	52764.7	55090.3
B1	1	40	prosalpha1	54723.2	57046.6
B1	1	41	prosalpha1	56179.7	58500.8
B1	1	42	prosalpha1	57996	60314.8
B1	1	43	prosalpha1	59136.1	61452.5
B1	1	44	prosalpha1	60546.8	62861
B1	1	45	prosalpha1	61718.1	64029.9
B1	1	46	prosalpha1	62458.9	64768.4
B1	1	47	prosalpha1	63661.6	65968.8
B1	1	48	prosalpha1	64510.3	66815.3
B1	1	49	prosalpha1	65260.1	67562.8
B1	1	50	prosalpha1	65894.1	68194.5
B2	1	1	prosalpha1	-4094.98	261.137
B2	1	2	prosalpha1	-4255.95	118.143
B2	1	3	prosalpha1	-4324.35	67.7111
B2	1	4	prosalpha1	-4379.83	30.2001
B2	1	5	prosalpha1	-4432.44	-4.44673
B2	1	6	prosalpha1	-4456.01	-10.0467
B2	1	7	prosalpha1	-4488.46	-24.525
B2	1	8	prosalpha1	-4491.76	-9.85054
B2	1	9	prosalpha1	-4510.93	-11.0559
B2	1	10	prosalpha1	-4546.67	-28.8243
B2	1	11	prosalpha1	-4561.06	-25.248
B2	1	12	prosalpha1	-4573.93	-20.1443
B2	1	13	prosalpha1	-4593.99	-22.2413
B2	1	14	prosalpha1	-4606.92	-17.1933
B2	1	15	prosalpha1	-4625.95	-18.2561
B2	1	16	prosalpha1	-4626.7	-1.03769
B2	1	17	prosalpha1	-4622.27	21.3604
B2	1	18	prosalpha1	-4636.66	24.9412
B2	1	19	prosalpha1	-4630.91	48.6571
B2	1	20	prosalpha1	-4635.51	62.0323
B2	1	21	prosalpha1	-4607.35	108.16
B2	1	22	prosalpha1	-4544.43	189.048
B2	1	23	prosalpha1	-4474.92	276.524
B2	1	24	prosalpha1	-4305.68	463.738
B2	1	25	prosalpha1	-3909.94	877.444
B2	1	26	prosalpha1	-3221.15	1584.2
B2	1	27	prosalpha1	-1924.04	2899.29
B2	1	28	prosalpha1	476.281	5317.58
B2	1	29	prosalpha1	4475.86	9335.12
B2	1	30	prosalpha1	10217.4	15094.7
B2	1	31	prosalpha1	17030.4	21925.6
B2	1	32	prosalpha1	23419.2	28332.4
B2	1	33	prosalpha1	28869	33800.1
B2	1	34	prosalpha1	33483.9	38433
B2	1	35	prosalpha1	37495	42462.1
B2	1	36	prosalpha1	40687.1	45672.2
B2	1	37	prosalpha1	43530.7	48533.7
B2	1	38	prosalpha1	46058.6	51079.6
B2	1	39	prosalpha1	48255.4	53294.4
B2	1	40	prosalpha1	50107.8	55164.7
B2	1	41	prosalpha1	51722	56796.9
B2	1	42	prosalpha1	53442	58534.9
B2	1	43	prosalpha1	54742.1	59853
B2	1	44	prosalpha1	55938.5	61067.3
B2	1	45	prosalpha1	56954.2	62101
B2	1	46	prosalpha1	57816.5	62981.2
B2	1	47	prosalpha1	58927	64109.7
B2	1	48	prosalpha1	59694.8	64895.5
B2	1	49	prosalpha1	60406.1	65624.7
B2	1	50	prosalpha1	61227.7	66464.3
B3	2	1
B3	2	2
B3	2	3
B3	2	4
B3	2	5
B3	2	6
B3	2	7
B3	2	8
B3	2	9
B3	2	10
B3	2	11
B3	2	12
B3	2	13
B3	2	14
B3	2	15
B3	2	16
B3	2	17
B3	2	18
B3	2	19
B3	2	20
B3	2	21
B3	2	22
B3	2	23
B3	2	24
B3	2	25
B3	2	26
B3	2	27
B3	2	28
B3	2	29
B3	2	30
B3	2	31
B3	2	32
B3	2	33
B3	2	34
B3	2	35
B3	2	36
B3	2	37
B3	2	38
B3	2	39
B3	2	40
B3	2	41
B3	2	42
B3	2	43
B3	2	44
B3	2	45
B3	2	46
B3	2	47
B3	2	48
B3	2	49
B3	2	50
B4	2	1
B4	2	2
B4	2	3
B4	2	4
B4	2	5
B4	2	6
B4	2	7
B4	2	8
B4	2	9
B4	2	10
B4	2	11
B4	2	12
B4	2	13
B4	2	14
B4	2	15
B4	2	16
B4	2	17
B4	2	18
B4	2	19
B4	2	20
B4	2	21
B4	2	22
B4	2	23
B4	2	24
B4	2	25
B4	2	26
B4	2	27
B4	2	28
B4	2	29
B4	2	30
B4	2	31
B4	2	32
B4	2	33
B4	2	34
B4	2	35
B4	2	36
B4	2	37
B4	2	38
B4	2	39
B4	2	40
B4	2	41
B4	2	42
B4	2	43
B4	2	44
B4	2	45
B4	2	46
B4	2	47
B4	2	48
B4	2	49
B4	2	50
B5	3	1
B5	3	2
B5	3	3
B5	3	4
B5	3	5
B5	3	6
B5	3	7
B5	3	8
B5	3	9
B5	3	10
B5	3	11
B5	3	12
B5	3	13
B5	3	14
B5	3	15
B5	3	16
B5	3	17
B5	3	18
B5	3	19
B5	3	20
B5	3	21
B5	3	22
B5	3	23
B5	3	24
B5	3	25
B5	3	26
B5	3	27
B5	3	28
B5	3	29
B5	3	30
B5	3	31
B5	3	32
B5	3	33
B5	3	34
B5	3	35
B5	3	36
B5	3	37
B5	3	38
B5	3	39
B5	3	40
B5	3	41
B5	3	42
B5	3	43
B5	3	44
B5	3	45
B5	3	46
B5	3	47
B5	3	48
B5	3	49
B5	3	50
B6	3	1
B6	3	2
B6	3	3
B6	3	4
B6	3	5
B6	3	6
B6	3	7
B6	3	8
B6	3	9
B6	3	10
B6	3	11
B6	3	12
B6	3	13
B6	3	14
B6	3	15
B6	3	16
B6	3	17
B6	3	18
B6	3	19
B6	3	20
B6	3	21
B6	3	22
B6	3	23
B6	3	24
B6	3	25
B6	3	26
B6	3	27
B6	3	28
B6	3	29
B6	3	30
B6	3	31
B6	3	32
B6	3	33
B6	3	34
B6	3	35
B6	3	36
B6	3	37
B6	3	38
B6	3	39
B6	3	40
B6	3	41
B6	3	42
B6	3	43
B6	3	44
B6	3	45
B6	3	46
B6	3	47
B6	3	48
B6	3	49
B6	3	50
B7	4	1	prosalpha1	-2085.47	251.993
B7	4	2	prosalpha1	-2252.88	100.755
B7	4	3	prosalpha1	-2317.51	52.2931
B7	4	4	prosalpha1	-2381.97	3.99296
B7	4	5	prosalpha1	-2385.64	16.4943
B7	4	6	prosalpha1	-2437.29	-18.9965
B7	4	7	prosalpha1	-2440.17	-5.70858
B7	4	8	prosalpha1	-2459.91	-9.27804
B7	4	9	prosalpha1	-2493.35	-26.5509
B7	4	10	prosalpha1	-2499.68	-16.7212
B7	4	11	prosalpha1	-2518.32	-19.1903
B7	4	12	prosalpha1	-2529.45	-14.1562
B7	4	13	prosalpha1	-2542.77	-11.3038
B7	4	14	prosalpha1	-2546.99	0.636753
B7	4	15	prosalpha1	-2554.81	8.98307
B7	4	16	prosalpha1	-2596.54	-16.5781
B7	4	17	prosalpha1	-2585.16	10.9701
B7	4	18	prosalpha1	-2597.16	15.1272
B7	4	19	prosalpha1	-2598.47	29.986
B7	4	20	prosalpha1	-2614.34	30.2835
B7	4	21	prosalpha1	-2589.61	71.1767
B7	4	22	prosalpha1	-2562.06	114.897
B7	4	23	prosalpha1	-2467.02	226.105
B7	4	24	prosalpha1	-2352.59	356.694
B7	4	25	prosalpha1	-2047.09	678.366
B7	4	26	prosalpha1	-1465.86	1275.76
B7	4	27	prosalpha1	-369.661	2388.13
B7	4	28	prosalpha1	1643.48	4417.44
B7	4	29	prosalpha1	5069.66	7859.78
B7	4	30	prosalpha1	10299.7	13105.9
B7	4	31	prosalpha1	16778.2	19600.6
B7	4	32	prosalpha1	23196.3	26034.9
B7	4	33	prosalpha1	28709.8	31564.6
B7	4	34	prosalpha1	33415.6	36286.5
B7	4	35	prosalpha1	37427	40314.1
B7	4	36	prosalpha1	40789.2	43692.4
B7	4	37	prosalpha1	43574.3	46493.8
B7	4	38	prosalpha1	46000.8	48936.4
B7	4	39	prosalpha1	48088.7	51040.5
B7	4	40	prosalpha1	50006.1	52974
B7	4	41	prosalpha1	51418.5	54402.6
B7	4	42	prosalpha1	53142.7	56143
B7	4	43	prosalpha1	54422.7	57439.1
B7	4	44	prosalpha1	55611.8	58644.4
B7	4	45	prosalpha1	56519.6	59568.3
B7	4	46	prosalpha1	57445.6	60510.6
B7	4	47	prosalpha1	58474.1	61555.2
B7	4	48	prosalpha1	59227.2	62324.5
B7	4	49	prosalpha1	59748.7	62862.1
B7	4	50	prosalpha1	60591.8	63721.4
B8	4	1	prosalpha1	-2399.96	182.653
B8	4	2	prosalpha1	-2564.45	33.0789
B8	4	3	prosalpha1	-2585.69	26.7674
B8	4	4	prosalpha1	-2627.55	-0.171822
B8	4	5	prosalpha1	-2623.28	19.0164
B8	4	6	prosalpha1	-2657.57	-0.350986
B8	4	7	prosalpha1	-2685.33	-13.185
B8	4	8	prosalpha1	-2699.75	-12.6847
B8	4	9	prosalpha1	-2708.85	-6.86314
B8	4	10	prosalpha1	-2740.93	-24.0282
B8	4	11	prosalpha1	-2736.72	-4.8924
B8	4	12	prosalpha1	-2752.83	-6.08159
B8	4	13	prosalpha1	-2761.32	0.348356
B8	4	14	prosalpha1	-2789.18	-12.586
B8	4	15	prosalpha1	-2798.24	-6.72143
B8	4	16	prosalpha1	-2792.75	13.6904
B8	4	17	prosalpha1	-2825.47	-4.11007
B8	4	18	prosalpha1	-2804.43	31.8526
B8	4	19	prosalpha1	-2829.94	21.2628
B8	4	20	prosalpha1	-2828.98	37.1449
B8	4	21	prosalpha1	-2803.47	77.578
B8	4	22	prosalpha1	-2795.31	100.66
B8	4	23	prosalpha1	-2719.41	191.481
B8	4	24	prosalpha1	-2586.93	338.875
B8	4	25	prosalpha1	-2370.39	570.338
B8	4	26	prosalpha1	-1836.78	1118.87
B8	4	27	prosalpha1	-899.428	2071.15
B8	4	28	prosalpha1	892.853	3878.35
B8	4	29	prosalpha1	3966.09	6966.51
B8	4	30	prosalpha1	8751.55	11766.9
B8	4	31	prosalpha1	14999.1	18029.3
B8	4	32	prosalpha1	21314.2	24359.4
B8	4	33	prosalpha1	27021.4	30081.5
B8	4	34	prosalpha1	31834.8	34909.8
B8	4	35	prosalpha1	35904.4	38994.4
B8	4	36	prosalpha1	39238.6	42343.5
B8	4	37	prosalpha1	42221.8	45341.6
B8	4	38	prosalpha1	44771.4	47906.1
B8	4	39	prosalpha1	46848.2	49997.8
B8	4	40	prosalpha1	48839.9	52004.5
B8	4	41	prosalpha1	50395.3	53574.8
B8	4	42	prosalpha1	52007.7	55202.1
B8	4	43	prosalpha1	53137.6	56347
B8	4	44	prosalpha1	54471.8	57696
B8	4	45	prosalpha1	55384.1	58623.2
B8	4	46	prosalpha1	56428.7	59682.8
B8	4	47	prosalpha1	57402.7	60671.7
B8	4	48	prosalpha1	58226.5	61510.4
B8	4	49	prosalpha1	58837.4	62136.2
B8	4	50	prosalpha1	59381.7	62695.5
B9	5	1
B9	5	2
B9	5	3
B9	5	4
B9	5	5
B9	5	6
B9	5	7
B9	5	8
B9	5	9
B9	5	10
B9	5	11
B9	5	12
B9	5	13
B9	5	14
B9	5	15
B9	5	16
B9	5	17
B9	5	18
B9	5	19
B9	5	20
B9	5	21
B9	5	22
B9	5	23
B9	5	24
B9	5	25
B9	5	26
B9	5	27
B9	5	28
B9	5	29
B9	5	30
B9	5	31
B9	5	32
B9	5	33
B9	5	34
B9	5	35
B9	5	36
B9	5	37
B9	5	38
B9	5	39
B9	5	40
B9	5	41
B9	5	42
B9	5	43
B9	5	44
B9	5	45
B9	5	46
B9	5	47
B9	5	48
B9	5	49
B9	5	50
B10	5	1
B10	5	2
B10	5	3
B10	5	4
B10	5	5
B10	5	6
B10	5	7
B10	5	8
B10	5	9
B10	5	10
B10	5	11
B10	5	12
B10	5	13
B10	5	14
B10	5	15
B10	5	16
B10	5	17
B10	5	18
B10	5	19
B10	5	20
B10	5	21
B10	5	22
B10	5	23
B10	5	24
B10	5	25
B10	5	26
B10	5	27
B10	5	28
B10	5	29
B10	5	30
B10	5	31
B10	5	32
B10	5	33
B10	5	34
B10	5	35
B10	5	36
B10	5	37
B10	5	38
B10	5	39
B10	5	40
B10	5	41
B10	5	42
B10	5	43
B10	5	44
B10	5	45
B10	5	46
B10	5	47
B10	5	48
B10	5	49
B10	5	50
B11	6	1
B11	6	2
B11	6	3
B11	6	4
B11	6	5
B11	6	6
B11	6	7
B11	6	8
B11	6	9
B11	6	10
B11	6	11
B11	6	12
B11	6	13
B11	6	14
B11	6	15
B11	6	16
B11	6	17
B11	6	18
B11	6	19
B11	6	20
B11	6	21
B11	6	22
B11	6	23
B11	6	24
B11	6	25
B11	6	26
B11	6	27
B11	6	28
B11	6	29
B11	6	30
B11	6	31
B11	6	32
B11	6	33
B11	6	34
B11	6	35
B11	6	36
B11	6	37
B11	6	38
B11	6	39
B11	6	40
B11	6	41
B11	6	42
B11	6	43
B11	6	44
B11	6	45
B11	6	46
B11	6	47
B11	6	48
B11	6	49
B11	6	50
B12	6	1
B12	6	2
B12	6	3
B12	6	4
B12	6	5
B12	6	6
B12	6	7
B12	6	8
B12	6	9
B12	6	10
B12	6	11
B12	6	12
B12	6	13
B12	6	14
B12	6	15
B12	6	16
B12	6	17
B12	6	18
B12	6	19
B12	6	20
B12	6	21
B12	6	22
B12	6	23
B12	6	24
B12	6	25
B12	6	26
B12	6	27
B12	6	28
B12	6	29
B12	6	30
B12	6	31
B12	6	32
B12	6	33
B12	6	34
B12	6	35
B12	6	36
B12	6	37
B12	6	38
B12	6	39
B12	6	40
B12	6	41
B12	6	42
B12	6	43
B12	6	44
B12	6	45
B12	6	46
B12	6	47
B12	6	48
B12	6	49
B12	6	50
C1	1	1
C1	1	2
C1	1	3
C1	1	4
C1	1	5
C1	1	6
C1	1	7
C1	1	8
C1	1	9
C1	1	10
C1	1	11
C1	1	12
C1	1	13
C1	1	14
C1	1	15
C1	1	16
C1	1	17
C1	1	18
C1	1	19
C1	1	20
C1	1	21
C1	1	22
C1	1	23
C1	1	24
C1	1	25
C1	1	26
C1	1	27
C1	1	28
C1	1	29
C1	1	30
C1	1	31
C1	1	32
C1	1	33
C1	1	34
C1	1	35
C1	1	36
C1	1	37
C1	1	38
C1	1	39
C1	1	40
C1	1	41
C1	1	42
C1	1	43
C1	1	44
C1	1	45
C1	1	46
C1	1	47
C1	1	48
C1	1	49
C1	1	50
C2	1	1	prosalpha1	-3136.34	117.138
C2	1	2	prosalpha1	-3223.37	43.221
C2	1	3	prosalpha1	-3271.55	8.14315
C2	1	4	prosalpha1	-3295.02	-2.22033
C2	1	5	prosalpha1	-3297.62	8.28557
C2	1	6	prosalpha1	-3344.12	-25.1074
C2	1	7	prosalpha1	-3318.75	13.3748
C2	1	8	prosalpha1	-3359.88	-14.6545
C2	1	9	prosalpha1	-3353.17	5.1632
C2	1	10	prosalpha1	-3354.61	16.8271
C2	1	11	prosalpha1	-3388.67	-4.12601
C2	1	12	prosalpha1	-3394.65	3.00294
C2	1	13	prosalpha1	-3417.12	-6.35664
C2	1	14	prosalpha1	-3424.81	-0.94448
C2	1	15	prosalpha1	-3446.61	-9.64097
C2	1	16	prosalpha1	-3455.48	-5.39727
C2	1	17	prosalpha1	-3456.19	6.99413
C2	1	18	prosalpha1	-3469.64	6.65678
C2	1	19	prosalpha1	-3477.65	11.7559
C2	1	20	prosalpha1	-3455.17	47.3329
C2	1	21	prosalpha1	-3428.26	87.3591
C2	1	22	prosalpha1	-3393.93	134.791
C2	1	23	prosalpha1	-3300.02	241.808
C2	1	24	prosalpha1	-3103.22	451.711
C2	1	25	prosalpha1	-2705.46	862.586
C2	1	26	prosalpha1	-1960.71	1620.44
C2	1	27	prosalpha1	-567.964	3026.29
C2	1	28	prosalpha1	1993.49	5600.85
C2	1	29	prosalpha1	6186.2	9806.67
C2	1	30	prosalpha1	12231.5	15865.1
C2	1	31	prosalpha1	18917.5	22564.2
C2	1	32	prosalpha1	25159.6	28819.4
C2	1	33	prosalpha1	30546.5	34219.3
C2	1	34	prosalpha1	35135	38821
C2	1	35	prosalpha1	39112.2	42811.3
C2	1	36	prosalpha1	42200.3	45912.5
C2	1	37	prosalpha1	44825.4	48550.7
C2	1	38	prosalpha1	47417.4	51155.8
C2	1	39	prosalpha1	49640.7	53392.2
C2	1	40	prosalpha1	51456.5	55221.1
C2	1	41	prosalpha1	52899.8	56677.6
C2	1	42	prosalpha1	54727.3	58518.2
C2	1	43	prosalpha1	55999.3	59803.3
C2	1	44	prosalpha1	57376	61193
C2	1	45	prosalpha1	58376	62206.2
C2	1	46	prosalpha1	59143.4	62986.7
C2	1	47	prosalpha1	60267.1	64123.5
C2	1	48	prosalpha1	61244.3	65113.8
C2	1	49	prosalpha1	61771.3	65653.9
C2	1	50	prosalpha1	62526.2	66422
C3	2	1
C3	2	2
C3	2	3
C3	2	4
C3	2	5
C3	2	6
C3	2	7
C3	2	8
C3	2	9
C3	2	10
C3	2	11
C3	2	12
C3	2	13
C3	2	14
C3	2	15
C3	2	16
C3	2	17
C3	2	18
C3	2	19
C3	2	20
C3	2	21
C3	2	22
C3	2	23
C3	2	24
C3	2	25
C3	2	26
C3	2	27
C3	2	28
C3	2	29
C3	2	30
C3	2	31
C3	2	32
C3	2	33
C3	2	34
C3	2	35
C3	2	36
C3	2	37
C3	2	38
C3	2	39
C3	2	40
C3	2	41
C3	2	42
C3	2	43
C3	2	44
C3	2	45
C3	2	46
C3	2	47
C3	2	48
C3	2	49
C3	2	50
C4	2	1
C4	2	2
C4	2	3
C4	2	4
C4	2	5
C4	2	6
C4	2	7
C4	2	8
C4	2	9
C4	2	10
C4	2	11
C4	2	12
C4	2	13
C4	2	14
C4	2	15
C4	2	16
C4	2	17
C4	2	18
C4	2	19
C4	2	20
C4	2	21
C4	2	22
C4	2	23
C4	2	24
C4	2	25
C4	2	26
C4	2	27
C4	2	28
C4	2	29
C4	2	30
C4	2	31
C4	2	32
C4	2	33
C4	2	34
C4	2	35
C4	2	36
C4	2	37
C4	2	38
C4	2	39
C4	2	40
C4	2	41
C4	2	42
C4	2	43
C4	2	44
C4	2	45
C4	2	46
C4	2	47
C4	2	48
C4	2	49
C4	2	50
C5	3	1
C5	3	2
C5	3	3
C5	3	4
C5	3	5
C5	3	6
C5	3	7
C5	3	8
C5	3	9
C5	3	10
C5	3	11
C5	3	12
C5	3	13
C5	3	14
C5	3	15
C5	3	16
C5	3	17
C5	3	18
C5	3	19
C5	3	20
C5	3	21
C5	3	22
C5	3	23
C5	3	24
C5	3	25
C5	3	26
C5	3	27
C5	3	28
C5	3	29
C5	3	30
C5	3	31
C5	3	32
C5	3	33
C5	3	34
C5	3	35
C5	3	36
C5	3	37
C5	3	38
C5	3	39
C5	3	40
C5	3	41
C5	3	42
C5	3	43
C5	3	44
C5	3	45
C5	3	46
C5	3	47
C5	3	48
C5	3	49
C5	3	50
C6	3	1
C6	3	2
C6	3	3
C6	3	4
C6	3	5
C6	3	6
C6	3	7
C6	3	8
C6	3	9
C6	3	10
C6	3	11
C6	3	12
C6	3	13
C6	3	14
C6	3	15
C6	3	16
C6	3	17
C6	3	18
C6	3	19
C6	3	20
C6	3	21
C6	3	22
C6	3	23
C6	3	24
C6	3	25
C6	3	26
C6	3	27
C6	3	28
C6	3	29
C6	3	30
C6	3	31
C6	3	32
C6	3	33
C6	3	34
C6	3	35
C6	3	36
C6	3	37
C6	3	38
C6	3	39
C6	3	40
C6	3	41
C6	3	42
C6	3	43
C6	3	44
C6	3	45
C6	3	46
C6	3	47
C6	3	48
C6	3	49
C6	3	50
C7	4	1	prosalpha1	-1898.65	278.468
C7	4	2	prosalpha1	-2079.87	91.208
C7	4	3	prosalpha1	-2132.52	32.5108
C7	4	4	prosalpha1	-2157.4	1.58397
C7	4	5	prosalpha1	-2146.99	5.9403
C7	4	6	prosalpha1	-2170.61	-23.7212
C7	4	7	prosalpha1	-2151.85	-11.0084
C7	4	8	prosalpha1	-2142.17	-7.37645
C7	4	9	prosalpha1	-2138.55	-9.79771
C7	4	10	prosalpha1	-2121.11	1.5972
C7	4	11	prosalpha1	-2140.06	-23.4019
C7	4	12	prosalpha1	-2110.32	0.293744
C7	4	13	prosalpha1	-2095.68	8.87932
C7	4	14	prosalpha1	-2088.37	10.1468
C7	4	15	prosalpha1	-2076.26	16.2111
C7	4	16	prosalpha1	-2088.28	-1.8576
C7	4	17	prosalpha1	-2093.41	-13.033
C7	4	18	prosalpha1	-2051.85	22.4825
C7	4	19	prosalpha1	-2034.14	34.1404
C7	4	20	prosalpha1	-2020.01	42.2246
C7	4	21	prosalpha1	-2006.86	49.3313
C7	4	22	prosalpha1	-1941.19	108.958
C7	4	23	prosalpha1	-1853.94	190.161
C7	4	24	prosalpha1	-1749.77	288.283
C7	4	25	prosalpha1	-1456.98	575.024
C7	4	26	prosalpha1	-951.689	1074.27
C7	4	27	prosalpha1	-29.8976	1990.01
C7	4	28	prosalpha1	1696.91	3710.78
C7	4	29	prosalpha1	4676.74	6684.56
C7	4	30	prosalpha1	9282.56	11284.3
C7	4	31	prosalpha1	15289.6	17285.3
C7	4	32	prosalpha1	21425.8	23415.5
C7	4	33	prosalpha1	26746.3	28729.9
C7	4	34	prosalpha1	31252.5	33230.1
C7	4	35	prosalpha1	35091.7	37063.2
C7	4	36	prosalpha1	38248.2	40213.6
C7	4	37	prosalpha1	40931.8	42891.2
C7	4	38	prosalpha1	43236.1	45189.5
C7	4	39	prosalpha1	45137.3	47084.7
C7	4	40	prosalpha1	46919.9	48861.2
C7	4	41	prosalpha1	48463.8	50399.1
C7	4	42	prosalpha1	49954.5	51883.7
C7	4	43	prosalpha1	51198.2	53121.4
C7	4	44	prosalpha1	52350.2	54267.3
C7	4	45	prosalpha1	53066.4	54977.5
C7	4	46	prosalpha1	53983.4	55888.4
C7	4	47	prosalpha1	54953.1	56852
C7	4	48	prosalpha1	55697.2	57590.1
C7	4	49	prosalpha1	56275.5	58162.4
C7	4	50	prosalpha1	56649.6	58530.5
C8	4	1	prosalpha1	-1503.27	234.326
C8	4	2	prosalpha1	-1656.57	101.087
C8	4	3	prosalpha1	-1710.92	66.8091
C8	4	4	prosalpha1	-1768.89	28.9089
C8	4	5	prosalpha1	-1813.28	4.58175
C8	4	6	prosalpha1	-1858.08	-20.1459
C8	4	7	prosalpha1	-1873.24	-15.2385
C8	4	8	prosalpha1	-1897.73	-19.6537
C8	4	9	prosalpha1	-1920.92	-22.7815
C8	4	10	prosalpha1	-1964.41	-46.2032
C8	4	11	prosalpha1	-1972.57	-34.2926
C8	4	12	prosalpha1	-1964.26	-5.91523
C8	4	13	prosalpha1	-1973.18	5.23314
C8	4	14	prosalpha1	-2008.12	-9.63547
C8	4	15	prosalpha1	-2001.5	17.0509
C8	4	16	prosalpha1	-2043.92	-5.29931
C8	4	17	prosalpha1	-2058.32	0.368581
C8	4	18	prosalpha1	-2061.41	17.3524
C8	4	19	prosalpha1	-2059.97	38.8606
C8	4	20	prosalpha1	-2070.32	48.5734
C8	4	21	prosalpha1	-2054.29	84.6749
C8	4	22	prosalpha1	-2040.66	118.37
C8	4	23	prosalpha1	-1982.84	196.262
C8	4	24	prosalpha1	-1853.42	345.756
C8	4	25	prosalpha1	-1584.02	635.22
C8	4	26	prosalpha1	-1089.16	1150.15
C8	4	27	prosalpha1	-129.983	2129.4
C8	4	28	prosalpha1	1684.64	3964.09
C8	4	29	prosalpha1	4789.79	7089.31
C8	4	30	prosalpha1	9733.53	12053.1
C8	4	31	prosalpha1	16172.7	18512.3
C8	4	32	prosalpha1	22789.3	25149
C8	4	33	prosalpha1	28601.7	30981.5
C8	4	34	prosalpha1	33545	35944.8
C8	4	35	prosalpha1	37712.8	40132.8
C8	4	36	prosalpha1	41208.2	43648.2
C8	4	37	prosalpha1	44183.4	46643.5
C8	4	38	prosalpha1	46766.4	49246.5
C8	4	39	prosalpha1	48926.3	51426.5
C8	4	40	prosalpha1	51046.1	53566.4
C8	4	41	prosalpha1	52569.5	55109.9
C8	4	42	prosalpha1	54124.4	56684.8
C8	4	43	prosalpha1	55554.5	58135
C8	4	44	prosalpha1	56689.8	59290.4
C8	4	45	prosalpha1	57807.2	60427.8
C8	4	46	prosalpha1	58811.4	61452
C8	4	47	prosalpha1	59737.3	62398.1
C8	4	48	prosalpha1	60560.5	63241.3
C8	4	49	prosalpha1	61157.6	63858.5
C8	4	50	prosalpha1	61833.9	64554.8
C9	5	1
C9	5	2
C9	5	3
C9	5	4
C9	5	5
C9	5	6
C9	5	7
C9	5	8
C9	5	9
C9	5	10
C9	5	11
C9	5	12
C9	5	13
C9	5	14
C9	5	15
C9	5	16
C9	5	17
C9	5	18
C9	5	19
C9	5	20
C9	5	21
C9	5	22
C9	5	23
C9	5	24
C9	5	25
C9	5	26
C9	5	27
C9	5	28
C9	5	29
C9	5	30
C9	5	31
C9	5	32
C9	5	33
C9	5	34
C9	5	35
C9	5	36
C9	5	37
C9	5	38
C9	5	39
C9	5	40
C9	5	41
C9	5	42
C9	5	43
C9	5	44
C9	5	45
C9	5	46
C9	5	47
C9	5	48
C9	5	49
C9	5	50
C10	5	1
C10	5	2
C10	5	3
C10	5	4
C10	5	5
C10	5	6
C10	5	7
C10	5	8
C10	5	9
C10	5	10
C10	5	11
C10	5	12
C10	5	13
C10	5	14
C10	5	15
C10	5	16
C10	5	17
C10	5	18
C10	5	19
C10	5	20
C10	5	21
C10	5	22
C10	5	23
C10	5	24
C10	5	25
C10	5	26
C10	5	27
C10	5	28
C10	5	29
C10	5	30
C10	5	31
C10	5	32
C10	5	33
C10	5	34
C10	5	35
C10	5	36
C10	5	37
C10	5	38
C10	5	39
C10	5	40
C10	5	41
C10	5	42
C10	5	43
C10	5	44
C10	5	45
C10	5	46
C10	5	47
C10	5	48
C10	5	49
C10	5	50
C11	6	1
C11	6	2
C11	6	3
C11	6	4
C11	6	5
C11	6	6
C11	6	7
C11	6	8
C11	6	9
C11	6	10
C11	6	11
C11	6	12
C11	6	13
C11	6	14
C11	6	15
C11	6	16
C11	6	17
C11	6	18
C11	6	19
C11	6	20
C11	6	21
C11	6	22
C11	6	23
C11	6	24
C11	6	25
C11	6	26
C11	6	27
C11	6	28
C11	6	29
C11	6	30
C11	6	31
C11	6	32
C11	6	33
C11	6	34
C11	6	35
C11	6	36
C11	6	37
C11	6	38
C11	6	39
C11	6	40
C11	6	41
C11	6	42
C11	6	43
C11	6	44
C11	6	45
C11	6	46
C11	6	47
C11	6	48
C11	6	49
C11	6	50
C12	6	1
C12	6	2
C12	6	3
C12	6	4
C12	6	5
C12	6	6
C12	6	7
C12	6	8
C12	6	9
C12	6	10
C12	6	11
C12	6	12
C12	6	13
C12	6	14
C12	6	15
C12	6	16
C12	6	17
C12	6	18
C12	6	19
C12	6	20
C12	6	21
C12	6	22
C12	6	23
C12	6	24
C12	6	25
C12	6	26
C12	6	27
C12	6	28
C12	6	29
C12	6	30
C12	6	31
C12	6	32
C12	6	33
C12	6	34
C12	6	35
C12	6	36
C12	6	37
C12	6	38
C12	6	39
C12	6	40
C12	6	41
C12	6	42
C12	6	43
C12	6	44
C12	6	45
C12	6	46
C12	6	47
C12	6	48
C12	6	49
C12	6	50
D1	1	1	Cry_1	-3421.97	-127.339
D1	1	2	Cry_1	-3440.05	-137.716
D1	1	3	Cry_1	-3393.75	-83.712
D1	1	4	Cry_1	-3360.79	-43.0457
D1	1	5	Cry_1	-3361.84	-36.3921
D1	1	6	Cry_1	-3320.58	12.5813
D1	1	7	Cry_1	-3343.93	-3.0695
D1	1	8	Cry_1	-3325.22	23.3478
D1	1	9	Cry_1	-3316.77	39.5055
D1	1	10	Cry_1	-3306.98	57.0002
D1	1	11	Cry_1	-3329.69	41.9965
D1	1	12	Cry_1	-3326.4	53
D1	1	13	Cry_1	-3369.48	17.6177
D1	1	14	Cry_1	-3364.56	30.2474
D1	1	15	Cry_1	-3397.94	4.57821
D1	1	16	Cry_1	-3416.39	-6.17029
D1	1	17	Cry_1	-3419.55	-1.6207
D1	1	18	Cry_1	-3424.79	0.840026
D1	1	19	Cry_1	-3429.38	3.96213
D1	1	20	Cry_1	-3472.4	-31.3589
D1	1	21	Cry_1	-3480.31	-31.5649
D1	1	22	Cry_1	-3500.27	-43.8156
D1	1	23	Cry_1	-3468.09	-3.92715
D1	1	24	Cry_1	-3503.38	-31.5113
D1	1	25	Cry_1	-3450.77	28.8024
D1	1	26	Cry_1	-3418.83	68.4514
D1	1	27	Cry_1	-3363.06	131.931
D1	1	28	Cry_1	-3161	341.696
D1	1	29	Cry_1	-2801.89	708.508
D1	1	30	Cry_1	-2113.78	1404.33
D1	1	31	Cry_1	-831.985	2693.83
D1	1	32	Cry_1	1489.37	5022.88
D1	1	33	Cry_1	5345.36	8886.58
D1	1	34	Cry_1	11142.3	14691.2
D1	1	35	Cry_1	17777.6	21334.2
D1	1	36	Cry_1	23750.6	27314.9
D1	1	37	Cry_1	29141	32713.1
D1	1	38	Cry_1	33612.4	37192.2
D1	1	39	Cry_1	37261.3	40848.8
D1	1	40	Cry_1	40289.7	43884.8
D1	1	41	Cry_1	42828.3	46431.2
D1	1	42	Cry_1	45439	49049.6
D1	1	43	Cry_1	47438	51056.3
D1	1	44	Cry_1	48990.1	52616.1
D1	1	45	Cry_1	50187.6	53821.3
D1	1	46	Cry_1	51661.3	55302.8
D1	1	47	Cry_1	53144.2	56793.4
D1	1	48	Cry_1	53736.9	57393.7
D1	1	49	Cry_1	54403	58067.5
D1	1	50	Cry_1	55351.3	59023.5
D2	1	1	Cry_1	-2698.65	316.723
D2	1	2	Cry_1	-2851.76	181.531
D2	1	3	Cry_1	-2955.68	95.5282
D2	1	4	Cry_1	-3026.86	42.2704
D2	1	5	Cry_1	-3063.13	23.9212
D2	1	6	Cry_1	-3103.24	1.73511
D2	1	7	Cry_1	-3113.67	9.22237
D2	1	8	Cry_1	-3170.88	-30.0731
D2	1	9	Cry_1	-3179.99	-21.2665
D2	1	10	Cry_1	-3208.7	-32.0515
D2	1	11	Cry_1	-3243.74	-49.1731
D2	1	12	Cry_1	-3236.16	-23.6702
D2	1	13	Cry_1	-3272.08	-41.6751
D2	1	14	Cry_1	-3270.91	-22.5827
D2	1	15	Cry_1	-3299	-32.7604
D2	1	16	Cry_1	-3303.87	-19.7109
D2	1	17	Cry_1	-3330.61	-28.5296
D2	1	18	Cry_1	-3337.84	-17.8436
D2	1	19	Cry_1	-3341.77	-3.85584
D2	1	20	Cry_1	-3363.52	-7.67913
D2	1	21	Cry_1	-3340.59	33.1629
D2	1	22	Cry_1	-3368.17	23.508
D2	1	23	Cry_1	-3384.39	25.2089
D2	1	24	Cry_1	-3351.2	76.3146
D2	1	25	Cry_1	-3351.49	93.9451
D2	1	26	Cry_1	-3296.59	166.758
D2	1	27	Cry_1	-3227.98	253.296
D2	1	28	Cry_1	-3027.37	471.818
D2	1	29	Cry_1	-2641.72	875.39
D2	1	30	Cry_1	-1936.53	1598.5
D2	1	31	Cry_1	-590.089	2962.86
D2	1	32	Cry_1	1870.9	5441.76
D2	1	33	Cry_1	6018.94	9607.72
D2	1	34	Cry_1	12143.7	15750.4
D2	1	35	Cry_1	19241.9	22866.5
D2	1	36	Cry_1	25699.9	29342.4
D2	1	37	Cry_1	31323.7	34984.2
D2	1	38	Cry_1	36042.7	39721.1
D2	1	39	Cry_1	39946.5	43642.8
D2	1	40	Cry_1	43153.8	46868
D2	1	41	Cry_1	45766.3	49498.4
D2	1	42	Cry_1	48403.1	52153.2
D2	1	43	Cry_1	50559.6	54327.5
D2	1	44	Cry_1	52308.4	56094.3
D2	1	45	Cry_1	53674.8	57478.6
D2	1	46	Cry_1	55131.1	58952.9
D2	1	47	Cry_1	56459.7	60299.4
D2	1	48	Cry_1	57339.2	61196.8
D2	1	49	Cry_1	58101.4	61976.9
D2	1	50	Cry_1	59064.4	62957.9
D3	2	1	Cry_2	-2210.6	350.87
D3	2	2	Cry_2	-2426.1	156.688
D3	2	3	Cry_2	-2524.24	79.8675
D3	2	4	Cry_2	-2601.79	23.6295
D3	2	5	Cry_2	-2629.56	17.1758
D3	2	6	Cry_2	-2666.44	1.60827
D3	2	7	Cry_2	-2702.99	-13.6209
D3	2	8	Cry_2	-2719.98	-9.29801
D3	2	9	Cry_2	-2765.9	-33.9039
D3	2	10	Cry_2	-2782.99	-29.6743
D3	2	11	Cry_2	-2782.18	-7.55013
D3	2	12	Cry_2	-2827.18	-31.2363
D3	2	13	Cry_2	-2846.11	-28.8512
D3	2	14	Cry_2	-2863.91	-25.3308
D3	2	15	Cry_2	-2890.88	-30.9857
D3	2	16	Cry_2	-2896.04	-14.8287
D3	2	17	Cry_2	-2907.33	-4.80341
D3	2	18	Cry_2	-2944.41	-20.5689
D3	2	19	Cry_2	-2919.66	25.4942
D3	2	20	Cry_2	-2957.39	9.08534
D3	2	21	Cry_2	-2941.76	46.0254
D3	2	22	Cry_2	-2961.34	47.7662
D3	2	23	Cry_2	-2981.76	48.6645
D3	2	24	Cry_2	-2966.74	84.9923
D3	2	25	Cry_2	-2941.18	131.872
D3	2	26	Cry_2	-2897.51	196.853
D3	2	27	Cry_2	-2847.86	267.823
D3	2	28	Cry_2	-2672.24	464.76
D3	2	29	Cry_2	-2301.09	857.226
D3	2	30	Cry_2	-1623.14	1556.49
D3	2	31	Cry_2	-348.23	2852.72
D3	2	32	Cry_2	1966.24	5188.5
D3	2	33	Cry_2	5876.73	9120.31
D3	2	34	Cry_2	11824.5	15089.4
D3	2	35	Cry_2	19416.1	22702.3
D3	2	36	Cry_2	27375	30682.5
D3	2	37	Cry_2	34314.6	37643.5
D3	2	38	Cry_2	40055.2	43405.3
D3	2	39	Cry_2	44327.1	47698.6
D3	2	40	Cry_2	47656.8	51049.6
D3	2	41	Cry_2	50189.3	53603.4
D3	2	42	Cry_2	52639	56074.4
D3	2	43	Cry_2	54475.5	57932.3
D3	2	44	Cry_2	56042.8	59520.8
D3	2	45	Cry_2	57198.8	60698.1
D3	2	46	Cry_2	58183.2	61703.9
D3	2	47	Cry_2	59359.9	62901.9
D3	2	48	Cry_2	60153.6	63716.9
D3	2	49	Cry_2	60782.2	64366.8
D3	2	50	Cry_2	61621.4	65227.4
D4	2	1	Cry_2	-2241.03	286.438
D4	2	2	Cry_2	-2401.03	145.702
D4	2	3	Cry_2	-2447.91	118.083
D4	2	4	Cry_2	-2534.6	50.6561
D4	2	5	Cry_2	-2573.07	31.4498
D4	2	6	Cry_2	-2594.03	29.7513
D4	2	7	Cry_2	-2646.6	-3.54972
D4	2	8	Cry_2	-2664.26	-1.94255
D4	2	9	Cry_2	-2715.63	-34.0534
D4	2	10	Cry_2	-2747.48	-46.6381
D4	2	11	Cry_2	-2764.11	-44.0068
D4	2	12	Cry_2	-2777.69	-38.3266
D4	2	13	Cry_2	-2803.2	-44.5717
D4	2	14	Cry_2	-2825.1	-47.204
D4	2	15	Cry_2	-2850.59	-53.436
D4	2	16	Cry_2	-2859.77	-43.3518
D4	2	17	Cry_2	-2872	-36.323
D4	2	18	Cry_2	-2870.16	-15.2107
D4	2	19	Cry_2	-2894.27	-20.0627
D4	2	20	Cry_2	-2909.43	-15.9599
D4	2	21	Cry_2	-2908.44	4.29739
D4	2	22	Cry_2	-2919.5	12.4988
D4	2	23	Cry_2	-2926.71	24.5484
D4	2	24	Cry_2	-2898.63	71.8902
D4	2	25	Cry_2	-2888.32	101.462
D4	2	26	Cry_2	-2894.71	114.336
D4	2	27	Cry_2	-2743.01	285.299
D4	2	28	Cry_2	-2530.71	516.865
D4	2	29	Cry_2	-2066.64	1000.2
D4	2	30	Cry_2	-1274.17	1811.94
D4	2	31	Cry_2	296.431	3401.8
D4	2	32	Cry_2	3123.83	6248.46
D4	2	33	Cry_2	7636.08	10780
D4	2	34	Cry_2	14327.6	17490.7
D4	2	35	Cry_2	22255.3	25437.7
D4	2	36	Cry_2	30550.6	33752.3
D4	2	37	Cry_2	37013.4	40234.3
D4	2	38	Cry_2	42310.9	45551.1
D4	2	39	Cry_2	46161.2	49420.7
D4	2	40	Cry_2	49473.4	52752.1
D4	2	41	Cry_2	51339.3	54637.3
D4	2	42	Cry_2	53698	57015.3
D4	2	43	Cry_2	55620.8	58957.3
[truncated: 2,807 more rows]

## Sheet: Technical Analysis Result
Block Type	96well
Chemistry	SYBR_GREEN
Experiment File Name	C:\Applied Biosystems\StepOne Software v2.3\experiments\29-05-24_CS_agn_different_primers_2024.eds
Experiment Run End Time	2008-04-03 05:32:19 AM MSD
Instrument Type	steponeplus
Passive Reference
Sample Name	Target Name	Task	RQ	RQ Min	RQ Max	Cт Mean	ΔCт Mean	ΔCт SE	ΔΔCт
cDNA	prosalpha1	UNKNOWN
cDNA	Totc1	UNKNOWN
cDNA	Totc2	UNKNOWN
cDNA	Cry_1	UNKNOWN
CS	prosalpha1	UNKNOWN	1	0.912989	1.0953	28.5637	0.26638	0.0569514	0
CS	Totc1	UNKNOWN
CS	Totc2	UNKNOWN
agn	prosalpha1	UNKNOWN	0.438526	0.354902	0.541854	29.1064	1.45565	0.134934	1.18927
agn	Totc1	UNKNOWN
agn	Totc2	UNKNOWN
CS	Cry_1	UNKNOWN	1	0.786784	1.271	32.6238	4.32649	0.152934	0
CS	Cry_2	UNKNOWN	1	0.738524	1.35405	32.3815	4.0842	0.193303	0
CS	Snp42DE	UNKNOWN	1	0.738698	1.35373	28.3259	0.0286027	0.193154	0
agn	Cry_1	UNKNOWN	4.87232	3.89521	6.09453	29.6927	2.04188	0.142743	-2.28461
agn	Cry_2	UNKNOWN	3.57778	2.96209	4.32146	29.8959	2.24513	0.120439	-1.83907
agn	Snp42DE	UNKNOWN	1.12832e-05	8.96049e-07	0.000142081	44.1149	16.4641	1.58476	16.4355
CS	EF1	UNKNOWN				30.0019
CS	rpl32	UNKNOWN				26.0245
CS	Hsp70Bbb	UNKNOWN	1	0.918003	1.08932	30.5848	2.28747	0.0545626	0
agn	EF1	UNKNOWN				28.887
agn	rpl32	UNKNOWN				26.7237
agn	Hsp70Bbb	UNKNOWN	1.14174	0.875989	1.48812	29.747	2.09624	0.165763	-0.191236
cDNA	Cry_2	UNKNOWN
cDNA	Snp42DE	UNKNOWN
cDNA	EF1	UNKNOWN
cDNA	Hsp70Bbb	UNKNOWN
Analysis Type	Singleplex
Endogenous Control	EF1, rpl32
RQ Min/Max Confidence Level	95.0
Reference Sample	CS

## Sheet: Melt Region Temperature Data
Block Type	96well
Chemistry	SYBR_GREEN
Experiment File Name	C:\Applied Biosystems\StepOne Software v2.3\experiments\29-05-24_CS_agn_different_primers_2024.eds
Experiment Run End Time	2008-04-03 05:32:19 AM MSD
Instrument Type	steponeplus
Passive Reference
Well	Well Location	Target	Reporter Dye	Zone	Reading 1	Reading 2	Reading 3	Reading 4	Reading 5	Reading 6	Reading 7	Reading 8	Reading 9	Reading 10	Reading 11	Reading 12	Reading 13	Reading 14	Reading 15	Reading 16	Reading 17	Reading 18	Reading 19	Reading 20	Reading 21	Reading 22	Reading 23	Reading 24	Reading 25	Reading 26	Reading 27	Reading 28	Reading 29	Reading 30	Reading 31	Reading 32	Reading 33	Reading 34	Reading 35	Reading 36	Reading 37	Reading 38	Reading 39	Reading 40	Reading 41	Reading 42	Reading 43	Reading 44	Reading 45
13	B1	prosalpha1	SYBR		60.2618	60.5863	60.8868	61.1771	61.49	61.783	62.074	62.3736	62.6876	62.9931	63.2818	63.5945	63.8888	64.1828	64.4657	64.7829	65.0873	65.3867	65.6864	65.993	66.2791	66.5758	66.8928	67.1864	67.4851	67.7933	68.0846	68.3556	68.6941	68.9894	69.2916	69.5822	69.8795	70.1907	70.4958	70.7881	71.081	71.3873	71.6845	71.9777	72.2964	72.5857	72.8976	73.1569	73.4931
14	B2	prosalpha1	SYBR		60.2618	60.5863	60.8868	61.1771	61.49	61.783	62.074	62.3736	62.6876	62.9931	63.2818	63.5945	63.8888	64.1828	64.4657	64.7829	65.0873	65.3867	65.6864	65.993	66.2791	66.5758	66.8928	67.1864	67.4851	67.7933	68.0846	68.3556	68.6941	68.9894	69.2916	69.5822	69.8795	70.1907	70.4958	70.7881	71.081	71.3873	71.6845	71.9777	72.2964	72.5857	72.8976	73.1569	73.4931
19	B7	prosalpha1	SYBR		60.2711	60.5831	60.8748	61.1744	61.4832	61.7786	62.0683	62.3734	62.6853	62.9912	63.2747	63.5861	63.8825	64.1766	64.4661	64.7799	65.0842	65.3851	65.6842	65.9892	66.2699	66.5757	66.8851	67.1821	67.4765	67.7928	68.0836	68.3506	68.6819	68.9831	69.2901	69.5759	69.8735	70.185	70.4923	70.7835	71.0786	71.3834	71.6781	71.9763	72.2844	72.5825	72.8923	73.1601	73.4916
20	B8	prosalpha1	SYBR		60.2711	60.5831	60.8748	61.1744	61.4832	61.7786	62.0683	62.3734	62.6853	62.9912	63.2747	63.5861	63.8825	64.1766	64.4661	64.7799	65.0842	65.3851	65.6842	65.9892	66.2699	66.5757	66.8851	67.1821	67.4765	67.7928	68.0836	68.3506	68.6819	68.9831	69.2901	69.5759	69.8735	70.185	70.4923	70.7835	71.0786	71.3834	71.6781	71.9763	72.2844	72.5825	72.8923	73.1601	73.4916
26	C2	prosalpha1	SYBR		60.2618	60.5863	60.8868	61.1771	61.49	61.783	62.074	62.3736	62.6876	62.9931	63.2818	63.5945	63.8888	64.1828	64.4657	64.7829	65.0873	65.3867	65.6864	65.993	66.2791	66.5758	66.8928	67.1864	67.4851	67.7933	68.0846	68.3556	68.6941	68.9894	69.2916	69.5822	69.8795	70.1907	70.4958	70.7881	71.081	71.3873	71.6845	71.9777	72.2964	72.5857	72.8976	73.1569	73.4931
31	C7	prosalpha1	SYBR		60.2711	60.5831	60.8748	61.1744	61.4832	61.7786	62.0683	62.3734	62.6853	62.9912	63.2747	63.5861	63.8825	64.1766	64.4661	64.7799	65.0842	65.3851	65.6842	65.9892	66.2699	66.5757	66.8851	67.1821	67.4765	67.7928	68.0836	68.3506	68.6819	68.9831	69.2901	69.5759	69.8735	70.185	70.4923	70.7835	71.0786	71.3834	71.6781	71.9763	72.2844	72.5825	72.8923	73.1601	73.4916
32	C8	prosalpha1	SYBR		60.2711	60.5831	60.8748	61.1744	61.4832	61.7786	62.0683	62.3734	62.6853	62.9912	63.2747	63.5861	63.8825	64.1766	64.4661	64.7799	65.0842	65.3851	65.6842	65.9892	66.2699	66.5757	66.8851	67.1821	67.4765	67.7928	68.0836	68.3506	68.6819	68.9831	69.2901	69.5759	69.8735	70.185	70.4923	70.7835	71.0786	71.3834	71.6781	71.9763	72.2844	72.5825	72.8923	73.1601	73.4916
37	D1	Cry_1	SYBR		60.2618	60.5863	60.8868	61.1771	61.49	61.783	62.074	62.3736	62.6876	62.9931	63.2818	63.5945	63.8888	64.1828	64.4657	64.7829	65.0873	65.3867	65.6864	65.993	66.2791	66.5758	66.8928	67.1864	67.4851	67.7933	68.0846	68.3556	68.6941	68.9894	69.2916	69.5822	69.8795	70.1907	70.4958	70.7881	71.081	71.3873	71.6845	71.9777	72.2964	72.5857	72.8976	73.1569	73.4931
38	D2	Cry_1	SYBR		60.2618	60.5863	60.8868	61.1771	61.49	61.783	62.074	62.3736	62.6876	62.9931	63.2818	63.5945	63.8888	64.1828	64.4657	64.7829	65.0873	65.3867	65.6864	65.993	66.2791	66.5758	66.8928	67.1864	67.4851	67.7933	68.0846	68.3556	68.6941	68.9894	69.2916	69.5822	69.8795	70.1907	70.4958	70.7881	71.081	71.3873	71.6845	71.9777	72.2964	72.5857	72.8976	73.1569	73.4931
39	D3	Cry_2	SYBR		60.2587	60.5764	60.8787	61.1734	61.4773	61.7795	62.0688	62.3652	62.6782	62.9816	63.2726	63.5844	63.8798	64.1748	64.4607	64.7729	65.0796	65.3798	65.6731	65.9794	66.2681	66.5756	66.8849	67.1724	67.4762	67.7848	68.0795	68.347	68.6795	68.9797	69.2842	69.5688	69.8737	70.1809	70.4782	70.778	71.0736	71.376	71.6782	71.9683	72.2807	72.5758	72.8819	73.1526	73.4835
40	D4	Cry_2	SYBR		60.2587	60.5764	60.8787	61.1734	61.4773	61.7795	62.0688	62.3652	62.6782	62.9816	63.2726	63.5844	63.8798	64.1748	64.4607	64.7729	65.0796	65.3798	65.6731	65.9794	66.2681	66.5756	66.8849	67.1724	67.4762	67.7848	68.0795	68.347	68.6795	68.9797	69.2842	69.5688	69.8737	70.1809	70.4782	70.778	71.0736	71.376	71.6782	71.9683	72.2807	72.5758	72.8819	73.1526	73.4835
41	D5	Snp42DE	SYBR		60.265	60.5833	60.8773	61.1731	61.4834	61.7823	62.074	62.3776	62.6869	62.9909	63.2809	63.5907	63.8846	64.1814	64.4644	64.7789	65.0844	65.3848	65.6794	65.9851	66.2727	66.5826	66.8874	67.1761	67.4813	67.792	68.0819	68.3511	68.6877	68.984	69.2858	69.5745	69.8748	70.1822	70.4861	70.7842	71.0741	71.3824	71.6877	71.9767	72.283	72.5784	72.8913	73.1571	73.4905
42	D6	Snp42DE	SYBR		60.265	60.5833	60.8773	61.1731	61.4834	61.7823	62.074	62.3776	62.6869	62.9909	63.2809	63.5907	63.8846	64.1814	64.4644	64.7789	65.0844	65.3848	65.6794	65.9851	66.2727	66.5826	66.8874	67.1761	67.4813	67.792	68.0819	68.3511	68.6877	68.984	69.2858	69.5745	69.8748	70.1822	70.4861	70.7842	71.0741	71.3824	71.6877	71.9767	72.283	72.5784	72.8913	73.1571	73.4905
43	D7	Cry_1	SYBR		60.2711	60.5831	60.8748	61.1744	61.4832	61.7786	62.0683	62.3734	62.6853	62.9912	63.2747	63.5861	63.8825	64.1766	64.4661	64.7799	65.0842	65.3851	65.6842	65.9892	66.2699	66.5757	66.8851	67.1821	67.4765	67.7928	68.0836	68.3506	68.6819	68.9831	69.2901	69.5759	69.8735	70.185	70.4923	70.7835	71.0786	71.3834	71.6781	71.9763	72.2844	72.5825	72.8923	73.1601	73.4916
44	D8	Cry_1	SYBR		60.2711	60.5831	60.8748	61.1744	61.4832	61.7786	62.0683	62.3734	62.6853	62.9912	63.2747	63.5861	63.8825	64.1766	64.4661	64.7799	65.0842	65.3851	65.6842	65.9892	66.2699	66.5757	66.8851	67.1821	67.4765	67.7928	68.0836	68.3506	68.6819	68.9831	69.2901	69.5759	69.8735	70.185	70.4923	70.7835	71.0786	71.3834	71.6781	71.9763	72.2844	72.5825	72.8923	73.1601	73.4916
45	D9	Cry_2	SYBR		60.2692	60.5858	60.8825	61.1773	61.4839	61.7847	62.0711	62.3725	62.6844	62.9909	63.2767	63.5892	63.8885	64.1826	64.4656	64.7745	65.0819	65.383	65.685	65.9928	66.2734	66.5803	66.8903	67.1832	67.4847	67.7891	68.0822	68.3523	68.6849	68.9828	69.2913	69.5792	69.875	70.1871	70.4887	70.7844	71.0773	71.3818	71.6842	71.9794	72.2818	72.5825	72.8899	73.1619	73.4924
46	D10	Cry_2	SYBR		60.2692	60.5858	60.8825	61.1773	61.4839	61.7847	62.0711	62.3725	62.6844	62.9909	63.2767	63.5892	63.8885	64.1826	64.4656	64.7745	65.0819	65.383	65.685	65.9928	66.2734	66.5803	66.8903	67.1832	67.4847	67.7891	68.0822	68.3523	68.6849	68.9828	69.2913	69.5792	69.875	70.1871	70.4887	70.7844	71.0773	71.3818	71.6842	71.9794	72.2818	72.5825	72.8899	73.1619	73.4924
47	D11	Snp42DE	SYBR		60.2619	60.5777	60.8737	61.1626	61.4797	61.7746	62.0652	62.3684	62.6769	62.9772	63.2686	63.5801	63.8838	64.1747	64.4639	64.7773	65.0823	65.3805	65.679	65.9798	66.2631	66.5725	66.883	67.1716	67.475	67.7872	68.077	68.3402	68.6762	68.9768	69.2838	69.5682	69.8661	70.1813	70.4857	70.7773	71.0659	71.376	71.6813	71.9692	72.2806	72.5791	72.8859	73.1519	73.4865
48	D12	Snp42DE	SYBR		60.2619	60.5777	60.8737	61.1626	61.4797	61.7746	62.0652	62.3684	62.6769	62.9772	63.2686	63.5801	63.8838	64.1747	64.4639	64.7773	65.0823	65.3805	65.679	65.9798	66.2631	66.5725	66.883	67.1716	67.475	67.7872	68.077	68.3402	68.6762	68.9768	69.2838	69.5682	69.8661	70.1813	70.4857	70.7773	71.0659	71.376	71.6813	71.9692	72.2806	72.5791	72.8859	73.1519	73.4865
49	E1	Cry_1	SYBR		60.2618	60.5863	60.8868	61.1771	61.49	61.783	62.074	62.3736	62.6876	62.9931	63.2818	63.5945	63.8888	64.1828	64.4657	64.7829	65.0873	65.3867	65.6864	65.993	66.2791	66.5758	66.8928	67.1864	67.4851	67.7933	68.0846	68.3556	68.6941	68.9894	69.2916	69.5822	69.8795	70.1907	70.4958	70.7881	71.081	71.3873	71.6845	71.9777	72.2964	72.5857	72.8976	73.1569	73.4931
50	E2	Cry_1	SYBR		60.2618	60.5863	60.8868	61.1771	61.49	61.783	62.074	62.3736	62.6876	62.9931	63.2818	63.5945	63.8888	64.1828	64.4657	64.7829	65.0873	65.3867	65.6864	65.993	66.2791	66.5758	66.8928	67.1864	67.4851	67.7933	68.0846	68.3556	68.6941	68.9894	69.2916	69.5822	69.8795	70.1907	70.4958	70.7881	71.081	71.3873	71.6845	71.9777	72.2964	72.5857	72.8976	73.1569	73.4931
51	E3	Cry_2	SYBR		60.2587	60.5764	60.8787	61.1734	61.4773	61.7795	62.0688	62.3652	62.6782	62.9816	63.2726	63.5844	63.8798	64.1748	64.4607	64.7729	65.0796	65.3798	65.6731	65.9794	66.2681	66.5756	66.8849	67.1724	67.4762	67.7848	68.0795	68.347	68.6795	68.9797	69.2842	69.5688	69.8737	70.1809	70.4782	70.778	71.0736	71.376	71.6782	71.9683	72.2807	72.5758	72.8819	73.1526	73.4835
52	E4	Cry_2	SYBR		60.2587	60.5764	60.8787	61.1734	61.4773	61.7795	62.0688	62.3652	62.6782	62.9816	63.2726	63.5844	63.8798	64.1748	64.4607	64.7729	65.0796	65.3798	65.6731	65.9794	66.2681	66.5756	66.8849	67.1724	67.4762	67.7848	68.0795	68.347	68.6795	68.9797	69.2842	69.5688	69.8737	70.1809	70.4782	70.778	71.0736	71.376	71.6782	71.9683	72.2807	72.5758	72.8819	73.1526	73.4835
53	E5	Snp42DE	SYBR		60.265	60.5833	60.8773	61.1731	61.4834	61.7823	62.074	62.3776	62.6869	62.9909	63.2809	63.5907	63.8846	64.1814	64.4644	64.7789	65.0844	65.3848	65.6794	65.9851	66.2727	66.5826	66.8874	67.1761	67.4813	67.792	68.0819	68.3511	68.6877	68.984	69.2858	69.5745	69.8748	70.1822	70.4861	70.7842	71.0741	71.3824	71.6877	71.9767	72.283	72.5784	72.8913	73.1571	73.4905
54	E6	Snp42DE	SYBR		60.265	60.5833	60.8773	61.1731	61.4834	61.7823	62.074	62.3776	62.6869	62.9909	63.2809	63.5907	63.8846	64.1814	64.4644	64.7789	65.0844	65.3848	65.6794	65.9851	66.2727	66.5826	66.8874	67.1761	67.4813	67.792	68.0819	68.3511	68.6877	68.984	69.2858	69.5745	69.8748	70.1822	70.4861	70.7842	71.0741	71.3824	71.6877	71.9767	72.283	72.5784	72.8913	73.1571	73.4905
55	E7	Cry_1	SYBR		60.2711	60.5831	60.8748	61.1744	61.4832	61.7786	62.0683	62.3734	62.6853	62.9912	63.2747	63.5861	63.8825	64.1766	64.4661	64.7799	65.0842	65.3851	65.6842	65.9892	66.2699	66.5757	66.8851	67.1821	67.4765	67.7928	68.0836	68.3506	68.6819	68.9831	69.2901	69.5759	69.8735	70.185	70.4923	70.7835	71.0786	71.3834	71.6781	71.9763	72.2844	72.5825	72.8923	73.1601	73.4916
56	E8	Cry_1	SYBR		60.2711	60.5831	60.8748	61.1744	61.4832	61.7786	62.0683	62.3734	62.6853	62.9912	63.2747	63.5861	63.8825	64.1766	64.4661	64.7799	65.0842	65.3851	65.6842	65.9892	66.2699	66.5757	66.8851	67.1821	67.4765	67.7928	68.0836	68.3506	68.6819	68.9831	69.2901	69.5759	69.8735	70.185	70.4923	70.7835	71.0786	71.3834	71.6781	71.9763	72.2844	72.5825	72.8923	73.1601	73.4916
57	E9	Cry_2	SYBR		60.2692	60.5858	60.8825	61.1773	61.4839	61.7847	62.0711	62.3725	62.6844	62.9909	63.2767	63.5892	63.8885	64.1826	64.4656	64.7745	65.0819	65.383	65.685	65.9928	66.2734	66.5803	66.8903	67.1832	67.4847	67.7891	68.0822	68.3523	68.6849	68.9828	69.2913	69.5792	69.875	70.1871	70.4887	70.7844	71.0773	71.3818	71.6842	71.9794	72.2818	72.5825	72.8899	73.1619	73.4924
58	E10	Cry_2	SYBR		60.2692	60.5858	60.8825	61.1773	61.4839	61.7847	62.0711	62.3725	62.6844	62.9909	63.2767	63.5892	63.8885	64.1826	64.4656	64.7745	65.0819	65.383	65.685	65.9928	66.2734	66.5803	66.8903	67.1832	67.4847	67.7891	68.0822	68.3523	68.6849	68.9828	69.2913	69.5792	69.875	70.1871	70.4887	70.7844	71.0773	71.3818	71.6842	71.9794	72.2818	72.5825	72.8899	73.1619	73.4924
59	E11	Snp42DE	SYBR		60.2619	60.5777	60.8737	61.1626	61.4797	61.7746	62.0652	62.3684	62.6769	62.9772	63.2686	63.5801	63.8838	64.1747	64.4639	64.7773	65.0823	65.3805	65.679	65.9798	66.2631	66.5725	66.883	67.1716	67.475	67.7872	68.077	68.3402	68.6762	68.9768	69.2838	69.5682	69.8661	70.1813	70.4857	70.7773	71.0659	71.376	71.6813	71.9692	72.2806	72.5791	72.8859	73.1519	73.4865
60	E12	Snp42DE	SYBR		60.2619	60.5777	60.8737	61.1626	61.4797	61.7746	62.0652	62.3684	62.6769	62.9772	63.2686	63.5801	63.8838	64.1747	64.4639	64.7773	65.0823	65.3805	65.679	65.9798	66.2631	66.5725	66.883	67.1716	67.475	67.7872	68.077	68.3402	68.6762	68.9768	69.2838	69.5682	69.8661	70.1813	70.4857	70.7773	71.0659	71.376	71.6813	71.9692	72.2806	72.5791	72.8859	73.1519	73.4865
61	F1	EF1	SYBR		60.2618	60.5863	60.8868	61.1771	61.49	61.783	62.074	62.3736	62.6876	62.9931	63.2818	63.5945	63.8888	64.1828	64.4657	64.7829	65.0873	65.3867	65.6864	65.993	66.2791	66.5758	66.8928	67.1864	67.4851	67.7933	68.0846	68.3556	68.6941	68.9894	69.2916	69.5822	69.8795	70.1907	70.4958	70.7881	71.081	71.3873	71.6845	71.9777	72.2964	72.5857	72.8976	73.1569	73.4931
62	F2	EF1	SYBR		60.2618	60.5863	60.8868	61.1771	61.49	61.783	62.074	62.3736	62.6876	62.9931	63.2818	63.5945	63.8888	64.1828	64.4657	64.7829	65.0873	65.3867	65.6864	65.993	66.2791	66.5758	66.8928	67.1864	67.4851	67.7933	68.0846	68.3556	68.6941	68.9894	69.2916	69.5822	69.8795	70.1907	70.4958	70.7881	71.081	71.3873	71.6845	71.9777	72.2964	72.5857	72.8976	73.1569	73.4931
63	F3	rpl32	SYBR		60.2587	60.5764	60.8787	61.1734	61.4773	61.7795	62.0688	62.3652	62.6782	62.9816	63.2726	63.5844	63.8798	64.1748	64.4607	64.7729	65.0796	65.3798	65.6731	65.9794	66.2681	66.5756	66.8849	67.1724	67.4762	67.7848	68.0795	68.347	68.6795	68.9797	69.2842	69.5688	69.8737	70.1809	70.4782	70.778	71.0736	71.376	71.6782	71.9683	72.2807	72.5758	72.8819	73.1526	73.4835
64	F4	rpl32	SYBR		60.2587	60.5764	60.8787	61.1734	61.4773	61.7795	62.0688	62.3652	62.6782	62.9816	63.2726	63.5844	63.8798	64.1748	64.4607	64.7729	65.0796	65.3798	65.6731	65.9794	66.2681	66.5756	66.8849	67.1724	67.4762	67.7848	68.0795	68.347	68.6795	68.9797	69.2842	69.5688	69.8737	70.1809	70.4782	70.778	71.0736	71.376	71.6782	71.9683	72.2807	72.5758	72.8819	73.1526	73.4835
65	F5	Hsp70Bbb	SYBR		60.265	60.5833	60.8773	61.1731	61.4834	61.7823	62.074	62.3776	62.6869	62.9909	63.2809	63.5907	63.8846	64.1814	64.4644	64.7789	65.0844	65.3848	65.6794	65.9851	66.2727	66.5826	66.8874	67.1761	67.4813	67.792	68.0819	68.3511	68.6877	68.984	69.2858	69.5745	69.8748	70.1822	70.4861	70.7842	71.0741	71.3824	71.6877	71.9767	72.283	72.5784	72.8913	73.1571	73.4905
66	F6	Hsp70Bbb	SYBR		60.265	60.5833	60.8773	61.1731	61.4834	61.7823	62.074	62.3776	62.6869	62.9909	63.2809	63.5907	63.8846	64.1814	64.4644	64.7789	65.0844	65.3848	65.6794	65.9851	66.2727	66.5826	66.8874	67.1761	67.4813	67.792	68.0819	68.3511	68.6877	68.984	69.2858	69.5745	69.8748	70.1822	70.4861	70.7842	71.0741	71.3824	71.6877	71.9767	72.283	72.5784	72.8913	73.1571	73.4905
67	F7	EF1	SYBR		60.2711	60.5831	60.8748	61.1744	61.4832	61.7786	62.0683	62.3734	62.6853	62.9912	63.2747	63.5861	63.8825	64.1766	64.4661	64.7799	65.0842	65.3851	65.6842	65.9892	66.2699	66.5757	66.8851	67.1821	67.4765	67.7928	68.0836	68.3506	68.6819	68.9831	69.2901	69.5759	69.8735	70.185	70.4923	70.7835	71.0786	71.3834	71.6781	71.9763	72.2844	72.5825	72.8923	73.1601	73.4916
68	F8	EF1	SYBR		60.2711	60.5831	60.8748	61.1744	61.4832	61.7786	62.0683	62.3734	62.6853	62.9912	63.2747	63.5861	63.8825	64.1766	64.4661	64.7799	65.0842	65.3851	65.6842	65.9892	66.2699	66.5757	66.8851	67.1821	67.4765	67.7928	68.0836	68.3506	68.6819	68.9831	69.2901	69.5759	69.8735	70.185	70.4923	70.7835	71.0786	71.3834	71.6781	71.9763	72.2844	72.5825	72.8923	73.1601	73.4916
69	F9	rpl32	SYBR		60.2692	60.5858	60.8825	61.1773	61.4839	61.7847	62.0711	62.3725	62.6844	62.9909	63.2767	63.5892	63.8885	64.1826	64.4656	64.7745	65.0819	65.383	65.685	65.9928	66.2734	66.5803	66.8903	67.1832	67.4847	67.7891	68.0822	68.3523	68.6849	68.9828	69.2913	69.5792	69.875	70.1871	70.4887	70.7844	71.0773	71.3818	71.6842	71.9794	72.2818	72.5825	72.8899	73.1619	73.4924
70	F10	rpl32	SYBR		60.2692	60.5858	60.8825	61.1773	61.4839	61.7847	62.0711	62.3725	62.6844	62.9909	63.2767	63.5892	63.8885	64.1826	64.4656	64.7745	65.0819	65.383	65.685	65.9928	66.2734	66.5803	66.8903	67.1832	67.4847	67.7891	68.0822	68.3523	68.6849	68.9828	69.2913	69.5792	69.875	70.1871	70.4887	70.7844	71.0773	71.3818	71.6842	71.9794	72.2818	72.5825	72.8899	73.1619	73.4924
71	F11	Hsp70Bbb	SYBR		60.2619	60.5777	60.8737	61.1626	61.4797	61.7746	62.0652	62.3684	62.6769	62.9772	63.2686	63.5801	63.8838	64.1747	64.4639	64.7773	65.0823	65.3805	65.679	65.9798	66.2631	66.5725	66.883	67.1716	67.475	67.7872	68.077	68.3402	68.6762	68.9768	69.2838	69.5682	69.8661	70.1813	70.4857	70.7773	71.0659	71.376	71.6813	71.9692	72.2806	72.5791	72.8859	73.1519	73.4865
72	F12	Hsp70Bbb	SYBR		60.2619	60.5777	60.8737	61.1626	61.4797	61.7746	62.0652	62.3684	62.6769	62.9772	63.2686	63.5801	63.8838	64.1747	64.4639	64.7773	65.0823	65.3805	65.679	65.9798	66.2631	66.5725	66.883	67.1716	67.475	67.7872	68.077	68.3402	68.6762	68.9768	69.2838	69.5682	69.8661	70.1813	70.4857	70.7773	71.0659	71.376	71.6813	71.9692	72.2806	72.5791	72.8859	73.1519	73.4865
73	G1	EF1	SYBR		60.2618	60.5863	60.8868	61.1771	61.49	61.783	62.074	62.3736	62.6876	62.9931	63.2818	63.5945	63.8888	64.1828	64.4657	64.7829	65.0873	65.3867	65.6864	65.993	66.2791	66.5758	66.8928	67.1864	67.4851	67.7933	68.0846	68.3556	68.6941	68.9894	69.2916	69.5822	69.8795	70.1907	70.4958	70.7881	71.081	71.3873	71.6845	71.9777	72.2964	72.5857	72.8976	73.1569	73.4931
74	G2	EF1	SYBR		60.2618	60.5863	60.8868	61.1771	61.49	61.783	62.074	62.3736	62.6876	62.9931	63.2818	63.5945	63.8888	64.1828	64.4657	64.7829	65.0873	65.3867	65.6864	65.993	66.2791	66.5758	66.8928	67.1864	67.4851	67.7933	68.0846	68.3556	68.6941	68.9894	69.2916	69.5822	69.8795	70.1907	70.4958	70.7881	71.081	71.3873	71.6845	71.9777	72.2964	72.5857	72.8976	73.1569	73.4931
76	G4	rpl32	SYBR		60.2587	60.5764	60.8787	61.1734	61.4773	61.7795	62.0688	62.3652	62.6782	62.9816	63.2726	63.5844	63.8798	64.1748	64.4607	64.7729	65.0796	65.3798	65.6731	65.9794	66.2681	66.5756	66.8849	67.1724	67.4762	67.7848	68.0795	68.347	68.6795	68.9797	69.2842	69.5688	69.8737	70.1809	70.4782	70.778	71.0736	71.376	71.6782	71.9683	72.2807	72.5758	72.8819	73.1526	73.4835
77	G5	Hsp70Bbb	SYBR		60.265	60.5833	60.8773	61.1731	61.4834	61.7823	62.074	62.3776	62.6869	62.9909	63.2809	63.5907	63.8846	64.1814	64.4644	64.7789	65.0844	65.3848	65.6794	65.9851	66.2727	66.5826	66.8874	67.1761	67.4813	67.792	68.0819	68.3511	68.6877	68.984	69.2858	69.5745	69.8748	70.1822	70.4861	70.7842	71.0741	71.3824	71.6877	71.9767	72.283	72.5784	72.8913	73.1571	73.4905
78	G6	Hsp70Bbb	SYBR		60.265	60.5833	60.8773	61.1731	61.4834	61.7823	62.074	62.3776	62.6869	62.9909	63.2809	63.5907	63.8846	64.1814	64.4644	64.7789	65.0844	65.3848	65.6794	65.9851	66.2727	66.5826	66.8874	67.1761	67.4813	67.792	68.0819	68.3511	68.6877	68.984	69.2858	69.5745	69.8748	70.1822	70.4861	70.7842	71.0741	71.3824	71.6877	71.9767	72.283	72.5784	72.8913	73.1571	73.4905
80	G8	EF1	SYBR		60.2711	60.5831	60.8748	61.1744	61.4832	61.7786	62.0683	62.3734	62.6853	62.9912	63.2747	63.5861	63.8825	64.1766	64.4661	64.7799	65.0842	65.3851	65.6842	65.9892	66.2699	66.5757	66.8851	67.1821	67.4765	67.7928	68.0836	68.3506	68.6819	68.9831	69.2901	69.5759	69.8735	70.185	70.4923	70.7835	71.0786	71.3834	71.6781	71.9763	72.2844	72.5825	72.8923	73.1601	73.4916
81	G9	rpl32	SYBR		60.2692	60.5858	60.8825	61.1773	61.4839	61.7847	62.0711	62.3725	62.6844	62.9909	63.2767	63.5892	63.8885	64.1826	64.4656	64.7745	65.0819	65.383	65.685	65.9928	66.2734	66.5803	66.8903	67.1832	67.4847	67.7891	68.0822	68.3523	68.6849	68.9828	69.2913	69.5792	69.875	70.1871	70.4887	70.7844	71.0773	71.3818	71.6842	71.9794	72.2818	72.5825	72.8899	73.1619	73.4924
82	G10	rpl32	SYBR		60.2692	60.5858	60.8825	61.1773	61.4839	61.7847	62.0711	62.3725	62.6844	62.9909	63.2767	63.5892	63.8885	64.1826	64.4656	64.7745	65.0819	65.383	65.685	65.9928	66.2734	66.5803	66.8903	67.1832	67.4847	67.7891	68.0822	68.3523	68.6849	68.9828	69.2913	69.5792	69.875	70.1871	70.4887	70.7844	71.0773	71.3818	71.6842	71.9794	72.2818	72.5825	72.8899	73.1619	73.4924
83	G11	Hsp70Bbb	SYBR		60.2619	60.5777	60.8737	61.1626	61.4797	61.7746	62.0652	62.3684	62.6769	62.9772	63.2686	63.5801	63.8838	64.1747	64.4639	64.7773	65.0823	65.3805	65.679	65.9798	66.2631	66.5725	66.883	67.1716	67.475	67.7872	68.077	68.3402	68.6762	68.9768	69.2838	69.5682	69.8661	70.1813	70.4857	70.7773	71.0659	71.376	71.6813	71.9692	72.2806	72.5791	72.8859	73.1519	73.4865
[truncated: 72 more columns]

## Sheet: Melt Region Normalized Data
Block Type	96well
Chemistry	SYBR_GREEN
Experiment File Name	C:\Applied Biosystems\StepOne Software v2.3\experiments\29-05-24_CS_agn_different_primers_2024.eds
Experiment Run End Time	2008-04-03 05:32:19 AM MSD
Instrument Type	steponeplus
Passive Reference
Well	Well Location	Target	Reporter Dye	Zone	Reading 1	Reading 2	Reading 3	Reading 4	Reading 5	Reading 6	Reading 7	Reading 8	Reading 9	Reading 10	Reading 11	Reading 12	Reading 13	Reading 14	Reading 15	Reading 16	Reading 17	Reading 18	Reading 19	Reading 20	Reading 21	Reading 22	Reading 23	Reading 24	Reading 25	Reading 26	Reading 27	Reading 28	Reading 29	Reading 30	Reading 31	Reading 32	Reading 33	Reading 34	Reading 35	Reading 36	Reading 37	Reading 38	Reading 39	Reading 40	Reading 41	Reading 42	Reading 43	Reading 44	Reading 45
13	B1	prosalpha1	SYBR		122125	122680	122695	122966	122913	123518	123504	123765	123387	123618	123678	123666	124010	123452	123854	123962	124314	124771	125262	125631	125857	126026	126009	125196	124505	123482	122469	121747	120793	119358	118413	116916	115590	113896	112714	111198	109912	108644	107322	106114	104674	104010	102639	101208	99814.6
14	B2	prosalpha1	SYBR		118960	119403	119849	120396	120989	121102	121578	121933	122387	122774	123212	123722	124395	124661	125015	125245	124913	124178	123296	122298	121516	120148	118872	117293	115691	114206	112726	111400	109913	108437	106943	105618	104268	103087	101659	100129	98914.2	97507.8	96031.6	94674.8	93348.7	92268.3	90829.3	89524.6	88253.4
19	B7	prosalpha1	SYBR		126424	126740	127150	127118	127121	127529	127240	127258	127572	127719	128141	128388	128563	128967	129654	129678	129866	128887	127557	126551	125630	124271	122915	121627	119639	118192	116786	114676	113137	111680	110102	108899	106794	105496	103881	102477	100717	99281.8	97931.8	96457.5	95173.7	93468.9	92106.6	90898.1	89172.8
20	B8	prosalpha1	SYBR		124381	124455	125028	124971	125532	125323	125315	125915	126108	125747	126362	126300	127072	127709	127777	128140	127967	127093	126222	125081	123660	122445	121600	120233	118663	116844	115643	114133	112556	110574	109458	107904	106019	104918	103730	102032	100542	99089.8	97369.5	95840	94796.2	93063.2	92088.7	90823	89422.2
26	C2	prosalpha1	SYBR		127448	128142	128517	128489	128722	128583	128541	128509	128357	128179	127932	127796	127687	128338	128221	128113	128255	128578	128374	127869	127053	126074	124922	123474	121616	120324	118635	117010	115460	113965	112359	110918	109228	107970	106263	104698	102903	101671	100328	98666	97312.3	95933.6	94230	92937.9	91481
31	C7	prosalpha1	SYBR		123960	124021	123973	123577	123353	122930	122168	121837	121445	121161	121038	120465	120367	120208	120080	120098	120551	120154	119660	118488	117814	116340	115245	114184	112948	111360	109919	108193	106515	105135	103823	102416	100886	99728.1	97955.7	96570.5	94951.6	93611.2	92615.9	91102.9	89792.9	88276.3	86961.4	85709.4	84355
32	C8	prosalpha1	SYBR		131013	131336	131834	131786	132005	131785	131702	131823	131694	131428	131356	131336	131525	131949	131776	132263	132434	132575	132013	130865	129751	128421	127387	126091	124871	123127	121638	119990	118103	116404	114793	113165	111438	109982	108366	106837	105233	103748	102033	100527	99134.2	97611.5	96413	94936	93475.4
37	D1	Cry_1	SYBR		111927	111981	112543	112237	112390	112589	112180	112111	111858	112028	111686	112100	111798	112307	112219	112364	112442	113120	113078	113458	113706	113324	112553	111435	110388	109482	108424	107294	106517	105685	103920	102554	101117	99784.6	98470.6	97210.7	95871.1	94579.4	93132.9	91942.4	91013.7	89504.6	88200.3	86796.7	86453.1
38	D2	Cry_1	SYBR		120770	122020	122320	122782	122735	122529	122672	122744	122414	122271	122232	122266	122358	122436	122874	122892	123177	123652	123627	122696	121852	120873	119648	118638	117367	116154	114298	113063	111352	109918	108409	106766	105623	103892	102210	100809	99505.2	98125.3	97006.9	95445.1	93979.5	92734.6	91288.6	90138.5	88915.9
39	D3	Cry_2	SYBR		120906	121713	122557	122899	123202	123487	123617	123550	123764	123494	123225	122716	122837	122566	122453	122214	122186	122130	121628	120728	119856	118329	117221	115931	114898	113836	112122	110554	109198	107574	105969	104415	102900	101612	100081	98730.3	97271.5	95992.2	94724.3	93398.7	92029.8	90734.1	89446.2	88349.6	87277.9
40	D4	Cry_2	SYBR		123736	124689	125296	125436	125508	125429	125788	125804	125761	125377	124355	125624	125700	125378	125747	125074	125262	125767	125519	125028	125222	123952	123007	122183	120509	119422	117836	116534	114669	113703	112233	110293	108991	107295	105789	104320	102930	101247	99729.1	98826	97392.3	95748.6	94231.4	92701.7	91217.1
41	D5	Snp42DE	SYBR		127983	128082	129214	129229	129079	129910	128703	128556	127917	127451	126658	126576	126225	125944	126116	125228	125552	126437	126158	125083	125423	123963	122640	122873	120026	118653	117259	116182	114280	112703	111211	109778	108161	106400	105229	103805	103271	100704	100042	98119.9	97089	95758.5	94085.7	92731.2	91482.2
42	D6	Snp42DE	SYBR		144306	144976	145802	146350	146885	147207	147363	147706	148265	148299	148575	148724	149095	149262	149828	150083	149975	149153	147985	146286	144717	143326	141673	139816	137830	136029	133975	132053	130161	128244	126421	124648	122909	120986	119608	117596	116294	114568	112734	111029	109818	107993	106279	104798	103206
43	D7	Cry_1	SYBR		134026	134626	135107	135564	135952	136357	136368	136811	137155	137860	138364	138800	139099	139738	139449	138660	137821	136520	135123	133347	132229	130422	128375	126646	125005	122986	121641	119727	117798	116237	114840	113096	111122	109980	108181	106901	105134	103434	102158	100551	99174.8	97832.9	96253.2	94897.3	93567.3
44	D8	Cry_1	SYBR		148124	148994	149710	150170	150519	150996	151243	151484	151854	151496	152021	152512	152938	153800	153564	153134	151940	150878	149802	148340	147056	145086	143040	141070	139380	137466	135546	133944	132038	130109	128333	126801	124867	123147	121797	119979	118402	116995	115086	113336	111901	110439	108850	107333	105562
45	D9	Cry_2	SYBR		127961	127885	127397	127944	127022	126521	126233	125591	124863	124538	124013	123635	123175	123397	123492	123462	123755	124133	124336	124431	124952	124244	123504	122427	121372	120152	119255	117683	115929	114799	113233	111864	110710	108891	107344	106272	104707	103398	102066	100428	99417.4	98085	96513.3	95130.5	94000.5
46	D10	Cry_2	SYBR		119070	119676	119598	119998	119848	119812	119665	119375	119490	119352	119537	119255	119583	119620	119819	120130	120536	120619	120660	119877	119151	118141	117234	116503	114976	113582	112481	111275	109568	108234	106885	105716	104308	103004	101717	100370	99236	97878.8	96614.8	95506.4	94509.9	93209.2	91803.8	90814.2	89661
47	D11	Snp42DE	SYBR		70781.1	71758.9	71904.7	71931.4	71778.7	71222.2	70789.6	70227.6	69988.7	69364	69057.7	68566.8	68190.4	68002.4	67633.9	67548.3	67209.3	67544.8	67297.8	67402.4	67232.5	67070.4	66332.4	65428.7	64608.4	64155.7	63167.2	62303.3	61174.9	59988.2	59077.7	58027.5	56612.5	55743.5	54889.4	53794.6	52758.6	51675.7	50678.6	49885.7	48955	47979.2	46973.9	46031.2	45151.6
48	D12	Snp42DE	SYBR		13974.1	13838.4	13534.5	13190.4	12909.9	12659	12377.2	12096.1	11820.2	11577	11335.2	11035.8	10815.1	10588.7	10363.4	10200.4	9993.13	9844.3	9678.29	9530.33	9404.09	9267.68	9138.8	8876.02	8634.6	8337.22	8129.21	7905.62	7686.14	7439.08	7182.42	6933.47	6598.64	6373.41	6123.23	5872.47	5656.57	5372.17	5169.79	4945.26	4751.64	4535.95	4321.65	4240.64	4037.79
49	E1	Cry_1	SYBR		115550	115615	116004	115880	115779	115819	115412	115536	115321	115129	115028	114869	114527	114627	114378	114266	114343	114972	114701	115173	115547	115835	115892	115942	115563	114792	114058	113174	112427	111724	110491	109216	107599	106416	105056	103704	102567	101393	99858.4	98628.4	97551.1	95872.3	94549.2	93471	91826.4
50	E2	Cry_1	SYBR		118121	119318	119536	119625	119731	118739	118915	118549	117737	116825	116497	115967	115465	114643	114820	114487	114246	114093	114125	114164	114285	113894	112600	111740	110917	109355	108280	107933	106517	104894	103491	102112	101061	99181.1	97947.5	96486.3	95441.1	94368.9	93237.3	91948.1	90613.4	89466	88142.7	87111.8	85698.3
51	E3	Cry_2	SYBR		130533	131384	132244	133104	133667	134359	134735	135444	136004	136312	136504	136992	137397	138098	138247	138909	139361	138955	138085	136929	135822	134621	133411	132146	130813	129725	127648	126270	124811	123337	121674	120088	118539	117349	115751	114511	112944	111609	110393	109156	107629	106210	105278	103737	102739
52	E4	Cry_2	SYBR		118838	119760	119997	120331	120144	119983	120163	120013	119681	119309	118995	119180	119238	118901	119220	118705	118956	119166	118991	118619	118249	117239	116546	115610	114045	112767	111462	109969	108282	107276	105914	104654	103575	101970	100787	99444.7	98381.5	97019.4	96048	95081.9	93827	92607	91275.2	90077.3	88933.1
53	E5	Snp42DE	SYBR		140212	140801	141764	142079	142622	143271	142962	142986	142639	142767	142431	142532	142673	142686	143038	142782	142911	143528	142854	141628	140866	139529	138317	137828	135432	133545	132034	130815	128629	126989	125517	123780	122361	120630	119083	117667	116710	114594	113337	112019	110526	108934	107314	106254	104926
54	E6	Snp42DE	SYBR		143425	144277	145208	145955	145934	146408	146588	146774	147064	147041	146936	146560	146999	146799	147001	147350	147329	147637	146501	145847	144486	143326	141760	140055	137848	136308	134887	133039	131137	129523	128070	125916	124384	122285	120787	119400	117845	116406	114502	112804	111533	109908	108114	106496	105293
55	E7	Cry_1	SYBR		143163	143998	144530	144863	145215	145243	145463	145557	145573	145762	145452	145434	145498	145704	145641	146102	146172	146504	146238	145270	143978	143331	142178	140867	139573	137904	136424	134682	132843	130883	129694	127747	126234	124808	122999	121495	119974	118230	116799	115393	113787	112319	111017	109416	108100
56	E8	Cry_1	SYBR		138390	138783	138929	139094	139486	139280	139682	139319	139403	138949	139509	139656	140094	140609	140557	141012	141649	140746	140317	138708	137729	136421	134869	133892	132153	130271	128795	127294	125751	123231	121571	120437	118751	117057	115935	114068	112741	110947	109410	107571	106448	105362	103595	102598	100620
57	E9	Cry_2	SYBR		109826	110283	110320	110734	110935	110996	111223	111141	111114	111443	111613	111624	111948	112538	113148	113679	114307	114245	113550	112648	112360	111814	111029	109661	108347	106821	105619	104136	102516	101433	100076	98935.2	97891	96475.3	95160.4	94027.6	92991.4	91695.7	90584.7	89224.5	88247.7	87163	86083.3	84874.5	83776.8
58	E10	Cry_2	SYBR		109825	110024	109806	109847	109663	109765	109407	109027	108679	108606	108379	108056	107883	107804	107459	107598	108036	108146	108346	108762	109078	108934	108452	107853	107030	106241	105353	104619	103250	101974	100557	99409.3	97876.6	96454.5	95332.3	94084.1	93010.7	91808.5	90404.9	89434.1	88198.1	86943.4	85697	84746.2	83472.8
59	E11	Snp42DE	SYBR		50361.1	50600.9	50438.8	50199.9	49974.6	49533.8	49198.4	48768.1	48518	48074.9	47727.2	47468.1	47120.3	46847	46563.1	46335.7	46134.3	46181	45978.6	45952.9	45860.4	45677.9	45073.8	44413.6	43803.8	43339.3	42663.1	41914.2	41094.2	40231	39472	38634.4	37675.7	36995.2	36308.7	35529.1	34657	33858	33152.2	32511.6	31821.9	31046.6	30273.2	29655.9	28919.3
60	E12	Snp42DE	SYBR		3294.88	3080.83	2908.67	2685.46	2488.72	2298.02	2116.11	1899.28	1726.63	1583.89	1403.64	1246.27	1078.95	904.257	777.341	667.329	526.646	416.5	300.776	196.677	123.162	40.0764	-79.4602	-173.553	-279.722	-326.051	-469.261	-555.731	-705.91	-787.459	-914.871	-1028.42	-1164.23	-1270.25	-1369.87	-1483.94	-1588.1	-1704	-1790.17	-1863.4	-1934.41	-2040.91	-2099.12	-2178.18	-2273.1
61	F1	EF1	SYBR		126749	126892	126869	126466	126028	125707	125217	125071	124426	123985	123585	123116	122489	122335	121965	121406	121191	121035	120992	120947	121050	120954	121081	121235	121163	120780	120244	119581	118536	117624	116591	115756	114608	113045	111841	110581	109471	108323	106899	105682	104417	102906	101731	100504	99118.9
62	F2	EF1	SYBR		125679	126606	126885	127102	127123	126348	126418	126387	126057	125290	125312	125005	125477	124866	125523	125895	126179	126601	127191	127771	128221	127326	126214	125478	125111	123569	122305	122125	120678	119147	117629	115911	114810	112912	111871	110286	109196	108289	107119	105853	104343	102901	101617	100671	99221.9
63	F3	rpl32	SYBR		118737	119212	119695	120354	120550	120892	121093	121456	121654	122355	122239	122792	123015	123641	123987	124729	124910	124436	123385	122413	121503	120617	119684	118179	116799	115805	113961	112901	111681	110111	108509	107513	106051	104933	103342	102423	100980	99788.9	98624.3	97368.6	96152.5	94676.3	93715.7	92131.3	91471.9
64	F4	rpl32	SYBR		123862	124368	124029	124216	124035	124119	123771	123680	123122	123019	123749	122237	122122	121843	121340	121139	121271	120696	120960	121537	120360	119583	118750	117320	116338	115260	113864	112228	110827	109310	107875	106638	105236	103840	102771	101137	99978.3	98843.7	97811.7	96403.7	95123.3	93801.6	92515.3	91433.1	90043.8
65	F5	Hsp70Bbb	SYBR		125042	125536	125255	125278	125507	124949	125348	124908	124710	124829	124587	124113	124044	124017	123765	124839	124918	124862	125453	126060	125086	124716	123850	121978	122344	121245	120062	118132	116749	115286	113954	112260	111029	109614	107990	106943	104596	104231	101963	101361	99791.3	98433.4	97470.4	96014.5	94811.2
66	F6	Hsp70Bbb	SYBR		139692	140344	141033	141205	141240	141399	141390	141016	140983	140748	140221	140261	140007	140052	139852	139907	139631	138943	137278	136099	134900	133209	131644	130066	128005	126518	124787	122534	121058	119432	117647	116006	114491	112699	111239	109854	108440	107001	105239	103954	102666	100962	99610.4	98157.4	96783.4
67	F7	EF1	SYBR		155257	156063	156592	157022	157421	157530	158168	158682	158731	159317	159302	159770	160552	160995	161227	162501	162586	162893	162847	161237	160282	159567	158203	156711	155359	153404	151742	150415	148522	146683	145049	142895	141606	139940	138236	137036	135508	133638	132110	130271	128886	127482	126138	124260	122957
68	F8	EF1	SYBR		125629	125897	125940	125767	125686	125724	125457	124998	124729	124291	124238	124176	123875	124275	123678	123746	124301	124559	125106	125259	124771	123645	122481	121670	120619	119640	118296	116887	115166	113558	111886	110805	109497	107873	106548	105061	103909	102432	101077	99576	98401.6	97277.2	95843.9	94617.4	93122.8
69	F9	rpl32	SYBR		109902	110024	109806	109708	109601	109557	109459	109111	108787	108710	108517	108282	108062	108216	108260	108374	108933	109208	109654	109867	110336	110319	109821	109227	108670	107887	107056	105739	104402	103190	101806	100637	99545.8	98415.9	96951.2	95858.9	94651.5	93410.3	92254.1	90982.8	90090.9	88871.5	87881	86663.8	85551.1
70	F10	rpl32	SYBR		89285.3	89621.9	89292	89484.6	89175.5	89513.5	89119.4	88978	88928	88961.1	88736.9	88454.5	88627.1	88830.4	88707.6	89004.7	89463.3	89725.8	90178.7	90669.3	91075.6	91539.4	91617.3	91409.2	91129.1	90308.5	89807.3	89038	87907.8	86888.1	85764.4	85128.6	83982.9	82743.2	81985.3	80959.4	80019.1	79265.7	77902.2	77066.8	76264.6	75254.2	74258.8	73190.9	72312
71	F11	Hsp70Bbb	SYBR		61753	62253.6	62558.1	62687.1	63128.1	63355.6	63544.6	63584.2	63771	63807	63783.9	63993.1	64059.1	64235	64294.4	64520.2	64814	65132.3	65697.1	66100.2	66683.6	67486.5	67940.9	67935.7	67707.8	67636	67283.6	67053.6	66679	65998.1	65444.5	64632	63836	63144.2	62381.9	61759.4	60832.9	60095.5	59390.5	58703.6	57984.1	57250	56350.7	55797	54981.9
72	F12	Hsp70Bbb	SYBR		81400.8	81339.4	82095.3	82413.7	82591.5	82617.1	82740.2	82500	82742.7	82815.6	82528	82898.9	82685.4	82357.9	82528.6	82396.1	82407.2	82466.8	82827.8	82889.7	83263	84068.4	84331.1	84570.5	85149	85410.9	85099.8	85144.5	84384	84324.7	83682.6	83490.9	82885.6	82374.9	81318.1	80405.2	79280.6	78323.1	77782.9	76718.2	75733	74829.8	73894.4	73034.4	71787.3
73	G1	EF1	SYBR		107919	108490	108845	109086	108870	108911	108945	108747	108606	108161	107651	107502	106862	106802	106603	106484	106176	105887	105829	105747	105956	105710	106160	106519	106623	106903	106997	106635	105866	105226	104254	103308	102350	101116	99835.3	98702.4	97693.4	96553.2	95402.2	94092.9	93067.3	92186.6	91045.3	89942.8	88783.4
74	G2	EF1	SYBR		124339	123420	123372	123332	122610	122960	122085	121622	121472	121242	120423	119932	119694	119738	119382	119250	119483	119634	119595	119801	120017	120459	120205	119686	118302	117721	116719	114950	114403	113309	112042	110457	109059	108062	106758	105515	103840	102579	101039	100149	98960.4	97799.5	96476.9	95143.6	94133.3
76	G4	rpl32	SYBR		129644	130567	131064	131021	131161	131227	131419	131370	131256	131147	130245	130952	130827	130657	130853	131009	130822	131114	130501	129700	128480	127221	126169	125546	124177	122611	120879	119827	118287	116964	115524	113841	112286	110938	109536	108171	106925	105533	104128	102934	101760	100577	99257.5	97979.5	96851.5
77	G5	Hsp70Bbb	SYBR		137071	136950	136973	136494	135805	135424	134590	133732	133023	132294	131416	130957	130478	129973	129576	128878	128818	128855	128421	128120	128125	127056	125782	125411	123287	121850	120627	119396	117625	115892	114319	112643	110982	109466	107937	106359	105441	103268	102354	100539	99241	97844.9	96027.8	94696.3	93305.5
78	G6	Hsp70Bbb	SYBR		112784	112522	112560	112265	112156	111993	111673	111556	111094	110917	110715	110775	110549	110586	110490	110783	111122	111645	112075	112542	112637	112104	111407	110699	109505	108749	107789	106444	104966	103355	102024	100744	99535.7	98030.4	96853.9	95498.8	94200.6	92962.6	91581.1	90190.5	89006.5	87945.6	86623.5	85404.5	84134.2
80	G8	EF1	SYBR		118539	118753	119072	119003	118725	118644	118576	118408	117909	117769	117487	117593	117730	117572	117522	117850	118124	118758	119181	119791	120237	120129	119408	118676	117739	116926	116012	114756	113193	111975	110686	109325	108268	106862	105525	104098	103029	101810	100643	99136.5	97876.4	96768.3	95677.4	94231.8	93117.4
81	G9	rpl32	SYBR		91256.2	91719	92092.3	92326.5	92468.4	92766.9	92788.1	92925.5	92964.3	92961.9	93008.3	93273.4	93352.5	93636.4	93770.6	93934.8	94284.9	94665.7	95478.3	96209.7	96834.3	97322	97742.1	97875.8	97466.6	97266.3	96873.8	96549.6	96125.7	95347.1	94297.2	93286.7	92215.3	91105	90067.9	89119.1	87978.9	86971.9	85972.1	85041.8	84006.2	82976.1	81968.3	80948.2	79941.4
82	G10	rpl32	SYBR		72708.8	72984.8	73660.2	73833	73947.8	74375.5	74615.7	74688.8	74926.4	74976.4	75075.3	75440.5	75797.1	76164.4	76164.2	76784.2	77290.2	77845.9	78667.6	79452.5	80118.4	80741	81232.2	81249.3	81107.8	80828.8	80465.3	80291.5	79838.2	78950.6	78079.8	77269.8	76485.3	75475.4	74492.2	73876.2	72917.4	72084.9	71223.2	70236.7	69338.1	68737.7	68015.7	66989	66329.7
83	G11	Hsp70Bbb	SYBR		67006.7	67516.2	67815	68058.6	68173.2	68428.9	68704.2	68800.2	69004.4	68966.4	68941.4	69111.4	69312.7	69287.6	69492.2	69785.9	70022.8	70398.2	71033.7	71698.8	72154.3	72770.5	73690.7	74398.7	74310.5	74328.6	74109.1	73697.1	73439.8	73145.3	72213.2	71659.9	71014.4	70042	69431.6	68422.5	67673.5	66796.4	65865.8	65063.6	64299.6	63541.1	62671.6	62155.2	61142.7
[truncated: 72 more columns]

## Sheet: Melt Region Derivative Data
Block Type	96well
Chemistry	SYBR_GREEN
Experiment File Name	C:\Applied Biosystems\StepOne Software v2.3\experiments\29-05-24_CS_agn_different_primers_2024.eds
Experiment Run End Time	2008-04-03 05:32:19 AM MSD
Instrument Type	steponeplus
Passive Reference
Well	Well Location	Target	Reporter Dye	Zone	Reading 1	Reading 2	Reading 3	Reading 4	Reading 5	Reading 6	Reading 7	Reading 8	Reading 9	Reading 10	Reading 11	Reading 12	Reading 13	Reading 14	Reading 15	Reading 16	Reading 17	Reading 18	Reading 19	Reading 20	Reading 21	Reading 22	Reading 23	Reading 24	Reading 25	Reading 26	Reading 27	Reading 28	Reading 29	Reading 30	Reading 31	Reading 32	Reading 33	Reading 34	Reading 35	Reading 36	Reading 37	Reading 38	Reading 39	Reading 40	Reading 41	Reading 42	Reading 43	Reading 44	Reading 45
13	B1	prosalpha1	SYBR		-1182.1	-1245.23	-1284.6	-1278.95	-1215.82	-1097.53	-942.794	-781.623	-646.821	-566.314	-560.225	-641.261	-813.308	-1065.41	-1362.53	-1641.84	-1818.46	-1801.54	-1515.71	-920.929	-25.7411	1110.73	2389.64	3696.68	4931.3	6031.16	6980.02	7796.36	8510.82	9144.08	9696.5	10151.1	10485.9	10687	10756.9	10715.5	10594.7	10432.5	10267.2	10133.8	10059.4	10059.3	10135	10276.9	10470.9
14	B2	prosalpha1	SYBR		-2199.9	-2445.9	-2736.86	-3017.95	-3250.07	-3421.51	-3541.28	-3620.37	-3652.57	-3604.24	-3416.19	-3016.49	-2340.77	-1354.34	-68.693	1454.65	3117.09	4807.71	6429.63	7914.99	9224.42	10335.9	11235.1	11914	12377	12645.5	12756.4	12753.2	12676.9	12561.2	12433.7	12316.8	12227.3	12171.4	12143.3	12126.7	12101.5	12052.4	11974.5	11874.7	11767.8	11669.8	11593.3	11546.3	11534.7
19	B7	prosalpha1	SYBR		-904.769	-937.674	-966.633	-992.994	-1033.87	-1115.92	-1260.73	-1469.32	-1713.47	-1935.17	-2051.81	-1964.75	-1573.18	-797.644	390.149	1943.79	3742.97	5624.46	7431.81	9057.83	10458.8	11638.7	12619.3	13416.8	14034.5	14471	14732.9	14843.9	14844.3	14781.8	14697.4	14614.7	14537.6	14456	14357.1	14233.7	14088.4	13932.2	13779	13640.2	13521.6	13424.1	13347.6	13294.6	13269.6
20	B8	prosalpha1	SYBR		-1152.57	-1246.75	-1349.49	-1441.42	-1516.83	-1586.11	-1670.07	-1786.92	-1937.29	-2089.14	-2169.53	-2070.58	-1674.6	-892.364	300.142	1843.87	3606.86	5420	7125.13	8615.73	9854.19	10860.4	11681.7	12361.6	12923.4	13371.6	13702.2	13913.1	14010.2	14008.6	13934.3	13822.7	13711.8	13631.8	13592.1	13576.6	13549.8	13473.1	13323.9	13107.2	12854.5	12612.8	12428	12333.1	12342.4
26	C2	prosalpha1	SYBR		-211.62	-328.981	-374.916	-317.801	-158.565	68.8346	308.935	502.008	600.303	581.553	457.262	274.616	109.42	52.07	191.534	602.22	1331.92	2391.33	3745.84	5315.3	6985.22	8627.25	10123.4	11385.5	12366.2	13061.6	13502.9	13744.5	13848.3	13872.2	13860.8	13841.3	13822.5	13798.3	13755.3	13682.5	13579	13455.1	13325.5	13201.2	13086	12979.5	12884.8	12814.2	12786.2
31	C7	prosalpha1	SYBR		2314.83	2440.53	2651.75	2914.69	3171.81	3360.57	3434.22	3374.88	3192.92	2918.2	2591.41	2264.35	2006.59	1907.79	2065.39	2556.26	3403.34	4557.94	5909.45	7321.19	8673.68	9893.76	10956.5	11865.2	12624.8	13228.2	13660.5	13916.5	14015.9	14004.7	13940.5	13870	13813.5	13763.6	13698.1	13599.2	13466.5	13316.7	13171.6	13044.6	12935.7	12836.8	12742.6	12657.3	12593.4
32	C8	prosalpha1	SYBR		-405.866	-462.224	-453.631	-364.644	-208.648	-24.8743	134.238	219.171	197.704	66.4419	-140.796	-351.589	-461.842	-353.525	79.5646	901.363	2108.54	3620.97	5298.99	6983.78	8545.15	9912.91	11078.6	12070.5	12920.4	13642	14228.1	14662.6	14937.4	15062.4	15066	14988.1	14868.3	14736.9	14609.2	14484.9	14353.4	14201.7	14024.6	13830.4	13641.4	13486.8	13393.2	13375.6	13435.5
37	D1	Cry_1	SYBR		-485.274	-453.135	-362.448	-217.851	-43.0215	124.696	245.29	288.747	243.215	116.287	-70.4835	-289.884	-515.142	-720.552	-876.174	-941.301	-862.572	-582.432	-57.6583	718.218	1700.81	2798.16	3894.62	4885.98	5710.85	6363.55	6883.33	7326.98	7738.42	8130.64	8486.47	8775.44	8973.86	9077.32	9099.66	9063.29	8989.09	8890.93	8776.12	8648.69	8514.23	8385.42	8286.47	8252.65	8323.13
38	D2	Cry_1	SYBR		-802.823	-899.037	-905.03	-798.942	-597.424	-349.335	-117.022	43.8004	97.9068	37.177	-118.242	-321.568	-504.111	-583.04	-472.803	-102.078	566.218	1518.22	2686.11	3963.94	5238.44	6419.93	7458.66	8341.05	9073.65	9667.12	10129.2	10467.2	10693.1	10825.7	10885.9	10890.9	10849.6	10765.2	10642.5	10492.9	10334.5	10184.2	10049.6	9926.5	9805.15	9681.08	9563.26	9475.3	9449.7
39	D3	Cry_2	SYBR		218.966	-275.114	-747.935	-1072.55	-1164.89	-1009.26	-652.722	-179.681	317.79	763.995	1116.02	1372.1	1572.34	1789.57	2111.63	2617.77	3353.52	4312.64	5433.55	6615.81	7752.61	8765.18	9623.13	10340.1	10951.1	11485.2	11949.7	12331.6	12610	12771	12815.6	12759.5	12628.6	12450.8	12250.5	12045.5	11846.4	11657.9	11480.5	11313.5	11158.2	11021.1	10912.7	10841.1	10804.4
40	D4	Cry_2	SYBR		-498.987	-717.428	-869.275	-898.951	-788.698	-565.329	-290.397	-39.1094	126.704	181.947	147.428	77.9601	36.7309	74.2463	225.298	521.414	1001.33	1705.82	2657.35	3839.44	5190.36	6615.03	8008.24	9278.72	10364.8	11240.7	11913.3	12412.7	12779.8	13051.4	13251	13386.4	13455	13453.8	13387.4	13271.9	13134.9	13011.9	12939.4	12945.5	13041.7	13221	13463.9	13748	14053
41	D5	Snp42DE	SYBR		1803.07	1366.76	1095.71	1123.17	1492.04	2130.45	2879.6	3554.24	4005.54	4158.17	4015.07	3639.63	3131.51	2610.73	2211.46	2073.35	2321.66	3034.95	4217.3	5792.73	7625.2	9552.33	11416.9	13088.8	14479.8	15552	16315.7	16814.4	17101	17219.4	17198.9	17062.9	16841.7	16579.5	16328.1	16131.6	16010.1	15955.7	15942.4	15940.8	15928.7	15892.1	15821.9	15714	15574.2
42	D6	Snp42DE	SYBR		-1952.95	-2426.31	-2914.59	-3304.88	-3526.15	-3569.26	-3474.77	-3302.03	-3097.95	-2875.15	-2599.39	-2187.34	-1518.78	-467.562	1050.9	3035.66	5381.07	7898.35	10370.7	12616	14528.7	16082.2	17302.5	18232.9	18910.7	19361.3	19606.3	19670.9	19588.2	19395.8	19132	18830.9	18521.4	18226.3	17961.9	17737.3	17552.6	17400.7	17271.1	17153.7	17040.2	16923.5	16798	16660.8	16516.3
43	D7	Cry_1	SYBR		-446.602	-876.391	-1403.16	-1939.37	-2416.67	-2801.98	-3085.25	-3251.08	-3256.76	-3029.07	-2482.66	-1549.06	-205.933	1504.91	3477.91	5564.84	7608.92	9479.52	11093.3	12416	13450	14217.1	14747.6	15075.9	15238.8	15273.6	15215.1	15092.3	14928.7	14743.3	14551.9	14366.4	14194	14037.1	13892.1	13750.2	13600.5	13435.8	13257	13074.3	12903.8	12762.7	12666.3	12627.2	12655.9
44	D8	Cry_1	SYBR		-583.294	-1010.63	-1472.84	-1869.14	-2131.66	-2248.59	-2256.03	-2205.11	-2122.08	-1979.9	-1696.64	-1163.34	-290.867	946.48	2493.69	4232.75	6024.04	7747.2	9321.1	10700	11858.5	12780.7	13461.5	13912.7	14166.2	14267.2	14261.9	14187	14065.5	13910.1	13730	13536.3	13343.4	13167.2	13019.7	12904.4	12814.4	12734.7	12650	12551.9	12441.5	12327	12219.8	12133.1	12086.6
45	D9	Cry_2	SYBR		1671.01	1860.16	2177.48	2585.33	3018.18	3398.63	3655.6	3736.97	3615.17	3287.41	2775.18	2122.92	1396.2	677.174	57.9272	-367.557	-511.231	-302.936	295.005	1271.44	2558.73	4041.17	5580.77	7050.6	8359.47	9459.52	10338.3	11006	11486.5	11811.7	12017.4	12135.3	12188.8	12191.6	12153.1	12083.7	11996	11902.5	11812.5	11730.3	11654.8	11581.6	11505.4	11423	11334.7
46	D10	Cry_2	SYBR		-589.32	-557.336	-451.543	-280.714	-79.5473	102.061	216.736	234.657	149.604	-23.3977	-253.169	-494.096	-685.446	-751.746	-611.583	-196.44	525.909	1534.38	2755.03	4080.88	5402.52	6634.45	7725.93	8656.21	9422.08	10027.5	10479.2	10787.3	10967.9	11043.6	11041.9	10990	10909	10810.7	10699.2	10575.5	10442.4	10307.1	10180.1	10071.1	9985.55	9922.87	9878.99	9849.66	9832.7
47	D11	Snp42DE	SYBR		3030.72	2845.68	2855.51	3101.43	3543.13	4075.58	4573.77	4937.24	5112.31	5088.9	4884.49	4529.65	4062.53	3531.67	3001.88	2557.1	2295.08	2310.92	2672.29	3394.49	4428.54	5671.02	6994.9	8287.46	9476.09	10530.6	11445.5	12218.9	12842	13303.1	13598.3	13739.9	13756.6	13685.4	13561.2	13408.8	13242.4	13070.9	12903.2	12748.6	12612.2	12491	12375.5	12256.4	12131
48	D12	Snp42DE	SYBR		4713.09	4870.7	5048.11	5206.04	5314.23	5360.11	5347.49	5288.39	5194.41	5071.82	4921.78	4743.48	4538.15	4311.71	4075.4	3844.89	3639.1	3479.07	3385.99	3377.17	3459.77	3624.93	3846.47	4087.21	4311.18	4495.8	4637.07	4745.3	4834.51	4912.36	4976.35	5017.01	5024.65	4994.75	4928.96	4832.61	4711.15	4568.62	4408.54	4236.33	4061.33	3896.88	3757.72	3655.14	3592.34
49	E1	Cry_1	SYBR		350.779	319.743	325.564	376.023	465.444	577.405	692.063	791.792	863.056	894.411	873.923	789.254	630.83	397.494	102.046	-225.834	-540.6	-785.847	-901.861	-835.116	-548.714	-32.9628	688.191	1559.29	2506.82	3459.87	4368.52	5210.38	5982.09	6683	7302.38	7819.39	8214.46	8483.09	8642.19	8725.08	8769.37	8805.45	8850.03	8907.09	8973.36	9045.26	9125.36	9227	9376.51
50	E2	Cry_1	SYBR		2040.56	1795.78	1654.01	1679.99	1888.62	2240.22	2657.64	3052.43	3348.42	3496.07	3477.17	3302.29	3004.38	2632.12	2245.08	1910.94	1702.46	1690.03	1927.33	2432.11	3171.79	4064.98	5003.83	5888.93	6659.68	7304.7	7848.25	8323.19	8747.02	9113.64	9400.66	9584.24	9651.86	9608.99	9479.87	9303.05	9121.59	8969.61	8861.52	8789.87	8733.19	8670.05	8592.14	8511.19	8457.41
51	E3	Cry_2	SYBR		-3205.6	-3566.04	-3939.95	-4238.09	-4398.4	-4404.8	-4283.6	-4085.16	-3860.93	-3642.23	-3425.28	-3164.3	-2777.45	-2168.44	-1259.7	-26.7819	1481.35	3148.02	4821.58	6362.03	7680.1	8751.25	9602.57	10283.2	10836.4	11285.8	11636.7	11886.2	12033.6	12084.7	12051.9	11952.6	11807.2	11636.2	11457.3	11282.8	11119.3	10968.8	10830.4	10702.2	10584.3	10482	10405.1	10364.1	10362.8
52	E4	Cry_2	SYBR		235.791	85.489	8.04631	41.9641	189.988	417.915	667.37	876.573	999.641	1019.51	950.702	831.601	712.166	643.885	676.369	857.536	1230.57	1824.18	2640.81	3650.07	4792.27	5989.76	7159.86	8225.71	9124.57	9814.89	10282.3	10542	10634.9	10615.8	10537.5	10436.4	10326.5	10205.1	10065.5	9909.68	9753.2	9620.32	9532.21	9495.53	9498.36	9515.57	9520.92	9498.35	9447.13
53	E5	Snp42DE	SYBR		-968.309	-1411.35	-1776.33	-1936.69	-1830.81	-1489.97	-1021.26	-559.935	-215.827	-38.1421	-7.88754	-51.1553	-61.7924	76.2704	468.516	1190.05	2265.79	3658.24	5273.53	6988.15	8684.28	10274	11701.7	12931.7	13936.5	14697.9	15214.9	15508	15614.2	15577.3	15439	15235.7	14998.5	14755.5	14531.6	14346.1	14207.7	14113.3	14050.4	14002.9	13957.8	13907.9	13851.5	13789.3	13722.5
54	E6	Snp42DE	SYBR		-1400.75	-1891.2	-2338.3	-2621.47	-2672.02	-2490.82	-2135.33	-1691.77	-1248.25	-873.468	-598.56	-401.715	-202.935	123.698	717.911	1689.98	3082.58	4852.64	6881.75	9007.6	11062.7	12905.5	14439.3	15619.8	16455.1	16995.8	17317.3	17495.7	17587.9	17621.6	17598.5	17508.2	17346.4	17128.2	16889.2	16672.7	16510.4	16410.8	16360.4	16335.9	16316.6	16289.4	16247.6	16186.3	16101.2
55	E7	Cry_1	SYBR		-914.224	-1119.68	-1285.04	-1358.64	-1317.51	-1173.6	-965.1	-741.354	-548.482	-418.885	-362.532	-359.915	-358.91	-280.093	-33.1984	457.237	1225.57	2249.2	3453.26	4735.77	6000.64	7182.23	8250.2	9196.88	10019.5	10709.2	11251.4	11635.1	11862.6	11955.2	11948.9	11884.5	11795.9	11702.9	11610.4	11514	11407.5	11289.1	11164	11043.4	10942	10875.1	10855.9	10894.5	10998.6
56	E8	Cry_1	SYBR		-901.539	-948.236	-954.835	-903.852	-802.91	-689.055	-618.458	-643.568	-787.056	-1023.38	-1276.66	-1434.95	-1374.68	-988.428	-210.335	963.828	2467.64	4173.81	5924.77	7575.24	9027.84	10246.2	11243.3	12054.9	12716.1	13246.7	13649.2	13914.5	14034.1	14013.6	13881.9	13689.1	13492.2	13333.2	13225.4	13151.1	13075.2	12965.9	12812.5	12632.2	12460.9	12334.1	12270.2	12268	12319.2
57	E9	Cry_2	SYBR		-1855.44	-1829.29	-1755.52	-1636.51	-1493.28	-1362.46	-1287.03	-1303.75	-1431.48	-1662.38	-1955.31	-2234.08	-2393.95	-2321.5	-1926.91	-1175.97	-105.787	1188.94	2592.33	4006.98	5372.96	6659.79	7842.88	8886.38	9744.63	10378.3	10772.4	10945.1	10943.8	10831.1	10669.1	10504.3	10360.6	10242.2	10141.3	10048	9955.61	9861.59	9767.81	9679.75	9605.12	9550.07	9514.51	9490.24	9464.09
58	E10	Cry_2	SYBR		733.2	756.47	837.75	978.709	1165.05	1367.77	1550.12	1677.4	1724.22	1676.21	1526.78	1274.75	927.028	506.309	58.9223	-343.96	-614.888	-667.17	-435.56	105.381	931.429	1972.97	3134.2	4319.77	5458.03	6509.18	7457.91	8297.08	9015.14	9593.97	10016.1	10275.2	10383.5	10371.7	10282.3	10158.9	10034.8	9927.87	9840.7	9766.79	9698.39	9632.09	9570.39	9519.02	9482.12
59	E11	Snp42DE	SYBR		2970.16	2979.33	3061.3	3212.46	3406.17	3602.08	3760.36	3853.46	3869.73	3809.98	3681.08	3491.24	3249.66	2970.82	2681.03	2422.9	2253.85	2236.12	2419.84	2825.15	3431.65	4181.58	4997.53	5806.4	6557.27	7225.18	7802.07	8284.31	8666.19	8941.74	9111.25	9185.71	9185.86	9135.92	9056.11	8958.84	8849.99	8733.84	8616.28	8504.15	8401.08	8305.21	8210.58	8111.4	8005.85
60	E12	Snp42DE	SYBR		2605.53	2706.19	2814.78	2906.87	2963.84	2978.1	2952.86	2897.89	2824.28	2740.32	2649.73	2552.45	2447.04	2333.23	2213.29	2091.72	1973.98	1865.52	1771.2	1694.97	1639.42	1605.37	1592.02	1597.39	1618.72	1652.27	1693.08	1735.21	1772.69	1800.64	1815.85	1816.8	1803.22	1775.67	1735.2	1683.3	1622.23	1555.29	1486.66	1420.45	1359.31	1303.55	1251.48	1200.71	1149.74
61	F1	EF1	SYBR		2192.26	2165.97	2172.09	2216.14	2293.6	2392.33	2497.03	2592.2	2663.52	2698.07	2685.03	2616.4	2487.29	2296.19	2045.81	1745.7	1414.88	1082.87	788.116	574.066	484.376	557.116	817.534	1270.22	1893.31	2639.46	3445.8	4249.06	5000.33	5671.5	6252.23	6741.31	7139.42	7448.57	7676.08	7837.34	7953.06	8041.68	8112.46	8164.1	8189.08	8181	8140.24	8075.52	8001.26
62	F2	EF1	SYBR		-401.836	-369.231	-221.042	35.5252	358.9	686.496	953.468	1107.39	1115.18	965	666.697	250.77	-234.452	-726.642	-1152.92	-1433.89	-1490.97	-1260.91	-715.614	120.111	1165.78	2304.17	3416.8	4419.43	5280.17	6013.42	6655.75	7237.42	7763.63	8212.42	8548.31	8741.77	8785.59	8701.07	8533.61	8340.82	8175.67	8070.66	8028.21	8023.21	8017.36	7978.42	7894.52	7776.41	7649.3
63	F3	rpl32	SYBR		-2259.51	-2410.36	-2557.11	-2665.75	-2722.63	-2737.9	-2735.88	-2740.5	-2762.94	-2793.74	-2797.56	-2710.45	-2445.61	-1913.1	-1052.12	136.935	1579.31	3143.54	4683.78	6085.04	7288.08	8285.19	9096.57	9747.12	10255	10633.1	10894.2	11053.3	11126.1	11127.7	11073.6	10979.7	10863.4	10740.8	10625.1	10525.2	10445.1	10382.8	10329.4	10271.1	10193.4	10089.6	9965.98	9840.71	9735.83
64	F4	rpl32	SYBR		1595.85	1447.16	1315.05	1237.58	1237.76	1317.69	1463.65	1655.8	1873.89	2094.19	2284.7	2407.62	2433.69	2362.81	2238.53	2146.74	2196.8	2489.58	3082.84	3968.41	5072.76	6281.91	7479.08	8575.39	9520.09	10292.3	10886.3	11302.8	11549.9	11647.3	11626.6	11524.9	11376.7	11208.4	11038.4	10882	10753	10661	10605.7	10574.2	10544.1	10493	10408.1	10290.1	10152.4
65	F5	Hsp70Bbb	SYBR		-122.331	-59.137	77.8502	278.58	519.921	772.011	1003.79	1183.21	1275.04	1240.78	1047.03	683.57	183.851	-363.793	-824.119	-1042.75	-884.925	-272.977	789.01	2213.25	3853.62	5553.03	7191.94	8712.64	10106	11374.7	12501.4	13447.1	14173.9	14672.1	14968.9	15115	15161.6	15142	15067.7	14937.3	14750	14516.1	14258	14006.2	13790.1	13632.5	13546.3	13533.7	13585.5
66	F6	Hsp70Bbb	SYBR		1768.08	1217.46	707.227	377.236	306.303	485.513	832.714	1235.22	1596.14	1869.73	2077.88	2307.87	2691.36	3367.82	4438.73	5927.97	7765.87	9806.38	11872.4	13806.5	15505.2	16923.6	18058.4	18925.2	19542.7	19929.6	20107.1	20104.3	19958.3	19709.2	19393.2	19039.6	18671.5	18310.6	17979.3	17696.4	17471.6	17301.2	17171.4	17064.5	16965.5	16865.6	16762.6	16659.9	16563.1
67	F7	EF1	SYBR		-2655.28	-2711.51	-2746.27	-2747.98	-2718.01	-2670.02	-2624.97	-2605.31	-2627.99	-2695.56	-2786.67	-2850.38	-2808.56	-2569.23	-2049.64	-1203.28	-40.6834	1365.89	2900.3	4436.26	5870.86	7142.56	8228.87	9131.67	9862.93	10437.1	10868.5	11170.4	11353.1	11425.6	11400.6	11300	11157	11009.3	10888	10806.2	10756.4	10717.6	10669.2	10602.5	10524.4	10450.1	10392.9	10357	10338.1
68	F8	EF1	SYBR		332.994	377.939	492.289	671.642	892.601	1116.51	1298.27	1398.33	1393.11	1279.34	1070.9	791.497	471.125	150.518	-109.657	-225.674	-104.693	324.857	1079.49	2104.4	3288.01	4501.51	5641.97	6656.05	7533.98	8284.3	8909.58	9399.12	9739.08	9929.55	9993.2	9969.79	9901.63	9820.08	9740.14	9663.63	9585.88	9502.33	9412.27	9319.68	9231	9150.79	9078.54	9009.1	8936.93
69	F9	rpl32	SYBR		158.105	266.408	431.427	634.093	848.342	1045.69	1197.73	1277.74	1262.55	1135.17	888.098	527.323	76.1271	-422.02	-904.191	-1293.64	-1510.18	-1483.6	-1167.45	-550.226	340.249	1442.01	2672.63	3946.36	5186.54	6330.6	7328.9	8145.13	8760.74	9180.67	9433.42	9562.64	9612.89	9617.35	9592.92	9543.76	9469.57	9373.16	9264.29	9158.14	9070.64	9012.16	8983.39	8975.71	8975.77
70	F10	rpl32	SYBR		-372.257	-268.983	-113.786	71.9762	260.193	423.064	537.461	585.839	554.949	435.043	221.162	-83.8838	-466.569	-900.972	-1349.34	-1763.6	-2087.84	-2261.87	-2228	-1940.86	-1379.59	-557.696	474.858	1638.93	2841.98	3995.44	5028.24	5893.87	6571.86	7065.3	7395.25	7593.32	7693.97	7729.3	7726.25	7705.06	7678.06	7649.75	7618.73	7581.09	7534	7478.39	7419.66	7367.02	7330.3
71	F11	Hsp70Bbb	SYBR		-1734.54	-1835.03	-1902.8	-1907.65	-1835.82	-1695.88	-1515.97	-1334.35	-1188.31	-1106.31	-1105.41	-1193.18	-1371.23	-1636.35	-1977.81	-2371.48	-2774.12	-3121.89	-3336.72	-3341.56	-3081.61	-2543.75	-1764.13	-817.912	205.358	1228.06	2199.37	3093.79	3899.19	4605.53	5201.14	5676.92	6032.36	6277.93	6432.56	6518.33	6556.6	6566.12	6562.61	6557.75	6558.03	6564.89	6576.73	6592.32	6613.18
72	F12	Hsp70Bbb	SYBR		-487.778	-692.54	-862.978	-946.4	-920.562	-799.579	-620.823	-423.839	-236.201	-72.6246	56.5849	136.601	145.249	58.6568	-140.108	-452.78	-861.435	-1327.78	-1795.59	-2196.46	-2458.91	-2520.63	-2341.12	-1911.99	-1261.43	-449.522	445.911	1350.76	2215.68	3025.9	3794.6	4542.18	5273.79	5968.7	6587.17	7090.44	7460.59	7707.82	7862.14	7956.69	8013.7	8040.37	8035.18	7998.15	7939.08
73	G1	EF1	SYBR		977.22	761.747	571.7	463.387	471.156	597.545	815.253	1078.32	1334.94	1539.76	1663.1	1695.64	1646.37	1534.28	1377.78	1186.76	962.259	702.564	412.71	112.301	-161.47	-356.4	-413.802	-281.269	72.572	646.205	1401.99	2273.37	3181.07	4051.3	4828.62	5480.41	5994.24	6372.75	6629.03	6782.96	6857.58	6875.77	6858.62	6825.27	6792.91	6774.56	6775.84	6792.74	6813.51
74	G2	EF1	SYBR		1639	1707.11	1806.62	1930.44	2068.19	2206.25	2327.19	2410.18	2432.47	2372.37	2214.69	1956.64	1611.88	1209.68	790.616	402.17	96.4223	-70.3919	-41.1364	232.787	775.021	1567.6	2545.03	3605.78	4640.16	5561.26	6324.88	6929.84	7402.16	7774.33	8071.21	8307.05	8489.29	8622.12	8706.25	8738.38	8714.83	8638.96	8526.22	8401.4	8288.49	8200.51	8135.75	8082.58	8028.7
76	G4	rpl32	SYBR		-81.2272	-289.993	-452.897	-516.279	-455.184	-282.445	-43.444	198.915	384.474	476.88	478.444	433.627	419.804	529.337	847.555	1431.01	2289.39	3376.43	4598.53	5841.52	7006.38	8035.29	8915.11	9659	10283.8	10798.3	11205.7	11512.5	11730.3	11870.8	11939.8	11937.5	11865.3	11732.4	11555.8	11356	11150.5	10951.6	10767.6	10604.9	10468.6	10361	10280.7	10223.8	10186.1
77	G5	Hsp70Bbb	SYBR		5906.05	5924.93	6089.65	6404.32	6826.43	7275.27	7655.35	7883.65	7910.65	7727.43	7360.65	6859.08	6281.18	5690.79	5161.94	4784.88	4663.3	4896.95	5552.64	6636.88	8083.77	9765.05	11520.3	13196.7	14683.5	15927.7	16925.5	17698.8	18269.7	18649.6	18844.4	18868	18752.6	18547.8	18310.9	18092.7	17925.8	17819.7	17762.9	17729.1	17685.2	17599.3	17450	17235.1	16976.3
78	G6	Hsp70Bbb	SYBR		324.021	551.625	866.139	1220.15	1557	1824.4	1982.43	2005.87	1883.77	1616.94	1214.91	694.685	84.7474	-564.801	-1171.01	-1616.6	-1765.34	-1495.9	-741.27	482.955	2076.78	3884.31	5739.51	7508.98	9111.29	10509.2	11687.4	12633.7	13338	13803.2	14056.4	14148.1	14138.5	14080.3	14007.2	13932	13852.6	13760.6	13650.9	13526.4	13398.5	13281.2	13185.2	13112.9	13060
80	G8	EF1	SYBR		-205.857	-127.542	26.3667	239.567	478.086	699.206	861.683	933.709	897.97	752.767	509.083	185.047	-197.817	-612.63	-1019.36	-1357.57	-1547.84	-1506.27	-1168.92	-516.544	413.417	1534.28	2734.79	3910.04	4983.33	5911.63	6677.87	7280.06	7725.56	8030.72	8220.68	8325.18	8372.07	8382.1	8368.98	8341.69	8306.64	8267.42	8223.93	8173.24	8112.24	8040.3	7960.41	7878.86	7804.24
81	G9	rpl32	SYBR		-1607.67	-1629.33	-1600.11	-1511.65	-1373.42	-1210.57	-1056.37	-942.662	-892.447	-916.356	-1014.84	-1183.51	-1418.63	-1717.65	-2072.84	-2460.33	-2831.93	-3116.5	-3234.19	-3118.58	-2737.94	-2105.76	-1275.55	-322.478	680.62	1681.67	2654.14	3587.47	4471.2	5284.06	5994.75	6572.89	7001.81	7285.24	7445.06	7513.36	7523.19	7502.35	7470.22	7437.41	7407.06	7377.79	7347.47	7316.29	7287.57
82	G10	rpl32	SYBR		-2368.08	-2349.88	-2279.48	-2158.41	-2003.02	-1840.17	-1700.84	-1613.3	-1597.85	-1663.96	-1810.83	-2031.01	-2314.82	-2650.69	-3020.22	-3390.82	-3711.7	-3917.76	-3942.31	-3734.23	-3273.63	-2579.36	-1704.92	-723.278	293.479	1290.26	2233.8	3106.11	3893.37	4579.27	5146.6	5584.59	5895.2	6094.16	6206.25	6257.33	6267.77	6250.09	6211.61	6159.63	6104.67	6058.74	6029.79	6016.98	6010.89
83	G11	Hsp70Bbb	SYBR		-1808.85	-1869.23	-1893.92	-1865.63	-1779.3	-1643.6	-1478.93	-1313.89	-1180.84	-1110.17	-1125.65	-1241.85	-1464.22	-1790.1	-2207.7	-2693.24	-3207.29	-3693.69	-4082.08	-4295.1	-4260.65	-3928.75	-3288.37	-2376.82	-1273.94	-80.5552	1109.14	2227.61	3239.07	4131.26	4903.6	5558.41	6098.66	6528.09	6851.88	7076.84	7211.75	7268.77	7265.22	7223.87	7169.74	7124.62	7100.92	7098.9	7108.99
[truncated: 72 more columns]
