# Supplementary material for: Whole-Genome and Poly(A)+Transcriptome Analysis of the Drosophila Mutant agnts3 with Cognitive Dysfunctions
Source: Int J Mol Sci. 2024 Sep 13;25(18):9891. doi: 10.3390/ijms25189891 (PMC11432035; doi:10.3390/ijms25189891)
Supplement: Supplementary file 1 [file ijms-25-09891-s001.zip › Supplementary materials/Archive_S4_RT-PCR_data/Experiment_5.xls]

## Sheet: Sample Setup
Block Type	96well
Chemistry	SYBR_GREEN
Experiment File Name	C:\Applied Biosystems\StepOne Software v2.3\experiments\30-05-24_CS_agn_different_primers_2024_2.eds
Experiment Run End Time	2008-04-03 09:50:06 AM MSD
Instrument Type	steponeplus
Passive Reference
Well	Zone	Sample Name	Sample Color	Biogroup Name	Biogroup Color	Target Name	Target Color	Task	Reporter	Quencher	Comments
A1	1	cDNA	RGB(223,221,142)			prosalpha1	RGB(139,189,249)	UNKNOWN	SYBR	None
A2	1	cDNA	RGB(223,221,142)			prosalpha1	RGB(139,189,249)	UNKNOWN	SYBR	None
A3	2	cDNA	RGB(223,221,142)			Totc1	RGB(0,255,0)	UNKNOWN	SYBR	None
A4	2	cDNA	RGB(223,221,142)			Totc1	RGB(0,255,0)	UNKNOWN	SYBR	None
A5	3	cDNA	RGB(223,221,142)			rpl32	RGB(208,243,98)	UNKNOWN	SYBR	None
A6	3	cDNA	RGB(223,221,142)			rpl32	RGB(208,243,98)	UNKNOWN	SYBR	None
A7	4	cDNA	RGB(223,221,142)			Cry_1	RGB(153,51,102)	UNKNOWN	SYBR	None
A8	4	cDNA	RGB(223,221,142)			Cry_1	RGB(153,51,102)	UNKNOWN	SYBR	None
A9	5	cDNA	RGB(223,221,142)			EF1	RGB(139,189,249)	UNKNOWN	SYBR	None
A10	5	cDNA	RGB(223,221,142)			EF1	RGB(139,189,249)	UNKNOWN	SYBR	None
A11	6	cDNA	RGB(223,221,142)			Snp42DE	RGB(255,204,0)	UNKNOWN	SYBR	None
A12	6	cDNA	RGB(223,221,142)			Snp42DE	RGB(255,204,0)	UNKNOWN	SYBR	None
B1	1	CS	RGB(255,0,0)			prosalpha1	RGB(139,189,249)	UNKNOWN	SYBR	None
B2	1	CS	RGB(255,0,0)			prosalpha1	RGB(139,189,249)	UNKNOWN	SYBR	None
B3	2	CS	RGB(255,0,0)			Totc1	RGB(0,255,0)	UNKNOWN	SYBR	None
B4	2	CS	RGB(255,0,0)			Totc1	RGB(0,255,0)	UNKNOWN	SYBR	None
B5	3	CS	RGB(255,0,0)			rpl32	RGB(208,243,98)	UNKNOWN	SYBR	None
B6	3	CS	RGB(255,0,0)			rpl32	RGB(208,243,98)	UNKNOWN	SYBR	None
B7	4	agn	RGB(132,193,241)			prosalpha1	RGB(139,189,249)	UNKNOWN	SYBR	None
B8	4	agn	RGB(132,193,241)			prosalpha1	RGB(139,189,249)	UNKNOWN	SYBR	None
B9	5	agn	RGB(132,193,241)			Totc1	RGB(0,255,0)	UNKNOWN	SYBR	None
B10	5	agn	RGB(132,193,241)			Totc1	RGB(0,255,0)	UNKNOWN	SYBR	None
B11	6	agn	RGB(132,193,241)			rpl32	RGB(208,243,98)	UNKNOWN	SYBR	None
B12	6	agn	RGB(132,193,241)			rpl32	RGB(208,243,98)	UNKNOWN	SYBR	None
C1	1	CS	RGB(255,0,0)			prosalpha1	RGB(139,189,249)	UNKNOWN	SYBR	None
C2	1	CS	RGB(255,0,0)			prosalpha1	RGB(139,189,249)	UNKNOWN	SYBR	None
C3	2	CS	RGB(255,0,0)			Totc1	RGB(0,255,0)	UNKNOWN	SYBR	None
C4	2	CS	RGB(255,0,0)			Totc1	RGB(0,255,0)	UNKNOWN	SYBR	None
C5	3	CS	RGB(255,0,0)			rpl32	RGB(208,243,98)	UNKNOWN	SYBR	None
C6	3	CS	RGB(255,0,0)			rpl32	RGB(208,243,98)	UNKNOWN	SYBR	None
C7	4	agn	RGB(132,193,241)			prosalpha1	RGB(139,189,249)	UNKNOWN	SYBR	None
C8	4	agn	RGB(132,193,241)			prosalpha1	RGB(139,189,249)	UNKNOWN	SYBR	None
C9	5	agn	RGB(132,193,241)			Totc1	RGB(0,255,0)	UNKNOWN	SYBR	None
C10	5	agn	RGB(132,193,241)			Totc1	RGB(0,255,0)	UNKNOWN	SYBR	None
C11	6	agn	RGB(132,193,241)			rpl32	RGB(208,243,98)	UNKNOWN	SYBR	None
C12	6	agn	RGB(132,193,241)			rpl32	RGB(208,243,98)	UNKNOWN	SYBR	None
D1	1	CS	RGB(255,0,0)			Cry_1	RGB(153,51,102)	UNKNOWN	SYBR	None
D2	1	CS	RGB(255,0,0)			Cry_1	RGB(153,51,102)	UNKNOWN	SYBR	None
D3	2	CS	RGB(255,0,0)			Cry_2	RGB(249,128,228)	UNKNOWN	SYBR	None
D4	2	CS	RGB(255,0,0)			Cry_2	RGB(249,128,228)	UNKNOWN	SYBR	None
D5	3	CS	RGB(255,0,0)			Snp42DE	RGB(255,204,0)	UNKNOWN	SYBR	None
D6	3	CS	RGB(255,0,0)			Snp42DE	RGB(255,204,0)	UNKNOWN	SYBR	None
D7	4	agn	RGB(132,193,241)			Cry_1	RGB(153,51,102)	UNKNOWN	SYBR	None
D8	4	agn	RGB(132,193,241)			Cry_1	RGB(153,51,102)	UNKNOWN	SYBR	None
D9	5	agn	RGB(132,193,241)			Cry_2	RGB(249,128,228)	UNKNOWN	SYBR	None
D10	5	agn	RGB(132,193,241)			Cry_2	RGB(249,128,228)	UNKNOWN	SYBR	None
D11	6	agn	RGB(132,193,241)			Snp42DE	RGB(255,204,0)	UNKNOWN	SYBR	None
D12	6	agn	RGB(132,193,241)			Snp42DE	RGB(255,204,0)	UNKNOWN	SYBR	None
E1	1	CS	RGB(255,0,0)			Cry_1	RGB(153,51,102)	UNKNOWN	SYBR	None
E2	1	CS	RGB(255,0,0)			Cry_1	RGB(153,51,102)	UNKNOWN	SYBR	None
E3	2	CS	RGB(255,0,0)			Cry_2	RGB(249,128,228)	UNKNOWN	SYBR	None
E4	2	CS	RGB(255,0,0)			Cry_2	RGB(249,128,228)	UNKNOWN	SYBR	None
E5	3	CS	RGB(255,0,0)			Snp42DE	RGB(255,204,0)	UNKNOWN	SYBR	None
E6	3	CS	RGB(255,0,0)			Snp42DE	RGB(255,204,0)	UNKNOWN	SYBR	None
E7	4	agn	RGB(132,193,241)			Cry_1	RGB(153,51,102)	UNKNOWN	SYBR	None
E8	4	agn	RGB(132,193,241)			Cry_1	RGB(153,51,102)	UNKNOWN	SYBR	None
E9	5	agn	RGB(132,193,241)			Cry_2	RGB(249,128,228)	UNKNOWN	SYBR	None
E10	5	agn	RGB(132,193,241)			Cry_2	RGB(249,128,228)	UNKNOWN	SYBR	None
E11	6	agn	RGB(132,193,241)			Snp42DE	RGB(255,204,0)	UNKNOWN	SYBR	None
E12	6	agn	RGB(132,193,241)			Snp42DE	RGB(255,204,0)	UNKNOWN	SYBR	None
F1	1	CS	RGB(255,0,0)			EF1	RGB(139,189,249)	UNKNOWN	SYBR	None
F2	1	CS	RGB(255,0,0)			EF1	RGB(139,189,249)	UNKNOWN	SYBR	None
F3	2	CS	RGB(255,0,0)			Totc2	RGB(255,0,0)	UNKNOWN	SYBR	None
F4	2	CS	RGB(255,0,0)			Totc2	RGB(255,0,0)	UNKNOWN	SYBR	None
F5	3	CS	RGB(255,0,0)			Hsp70Bbb	RGB(244,165,230)	UNKNOWN	SYBR	None
F6	3	CS	RGB(255,0,0)			Hsp70Bbb	RGB(244,165,230)	UNKNOWN	SYBR	None
F7	4	agn	RGB(132,193,241)			EF1	RGB(139,189,249)	UNKNOWN	SYBR	None
F8	4	agn	RGB(132,193,241)			EF1	RGB(139,189,249)	UNKNOWN	SYBR	None
F9	5	agn	RGB(132,193,241)			Totc2	RGB(255,0,0)	UNKNOWN	SYBR	None
F10	5	agn	RGB(132,193,241)			Totc2	RGB(255,0,0)	UNKNOWN	SYBR	None
F11	6	agn	RGB(132,193,241)			Hsp70Bbb	RGB(244,165,230)	UNKNOWN	SYBR	None
F12	6	agn	RGB(132,193,241)			Hsp70Bbb	RGB(244,165,230)	UNKNOWN	SYBR	None
G1	1	CS	RGB(255,0,0)			EF1	RGB(139,189,249)	UNKNOWN	SYBR	None
G2	1	CS	RGB(255,0,0)			EF1	RGB(139,189,249)	UNKNOWN	SYBR	None
G3	2	CS	RGB(255,0,0)			Totc2	RGB(255,0,0)	UNKNOWN	SYBR	None
G4	2	CS	RGB(255,0,0)			Totc2	RGB(255,0,0)	UNKNOWN	SYBR	None
G5	3	CS	RGB(255,0,0)			Hsp70Bbb	RGB(244,165,230)	UNKNOWN	SYBR	None
G6	3	CS	RGB(255,0,0)			Hsp70Bbb	RGB(244,165,230)	UNKNOWN	SYBR	None
G7	4	agn	RGB(132,193,241)			EF1	RGB(139,189,249)	UNKNOWN	SYBR	None
G8	4	agn	RGB(132,193,241)			EF1	RGB(139,189,249)	UNKNOWN	SYBR	None
G9	5	agn	RGB(132,193,241)			Totc2	RGB(255,0,0)	UNKNOWN	SYBR	None
G10	5	agn	RGB(132,193,241)			Totc2	RGB(255,0,0)	UNKNOWN	SYBR	None
G11	6	agn	RGB(132,193,241)			Hsp70Bbb	RGB(244,165,230)	UNKNOWN	SYBR	None
G12	6	agn	RGB(132,193,241)			Hsp70Bbb	RGB(244,165,230)	UNKNOWN	SYBR	None
H1	1	cDNA	RGB(223,221,142)			prosalpha1	RGB(139,189,249)	UNKNOWN	SYBR	None
H2	1	cDNA	RGB(223,221,142)			EF1	RGB(139,189,249)	UNKNOWN	SYBR	None
H3	2	cDNA	RGB(223,221,142)			Cry_2	RGB(249,128,228)	UNKNOWN	SYBR	None
H4	2	cDNA	RGB(223,221,142)			Cry_2	RGB(249,128,228)	UNKNOWN	SYBR	None
H5	3	cDNA	RGB(223,221,142)			rpl32	RGB(208,243,98)	UNKNOWN	SYBR	None
H6	3	cDNA	RGB(223,221,142)			Snp42DE	RGB(255,204,0)	UNKNOWN	SYBR	None
H7	4	cDNA	RGB(223,221,142)			Cry_1	RGB(153,51,102)	UNKNOWN	SYBR	None
H8	4	cDNA	RGB(223,221,142)			Totc1	RGB(0,255,0)	UNKNOWN	SYBR	None
H9	5	cDNA	RGB(223,221,142)			Totc2	RGB(255,0,0)	UNKNOWN	SYBR	None
H10	5	cDNA	RGB(223,221,142)			Totc2	RGB(255,0,0)	UNKNOWN	SYBR	None
H11	6	cDNA	RGB(223,221,142)			Hsp70Bbb	RGB(244,165,230)	UNKNOWN	SYBR	None
H12	6	cDNA	RGB(223,221,142)			Hsp70Bbb	RGB(244,165,230)	UNKNOWN	SYBR	None

## Sheet: Results
Block Type	96well
Chemistry	SYBR_GREEN
Experiment File Name	C:\Applied Biosystems\StepOne Software v2.3\experiments\30-05-24_CS_agn_different_primers_2024_2.eds
Experiment Run End Time	2008-04-03 09:50:06 AM MSD
Instrument Type	steponeplus
Passive Reference
Well	Zone	Sample Name	Target Name	Task	Reporter	Quencher	RQ	RQ Min	RQ Max	Cт	Cт Mean	Cт SD	ΔCт	ΔCт Mean	ΔCт SE	HK Control ΔCт Mean	HK Control ΔCт SE	ΔΔCт	Automatic Ct Threshold	Ct Threshold	Automatic Baseline	Baseline Start	Baseline End	Efficiency	Tm1	Tm2	Tm3	Comments	HIGHSD	MTP
B1	1	CS	prosalpha1	UNKNOWN	SYBR	None	1	0.924203	1.08201	26.9247	26.9369	0.0196128		1.56522	0.0502701			0	TRUE	10994.6	TRUE	3	18	1	79.9393				N	N
B2	1	CS	prosalpha1	UNKNOWN	SYBR	None	1	0.924203	1.08201	26.9596	26.9369	0.0196128		1.56522	0.0502701			0	TRUE	10994.6	TRUE	3	17	1	79.9393				N	N
B5	3	CS	rpl32	UNKNOWN	SYBR	None				23.7378	23.8367	0.109633							TRUE	7188.27	TRUE	3	15	1	86.7916				N	N
B6	3	CS	rpl32	UNKNOWN	SYBR	None				23.8597	23.8367	0.109633							TRUE	7188.27	TRUE	3	13	1	86.7916				N	N
B7	4	agn	prosalpha1	UNKNOWN	SYBR	None	0.842525	0.590283	1.20255	28.4884	28.6938	0.15667		1.81243	0.226912			0.247209	TRUE	10994.6	TRUE	3	20	1	79.9367				N	N
B8	4	agn	prosalpha1	UNKNOWN	SYBR	None	0.842525	0.590283	1.20255	28.8282	28.6938	0.15667		1.81243	0.226912			0.247209	TRUE	10994.6	TRUE	3	15	1	79.9367				N	N
B11	6	agn	rpl32	UNKNOWN	SYBR	None				25.5837	25.7828	0.150791							TRUE	7188.27	TRUE	3	15	1	86.7874				N	N
B12	6	agn	rpl32	UNKNOWN	SYBR	None				25.9227	25.7828	0.150791							TRUE	7188.27	TRUE	3	15	1	86.7874				N	N
C2	1	CS	prosalpha1	UNKNOWN	SYBR	None	1	0.924203	1.08201	26.9265	26.9369	0.0196128		1.56522	0.0502701			0	TRUE	10994.6	TRUE	3	15	1	79.9393				N	N
C5	3	CS	rpl32	UNKNOWN	SYBR	None				23.9816	23.8367	0.109633							TRUE	7188.27	TRUE	3	13	1	86.7916				N	N
C6	3	CS	rpl32	UNKNOWN	SYBR	None				23.7677	23.8367	0.109633							TRUE	7188.27	TRUE	3	15	1	86.7916				N	N
C7	4	agn	prosalpha1	UNKNOWN	SYBR	None	0.842525	0.590283	1.20255	28.803	28.6938	0.15667		1.81243	0.226912			0.247209	TRUE	10994.6	TRUE	3	18	1	79.9367				N	N
C8	4	agn	prosalpha1	UNKNOWN	SYBR	None	0.842525	0.590283	1.20255	28.6558	28.6938	0.15667		1.81243	0.226912			0.247209	TRUE	10994.6	TRUE	3	19	1	79.9367				N	N
C11	6	agn	rpl32	UNKNOWN	SYBR	None				25.8727	25.7828	0.150791							TRUE	7188.27	TRUE	3	16	1	86.7874				N	N
C12	6	agn	rpl32	UNKNOWN	SYBR	None				25.7523	25.7828	0.150791							TRUE	7188.27	TRUE	3	11	1	86.9364				N	N
D1	1	CS	Cry_1	UNKNOWN	SYBR	None	1	0.904285	1.10585	30.3348	30.3613	0.0859053		4.98961	0.0651444			0	TRUE	9963.15	TRUE	3	13	1	78.4494				N	N
D2	1	CS	Cry_1	UNKNOWN	SYBR	None	1	0.904285	1.10585	30.2587	30.3613	0.0859053		4.98961	0.0651444			0	TRUE	9963.15	TRUE	3	17	1	78.4494				N	N
D3	2	CS	Cry_2	UNKNOWN	SYBR	None	1	0.916841	1.0907	30.3963	30.3222	0.0551854		4.9505	0.0562158			0	TRUE	9571.35	TRUE	3	18	1	83.2114	67.712			N	Y
D4	2	CS	Cry_2	UNKNOWN	SYBR	None	1	0.916841	1.0907	30.321	30.3222	0.0551854		4.9505	0.0562158			0	TRUE	9571.35	TRUE	3	21	1	83.2114				N	N
D5	3	CS	Snp42DE	UNKNOWN	SYBR	None	1	0.833707	1.19946	30.0724	30.2653	0.182111		4.89363	0.11599			0	TRUE	2460.01	TRUE	3	23	1	85.8974				N	N
D6	3	CS	Snp42DE	UNKNOWN	SYBR	None	1	0.833707	1.19946	30.2893	30.2653	0.182111		4.89363	0.11599			0	TRUE	2460.01	TRUE	3	23	1	85.7484	69.0563			N	Y
D7	4	agn	Cry_1	UNKNOWN	SYBR	None	7.80288	5.54896	10.9723	28.9258	28.907	0.0196617		2.0256	0.213264			-2.96401	TRUE	9963.15	TRUE	3	18	1	78.5956				N	N
D8	4	agn	Cry_1	UNKNOWN	SYBR	None	7.80288	5.54896	10.9723	28.9086	28.907	0.0196617		2.0256	0.213264			-2.96401	TRUE	9963.15	TRUE	3	18	1	78.5956				N	N
D9	5	agn	Cry_2	UNKNOWN	SYBR	None	4.66849	3.13773	6.94603	29.3244	29.6089	0.274659		2.72755	0.253401			-2.22296	TRUE	9571.35	TRUE	1	2	1	83.3655				N	N
D10	5	agn	Cry_2	UNKNOWN	SYBR	None	4.66849	3.13773	6.94603	29.7069	29.6089	0.274659		2.72755	0.253401			-2.22296	TRUE	9571.35	TRUE	3	9	1	83.3655				N	N
D11	6	agn	Snp42DE	UNKNOWN	SYBR	None	0.00107328	3.75929e-05	0.0306425	45.1763	41.6388	4.25379		14.7574	2.13753			9.86375	TRUE	2460.01	TRUE	3	37	1	86.0423	69.9482			Y	Y
D12	6	agn	Snp42DE	UNKNOWN	SYBR	None	0.00107328	3.75929e-05	0.0306425	36.4033	41.6388	4.25379		14.7574	2.13753			9.86375	TRUE	2460.01	TRUE	3	28	1	85.5953				Y	N
E1	1	CS	Cry_1	UNKNOWN	SYBR	None	1	0.904285	1.10585	30.4618	30.3613	0.0859053		4.98961	0.0651444			0	TRUE	9963.15	TRUE	3	13	1	78.4494				N	N
E2	1	CS	Cry_1	UNKNOWN	SYBR	None	1	0.904285	1.10585	30.39	30.3613	0.0859053		4.98961	0.0651444			0	TRUE	9963.15	TRUE	3	19	1	78.4494				N	N
E3	2	CS	Cry_2	UNKNOWN	SYBR	None	1	0.916841	1.0907	30.2634	30.3222	0.0551854		4.9505	0.0562158			0	TRUE	9571.35	TRUE	3	17	1	83.2114				N	N
E4	2	CS	Cry_2	UNKNOWN	SYBR	None	1	0.916841	1.0907	30.3082	30.3222	0.0551854		4.9505	0.0562158			0	TRUE	9571.35	TRUE	3	20	1	83.2114				N	N
E5	3	CS	Snp42DE	UNKNOWN	SYBR	None	1	0.833707	1.19946	30.4343	30.2653	0.182111		4.89363	0.11599			0	TRUE	2460.01	TRUE	3	23	1	85.7484				N	N
E7	4	agn	Cry_1	UNKNOWN	SYBR	None	7.80288	5.54896	10.9723	28.8866	28.907	0.0196617		2.0256	0.213264			-2.96401	TRUE	9963.15	TRUE	3	17	1	78.5956				N	N
E9	5	agn	Cry_2	UNKNOWN	SYBR	None	4.66849	3.13773	6.94603	29.459	29.6089	0.274659		2.72755	0.253401			-2.22296	TRUE	9571.35	TRUE	3	19	1	83.3655				N	N
E10	5	agn	Cry_2	UNKNOWN	SYBR	None	4.66849	3.13773	6.94603	29.9455	29.6089	0.274659		2.72755	0.253401			-2.22296	TRUE	9571.35	TRUE	1	2	1	83.2164				N	N
E11	6	agn	Snp42DE	UNKNOWN	SYBR	None	0.00107328	3.75929e-05	0.0306425	39.9463	41.6388	4.25379		14.7574	2.13753			9.86375	TRUE	2460.01	TRUE	3	27	1	85.1482	68.607			Y	Y
E12	6	agn	Snp42DE	UNKNOWN	SYBR	None	0.00107328	3.75929e-05	0.0306425	45.0292	41.6388	4.25379		14.7574	2.13753			9.86375	TRUE	2460.01	TRUE	3	36	1	86.0423	75.1639			Y	Y
F1	1	CS	EF1	UNKNOWN	SYBR	None				26.8828	26.9067	0.0846848							TRUE	7862.34	TRUE	3	15	1	80.5353				N	N
F2	1	CS	EF1	UNKNOWN	SYBR	None				26.7982	26.9067	0.0846848							TRUE	7862.34	TRUE	3	17	1	80.5353				N	N
F5	3	CS	Hsp70Bbb	UNKNOWN	SYBR	None	1	0.908661	1.10052	26.6966	26.6858	0.0632289		1.31409	0.061086			0	TRUE	7673.55	TRUE	3	15	1	85.8974				N	N
F6	3	CS	Hsp70Bbb	UNKNOWN	SYBR	None	1	0.908661	1.10052	26.7429	26.6858	0.0632289		1.31409	0.061086			0	TRUE	7673.55	TRUE	3	17	1	85.8974	68.6092			N	Y
F7	4	agn	EF1	UNKNOWN	SYBR	None				28.0867	28.3461	0.505038							TRUE	7862.34	TRUE	3	15	1	80.6818				Y	N
F11	6	agn	Hsp70Bbb	UNKNOWN	SYBR	None	0.591805	0.420754	0.832393	28.9248	28.9523	0.0241585		2.0709	0.213418			0.756807	TRUE	7673.55	TRUE	3	19	1	85.4462				N	N
F12	6	agn	Hsp70Bbb	UNKNOWN	SYBR	None	0.591805	0.420754	0.832393	28.9623	28.9523	0.0241585		2.0709	0.213418			0.756807	TRUE	7673.55	TRUE	3	19	1	85.4462				N	N
G1	1	CS	EF1	UNKNOWN	SYBR	None				26.987	26.9067	0.0846848							TRUE	7862.34	TRUE	3	17	1	80.5353				N	N
G2	1	CS	EF1	UNKNOWN	SYBR	None				26.9589	26.9067	0.0846848							TRUE	7862.34	TRUE	3	17	1	80.5353				N	N
G5	3	CS	Hsp70Bbb	UNKNOWN	SYBR	None	1	0.908661	1.10052	26.6179	26.6858	0.0632289		1.31409	0.061086			0	TRUE	7673.55	TRUE	3	16	1	85.8974				N	N
G7	4	agn	EF1	UNKNOWN	SYBR	None				28.0235	28.3461	0.505038							TRUE	7862.34	TRUE	3	17	1	80.6818				Y	N
G8	4	agn	EF1	UNKNOWN	SYBR	None				28.9282	28.3461	0.505038							TRUE	7862.34	TRUE	3	19	1	80.6818				Y	N
G11	6	agn	Hsp70Bbb	UNKNOWN	SYBR	None	0.591805	0.420754	0.832393	28.9699	28.9523	0.0241585		2.0709	0.213418			0.756807	TRUE	7673.55	TRUE	3	17	1	85.5953				N	N
Analysis Type	Singleplex
Endogenous Control	EF1, rpl32
RQ Min/Max Confidence Level	95.0
Reference Sample	CS

## Sheet: Raw Data
Block Type	96well
Chemistry	SYBR_GREEN
Experiment File Name	C:\Applied Biosystems\StepOne Software v2.3\experiments\30-05-24_CS_agn_different_primers_2024_2.eds
Experiment Run End Time	2008-04-03 09:50:06 AM MSD
Instrument Type	steponeplus
Passive Reference
Well	Zone	Cycle	BLUE	GREEN	YELLOW	RED
A1	1	1	-1777	-1031.1	-1091.9	-842.301
A2	1	1	-1550.5	-1158.9	-1277.9	-1051.5
A3	2	1	-2792.6	-1731	-1722.7	-1333.3
A4	2	1	-4192.1	-2678.6	-2660.1	-2123.2
A5	3	1	-806.102	-531.898	-687.5	-448.301
A6	3	1	-1109.5	-573.699	-717.898	-623.398
A7	4	1	-1864.5	-1178.7	-1240.5	-1043.7
A8	4	1	-960.5	-491.801	-518.301	-307.898
A9	5	1	-2686.1	-1670.9	-1663.8	-1212.8
A10	5	1	-3113.5	-1951.2	-1954.6	-1500.3
A11	6	1	-2820.6	-1769	-1813.9	-1434.1
A12	6	1	-2071.3	-1057.5	-974.199	-682.602
B1	1	1	-1701.1	-992	-1041.3	-778.301
B2	1	1	-4485.7	-2906.6	-3068.1	-2599.9
B3	2	1	-3242.5	-1940.2	-1931.8	-1545.8
B4	2	1	-2960.5	-1944.4	-1931.1	-1448.3
B5	3	1	-1417	-794.102	-957.301	-797.699
B6	3	1	-1747.1	-1225.3	-1324.5	-1091.1
B7	4	1	-820.5	-236	-347.301	-279.801
B8	4	1	-1822.5	-1059.1	-1009.4	-605.699
B9	5	1	-3283.6	-1805.8	-1764	-1490.7
B10	5	1	-2056.1	-1273.1	-1223.1	-786.699
B11	6	1	-1076.1	-614.398	-730.699	-551
B12	6	1	-2489.3	-1259.2	-1201	-1187.2
C1	1	1	-2298.5	-1367.5	-1388.4	-1090.1
C2	1	1	-3089.3	-1899.1	-1922	-1629.6
C3	2	1	-3236.1	-1239.8	-1207.8	-1221.8
C4	2	1	-1939.7	-1277.3	-1273.3	-928.398
C5	3	1	-608	1131.7	1501.1	736.699
C6	3	1	-855.898	-338.699	-496.398	-425
C7	4	1	-1693.6	-442.5	-375.301	-306.199
C8	4	1	-1584.7	104.102	423.301	-80.8008
C9	5	1	-2889.1	-1746.3	-1665	-1281.2
C10	5	1	-1555.1	-872.898	-752.199	-288.602
C11	6	1	-2489.3	-1556.7	-1578.2	-1284.1
C12	6	1	-3068.1	-1767.3	-1907.9	-1680.5
D1	1	1	-1705.4	-783.102	-570.398	-109.602
D2	1	1	-1908.4	-1192.7	-1173.5	-775.5
D3	2	1	-2146.8	-1132.7	-1191.9	-1104.8
D4	2	1	-1918.3	-660.398	-680.5	-794.699
D5	3	1	-2793.2	-1494.6	-1472.2	-1257.8
D6	3	1	-1629	-409.199	-131.102	-324.102
D7	4	1	1139	2038.7	2316.8	2021.5
D8	4	1	-2052	-1361.8	-1368.3	-996.699
D9	5	1	-3344.6	-2013.5	-2044.7	-1713.8
D10	5	1	-2707.2	-1476.5	-1529	-1311.3
D11	6	1	-1866.9	-673.199	-792.102	-763
D12	6	1	-3681.8	-2365.5	-2397.2	-1972.7
E1	1	1	-1421.8	-558.199	-405.801	-166.102
E2	1	1	-1975.6	-1289.8	-1330.1	-973.898
E3	2	1	-2542.4	-1644	-1696.1	-1286.4
E4	2	1	-1050	-419.898	-625.398	-1006.4
E5	3	1	-2758	-847.199	-776.102	-1021.4
E6	3	1	-610.801	735.5	1146.7	1103.5
E7	4	1	-989.699	-360.898	-206.699	0.800781
E8	4	1	-3558.6	-1973	-1830.6	-1746.3
E9	5	1	-2313.2	-1209.1	-1263.1	-1088.8
E10	5	1	-3455.5	-2114.1	-2144.5	-1810.1
E11	6	1	-1358.9	-337.602	-244.102	-64.8984
E12	6	1	-3876.1	-2494.5	-2518.5	-2101.1
F1	1	1	-2648.1	-1674.1	-1667.8	-1225.9
F2	1	1	-2777	-1713.6	-1726.9	-1359
F3	2	1	-2926.9	-1769.8	-1761.2	-1466.5
F4	2	1	-1247.7	794.5	1123.8	263.5
F5	3	1	-2365.8	-1302.2	-1189.8	-814
F6	3	1	-2810.4	-1112.9	-917.699	-853.102
F7	4	1	-4383.7	-2765.4	-2777.4	-2304.7
F8	4	1	-1670	-491.398	-497.602	-411.102
F9	5	1	-2968.3	-1435.9	-1342.7	-1166.4
F10	5	1	-3463.1	-2109.9	-2143.7	-1749.8
F11	6	1	-4597.2	-2968.8	-3044.5	-2608.1
F12	6	1	-3648.4	-2313.9	-2361	-1940.9
G1	1	1	-3488.8	-2201.9	-2188.4	-1718
G2	1	1	-3105.5	-2048.7	-2080.4	-1627.6
G3	2	1	-3941.5	-2489.8	-2456.4	-1985.3
G4	2	1	-2893.8	-1708	-1650.9	-1286.4
G5	3	1	-2812.1	-1375.3	-1249.4	-1112.2
G6	3	1	-4582.3	-2865	-3151.4	-2956.1
G7	4	1	-3467.3	-1944	-1868.2	-1589.5
G8	4	1	-4389.5	-2706.3	-2706.9	-2336.4
G9	5	1	-2940.4	-1709.2	-1627	-1211.6
G10	5	1	-4230.4	-2645.7	-2688.7	-2281.2
G11	6	1	-4893.9	-3124.5	-3237.6	-2840.6
G12	6	1	-4228.2	-2708.3	-2836.2	-2529.6
H1	1	1	-2182.1	-1043.3	-1003.4	-767.699
H2	1	1	-3235.1	-1927.5	-1944.2	-1507.9
H3	2	1	-2358	-1411.3	-1446.2	-1067.5
H4	2	1	-2578	-1556.4	-1572.4	-1214.1
H5	3	1	-1143.7	193.602	779.102	1061.6
H6	3	1	-2634.9	-1455.7	-1648.7	-1436.6
H7	4	1	-2394.1	-1173.5	-1196.4	-1026.7
H8	4	1	-3148.2	-1658.5	-1628.7	-1334.3
H9	5	1	-4214	-2670.7	-2751.1	-2338
H10	5	1	-3517.8	-2184.9	-2146.2	-1702.8
H11	6	1	-4654.3	-2917.8	-2959	-2569.1
H12	6	1	-4493.4	-2892.1	-2981.9	-2638.7
A1	1	2	-1611	-928.102	-983.898	-739.301
A2	1	2	-1313.5	-995.898	-1152.9	-897.5
A3	2	2	-2744.6	-1700	-1675.7	-1267.3
A4	2	2	-4148.1	-2636.6	-2598.1	-2071.2
A5	3	2	-582.102	-378.898	-515.5	-329.301
A6	3	2	-878.5	-416.699	-570.898	-480.398
A7	4	2	-1680.5	-1037.7	-1095.5	-900.699
A8	4	2	-766.5	-390.801	-383.301	-173.898
A9	5	2	-2551.1	-1595.9	-1568.8	-1131.8
A10	5	2	-3086.5	-1936.2	-1915.6	-1493.3
A11	6	2	-2813.6	-1797	-1809.9	-1449.1
A12	6	2	-2079.3	-1058.5	-989.199	-658.602
B1	1	2	-1577.1	-903	-951.301	-717.301
B2	1	2	-4612.7	-2996.6	-3114.1	-2665.9
B3	2	2	-3325.5	-1976.2	-1959.8	-1581.8
B4	2	2	-3040.5	-1956.4	-1929.1	-1432.3
B5	3	2	-1510	-870.102	-995.301	-821.699
B6	3	2	-1853.1	-1275.3	-1389.5	-1136.1
B7	4	2	-958.5	-323	-436.301	-349.801
B8	4	2	-1925.5	-1120.1	-1027.4	-638.699
B9	5	2	-3315.6	-1827.8	-1772	-1513.7
B10	5	2	-2158.1	-1338.1	-1272.1	-814.699
B11	6	2	-1252.1	-725.398	-800.699	-596
B12	6	2	-2512.3	-1266.2	-1260	-1228.2
C1	1	2	-2351.5	-1391.5	-1395.4	-1125.1
C2	1	2	-3143.3	-1908.1	-1945	-1603.6
C3	2	2	-3332.1	-1314.8	-1269.8	-1247.8
C4	2	2	-1995.7	-1301.3	-1302.3	-973.398
C5	3	2	-628	1221.7	1597.1	809.699
C6	3	2	-997.898	-434.699	-536.398	-495
C7	4	2	-1748.6	-471.5	-380.301	-304.199
C8	4	2	-1622.7	14.1016	316.301	-123.801
C9	5	2	-2942.1	-1743.3	-1668	-1277.2
C10	5	2	-1657.1	-932.898	-785.199	-355.602
C11	6	2	-2414.3	-1508.7	-1555.2	-1224.1
C12	6	2	-2957.1	-1725.3	-1796.9	-1637.5
D1	1	2	-1700.4	-802.102	-579.398	-121.602
D2	1	2	-1950.4	-1208.7	-1191.5	-750.5
D3	2	2	-2319.8	-1283.7	-1302.9	-1230.8
D4	2	2	-1992.3	-731.398	-671.5	-787.699
D5	3	2	-2833.2	-1518.6	-1468.2	-1264.8
D6	3	2	-1698	-482.199	-234.102	-375.102
D7	4	2	1259	2118.7	2448.8	2163.5
D8	4	2	-2074	-1336.8	-1311.3	-960.699
D9	5	2	-3399.6	-2059.5	-2081.7	-1718.8
D10	5	2	-2846.2	-1592.5	-1611	-1380.3
D11	6	2	-1902.9	-729.199	-843.102	-814
D12	6	2	-3720.8	-2418.5	-2394.2	-1997.7
E1	1	2	-1366.8	-555.199	-400.801	-149.102
E2	1	2	-2091.6	-1355.8	-1397.1	-1022.9
E3	2	2	-2685.4	-1722	-1779.1	-1346.4
E4	2	2	-1083	-438.898	-647.398	-992.398
E5	3	2	-2743	-816.199	-730.102	-997.398
E6	3	2	-664.801	669.5	1067.7	1028.5
E7	4	2	-1106.7	-384.898	-264.699	-61.1992
E8	4	2	-3886.6	-2252	-2204.6	-1998.3
E9	5	2	-2271.2	-1102.1	-1150.1	-1004.8
E10	5	2	-3589.5	-2169.1	-2182.5	-1840.1
E11	6	2	-1230.9	-258.602	-141.102	25.1016
E12	6	2	-3966.1	-2534.5	-2568.5	-2175.1
F1	1	2	-2679.1	-1673.1	-1666.8	-1259.9
F2	1	2	-2840	-1765.6	-1787.9	-1419
F3	2	2	-3087.9	-1881.8	-1841.2	-1563.5
F4	2	2	-1441.7	590.5	892.801	85.5
F5	3	2	-2497.8	-1396.2	-1288.8	-859
F6	3	2	-2863.4	-1157.9	-964.699	-885.102
F7	4	2	-4669.7	-2983.4	-2956.4	-2458.7
F8	4	2	-1723	-534.398	-545.602	-455.102
F9	5	2	-2949.3	-1444.9	-1331.7	-1152.4
F10	5	2	-3515.1	-2165.9	-2148.7	-1776.8
F11	6	2	-4673.2	-2976.8	-3063.5	-2618.1
F12	6	2	-3709.4	-2393.9	-2410	-2001.9
G1	1	2	-3539.8	-2218.9	-2193.4	-1742
G2	1	2	-3244.5	-2123.7	-2135.4	-1689.6
G3	2	2	-4027.5	-2532.8	-2476.4	-1996.3
G4	2	2	-2978.8	-1760	-1670.9	-1320.4
G5	3	2	-2959.1	-1432.3	-1347.4	-1153.2
G6	3	2	-4509.3	-2809	-3120.4	-2933.1
G7	4	2	-3336.3	-1845	-1796.2	-1539.5
G8	4	2	-4435.5	-2715.3	-2750.9	-2355.4
G9	5	2	-2995.4	-1760.2	-1682	-1221.6
G10	5	2	-4253.4	-2646.7	-2680.7	-2248.2
G11	6	2	-4958.9	-3159.5	-3259.6	-2830.6
G12	6	2	-4273.2	-2743.3	-2865.2	-2563.6
H1	1	2	-2223.1	-1119.3	-1087.4	-831.699
H2	1	2	-3276.1	-1997.5	-1981.2	-1568.9
H3	2	2	-2372	-1441.3	-1453.2	-1101.5
H4	2	2	-2586	-1592.4	-1586.4	-1214.1
H5	3	2	-1190.7	74.6016	627.102	927.602
H6	3	2	-2621.9	-1445.7	-1647.7	-1414.6
H7	4	2	-2348.1	-1170.5	-1184.4	-1047.7
H8	4	2	-3154.2	-1673.5	-1631.7	-1338.3
H9	5	2	-4218	-2680.7	-2752.1	-2325
H10	5	2	-3521.8	-2179.9	-2175.2	-1739.8
H11	6	2	-4655.3	-2955.8	-2978	-2552.1
H12	6	2	-4436.4	-2831.1	-2930.9	-2605.7
A1	1	3	-1478	-840.102	-889.898	-687.301
A2	1	3	-1217.5	-965.898	-1077.9	-842.5
A3	2	3	-2698.6	-1692	-1621.7	-1212.3
A4	2	3	-4084.1	-2605.6	-2551.1	-2021.2
A5	3	3	-453.102	-321.898	-488.5	-273.301
A6	3	3	-712.5	-322.699	-448.898	-405.398
A7	4	3	-1548.5	-971.699	-1025.5	-872.699
A8	4	3	-651.5	-287.801	-330.301	-125.898
A9	5	3	-2464.1	-1559.9	-1484.8	-1103.8
A10	5	3	-3086.5	-1957.2	-1898.6	-1490.3
A11	6	3	-2859.6	-1795	-1806.9	-1426.1
A12	6	3	-2101.3	-1077.5	-1013.2	-676.602
B1	1	3	-1486.1	-840	-904.301	-665.301
B2	1	3	-4657.7	-2994.6	-3125.1	-2708.9
B3	2	3	-3312.5	-1974.2	-1937.8	-1571.8
B4	2	3	-3043.5	-1952.4	-1930.1	-1426.3
B5	3	3	-1540	-884.102	-1012.3	-861.699
B6	3	3	-1841.1	-1266.3	-1380.5	-1117.1
B7	4	3	-976.5	-333	-445.301	-344.801
B8	4	3	-1930.5	-1137.1	-1037.4	-656.699
B9	5	3	-3354.6	-1857.8	-1788	-1540.7
B10	5	3	-2169.1	-1341.1	-1278.1	-831.699
B11	6	3	-1286.1	-745.398	-835.699	-628
B12	6	3	-2499.3	-1286.2	-1260	-1242.2
C1	1	3	-2336.5	-1371.5	-1386.4	-1123.1
C2	1	3	-3136.3	-1893.1	-1933	-1595.6
C3	2	3	-3353.1	-1342.8	-1284.8	-1275.8
C4	2	3	-2040.7	-1340.3	-1332.3	-992.398
C5	3	3	-600	1325.7	1734.1	886.699
C6	3	3	-1019.9	-464.699	-556.398	-503
C7	4	3	-1836.6	-531.5	-453.301	-343.199
C8	4	3	-1519.7	45.1016	358.301	-73.8008
C9	5	3	-2987.1	-1784.3	-1665	-1292.2
C10	5	3	-1692.1	-956.898	-800.199	-355.602
C11	6	3	-2415.3	-1511.7	-1548.2	-1230.1
C12	6	3	-2745.1	-1576.3	-1656.9	-1504.5
D1	1	3	-1666.4	-801.102	-540.398	-143.602
D2	1	3	-1916.4	-1195.7	-1156.5	-749.5
D3	2	3	-2343.8	-1266.7	-1304.9	-1211.8
D4	2	3	-2024.3	-754.398	-741.5	-819.699
D5	3	3	-2852.2	-1488.6	-1444.2	-1260.8
D6	3	3	-1729	-528.199	-295.102	-421.102
D7	4	3	1400	2226.7	2561.8	2281.5
D8	4	3	-2026	-1302.8	-1280.3	-947.699
D9	5	3	-3428.6	-2062.5	-2078.7	-1733.8
D10	5	3	-2881.2	-1618.5	-1647	-1390.3
D11	6	3	-1921.9	-754.199	-856.102	-832
D12	6	3	-3744.8	-2423.5	-2435.2	-2006.7
E1	1	3	-1273.8	-496.199	-324.801	-114.102
E2	1	3	-2115.6	-1376.8	-1393.1	-1019.9
E3	2	3	-2724.4	-1767	-1790.1	-1360.4
E4	2	3	-1041	-430.898	-628.398	-965.398
E5	3	3	-2758	-810.199	-716.102	-1001.4
E6	3	3	-677.801	609.5	1044.7	1041.5
E7	4	3	-1102.7	-407.898	-249.699	-45.1992
E8	4	3	-4055.6	-2413	-2359.6	-2122.3
E9	5	3	-2236.2	-1064.1	-1093.1	-965.801
E10	5	3	-3623.5	-2202.1	-2222.5	-1862.1
E11	6	3	-1157.9	-198.602	-53.1016	95.1016
E12	6	3	-3826.1	-2455.5	-2476.5	-2065.1
F1	1	3	-2658.1	-1639.1	-1647.8	-1230.9
F2	1	3	-2855	-1781.6	-1769.9	-1396
F3	2	3	-3119.9	-1904.8	-1858.2	-1580.5
F4	2	3	-1513.7	480.5	775.801	56.5
F5	3	3	-2531.8	-1430.2	-1277.8	-903
F6	3	3	-2858.4	-1124.9	-917.699	-862.102
F7	4	3	-4449.7	-2786.4	-2770.4	-2309.7
F8	4	3	-1716	-537.398	-569.602	-466.102
F9	5	3	-2917.3	-1457.9	-1310.7	-1129.4
F10	5	3	-3537.1	-2142.9	-2155.7	-1792.8
F11	6	3	-4692.2	-3004.8	-3102.5	-2654.1
F12	6	3	-3750.4	-2444.9	-2452	-2056.9
G1	1	3	-3542.8	-2224.9	-2200.4	-1737
G2	1	3	-3301.5	-2144.7	-2147.4	-1707.6
G3	2	3	-4048.5	-2554.8	-2480.4	-2001.3
G4	2	3	-2982.8	-1774	-1661.9	-1342.4
G5	3	3	-2977.1	-1438.3	-1346.4	-1180.2
G6	3	3	-4494.3	-2777	-3089.4	-2928.1
G7	4	3	-3299.3	-1787	-1723.2	-1490.5
G8	4	3	-4471.5	-2738.3	-2743.9	-2385.4
G9	5	3	-3037.4	-1783.2	-1697	-1255.6
G10	5	3	-4240.4	-2643.7	-2666.7	-2249.2
G11	6	3	-4990.9	-3214.5	-3293.6	-2894.6
G12	6	3	-4305.2	-2735.3	-2880.2	-2602.6
H1	1	3	-2220.1	-1108.3	-1037.4	-852.699
H2	1	3	-3315.1	-2003.5	-1980.2	-1563.9
H3	2	3	-2336	-1426.3	-1446.2	-1075.5
H4	2	3	-2623	-1615.4	-1617.4	-1247.1
H5	3	3	-1224.7	55.6016	582.102	892.602
H6	3	3	-2618.9	-1454.7	-1646.7	-1404.6
H7	4	3	-2327.1	-1172.5	-1211.4	-1074.7
H8	4	3	-3174.2	-1730.5	-1649.7	-1365.3
H9	5	3	-4200	-2660.7	-2738.1	-2313
H10	5	3	-3535.8	-2192.9	-2196.2	-1759.8
H11	6	3	-4678.3	-2966.8	-2982	-2592.1
H12	6	3	-4118.4	-2602.1	-2648.9	-2384.7
A1	1	4	-1398	-798.102	-843.898	-643.301
A2	1	4	-1121.5	-880.898	-1042.9	-807.5
A3	2	4	-2695.6	-1658	-1616.7	-1218.3
A4	2	4	-4066.1	-2597.6	-2549.1	-2015.2
A5	3	4	-387.102	-297.898	-403.5	-234.301
A6	3	4	-645.5	-291.699	-416.898	-349.398
A7	4	4	-1505.5	-941.699	-992.5	-869.699
A8	4	4	-582.5	-267.801	-289.301	-91.8984
A9	5	4	-2429.1	-1521.9	-1465.8	-1029.8
A10	5	4	-3091.5	-1946.2	-1926.6	-1480.3
A11	6	4	-2835.6	-1810	-1825.9	-1449.1
A12	6	4	-2118.3	-1074.5	-996.199	-686.602
B1	1	4	-1471.1	-824	-874.301	-676.301
B2	1	4	-4669.7	-3022.6	-3100.1	-2689.9
B3	2	4	-3327.5	-2019.2	-1973.8	-1578.8
B4	2	4	-3050.5	-1961.4	-1896.1	-1427.3
B5	3	4	-1522	-881.102	-989.301	-842.699
B6	3	4	-1870.1	-1285.3	-1395.5	-1117.1
B7	4	4	-986.5	-352	-437.301	-356.801
B8	4	4	-1945.5	-1151.1	-1034.4	-649.699
B9	5	4	-3330.6	-1832.8	-1790	-1534.7
B10	5	4	-2151.1	-1308.1	-1270.1	-824.699
B11	6	4	-1343.1	-790.398	-852.699	-651
B12	6	4	-2484.3	-1287.2	-1280	-1244.2
C1	1	4	-2324.5	-1338.5	-1382.4	-1088.1
C2	1	4	-3107.3	-1907.1	-1905	-1556.6
C3	2	4	-3369.1	-1356.8	-1277.8	-1264.8
C4	2	4	-2064.7	-1329.3	-1325.3	-997.398
C5	3	4	-543	1397.7	1816.1	952.699
C6	3	4	-1062.9	-477.699	-571.398	-524
C7	4	4	-1920.6	-603.5	-494.301	-393.199
C8	4	4	-1441.7	156.102	467.301	26.1992
C9	5	4	-3022.1	-1818.3	-1690	-1306.2
C10	5	4	-1693.1	-940.898	-784.199	-361.602
C11	6	4	-2389.3	-1493.7	-1528.2	-1229.1
C12	6	4	-2601.1	-1475.3	-1555.9	-1426.5
D1	1	4	-1615.4	-757.102	-522.398	-91.6016
D2	1	4	-1925.4	-1176.7	-1115.5	-714.5
D3	2	4	-2369.8	-1280.7	-1272.9	-1199.8
D4	2	4	-2057.3	-769.398	-748.5	-821.699
D5	3	4	-2886.2	-1538.6	-1469.2	-1270.8
D6	3	4	-1727	-539.199	-308.102	-425.102
D7	4	4	1466	2230.7	2591.8	2304.5
D8	4	4	-2034	-1310.8	-1260.3	-946.699
D9	5	4	-3414.6	-2052.5	-2077.7	-1723.8
D10	5	4	-2940.2	-1662.5	-1674	-1420.3
D11	6	4	-1921.9	-752.199	-841.102	-791
D12	6	4	-3740.8	-2414.5	-2413.2	-2002.7
E1	1	4	-1162.8	-432.199	-253.801	-11.1016
E2	1	4	-2155.6	-1367.8	-1388.1	-1023.9
E3	2	4	-2754.4	-1760	-1791.1	-1372.4
E4	2	4	-1002	-405.898	-611.398	-975.398
E5	3	4	-2760	-849.199	-735.102	-980.398
E6	3	4	-617.801	633.5	1073.7	1052.5
E7	4	4	-1110.7	-421.898	-257.699	-49.1992
E8	4	4	-4121.6	-2481	-2425.6	-2173.3
E9	5	4	-2148.2	-1017.1	-1030.1	-913.801
E10	5	4	-3591.5	-2172.1	-2178.5	-1824.1
E11	6	4	-1094.9	-154.602	-0.101562	141.102
E12	6	4	-3792.1	-2431.5	-2456.5	-2048.1
F1	1	4	-2634.1	-1650.1	-1637.8	-1227.9
F2	1	4	-2869	-1769.6	-1766.9	-1387
F3	2	4	-3153.9	-1895.8	-1879.2	-1605.5
F4	2	4	-1522.7	439.5	746.801	31.5
F5	3	4	-2535.8	-1415.2	-1303.8	-914
F6	3	4	-2807.4	-1099.9	-886.699	-824.102
F7	4	4	-4142.7	-2611.4	-2562.4	-2102.7
F8	4	4	-1728	-581.398	-557.602	-471.102
F9	5	4	-2919.3	-1434.9	-1277.7	-1113.4
F10	5	4	-3521.1	-2152.9	-2156.7	-1785.8
F11	6	4	-4700.2	-3011.8	-3120.5	-2662.1
F12	6	4	-3848.4	-2477.9	-2519	-2107.9
G1	1	4	-3530.8	-2179.9	-2175.4	-1711
G2	1	4	-3328.5	-2164.7	-2164.4	-1747.6
G3	2	4	-4060.5	-2533.8	-2490.4	-1995.3
G4	2	4	-3003.8	-1752	-1679.9	-1305.4
G5	3	4	-2983.1	-1463.3	-1341.4	-1173.2
G6	3	4	-4468.3	-2777	-3090.4	-2926.1
G7	4	4	-3254.3	-1758	-1686.2	-1419.5
G8	4	4	-4488.5	-2760.3	-2750.9	-2361.4
G9	5	4	-3052.4	-1795.2	-1710	-1268.6
G10	5	4	-4238.4	-2636.7	-2651.7	-2250.2
G11	6	4	-5030.9	-3241.5	-3309.6	-2911.6
G12	6	4	-4246.2	-2724.3	-2848.2	-2539.6
H1	1	4	-2188.1	-1115.3	-1052.4	-811.699
H2	1	4	-3321.1	-1998.5	-2002.2	-1580.9
H3	2	4	-2357	-1429.3	-1435.2	-1072.5
H4	2	4	-2613	-1605.4	-1597.4	-1256.1
H5	3	4	-1269.7	-1.39844	508.102	779.602
H6	3	4	-2618.9	-1434.7	-1598.7	-1403.6
H7	4	4	-2324.1	-1164.5	-1210.4	-1081.7
H8	4	4	-3188.2	-1723.5	-1640.7	-1376.3
H9	5	4	-4197	-2656.7	-2731.1	-2299
H10	5	4	-3504.8	-2181.9	-2181.2	-1733.8
H11	6	4	-4726.3	-2982.8	-2990	-2606.1
H12	6	4	-3869.4	-2449.1	-2489.9	-2225.7
A1	1	5	-1375	-791.102	-801.898	-607.301
A2	1	5	-1062.5	-881.898	-998.898	-798.5
A3	2	5	-2683.6	-1643	-1596.7	-1227.3
A4	2	5	-4050.1	-2581.6	-2518.1	-2007.2
A5	3	5	-361.102	-272.898	-403.5	-229.301
A6	3	5	-579.5	-257.699	-384.898	-338.398
A7	4	5	-1492.5	-914.699	-979.5	-825.699
A8	4	5	-550.5	-266.801	-251.301	-81.8984
A9	5	5	-2414.1	-1506.9	-1444.8	-1018.8
A10	5	5	-3077.5	-1916.2	-1900.6	-1486.3
A11	6	5	-2828.6	-1786	-1801.9	-1448.1
A12	6	5	-2098.3	-1113.5	-1009.2	-710.602
B1	1	5	-1420.1	-764	-823.301	-634.301
B2	1	5	-4667.7	-3034.6	-3107.1	-2699.9
B3	2	5	-3335.5	-1991.2	-1956.8	-1589.8
B4	2	5	-3058.5	-1951.4	-1896.1	-1433.3
B5	3	5	-1520	-877.102	-998.301	-843.699
B6	3	5	-1903.1	-1288.3	-1382.5	-1135.1
B7	4	5	-980.5	-358	-445.301	-356.801
B8	4	5	-1923.5	-1124.1	-1012.4	-638.699
B9	5	5	-3355.6	-1850.8	-1794	-1523.7
B10	5	5	-2144.1	-1333.1	-1230.1	-823.699
B11	6	5	-1366.1	-811.398	-856.699	-662
B12	6	5	-2481.3	-1283.2	-1271	-1250.2
C1	1	5	-2327.5	-1364.5	-1373.4	-1098.1
C2	1	5	-3118.3	-1914.1	-1883	-1573.6
C3	2	5	-3365.1	-1359.8	-1275.8	-1267.8
C4	2	5	-2074.7	-1315.3	-1321.3	-965.398
C5	3	5	-520	1399.7	1888.1	978.699
C6	3	5	-1068.9	-492.699	-553.398	-531
C7	4	5	-1923.6	-604.5	-498.301	-414.199
C8	4	5	-1405.7	156.102	446.301	7.19922
C9	5	5	-3070.1	-1821.3	-1693	-1320.2
C10	5	5	-1702.1	-952.898	-787.199	-369.602
C11	6	5	-2441.3	-1504.7	-1537.2	-1252.1
C12	6	5	-2556.1	-1413.3	-1509.9	-1382.5
D1	1	5	-1584.4	-759.102	-490.398	-83.6016
D2	1	5	-1904.4	-1169.7	-1097.5	-720.5
D3	2	5	-2374.8	-1276.7	-1276.9	-1228.8
D4	2	5	-2052.3	-763.398	-752.5	-818.699
D5	3	5	-2873.2	-1528.6	-1464.2	-1256.8
D6	3	5	-1732	-559.199	-309.102	-425.102
D7	4	5	1499	2263.7	2619.8	2356.5
D8	4	5	-2019	-1309.8	-1250.3	-920.699
D9	5	5	-3314.6	-1972.5	-1970.7	-1683.8
D10	5	5	-2884.2	-1636.5	-1622	-1400.3
D11	6	5	-1951.9	-748.199	-850.102	-838
D12	6	5	-3726.8	-2405.5	-2393.2	-2003.7
E1	1	5	-1133.8	-378.199	-217.801	4.89844
E2	1	5	-2155.6	-1397.8	-1392.1	-1018.9
E3	2	5	-2757.4	-1791	-1803.1	-1389.4
E4	2	5	-1060	-408.898	-601.398	-970.398
E5	3	5	-2719	-809.199	-678.102	-960.398
E6	3	5	-606.801	641.5	1055.7	1074.5
E7	4	5	-1127.7	-404.898	-231.699	-67.1992
E8	4	5	-4134.6	-2462	-2436.6	-2190.3
E9	5	5	-2124.2	-974.102	-956.102	-863.801
E10	5	5	-3512.5	-2152.1	-2132.5	-1794.1
E11	6	5	-1034.9	-103.602	55.8984	172.102
E12	6	5	-3749.1	-2382.5	-2396.5	-2017.1
F1	1	5	-2648.1	-1645.1	-1636.8	-1228.9
F2	1	5	-2894	-1783.6	-1761.9	-1404
F3	2	5	-3188.9	-1930.8	-1913.2	-1611.5
F4	2	5	-1571.7	387.5	701.801	-9.5
F5	3	5	-2565.8	-1450.2	-1309.8	-931
F6	3	5	-2786.4	-1071.9	-865.699	-807.102
F7	4	5	-3971.7	-2495.4	-2442.4	-2022.7
F8	4	5	-1732	-585.398	-573.602	-443.102
F9	5	5	-2909.3	-1428.9	-1236.7	-1087.4
F10	5	5	-3493.1	-2156.9	-2136.7	-1781.8
F11	6	5	-4734.2	-3027.8	-3094.5	-2660.1
F12	6	5	-3863.4	-2487.9	-2502	-2140.9
G1	1	5	-3504.8	-2209.9	-2143.4	-1709
G2	1	5	-3349.5	-2185.7	-2176.4	-1728.6
G3	2	5	-4046.5	-2543.8	-2488.4	-2016.3
G4	2	5	-3008.8	-1789	-1693.9	-1332.4
G5	3	5	-2986.1	-1460.3	-1312.4	-1157.2
G6	3	5	-4422.3	-2769	-3069.4	-2891.1
G7	4	5	-3166.3	-1707	-1605.2	-1387.5
G8	4	5	-4497.5	-2777.3	-2741.9	-2393.4
G9	5	5	-3014.4	-1806.2	-1703	-1297.6
G10	5	5	-4215.4	-2635.7	-2611.7	-2239.2
G11	6	5	-5070.9	-3244.5	-3321.6	-2923.6
G12	6	5	-4100.2	-2650.3	-2760.2	-2474.6
H1	1	5	-2165.1	-1075.3	-1029.4	-794.699
H2	1	5	-3334.1	-2004.5	-1989.2	-1568.9
H3	2	5	-2343	-1432.3	-1450.2	-1079.5
H4	2	5	-2626	-1617.4	-1597.4	-1250.1
H5	3	5	-1300.7	-46.3984	461.102	741.602
H6	3	5	-2597.9	-1447.7	-1597.7	-1409.6
H7	4	5	-2289.1	-1166.5	-1180.4	-1053.7
H8	4	5	-3185.2	-1707.5	-1661.7	-1369.3
H9	5	5	-4187	-2636.7	-2698.1	-2299
H10	5	5	-3517.8	-2160.9	-2136.2	-1722.8
H11	6	5	-4684.3	-2981.8	-2993	-2612.1
H12	6	5	-3803.4	-2388.1	-2420.9	-2171.7
A1	1	6	-1350	-757.102	-774.898	-596.301
A2	1	6	-1050.5	-858.898	-988.898	-780.5
A3	2	6	-2667.6	-1647	-1596.7	-1216.3
A4	2	6	-4054.1	-2607.6	-2517.1	-2012.2
A5	3	6	-333.102	-231.898	-369.5	-221.301
A6	3	6	-565.5	-222.699	-358.898	-299.398
A7	4	6	-1466.5	-924.699	-961.5	-848.699
A8	4	6	-538.5	-236.801	-230.301	-87.8984
A9	5	6	-2411.1	-1516.9	-1428.8	-1056.8
A10	5	6	-3066.5	-1933.2	-1899.6	-1498.3
A11	6	6	-2843.6	-1816	-1806.9	-1443.1
A12	6	6	-2091.3	-1077.5	-1005.2	-726.602
B1	1	6	-1366.1	-748	-821.301	-613.301
B2	1	6	-4672.7	-3015.6	-3082.1	-2702.9
B3	2	6	-3331.5	-1987.2	-1958.8	-1572.8
B4	2	6	-3067.5	-1959.4	-1879.1	-1431.3
B5	3	6	-1514	-878.102	-977.301	-814.699
B6	3	6	-1882.1	-1282.3	-1376.5	-1107.1
B7	4	6	-987.5	-380	-449.301	-369.801
B8	4	6	-1898.5	-1117.1	-997.398	-644.699
B9	5	6	-3337.6	-1843.8	-1764	-1537.7
B10	5	6	-2135.1	-1310.1	-1209.1	-796.699
B11	6	6	-1371.1	-786.398	-853.699	-641
B12	6	6	-2433.3	-1259.2	-1276	-1251.2
C1	1	6	-2296.5	-1356.5	-1376.4	-1113.1
C2	1	6	-3135.3	-1886.1	-1868	-1554.6
C3	2	6	-3359.1	-1329.8	-1272.8	-1273.8
C4	2	6	-2081.7	-1331.3	-1308.3	-984.398
C5	3	6	-516	1416.7	1863.1	960.699
C6	3	6	-1100.9	-518.699	-568.398	-542
C7	4	6	-1961.6	-661.5	-536.301	-438.199
C8	4	6	-1413.7	128.102	390.301	-18.8008
C9	5	6	-3064.1	-1820.3	-1683	-1350.2
C10	5	6	-1695.1	-962.898	-807.199	-351.602
C11	6	6	-2411.3	-1530.7	-1513.2	-1228.1
C12	6	6	-2488.1	-1404.3	-1470.9	-1345.5
D1	1	6	-1562.4	-705.102	-457.398	-71.6016
D2	1	6	-1895.4	-1150.7	-1083.5	-701.5
D3	2	6	-2348.8	-1265.7	-1281.9	-1187.8
D4	2	6	-2100.3	-815.398	-747.5	-848.699
D5	3	6	-2923.2	-1568.6	-1489.2	-1324.8
D6	3	6	-1729	-558.199	-338.102	-451.102
D7	4	6	1540	2277.7	2622.8	2362.5
D8	4	6	-2057	-1304.8	-1229.3	-908.699
D9	5	6	-3231.6	-1906.5	-1916.7	-1602.8
D10	5	6	-2868.2	-1607.5	-1612	-1402.3
D11	6	6	-1920.9	-747.199	-867.102	-820
D12	6	6	-3718.8	-2397.5	-2390.2	-1995.7
E1	1	6	-1081.8	-351.199	-186.801	48.8984
E2	1	6	-2145.6	-1402.8	-1406.1	-1028.9
E3	2	6	-2788.4	-1792	-1797.1	-1374.4
E4	2	6	-1066	-442.898	-613.398	-997.398
E5	3	6	-2737	-842.199	-692.102	-967.398
E6	3	6	-576.801	641.5	1059.7	1082.5
E7	4	6	-1122.7	-404.898	-237.699	-44.1992
E8	4	6	-4074.6	-2437	-2376.6	-2135.3
E9	5	6	-2051.2	-919.102	-910.102	-825.801
E10	5	6	-3463.5	-2069.1	-2055.5	-1734.1
E11	6	6	-1008.9	-56.6016	107.898	205.102
E12	6	6	-3689.1	-2381.5	-2389.5	-2008.1
F1	1	6	-2622.1	-1624.1	-1593.8	-1215.9
F2	1	6	-2879	-1789.6	-1755.9	-1401
F3	2	6	-3162.9	-1933.8	-1883.2	-1611.5
F4	2	6	-1590.7	323.5	596.801	-36.5
F5	3	6	-2553.8	-1437.2	-1300.8	-918
F6	3	6	-2784.4	-1108.9	-892.699	-813.102
F7	4	6	-3628.7	-2276.4	-2222.4	-1804.7
F8	4	6	-1717	-566.398	-569.602	-441.102
F9	5	6	-2884.3	-1401.9	-1248.7	-1087.4
F10	5	6	-3493.1	-2138.9	-2111.7	-1762.8
F11	6	6	-4731.2	-3038.8	-3107.5	-2681.1
F12	6	6	-3881.4	-2480.9	-2522	-2116.9
G1	1	6	-3470.8	-2177.9	-2142.4	-1683
G2	1	6	-3372.5	-2171.7	-2197.4	-1753.6
G3	2	6	-4080.5	-2549.8	-2484.4	-2011.3
G4	2	6	-3027.8	-1766	-1679.9	-1310.4
G5	3	6	-2984.1	-1470.3	-1317.4	-1173.2
G6	3	6	-4417.3	-2745	-3048.4	-2881.1
G7	4	6	-3157.3	-1701	-1602.2	-1390.5
G8	4	6	-4511.5	-2795.3	-2768.9	-2399.4
G9	5	6	-3042.4	-1789.2	-1726	-1261.6
G10	5	6	-4192.4	-2616.7	-2624.7	-2229.2
G11	6	6	-5080.9	-3262.5	-3331.6	-2940.6
G12	6	6	-4073.2	-2619.3	-2712.2	-2446.6
H1	1	6	-2119.1	-1061.3	-1019.4	-810.699
H2	1	6	-3342.1	-2040.5	-1975.2	-1562.9
H3	2	6	-2376	-1425.3	-1446.2	-1107.5
H4	2	6	-2633	-1619.4	-1607.4	-1268.1
H5	3	6	-1353.7	-139.398	349.102	664.602
H6	3	6	-2561.9	-1413.7	-1573.7	-1391.6
H7	4	6	-2267.1	-1119.5	-1172.4	-1051.7
H8	4	6	-3177.2	-1709.5	-1656.7	-1359.3
H9	5	6	-4167	-2622.7	-2682.1	-2309
H10	5	6	-3485.8	-2162.9	-2136.2	-1723.8
H11	6	6	-4698.3	-2969.8	-2972	-2598.1
H12	6	6	-3770.4	-2364.1	-2414.9	-2164.7
A1	1	7	-1322	-756.102	-768.898	-603.301
A2	1	7	-1014.5	-827.898	-977.898	-776.5
A3	2	7	-2676.6	-1648	-1594.7	-1202.3
A4	2	7	-4065.1	-2588.6	-2523.1	-2004.2
A5	3	7	-295.102	-225.898	-351.5	-197.301
A6	3	7	-570.5	-245.699	-326.898	-309.398
A7	4	7	-1491.5	-943.699	-948.5	-830.699
A8	4	7	-531.5	-220.801	-243.301	-82.8984
A9	5	7	-2392.1	-1479.9	-1444.8	-1023.8
A10	5	7	-3083.5	-1932.2	-1894.6	-1475.3
A11	6	7	-2836.6	-1798	-1793.9	-1435.1
A12	6	7	-2074.3	-1096.5	-990.199	-710.602
B1	1	7	-1351.1	-748	-792.301	-581.301
B2	1	7	-4656.7	-3021.6	-3106.1	-2683.9
B3	2	7	-3342.5	-1977.2	-1959.8	-1562.8
B4	2	7	-3067.5	-1940.4	-1870.1	-1434.3
B5	3	7	-1519	-882.102	-979.301	-834.699
B6	3	7	-1892.1	-1290.3	-1361.5	-1134.1
B7	4	7	-1024.5	-386	-474.301	-396.801
B8	4	7	-1882.5	-1102.1	-985.398	-621.699
B9	5	7	-3305.6	-1844.8	-1762	-1527.7
B10	5	7	-2117.1	-1285.1	-1195.1	-796.699
B11	6	7	-1409.1	-807.398	-852.699	-691
B12	6	7	-2408.3	-1260.2	-1245	-1222.2
C1	1	7	-2296.5	-1339.5	-1334.4	-1077.1
C2	1	7	-3109.3	-1881.1	-1871	-1560.6
C3	2	7	-3349.1	-1354.8	-1275.8	-1287.8
C4	2	7	-2091.7	-1359.3	-1315.3	-975.398
C5	3	7	-495	1455.7	1904.1	1004.7
C6	3	7	-1102.9	-504.699	-577.398	-513
C7	4	7	-2014.6	-653.5	-556.301	-455.199
C8	4	7	-1423.7	83.1016	390.301	-34.8008
C9	5	7	-3084.1	-1835.3	-1703	-1365.2
C10	5	7	-1714.1	-951.898	-776.199	-338.602
C11	6	7	-2443.3	-1505.7	-1494.2	-1233.1
C12	6	7	-2439.1	-1358.3	-1423.9	-1336.5
D1	1	7	-1516.4	-683.102	-421.398	10.3984
D2	1	7	-1871.4	-1167.7	-1070.5	-676.5
D3	2	7	-2373.8	-1271.7	-1267.9	-1180.8
D4	2	7	-2114.3	-821.398	-767.5	-859.699
D5	3	7	-2932.2	-1576.6	-1494.2	-1317.8
D6	3	7	-1754	-565.199	-358.102	-455.102
D7	4	7	1557	2276.7	2652.8	2392.5
D8	4	7	-2028	-1278.8	-1238.3	-905.699
D9	5	7	-3178.6	-1868.5	-1857.7	-1561.8
D10	5	7	-2866.2	-1606.5	-1629	-1406.3
D11	6	7	-1938.9	-759.199	-853.102	-828
D12	6	7	-3682.8	-2384.5	-2361.2	-1983.7
E1	1	7	-1021.8	-336.199	-140.801	95.8984
E2	1	7	-2167.6	-1393.8	-1383.1	-1028.9
E3	2	7	-2793.4	-1815	-1801.1	-1407.4
E4	2	7	-1058	-435.898	-636.398	-991.398
E5	3	7	-2726	-793.199	-631.102	-956.398
E6	3	7	-550.801	659.5	1094.7	1091.5
E7	4	7	-1079.7	-391.898	-221.699	-29.1992
E8	4	7	-3672.6	-2096	-2041.6	-1886.3
E9	5	7	-2039.2	-896.102	-876.102	-797.801
E10	5	7	-3433.5	-2059.1	-2050.5	-1724.1
E11	6	7	-945.898	-40.6016	121.898	228.102
E12	6	7	-3708.1	-2372.5	-2375.5	-1984.1
F1	1	7	-2611.1	-1631.1	-1576.8	-1228.9
F2	1	7	-2889	-1791.6	-1744.9	-1387
F3	2	7	-3175.9	-1916.8	-1909.2	-1619.5
F4	2	7	-1617.7	292.5	556.801	-61.5
F5	3	7	-2553.8	-1414.2	-1291.8	-914
F6	3	7	-2829.4	-1143.9	-927.699	-863.102
F7	4	7	-3343.7	-2060.4	-2003.4	-1608.7
F8	4	7	-1707	-572.398	-562.602	-447.102
F9	5	7	-2890.3	-1393.9	-1241.7	-1079.4
F10	5	7	-3482.1	-2117.9	-2095.7	-1745.8
F11	6	7	-4746.2	-3025.8	-3103.5	-2701.1
F12	6	7	-3865.4	-2471.9	-2493	-2123.9
G1	1	7	-3500.8	-2173.9	-2132.4	-1716
G2	1	7	-3410.5	-2198.7	-2203.4	-1771.6
G3	2	7	-4058.5	-2542.8	-2460.4	-2017.3
G4	2	7	-3032.8	-1767	-1650.9	-1311.4
G5	3	7	-2973.1	-1446.3	-1315.4	-1168.2
G6	3	7	-4399.3	-2743	-3026.4	-2907.1
G7	4	7	-3168.3	-1733	-1642.2	-1410.5
G8	4	7	-4515.5	-2763.3	-2755.9	-2410.4
G9	5	7	-3034.4	-1801.2	-1682	-1278.6
G10	5	7	-4207.4	-2613.7	-2604.7	-2231.2
G11	6	7	-5085.9	-3275.5	-3321.6	-2952.6
G12	6	7	-4045.2	-2582.3	-2696.2	-2429.6
H1	1	7	-2158.1	-1087.3	-1015.4	-794.699
H2	1	7	-3347.1	-2016.5	-1983.2	-1571.9
H3	2	7	-2367	-1426.3	-1438.2	-1104.5
H4	2	7	-2643	-1648.4	-1600.4	-1266.1
H5	3	7	-1380.7	-143.398	334.102	607.602
H6	3	7	-2570.9	-1416.7	-1589.7	-1364.6
H7	4	7	-2262.1	-1122.5	-1158.4	-1052.7
H8	4	7	-3165.2	-1713.5	-1654.7	-1374.3
H9	5	7	-4152	-2619.7	-2658.1	-2275
H10	5	7	-3476.8	-2134.9	-2111.2	-1706.8
H11	6	7	-4638.3	-2949.8	-2920	-2576.1
H12	6	7	-3728.4	-2328.1	-2387.9	-2144.7
A1	1	8	-1308	-727.102	-755.898	-581.301
A2	1	8	-991.5	-812.898	-960.898	-785.5
A3	2	8	-2640.6	-1621	-1574.7	-1186.3
A4	2	8	-4078.1	-2597.6	-2507.1	-2014.2
A5	3	8	-289.102	-208.898	-328.5	-177.301
A6	3	8	-535.5	-192.699	-334.898	-311.398
A7	4	8	-1446.5	-904.699	-955.5	-807.699
A8	4	8	-522.5	-214.801	-228.301	-83.8984
A9	5	8	-2401.1	-1479.9	-1437.8	-1034.8
A10	5	8	-3057.5	-1934.2	-1869.6	-1466.3
A11	6	8	-2856.6	-1801	-1790.9	-1454.1
A12	6	8	-2103.3	-1112.5	-1031.2	-718.602
B1	1	8	-1342.1	-715	-794.301	-588.301
B2	1	8	-4656.7	-3000.6	-3088.1	-2699.9
B3	2	8	-3313.5	-1954.2	-1924.8	-1583.8
B4	2	8	-3076.5	-1940.4	-1863.1	-1437.3
B5	3	8	-1527	-876.102	-983.301	-833.699
B6	3	8	-1902.1	-1287.3	-1371.5	-1137.1
B7	4	8	-1011.5	-386	-427.301	-346.801
B8	4	8	-1874.5	-1091.1	-979.398	-588.699
B9	5	8	-3311.6	-1829.8	-1753	-1520.7
B10	5	8	-2086.1	-1259.1	-1181.1	-770.699
B11	6	8	-1372.1	-813.398	-867.699	-670
B12	6	8	-2398.3	-1254.2	-1252	-1216.2
C1	1	8	-2293.5	-1314.5	-1315.4	-1093.1
C2	1	8	-3116.3	-1898.1	-1840	-1534.6
C3	2	8	-3350.1	-1336.8	-1255.8	-1273.8
C4	2	8	-2091.7	-1351.3	-1326.3	-977.398
C5	3	8	-442	1480.7	1926.1	1002.7
C6	3	8	-1136.9	-528.699	-578.398	-552
C7	4	8	-2007.6	-658.5	-563.301	-451.199
C8	4	8	-1408.7	84.1016	357.301	-41.8008
C9	5	8	-3092.1	-1829.3	-1682	-1345.2
C10	5	8	-1676.1	-945.898	-780.199	-369.602
C11	6	8	-2431.3	-1511.7	-1504.2	-1223.1
C12	6	8	-2414.1	-1339.3	-1421.9	-1323.5
D1	1	8	-1491.4	-653.102	-387.398	-10.6016
D2	1	8	-1884.4	-1127.7	-1063.5	-662.5
D3	2	8	-2341.8	-1252.7	-1230.9	-1172.8
D4	2	8	-2123.3	-818.398	-770.5	-847.699
D5	3	8	-2958.2	-1587.6	-1507.2	-1336.8
D6	3	8	-1740	-577.199	-367.102	-470.102
D7	4	8	1609	2306.7	2669.8	2403.5
D8	4	8	-2033	-1313.8	-1233.3	-900.699
D9	5	8	-3106.6	-1818.5	-1818.7	-1535.8
D10	5	8	-2880.2	-1601.5	-1624	-1381.3
D11	6	8	-1952.9	-778.199	-840.102	-832
D12	6	8	-3641.8	-2371.5	-2341.2	-1953.7
E1	1	8	-975.801	-281.199	-85.8008	116.898
E2	1	8	-2171.6	-1402.8	-1384.1	-1025.9
E3	2	8	-2781.4	-1796	-1797.1	-1410.4
E4	2	8	-1060	-435.898	-611.398	-1005.4
E5	3	8	-2721	-815.199	-637.102	-941.398
E6	3	8	-548.801	626.5	1099.7	1106.5
E7	4	8	-1074.7	-376.898	-230.699	-12.1992
E8	4	8	-3384.6	-1886	-1811.6	-1668.3
E9	5	8	-2026.2	-859.102	-866.102	-791.801
E10	5	8	-3400.5	-2053.1	-2014.5	-1717.1
E11	6	8	-949.898	13.3984	171.898	259.102
E12	6	8	-3676.1	-2357.5	-2370.5	-1987.1
F1	1	8	-2585.1	-1592.1	-1565.8	-1191.9
F2	1	8	-2880	-1782.6	-1745.9	-1406
F3	2	8	-3182.9	-1936.8	-1901.2	-1621.5
F4	2	8	-1634.7	256.5	546.801	-91.5
F5	3	8	-2546.8	-1413.2	-1269.8	-902
F6	3	8	-2819.4	-1142.9	-905.699	-844.102
F7	4	8	-3229.7	-1963.4	-1906.4	-1543.7
F8	4	8	-1681	-562.398	-520.602	-416.102
F9	5	8	-2863.3	-1380.9	-1226.7	-1057.4
F10	5	8	-3440.1	-2105.9	-2073.7	-1750.8
F11	6	8	-4733.2	-3028.8	-3102.5	-2683.1
F12	6	8	-3852.4	-2479.9	-2463	-2104.9
G1	1	8	-3486.8	-2189.9	-2129.4	-1691
G2	1	8	-3426.5	-2209.7	-2207.4	-1767.6
G3	2	8	-4052.5	-2544.8	-2454.4	-2022.3
G4	2	8	-3035.8	-1754	-1650.9	-1312.4
G5	3	8	-2981.1	-1416.3	-1279.4	-1154.2
G6	3	8	-4345.3	-2721	-3009.4	-2874.1
G7	4	8	-3150.3	-1710	-1563.2	-1390.5
G8	4	8	-4513.5	-2783.3	-2781.9	-2414.4
G9	5	8	-3022.4	-1768.2	-1702	-1256.6
G10	5	8	-4186.4	-2592.7	-2592.7	-2201.2
G11	6	8	-5093.9	-3268.5	-3319.6	-2946.6
G12	6	8	-4039.2	-2580.3	-2681.2	-2435.6
H1	1	8	-2110.1	-1084.3	-990.398	-822.699
H2	1	8	-3341.1	-2013.5	-1975.2	-1579.9
H3	2	8	-2371	-1436.3	-1434.2	-1107.5
H4	2	8	-2637	-1625.4	-1591.4	-1253.1
H5	3	8	-1378.7	-148.398	327.102	607.602
H6	3	8	-2544.9	-1398.7	-1562.7	-1381.6
H7	4	8	-2242.1	-1115.5	-1129.4	-1013.7
H8	4	8	-3158.2	-1710.5	-1657.7	-1355.3
H9	5	8	-4151	-2610.7	-2646.1	-2286
H10	5	8	-3455.8	-2144.9	-2102.2	-1704.8
H11	6	8	-4567.3	-2891.8	-2871	-2514.1
H12	6	8	-3687.4	-2290.1	-2351.9	-2113.7
A1	1	9	-1265	-724.102	-746.898	-556.301
A2	1	9	-981.5	-814.898	-951.898	-764.5
A3	2	9	-2654.6	-1649	-1554.7	-1192.3
A4	2	9	-4049.1	-2592.6	-2502.1	-2015.2
A5	3	9	-314.102	-231.898	-350.5	-203.301
A6	3	9	-534.5	-186.699	-321.898	-297.398
A7	4	9	-1483.5	-910.699	-961.5	-830.699
A8	4	9	-573.5	-234.801	-222.301	-79.8984
A9	5	9	-2400.1	-1480.9	-1423.8	-1020.8
A10	5	9	-3073.5	-1915.2	-1862.6	-1493.3
A11	6	9	-2847.6	-1803	-1808.9	-1442.1
A12	6	9	-2121.3	-1105.5	-1008.2	-707.602
B1	1	9	-1312.1	-704	-766.301	-584.301
B2	1	9	-4657.7	-2992.6	-3076.1	-2681.9
B3	2	9	-3320.5	-1969.2	-1946.8	-1566.8
B4	2	9	-3045.5	-1933.4	-1870.1	-1421.3
B5	3	9	-1516	-875.102	-987.301	-838.699
B6	3	9	-1911.1	-1269.3	-1343.5	-1122.1
B7	4	9	-1020.5	-381	-452.301	-373.801
B8	4	9	-1866.5	-1094.1	-958.398	-605.699
B9	5	9	-3302.6	-1834.8	-1766	-1537.7
B10	5	9	-2054.1	-1266.1	-1171.1	-771.699
B11	6	9	-1414.1	-806.398	-841.699	-665
B12	6	9	-2404.3	-1265.2	-1259	-1222.2
C1	1	9	-2281.5	-1305.5	-1321.4	-1085.1
C2	1	9	-3062.3	-1866.1	-1844	-1512.6
C3	2	9	-3349.1	-1342.8	-1248.8	-1285.8
C4	2	9	-2123.7	-1370.3	-1315.3	-1002.4
C5	3	9	-431	1531.7	1960.1	1062.7
C6	3	9	-1131.9	-520.699	-584.398	-547
C7	4	9	-2051.6	-696.5	-563.301	-455.199
C8	4	9	-1418.7	102.102	381.301	-53.8008
C9	5	9	-3091.1	-1824.3	-1696	-1334.2
C10	5	9	-1699.1	-941.898	-757.199	-346.602
C11	6	9	-2424.3	-1483.7	-1470.2	-1222.1
C12	6	9	-2416.1	-1318.3	-1420.9	-1300.5
D1	1	9	-1483.4	-658.102	-378.398	2.39844
D2	1	9	-1864.4	-1124.7	-1027.5	-636.5
D3	2	9	-2347.8	-1224.7	-1211.9	-1155.8
D4	2	9	-2140.3	-852.398	-765.5	-862.699
D5	3	9	-2947.2	-1566.6	-1471.2	-1287.8
D6	3	9	-1735	-593.199	-378.102	-472.102
D7	4	9	1635	2315.7	2684.8	2443.5
D8	4	9	-2053	-1287.8	-1221.3	-905.699
D9	5	9	-3044.6	-1768.5	-1764.7	-1491.8
D10	5	9	-2856.2	-1606.5	-1594	-1364.3
D11	6	9	-1958.9	-769.199	-871.102	-822
D12	6	9	-3635.8	-2339.5	-2327.2	-1945.7
E1	1	9	-945.801	-255.199	-44.8008	152.898
E2	1	9	-2154.6	-1389.8	-1371.1	-1025.9
E3	2	9	-2807.4	-1799	-1782.1	-1404.4
E4	2	9	-1103	-440.898	-622.398	-974.398
E5	3	9	-2665	-771.199	-597.102	-921.398
E6	3	9	-512.801	687.5	1098.7	1114.5
E7	4	9	-1058.7	-389.898	-216.699	-1.19922
E8	4	9	-3418.6	-1914	-1827.6	-1680.3
E9	5	9	-2007.2	-832.102	-805.102	-762.801
E10	5	9	-3361.5	-2017.1	-1996.5	-1684.1
E11	6	9	-888.898	39.3984	219.898	306.102
E12	6	9	-3635.1	-2332.5	-2334.5	-1966.1
F1	1	9	-2587.1	-1606.1	-1559.8	-1195.9
F2	1	9	-2854	-1768.6	-1723.9	-1405
F3	2	9	-3177.9	-1934.8	-1903.2	-1610.5
F4	2	9	-1654.7	241.5	489.801	-72.5
F5	3	9	-2574.8	-1441.2	-1303.8	-917
F6	3	9	-2783.4	-1127.9	-910.699	-832.102
F7	4	9	-3213.7	-1958.4	-1914.4	-1520.7
F8	4	9	-1697	-559.398	-556.602	-412.102
F9	5	9	-2854.3	-1364.9	-1187.7	-1016.4
F10	5	9	-3469.1	-2086.9	-2067.7	-1713.8
F11	6	9	-4767.2	-3045.8	-3107.5	-2692.1
F12	6	9	-3826.4	-2448.9	-2454	-2084.9
G1	1	9	-3471.8	-2196.9	-2132.4	-1676
G2	1	9	-3432.5	-2211.7	-2192.4	-1773.6
G3	2	9	-4045.5	-2533.8	-2443.4	-2002.3
G4	2	9	-3050.8	-1757	-1659.9	-1304.4
G5	3	9	-2923.1	-1400.3	-1253.4	-1116.2
G6	3	9	-4335.3	-2728	-3003.4	-2874.1
G7	4	9	-3169.3	-1700	-1596.2	-1401.5
G8	4	9	-4539.5	-2772.3	-2766.9	-2397.4
G9	5	9	-3023.4	-1745.2	-1650	-1262.6
G10	5	9	-4187.4	-2605.7	-2581.7	-2179.2
G11	6	9	-5096.9	-3281.5	-3341.6	-2953.6
G12	6	9	-4001.2	-2566.3	-2640.2	-2424.6
H1	1	9	-2099.1	-1052.3	-1014.4	-794.699
H2	1	9	-3355.1	-2029.5	-1969.2	-1578.9
H3	2	9	-2401	-1460.3	-1436.2	-1094.5
H4	2	9	-2627	-1625.4	-1593.4	-1259.1
H5	3	9	-1420.7	-179.398	302.102	591.602
H6	3	9	-2561.9	-1387.7	-1569.7	-1352.6
H7	4	9	-2253.1	-1128.5	-1123.4	-1030.7
H8	4	9	-3163.2	-1734.5	-1626.7	-1389.3
H9	5	9	-4141	-2594.7	-2645.1	-2252
H10	5	9	-3409.8	-2122.9	-2084.2	-1681.8
H11	6	9	-4541.3	-2860.8	-2830	-2463.1
H12	6	9	-3663.4	-2266.1	-2341.9	-2100.7
A1	1	10	-1272	-677.102	-731.898	-551.301
A2	1	10	-943.5	-791.898	-939.898	-757.5
A3	2	10	-2662.6	-1633	-1547.7	-1197.3
A4	2	10	-4074.1	-2596.6	-2496.1	-2000.2
A5	3	10	-275.102	-207.898	-339.5	-201.301
A6	3	10	-529.5	-189.699	-275.898	-286.398
A7	4	10	-1484.5	-926.699	-947.5	-824.699
A8	4	10	-554.5	-235.801	-222.301	-80.8984
A9	5	10	-2387.1	-1487.9	-1416.8	-1034.8
A10	5	10	-3066.5	-1925.2	-1865.6	-1486.3
A11	6	10	-2867.6	-1785	-1819.9	-1438.1
A12	6	10	-2103.3	-1121.5	-1009.2	-719.602
B1	1	10	-1331.1	-723	-752.301	-597.301
B2	1	10	-4668.7	-3020.6	-3080.1	-2688.9
B3	2	10	-3305.5	-1952.2	-1907.8	-1558.8
B4	2	10	-3048.5	-1926.4	-1877.1	-1411.3
B5	3	10	-1514	-886.102	-980.301	-845.699
B6	3	10	-1886.1	-1274.3	-1345.5	-1112.1
B7	4	10	-997.5	-381	-434.301	-369.801
B8	4	10	-1851.5	-1051.1	-930.398	-563.699
B9	5	10	-3303.6	-1832.8	-1746	-1513.7
B10	5	10	-2071.1	-1262.1	-1165.1	-786.699
B11	6	10	-1422.1	-816.398	-860.699	-666
B12	6	10	-2382.3	-1242.2	-1274	-1222.2
C1	1	10	-2259.5	-1307.5	-1304.4	-1056.1
C2	1	10	-3090.3	-1852.1	-1819	-1502.6
C3	2	10	-3359.1	-1322.8	-1254.8	-1275.8
C4	2	10	-2136.7	-1353.3	-1306.3	-998.398
C5	3	10	-421	1479.7	1916.1	1021.7
C6	3	10	-1133.9	-515.699	-580.398	-534
C7	4	10	-2032.6	-700.5	-585.301	-471.199
C8	4	10	-1423.7	116.102	367.301	-13.8008
C9	5	10	-3090.1	-1827.3	-1705	-1340.2
C10	5	10	-1708.1	-942.898	-748.199	-333.602
C11	6	10	-2374.3	-1466.7	-1478.2	-1221.1
C12	6	10	-2349.1	-1299.3	-1401.9	-1300.5
D1	1	10	-1449.4	-601.102	-312.398	33.3984
D2	1	10	-1848.4	-1111.7	-1034.5	-637.5
D3	2	10	-2354.8	-1237.7	-1202.9	-1145.8
D4	2	10	-2144.3	-839.398	-792.5	-890.699
D5	3	10	-2902.2	-1556.6	-1463.2	-1291.8
D6	3	10	-1734	-603.199	-382.102	-442.102
D7	4	10	1688	2322.7	2719.8	2497.5
D8	4	10	-2018	-1278.8	-1210.3	-871.699
D9	5	10	-3022.6	-1744.5	-1736.7	-1485.8
D10	5	10	-2869.2	-1599.5	-1578	-1380.3
D11	6	10	-1936.9	-768.199	-850.102	-811
D12	6	10	-3613.8	-2334.5	-2309.2	-1940.7
E1	1	10	-926.801	-236.199	-17.8008	209.898
E2	1	10	-2171.6	-1395.8	-1376.1	-1005.9
E3	2	10	-2802.4	-1779	-1795.1	-1380.4
E4	2	10	-1062	-431.898	-633.398	-978.398
E5	3	10	-2697	-781.199	-606.102	-918.398
E6	3	10	-503.801	631.5	1102.7	1110.5
E7	4	10	-1064.7	-377.898	-195.699	-12.1992
E8	4	10	-3182.6	-1725	-1667.6	-1577.3
E9	5	10	-1991.2	-853.102	-805.102	-731.801
E10	5	10	-3353.5	-2015.1	-1996.5	-1680.1
E11	6	10	-847.898	69.3984	228.898	305.102
E12	6	10	-3604.1	-2298.5	-2322.5	-1955.1
F1	1	10	-2587.1	-1571.1	-1555.8	-1178.9
F2	1	10	-2882	-1762.6	-1722.9	-1388
F3	2	10	-3196.9	-1909.8	-1889.2	-1616.5
F4	2	10	-1646.7	192.5	472.801	-119.5
F5	3	10	-2539.8	-1415.2	-1289.8	-910
F6	3	10	-2790.4	-1126.9	-875.699	-795.102
F7	4	10	-3196.7	-1956.4	-1897.4	-1515.7
F8	4	10	-1684	-587.398	-545.602	-440.102
F9	5	10	-2833.3	-1363.9	-1182.7	-1007.4
F10	5	10	-3426.1	-2092.9	-2047.7	-1727.8
F11	6	10	-4760.2	-3057.8	-3131.5	-2696.1
F12	6	10	-3825.4	-2454.9	-2445	-2111.9
G1	1	10	-3486.8	-2188.9	-2102.4	-1683
G2	1	10	-3448.5	-2226.7	-2204.4	-1779.6
G3	2	10	-4054.5	-2540.8	-2469.4	-2001.3
G4	2	10	-3046.8	-1759	-1617.9	-1300.4
G5	3	10	-2905.1	-1379.3	-1231.4	-1096.2
G6	3	10	-4317.3	-2675	-2980.4	-2863.1
G7	4	10	-3147.3	-1695	-1583.2	-1382.5
G8	4	10	-4550.5	-2791.3	-2771.9	-2419.4
G9	5	10	-2992.4	-1758.2	-1658	-1261.6
G10	5	10	-4168.4	-2576.7	-2566.7	-2195.2
G11	6	10	-5112.9	-3296.5	-3350.6	-2964.6
G12	6	10	-3963.2	-2535.3	-2619.2	-2375.6
H1	1	10	-2117.1	-1057.3	-987.398	-795.699
H2	1	10	-3366.1	-2024.5	-1970.2	-1584.9
H3	2	10	-2406	-1443.3	-1431.2	-1098.5
H4	2	10	-2647	-1640.4	-1586.4	-1255.1
H5	3	10	-1428.7	-196.398	301.102	565.602
H6	3	10	-2544.9	-1368.7	-1551.7	-1380.6
H7	4	10	-2213.1	-1084.5	-1104.4	-1002.7
H8	4	10	-3139.2	-1734.5	-1650.7	-1364.3
H9	5	10	-4133	-2599.7	-2651.1	-2274
H10	5	10	-3441.8	-2111.9	-2078.2	-1683.8
H11	6	10	-4501.3	-2818.8	-2806	-2437.1
H12	6	10	-3641.4	-2272.1	-2310.9	-2090.7
A1	1	11	-1247	-706.102	-711.898	-561.301
A2	1	11	-956.5	-795.898	-940.898	-774.5
A3	2	11	-2678.6	-1632	-1550.7	-1183.3
A4	2	11	-4098.1	-2604.6	-2502.1	-2016.2
A5	3	11	-296.102	-214.898	-349.5	-179.301
A6	3	11	-510.5	-178.699	-263.898	-249.398
A7	4	11	-1478.5	-918.699	-939.5	-809.699
A8	4	11	-548.5	-220.801	-198.301	-67.8984
A9	5	11	-2369.1	-1472.9	-1406.8	-1036.8
A10	5	11	-3061.5	-1923.2	-1864.6	-1483.3
A11	6	11	-2860.6	-1788	-1796.9	-1465.1
A12	6	11	-2105.3	-1101.5	-1002.2	-726.602
B1	1	11	-1311.1	-725	-754.301	-558.301
B2	1	11	-4683.7	-2999.6	-3081.1	-2687.9
B3	2	11	-3306.5	-1971.2	-1927.8	-1549.8
B4	2	11	-3084.5	-1937.4	-1884.1	-1439.3
B5	3	11	-1570	-870.102	-978.301	-839.699
B6	3	11	-1885.1	-1280.3	-1346.5	-1110.1
B7	4	11	-1033.5	-400	-462.301	-375.801
B8	4	11	-1842.5	-1069.1	-926.398	-555.699
B9	5	11	-3318.6	-1826.8	-1756	-1511.7
B10	5	11	-2031.1	-1269.1	-1152.1	-749.699
B11	6	11	-1435.1	-843.398	-858.699	-665
B12	6	11	-2388.3	-1266.2	-1275	-1212.2
C1	1	11	-2262.5	-1316.5	-1297.4	-1057.1
C2	1	11	-3095.3	-1858.1	-1841	-1510.6
C3	2	11	-3381.1	-1318.8	-1243.8	-1263.8
C4	2	11	-2136.7	-1373.3	-1308.3	-985.398
C5	3	11	-414	1441.7	1916.1	1011.7
C6	3	11	-1109.9	-531.699	-546.398	-526
C7	4	11	-2079.6	-743.5	-605.301	-515.199
C8	4	11	-1415.7	111.102	366.301	-32.8008
C9	5	11	-3077.1	-1798.3	-1679	-1356.2
C10	5	11	-1676.1	-924.898	-752.199	-335.602
C11	6	11	-2406.3	-1486.7	-1481.2	-1220.1
C12	6	11	-2342.1	-1289.3	-1367.9	-1295.5
D1	1	11	-1411.4	-611.102	-310.398	63.3984
D2	1	11	-1829.4	-1095.7	-1005.5	-614.5
D3	2	11	-2330.8	-1236.7	-1217.9	-1163.8
D4	2	11	-2150.3	-857.398	-798.5	-867.699
D5	3	11	-2959.2	-1561.6	-1481.2	-1299.8
D6	3	11	-1749	-618.199	-371.102	-466.102
D7	4	11	1688	2347.7	2698.8	2434.5
D8	4	11	-2030	-1300.8	-1211.3	-889.699
D9	5	11	-2967.6	-1708.5	-1695.7	-1438.8
D10	5	11	-2848.2	-1605.5	-1557	-1343.3
D11	6	11	-1946.9	-786.199	-829.102	-813
D12	6	11	-3596.8	-2321.5	-2300.2	-1923.7
E1	1	11	-890.801	-205.199	-13.8008	220.898
E2	1	11	-2172.6	-1386.8	-1356.1	-1007.9
E3	2	11	-2814.4	-1800	-1809.1	-1398.4
E4	2	11	-1092	-460.898	-639.398	-997.398
E5	3	11	-2678	-767.199	-593.102	-895.398
E6	3	11	-489.801	635.5	1098.7	1161.5
E7	4	11	-1072.7	-395.898	-205.699	-31.1992
E8	4	11	-2970.6	-1545	-1501.6	-1448.3
E9	5	11	-1982.2	-852.102	-806.102	-738.801
E10	5	11	-3327.5	-2006.1	-1972.5	-1680.1
E11	6	11	-814.898	97.3984	259.898	366.102
E12	6	11	-3579.1	-2291.5	-2304.5	-1943.1
F1	1	11	-2578.1	-1594.1	-1541.8	-1185.9
F2	1	11	-2873	-1738.6	-1735.9	-1374
F3	2	11	-3193.9	-1944.8	-1897.2	-1606.5
F4	2	11	-1697.7	161.5	411.801	-144.5
F5	3	11	-2552.8	-1439.2	-1260.8	-918
F6	3	11	-2750.4	-1121.9	-882.699	-814.102
F7	4	11	-3178.7	-1923.4	-1871.4	-1518.7
F8	4	11	-1689	-548.398	-556.602	-416.102
F9	5	11	-2813.3	-1350.9	-1171.7	-1018.4
F10	5	11	-3418.1	-2087.9	-2046.7	-1713.8
F11	6	11	-4793.2	-3056.8	-3123.5	-2705.1
F12	6	11	-3809.4	-2439.9	-2455	-2083.9
G1	1	11	-3502.8	-2184.9	-2117.4	-1683
G2	1	11	-3466.5	-2217.7	-2210.4	-1812.6
G3	2	11	-4048.5	-2522.8	-2458.4	-2013.3
G4	2	11	-3050.8	-1750	-1639.9	-1282.4
G5	3	11	-2889.1	-1342.3	-1198.4	-1086.2
G6	3	11	-4316.3	-2700	-2979.4	-2854.1
G7	4	11	-3149.3	-1692	-1580.2	-1399.5
G8	4	11	-4555.5	-2767.3	-2757.9	-2429.4
G9	5	11	-2986.4	-1763.2	-1638	-1247.6
G10	5	11	-4159.4	-2564.7	-2547.7	-2200.2
G11	6	11	-5126.9	-3281.5	-3324.6	-2954.6
G12	6	11	-3956.2	-2535.3	-2601.2	-2367.6
H1	1	11	-2105.1	-1093.3	-1000.4	-813.699
H2	1	11	-3357.1	-2007.5	-1959.2	-1574.9
H3	2	11	-2397	-1435.3	-1430.2	-1116.5
H4	2	11	-2674	-1625.4	-1603.4	-1267.1
H5	3	11	-1440.7	-205.398	282.102	529.602
H6	3	11	-2528.9	-1379.7	-1544.7	-1375.6
H7	4	11	-2229.1	-1084.5	-1123.4	-1004.7
H8	4	11	-3181.2	-1743.5	-1653.7	-1377.3
H9	5	11	-4136	-2585.7	-2622.1	-2255
H10	5	11	-3417.8	-2124.9	-2076.2	-1696.8
H11	6	11	-4466.3	-2820.8	-2788	-2443.1
H12	6	11	-3612.4	-2277.1	-2290.9	-2059.7
A1	1	12	-1229	-702.102	-718.898	-546.301
A2	1	12	-944.5	-794.898	-928.898	-755.5
A3	2	12	-2659.6	-1628	-1551.7	-1191.3
A4	2	12	-4071.1	-2606.6	-2504.1	-2016.2
A5	3	12	-269.102	-204.898	-277.5	-162.301
A6	3	12	-524.5	-170.699	-266.898	-257.398
A7	4	12	-1479.5	-914.699	-946.5	-827.699
A8	4	12	-565.5	-242.801	-213.301	-101.898
A9	5	12	-2388.1	-1499.9	-1392.8	-1000.8
A10	5	12	-3071.5	-1930.2	-1874.6	-1480.3
A11	6	12	-2861.6	-1831	-1809.9	-1475.1
A12	6	12	-2102.3	-1103.5	-1014.2	-727.602
B1	1	12	-1290.1	-692	-729.301	-571.301
B2	1	12	-4683.7	-3012.6	-3051.1	-2669.9
B3	2	12	-3326.5	-1958.2	-1907.8	-1559.8
B4	2	12	-3051.5	-1913.4	-1868.1	-1421.3
B5	3	12	-1522	-869.102	-959.301	-846.699
B6	3	12	-1878.1	-1274.3	-1331.5	-1122.1
B7	4	12	-1067.5	-406	-460.301	-377.801
B8	4	12	-1834.5	-1035.1	-905.398	-563.699
B9	5	12	-3300.6	-1824.8	-1741	-1487.7
B10	5	12	-2053.1	-1275.1	-1136.1	-728.699
B11	6	12	-1413.1	-830.398	-853.699	-678
B12	6	12	-2404.3	-1266.2	-1265	-1227.2
C1	1	12	-2243.5	-1287.5	-1284.4	-1063.1
C2	1	12	-3079.3	-1892.1	-1822	-1500.6
C3	2	12	-3355.1	-1326.8	-1237.8	-1265.8
C4	2	12	-2128.7	-1377.3	-1328.3	-1025.4
C5	3	12	-408	1480.7	1936.1	1031.7
C6	3	12	-1153.9	-505.699	-566.398	-544
C7	4	12	-2124.6	-731.5	-623.301	-517.199
C8	4	12	-1398.7	100.102	382.301	-1.80078
C9	5	12	-3064.1	-1825.3	-1665	-1318.2
C10	5	12	-1653.1	-914.898	-730.199	-310.602
C11	6	12	-2401.3	-1489.7	-1478.2	-1240.1
C12	6	12	-2354.1	-1295.3	-1366.9	-1304.5
D1	1	12	-1451.4	-624.102	-312.398	49.3984
D2	1	12	-1818.4	-1091.7	-984.5	-625.5
D3	2	12	-2295.8	-1211.7	-1190.9	-1126.8
D4	2	12	-2191.3	-873.398	-829.5	-895.699
D5	3	12	-2967.2	-1582.6	-1515.2	-1331.8
D6	3	12	-1759	-627.199	-423.102	-471.102
D7	4	12	1706	2311.7	2692.8	2442.5
D8	4	12	-1998	-1268.8	-1177.3	-882.699
D9	5	12	-2906.6	-1691.5	-1660.7	-1403.8
D10	5	12	-2842.2	-1591.5	-1548	-1343.3
D11	6	12	-1951.9	-825.199	-853.102	-827
D12	6	12	-3584.8	-2337.5	-2298.2	-1916.7
E1	1	12	-883.801	-191.199	18.1992	237.898
E2	1	12	-2175.6	-1408.8	-1366.1	-1002.9
E3	2	12	-2806.4	-1793	-1773.1	-1384.4
E4	2	12	-1132	-474.898	-663.398	-1008.4
E5	3	12	-2718	-796.199	-632.102	-911.398
E6	3	12	-482.801	634.5	1111.7	1126.5
E7	4	12	-1043.7	-366.898	-182.699	-7.19922
E8	4	12	-2742.6	-1384	-1318.6	-1301.3
E9	5	12	-2012.2	-832.102	-792.102	-745.801
E10	5	12	-3310.5	-1985.1	-1959.5	-1656.1
E11	6	12	-789.898	107.398	281.898	380.102
E12	6	12	-3602.1	-2289.5	-2290.5	-1924.1
F1	1	12	-2566.1	-1575.1	-1543.8	-1173.9
F2	1	12	-2859	-1748.6	-1708.9	-1385
F3	2	12	-3174.9	-1918.8	-1870.2	-1601.5
F4	2	12	-1714.7	149.5	397.801	-164.5
F5	3	12	-2501.8	-1391.2	-1243.8	-892
F6	3	12	-2787.4	-1151.9	-922.699	-846.102
F7	4	12	-3167.7	-1897.4	-1857.4	-1488.7
F8	4	12	-1691	-536.398	-552.602	-415.102
F9	5	12	-2800.3	-1323.9	-1136.7	-992.398
F10	5	12	-3392.1	-2064.9	-2049.7	-1730.8
F11	6	12	-4797.2	-3061.8	-3145.5	-2727.1
F12	6	12	-3813.4	-2419.9	-2413	-2071.9
G1	1	12	-3521.8	-2171.9	-2135.4	-1692
G2	1	12	-3492.5	-2228.7	-2235.4	-1797.6
G3	2	12	-4038.5	-2536.8	-2459.4	-2007.3
G4	2	12	-3052.8	-1784	-1631.9	-1285.4
G5	3	12	-2852.1	-1329.3	-1188.4	-1081.2
G6	3	12	-4303.3	-2694	-2977.4	-2846.1
G7	4	12	-3150.3	-1686	-1591.2	-1400.5
G8	4	12	-4550.5	-2815.3	-2782.9	-2432.4
G9	5	12	-2973.4	-1736.2	-1631	-1250.6
G10	5	12	-4150.4	-2544.7	-2533.7	-2191.2
G11	6	12	-5142.9	-3283.5	-3337.6	-2955.6
G12	6	12	-3934.2	-2496.3	-2607.2	-2350.6
H1	1	12	-2109.1	-1083.3	-1003.4	-777.699
H2	1	12	-3363.1	-2021.5	-1977.2	-1576.9
H3	2	12	-2401	-1427.3	-1432.2	-1105.5
H4	2	12	-2675	-1624.4	-1572.4	-1273.1
H5	3	12	-1446.7	-249.398	199.102	509.602
H6	3	12	-2544.9	-1367.7	-1544.7	-1360.6
H7	4	12	-2200.1	-1088.5	-1091.4	-985.699
H8	4	12	-3191.2	-1729.5	-1654.7	-1383.3
H9	5	12	-4121	-2572.7	-2635.1	-2269
H10	5	12	-3423.8	-2112.9	-2086.2	-1682.8
H11	6	12	-4445.3	-2794.8	-2782	-2420.1
H12	6	12	-3624.4	-2255.1	-2297.9	-2097.7
A1	1	13	-1214	-656.102	-670.898	-510.301
A2	1	13	-935.5	-805.898	-927.898	-743.5
A3	2	13	-2669.6	-1626	-1573.7	-1198.3
A4	2	13	-4079.1	-2599.6	-2512.1	-2020.2
A5	3	13	-226.102	-175.898	-278.5	-160.301
A6	3	13	-482.5	-162.699	-243.898	-240.398
A7	4	13	-1470.5	-910.699	-915.5	-794.699
A8	4	13	-581.5	-239.801	-202.301	-84.8984
A9	5	13	-2383.1	-1447.9	-1387.8	-1008.8
A10	5	13	-3089.5	-1916.2	-1874.6	-1472.3
A11	6	13	-2869.6	-1799	-1806.9	-1413.1
A12	6	13	-2116.3	-1098.5	-1002.2	-719.602
B1	1	13	-1302.1	-704	-725.301	-584.301
B2	1	13	-4659.7	-2986.6	-3061.1	-2676.9
B3	2	13	-3299.5	-1954.2	-1895.8	-1542.8
B4	2	13	-3015.5	-1922.4	-1827.1	-1399.3
B5	3	13	-1492	-839.102	-918.301	-832.699
B6	3	13	-1876.1	-1267.3	-1333.5	-1110.1
B7	4	13	-1029.5	-404	-425.301	-378.801
B8	4	13	-1809.5	-1027.1	-903.398	-532.699
B9	5	13	-3271.6	-1816.8	-1730	-1508.7
B10	5	13	-2056.1	-1236.1	-1134.1	-743.699
B11	6	13	-1420.1	-832.398	-853.699	-690
B12	6	13	-2391.3	-1271.2	-1277	-1250.2
C1	1	13	-2228.5	-1297.5	-1290.4	-1044.1
C2	1	13	-3077.3	-1849.1	-1795	-1486.6
C3	2	13	-3352.1	-1323.8	-1229.8	-1260.8
C4	2	13	-2134.7	-1374.3	-1329.3	-1010.4
C5	3	13	-370	1474.7	1929.1	1039.7
C6	3	13	-1136.9	-547.699	-580.398	-548
C7	4	13	-2140.6	-752.5	-621.301	-489.199
C8	4	13	-1393.7	127.102	370.301	-26.8008
C9	5	13	-3052.1	-1789.3	-1654	-1323.2
C10	5	13	-1648.1	-890.898	-738.199	-294.602
C11	6	13	-2383.3	-1459.7	-1475.2	-1214.1
C12	6	13	-2334.1	-1261.3	-1366.9	-1288.5
D1	1	13	-1379.4	-573.102	-265.398	93.3984
D2	1	13	-1803.4	-1085.7	-968.5	-589.5
D3	2	13	-2303.8	-1232.7	-1189.9	-1143.8
D4	2	13	-2167.3	-867.398	-829.5	-909.699
D5	3	13	-2980.2	-1583.6	-1524.2	-1329.8
D6	3	13	-1733	-637.199	-412.102	-458.102
D7	4	13	1772	2363.7	2739.8	2532.5
D8	4	13	-2016	-1258.8	-1195.3	-864.699
D9	5	13	-2838.6	-1631.5	-1626.7	-1388.8
D10	5	13	-2822.2	-1546.5	-1526	-1349.3
D11	6	13	-1943.9	-783.199	-799.102	-804
D12	6	13	-3603.8	-2335.5	-2273.2	-1912.7
E1	1	13	-840.801	-166.199	48.1992	242.898
E2	1	13	-2172.6	-1391.8	-1344.1	-1010.9
E3	2	13	-2808.4	-1793	-1778.1	-1411.4
E4	2	13	-1117	-471.898	-665.398	-986.398
E5	3	13	-2698	-766.199	-598.102	-917.398
E6	3	13	-445.801	666.5	1120.7	1179.5
E7	4	13	-1017.7	-345.898	-155.699	16.8008
E8	4	13	-2597.6	-1253	-1185.6	-1205.3
E9	5	13	-1977.2	-827.102	-773.102	-739.801
E10	5	13	-3308.5	-1976.1	-1949.5	-1653.1
E11	6	13	-720.898	168.398	306.898	411.102
E12	6	13	-3557.1	-2257.5	-2285.5	-1896.1
F1	1	13	-2559.1	-1595.1	-1537.8	-1177.9
F2	1	13	-2867	-1763.6	-1717.9	-1379
F3	2	13	-3188.9	-1909.8	-1882.2	-1602.5
F4	2	13	-1717.7	107.5	380.801	-174.5
F5	3	13	-2500.8	-1390.2	-1242.8	-891
F6	3	13	-2796.4	-1142.9	-895.699	-827.102
F7	4	13	-3143.7	-1918.4	-1865.4	-1515.7
F8	4	13	-1669	-555.398	-531.602	-405.102
F9	5	13	-2751.3	-1304.9	-1092.7	-957.398
F10	5	13	-3393.1	-2044.9	-2031.7	-1673.8
F11	6	13	-4802.2	-3060.8	-3142.5	-2720.1
F12	6	13	-3754.4	-2394.9	-2405	-2057.9
G1	1	13	-3461.8	-2144.9	-2080.4	-1674
G2	1	13	-3481.5	-2235.7	-2231.4	-1809.6
G3	2	13	-4021.5	-2518.8	-2426.4	-1992.3
G4	2	13	-3057.8	-1777	-1621.9	-1267.4
G5	3	13	-2845.1	-1307.3	-1154.4	-1078.2
G6	3	13	-4285.3	-2666	-2964.4	-2828.1
G7	4	13	-3139.3	-1675	-1586.2	-1397.5
G8	4	13	-4579.5	-2807.3	-2762.9	-2445.4
G9	5	13	-2979.4	-1743.2	-1621	-1221.6
G10	5	13	-4132.4	-2549.7	-2514.7	-2173.2
G11	6	13	-5119.9	-3270.5	-3337.6	-2952.6
G12	6	13	-3934.2	-2518.3	-2599.2	-2363.6
H1	1	13	-2079.1	-1060.3	-1018.4	-786.699
H2	1	13	-3359.1	-2014.5	-1954.2	-1561.9
H3	2	13	-2401	-1439.3	-1415.2	-1108.5
H4	2	13	-2681	-1626.4	-1597.4	-1264.1
H5	3	13	-1487.7	-248.398	184.102	463.602
H6	3	13	-2513.9	-1359.7	-1525.7	-1347.6
H7	4	13	-2192.1	-1070.5	-1085.4	-958.699
H8	4	13	-3165.2	-1748.5	-1651.7	-1365.3
H9	5	13	-4144	-2589.7	-2607.1	-2250
H10	5	13	-3415.8	-2101.9	-2063.2	-1668.8
H11	6	13	-4411.3	-2761.8	-2738	-2367.1
H12	6	13	-3614.4	-2258.1	-2280.9	-2078.7
A1	1	14	-1212	-675.102	-677.898	-521.301
A2	1	14	-900.5	-769.898	-918.898	-754.5
A3	2	14	-2629.6	-1626	-1561.7	-1195.3
A4	2	14	-4062.1	-2600.6	-2492.1	-1996.2
A5	3	14	-264.102	-184.898	-276.5	-137.301
A6	3	14	-498.5	-153.699	-258.898	-213.398
A7	4	14	-1442.5	-893.699	-898.5	-776.699
A8	4	14	-538.5	-203.801	-186.301	-67.8984
A9	5	14	-2367.1	-1461.9	-1396.8	-1008.8
A10	5	14	-3081.5	-1924.2	-1859.6	-1485.3
A11	6	14	-2881.6	-1811	-1804.9	-1456.1
A12	6	14	-2088.3	-1104.5	-982.199	-710.602
B1	1	14	-1312.1	-687	-740.301	-561.301
B2	1	14	-4631.7	-2998.6	-3057.1	-2675.9
B3	2	14	-3300.5	-1967.2	-1902.8	-1552.8
B4	2	14	-3027.5	-1936.4	-1842.1	-1432.3
B5	3	14	-1491	-838.102	-933.301	-799.699
B6	3	14	-1880.1	-1265.3	-1326.5	-1131.1
B7	4	14	-1016.5	-383	-413.301	-340.801
B8	4	14	-1807.5	-1014.1	-891.398	-530.699
B9	5	14	-3294.6	-1825.8	-1729	-1495.7
B10	5	14	-2040.1	-1230.1	-1131.1	-727.699
B11	6	14	-1420.1	-832.398	-846.699	-680
B12	6	14	-2379.3	-1275.2	-1310	-1239.2
C1	1	14	-2227.5	-1287.5	-1272.4	-1031.1
C2	1	14	-3089.3	-1843.1	-1805	-1521.6
C3	2	14	-3329.1	-1320.8	-1237.8	-1236.8
C4	2	14	-2107.7	-1357.3	-1298.3	-986.398
C5	3	14	-385	1472.7	1921.1	1039.7
C6	3	14	-1144.9	-534.699	-577.398	-545
C7	4	14	-2112.6	-755.5	-611.301	-461.199
C8	4	14	-1420.7	89.1016	357.301	-42.8008
C9	5	14	-3032.1	-1782.3	-1644	-1313.2
C10	5	14	-1652.1	-911.898	-716.199	-323.602
C11	6	14	-2412.3	-1468.7	-1470.2	-1208.1
C12	6	14	-2319.1	-1266.3	-1333.9	-1271.5
D1	1	14	-1396.4	-576.102	-278.398	95.3984
D2	1	14	-1802.4	-1071.7	-941.5	-601.5
D3	2	14	-2291.8	-1205.7	-1163.9	-1129.8
D4	2	14	-2168.3	-890.398	-837.5	-904.699
D5	3	14	-2993.2	-1591.6	-1493.2	-1328.8
D6	3	14	-1744	-632.199	-451.102	-475.102
D7	4	14	1812	2356.7	2788.8	2574.5
D8	4	14	-1998	-1261.8	-1195.3	-868.699
D9	5	14	-2822.6	-1597.5	-1587.7	-1330.8
D10	5	14	-2782.2	-1547.5	-1526	-1309.3
D11	6	14	-1939.9	-780.199	-838.102	-820
D12	6	14	-3569.8	-2307.5	-2263.2	-1900.7
E1	1	14	-850.801	-158.199	49.1992	271.898
E2	1	14	-2187.6	-1401.8	-1368.1	-1025.9
E3	2	14	-2828.4	-1794	-1781.1	-1409.4
E4	2	14	-1097	-466.898	-657.398	-1012.4
E5	3	14	-2714	-773.199	-620.102	-936.398
E6	3	14	-418.801	683.5	1166.7	1209.5
E7	4	14	-999.699	-345.898	-133.699	34.8008
E8	4	14	-2482.6	-1157	-1109.6	-1152.3
E9	5	14	-1996.2	-809.102	-776.102	-699.801
E10	5	14	-3290.5	-1989.1	-1936.5	-1640.1
E11	6	14	-719.898	177.398	349.898	407.102
E12	6	14	-3529.1	-2261.5	-2275.5	-1909.1
F1	1	14	-2565.1	-1568.1	-1522.8	-1173.9
F2	1	14	-2846	-1727.6	-1708.9	-1394
F3	2	14	-3183.9	-1909.8	-1873.2	-1589.5
F4	2	14	-1734.7	107.5	347.801	-172.5
F5	3	14	-2497.8	-1378.2	-1251.8	-856
F6	3	14	-2792.4	-1133.9	-905.699	-815.102
F7	4	14	-3128.7	-1915.4	-1840.4	-1475.7
F8	4	14	-1678	-537.398	-525.602	-388.102
F9	5	14	-2746.3	-1303.9	-1094.7	-955.398
F10	5	14	-3381.1	-2042.9	-2018.7	-1677.8
F11	6	14	-4806.2	-3084.8	-3155.5	-2727.1
F12	6	14	-3782.4	-2398.9	-2404	-2049.9
G1	1	14	-3471.8	-2159.9	-2112.4	-1688
G2	1	14	-3496.5	-2239.7	-2246.4	-1824.6
G3	2	14	-4035.5	-2538.8	-2451.4	-2006.3
G4	2	14	-3036.8	-1769	-1618.9	-1290.4
G5	3	14	-2817.1	-1301.3	-1158.4	-1037.2
G6	3	14	-4306.3	-2685	-2954.4	-2846.1
G7	4	14	-3115.3	-1690	-1583.2	-1389.5
G8	4	14	-4557.5	-2806.3	-2775.9	-2432.4
G9	5	14	-2956.4	-1738.2	-1634	-1219.6
G10	5	14	-4131.4	-2565.7	-2508.7	-2170.2
G11	6	14	-5097.9	-3268.5	-3301.6	-2959.6
G12	6	14	-3917.2	-2498.3	-2589.2	-2335.6
H1	1	14	-2099.1	-1057.3	-1012.4	-824.699
H2	1	14	-3386.1	-2016.5	-1978.2	-1586.9
H3	2	14	-2373	-1453.3	-1412.2	-1105.5
H4	2	14	-2666	-1651.4	-1608.4	-1257.1
H5	3	14	-1499.7	-290.398	148.102	433.602
H6	3	14	-2481.9	-1368.7	-1540.7	-1362.6
H7	4	14	-2194.1	-1076.5	-1065.4	-948.699
H8	4	14	-3192.2	-1734.5	-1662.7	-1371.3
H9	5	14	-4106	-2573.7	-2622.1	-2250
H10	5	14	-3418.8	-2114.9	-2039.2	-1672.8
H11	6	14	-4396.3	-2777.8	-2728	-2379.1
H12	6	14	-3592.4	-2229.1	-2278.9	-2065.7
A1	1	15	-1203	-667.102	-676.898	-511.301
A2	1	15	-913.5	-782.898	-906.898	-759.5
A3	2	15	-2670.6	-1619	-1547.7	-1174.3
A4	2	15	-4098.1	-2583.6	-2514.1	-2010.2
A5	3	15	-236.102	-172.898	-262.5	-136.301
A6	3	15	-461.5	-158.699	-252.898	-207.398
A7	4	15	-1483.5	-929.699	-929.5	-790.699
A8	4	15	-529.5	-216.801	-163.301	-45.8984
A9	5	15	-2365.1	-1461.9	-1399.8	-1010.8
A10	5	15	-3087.5	-1940.2	-1856.6	-1484.3
A11	6	15	-2874.6	-1825	-1789.9	-1467.1
A12	6	15	-2094.3	-1092.5	-986.199	-687.602
B1	1	15	-1290.1	-683	-737.301	-542.301
B2	1	15	-4661.7	-2998.6	-3058.1	-2655.9
B3	2	15	-3296.5	-1946.2	-1890.8	-1557.8
B4	2	15	-3032.5	-1910.4	-1804.1	-1399.3
B5	3	15	-1479	-852.102	-930.301	-827.699
B6	3	15	-1868.1	-1250.3	-1328.5	-1091.1
B7	4	15	-1056.5	-414	-468.301	-366.801
B8	4	15	-1807.5	-1010.1	-878.398	-530.699
B9	5	15	-3285.6	-1836.8	-1724	-1480.7
B10	5	15	-2012.1	-1216.1	-1119.1	-732.699
B11	6	15	-1442.1	-818.398	-849.699	-644
B12	6	15	-2379.3	-1274.2	-1280	-1218.2
C1	1	15	-2237.5	-1272.5	-1270.4	-1053.1
C2	1	15	-3067.3	-1828.1	-1789	-1494.6
C3	2	15	-3330.1	-1299.8	-1212.8	-1219.8
C4	2	15	-2133.7	-1356.3	-1293.3	-1003.4
C5	3	15	-368	1479.7	1909.1	1050.7
C6	3	15	-1123.9	-517.699	-558.398	-529
C7	4	15	-2155.6	-779.5	-666.301	-540.199
C8	4	15	-1407.7	82.1016	334.301	-50.8008
C9	5	15	-3002.1	-1755.3	-1636	-1298.2
C10	5	15	-1623.1	-898.898	-701.199	-303.602
C11	6	15	-2369.3	-1455.7	-1434.2	-1200.1
C12	6	15	-2304.1	-1259.3	-1355.9	-1259.5
D1	1	15	-1366.4	-576.102	-244.398	137.398
D2	1	15	-1798.4	-1066.7	-948.5	-579.5
D3	2	15	-2279.8	-1184.7	-1164.9	-1110.8
D4	2	15	-2209.3	-919.398	-847.5	-913.699
D5	3	15	-2990.2	-1598.6	-1500.2	-1332.8
D6	3	15	-1761	-612.199	-420.102	-493.102
D7	4	15	1835	2364.7	2753.8	2503.5
D8	4	15	-1995	-1243.8	-1172.3	-857.699
D9	5	15	-2762.6	-1578.5	-1555.7	-1321.8
D10	5	15	-2736.2	-1513.5	-1482	-1282.3
D11	6	15	-1929.9	-768.199	-818.102	-789
D12	6	15	-3580.8	-2306.5	-2249.2	-1894.7
E1	1	15	-822.801	-173.199	70.1992	303.898
E2	1	15	-2176.6	-1362.8	-1353.1	-1024.9
E3	2	15	-2818.4	-1815	-1778.1	-1390.4
E4	2	15	-1130	-466.898	-647.398	-1011.4
E5	3	15	-2726	-770.199	-596.102	-913.398
E6	3	15	-344.801	716.5	1207.7	1258.5
E7	4	15	-984.699	-357.898	-136.699	37.8008
E8	4	15	-2424.6	-1144	-1074.6	-1123.3
E9	5	15	-1949.2	-808.102	-745.102	-717.801
E10	5	15	-3284.5	-1959.1	-1930.5	-1638.1
E11	6	15	-669.898	193.398	371.898	472.102
E12	6	15	-3516.1	-2235.5	-2214.5	-1876.1
F1	1	15	-2519.1	-1567.1	-1522.8	-1188.9
F2	1	15	-2843	-1740.6	-1702.9	-1354
F3	2	15	-3166.9	-1929.8	-1881.2	-1607.5
F4	2	15	-1732.7	57.5	314.801	-185.5
F5	3	15	-2476.8	-1381.2	-1225.8	-860
F6	3	15	-2767.4	-1136.9	-902.699	-793.102
F7	4	15	-3137.7	-1901.4	-1854.4	-1487.7
F8	4	15	-1668	-549.398	-512.602	-403.102
F9	5	15	-2697.3	-1261.9	-1088.7	-939.398
F10	5	15	-3340.1	-2007.9	-1992.7	-1656.8
F11	6	15	-4830.2	-3094.8	-3148.5	-2716.1
F12	6	15	-3754.4	-2398.9	-2378	-2049.9
G1	1	15	-3493.8	-2176.9	-2103.4	-1675
G2	1	15	-3506.5	-2265.7	-2225.4	-1817.6
G3	2	15	-4027.5	-2517.8	-2405.4	-1990.3
G4	2	15	-3044.8	-1749	-1600.9	-1264.4
G5	3	15	-2800.1	-1259.3	-1109.4	-1021.2
G6	3	15	-4280.3	-2697	-2957.4	-2837.1
G7	4	15	-3151.3	-1699	-1602.2	-1387.5
G8	4	15	-4577.5	-2807.3	-2786.9	-2440.4
G9	5	15	-2930.4	-1731.2	-1594	-1187.6
G10	5	15	-4087.4	-2519.7	-2526.7	-2149.2
G11	6	15	-5103.9	-3273.5	-3313.6	-2943.6
G12	6	15	-3903.2	-2499.3	-2569.2	-2338.6
H1	1	15	-2083.1	-1058.3	-998.398	-779.699
H2	1	15	-3373.1	-2031.5	-1972.2	-1593.9
H3	2	15	-2408	-1473.3	-1414.2	-1091.5
H4	2	15	-2679	-1632.4	-1596.4	-1273.1
H5	3	15	-1529.7	-311.398	160.102	412.602
H6	3	15	-2492.9	-1350.7	-1533.7	-1347.6
H7	4	15	-2193.1	-1081.5	-1052.4	-958.699
H8	4	15	-3186.2	-1747.5	-1659.7	-1375.3
H9	5	15	-4138	-2595.7	-2600.1	-2251
H10	5	15	-3417.8	-2101.9	-2069.2	-1667.8
H11	6	15	-4373.3	-2754.8	-2722	-2364.1
H12	6	15	-3602.4	-2238.1	-2266.9	-2055.7
A1	1	16	-1188	-670.102	-638.898	-524.301
A2	1	16	-924.5	-781.898	-939.898	-746.5
A3	2	16	-2666.6	-1640	-1555.7	-1168.3
A4	2	16	-4083.1	-2626.6	-2506.1	-2009.2
A5	3	16	-267.102	-199.898	-301.5	-154.301
A6	3	16	-452.5	-130.699	-235.898	-222.398
A7	4	16	-1461.5	-920.699	-925.5	-800.699
A8	4	16	-538.5	-198.801	-176.301	-79.8984
A9	5	16	-2381.1	-1486.9	-1380.8	-1024.8
A10	5	16	-3062.5	-1913.2	-1837.6	-1474.3
A11	6	16	-2898.6	-1818	-1801.9	-1478.1
A12	6	16	-2101.3	-1121.5	-988.199	-714.602
B1	1	16	-1294.1	-687	-734.301	-541.301
B2	1	16	-4632.7	-2973.6	-3047.1	-2655.9
B3	2	16	-3314.5	-1964.2	-1912.8	-1549.8
B4	2	16	-2989.5	-1905.4	-1808.1	-1399.3
B5	3	16	-1500	-864.102	-934.301	-820.699
B6	3	16	-1845.1	-1250.3	-1293.5	-1092.1
B7	4	16	-1054.5	-398	-451.301	-382.801
B8	4	16	-1808.5	-1036.1	-880.398	-531.699
B9	5	16	-3276.6	-1802.8	-1723	-1494.7
B10	5	16	-1986.1	-1212.1	-1119.1	-739.699
B11	6	16	-1433.1	-837.398	-849.699	-657
B12	6	16	-2377.3	-1294.2	-1282	-1229.2
C1	1	16	-2225.5	-1266.5	-1290.4	-1033.1
C2	1	16	-3068.3	-1840.1	-1814	-1462.6
C3	2	16	-3307.1	-1293.8	-1219.8	-1231.8
C4	2	16	-2124.7	-1344.3	-1273.3	-995.398
C5	3	16	-342	1476.7	1903.1	1034.7
C6	3	16	-1147.9	-513.699	-532.398	-535
C7	4	16	-2142.6	-770.5	-654.301	-540.199
C8	4	16	-1421.7	76.1016	319.301	-69.8008
C9	5	16	-2996.1	-1756.3	-1594	-1297.2
C10	5	16	-1615.1	-882.898	-689.199	-296.602
C11	6	16	-2351.3	-1466.7	-1453.2	-1198.1
C12	6	16	-2295.1	-1254.3	-1340.9	-1252.5
D1	1	16	-1348.4	-534.102	-232.398	143.398
D2	1	16	-1768.4	-1038.7	-921.5	-545.5
D3	2	16	-2309.8	-1192.7	-1139.9	-1106.8
D4	2	16	-2197.3	-906.398	-854.5	-892.699
D5	3	16	-2963.2	-1595.6	-1483.2	-1297.8
D6	3	16	-1755	-640.199	-420.102	-468.102
D7	4	16	1846	2378.7	2788.8	2561.5
D8	4	16	-2004	-1244.8	-1167.3	-853.699
D9	5	16	-2725.6	-1554.5	-1505.7	-1303.8
D10	5	16	-2719.2	-1492.5	-1455	-1279.3
D11	6	16	-1986.9	-787.199	-841.102	-809
D12	6	16	-3540.8	-2295.5	-2265.2	-1869.7
E1	1	16	-786.801	-151.199	97.1992	314.898
E2	1	16	-2156.6	-1381.8	-1349.1	-1005.9
E3	2	16	-2826.4	-1810	-1791.1	-1391.4
E4	2	16	-1117	-489.898	-673.398	-997.398
E5	3	16	-2736	-749.199	-594.102	-911.398
E6	3	16	-251.801	795.5	1292.7	1342.5
E7	4	16	-990.699	-340.898	-125.699	50.8008
E8	4	16	-2446.6	-1148	-1091.6	-1146.3
E9	5	16	-1968.2	-827.102	-741.102	-722.801
E10	5	16	-3279.5	-1954.1	-1940.5	-1660.1
E11	6	16	-646.898	210.398	411.898	468.102
E12	6	16	-3498.1	-2244.5	-2246.5	-1873.1
F1	1	16	-2547.1	-1558.1	-1488.8	-1161.9
F2	1	16	-2838	-1738.6	-1683.9	-1364
F3	2	16	-3162.9	-1932.8	-1866.2	-1604.5
F4	2	16	-1738.7	73.5	297.801	-218.5
F5	3	16	-2508.8	-1379.2	-1246.8	-891
F6	3	16	-2771.4	-1135.9	-884.699	-819.102
F7	4	16	-3141.7	-1891.4	-1855.4	-1499.7
F8	4	16	-1666	-552.398	-525.602	-404.102
F9	5	16	-2665.3	-1240.9	-1043.7	-907.398
F10	5	16	-3340.1	-1996.9	-1980.7	-1678.8
F11	6	16	-4804.2	-3076.8	-3153.5	-2720.1
F12	6	16	-3774.4	-2411.9	-2410	-2057.9
G1	1	16	-3483.8	-2163.9	-2100.4	-1692
G2	1	16	-3500.5	-2260.7	-2228.4	-1841.6
G3	2	16	-4024.5	-2536.8	-2420.4	-1992.3
G4	2	16	-3061.8	-1758	-1595.9	-1269.4
G5	3	16	-2766.1	-1274.3	-1096.4	-1003.2
G6	3	16	-4267.3	-2702	-2956.4	-2837.1
G7	4	16	-3148.3	-1695	-1589.2	-1373.5
G8	4	16	-4565.5	-2833.3	-2803.9	-2435.4
G9	5	16	-2905.4	-1726.2	-1606	-1215.6
G10	5	16	-4093.4	-2528.7	-2515.7	-2157.2
G11	6	16	-5107.9	-3262.5	-3310.6	-2940.6
G12	6	16	-3901.2	-2506.3	-2571.2	-2321.6
H1	1	16	-2097.1	-1054.3	-986.398	-816.699
H2	1	16	-3380.1	-2029.5	-1980.2	-1583.9
H3	2	16	-2412	-1462.3	-1430.2	-1093.5
H4	2	16	-2666	-1650.4	-1598.4	-1249.1
H5	3	16	-1546.7	-319.398	118.102	403.602
H6	3	16	-2504.9	-1359.7	-1529.7	-1336.6
H7	4	16	-2149.1	-1063.5	-1057.4	-951.699
H8	4	16	-3169.2	-1741.5	-1661.7	-1369.3
H9	5	16	-4118	-2577.7	-2603.1	-2249
H10	5	16	-3416.8	-2112.9	-2069.2	-1679.8
H11	6	16	-4403.3	-2751.8	-2734	-2384.1
H12	6	16	-3577.4	-2239.1	-2259.9	-2065.7
A1	1	17	-1184	-640.102	-664.898	-502.301
A2	1	17	-935.5	-768.898	-916.898	-763.5
A3	2	17	-2662.6	-1630	-1527.7	-1176.3
A4	2	17	-4106.1	-2586.6	-2477.1	-2001.2
A5	3	17	-266.102	-182.898	-271.5	-146.301
A6	3	17	-491.5	-151.699	-218.898	-219.398
A7	4	17	-1469.5	-903.699	-905.5	-788.699
A8	4	17	-514.5	-196.801	-157.301	-64.8984
A9	5	17	-2366.1	-1443.9	-1386.8	-1010.8
A10	5	17	-3096.5	-1930.2	-1842.6	-1496.3
A11	6	17	-2907.6	-1815	-1823.9	-1478.1
A12	6	17	-2066.3	-1104.5	-970.199	-705.602
B1	1	17	-1293.1	-684	-717.301	-552.301
B2	1	17	-4642.7	-2988.6	-3045.1	-2662.9
B3	2	17	-3267.5	-1906.2	-1869.8	-1560.8
B4	2	17	-2991.5	-1887.4	-1784.1	-1385.3
B5	3	17	-1435	-827.102	-926.301	-806.699
B6	3	17	-1834.1	-1229.3	-1318.5	-1096.1
B7	4	17	-1047.5	-407	-446.301	-381.801
B8	4	17	-1785.5	-1010.1	-862.398	-509.699
B9	5	17	-3239.6	-1797.8	-1715	-1483.7
B10	5	17	-1973.1	-1220.1	-1110.1	-744.699
B11	6	17	-1414.1	-817.398	-851.699	-656
B12	6	17	-2363.3	-1264.2	-1277	-1236.2
C1	1	17	-2211.5	-1273.5	-1287.4	-1044.1
C2	1	17	-3048.3	-1855.1	-1802	-1490.6
C3	2	17	-3287.1	-1260.8	-1193.8	-1236.8
C4	2	17	-2095.7	-1349.3	-1295.3	-980.398
C5	3	17	-299	1513.7	1973.1	1079.7
C6	3	17	-1094.9	-504.699	-551.398	-523
C7	4	17	-2168.6	-815.5	-667.301	-563.199
C8	4	17	-1395.7	62.1016	317.301	-58.8008
C9	5	17	-2942.1	-1753.3	-1585	-1265.2
C10	5	17	-1606.1	-868.898	-680.199	-285.602
C11	6	17	-2381.3	-1485.7	-1462.2	-1210.1
C12	6	17	-2288.1	-1243.3	-1318.9	-1235.5
D1	1	17	-1344.4	-516.102	-229.398	145.398
D2	1	17	-1770.4	-1063.7	-914.5	-544.5
D3	2	17	-2317.8	-1200.7	-1156.9	-1103.8
D4	2	17	-2226.3	-920.398	-868.5	-905.699
D5	3	17	-2968.2	-1581.6	-1492.2	-1333.8
D6	3	17	-1750	-664.199	-445.102	-486.102
D7	4	17	1913	2386.7	2795.8	2536.5
D8	4	17	-1985	-1226.8	-1153.3	-842.699
D9	5	17	-2685.6	-1518.5	-1494.7	-1254.8
D10	5	17	-2687.2	-1452.5	-1415	-1248.3
D11	6	17	-1952.9	-801.199	-840.102	-834
D12	6	17	-3534.8	-2279.5	-2249.2	-1851.7
E1	1	17	-789.801	-141.199	94.1992	324.898
E2	1	17	-2193.6	-1390.8	-1328.1	-1005.9
E3	2	17	-2795.4	-1805	-1794.1	-1406.4
E4	2	17	-1127	-479.898	-641.398	-994.398
E5	3	17	-2736	-795.199	-606.102	-935.398
E6	3	17	-183.801	857.5	1371.7	1431.5
E7	4	17	-961.699	-334.898	-114.699	44.8008
E8	4	17	-2409.6	-1124	-1055.6	-1111.3
E9	5	17	-1974.2	-817.102	-767.102	-707.801
E10	5	17	-3248.5	-1954.1	-1911.5	-1635.1
E11	6	17	-635.898	243.398	410.898	476.102
E12	6	17	-3482.1	-2234.5	-2214.5	-1873.1
F1	1	17	-2536.1	-1556.1	-1504.8	-1169.9
F2	1	17	-2822	-1732.6	-1681.9	-1355
F3	2	17	-3108.9	-1890.8	-1842.2	-1616.5
F4	2	17	-1722.7	73.5	287.801	-211.5
F5	3	17	-2480.8	-1393.2	-1210.8	-867
F6	3	17	-2732.4	-1093.9	-881.699	-784.102
F7	4	17	-3131.7	-1894.4	-1851.4	-1487.7
F8	4	17	-1645	-555.398	-519.602	-384.102
F9	5	17	-2636.3	-1227.9	-1018.7	-880.398
F10	5	17	-3313.1	-1980.9	-1953.7	-1660.8
F11	6	17	-4811.2	-3085.8	-3136.5	-2720.1
F12	6	17	-3759.4	-2410.9	-2393	-2047.9
G1	1	17	-3474.8	-2174.9	-2101.4	-1653
G2	1	17	-3520.5	-2244.7	-2231.4	-1826.6
G3	2	17	-3988.5	-2528.8	-2421.4	-2001.3
G4	2	17	-3056.8	-1762	-1611.9	-1283.4
G5	3	17	-2773.1	-1271.3	-1099.4	-1001.2
G6	3	17	-4277.3	-2688	-2951.4	-2841.1
G7	4	17	-3125.3	-1692	-1568.2	-1386.5
G8	4	17	-4580.5	-2810.3	-2765.9	-2435.4
G9	5	17	-2881.4	-1687.2	-1579	-1191.6
G10	5	17	-4066.4	-2495.7	-2490.7	-2145.2
G11	6	17	-5102.9	-3254.5	-3310.6	-2928.6
G12	6	17	-3889.2	-2485.3	-2541.2	-2333.6
H1	1	17	-2063.1	-1042.3	-958.398	-774.699
H2	1	17	-3375.1	-2020.5	-1948.2	-1563.9
H3	2	17	-2408	-1443.3	-1424.2	-1103.5
H4	2	17	-2692	-1631.4	-1603.4	-1278.1
H5	3	17	-1563.7	-367.398	94.1016	382.602
H6	3	17	-2498.9	-1371.7	-1513.7	-1341.6
H7	4	17	-2147.1	-1070.5	-1053.4	-935.699
H8	4	17	-3194.2	-1743.5	-1664.7	-1372.3
H9	5	17	-4112	-2580.7	-2585.1	-2246
H10	5	17	-3407.8	-2105.9	-2046.2	-1660.8
H11	6	17	-4362.3	-2737.8	-2685	-2364.1
H12	6	17	-3553.4	-2221.1	-2256.9	-2054.7
A1	1	18	-1183	-640.102	-649.898	-516.301
A2	1	18	-926.5	-786.898	-901.898	-755.5
A3	2	18	-2663.6	-1631	-1537.7	-1187.3
A4	2	18	-4115.1	-2606.6	-2510.1	-2009.2
A5	3	18	-254.102	-176.898	-266.5	-138.301
A6	3	18	-469.5	-153.699	-221.898	-208.398
A7	4	18	-1459.5	-897.699	-900.5	-781.699
A8	4	18	-521.5	-206.801	-180.301	-43.8984
A9	5	18	-2368.1	-1473.9	-1362.8	-1008.8
A10	5	18	-3103.5	-1919.2	-1861.6	-1487.3
A11	6	18	-2908.6	-1819	-1832.9	-1476.1
A12	6	18	-2101.3	-1105.5	-965.199	-701.602
B1	1	18	-1234.1	-668	-702.301	-550.301
B2	1	18	-4639.7	-2989.6	-3059.1	-2659.9
B3	2	18	-3233.5	-1904.2	-1868.8	-1535.8
B4	2	18	-2959.5	-1883.4	-1761.1	-1398.3
B5	3	18	-1373	-792.102	-893.301	-792.699
B6	3	18	-1751.1	-1203.3	-1282.5	-1108.1
B7	4	18	-1046.5	-380	-456.301	-377.801
B8	4	18	-1778.5	-1021.1	-855.398	-511.699
B9	5	18	-3212.6	-1775.8	-1682	-1492.7
B10	5	18	-1910.1	-1162.1	-1086.1	-708.699
B11	6	18	-1408.1	-821.398	-850.699	-667
B12	6	18	-2332.3	-1257.2	-1253	-1214.2
C1	1	18	-2213.5	-1259.5	-1266.4	-1044.1
C2	1	18	-3055.3	-1806.1	-1769	-1479.6
C3	2	18	-3238.1	-1256.8	-1206.8	-1221.8
C4	2	18	-2055.7	-1326.3	-1293.3	-999.398
C5	3	18	-251	1503.7	1907.1	1045.7
C6	3	18	-1021.9	-462.699	-527.398	-514
C7	4	18	-2164.6	-801.5	-643.301	-531.199
C8	4	18	-1431.7	71.1016	339.301	-39.8008
C9	5	18	-2914.1	-1729.3	-1569	-1262.2
C10	5	18	-1539.1	-832.898	-663.199	-269.602
C11	6	18	-2338.3	-1442.7	-1442.2	-1200.1
C12	6	18	-2262.1	-1213.3	-1309.9	-1214.5
D1	1	18	-1333.4	-517.102	-196.398	158.398
D2	1	18	-1786.4	-1050.7	-909.5	-533.5
D3	2	18	-2284.8	-1181.7	-1163.9	-1097.8
D4	2	18	-2250.3	-939.398	-873.5	-942.699
D5	3	18	-3002.2	-1605.6	-1503.2	-1337.8
D6	3	18	-1776	-673.199	-463.102	-500.102
D7	4	18	1915	2398.7	2858.8	2639.5
D8	4	18	-1982	-1247.8	-1165.3	-844.699
D9	5	18	-2639.6	-1494.5	-1486.7	-1274.8
D10	5	18	-2650.2	-1449.5	-1420	-1242.3
D11	6	18	-1956.9	-782.199	-836.102	-800
D12	6	18	-3524.8	-2284.5	-2210.2	-1854.7
E1	1	18	-780.801	-131.199	123.199	318.898
E2	1	18	-2185.6	-1385.8	-1336.1	-1033.9
E3	2	18	-2851.4	-1799	-1791.1	-1395.4
E4	2	18	-1136	-479.898	-663.398	-1013.4
E5	3	18	-2735	-785.199	-626.102	-916.398
E6	3	18	-97.8008	926.5	1451.7	1499.5
E7	4	18	-990.699	-309.898	-126.699	53.8008
E8	4	18	-2435.6	-1167	-1087.6	-1158.3
E9	5	18	-1978.2	-814.102	-758.102	-696.801
E10	5	18	-3245.5	-1927.1	-1897.5	-1613.1
E11	6	18	-625.898	248.398	437.898	507.102
E12	6	18	-3479.1	-2200.5	-2193.5	-1857.1
F1	1	18	-2515.1	-1574.1	-1511.8	-1152.9
F2	1	18	-2828	-1756.6	-1681.9	-1359
F3	2	18	-3083.9	-1889.8	-1840.2	-1602.5
F4	2	18	-1699.7	68.5	274.801	-214.5
F5	3	18	-2475.8	-1359.2	-1213.8	-875
F6	3	18	-2736.4	-1135.9	-897.699	-791.102
F7	4	18	-3124.7	-1894.4	-1810.4	-1476.7
F8	4	18	-1667	-532.398	-514.602	-385.102
F9	5	18	-2580.3	-1179.9	-979.699	-856.398
F10	5	18	-3252.1	-1964.9	-1944.7	-1654.8
F11	6	18	-4809.2	-3080.8	-3138.5	-2726.1
F12	6	18	-3742.4	-2399.9	-2408	-2055.9
G1	1	18	-3483.8	-2167.9	-2092.4	-1670
G2	1	18	-3507.5	-2266.7	-2242.4	-1824.6
G3	2	18	-3956.5	-2496.8	-2396.4	-1984.3
G4	2	18	-3011.8	-1751	-1603.9	-1281.4
G5	3	18	-2746.1	-1235.3	-1098.4	-985.199
G6	3	18	-4274.3	-2707	-2971.4	-2857.1
G7	4	18	-3137.3	-1684	-1596.2	-1387.5
G8	4	18	-4592.5	-2801.3	-2784.9	-2426.4
G9	5	18	-2835.4	-1674.2	-1551	-1199.6
G10	5	18	-4026.4	-2494.7	-2462.7	-2135.2
G11	6	18	-5104.9	-3271.5	-3315.6	-2916.6
G12	6	18	-3887.2	-2469.3	-2549.2	-2314.6
H1	1	18	-2061.1	-1054.3	-970.398	-767.699
H2	1	18	-3402.1	-2045.5	-1974.2	-1593.9
H3	2	18	-2435	-1456.3	-1427.2	-1132.5
H4	2	18	-2699	-1653.4	-1599.4	-1277.1
H5	3	18	-1606.7	-352.398	74.1016	365.602
H6	3	18	-2480.9	-1342.7	-1505.7	-1341.6
H7	4	18	-2157.1	-1046.5	-1015.4	-903.699
H8	4	18	-3173.2	-1753.5	-1647.7	-1365.3
H9	5	18	-4097	-2579.7	-2584.1	-2237
H10	5	18	-3407.8	-2101.9	-2056.2	-1647.8
H11	6	18	-4376.3	-2729.8	-2679	-2336.1
H12	6	18	-3550.4	-2225.1	-2244.9	-2035.7
A1	1	19	-1196	-630.102	-639.898	-499.301
A2	1	19	-925.5	-762.898	-906.898	-752.5
A3	2	19	-2653.6	-1601	-1543.7	-1182.3
A4	2	19	-4129.1	-2602.6	-2506.1	-2005.2
A5	3	19	-238.102	-169.898	-295.5	-116.301
A6	3	19	-455.5	-144.699	-215.898	-195.398
A7	4	19	-1458.5	-903.699	-909.5	-797.699
A8	4	19	-542.5	-202.801	-196.301	-52.8984
A9	5	19	-2363.1	-1449.9	-1362.8	-1006.8
A10	5	19	-3062.5	-1932.2	-1863.6	-1501.3
A11	6	19	-2897.6	-1853	-1790.9	-1488.1
A12	6	19	-2070.3	-1090.5	-991.199	-706.602
B1	1	19	-1232.1	-677	-712.301	-557.301
B2	1	19	-4584.7	-2967.6	-3040.1	-2653.9
B3	2	19	-3139.5	-1867.2	-1849.8	-1531.8
B4	2	19	-2864.5	-1814.4	-1734.1	-1354.3
B5	3	19	-1212	-698.102	-823.301	-780.699
B6	3	19	-1593.1	-1143.3	-1241.5	-1056.1
B7	4	19	-1031.5	-423	-462.301	-381.801
B8	4	19	-1773.5	-1009.1	-856.398	-493.699
B9	5	19	-3127.6	-1731.8	-1680	-1473.7
B10	5	19	-1833.1	-1130.1	-1064.1	-711.699
B11	6	19	-1367.1	-783.398	-836.699	-662
B12	6	19	-2289.3	-1253.2	-1291	-1230.2
C1	1	19	-2170.5	-1261.5	-1253.4	-1037.1
C2	1	19	-3005.3	-1816.1	-1790	-1460.6
C3	2	19	-3190.1	-1219.8	-1158.8	-1218.8
C4	2	19	-1940.7	-1266.3	-1252.3	-984.398
C5	3	19	-96	1580.7	1972.1	1087.7
C6	3	19	-882.898	-394.699	-464.398	-499
C7	4	19	-2193.6	-806.5	-681.301	-546.199
C8	4	19	-1379.7	88.1016	336.301	-47.8008
C9	5	19	-2813.1	-1660.3	-1532	-1241.2
C10	5	19	-1457.1	-790.898	-628.199	-259.602
C11	6	19	-2285.3	-1424.7	-1409.2	-1201.1
C12	6	19	-2214.1	-1187.3	-1284.9	-1236.5
D1	1	19	-1318.4	-536.102	-200.398	190.398
D2	1	19	-1769.4	-1050.7	-936.5	-552.5
D3	2	19	-2299.8	-1179.7	-1154.9	-1134.8
D4	2	19	-2240.3	-940.398	-884.5	-923.699
D5	3	19	-2987.2	-1578.6	-1510.2	-1318.8
D6	3	19	-1787	-681.199	-481.102	-496.102
D7	4	19	1907	2386.7	2760.8	2557.5
D8	4	19	-1997	-1225.8	-1165.3	-862.699
D9	5	19	-2584.6	-1456.5	-1442.7	-1238.8
D10	5	19	-2628.2	-1438.5	-1407	-1219.3
D11	6	19	-1957.9	-792.199	-838.102	-813
D12	6	19	-3507.8	-2269.5	-2227.2	-1880.7
E1	1	19	-748.801	-82.1992	136.199	328.898
E2	1	19	-2179.6	-1373.8	-1351.1	-1002.9
E3	2	19	-2820.4	-1794	-1784.1	-1410.4
E4	2	19	-1097	-492.898	-661.398	-985.398
E5	3	19	-2712	-780.199	-606.102	-916.398
E6	3	19	11.1992	990.5	1521.7	1570.5
E7	4	19	-970.699	-319.898	-108.699	59.8008
E8	4	19	-2480.6	-1168	-1137.6	-1184.3
E9	5	19	-1971.2	-821.102	-748.102	-683.801
E10	5	19	-3230.5	-1928.1	-1890.5	-1628.1
E11	6	19	-562.898	283.398	452.898	536.102
E12	6	19	-3464.1	-2209.5	-2203.5	-1847.1
F1	1	19	-2501.1	-1547.1	-1467.8	-1161.9
F2	1	19	-2807	-1721.6	-1665.9	-1362
F3	2	19	-2994.9	-1818.8	-1820.2	-1575.5
F4	2	19	-1570.7	107.5	317.801	-196.5
F5	3	19	-2454.8	-1343.2	-1184.8	-857
F6	3	19	-2659.4	-1086.9	-841.699	-769.102
F7	4	19	-3114.7	-1869.4	-1838.4	-1464.7
F8	4	19	-1654	-549.398	-523.602	-398.102
F9	5	19	-2488.3	-1133.9	-960.699	-854.398
F10	5	19	-3173.1	-1903.9	-1928.7	-1616.8
F11	6	19	-4792.2	-3074.8	-3130.5	-2728.1
F12	6	19	-3725.4	-2393.9	-2392	-2046.9
G1	1	19	-3477.8	-2150.9	-2077.4	-1665
G2	1	19	-3495.5	-2246.7	-2203.4	-1821.6
G3	2	19	-3905.5	-2454.8	-2383.4	-1989.3
G4	2	19	-2927.8	-1694	-1585.9	-1247.4
G5	3	19	-2702.1	-1196.3	-1055.4	-961.199
G6	3	19	-4269.3	-2679	-2968.4	-2861.1
G7	4	19	-3125.3	-1691	-1570.2	-1392.5
G8	4	19	-4568.5	-2817.3	-2796.9	-2442.4
G9	5	19	-2734.4	-1617.2	-1529	-1168.6
G10	5	19	-3941.4	-2441.7	-2444.7	-2122.2
G11	6	19	-5082.9	-3272.5	-3300.6	-2944.6
G12	6	19	-3870.2	-2480.3	-2541.2	-2323.6
H1	1	19	-2080.1	-1037.3	-972.398	-779.699
H2	1	19	-3380.1	-2021.5	-1986.2	-1598.9
H3	2	19	-2440	-1457.3	-1419.2	-1108.5
H4	2	19	-2691	-1648.4	-1597.4	-1296.1
H5	3	19	-1594.7	-368.398	79.1016	369.602
H6	3	19	-2485.9	-1338.7	-1525.7	-1348.6
H7	4	19	-2156.1	-1037.5	-1057.4	-932.699
H8	4	19	-3194.2	-1730.5	-1662.7	-1361.3
H9	5	19	-4120	-2579.7	-2591.1	-2237
H10	5	19	-3383.8	-2099.9	-2069.2	-1652.8
H11	6	19	-4358.3	-2734.8	-2675	-2335.1
H12	6	19	-3565.4	-2215.1	-2240.9	-2035.7
A1	1	20	-1175	-651.102	-635.898	-499.301
A2	1	20	-914.5	-777.898	-900.898	-745.5
A3	2	20	-2656.6	-1609	-1549.7	-1178.3
A4	2	20	-4109.1	-2576.6	-2516.1	-1997.2
A5	3	20	-209.102	-142.898	-257.5	-89.3008
A6	3	20	-480.5	-142.699	-206.898	-184.398
A7	4	20	-1473.5	-911.699	-912.5	-793.699
A8	4	20	-557.5	-218.801	-178.301	-47.8984
A9	5	20	-2375.1	-1441.9	-1376.8	-1012.8
A10	5	20	-3063.5	-1929.2	-1848.6	-1473.3
A11	6	20	-2894.6	-1854	-1796.9	-1481.1
A12	6	20	-2098.3	-1084.5	-984.199	-713.602
B1	1	20	-1157.1	-611	-673.301	-528.301
B2	1	20	-4517.7	-2927.6	-2991.1	-2637.9
B3	2	20	-2974.5	-1795.2	-1776.8	-1486.8
B4	2	20	-2690.5	-1750.4	-1696.1	-1341.3
B5	3	20	-858	-549.102	-698.301	-703.699
B6	3	20	-1311.1	-982.301	-1123.5	-1001.1
B7	4	20	-1008.5	-388	-430.301	-368.801
B8	4	20	-1738.5	-994.102	-837.398	-494.699
B9	5	20	-3020.6	-1670.8	-1608	-1434.7
B10	5	20	-1642.1	-1037.1	-988.102	-652.699
B11	6	20	-1268.1	-727.398	-785.699	-641
B12	6	20	-2225.3	-1190.2	-1244	-1210.2
C1	1	20	-2116.5	-1226.5	-1228.4	-1004.1
C2	1	20	-2948.3	-1774.1	-1753	-1467.6
C3	2	20	-3032.1	-1143.8	-1099.8	-1165.8
C4	2	20	-1765.7	-1173.3	-1182.3	-928.398
C5	3	20	212	1704.7	2019.1	1103.7
C6	3	20	-576.898	-231.699	-374.398	-437
C7	4	20	-2170.6	-818.5	-677.301	-569.199
C8	4	20	-1380.7	76.1016	306.301	-70.8008
C9	5	20	-2665.1	-1584.3	-1473	-1223.2
C10	5	20	-1290.1	-726.898	-572.199	-222.602
C11	6	20	-2216.3	-1388.7	-1398.2	-1170.1
C12	6	20	-2112.1	-1130.3	-1236.9	-1202.5
D1	1	20	-1303.4	-504.102	-154.398	199.398
D2	1	20	-1733.4	-1016.7	-901.5	-512.5
D3	2	20	-2290.8	-1200.7	-1152.9	-1117.8
D4	2	20	-2256.3	-938.398	-891.5	-935.699
D5	3	20	-3012.2	-1621.6	-1530.2	-1354.8
D6	3	20	-1796	-669.199	-494.102	-508.102
D7	4	20	1942	2420.7	2802.8	2582.5
D8	4	20	-1950	-1208.8	-1135.3	-839.699
D9	5	20	-2550.6	-1435.5	-1431.7	-1245.8
D10	5	20	-2597.2	-1388.5	-1372	-1199.3
D11	6	20	-1979.9	-781.199	-825.102	-816
D12	6	20	-3510.8	-2259.5	-2178.2	-1871.7
E1	1	20	-732.801	-102.199	174.199	385.898
E2	1	20	-2195.6	-1377.8	-1321.1	-1005.9
E3	2	20	-2791.4	-1788	-1783.1	-1396.4
E4	2	20	-1089	-443.898	-667.398	-991.398
E5	3	20	-2730	-794.199	-606.102	-941.398
E6	3	20	108.199	1079.5	1619.7	1639.5
E7	4	20	-956.699	-305.898	-91.6992	61.8008
E8	4	20	-2451.6	-1153	-1080.6	-1156.3
E9	5	20	-1975.2	-804.102	-757.102	-710.801
E10	5	20	-3207.5	-1917.1	-1902.5	-1599.1
E11	6	20	-540.898	292.398	463.898	564.102
E12	6	20	-3439.1	-2196.5	-2185.5	-1837.1
F1	1	20	-2430.1	-1511.1	-1463.8	-1138.9
F2	1	20	-2758	-1678.6	-1636.9	-1334
F3	2	20	-2805.9	-1732.8	-1740.2	-1542.5
F4	2	20	-1407.7	174.5	333.801	-197.5
F5	3	20	-2353.8	-1292.2	-1128.8	-814
F6	3	20	-2602.4	-1033.9	-782.699	-763.102
F7	4	20	-3087.7	-1880.4	-1829.4	-1466.7
F8	4	20	-1633	-553.398	-537.602	-398.102
F9	5	20	-2302.3	-1044.9	-869.699	-799.398
F10	5	20	-3006.1	-1817.9	-1865.7	-1586.8
F11	6	20	-4804.2	-3070.8	-3142.5	-2727.1
F12	6	20	-3719.4	-2417.9	-2385	-2027.9
G1	1	20	-3405.8	-2135.9	-2051.4	-1657
G2	1	20	-3440.5	-2227.7	-2214.4	-1829.6
G3	2	20	-3778.5	-2406.8	-2352.4	-1976.3
G4	2	20	-2749.8	-1603	-1484.9	-1238.4
G5	3	20	-2645.1	-1194.3	-1066.4	-969.199
G6	3	20	-4287.3	-2716	-2954.4	-2860.1
G7	4	20	-3114.3	-1688	-1569.2	-1375.5
G8	4	20	-4584.5	-2798.3	-2786.9	-2461.4
G9	5	20	-2523.4	-1503.2	-1459	-1148.6
G10	5	20	-3778.4	-2354.7	-2388.7	-2074.2
G11	6	20	-5073.9	-3276.5	-3298.6	-2949.6
G12	6	20	-3847.2	-2435.3	-2530.2	-2315.6
H1	1	20	-2053.1	-1049.3	-941.398	-763.699
H2	1	20	-3372.1	-2039.5	-1960.2	-1602.9
H3	2	20	-2404	-1456.3	-1430.2	-1118.5
H4	2	20	-2684	-1650.4	-1591.4	-1299.1
H5	3	20	-1605.7	-392.398	47.1016	342.602
H6	3	20	-2481.9	-1349.7	-1483.7	-1349.6
H7	4	20	-2166.1	-1021.5	-1023.4	-935.699
H8	4	20	-3191.2	-1777.5	-1650.7	-1358.3
H9	5	20	-4089	-2564.7	-2595.1	-2245
H10	5	20	-3382.8	-2094.9	-2039.2	-1655.8
H11	6	20	-4338.3	-2710.8	-2700	-2341.1
H12	6	20	-3549.4	-2207.1	-2252.9	-2040.7
A1	1	21	-1165	-633.102	-653.898	-487.301
A2	1	21	-897.5	-753.898	-904.898	-722.5
A3	2	21	-2661.6	-1624	-1526.7	-1153.3
A4	2	21	-4105.1	-2600.6	-2500.1	-2019.2
A5	3	21	-201.102	-154.898	-229.5	-71.3008
A6	3	21	-437.5	-127.699	-200.898	-176.398
A7	4	21	-1486.5	-920.699	-927.5	-810.699
A8	4	21	-552.5	-213.801	-168.301	-52.8984
A9	5	21	-2378.1	-1462.9	-1372.8	-1004.8
A10	5	21	-3059.5	-1911.2	-1867.6	-1496.3
A11	6	21	-2910.6	-1833	-1810.9	-1466.1
A12	6	21	-2079.3	-1101.5	-968.199	-686.602
B1	1	21	-1052.1	-547	-656.301	-525.301
B2	1	21	-4405.7	-2870.6	-2973.1	-2661.9
B3	2	21	-2634.5	-1611.2	-1698.8	-1438.8
B4	2	21	-2361.5	-1541.4	-1553.1	-1288.3
B5	3	21	-266	-209.102	-514.301	-603.699
B6	3	21	-731.102	-652.301	-944.5	-895.102
B7	4	21	-1008.5	-408	-446.301	-373.801
B8	4	21	-1708.5	-972.102	-816.398	-491.699
B9	5	21	-2765.6	-1550.8	-1533	-1401.7
B10	5	21	-1309.1	-843.102	-860.102	-629.699
B11	6	21	-1097.1	-650.398	-741.699	-606
B12	6	21	-2084.3	-1135.2	-1208	-1187.2
C1	1	21	-2051.5	-1182.5	-1200.4	-1002.1
C2	1	21	-2840.3	-1720.1	-1705	-1461.6
C3	2	21	-2785.1	-998.801	-1009.8	-1138.8
C4	2	21	-1377.7	-957.301	-1037.3	-868.398
C5	3	21	770	2017.7	2230.1	1218.7
C6	3	21	6.10156	74.3008	-188.398	-353
C7	4	21	-2154.6	-799.5	-684.301	-576.199
C8	4	21	-1356.7	83.1016	325.301	-76.8008
C9	5	21	-2355.1	-1410.3	-1363	-1156.2
C10	5	21	-959.102	-520.898	-448.199	-151.602
C11	6	21	-2033.3	-1288.7	-1334.2	-1136.1
C12	6	21	-1907.1	-1041.3	-1163.9	-1175.5
D1	1	21	-1302.4	-479.102	-152.398	193.398
D2	1	21	-1717.4	-1010.7	-880.5	-508.5
D3	2	21	-2273.8	-1178.7	-1141.9	-1114.8
D4	2	21	-2231.3	-920.398	-887.5	-934.699
D5	3	21	-3009.2	-1621.6	-1536.2	-1371.8
D6	3	21	-1786	-681.199	-482.102	-497.102
D7	4	21	1980	2424.7	2785.8	2568.5
D8	4	21	-1924	-1211.8	-1111.3	-795.699
D9	5	21	-2494.6	-1441.5	-1390.7	-1199.8
D10	5	21	-2542.2	-1375.5	-1342	-1192.3
D11	6	21	-1953.9	-787.199	-808.102	-807
D12	6	21	-3510.8	-2272.5	-2230.2	-1856.7
E1	1	21	-705.801	-66.1992	176.199	385.898
E2	1	21	-2179.6	-1375.8	-1341.1	-1009.9
E3	2	21	-2795.4	-1784	-1769.1	-1390.4
E4	2	21	-1105	-451.898	-650.398	-989.398
E5	3	21	-2757	-805.199	-640.102	-945.398
E6	3	21	193.199	1116.5	1684.7	1703.5
E7	4	21	-910.699	-298.898	-85.6992	68.8008
E8	4	21	-2394.6	-1127	-1051.6	-1116.3
E9	5	21	-1940.2	-812.102	-725.102	-698.801
E10	5	21	-3203.5	-1922.1	-1876.5	-1604.1
E11	6	21	-529.898	319.398	507.898	565.102
E12	6	21	-3460.1	-2187.5	-2194.5	-1852.1
F1	1	21	-2357.1	-1448.1	-1435.8	-1123.9
F2	1	21	-2661	-1659.6	-1631.9	-1330
F3	2	21	-2473.9	-1545.8	-1633.2	-1484.5
F4	2	21	-1007.7	387.5	443.801	-135.5
F5	3	21	-2240.8	-1245.2	-1115.8	-777
F6	3	21	-2475.4	-947.898	-746.699	-691.102
F7	4	21	-3025.7	-1848.4	-1778.4	-1442.7
F8	4	21	-1586	-504.398	-492.602	-386.102
F9	5	21	-1971.3	-855.898	-757.699	-734.398
F10	5	21	-2685.1	-1672.9	-1732.7	-1519.8
F11	6	21	-4795.2	-3062.8	-3131.5	-2723.1
F12	6	21	-3703.4	-2362.9	-2379	-2013.9
G1	1	21	-3347.8	-2077.9	-2044.4	-1667
[truncated: 14,039 more rows]

## Sheet: Multicomponent Data
Block Type	96well
Chemistry	SYBR_GREEN
Experiment File Name	C:\Applied Biosystems\StepOne Software v2.3\experiments\30-05-24_CS_agn_different_primers_2024_2.eds
Experiment Run End Time	2008-04-03 09:50:06 AM MSD
Instrument Type	steponeplus
Passive Reference
Well	Zone	Cycle	SYBR
A1	1	1	-1985.22
A2	1	1	-1946.37
A3	2	1	-3169.98
A4	2	1	-4822.59
A5	3	1	-979.008
A6	3	1	-1234.6
A7	4	1	-2164.29
A8	4	1	-1017.19
A9	5	1	-3043.97
A10	5	1	-3550.15
A11	6	1	-3237.17
A12	6	1	-2156.06
B1	1	1	-1898.02
B2	1	1	-5263.39
B3	2	1	-3638.18
B4	2	1	-3431.93
B5	3	1	-1609.73
B6	3	1	-2123.59
B7	4	1	-778.875
B8	4	1	-1985.73
B9	5	1	-3569.55
B10	5	1	-2298.8
B11	6	1	-1222.07
B12	6	1	-2636.89
C1	1	1	-2574.82
C2	1	1	-3522.4
C3	2	1	-3163.11
C4	2	1	-2249.35
C5	3	1	440.334
C6	3	1	-893.289
C7	4	1	-1478.53
C8	4	1	-984.941
C9	5	1	-3222.77
C10	5	1	-1628.19
C11	6	1	-2852.02
C12	6	1	-3457.81
D1	1	1	-1631.43
D2	1	1	-2152.95
D3	2	1	-2340.81
D4	2	1	-1848.55
D5	3	1	-3011.3
D6	3	1	-1360.92
D7	4	1	2345.12
D8	4	1	-2390.2
D9	5	1	-3782.5
D10	5	1	-2964.88
D11	6	1	-1838.12
D12	6	1	-4261.46
E1	1	1	-1316.84
E2	1	1	-2296.7
E3	2	1	-2950.03
E4	2	1	-1159.37
E5	3	1	-2551.56
E6	3	1	251.826
E7	4	1	-878.349
E8	4	1	-3873.94
E9	5	1	-2500.42
E10	5	1	-3931.92
E11	6	1	-1144.99
E12	6	1	-4489.51
F1	1	1	-3016.12
F2	1	1	-3156.18
F3	2	1	-3303.32
F4	2	1	-285.364
F5	3	1	-2521.09
F6	3	1	-2699.55
F7	4	1	-5036.03
F8	4	1	-1523.05
F9	5	1	-3072.52
F10	5	1	-3928.45
F11	6	1	-5360.54
F12	6	1	-4206.46
G1	1	1	-3982.29
G2	1	1	-3627
G3	2	1	-4509.46
G4	2	1	-3211.89
G5	3	1	-2909.96
G6	3	1	-5373.72
G7	4	1	-3787.37
G8	4	1	-5007.4
G9	5	1	-3227.76
G10	5	1	-4857.79
G11	6	1	-5699.76
G12	6	1	-4941.53
H1	1	1	-2242.29
H2	1	1	-3626.3
H3	2	1	-2649.1
H4	2	1	-2906.22
H5	3	1	-418.895
H6	3	1	-2948.25
H7	4	1	-2521.63
H8	4	1	-3372.49
H9	5	1	-4878.02
H10	5	1	-3989.91
H11	6	1	-5356.71
H12	6	1	-5243.21
A1	1	2	-1792.97
A2	1	2	-1671.62
A3	2	2	-3105.92
A4	2	2	-4755.31
A5	3	2	-710.192
A6	3	2	-962.542
A7	4	2	-1931.48
A8	4	2	-795.65
A9	5	2	-2889.3
A10	5	2	-3515.54
A11	6	2	-3243.51
A12	6	2	-2162.8
B1	1	2	-1749.55
B2	1	2	-5404.69
B3	2	2	-3720.71
B4	2	2	-3490.37
B5	3	2	-1715.1
B6	3	2	-2237.16
B7	4	2	-937.464
B8	4	2	-2089.02
B9	5	2	-3604.79
B10	5	2	-2409.46
B11	6	2	-1408.86
B12	6	2	-2674.45
C1	1	2	-2626.56
C2	1	2	-3566.05
C3	2	2	-3276.23
C4	2	2	-2309.76
C5	3	2	491.339
C6	3	2	-1046.21
C7	4	2	-1528.92
C8	4	2	-1075.53
C9	5	2	-3259.06
C10	5	2	-1737.73
C11	6	2	-2769.03
C12	6	2	-3333
D1	1	2	-1638.62
D2	1	2	-2189.73
D3	2	2	-2559.59
D4	2	2	-1924.21
D5	3	2	-3048.15
D6	3	2	-1467
D7	4	2	2507.02
D8	4	2	-2378.71
D9	5	2	-3847.61
D10	5	2	-3133.15
D11	6	2	-1902.34
D12	6	2	-4310.76
E1	1	2	-1274.17
E2	1	2	-2424.33
E3	2	2	-3106.19
E4	2	2	-1193.26
E5	3	2	-2515.74
E6	3	2	161.724
E7	4	2	-990.386
E8	4	2	-4326.31
E9	5	2	-2394.4
E10	5	2	-4058.88
E11	6	2	-990.747
E12	6	2	-4587.98
F1	1	2	-3041.13
F2	1	2	-3241.27
F3	2	2	-3488.4
F4	2	2	-573.114
F5	3	2	-2677.44
F6	3	2	-2768.4
F7	4	2	-5378.53
F8	4	2	-1592.81
F9	5	2	-3058.32
F10	5	2	-3990.14
F11	6	2	-5422.52
F12	6	2	-4297.85
G1	1	2	-4028.23
G2	1	2	-3772.79
G3	2	2	-4591.93
G4	2	2	-3299.76
G5	3	2	-3062.26
G6	3	2	-5291.67
G7	4	2	-3635.56
G8	4	2	-5055.7
G9	5	2	-3299.59
G10	5	2	-4868.53
G11	6	2	-5762.5
G12	6	2	-4996.97
H1	1	2	-2326.94
H2	1	2	-3697.11
H3	2	2	-2675.74
H4	2	2	-2928.6
H5	3	2	-548.093
H6	3	2	-2932.59
H7	4	2	-2487.83
H8	4	2	-3383.48
H9	5	2	-4883.29
H10	5	2	-4002.05
H11	6	2	-5374.14
H12	6	2	-5164.52
A1	1	3	-1638.7
A2	1	3	-1568.86
A3	2	3	-3051.49
A4	2	3	-4681.84
A5	3	3	-585.594
A6	3	3	-773.458
A7	4	3	-1794.34
A8	4	3	-658.231
A9	5	3	-2791.67
A10	5	3	-3519
A11	6	3	-3271.64
A12	6	3	-2193.11
B1	1	3	-1645.16
B2	1	3	-5443.14
B3	2	3	-3704.47
B4	2	3	-3490.53
B5	3	3	-1750.06
B6	3	3	-2221.02
B7	4	3	-955.384
B8	4	3	-2103.33
B9	5	3	-3650.3
B10	5	3	-2421.7
B11	6	3	-1452.22
B12	6	3	-2674.47
C1	1	3	-2606.22
C2	1	3	-3551.76
C3	2	3	-3308.24
C4	2	3	-2365.26
C5	3	3	591.386
C6	3	3	-1078.51
C7	4	3	-1634.93
C8	4	3	-975.808
C9	5	3	-3306.99
C10	5	3	-1774.78
C11	6	3	-2769.89
C12	6	3	-3080.1
D1	1	3	-1607.81
D2	1	3	-2152.61
D3	2	3	-2568.36
D4	2	3	-1975.51
D5	3	3	-3044.07
D6	3	3	-1525.83
D7	4	3	2686.83
D8	4	3	-2323.43
D9	5	3	-3870.11
D10	5	3	-3177.12
D11	6	3	-1930.19
D12	6	3	-4340.24
E1	1	3	-1164.95
E2	1	3	-2447.7
E3	2	3	-3154.62
E4	2	3	-1153.12
E5	3	3	-2521.14
E6	3	3	126.272
E7	4	3	-990.758
E8	4	3	-4556.25
E9	5	3	-2337.6
E10	5	3	-4107.11
E11	6	3	-888.081
E12	6	3	-4425.74
F1	1	3	-3005.81
F2	1	3	-3250.8
F3	2	3	-3525.46
F4	2	3	-695.805
F5	3	3	-2716.5
F6	3	3	-2738.65
F7	4	3	-5089.12
F8	4	3	-1595.95
F9	5	3	-3033.08
F10	5	3	-4000.49
F11	6	3	-5459.76
F12	6	3	-4362.03
G1	1	3	-4033.66
G2	1	3	-3825.56
G3	2	3	-4616.43
G4	2	3	-3308.23
G5	3	3	-3080.03
G6	3	3	-5261.24
G7	4	3	-3564.93
G8	4	3	-5091.43
G9	5	3	-3345.16
G10	5	3	-4855.09
G11	6	3	-5821.01
G12	6	3	-5024.5
H1	1	3	-2311.26
H2	1	3	-3725.88
H3	2	3	-2640.18
H4	2	3	-2974.35
H5	3	3	-593.786
H6	3	3	-2932.43
H7	4	3	-2483.37
H8	4	3	-3426.21
H9	5	3	-4858.47
H10	5	3	-4024.04
H11	6	3	-5399.99
H12	6	3	-4763.45
A1	1	4	-1551.02
A2	1	4	-1457.4
A3	2	4	-3036.19
A4	2	4	-4665.03
A5	3	4	-505.663
A6	3	4	-700.8
A7	4	4	-1744.78
A8	4	4	-588.62
A9	5	4	-2739.79
A10	5	4	-3523.88
A11	6	4	-3267.59
A12	6	4	-2201
B1	1	4	-1622.84
B2	1	4	-5453.86
B3	2	4	-3741.16
B4	2	4	-3490.92
B5	3	4	-1728.65
B6	3	4	-2251.96
B7	4	4	-969.003
B8	4	4	-2117.59
B9	5	4	-3623.9
B10	5	4	-2394.04
B11	6	4	-1515.73
B12	6	4	-2669.35
C1	1	4	-2580.43
C2	1	4	-3525.45
C3	2	4	-3321.78
C4	2	4	-2376.96
C5	3	4	685.419
C6	3	4	-1119.48
C7	4	4	-1736.32
C8	4	4	-842.178
C9	5	4	-3351.8
C10	5	4	-1766.4
C11	6	4	-2740.06
C12	6	4	-2908.43
D1	1	4	-1545.35
D2	1	4	-2138
D3	2	4	-2582.9
D4	2	4	-2006.21
D5	3	4	-3093.68
D6	3	4	-1532.12
D7	4	4	2744.43
D8	4	4	-2327.2
D9	5	4	-3855.15
D10	5	4	-3244.81
D11	6	4	-1921.1
D12	6	4	-4328.37
E1	1	4	-1034.49
E2	1	4	-2471.67
E3	2	4	-3174.7
E4	2	4	-1113.49
E5	3	4	-2539.17
E6	3	4	185.384
E7	4	4	-1003.96
E8	4	4	-4649.55
E9	5	4	-2237.32
E10	5	4	-4058.59
E11	6	4	-809.509
E12	6	4	-4386.23
F1	1	4	-2990.44
F2	1	4	-3254.38
F3	2	4	-3553.83
F4	2	4	-727.186
F5	3	4	-2721.15
F6	3	4	-2681.78
F7	4	4	-4734.91
F8	4	4	-1618.57
F9	5	4	-3016.2
F10	5	4	-3992.44
F11	6	4	-5473.19
F12	6	4	-4464.84
G1	1	4	-3999.41
G2	1	4	-3860.67
G3	2	4	-4618.67
G4	2	4	-3314.74
G5	3	4	-3091.57
G6	3	4	-5243.08
G7	4	4	-3505.49
G8	4	4	-5110.48
G9	5	4	-3364.76
G10	5	4	-4847.62
G11	6	4	-5864.93
G12	6	4	-4964.13
H1	1	4	-2290.32
H2	1	4	-3735.43
H3	2	4	-2653.1
H4	2	4	-2959.9
H5	3	4	-677.416
H6	3	4	-2913.4
H7	4	4	-2478.86
H8	4	4	-3432.59
H9	5	4	-4851.58
H10	5	4	-3991.62
H11	6	4	-5443.17
H12	6	4	-4475.61
A1	1	5	-1518.07
A2	1	5	-1404.9
A3	2	5	-3018.46
A4	2	5	-4639.56
A5	3	5	-477.526
A6	3	5	-633.042
A7	4	5	-1717.37
A8	4	5	-555.614
A9	5	5	-2717.4
A10	5	5	-3497.38
A11	6	5	-3247.91
A12	6	5	-2207.5
B1	1	5	-1547.68
B2	1	5	-5459.77
B3	2	5	-3733.56
B4	2	5	-3493.5
B5	3	5	-1728.01
B6	3	5	-2275.18
B7	4	5	-968.928
B8	4	5	-2085.57
B9	5	5	-3647.82
B10	5	5	-2388.85
B11	6	5	-1541.93
B12	6	5	-2664.31
C1	1	5	-2591.27
C2	1	5	-3532.54
C3	2	5	-3319.96
C4	2	5	-2374.12
C5	3	5	722.41
C6	3	5	-1125.82
C7	4	5	-1742.19
C8	4	5	-824.02
C9	5	5	-3388.92
C10	5	5	-1778.84
C11	6	5	-2785.47
C12	6	5	-2837.67
D1	1	5	-1515.89
D2	1	5	-2117.09
D3	2	5	-2589.22
D4	2	5	-2001.05
D5	3	5	-3078.01
D6	3	5	-1543.33
D7	4	5	2792.6
D8	4	5	-2310.91
D9	5	5	-3725.1
D10	5	5	-3181.17
D11	6	5	-1948.27
D12	6	5	-4310.56
E1	1	5	-983.569
E2	1	5	-2483.24
E3	2	5	-3193.2
E4	2	5	-1152.48
E5	3	5	-2479.63
E6	3	5	194.373
E7	4	5	-1005.48
E8	4	5	-4656.16
E9	5	5	-2181.05
E10	5	5	-3981.33
E11	6	5	-731.464
E12	6	5	-4319.92
F1	1	5	-2998.21
F2	1	5	-3277.94
F3	2	5	-3600.23
F4	2	5	-796.439
F5	3	5	-2758.66
F6	3	5	-2649.63
F7	4	5	-4533.82
F8	4	5	-1623.41
F9	5	5	-2994.2
F10	5	5	-3969.1
F11	6	5	-5496.61
F12	6	5	-4478.88
G1	1	5	-3984.62
G2	1	5	-3883.87
G3	2	5	-4614.54
G4	2	5	-3338.51
G5	3	5	-3083.79
G6	3	5	-5198.79
G7	4	5	-3401.76
G8	4	5	-5124.74
G9	5	5	-3343.95
G10	5	5	-4820.34
G11	6	5	-5898.37
G12	6	5	-4805.77
H1	1	5	-2251.81
H2	1	5	-3742.3
H3	2	5	-2648.75
H4	2	5	-2972.84
H5	3	5	-731.559
H6	3	5	-2904.06
H7	4	5	-2444.67
H8	4	5	-3428.65
H9	5	5	-4829.27
H10	5	5	-3980.89
H11	6	5	-5414.74
H12	6	5	-4383.88
A1	1	6	-1480.17
A2	1	6	-1383.42
A3	2	6	-3007.45
A4	2	6	-4652.43
A5	3	6	-433.58
A6	3	6	-599.369
A7	4	6	-1701.27
A8	4	6	-531.704
A9	5	6	-2719.68
A10	5	6	-3497.19
A11	6	6	-3270.24
A12	6	6	-2190.06
B1	1	6	-1501.09
B2	1	6	-5450.6
B3	2	6	-3727.76
B4	2	6	-3498.58
B5	3	6	-1715.8
B6	3	6	-2253.52
B7	4	6	-984.521
B8	4	6	-2062.53
B9	5	6	-3627.11
B10	5	6	-2365.8
B11	6	6	-1532.95
B12	6	6	-2623.08
C1	1	6	-2569.15
C2	1	6	-3528.22
C3	2	6	-3304.52
C4	2	6	-2384.15
C5	3	6	723.524
C6	3	6	-1162.77
C7	4	6	-1801.95
C8	4	6	-856.337
C9	5	6	-3385.47
C10	5	6	-1780.32
C11	6	6	-2765.63
C12	6	6	-2773.12
D1	1	6	-1471.04
D2	1	6	-2098.14
D3	2	6	-2563.28
D4	2	6	-2056.54
D5	3	6	-3141.88
D6	3	6	-1550.84
D7	4	6	2828.02
D8	4	6	-2329.42
D9	5	6	-3619.98
D10	5	6	-3156.98
D11	6	6	-1928.09
D12	6	6	-4300.33
E1	1	6	-924.61
E2	1	6	-2482.59
E3	2	6	-3212.19
E4	2	6	-1175.36
E5	3	6	-2508.72
E6	3	6	217.238
E7	4	6	-1000.72
E8	4	6	-4584.09
E9	5	6	-2093.97
E10	5	6	-3890.68
E11	6	6	-679.484
E12	6	6	-4274.85
F1	1	6	-2960.41
F2	1	6	-3267.88
F3	2	6	-3576
F4	2	6	-861.597
F5	3	6	-2741.74
F6	3	6	-2669.2
F7	4	6	-4133.78
F8	4	6	-1604.59
F9	5	6	-2969.42
F10	5	6	-3954.21
F11	6	6	-5504.15
F12	6	6	-4490.81
G1	1	6	-3945.63
G2	1	6	-3902.67
G3	2	6	-4639.13
G4	2	6	-3337.44
G5	3	6	-3089.19
G6	3	6	-5180.14
G7	4	6	-3392.84
G8	4	6	-5148.38
G9	5	6	-3358.48
G10	5	6	-4799.05
G11	6	6	-5916.46
G12	6	6	-4760.59
H1	1	6	-2213.99
H2	1	6	-3757.33
H3	2	6	-2671.61
H4	2	6	-2982.95
H5	3	6	-839.058
H6	3	6	-2858.34
H7	4	6	-2409.54
H8	4	6	-3421.44
H9	5	6	-4807.39
H10	5	6	-3959.34
H11	6	6	-5413.47
H12	6	6	-4349.58
A1	1	7	-1459.66
A2	1	7	-1343.51
A3	2	7	-3012.05
A4	2	7	-4653.56
A5	3	7	-397.648
A6	3	7	-605.015
A7	4	7	-1720.75
A8	4	7	-523.295
A9	5	7	-2692.46
A10	5	7	-3504.85
A11	6	7	-3254.59
A12	6	7	-2179.83
B1	1	7	-1479.92
B2	1	7	-5445.09
B3	2	7	-3730.82
B4	2	7	-3489.71
B5	3	7	-1723.61
B6	3	7	-2263.11
B7	4	7	-1021.79
B8	4	7	-2040.17
B9	5	7	-3603.4
B10	5	7	-2340.52
B11	6	7	-1573.04
B12	6	7	-2595.19
C1	1	7	-2548.5
C2	1	7	-3509.54
C3	2	7	-3309.18
C4	2	7	-2402.26
C5	3	7	767.701
C6	3	7	-1157.65
C7	4	7	-1842.88
C8	4	7	-882.032
C9	5	7	-3411.59
C10	5	7	-1780.64
C11	6	7	-2774.82
C12	6	7	-2709.4
D1	1	7	-1412.46
D2	1	7	-2081.65
D3	2	7	-2578.96
D4	2	7	-2074.62
D5	3	7	-3151.53
D6	3	7	-1576.17
D7	4	7	2850.17
D8	4	7	-2301.09
D9	5	7	-3549.85
D10	5	7	-3159.71
D11	6	7	-1942.8
D12	6	7	-4261.97
E1	1	7	-860.623
E2	1	7	-2489.2
E3	2	7	-3229.06
E4	2	7	-1171.84
E5	3	7	-2466.92
E6	3	7	251.541
E7	4	7	-960.143
E8	4	7	-4066.09
E9	5	7	-2065.64
E10	5	7	-3863.57
E11	6	7	-623.306
E12	6	7	-4278.64
F1	1	7	-2952.83
F2	1	7	-3271.4
F3	2	7	-3585.85
F4	2	7	-904.496
F5	3	7	-2730.53
F6	3	7	-2727.98
F7	4	7	-3778.37
F8	4	7	-1598.84
F9	5	7	-2968.04
F10	5	7	-3932.87
F11	6	7	-5511.2
F12	6	7	-4470.16
G1	1	7	-3966.55
G2	1	7	-3942.94
G3	2	7	-4616.09
G4	2	7	-3334.61
G5	3	7	-3071.46
G6	3	7	-5164.65
G7	4	7	-3424.32
G8	4	7	-5137.44
G9	5	7	-3348.91
G10	5	7	-4803.92
G11	6	7	-5923.84
G12	6	7	-4721.37
H1	1	7	-2248.07
H2	1	7	-3754.82
H3	2	7	-2663.42
H4	2	7	-2998.94
H5	3	7	-869.695
H6	3	7	-2866.37
H7	4	7	-2403.96
H8	4	7	-3415.76
H9	5	7	-4786.1
H10	5	7	-3934.64
H11	6	7	-5348.99
H12	6	7	-4297.97
A1	1	8	-1433.35
A2	1	8	-1318.8
A3	2	8	-2970.09
A4	2	8	-4663.45
A5	3	8	-379.286
A6	3	8	-562.891
A7	4	8	-1673.57
A8	4	8	-511.299
A9	5	8	-2698.4
A10	5	8	-3480.39
A11	6	8	-3271.24
A12	6	8	-2216.8
B1	1	8	-1462.6
B2	1	8	-5434.85
B3	2	8	-3696.02
B4	2	8	-3494.74
B5	3	8	-1727.8
B6	3	8	-2271.72
B7	4	8	-995.721
B8	4	8	-2025.2
B9	5	8	-3599.05
B10	5	8	-2302.73
B11	6	8	-1550.43
B12	6	8	-2586.92
C1	1	8	-2534.4
C2	1	8	-3510.4
C3	2	8	-3296.8
C4	2	8	-2402.09
C5	3	8	819.143
C6	3	8	-1195.23
C7	4	8	-1841.03
C8	4	8	-879.711
C9	5	8	-3407.65
C10	5	8	-1756.34
C11	6	8	-2769.85
C12	6	8	-2682.81
D1	1	8	-1378.15
D2	1	8	-2072.53
D3	2	8	-2539.71
D4	2	8	-2079.15
D5	3	8	-3179.16
D6	3	8	-1574.79
D7	4	8	2903.19
D8	4	8	-2315.92
D9	5	8	-3468.39
D10	5	8	-3163.54
D11	6	8	-1957.1
D12	6	8	-4220.16
E1	1	8	-792.343
E2	1	8	-2495.25
E3	2	8	-3212.93
E4	2	8	-1168.97
E5	3	8	-2471.32
E6	3	8	243.571
E7	4	8	-951.183
E8	4	8	-3705.57
E9	5	8	-2039.62
E10	5	8	-3828.83
E11	6	8	-590.468
E12	6	8	-4249.81
F1	1	8	-2913.12
F2	1	8	-3264.18
F3	2	8	-3596.58
F4	2	8	-935.736
F5	3	8	-2718.62
F6	3	8	-2713.13
F7	4	8	-3631.57
F8	4	8	-1563.32
F9	5	8	-2938.13
F10	5	8	-3894.31
F11	6	8	-5500.86
F12	6	8	-4454.69
G1	1	8	-3959.11
G2	1	8	-3958.75
G3	2	8	-4611.78
G4	2	8	-3331.97
G5	3	8	-3055.65
G6	3	8	-5110.73
G7	4	8	-3382.05
G8	4	8	-5150.11
G9	5	8	-3330.34
G10	5	8	-4775
G11	6	8	-5925.67
G12	6	8	-4713.55
H1	1	8	-2210.81
H2	1	8	-3748.53
H3	2	8	-2669.37
H4	2	8	-2982.5
H5	3	8	-871.827
H6	3	8	-2837.05
H7	4	8	-2375.9
H8	4	8	-3408.22
H9	5	8	-4780.47
H10	5	8	-3921.29
H11	6	8	-5258.67
H12	6	8	-4242.88
A1	1	9	-1397.14
A2	1	9	-1307.94
A3	2	9	-2986.36
A4	2	9	-4640.12
A5	3	9	-413.659
A6	3	9	-555.196
A7	4	9	-1705.88
A8	4	9	-552.755
A9	5	9	-2693.12
A10	5	9	-3485.98
A11	6	9	-3268.55
A12	6	9	-2220
B1	1	9	-1430.4
B2	1	9	-5427.61
B3	2	9	-3709.77
B4	2	9	-3470.11
B5	3	9	-1721.26
B6	3	9	-2262.84
B7	4	9	-1009.23
B8	4	9	-2017.71
B9	5	9	-3599.67
B10	5	9	-2280.66
B11	6	9	-1570.53
B12	6	9	-2597.59
C1	1	9	-2523.16
C2	1	9	-3458.96
C3	2	9	-3298.07
C4	2	9	-2432
C5	3	9	861.02
C6	3	9	-1189.59
C7	4	9	-1886.57
C8	4	9	-875.742
C9	5	9	-3407.11
C10	5	9	-1762.81
C11	6	9	-2746.3
C12	6	9	-2673.43
D1	1	9	-1370.76
D2	1	9	-2045.8
D3	2	9	-2526.99
D4	2	9	-2104.37
D5	3	9	-3149.32
D6	3	9	-1580.13
D7	4	9	2933
D8	4	9	-2318.02
D9	5	9	-3388.3
D10	5	9	-3139.48
D11	6	9	-1964.14
D12	6	9	-4199.73
E1	1	9	-747.65
E2	1	9	-2475.39
E3	2	9	-3228.07
E4	2	9	-1200.1
E5	3	9	-2403.82
E6	3	9	292.235
E7	4	9	-940.215
E8	4	9	-3745.1
E9	5	9	-1998.37
E10	5	9	-3779.93
E11	6	9	-521.091
E12	6	9	-4200.75
F1	1	9	-2918.79
F2	1	9	-3235.38
F3	2	9	-3591.52
F4	2	9	-966.649
F5	3	9	-2758.53
F6	3	9	-2682.14
F7	4	9	-3617.69
F8	4	9	-1581.49
F9	5	9	-2911.82
F10	5	9	-3901.79
F11	6	9	-5533.3
F12	6	9	-4420.43
G1	1	9	-3950.22
G2	1	9	-3960.84
G3	2	9	-4597.84
G4	2	9	-3344.84
G5	3	9	-2998.44
G6	3	9	-5104.93
G7	4	9	-3400.74
G8	4	9	-5158.77
G9	5	9	-3310.82
G10	5	9	-4775.38
G11	6	9	-5938.67
G12	6	9	-4670.68
H1	1	9	-2193.6
H2	1	9	-3762.78
H3	2	9	-2698.38
H4	2	9	-2976.63
H5	3	9	-920.634
H6	3	9	-2843.06
H7	4	9	-2389.03
H8	4	9	-3417.32
H9	5	9	-4763.28
H10	5	9	-3873.88
H11	6	9	-5213.18
H12	6	9	-4213.22
A1	1	10	-1380.26
A2	1	10	-1269.04
A3	2	10	-2984.92
A4	2	10	-4656.05
A5	3	10	-374.534
A6	3	10	-540.559
A7	4	10	-1708.55
A8	4	10	-539.883
A9	5	10	-2686.6
A10	5	10	-3484.71
A11	6	10	-3278.01
A12	6	10	-2215.04
B1	1	10	-1448.94
B2	1	10	-5447.55
B3	2	10	-3682.73
B4	2	10	-3470.1
B5	3	10	-1723.13
B6	3	10	-2246.53
B7	4	10	-988.36
B8	4	10	-1979.62
B9	5	10	-3592.09
B10	5	10	-2291.4
B11	6	10	-1584.51
B12	6	10	-2577.18
C1	1	10	-2501.08
C2	1	10	-3466.26
C3	2	10	-3297.88
C4	2	10	-2432.21
C5	3	10	833.322
C6	3	10	-1186.63
C7	4	10	-1881.8
C8	4	10	-872.704
C9	5	10	-3410.37
C10	5	10	-1765.83
C11	6	10	-2706.65
C12	6	10	-2614.94
D1	1	10	-1306.29
D2	1	10	-2031.5
D3	2	10	-2533.48
D4	2	10	-2111.93
D5	3	10	-3112.65
D6	3	10	-1580.58
D7	4	10	2987.39
D8	4	10	-2283.51
D9	5	10	-3356.56
D10	5	10	-3144.04
D11	6	10	-1942.07
D12	6	10	-4177.6
E1	1	10	-714.117
E2	1	10	-2488.4
E3	2	10	-3217.38
E4	2	10	-1170.95
E5	3	10	-2431.75
E6	3	10	278.076
E7	4	10	-936.248
E8	4	10	-3458.84
E9	5	10	-1991.38
E10	5	10	-3773.11
E11	6	10	-479.103
E12	6	10	-4162.21
F1	1	10	-2902.73
F2	1	10	-3250.55
F3	2	10	-3592.9
F4	2	10	-988.778
F5	3	10	-2720.16
F6	3	10	-2673.94
F7	4	10	-3600.41
F8	4	10	-1583.45
F9	5	10	-2894.48
F10	5	10	-3870.78
F11	6	10	-5539.04
F12	6	10	-4422.99
G1	1	10	-3951.34
G2	1	10	-3981.21
G3	2	10	-4612.81
G4	2	10	-3332.41
G5	3	10	-2970.41
G6	3	10	-5065.76
G7	4	10	-3378.15
G8	4	10	-5177.33
G9	5	10	-3295.72
G10	5	10	-4749.53
G11	6	10	-5958.91
G12	6	10	-4621.78
H1	1	10	-2201.68
H2	1	10	-3769.57
H3	2	10	-2694.81
H4	2	10	-2994.19
H5	3	10	-935.876
H6	3	10	-2823.1
H7	4	10	-2336.76
H8	4	10	-3403.22
H9	5	10	-4763.52
H10	5	10	-3891
H11	6	10	-5160.71
H12	6	10	-4191.52
A1	1	11	-1370.08
A2	1	11	-1281.87
A3	2	11	-2994.87
A4	2	11	-4679.19
A5	3	11	-391.65
A6	3	11	-515.934
A7	4	11	-1697.71
A8	4	11	-522.889
A9	5	11	-2666.23
A10	5	11	-3479.88
A11	6	11	-3271.9
A12	6	11	-2208.11
B1	1	11	-1431.63
B2	1	11	-5450.34
B3	2	11	-3694.23
B4	2	11	-3504.42
B5	3	11	-1755.17
B6	3	11	-2248.07
B7	4	11	-1028.06
B8	4	11	-1978.15
B9	5	11	-3602.5
B10	5	11	-2258.59
B11	6	11	-1603.12
B12	6	11	-2589.42
C1	1	11	-2504.99
C2	1	11	-3478.16
C3	2	11	-3307.84
C4	2	11	-2438.65
C5	3	11	822.839
C6	3	11	-1166.79
C7	4	11	-1940.71
C8	4	11	-871.381
C9	5	11	-3386.11
C10	5	11	-1737.87
C11	6	11	-2737.17
C12	6	11	-2597.62
D1	1	11	-1279.52
D2	1	11	-2002.63
D3	2	11	-2521.89
D4	2	11	-2121.63
D5	3	11	-3159.63
D6	3	11	-1596.88
D7	4	11	2984.43
D8	4	11	-2302.49
D9	5	11	-3289.34
D10	5	11	-3122.26
D11	6	11	-1951.05
D12	6	11	-4156.72
E1	1	11	-675.162
E2	1	11	-2481.23
E3	2	11	-3239.05
E4	2	11	-1206.5
E5	3	11	-2407.43
E6	3	11	294.433
E7	4	11	-953.167
E8	4	11	-3188.38
E9	5	11	-1985.75
E10	5	11	-3745.82
E11	6	11	-431.031
E12	6	11	-4136.41
F1	1	11	-2902.54
F2	1	11	-3236.73
F3	2	11	-3604.62
F4	2	11	-1053.51
F5	3	11	-2732.29
F6	3	11	-2648.03
F7	4	11	-3569.63
F8	4	11	-1572.21
F9	5	11	-2874.27
F10	5	11	-3861.44
F11	6	11	-5560.96
F12	6	11	-4405.3
G1	1	11	-3964.59
G2	1	11	-3995.76
G3	2	11	-4600.65
G4	2	11	-3334.97
G5	3	11	-2936.37
G6	3	11	-5073.1
G7	4	11	-3379.7
G8	4	11	-5169.74
G9	5	11	-3287.01
G10	5	11	-4734.81
G11	6	11	-5955.79
G12	6	11	-4611.66
H1	1	11	-2212.02
H2	1	11	-3753.13
H3	2	11	-2687.35
H4	2	11	-3012.97
H5	3	11	-956.372
H6	3	11	-2813.77
H7	4	11	-2352.72
H8	4	11	-3438.33
H9	5	11	-4751.31
H10	5	11	-3880.08
H11	6	11	-5133.32
H12	6	11	-4164.72
A1	1	12	-1355.94
A2	1	12	-1268.01
A3	2	12	-2981.19
A4	2	12	-4661.42
A5	3	12	-349.922
A6	3	12	-524.389
A7	4	12	-1700.67
A8	4	12	-550.54
A9	5	12	-2682.13
A10	5	12	-3491.53
A11	6	12	-3292.91
A12	6	12	-2209.74
B1	1	12	-1400.19
B2	1	12	-5445.97
B3	2	12	-3699.84
B4	2	12	-3466.39
B5	3	12	-1717.51
B6	3	12	-2238.78
B7	4	12	-1053.92
B8	4	12	-1955.79
B9	5	12	-3582.78
B10	5	12	-2269.99
B11	6	12	-1583.16
B12	6	12	-2599.98
C1	1	12	-2478.49
C2	1	12	-3473.96
C3	2	12	-3291.39
C4	2	12	-2443.86
C5	3	12	848.717
C6	3	12	-1194.71
C7	4	12	-1972.31
C8	4	12	-856.169
C9	5	12	-3379.34
C10	5	12	-1709.87
C11	6	12	-2736.4
C12	6	12	-2609.07
D1	1	12	-1314.41
D2	1	12	-1989.72
D3	2	12	-2477.29
D4	2	12	-2167
D5	3	12	-3184.91
D6	3	12	-1620.22
D7	4	12	2983.12
D8	4	12	-2259.19
D9	5	12	-3227.83
D10	5	12	-3110.68
D11	6	12	-1976.45
D12	6	12	-4153.01
E1	1	12	-655.388
E2	1	12	-2493.33
E3	2	12	-3220.68
E4	2	12	-1246.8
E5	3	12	-2457.41
E6	3	12	297.91
E7	4	12	-913.737
E8	4	12	-2907.68
E9	5	12	-1996.81
E10	5	12	-3720.18
E11	6	12	-402.903
E12	6	12	-4146.2
F1	1	12	-2886.12
F2	1	12	-3225.52
F3	2	12	-3574.59
F4	2	12	-1075.57
F5	3	12	-2671.55
F6	3	12	-2698.42
F7	4	12	-3545.39
F8	4	12	-1568.08
F9	5	12	-2843.74
F10	5	12	-3837.32
F11	6	12	-5573.42
F12	6	12	-4389.21
G1	1	12	-3978.34
G2	1	12	-4022.28
G3	2	12	-4598.41
G4	2	12	-3347.54
G5	3	12	-2902.64
G6	3	12	-5060.35
G7	4	12	-3380.88
G8	4	12	-5190.4
G9	5	12	-3266.49
G10	5	12	-4716.65
G11	6	12	-5970.97
G12	6	12	-4581.13
H1	1	12	-2207.54
H2	1	12	-3767.07
H3	2	12	-2686.37
H4	2	12	-3006.69
H5	3	12	-999.078
H6	3	12	-2818.69
H7	4	12	-2324.07
H8	4	12	-3441.06
H9	5	12	-4740.64
H10	5	12	-3880.55
H11	6	12	-5104.78
H12	6	12	-4171
A1	1	13	-1312.54
A2	1	13	-1264.17
A3	2	13	-2993.48
A4	2	13	-4666.77
A5	3	13	-308.977
A6	3	13	-484.556
A7	4	13	-1681.67
A8	4	13	-556.106
A9	5	13	-2658.93
A10	5	13	-3497.97
A11	6	13	-3278.64
A12	6	13	-2213.86
B1	1	13	-1413.63
B2	1	13	-5422.62
B3	2	13	-3674.58
B4	2	13	-3432.22
B5	3	13	-1673.91
B6	3	13	-2233.83
B7	4	13	-1018.33
B8	4	13	-1931.16
B9	5	13	-3559.29
B10	5	13	-2258.79
B11	6	13	-1590.21
B12	6	13	-2598.31
C1	1	13	-2470.96
C2	1	13	-3448.46
C3	2	13	-3285.69
C4	2	13	-2445.46
C5	3	13	872.351
C6	3	13	-1202.34
C7	4	13	-1987.66
C8	4	13	-848.294
C9	5	13	-3355.44
C10	5	13	-1697.44
C11	6	13	-2708.83
C12	6	13	-2580.5
D1	1	13	-1228.7
D2	1	13	-1968.96
D3	2	13	-2492.49
D4	2	13	-2149.49
D5	3	13	-3196.28
D6	3	13	-1601.63
D7	4	13	3070.48
D8	4	13	-2270.28
D9	5	13	-3147.91
D10	5	13	-3075.32
D11	6	13	-1939.66
D12	6	13	-4159.13
E1	1	13	-608.289
E2	1	13	-2480.59
E3	2	13	-3226.4
E4	2	13	-1233.05
E5	3	13	-2424.82
E6	3	13	344.139
E7	4	13	-878.455
E8	4	13	-2714.26
E9	5	13	-1965.19
E10	5	13	-3712.68
E11	6	13	-322.169
E12	6	13	-4098.29
F1	1	13	-2887.77
F2	1	13	-3238.17
F3	2	13	-3584.01
F4	2	13	-1098.54
F5	3	13	-2670.12
F6	3	13	-2692.66
F7	4	13	-3541.43
F8	4	13	-1553.59
F9	5	13	-2787.77
F10	5	13	-3819.62
F11	6	13	-5575.03
F12	6	13	-4335.05
G1	1	13	-3911.13
G2	1	13	-4017.63
G3	2	13	-4570.2
G4	2	13	-3344
G5	3	13	-2881.09
G6	3	13	-5032.08
G7	4	13	-3367.51
G8	4	13	-5204.59
G9	5	13	-3267.56
G10	5	13	-4699.29
G11	6	13	-5949.63
G12	6	13	-4588.97
H1	1	13	-2182.66
H2	1	13	-3754.44
H3	2	13	-2687.18
H4	2	13	-3016.51
H5	3	13	-1036.36
H6	3	13	-2787.97
H7	4	13	-2307.17
H8	4	13	-3427.08
H9	5	13	-4754.27
H10	5	13	-3863.73
H11	6	13	-5051.98
H12	6	13	-4158.85
A1	1	14	-1321.23
A2	1	14	-1225.33
A3	2	14	-2962.21
A4	2	14	-4647.7
A5	3	14	-335.775
A6	3	14	-492.755
A7	4	14	-1649.55
A8	4	14	-506.673
A9	5	14	-2655.08
A10	5	14	-3493.31
A11	6	14	-3296.07
A12	6	14	-2190.7
B1	1	14	-1415.11
B2	1	14	-5406.4
B3	2	14	-3682.95
B4	2	14	-3453.24
B5	3	14	-1672.53
B6	3	14	-2236.69
B7	4	14	-994.095
B8	4	14	-1921.83
B9	5	14	-3577.03
B10	5	14	-2242.76
B11	6	14	-1587.39
B12	6	14	-2597.99
C1	1	14	-2460.69
C2	1	14	-3461.1
C3	2	14	-3267.53
C4	2	14	-2410.03
C5	3	14	859.202
C6	3	14	-1202
C7	4	14	-1963.5
C8	4	14	-886.398
C9	5	14	-3335.27
C10	5	14	-1706.24
C11	6	14	-2730.65
C12	6	14	-2562.03
D1	1	14	-1244.54
D2	1	14	-1958.02
D3	2	14	-2466.2
D4	2	14	-2160.1
D5	3	14	-3200.9
D6	3	14	-1618.75
D7	4	14	3112.43
D8	4	14	-2259.21
D9	5	14	-3107.98
D10	5	14	-3043.01
D11	6	14	-1946.85
D12	6	14	-4121.09
E1	1	14	-608.61
E2	1	14	-2502.3
E3	2	14	-3241.29
E4	2	14	-1218.24
E5	3	14	-2446.09
E6	3	14	383.873
E7	4	14	-858.516
E8	4	14	-2573.44
E9	5	14	-1967.84
E10	5	14	-3700.32
E11	6	14	-308.364
E12	6	14	-4079.34
F1	1	14	-2877.79
F2	1	14	-3209.61
F3	2	14	-3576.86
F4	2	14	-1118.04
F5	3	14	-2661.57
F6	3	14	-2687.47
F7	4	14	-3519.21
F8	4	14	-1549.81
F9	5	14	-2784.13
F10	5	14	-3807.84
F11	6	14	-5590.7
F12	6	14	-4354.96
G1	1	14	-3933.01
G2	1	14	-4034.96
G3	2	14	-4595.04
G4	2	14	-3328.2
G5	3	14	-2855.39
G6	3	14	-5053.61
G7	4	14	-3354.63
G8	4	14	-5190.31
G9	5	14	-3252.41
G10	5	14	-4702.79
G11	6	14	-5925.72
G12	6	14	-4563.95
H1	1	14	-2198.53
H2	1	14	-3782.74
H3	2	14	-2671.7
H4	2	14	-3017.08
H5	3	14	-1072.53
H6	3	14	-2774.32
H7	4	14	-2304.91
H8	4	14	-3444.13
H9	5	14	-4725.2
H10	5	14	-3865.45
H11	6	14	-5046.45
H12	6	14	-4130.62
A1	1	15	-1310.54
A2	1	15	-1237.04
A3	2	15	-2982.64
A4	2	15	-4673.48
A5	3	15	-308.244
A6	3	15	-466.627
A7	4	15	-1700.75
A8	4	15	-497.223
A9	5	15	-2654.62
A10	5	15	-3502.66
A11	6	15	-3294.11
A12	6	15	-2188.68
B1	1	15	-1395.32
B2	1	15	-5425.34
B3	2	15	-3670.04
B4	2	15	-3434.27
B5	3	15	-1671.93
B6	3	15	-2218.44
B7	4	15	-1049.81
B8	4	15	-1917.27
B9	5	15	-3571.9
B10	5	15	-2215.64
B11	6	15	-1594.11
B12	6	15	-2588.01
C1	1	15	-2464.16
C2	1	15	-3433.11
C3	2	15	-3252.5
C4	2	15	-2428.74
C5	3	15	872.161
C6	3	15	-1174.55
C7	4	15	-2024.86
C8	4	15	-886.227
C9	5	15	-3300.49
C10	5	15	-1675.16
C11	6	15	-2686.15
C12	6	15	-2552.76
D1	1	15	-1210.55
D2	1	15	-1952.44
D3	2	15	-2447.96
D4	2	15	-2203.17
D5	3	15	-3203.55
D6	3	15	-1617.9
D7	4	15	3115.01
D8	4	15	-2243.67
D9	5	15	-3050.17
D10	5	15	-2984.46
D11	6	15	-1927
D12	6	15	-4124.37
E1	1	15	-585.907
E2	1	15	-2476.34
E3	2	15	-3239.21
E4	2	15	-1238.98
E5	3	15	-2444.97
E6	3	15	463.487
E7	4	15	-852.834
E8	4	15	-2516.18
E9	5	15	-1929.26
E10	5	15	-3683.25
E11	6	15	-254.516
E12	6	15	-4042.13
F1	1	15	-2847.11
F2	1	15	-3206.27
F3	2	15	-3576.38
F4	2	15	-1144.61
F5	3	15	-2642.28
F6	3	15	-2667.8
F7	4	15	-3525
F8	4	15	-1545.93
F9	5	15	-2730.78
F10	5	15	-3757.41
F11	6	15	-5608.33
F12	6	15	-4329.18
G1	1	15	-3951.03
G2	1	15	-4045.88
G3	2	15	-4568.84
G4	2	15	-3319.1
G5	3	15	-2814.27
G6	3	15	-5039.57
G7	4	15	-3387.53
G8	4	15	-5208.27
G9	5	15	-3218.35
G10	5	15	-4656.61
G11	6	15	-5932.78
G12	6	15	-4550.12
H1	1	15	-2179.09
H2	1	15	-3778.62
H3	2	15	-2702.6
H4	2	15	-3018.15
H5	3	15	-1101
H6	3	15	-2771.84
H7	4	15	-2304.16
H8	4	15	-3444.52
H9	5	15	-4750.77
H10	5	15	-3866.44
H11	6	15	-5018.56
H12	6	15	-4136.96
A1	1	16	-1293.65
A2	1	16	-1250.69
A3	2	16	-2988.88
A4	2	16	-4676.99
A5	3	16	-351.413
A6	3	16	-447.596
A7	4	16	-1682.16
A8	4	16	-503.833
A9	5	16	-2672.32
A10	5	16	-3469.37
A11	6	16	-3312.46
A12	6	16	-2208.05
B1	1	16	-1398.77
B2	1	16	-5393.06
B3	2	16	-3693.68
B4	2	16	-3403.1
B5	3	16	-1691.25
B6	3	16	-2194.15
B7	4	16	-1040.26
B8	4	16	-1928.27
B9	5	16	-3554.27
B10	5	16	-2196.75
B11	6	16	-1596.41
B12	6	16	-2595.85
C1	1	16	-2455.98
C2	1	16	-3440.49
C3	2	16	-3237.15
C4	2	16	-2412.28
C5	3	16	885.942
C6	3	16	-1184.34
C7	4	16	-2009.53
C8	4	16	-904.055
C9	5	16	-3286.59
C10	5	16	-1659.91
C11	6	16	-2681.9
C12	6	16	-2540.2
D1	1	16	-1178.7
D2	1	16	-1910.56
D3	2	16	-2465.64
D4	2	16	-2189.1
D5	3	16	-3175.39
D6	3	16	-1621.21
D7	4	16	3143
D8	4	16	-2248.73
D9	5	16	-3001.3
D10	5	16	-2957.94
D11	6	16	-1981.87
D12	6	16	-4093.17
E1	1	16	-544.821
E2	1	16	-2466.24
E3	2	16	-3246.15
E4	2	16	-1242.94
E5	3	16	-2443.41
E6	3	16	588.196
E7	4	16	-846.575
E8	4	16	-2539.82
E9	5	16	-1949.32
E10	5	16	-3682.82
E11	6	16	-223.001
E12	6	16	-4040.18
F1	1	16	-2851.95
F2	1	16	-3198.67
F3	2	16	-3570.8
F4	2	16	-1150.67
F5	3	16	-2672.56
F6	3	16	-2669.01
F7	4	16	-3525.71
F8	4	16	-1548.83
F9	5	16	-2686.09
F10	5	16	-3753.01
F11	6	16	-5585.02
F12	6	16	-4356.59
G1	1	16	-3940.48
G2	1	16	-4043.32
G3	2	16	-4577.62
G4	2	16	-3333.82
G5	3	16	-2790.89
G6	3	16	-5032.12
G7	4	16	-3379.22
G8	4	16	-5212.98
G9	5	16	-3205.06
G10	5	16	-4662.49
G11	6	16	-5930.42
G12	6	16	-4549.82
H1	1	16	-2188.85
H2	1	16	-3783.51
H3	2	16	-2705.31
H4	2	16	-3013.43
H5	3	16	-1126.92
H6	3	16	-2781.33
H7	4	16	-2266.93
H8	4	16	-3430.1
H9	5	16	-4730.49
H10	5	16	-3871.25
H11	6	16	-5043.66
H12	6	16	-4119.34
A1	1	17	-1283.26
A2	1	17	-1250.08
A3	2	17	-2976.63
A4	2	17	-4670.46
A5	3	17	-336.295
A6	3	17	-478.292
A7	4	17	-1675.29
A8	4	17	-479.986
A9	5	17	-2645.51
A10	5	17	-3503.3
A11	6	17	-3322.88
A12	6	17	-2171.87
B1	1	17	-1394.18
B2	1	17	-5406.02
B3	2	17	-3630.1
B4	2	17	-3390.5
B5	3	17	-1628.37
B6	3	17	-2185.04
B7	4	17	-1037.41
B8	4	17	-1895.59
B9	5	17	-3523.28
B10	5	17	-2189.07
B11	6	17	-1575.97
B12	6	17	-2574.47
C1	1	17	-2449.41
C2	1	17	-3432.49
C3	2	17	-3205.2
C4	2	17	-2397.2
C5	3	17	951.775
C6	3	17	-1147.05
C7	4	17	-2050.35
C8	4	17	-890.2
C9	5	17	-3241.73
C10	5	17	-1644.95
C11	6	17	-2713.58
C12	6	17	-2523.96
D1	1	17	-1168.22
D2	1	17	-1919.52
D3	2	17	-2477.93
D4	2	17	-2219.53
D5	3	17	-3180.01
D6	3	17	-1634.77
D7	4	17	3191.76
D8	4	17	-2224.06
D9	5	17	-2951.47
D10	5	17	-2907.44
D11	6	17	-1965.92
D12	6	17	-4077.08
E1	1	17	-542.709
E2	1	17	-2490.57
E3	2	17	-3224.96
E4	2	17	-1238.35
E5	3	17	-2466.28
E6	3	17	688.242
E7	4	17	-822.072
E8	4	17	-2492.28
E9	5	17	-1954.2
E10	5	17	-3651.29
E11	6	17	-202.266
E12	6	17	-4017.63
F1	1	17	-2848.3
F2	1	17	-3183.68
F3	2	17	-3512.89
F4	2	17	-1140.96
F5	3	17	-2646.83
F6	3	17	-2621.2
F7	4	17	-3517.47
F8	4	17	-1531.45
F9	5	17	-2651.82
F10	5	17	-3719.6
F11	6	17	-5589.25
F12	6	17	-4340.5
G1	1	17	-3933.96
G2	1	17	-4050.33
G3	2	17	-4550.62
G4	2	17	-3337.19
G5	3	17	-2795.14
G6	3	17	-5033.15
G7	4	17	-3358.5
G8	4	17	-5205.96
G9	5	17	-3164.45
G10	5	17	-4623.9
G11	6	17	-5922.52
G12	6	17	-4527.83
H1	1	17	-2149.01
H2	1	17	-3766.71
H3	2	17	-2695.14
H4	2	17	-3029.15
H5	3	17	-1164.93
H6	3	17	-2778.4
H7	4	17	-2265.33
H8	4	17	-3449.49
H9	5	17	-4722.79
H10	5	17	-3854.64
H11	6	17	-4995.71
H12	6	17	-4093.83
A1	1	18	-1280.63
A2	1	18	-1245.99
A3	2	18	-2981.35
A4	2	18	-4692.97
A5	3	18	-323.526
A6	3	18	-463.079
A7	4	18	-1664.03
A8	4	18	-491.644
A9	5	18	-2652.21
A10	5	18	-3507.56
A11	6	18	-3326.98
A12	6	18	-2195.07
B1	1	18	-1343.23
B2	1	18	-5407.26
B3	2	18	-3602.34
B4	2	18	-3362.58
B5	3	18	-1562.4
B6	3	18	-2110.16
B7	4	18	-1028.52
B8	4	18	-1893.35
B9	5	18	-3489.35
B10	5	18	-2113.36
B11	6	18	-1574.29
B12	6	18	-2541.88
C1	1	18	-2440.55
C2	1	18	-3409.98
C3	2	18	-3170.63
C4	2	18	-2362.19
C5	3	18	961.984
C6	3	18	-1073.55
C7	4	18	-2032.91
C8	4	18	-904.761
C9	5	18	-3208.99
C10	5	18	-1578.65
C11	6	18	-2661.44
C12	6	18	-2489.96
D1	1	18	-1151.51
D2	1	18	-1923.42
D3	2	18	-2448.61
D4	2	18	-2248.97
D5	3	18	-3215.87
D6	3	18	-1662.25
D7	4	18	3224.56
D8	4	18	-2232.86
D9	5	18	-2910.68
D10	5	18	-2880.89
D11	6	18	-1956.72
D12	6	18	-4063.01
E1	1	18	-526.466
E2	1	18	-2488.26
E3	2	18	-3260.06
E4	2	18	-1252.06
E5	3	18	-2464.36
E6	3	18	801.238
E7	4	18	-834.88
E8	4	18	-2539.63
E9	5	18	-1952.47
E10	5	18	-3633.21
E11	6	18	-183.363
E12	6	18	-3995.94
F1	1	18	-2840.06
F2	1	18	-3197.32
F3	2	18	-3492.87
F4	2	18	-1130.07
F5	3	18	-2632.26
F6	3	18	-2644.34
F7	4	18	-3501.56
F8	4	18	-1537.26
F9	5	18	-2582.57
F10	5	18	-3668.04
F11	6	18	-5587.16
F12	6	18	-4329.01
G1	1	18	-3937.47
G2	1	18	-4051.81
G3	2	18	-4508.31
G4	2	18	-3299.31
G5	3	18	-2760.67
G6	3	18	-5044.82
G7	4	18	-3370.68
G8	4	18	-5214.48
G9	5	18	-3121.63
G10	5	18	-4587.68
G11	6	18	-5930.06
G12	6	18	-4520.14
H1	1	18	-2154.15
H2	1	18	-3804.66
H3	2	18	-2723.03
H4	2	18	-3041.24
H5	3	18	-1196.16
H6	3	18	-2753.08
H7	4	18	-2250.66
H8	4	18	-3433.63
H9	5	18	-4710.61
H10	5	18	-3854.01
H11	6	18	-4997.86
H12	6	18	-4088.14
A1	1	19	-1281.56
A2	1	19	-1237.17
A3	2	19	-2963.95
A4	2	19	-4699.92
A5	3	19	-314.014
A6	3	19	-446.965
A7	4	19	-1669.56
A8	4	19	-509.737
A9	5	19	-2639.5
A10	5	19	-3485.8
A11	6	19	-3323.38
A12	6	19	-2174.56
B1	1	19	-1348.42
B2	1	19	-5355.26
B3	2	19	-3517.54
B4	2	19	-3258.51
B5	3	19	-1396.51
B6	3	19	-1961.4
B7	4	19	-1035.95
B8	4	19	-1883.51
B9	5	19	-3410.6
B10	5	19	-2042.57
B11	6	19	-1527.43
B12	6	19	-2521.23
C1	1	19	-2407.38
C2	1	19	-3381.41
C3	2	19	-3111.39
C4	2	19	-2247.48
C5	3	19	1119.65
C6	3	19	-934.212
C7	4	19	-2065.87
C8	4	19	-863.476
C9	5	19	-3101.15
C10	5	19	-1496.02
C11	6	19	-2609.82
C12	6	19	-2443.28
D1	1	19	-1145.34
D2	1	19	-1920.12
D3	2	19	-2460.55
D4	2	19	-2242.71
D5	3	19	-3194.7
D6	3	19	-1676.75
D7	4	19	3181.7
D8	4	19	-2237.28
D9	5	19	-2843.28
D10	5	19	-2855.59
D11	6	19	-1963.15
D12	6	19	-4052.6
E1	1	19	-481.531
E2	1	19	-2479.51
E3	2	19	-3236.5
E4	2	19	-1225.77
E5	3	19	-2441.64
E6	3	19	926.411
E7	4	19	-819.617
E8	4	19	-2586.46
E9	5	19	-1946.29
E10	5	19	-3623.16
E11	6	19	-119.154
E12	6	19	-3990.03
F1	1	19	-2810.74
F2	1	19	-3166.08
F3	2	19	-3395.97
F4	2	19	-1012.53
F5	3	19	-2602.59
F6	3	19	-2556.26
F7	4	19	-3490.44
F8	4	19	-1538.1
F9	5	19	-2496.12
F10	5	19	-3581.67
F11	6	19	-5571.32
F12	6	19	-4310.01
G1	1	19	-3922.75
G2	1	19	-4026.31
G3	2	19	-4454.3
G4	2	19	-3210.74
G5	3	19	-2702.26
G6	3	19	-5030.62
G7	4	19	-3359.29
G8	4	19	-5208.27
G9	5	19	-3020.67
G10	5	19	-4502.53
G11	6	19	-5914.7
G12	6	19	-4511.5
H1	1	19	-2162.93
H2	1	19	-3783.7
H3	2	19	-2722.24
H4	2	19	-3035.47
H5	3	19	-1192.09
H6	3	19	-2760.67
H7	4	19	-2259.92
H8	4	19	-3442.89
H9	5	19	-4728.4
H10	5	19	-3840.12
H11	6	19	-4986.03
H12	6	19	-4093.94
A1	1	20	-1273.82
A2	1	20	-1232.81
A3	2	20	-2970
A4	2	20	-4677.56
A5	3	20	-271.429
A6	3	20	-460.242
A7	4	20	-1683.32
A8	4	20	-521.434
A9	5	20	-2648.94
A10	5	20	-3478.55
A11	6	20	-3322.26
A12	6	20	-2191.05
B1	1	20	-1258.69
B2	1	20	-5279.83
B3	2	20	-3352.28
B4	2	20	-3101.73
B5	3	20	-1054.26
B6	3	20	-1669.53
B7	4	20	-997.633
B8	4	20	-1848.92
B9	5	20	-3291.16
B10	5	20	-1849.06
B11	6	20	-1422.51
B12	6	20	-2439.38
C1	1	20	-2346.76
C2	1	20	-3317.79
C3	2	20	-2951.94
C4	2	20	-2066.64
C5	3	20	1394.67
C6	3	20	-630.666
C7	4	20	-2055.94
C8	4	20	-878.408
C9	5	20	-2952.87
C10	5	20	-1337.47
C11	6	20	-2541.74
C12	6	20	-2335.22
D1	1	20	-1110.85
D2	1	20	-1869.2
D3	2	20	-2459.64
D4	2	20	-2256.25
D5	3	20	-3237.25
D6	3	20	-1683.07
D7	4	20	3231.83
D8	4	20	-2188.13
D9	5	20	-2809.8
D10	5	20	-2804.54
D11	6	20	-1971.74
D12	6	20	-4038.23
E1	1	20	-462.054
E2	1	20	-2485.45
E3	2	20	-3212.03
E4	2	20	-1203.94
E5	3	20	-2462.4
E6	3	20	1058.98
E7	4	20	-800.301
E8	4	20	-2543.76
E9	5	20	-1948.02
E10	5	20	-3602.4
E11	6	20	-94.485
E12	6	20	-3962.22
F1	1	20	-2744.1
F2	1	20	-3105.5
F3	2	20	-3208.35
F4	2	20	-869.173
F5	3	20	-2494.47
F6	3	20	-2481.85
F7	4	20	-3473.7
F8	4	20	-1528.13
F9	5	20	-2304.44
F10	5	20	-3414.05
F11	6	20	-5580.98
F12	6	20	-4310.9
G1	1	20	-3859.77
G2	1	20	-3984.19
G3	2	20	-4338.33
G4	2	20	-3026.67
G5	3	20	-2665.15
G6	3	20	-5053.57
G7	4	20	-3348.24
G8	4	20	-5212.26
G9	5	20	-2811.16
G10	5	20	-4336.91
G11	6	20	-5909.99
G12	6	20	-4475.04
H1	1	20	-2139.3
H2	1	20	-3779.11
H3	2	20	-2700.35
H4	2	20	-3030.22
H5	3	20	-1219.53
H6	3	20	-2752.1
H7	4	20	-2253.25
H8	4	20	-3455.15
H9	5	20	-4702.93
H10	5	20	-3830.77
H11	6	20	-4969.67
H12	6	20	-4083.2
A1	1	21	-1263
A2	1	21	-1210.19
A3	2	21	-2970.79
A4	2	21	-4682.49
A5	3	21	-261.56
A6	3	21	-422.21
A7	4	21	-1701.34
A8	4	21	-514.267
A9	5	21	-2657.01
A10	5	21	-3476.22
A11	6	21	-3327.22
A12	6	21	-2177.15
B1	1	21	-1157.11
B2	1	21	-5178.53
B3	2	21	-3020.73
B4	2	21	-2752.35
B5	3	21	-457.261
B6	3	21	-1085.67
B7	4	21	-1009.48
B8	4	21	-1814.3
B9	5	21	-3045.85
B10	5	21	-1510.15
B11	6	21	-1259.26
B12	6	21	-2308.93
C1	1	21	-2278.05
C2	1	21	-3209.79
C3	2	21	-2699.87
C4	2	21	-1671.86
C5	3	21	1965.94
C6	3	21	-54.6168
C7	4	21	-2040.09
C8	4	21	-855.123
C9	5	21	-2636.55
C10	5	21	-990.838
C11	6	21	-2356.85
C12	6	21	-2138.01
D1	1	21	-1101.03
D2	1	21	-1850.28
D3	2	21	-2436.53
D4	2	21	-2230.88
D5	3	21	-3238.57
D6	3	21	-1676.4
D7	4	21	3254.34
D8	4	21	-2160.21
D9	5	21	-2757.69
D10	5	21	-2753.2
D11	6	21	-1950.65
D12	6	21	-4053.73
E1	1	21	-429.279
E2	1	21	-2478.7
E3	2	21	-3209.34
E4	2	21	-1213.95
E5	3	21	-2493.96
E6	3	21	1155.27
E7	4	21	-763.164
E8	4	21	-2482.49
E9	5	21	-1917.49
E10	5	21	-3595.87
E11	6	21	-66.1231
E12	6	21	-3977.45
F1	1	21	-2661.16
F2	1	21	-3028.72
F3	2	21	-2873.28
F4	2	21	-475.095
F5	3	21	-2390.36
F6	3	21	-2343.86
F7	4	21	-3403.35
F8	4	21	-1464.76
F9	5	21	-1967.54
F10	5	21	-3095.54
F11	6	21	-5568.6
F12	6	21	-4276.08
G1	1	21	-3797.13
[truncated: 14,039 more rows]

## Sheet: Amplification Data
Block Type	96well
Chemistry	SYBR_GREEN
Experiment File Name	C:\Applied Biosystems\StepOne Software v2.3\experiments\30-05-24_CS_agn_different_primers_2024_2.eds
Experiment Run End Time	2008-04-03 09:50:06 AM MSD
Instrument Type	steponeplus
Passive Reference
Well	Zone	Cycle	Target Name	Rn	ΔRn
A1	1	1
A1	1	2
A1	1	3
A1	1	4
A1	1	5
A1	1	6
A1	1	7
A1	1	8
A1	1	9
A1	1	10
A1	1	11
A1	1	12
A1	1	13
A1	1	14
A1	1	15
A1	1	16
A1	1	17
A1	1	18
A1	1	19
A1	1	20
A1	1	21
A1	1	22
A1	1	23
A1	1	24
A1	1	25
A1	1	26
A1	1	27
A1	1	28
A1	1	29
A1	1	30
A1	1	31
A1	1	32
A1	1	33
A1	1	34
A1	1	35
A1	1	36
A1	1	37
A1	1	38
A1	1	39
A1	1	40
A1	1	41
A1	1	42
A1	1	43
A1	1	44
A1	1	45
A1	1	46
A1	1	47
A1	1	48
A1	1	49
A1	1	50
A2	1	1
A2	1	2
A2	1	3
A2	1	4
A2	1	5
A2	1	6
A2	1	7
A2	1	8
A2	1	9
A2	1	10
A2	1	11
A2	1	12
A2	1	13
A2	1	14
A2	1	15
A2	1	16
A2	1	17
A2	1	18
A2	1	19
A2	1	20
A2	1	21
A2	1	22
A2	1	23
A2	1	24
A2	1	25
A2	1	26
A2	1	27
A2	1	28
A2	1	29
A2	1	30
A2	1	31
A2	1	32
A2	1	33
A2	1	34
A2	1	35
A2	1	36
A2	1	37
A2	1	38
A2	1	39
A2	1	40
A2	1	41
A2	1	42
A2	1	43
A2	1	44
A2	1	45
A2	1	46
A2	1	47
A2	1	48
A2	1	49
A2	1	50
A3	2	1
A3	2	2
A3	2	3
A3	2	4
A3	2	5
A3	2	6
A3	2	7
A3	2	8
A3	2	9
A3	2	10
A3	2	11
A3	2	12
A3	2	13
A3	2	14
A3	2	15
A3	2	16
A3	2	17
A3	2	18
A3	2	19
A3	2	20
A3	2	21
A3	2	22
A3	2	23
A3	2	24
A3	2	25
A3	2	26
A3	2	27
A3	2	28
A3	2	29
A3	2	30
A3	2	31
A3	2	32
A3	2	33
A3	2	34
A3	2	35
A3	2	36
A3	2	37
A3	2	38
A3	2	39
A3	2	40
A3	2	41
A3	2	42
A3	2	43
A3	2	44
A3	2	45
A3	2	46
A3	2	47
A3	2	48
A3	2	49
A3	2	50
A4	2	1
A4	2	2
A4	2	3
A4	2	4
A4	2	5
A4	2	6
A4	2	7
A4	2	8
A4	2	9
A4	2	10
A4	2	11
A4	2	12
A4	2	13
A4	2	14
A4	2	15
A4	2	16
A4	2	17
A4	2	18
A4	2	19
A4	2	20
A4	2	21
A4	2	22
A4	2	23
A4	2	24
A4	2	25
A4	2	26
A4	2	27
A4	2	28
A4	2	29
A4	2	30
A4	2	31
A4	2	32
A4	2	33
A4	2	34
A4	2	35
A4	2	36
A4	2	37
A4	2	38
A4	2	39
A4	2	40
A4	2	41
A4	2	42
A4	2	43
A4	2	44
A4	2	45
A4	2	46
A4	2	47
A4	2	48
A4	2	49
A4	2	50
A5	3	1
A5	3	2
A5	3	3
A5	3	4
A5	3	5
A5	3	6
A5	3	7
A5	3	8
A5	3	9
A5	3	10
A5	3	11
A5	3	12
A5	3	13
A5	3	14
A5	3	15
A5	3	16
A5	3	17
A5	3	18
A5	3	19
A5	3	20
A5	3	21
A5	3	22
A5	3	23
A5	3	24
A5	3	25
A5	3	26
A5	3	27
A5	3	28
A5	3	29
A5	3	30
A5	3	31
A5	3	32
A5	3	33
A5	3	34
A5	3	35
A5	3	36
A5	3	37
A5	3	38
A5	3	39
A5	3	40
A5	3	41
A5	3	42
A5	3	43
A5	3	44
A5	3	45
A5	3	46
A5	3	47
A5	3	48
A5	3	49
A5	3	50
A6	3	1
A6	3	2
A6	3	3
A6	3	4
A6	3	5
A6	3	6
A6	3	7
A6	3	8
A6	3	9
A6	3	10
A6	3	11
A6	3	12
A6	3	13
A6	3	14
A6	3	15
A6	3	16
A6	3	17
A6	3	18
A6	3	19
A6	3	20
A6	3	21
A6	3	22
A6	3	23
A6	3	24
A6	3	25
A6	3	26
A6	3	27
A6	3	28
A6	3	29
A6	3	30
A6	3	31
A6	3	32
A6	3	33
A6	3	34
A6	3	35
A6	3	36
A6	3	37
A6	3	38
A6	3	39
A6	3	40
A6	3	41
A6	3	42
A6	3	43
A6	3	44
A6	3	45
A6	3	46
A6	3	47
A6	3	48
A6	3	49
A6	3	50
A7	4	1
A7	4	2
A7	4	3
A7	4	4
A7	4	5
A7	4	6
A7	4	7
A7	4	8
A7	4	9
A7	4	10
A7	4	11
A7	4	12
A7	4	13
A7	4	14
A7	4	15
A7	4	16
A7	4	17
A7	4	18
A7	4	19
A7	4	20
A7	4	21
A7	4	22
A7	4	23
A7	4	24
A7	4	25
A7	4	26
A7	4	27
A7	4	28
A7	4	29
A7	4	30
A7	4	31
A7	4	32
A7	4	33
A7	4	34
A7	4	35
A7	4	36
A7	4	37
A7	4	38
A7	4	39
A7	4	40
A7	4	41
A7	4	42
A7	4	43
A7	4	44
A7	4	45
A7	4	46
A7	4	47
A7	4	48
A7	4	49
A7	4	50
A8	4	1
A8	4	2
A8	4	3
A8	4	4
A8	4	5
A8	4	6
A8	4	7
A8	4	8
A8	4	9
A8	4	10
A8	4	11
A8	4	12
A8	4	13
A8	4	14
A8	4	15
A8	4	16
A8	4	17
A8	4	18
A8	4	19
A8	4	20
A8	4	21
A8	4	22
A8	4	23
A8	4	24
A8	4	25
A8	4	26
A8	4	27
A8	4	28
A8	4	29
A8	4	30
A8	4	31
A8	4	32
A8	4	33
A8	4	34
A8	4	35
A8	4	36
A8	4	37
A8	4	38
A8	4	39
A8	4	40
A8	4	41
A8	4	42
A8	4	43
A8	4	44
A8	4	45
A8	4	46
A8	4	47
A8	4	48
A8	4	49
A8	4	50
A9	5	1
A9	5	2
A9	5	3
A9	5	4
A9	5	5
A9	5	6
A9	5	7
A9	5	8
A9	5	9
A9	5	10
A9	5	11
A9	5	12
A9	5	13
A9	5	14
A9	5	15
A9	5	16
A9	5	17
A9	5	18
A9	5	19
A9	5	20
A9	5	21
A9	5	22
A9	5	23
A9	5	24
A9	5	25
A9	5	26
A9	5	27
A9	5	28
A9	5	29
A9	5	30
A9	5	31
A9	5	32
A9	5	33
A9	5	34
A9	5	35
A9	5	36
A9	5	37
A9	5	38
A9	5	39
A9	5	40
A9	5	41
A9	5	42
A9	5	43
A9	5	44
A9	5	45
A9	5	46
A9	5	47
A9	5	48
A9	5	49
A9	5	50
A10	5	1
A10	5	2
A10	5	3
A10	5	4
A10	5	5
A10	5	6
A10	5	7
A10	5	8
A10	5	9
A10	5	10
A10	5	11
A10	5	12
A10	5	13
A10	5	14
A10	5	15
A10	5	16
A10	5	17
A10	5	18
A10	5	19
A10	5	20
A10	5	21
A10	5	22
A10	5	23
A10	5	24
A10	5	25
A10	5	26
A10	5	27
A10	5	28
A10	5	29
A10	5	30
A10	5	31
A10	5	32
A10	5	33
A10	5	34
A10	5	35
A10	5	36
A10	5	37
A10	5	38
A10	5	39
A10	5	40
A10	5	41
A10	5	42
A10	5	43
A10	5	44
A10	5	45
A10	5	46
A10	5	47
A10	5	48
A10	5	49
A10	5	50
A11	6	1
A11	6	2
A11	6	3
A11	6	4
A11	6	5
A11	6	6
A11	6	7
A11	6	8
A11	6	9
A11	6	10
A11	6	11
A11	6	12
A11	6	13
A11	6	14
A11	6	15
A11	6	16
A11	6	17
A11	6	18
A11	6	19
A11	6	20
A11	6	21
A11	6	22
A11	6	23
A11	6	24
A11	6	25
A11	6	26
A11	6	27
A11	6	28
A11	6	29
A11	6	30
A11	6	31
A11	6	32
A11	6	33
A11	6	34
A11	6	35
A11	6	36
A11	6	37
A11	6	38
A11	6	39
A11	6	40
A11	6	41
A11	6	42
A11	6	43
A11	6	44
A11	6	45
A11	6	46
A11	6	47
A11	6	48
A11	6	49
A11	6	50
A12	6	1
A12	6	2
A12	6	3
A12	6	4
A12	6	5
A12	6	6
A12	6	7
A12	6	8
A12	6	9
A12	6	10
A12	6	11
A12	6	12
A12	6	13
A12	6	14
A12	6	15
A12	6	16
A12	6	17
A12	6	18
A12	6	19
A12	6	20
A12	6	21
A12	6	22
A12	6	23
A12	6	24
A12	6	25
A12	6	26
A12	6	27
A12	6	28
A12	6	29
A12	6	30
A12	6	31
A12	6	32
A12	6	33
A12	6	34
A12	6	35
A12	6	36
A12	6	37
A12	6	38
A12	6	39
A12	6	40
A12	6	41
A12	6	42
A12	6	43
A12	6	44
A12	6	45
A12	6	46
A12	6	47
A12	6	48
A12	6	49
A12	6	50
B1	1	1	prosalpha1	-1898.02	-287.607
B1	1	2	prosalpha1	-1749.55	-155.16
B1	1	3	prosalpha1	-1645.16	-66.7938
B1	1	4	prosalpha1	-1622.84	-60.4983
B1	1	5	prosalpha1	-1547.68	-1.36745
B1	1	6	prosalpha1	-1501.09	29.1996
B1	1	7	prosalpha1	-1479.92	34.3379
B1	1	8	prosalpha1	-1462.6	35.6329
B1	1	9	prosalpha1	-1430.4	51.8062
B1	1	10	prosalpha1	-1448.94	17.2366
B1	1	11	prosalpha1	-1431.63	18.5268
B1	1	12	prosalpha1	-1400.19	33.9363
B1	1	13	prosalpha1	-1413.63	4.47627
B1	1	14	prosalpha1	-1415.11	-13.0352
B1	1	15	prosalpha1	-1395.32	-9.2677
B1	1	16	prosalpha1	-1398.77	-28.7446
B1	1	17	prosalpha1	-1394.18	-40.1834
B1	1	18	prosalpha1	-1343.23	-5.26212
B1	1	19	prosalpha1	-1348.42	-26.4777
B1	1	20	prosalpha1	-1258.69	47.2313
B1	1	21	prosalpha1	-1157.11	132.785
B1	1	22	prosalpha1	-925.568	348.301
B1	1	23	prosalpha1	-451.888	805.954
B1	1	24	prosalpha1	410.902	1652.72
B1	1	25	prosalpha1	2057.66	3283.45
B1	1	26	prosalpha1	5007.75	6217.51
B1	1	27	prosalpha1	9800.89	10994.6
B1	1	28	prosalpha1	16828.1	18005.8
B1	1	29	prosalpha1	25063.8	26225.5
B1	1	30	prosalpha1	32454.1	33599.8
B1	1	31	prosalpha1	38933.1	40062.7
B1	1	32	prosalpha1	43873.7	44987.3
B1	1	33	prosalpha1	48391.6	49489.2
B1	1	34	prosalpha1	52018	53099.5
B1	1	35	prosalpha1	55266.2	56331.7
B1	1	36	prosalpha1	57807.6	58857.1
B1	1	37	prosalpha1	60135	61168.5
B1	1	38	prosalpha1	62068.3	63085.7
B1	1	39	prosalpha1	63947.4	64948.8
B1	1	40	prosalpha1	65488.1	66473.5
B1	1	41	prosalpha1	66763	67732.4
B1	1	42	prosalpha1	68155.2	69108.6
B1	1	43	prosalpha1	69204.8	70142.1
B1	1	44	prosalpha1	70236.1	71157.4
B1	1	45	prosalpha1	71001	71906.3
B1	1	46	prosalpha1	72019.5	72908.7
B1	1	47	prosalpha1	72905.5	73778.7
B1	1	48	prosalpha1	73495.3	74352.5
B1	1	49	prosalpha1	74316.2	75157.3
B1	1	50	prosalpha1	74955.4	75780.5
B2	1	1	prosalpha1	-5263.39	202.776
B2	1	2	prosalpha1	-5404.69	57.911
B2	1	3	prosalpha1	-5443.14	15.9072
B2	1	4	prosalpha1	-5453.86	1.63135
B2	1	5	prosalpha1	-5459.77	-7.83538
B2	1	6	prosalpha1	-5450.6	-2.21911
B2	1	7	prosalpha1	-5445.09	-0.272264
B2	1	8	prosalpha1	-5434.85	6.41579
B2	1	9	prosalpha1	-5427.61	10.097
B2	1	10	prosalpha1	-5447.55	-13.399
B2	1	11	prosalpha1	-5450.34	-19.7525
B2	1	12	prosalpha1	-5445.97	-18.9404
B2	1	13	prosalpha1	-5422.62	0.852147
B2	1	14	prosalpha1	-5406.4	13.5153
B2	1	15	prosalpha1	-5425.34	-8.98073
B2	1	16	prosalpha1	-5393.06	19.7483
B2	1	17	prosalpha1	-5406.02	3.23229
B2	1	18	prosalpha1	-5407.26	-1.56648
B2	1	19	prosalpha1	-5355.26	46.874
B2	1	20	prosalpha1	-5279.83	118.743
B2	1	21	prosalpha1	-5178.53	216.486
B2	1	22	prosalpha1	-4938.96	452.499
B2	1	23	prosalpha1	-4476.78	911.125
B2	1	24	prosalpha1	-3603.83	1780.52
B2	1	25	prosalpha1	-1973.77	3407.03
B2	1	26	prosalpha1	926.831	6304.07
B2	1	27	prosalpha1	5694.38	11068.1
B2	1	28	prosalpha1	12540.8	17910.9
B2	1	29	prosalpha1	20155.2	25521.8
B2	1	30	prosalpha1	26964.2	32327.2
B2	1	31	prosalpha1	32792.8	38152.2
B2	1	32	prosalpha1	37513.9	42869.8
B2	1	33	prosalpha1	41478.4	46830.8
B2	1	34	prosalpha1	44903.1	50251.8
B2	1	35	prosalpha1	47855.7	53200.9
B2	1	36	prosalpha1	50128.5	55470.1
B2	1	37	prosalpha1	52369.5	57707.6
B2	1	38	prosalpha1	54423	59757.5
B2	1	39	prosalpha1	55914.8	61245.8
B2	1	40	prosalpha1	57309.6	62637
B2	1	41	prosalpha1	58524.7	63848.5
B2	1	42	prosalpha1	59770.9	65091.2
B2	1	43	prosalpha1	60683.8	66000.6
B2	1	44	prosalpha1	61701.8	67015
B2	1	45	prosalpha1	62759.5	68069.1
B2	1	46	prosalpha1	63453.7	68759.8
B2	1	47	prosalpha1	64237.8	69540.4
B2	1	48	prosalpha1	64929.2	70228.2
B2	1	49	prosalpha1	65579.6	70875
B2	1	50	prosalpha1	66208.6	71500.5
B3	2	1
B3	2	2
B3	2	3
B3	2	4
B3	2	5
B3	2	6
B3	2	7
B3	2	8
B3	2	9
B3	2	10
B3	2	11
B3	2	12
B3	2	13
B3	2	14
B3	2	15
B3	2	16
B3	2	17
B3	2	18
B3	2	19
B3	2	20
B3	2	21
B3	2	22
B3	2	23
B3	2	24
B3	2	25
B3	2	26
B3	2	27
B3	2	28
B3	2	29
B3	2	30
B3	2	31
B3	2	32
B3	2	33
B3	2	34
B3	2	35
B3	2	36
B3	2	37
B3	2	38
B3	2	39
B3	2	40
B3	2	41
B3	2	42
B3	2	43
B3	2	44
B3	2	45
B3	2	46
B3	2	47
B3	2	48
B3	2	49
B3	2	50
B4	2	1
B4	2	2
B4	2	3
B4	2	4
B4	2	5
B4	2	6
B4	2	7
B4	2	8
B4	2	9
B4	2	10
B4	2	11
B4	2	12
B4	2	13
B4	2	14
B4	2	15
B4	2	16
B4	2	17
B4	2	18
B4	2	19
B4	2	20
B4	2	21
B4	2	22
B4	2	23
B4	2	24
B4	2	25
B4	2	26
B4	2	27
B4	2	28
B4	2	29
B4	2	30
B4	2	31
B4	2	32
B4	2	33
B4	2	34
B4	2	35
B4	2	36
B4	2	37
B4	2	38
B4	2	39
B4	2	40
B4	2	41
B4	2	42
B4	2	43
B4	2	44
B4	2	45
B4	2	46
B4	2	47
B4	2	48
B4	2	49
B4	2	50
B5	3	1	rpl32	-1609.73	146.026
B5	3	2	rpl32	-1715.1	35.7048
B5	3	3	rpl32	-1750.06	-4.21271
B5	3	4	rpl32	-1728.65	12.2407
B5	3	5	rpl32	-1728.01	7.92609
B5	3	6	rpl32	-1715.8	15.1793
B5	3	7	rpl32	-1723.61	2.40814
B5	3	8	rpl32	-1727.8	-6.73773
B5	3	9	rpl32	-1721.26	-5.15545
B5	3	10	rpl32	-1723.13	-11.9842
B5	3	11	rpl32	-1755.17	-48.9826
B5	3	12	rpl32	-1717.51	-16.2713
B5	3	13	rpl32	-1673.91	22.3686
B5	3	14	rpl32	-1672.53	18.7907
B5	3	15	rpl32	-1671.93	14.4305
B5	3	16	rpl32	-1691.25	-9.84514
B5	3	17	rpl32	-1628.37	48.0798
B5	3	18	rpl32	-1562.4	109.092
B5	3	19	rpl32	-1396.51	270.028
B5	3	20	rpl32	-1054.26	607.319
B5	3	21	rpl32	-457.261	1199.36
B5	3	22	rpl32	690.945	2342.61
B5	3	23	rpl32	2817.56	4464.27
B5	3	24	rpl32	6688.35	8330.1
B5	3	25	rpl32	13027.8	14664.6
B5	3	26	rpl32	21860.9	23492.7
B5	3	27	rpl32	31793.1	33420
B5	3	28	rpl32	39001.2	40623.1
B5	3	29	rpl32	44293.2	45910.2
B5	3	30	rpl32	48629.9	50241.9
B5	3	31	rpl32	52962.6	54569.7
B5	3	32	rpl32	56472.7	58074.8
B5	3	33	rpl32	59532.9	61130
B5	3	34	rpl32	62409.8	64002
B5	3	35	rpl32	64535.7	66122.9
B5	3	36	rpl32	66284.7	67867
B5	3	37	rpl32	67900.6	69477.9
B5	3	38	rpl32	69452.3	71024.6
B5	3	39	rpl32	71097.4	72664.8
B5	3	40	rpl32	71790.9	73353.3
B5	3	41	rpl32	72844.4	74401.9
B5	3	42	rpl32	74017.7	75570.2
B5	3	43	rpl32	75367.5	76915.1
B5	3	44	rpl32	75658.1	77200.8
B5	3	45	rpl32	76491.1	78028.8
B5	3	46	rpl32	77236	78768.7
B5	3	47	rpl32	78111.4	79639.1
B5	3	48	rpl32	78440.7	79963.5
B5	3	49	rpl32	78851.4	80369.2
B5	3	50	rpl32	79824.3	81337.1
B6	3	1	rpl32	-2123.59	133.282
B6	3	2	rpl32	-2237.16	18.9391
B6	3	3	rpl32	-2221.02	34.3147
B6	3	4	rpl32	-2251.96	2.60606
B6	3	5	rpl32	-2275.18	-21.3736
B6	3	6	rpl32	-2253.52	-0.48014
B6	3	7	rpl32	-2263.11	-10.8431
B6	3	8	rpl32	-2271.72	-20.2148
B6	3	9	rpl32	-2262.84	-12.0963
B6	3	10	rpl32	-2246.53	3.44609
B6	3	11	rpl32	-2248.07	1.13444
B6	3	12	rpl32	-2238.78	9.65823
B6	3	13	rpl32	-2233.83	13.8483
B6	3	14	rpl32	-2236.69	10.2188
B6	3	15	rpl32	-2218.44	27.6986
B6	3	16	rpl32	-2194.15	51.229
B6	3	17	rpl32	-2185.04	59.567
B6	3	18	rpl32	-2110.16	133.682
B6	3	19	rpl32	-1961.4	281.678
B6	3	20	rpl32	-1669.53	572.783
B6	3	21	rpl32	-1085.67	1155.87
B6	3	22	rpl32	-25.5918	2215.19
B6	3	23	rpl32	1934.83	4174.84
B6	3	24	rpl32	5542.05	7781.3
B6	3	25	rpl32	11422.1	13660.5
B6	3	26	rpl32	19940.1	22177.9
B6	3	27	rpl32	29541.6	31778.5
B6	3	28	rpl32	36869.4	39105.6
B6	3	29	rpl32	41825.7	44061.1
B6	3	30	rpl32	46160.5	48395.2
B6	3	31	rpl32	50285	52518.8
B6	3	32	rpl32	53613.7	55846.8
B6	3	33	rpl32	56474.2	58706.5
B6	3	34	rpl32	58862.4	61094
B6	3	35	rpl32	61113.7	63344.5
B6	3	36	rpl32	62968.4	65198.4
B6	3	37	rpl32	64455.7	66685
B6	3	38	rpl32	65754.8	67983.3
B6	3	39	rpl32	66984.6	69212.3
B6	3	40	rpl32	68142.6	70369.6
B6	3	41	rpl32	69043.2	71269.4
B6	3	42	rpl32	69955.8	72181.3
B6	3	43	rpl32	70808.8	73033.5
B6	3	44	rpl32	71457.7	73681.6
B6	3	45	rpl32	72236.9	74460
B6	3	46	rpl32	72648.8	74871.2
B6	3	47	rpl32	73088.4	75310
B6	3	48	rpl32	73628	75848.8
B6	3	49	rpl32	74064	76284.1
B6	3	50	rpl32	74701.1	76920.4
B7	4	1	prosalpha1	-778.875	191.255
B7	4	2	prosalpha1	-937.464	36.4469
B7	4	3	prosalpha1	-955.384	22.3076
B7	4	4	prosalpha1	-969.003	12.4696
B7	4	5	prosalpha1	-968.928	16.3248
B7	4	6	prosalpha1	-984.521	4.51266
B7	4	7	prosalpha1	-1021.79	-28.9801
B7	4	8	prosalpha1	-995.721	0.874652
B7	4	9	prosalpha1	-1009.23	-8.85585
B7	4	10	prosalpha1	-988.36	15.7968
B7	4	11	prosalpha1	-1028.06	-20.119
B7	4	12	prosalpha1	-1053.92	-42.2023
B7	4	13	prosalpha1	-1018.33	-2.82912
B7	4	14	prosalpha1	-994.095	25.1856
B7	4	15	prosalpha1	-1049.81	-26.7437
B7	4	16	prosalpha1	-1040.26	-13.4154
B7	4	17	prosalpha1	-1037.41	-6.78348
B7	4	18	prosalpha1	-1028.52	5.88409
B7	4	19	prosalpha1	-1035.95	2.23977
B7	4	20	prosalpha1	-997.633	44.3332
B7	4	21	prosalpha1	-1009.48	36.2696
B7	4	22	prosalpha1	-913.007	136.52
B7	4	23	prosalpha1	-771.931	281.377
B7	4	24	prosalpha1	-456.245	600.844
B7	4	25	prosalpha1	140.267	1201.14
B7	4	26	prosalpha1	1274.71	2339.36
B7	4	27	prosalpha1	3317.81	4386.25
B7	4	28	prosalpha1	7002.78	8074.99
B7	4	29	prosalpha1	12905.6	13981.6
B7	4	30	prosalpha1	20586.7	21666.5
B7	4	31	prosalpha1	28563.6	29647.2
B7	4	32	prosalpha1	35306.1	36393.4
B7	4	33	prosalpha1	41251.1	42342.2
B7	4	34	prosalpha1	45990.9	47085.8
B7	4	35	prosalpha1	50167.1	51265.7
B7	4	36	prosalpha1	53359.8	54462.3
B7	4	37	prosalpha1	56508.1	57614.4
B7	4	38	prosalpha1	58822.8	59932.8
B7	4	39	prosalpha1	61033.7	62147.5
B7	4	40	prosalpha1	63056.3	64173.8
B7	4	41	prosalpha1	64536.1	65657.5
B7	4	42	prosalpha1	65814.9	66940
B7	4	43	prosalpha1	67695.5	68824.4
B7	4	44	prosalpha1	68584	69716.7
B7	4	45	prosalpha1	69741.4	70877.8
B7	4	46	prosalpha1	70859.4	71999.7
B7	4	47	prosalpha1	71596.6	72740.7
B7	4	48	prosalpha1	72732.4	73880.3
B7	4	49	prosalpha1	73343.9	74495.5
B7	4	50	prosalpha1	73697.9	74853.2
B8	4	1	prosalpha1	-1985.73	165.502
B8	4	2	prosalpha1	-2089.02	44.6141
B8	4	3	prosalpha1	-2103.33	12.7053
B8	4	4	prosalpha1	-2117.59	-19.1518
B8	4	5	prosalpha1	-2085.57	-4.72393
B8	4	6	prosalpha1	-2062.53	0.721753
B8	4	7	prosalpha1	-2040.17	5.47529
B8	4	8	prosalpha1	-2025.2	2.84968
B8	4	9	prosalpha1	-2017.71	-7.25188
B8	4	10	prosalpha1	-1979.62	13.2352
B8	4	11	prosalpha1	-1978.15	-2.88652
B8	4	12	prosalpha1	-1955.79	1.87544
B8	4	13	prosalpha1	-1931.16	8.90816
B8	4	14	prosalpha1	-1921.83	0.638506
B8	4	15	prosalpha1	-1917.27	-12.3952
B8	4	16	prosalpha1	-1928.27	-40.9963
B8	4	17	prosalpha1	-1895.59	-25.91
B8	4	18	prosalpha1	-1893.35	-41.2724
B8	4	19	prosalpha1	-1883.51	-49.0234
B8	4	20	prosalpha1	-1848.92	-32.0336
B8	4	21	prosalpha1	-1814.3	-15.0098
B8	4	22	prosalpha1	-1732.91	48.7769
B8	4	23	prosalpha1	-1611.42	152.677
B8	4	24	prosalpha1	-1341.49	405.006
B8	4	25	prosalpha1	-825.019	903.879
B8	4	26	prosalpha1	106.813	1818.11
B8	4	27	prosalpha1	1920.27	3613.97
B8	4	28	prosalpha1	5001.74	6677.84
B8	4	29	prosalpha1	10158.2	11816.7
B8	4	30	prosalpha1	17359.1	19000
B8	4	31	prosalpha1	25115.6	26738.9
B8	4	32	prosalpha1	31966.4	33572.1
B8	4	33	prosalpha1	37792.1	39380.2
B8	4	34	prosalpha1	42581.1	44151.6
B8	4	35	prosalpha1	46884.8	48437.8
B8	4	36	prosalpha1	50124.9	51660.2
B8	4	37	prosalpha1	53018	54535.7
B8	4	38	prosalpha1	55530.4	57030.5
B8	4	39	prosalpha1	57740	59222.6
B8	4	40	prosalpha1	59829.5	61294.4
B8	4	41	prosalpha1	61536.6	62984
B8	4	42	prosalpha1	62623.1	64052.9
B8	4	43	prosalpha1	64402.1	65814.2
B8	4	44	prosalpha1	65562.4	66956.9
B8	4	45	prosalpha1	66711.1	68088.1
B8	4	46	prosalpha1	67271.6	68630.9
B8	4	47	prosalpha1	68061.9	69403.7
B8	4	48	prosalpha1	68975.5	70299.6
B8	4	49	prosalpha1	70006.4	71312.9
B8	4	50	prosalpha1	70669.2	71958.2
B9	5	1
B9	5	2
B9	5	3
B9	5	4
B9	5	5
B9	5	6
B9	5	7
B9	5	8
B9	5	9
B9	5	10
B9	5	11
B9	5	12
B9	5	13
B9	5	14
B9	5	15
B9	5	16
B9	5	17
B9	5	18
B9	5	19
B9	5	20
B9	5	21
B9	5	22
B9	5	23
B9	5	24
B9	5	25
B9	5	26
B9	5	27
B9	5	28
B9	5	29
B9	5	30
B9	5	31
B9	5	32
B9	5	33
B9	5	34
B9	5	35
B9	5	36
B9	5	37
B9	5	38
B9	5	39
B9	5	40
B9	5	41
B9	5	42
B9	5	43
B9	5	44
B9	5	45
B9	5	46
B9	5	47
B9	5	48
B9	5	49
B9	5	50
B10	5	1
B10	5	2
B10	5	3
B10	5	4
B10	5	5
B10	5	6
B10	5	7
B10	5	8
B10	5	9
B10	5	10
B10	5	11
B10	5	12
B10	5	13
B10	5	14
B10	5	15
B10	5	16
B10	5	17
B10	5	18
B10	5	19
B10	5	20
B10	5	21
B10	5	22
B10	5	23
B10	5	24
B10	5	25
B10	5	26
B10	5	27
B10	5	28
B10	5	29
B10	5	30
B10	5	31
B10	5	32
B10	5	33
B10	5	34
B10	5	35
B10	5	36
B10	5	37
B10	5	38
B10	5	39
B10	5	40
B10	5	41
B10	5	42
B10	5	43
B10	5	44
B10	5	45
B10	5	46
B10	5	47
B10	5	48
B10	5	49
B10	5	50
B11	6	1	rpl32	-1222.07	265.457
B11	6	2	rpl32	-1408.86	87.7201
B11	6	3	rpl32	-1452.22	53.4141
B11	6	4	rpl32	-1515.73	-1.04234
B11	6	5	rpl32	-1541.93	-18.1985
B11	6	6	rpl32	-1532.95	-0.160665
B11	6	7	rpl32	-1573.04	-31.1962
B11	6	8	rpl32	-1550.43	0.460636
B11	6	9	rpl32	-1570.53	-10.5853
B11	6	10	rpl32	-1584.51	-15.5064
B11	6	11	rpl32	-1603.12	-25.0648
B11	6	12	rpl32	-1583.16	3.9508
B11	6	13	rpl32	-1590.21	5.94797
B11	6	14	rpl32	-1587.39	17.8275
B11	6	15	rpl32	-1594.11	20.1533
B11	6	16	rpl32	-1596.41	26.912
B11	6	17	rpl32	-1575.97	56.4052
B11	6	18	rpl32	-1574.29	67.1304
B11	6	19	rpl32	-1527.43	123.045
B11	6	20	rpl32	-1422.51	237.021
B11	6	21	rpl32	-1259.26	409.323
B11	6	22	rpl32	-897.61	780.026
B11	6	23	rpl32	-248.589	1438.1
B11	6	24	rpl32	1004.87	2700.61
B11	6	25	rpl32	3308.78	5013.57
B11	6	26	rpl32	7223.62	8937.47
B11	6	27	rpl32	13259.6	14982.5
B11	6	28	rpl32	21015.4	22747.4
B11	6	29	rpl32	28175.8	29916.8
B11	6	30	rpl32	33084.4	34834.5
B11	6	31	rpl32	36613.5	38372.7
B11	6	32	rpl32	40023.1	41791.3
B11	6	33	rpl32	42995.2	44772.4
B11	6	34	rpl32	45357.7	47144
B11	6	35	rpl32	47483.7	49279.1
B11	6	36	rpl32	49227.1	51031.5
B11	6	37	rpl32	50678.6	52492
B11	6	38	rpl32	52193.8	54016.3
B11	6	39	rpl32	53264.9	55096.5
B11	6	40	rpl32	54498.3	56338.9
B11	6	41	rpl32	55332	57181.6
B11	6	42	rpl32	56208.3	58067
B11	6	43	rpl32	56969.1	58836.9
B11	6	44	rpl32	57617.2	59494
B11	6	45	rpl32	58236.2	60122.1
B11	6	46	rpl32	58701	60595.9
B11	6	47	rpl32	59414.9	61318.9
B11	6	48	rpl32	59645.9	61558.9
B11	6	49	rpl32	60269.4	62191.5
B11	6	50	rpl32	60631.9	62563
B12	6	1	rpl32	-2636.89	29.6288
B12	6	2	rpl32	-2674.45	-14.6877
B12	6	3	rpl32	-2674.47	-21.4688
B12	6	4	rpl32	-2669.35	-23.1095
B12	6	5	rpl32	-2664.31	-24.8322
B12	6	6	rpl32	-2623.08	9.64625
B12	6	7	rpl32	-2595.19	30.7773
B12	6	8	rpl32	-2586.92	32.2896
B12	6	9	rpl32	-2597.59	14.8516
B12	6	10	rpl32	-2577.18	28.5048
B12	6	11	rpl32	-2589.42	9.50792
B12	6	12	rpl32	-2599.98	-7.81394
B12	6	13	rpl32	-2598.31	-12.899
B12	6	14	rpl32	-2597.99	-19.3366
B12	6	15	rpl32	-2588.01	-16.1176
B12	6	16	rpl32	-2595.85	-30.7183
B12	6	17	rpl32	-2574.47	-16.0965
B12	6	18	rpl32	-2541.88	9.7354
B12	6	19	rpl32	-2521.23	23.622
B12	6	20	rpl32	-2439.38	98.7179
B12	6	21	rpl32	-2308.93	222.409
B12	6	22	rpl32	-1983.15	541.424
B12	6	23	rpl32	-1440.77	1077.05
B12	6	24	rpl32	-413.781	2097.28
B12	6	25	rpl32	1483.32	3987.62
B12	6	26	rpl32	4690.73	7188.27
B12	6	27	rpl32	9528.34	12019.1
B12	6	28	rpl32	15482.5	17966.6
B12	6	29	rpl32	20935.7	23413
B12	6	30	rpl32	24719.8	27190.3
B12	6	31	rpl32	27553.7	30017.4
B12	6	32	rpl32	30200.9	32657.9
B12	6	33	rpl32	32438.9	34889.1
B12	6	34	rpl32	34177.1	36620.6
B12	6	35	rpl32	35910.4	38347.1
B12	6	36	rpl32	37342.9	39772.9
B12	6	37	rpl32	38506.7	40929.9
B12	6	38	rpl32	39626.4	42042.8
B12	6	39	rpl32	40606	43015.7
B12	6	40	rpl32	41379.1	43782
B12	6	41	rpl32	42187.8	44584
B12	6	42	rpl32	42932.2	45321.6
B12	6	43	rpl32	43671.5	46054.1
B12	6	44	rpl32	44143.4	46519.3
B12	6	45	rpl32	44712	47081.1
B12	6	46	rpl32	45256.5	47618.8
B12	6	47	rpl32	45898.3	48253.9
B12	6	48	rpl32	46161.3	48510.1
B12	6	49	rpl32	46501.3	48843.4
B12	6	50	rpl32	47020	49355.3
C1	1	1
C1	1	2
C1	1	3
C1	1	4
C1	1	5
C1	1	6
C1	1	7
C1	1	8
C1	1	9
C1	1	10
C1	1	11
C1	1	12
C1	1	13
C1	1	14
C1	1	15
C1	1	16
C1	1	17
C1	1	18
C1	1	19
C1	1	20
C1	1	21
C1	1	22
C1	1	23
C1	1	24
C1	1	25
C1	1	26
C1	1	27
C1	1	28
C1	1	29
C1	1	30
C1	1	31
C1	1	32
C1	1	33
C1	1	34
C1	1	35
C1	1	36
C1	1	37
C1	1	38
C1	1	39
C1	1	40
C1	1	41
C1	1	42
C1	1	43
C1	1	44
C1	1	45
C1	1	46
C1	1	47
C1	1	48
C1	1	49
C1	1	50
C2	1	1	prosalpha1	-3522.4	40.2788
C2	1	2	prosalpha1	-3566.05	-12.3818
C2	1	3	prosalpha1	-3551.76	-7.09632
C2	1	4	prosalpha1	-3525.45	10.2067
C2	1	5	prosalpha1	-3532.54	-5.89555
C2	1	6	prosalpha1	-3528.22	-10.5884
C2	1	7	prosalpha1	-3509.54	-0.909622
C2	1	8	prosalpha1	-3510.4	-10.7804
C2	1	9	prosalpha1	-3458.96	31.653
C2	1	10	prosalpha1	-3466.26	15.3393
C2	1	11	prosalpha1	-3478.16	-5.57351
C2	1	12	prosalpha1	-3473.96	-10.3823
C2	1	13	prosalpha1	-3448.46	6.11554
C2	1	14	prosalpha1	-3461.1	-15.5314
C2	1	15	prosalpha1	-3433.11	3.44302
C2	1	16	prosalpha1	-3440.49	-12.9432
C2	1	17	prosalpha1	-3432.49	-13.9527
C2	1	18	prosalpha1	-3409.98	-0.451875
C2	1	19	prosalpha1	-3381.41	19.1046
C2	1	20	prosalpha1	-3317.79	73.7194
C2	1	21	prosalpha1	-3209.79	172.712
C2	1	22	prosalpha1	-2983.5	389.989
C2	1	23	prosalpha1	-2491.31	873.17
C2	1	24	prosalpha1	-1582.1	1773.37
C2	1	25	prosalpha1	76.0639	3422.53
C2	1	26	prosalpha1	3046.33	6383.79
C2	1	27	prosalpha1	7956.08	11284.5
C2	1	28	prosalpha1	14929.8	18249.3
C2	1	29	prosalpha1	22863	26173.4
C2	1	30	prosalpha1	29448.6	32750
C2	1	31	prosalpha1	35340.6	38633
C2	1	32	prosalpha1	40017.3	43300.7
C2	1	33	prosalpha1	44106.9	47381.3
C2	1	34	prosalpha1	47553.2	50818.6
C2	1	35	prosalpha1	50427.1	53683.4
C2	1	36	prosalpha1	52863.9	56111.2
C2	1	37	prosalpha1	54994.2	58232.6
C2	1	38	prosalpha1	57102.1	60331.5
C2	1	39	prosalpha1	58582.2	61802.5
C2	1	40	prosalpha1	59921.2	63132.5
C2	1	41	prosalpha1	61141.5	64343.9
C2	1	42	prosalpha1	62360	65553.4
C2	1	43	prosalpha1	63377.5	66561.8
C2	1	44	prosalpha1	64337.2	67512.5
C2	1	45	prosalpha1	65271	68437.3
C2	1	46	prosalpha1	65963.9	69121.2
C2	1	47	prosalpha1	66865.4	70013.6
C2	1	48	prosalpha1	67409.4	70548.7
C2	1	49	prosalpha1	68189.4	71319.7
C2	1	50	prosalpha1	68714.6	71835.8
C3	2	1
C3	2	2
C3	2	3
C3	2	4
C3	2	5
C3	2	6
C3	2	7
C3	2	8
C3	2	9
C3	2	10
C3	2	11
C3	2	12
C3	2	13
C3	2	14
C3	2	15
C3	2	16
C3	2	17
C3	2	18
C3	2	19
C3	2	20
C3	2	21
C3	2	22
C3	2	23
C3	2	24
C3	2	25
C3	2	26
C3	2	27
C3	2	28
C3	2	29
C3	2	30
C3	2	31
C3	2	32
C3	2	33
C3	2	34
C3	2	35
C3	2	36
C3	2	37
C3	2	38
C3	2	39
C3	2	40
C3	2	41
C3	2	42
C3	2	43
C3	2	44
C3	2	45
C3	2	46
C3	2	47
C3	2	48
C3	2	49
C3	2	50
C4	2	1
C4	2	2
C4	2	3
C4	2	4
C4	2	5
C4	2	6
C4	2	7
C4	2	8
C4	2	9
C4	2	10
C4	2	11
C4	2	12
C4	2	13
C4	2	14
C4	2	15
C4	2	16
C4	2	17
C4	2	18
C4	2	19
C4	2	20
C4	2	21
C4	2	22
C4	2	23
C4	2	24
C4	2	25
C4	2	26
C4	2	27
C4	2	28
C4	2	29
C4	2	30
C4	2	31
C4	2	32
C4	2	33
C4	2	34
C4	2	35
C4	2	36
C4	2	37
C4	2	38
C4	2	39
C4	2	40
C4	2	41
C4	2	42
C4	2	43
C4	2	44
C4	2	45
C4	2	46
C4	2	47
C4	2	48
C4	2	49
C4	2	50
C5	3	1	rpl32	440.334	-166.691
C5	3	2	rpl32	491.339	-139.979
C5	3	3	rpl32	591.386	-64.2251
C5	3	4	rpl32	685.419	5.51537
C5	3	5	rpl32	722.41	18.2131
C5	3	6	rpl32	723.524	-4.96624
C5	3	7	rpl32	767.701	14.9179
C5	3	8	rpl32	819.143	42.0674
C5	3	9	rpl32	861.02	59.6515
C5	3	10	rpl32	833.322	7.66075
C5	3	11	rpl32	822.839	-27.1153
C5	3	12	rpl32	848.717	-25.53
C5	3	13	rpl32	872.351	-26.1893
C5	3	14	rpl32	859.202	-63.6306
C5	3	15	rpl32	872.161	-74.9648
C5	3	16	rpl32	885.942	-85.4772
C5	3	17	rpl32	951.775	-43.9371
C5	3	18	rpl32	961.984	-58.0208
C5	3	19	rpl32	1119.65	75.3478
C5	3	20	rpl32	1394.67	326.084
C5	3	21	rpl32	1965.94	873.059
C5	3	22	rpl32	3011.83	1894.65
C5	3	23	rpl32	4933.25	3791.78
C5	3	24	rpl32	8402.3	7236.53
C5	3	25	rpl32	14045.5	12855.4
C5	3	26	rpl32	22212.4	20998.1
C5	3	27	rpl32	31226.2	29987.5
C5	3	28	rpl32	37960.6	36697.7
C5	3	29	rpl32	42784.5	41497.3
C5	3	30	rpl32	46846.4	45534.9
C5	3	31	rpl32	50754.7	49418.9
C5	3	32	rpl32	53762.8	52402.7
C5	3	33	rpl32	56677.7	55293.3
C5	3	34	rpl32	58885.4	57476.7
C5	3	35	rpl32	60937.3	59504.3
C5	3	36	rpl32	62552.1	61094.8
C5	3	37	rpl32	64227.8	62746.3
C5	3	38	rpl32	65497.5	63991.6
C5	3	39	rpl32	66678.2	65148.1
C5	3	40	rpl32	67719.6	66165.1
C5	3	41	rpl32	68737.3	67158.5
C5	3	42	rpl32	69389.3	67786.3
C5	3	43	rpl32	70221.7	68594.4
C5	3	44	rpl32	71119.2	69467.6
C5	3	45	rpl32	71903.8	70227.9
C5	3	46	rpl32	72210.7	70510.5
C5	3	47	rpl32	72762.4	71037.9
C5	3	48	rpl32	73437.5	71688.7
C5	3	49	rpl32	73779.4	72006.3
C5	3	50	rpl32	74336.6	72539.2
C6	3	1	rpl32	-893.289	211.008
C6	3	2	rpl32	-1046.21	65.7767
C6	3	3	rpl32	-1078.51	41.172
C6	3	4	rpl32	-1119.48	7.89936
C6	3	5	rpl32	-1125.82	9.25697
C6	3	6	rpl32	-1162.77	-20.0043
C6	3	7	rpl32	-1157.65	-7.19042
C6	3	8	rpl32	-1195.23	-37.0768
C6	3	9	rpl32	-1189.59	-23.7368
C6	3	10	rpl32	-1186.63	-13.0806
C6	3	11	rpl32	-1166.79	14.4557
C6	3	12	rpl32	-1194.71	-5.77715
C6	3	13	rpl32	-1202.34	-5.70873
C6	3	14	rpl32	-1202	2.32343
C6	3	15	rpl32	-1174.55	37.4674
C6	3	16	rpl32	-1184.34	35.3717
C6	3	17	rpl32	-1147.05	80.3594
C6	3	18	rpl32	-1073.55	161.55
C6	3	19	rpl32	-934.212	308.586
C6	3	20	rpl32	-630.666	619.826
C6	3	21	rpl32	-54.6168	1203.57
C6	3	22	rpl32	1087.27	2353.15
C6	3	23	rpl32	3157.15	4430.73
C6	3	24	rpl32	6934.1	8215.37
C6	3	25	rpl32	13085.8	14374.8
C6	3	26	rpl32	21987	23283.6
C6	3	27	rpl32	31702.3	33006.6
C6	3	28	rpl32	38953.9	40265.9
C6	3	29	rpl32	43819.7	45139.5
C6	3	30	rpl32	48151.4	49478.8
C6	3	31	rpl32	52220.8	53555.9
C6	3	32	rpl32	55524.2	56867
C6	3	33	rpl32	58343.5	59694
C6	3	34	rpl32	60711.3	62069.5
C6	3	35	rpl32	62991.7	64357.6
C6	3	36	rpl32	64674.2	66047.8
C6	3	37	rpl32	66047.9	67429.2
C6	3	38	rpl32	67466	68855
C6	3	39	rpl32	68577.7	69974.4
C6	3	40	rpl32	69676.5	71080.9
C6	3	41	rpl32	70594.9	72007
C6	3	42	rpl32	71472.1	72891.9
C6	3	43	rpl32	72284.3	73711.7
C6	3	44	rpl32	72954.6	74389.7
C6	3	45	rpl32	73696.5	75139.4
C6	3	46	rpl32	74134.8	75585.4
C6	3	47	rpl32	74454	75912.2
C6	3	48	rpl32	75114.4	76580.3
C6	3	49	rpl32	75348.3	76821.9
C6	3	50	rpl32	75926.8	77408.1
C7	4	1	prosalpha1	-1478.53	182.312
C7	4	2	prosalpha1	-1528.92	156.764
C7	4	3	prosalpha1	-1634.93	75.5951
C7	4	4	prosalpha1	-1736.32	-0.950169
C7	4	5	prosalpha1	-1742.19	18.0222
C7	4	6	prosalpha1	-1801.95	-16.8975
C7	4	7	prosalpha1	-1842.88	-32.9802
C7	4	8	prosalpha1	-1841.03	-6.28619
C7	4	9	prosalpha1	-1886.57	-26.99
C7	4	10	prosalpha1	-1881.8	2.62038
C7	4	11	prosalpha1	-1940.71	-31.4479
C7	4	12	prosalpha1	-1972.31	-38.2025
C7	4	13	prosalpha1	-1987.66	-28.7059
C7	4	14	prosalpha1	-1963.5	20.2934
C7	4	15	prosalpha1	-2024.86	-16.2305
C7	4	16	prosalpha1	-2009.53	23.9409
C7	4	17	prosalpha1	-2050.35	7.9655
C7	4	18	prosalpha1	-2032.91	50.2535
C7	4	19	prosalpha1	-2065.87	42.127
C7	4	20	prosalpha1	-2055.94	76.9001
C7	4	21	prosalpha1	-2040.09	117.599
C7	4	22	prosalpha1	-1978.48	204.045
C7	4	23	prosalpha1	-1850.17	357.2
C7	4	24	prosalpha1	-1576.18	656.033
C7	4	25	prosalpha1	-1089.77	1167.29
C7	4	26	prosalpha1	-175.911	2105.98
C7	4	27	prosalpha1	1544.46	3851.2
C7	4	28	prosalpha1	4623.32	6954.9
C7	4	29	prosalpha1	9566.45	11922.9
C7	4	30	prosalpha1	16230.8	18612.1
C7	4	31	prosalpha1	23127.7	25533.8
C7	4	32	prosalpha1	28978	31408.9
C7	4	33	prosalpha1	34033.4	36489.2
C7	4	34	prosalpha1	38163.4	40644
C7	4	35	prosalpha1	41697.9	44203.4
C7	4	36	prosalpha1	44570.7	47101.1
C7	4	37	prosalpha1	47081.4	49636.6
C7	4	38	prosalpha1	48899.9	51479.9
C7	4	39	prosalpha1	50993.6	53598.4
C7	4	40	prosalpha1	52726	55355.7
C7	4	41	prosalpha1	54115.4	56770
C7	4	42	prosalpha1	55488.3	58167.7
C7	4	43	prosalpha1	57233.7	59937.9
C7	4	44	prosalpha1	58081.8	60810.8
C7	4	45	prosalpha1	59122.4	61876.3
C7	4	46	prosalpha1	60255.1	63033.9
C7	4	47	prosalpha1	60953.2	63756.7
C7	4	48	prosalpha1	62028	64856.4
C7	4	49	prosalpha1	62623.3	65476.5
C7	4	50	prosalpha1	62916.2	65794.3
C8	4	1	prosalpha1	-984.941	-110.768
C8	4	2	prosalpha1	-1075.53	-201.008
C8	4	3	prosalpha1	-975.808	-100.946
C8	4	4	prosalpha1	-842.178	33.0281
C8	4	5	prosalpha1	-824.02	51.5314
C8	4	6	prosalpha1	-856.337	19.5584
C8	4	7	prosalpha1	-882.032	-5.79189
C8	4	8	prosalpha1	-879.711	-3.12726
C8	4	9	prosalpha1	-875.742	1.18636
C8	4	10	prosalpha1	-872.704	4.56907
C8	4	11	prosalpha1	-871.381	6.23614
C8	4	12	prosalpha1	-856.169	21.7926
C8	4	13	prosalpha1	-848.294	30.0121
C8	4	14	prosalpha1	-886.398	-7.74776
C8	4	15	prosalpha1	-886.227	-7.23278
C8	4	16	prosalpha1	-904.055	-24.7161
C8	4	17	prosalpha1	-890.2	-10.5163
C8	4	18	prosalpha1	-904.761	-24.7327
C8	4	19	prosalpha1	-863.476	16.8963
C8	4	20	prosalpha1	-878.408	2.30899
C8	4	21	prosalpha1	-855.123	25.9376
C8	4	22	prosalpha1	-777.724	103.681
C8	4	23	prosalpha1	-639.83	241.919
C8	4	24	prosalpha1	-348.866	533.228
C8	4	25	prosalpha1	177.966	1060.4
C8	4	26	prosalpha1	1205.48	2088.26
C8	4	27	prosalpha1	3125.63	4008.76
C8	4	28	prosalpha1	6455.98	7339.45
C8	4	29	prosalpha1	11994.7	12878.6
C8	4	30	prosalpha1	19592.8	20477
C8	4	31	prosalpha1	27677.7	28562.2
C8	4	32	prosalpha1	34731.5	35616.3
C8	4	33	prosalpha1	40836.5	41721.7
C8	4	34	prosalpha1	45785.1	46670.6
C8	4	35	prosalpha1	50268.8	51154.6
C8	4	36	prosalpha1	53682.7	54568.9
C8	4	37	prosalpha1	56653.3	57539.9
C8	4	38	prosalpha1	59293.6	60180.5
C8	4	39	prosalpha1	61535.1	62422.4
C8	4	40	prosalpha1	63648.5	64536.1
C8	4	41	prosalpha1	65388.6	66276.5
C8	4	42	prosalpha1	66597.5	67485.8
C8	4	43	prosalpha1	68245.9	69134.5
C8	4	44	prosalpha1	69527.7	70416.7
C8	4	45	prosalpha1	70599.6	71489
C8	4	46	prosalpha1	71340	72229.7
C8	4	47	prosalpha1	72069.9	72959.9
C8	4	48	prosalpha1	73060.2	73950.5
C8	4	49	prosalpha1	74024	74914.7
C8	4	50	prosalpha1	74686.3	75577.4
C9	5	1
C9	5	2
C9	5	3
C9	5	4
C9	5	5
C9	5	6
C9	5	7
C9	5	8
C9	5	9
C9	5	10
C9	5	11
C9	5	12
C9	5	13
C9	5	14
C9	5	15
C9	5	16
C9	5	17
C9	5	18
C9	5	19
C9	5	20
C9	5	21
C9	5	22
C9	5	23
C9	5	24
C9	5	25
C9	5	26
C9	5	27
C9	5	28
C9	5	29
C9	5	30
C9	5	31
C9	5	32
C9	5	33
C9	5	34
C9	5	35
C9	5	36
C9	5	37
C9	5	38
C9	5	39
C9	5	40
C9	5	41
C9	5	42
C9	5	43
C9	5	44
C9	5	45
C9	5	46
C9	5	47
C9	5	48
C9	5	49
C9	5	50
C10	5	1
C10	5	2
C10	5	3
C10	5	4
C10	5	5
C10	5	6
C10	5	7
C10	5	8
C10	5	9
C10	5	10
C10	5	11
C10	5	12
C10	5	13
C10	5	14
C10	5	15
C10	5	16
C10	5	17
C10	5	18
C10	5	19
C10	5	20
C10	5	21
C10	5	22
C10	5	23
C10	5	24
C10	5	25
C10	5	26
C10	5	27
C10	5	28
C10	5	29
C10	5	30
C10	5	31
C10	5	32
C10	5	33
C10	5	34
C10	5	35
C10	5	36
C10	5	37
C10	5	38
C10	5	39
C10	5	40
C10	5	41
C10	5	42
C10	5	43
C10	5	44
C10	5	45
C10	5	46
C10	5	47
C10	5	48
C10	5	49
C10	5	50
C11	6	1	rpl32	-2852.02	-58.2126
C11	6	2	rpl32	-2769.03	18.279
C11	6	3	rpl32	-2769.89	10.9198
C11	6	4	rpl32	-2740.06	34.2468
C11	6	5	rpl32	-2785.47	-17.6602
C11	6	6	rpl32	-2765.63	-4.32781
C11	6	7	rpl32	-2774.82	-20.0166
C11	6	8	rpl32	-2769.85	-21.5477
C11	6	9	rpl32	-2746.3	-4.49336
C11	6	10	rpl32	-2706.65	28.6516
C11	6	11	rpl32	-2737.17	-8.36439
C11	6	12	rpl32	-2736.4	-14.094
C11	6	13	rpl32	-2708.83	6.97673
C11	6	14	rpl32	-2730.65	-21.3456
C11	6	15	rpl32	-2686.15	16.6557
C11	6	16	rpl32	-2681.9	14.3991
C11	6	17	rpl32	-2713.58	-23.7788
C11	6	18	rpl32	-2661.44	21.8588
C11	6	19	rpl32	-2609.82	66.9828
C11	6	20	rpl32	-2541.74	128.558
C11	6	21	rpl32	-2356.85	306.945
C11	6	22	rpl32	-2037.43	619.867
C11	6	23	rpl32	-1491.13	1159.66
C11	6	24	rpl32	-382.987	2261.31
C11	6	25	rpl32	1613.34	4251.13
C11	6	26	rpl32	4951.58	7582.87
C11	6	27	rpl32	10087.6	12712.4
C11	6	28	rpl32	16372.1	18990.4
C11	6	29	rpl32	21957.4	24569.2
C11	6	30	rpl32	25667.6	28272.9
C11	6	31	rpl32	28595.2	31194
C11	6	32	rpl32	31200.8	33793.1
C11	6	33	rpl32	33696.1	36281.9
C11	6	34	rpl32	35450.8	38030.1
C11	6	35	rpl32	37257.1	39829.9
C11	6	36	rpl32	38672.8	41239.1
C11	6	37	rpl32	39865.3	42425.1
C11	6	38	rpl32	40927.7	43481
C11	6	39	rpl32	42154.5	44701.2
C11	6	40	rpl32	42690	45230.3
C11	6	41	rpl32	43533.2	46067
C11	6	42	rpl32	44398.5	46925.8
C11	6	43	rpl32	45041	47561.8
C11	6	44	rpl32	45390.3	47904.6
C11	6	45	rpl32	46222.4	48730.2
C11	6	46	rpl32	46682.7	49184
C11	6	47	rpl32	47083.9	49578.7
C11	6	48	rpl32	47679.5	50167.8
C11	6	49	rpl32	47917.1	50398.9
C11	6	50	rpl32	48267.1	50742.4
C12	6	1	rpl32	-3457.81	-370.728
C12	6	2	rpl32	-3333	-299.73
C12	6	3	rpl32	-3080.1	-100.65
C12	6	4	rpl32	-2908.43	17.1974
C12	6	5	rpl32	-2837.67	34.1394
C12	6	6	rpl32	-2773.12	44.8664
C12	6	7	rpl32	-2709.4	54.769
C12	6	8	rpl32	-2682.81	27.5362
C12	6	9	rpl32	-2673.43	-16.9023
C12	6	10	rpl32	-2614.94	-12.2287
C12	6	11	rpl32	-2597.62	-48.7272
C12	6	12	rpl32	-2609.07	-113.997
C12	6	13	rpl32	-2580.5	-139.245
C12	6	14	rpl32	-2562.03	-174.59
C12	6	15	rpl32	-2552.76	-219.139
C12	6	16	rpl32	-2540.2	-260.401
C12	6	17	rpl32	-2523.96	-297.982
C12	6	18	rpl32	-2489.96	-317.799
C12	6	19	rpl32	-2443.28	-324.941
C12	6	20	rpl32	-2335.22	-270.694
C12	6	21	rpl32	-2138.01	-127.303
C12	6	22	rpl32	-1802.44	154.442
C12	6	23	rpl32	-1128.41	774.657
C12	6	24	rpl32	146.597	1995.84
C12	6	25	rpl32	2465.06	4260.49
C12	6	26	rpl32	6498.2	8239.8
C12	6	27	rpl32	12595.6	14283.3
C12	6	28	rpl32	20323.8	21957.7
C12	6	29	rpl32	27458.2	29038.4
C12	6	30	rpl32	32124.6	33650.9
C12	6	31	rpl32	35649.2	37121.7
C12	6	32	rpl32	38944.8	40363.5
C12	6	33	rpl32	41728.4	43093.2
C12	6	34	rpl32	44082.8	45393.8
C12	6	35	rpl32	46060.2	47317.4
C12	6	36	rpl32	47755.9	48959.3
C12	6	37	rpl32	49223	50372.6
C12	6	38	rpl32	50435.5	51531.3
C12	6	39	rpl32	51442.5	52484.4
C12	6	40	rpl32	52430	53418.1
C12	6	41	rpl32	53247.2	54181.5
C12	6	42	rpl32	54186.3	55066.8
C12	6	43	rpl32	54908.1	55734.8
C12	6	44	rpl32	55359.8	56132.7
C12	6	45	rpl32	55868.6	56587.6
C12	6	46	rpl32	56594.5	57259.8
C12	6	47	rpl32	57107.2	57718.6
C12	6	48	rpl32	57433.8	57991.4
C12	6	49	rpl32	57725.5	58229.2
C12	6	50	rpl32	58170.1	58620
D1	1	1	Cry_1	-1631.43	19.492
D1	1	2	Cry_1	-1638.62	-23.1499
D1	1	3	Cry_1	-1607.81	-27.7908
D1	1	4	Cry_1	-1545.35	-0.783432
D1	1	5	Cry_1	-1515.89	-6.77543
D1	1	6	Cry_1	-1471.04	2.62394
D1	1	7	Cry_1	-1412.46	25.7523
D1	1	8	Cry_1	-1378.15	24.6109
D1	1	9	Cry_1	-1370.76	-3.44982
D1	1	10	Cry_1	-1306.29	25.5686
D1	1	11	Cry_1	-1279.52	16.8853
D1	1	12	Cry_1	-1314.41	-53.4502
D1	1	13	Cry_1	-1228.7	-3.19124
D1	1	14	Cry_1	-1244.54	-54.4911
D1	1	15	Cry_1	-1210.55	-55.9455
D1	1	16	Cry_1	-1178.7	-59.5535
D1	1	17	Cry_1	-1168.22	-84.5274
D1	1	18	Cry_1	-1151.51	-103.262
D1	1	19	Cry_1	-1145.34	-132.549
D1	1	20	Cry_1	-1110.85	-133.508
D1	1	21	Cry_1	-1101.03	-159.137
D1	1	22	Cry_1	-1052.41	-145.972
D1	1	23	Cry_1	-996.646	-125.66
D1	1	24	Cry_1	-886.968	-51.4342
D1	1	25	Cry_1	-697.193	102.889
D1	1	26	Cry_1	-359.051	405.579
D1	1	27	Cry_1	228.62	957.798
D1	1	28	Cry_1	1378.49	2072.22
D1	1	29	Cry_1	3514.93	4173.21
D1	1	30	Cry_1	7243.89	7866.71
D1	1	31	Cry_1	13188.9	13776.3
D1	1	32	Cry_1	20858.5	21410.4
D1	1	33	Cry_1	28621.1	29137.6
D1	1	34	Cry_1	35309.8	35790.8
D1	1	35	Cry_1	41110.8	41556.4
D1	1	36	Cry_1	45407.9	45818
D1	1	37	Cry_1	49281.2	49655.9
D1	1	38	Cry_1	52598.7	52937.9
D1	1	39	Cry_1	55066.9	55370.6
D1	1	40	Cry_1	57201.4	57469.7
D1	1	41	Cry_1	59002.4	59235.2
D1	1	42	Cry_1	60800.2	60997.6
D1	1	43	Cry_1	62152.5	62314.5
D1	1	44	Cry_1	63569.7	63696.2
D1	1	45	Cry_1	64896.1	64987.2
D1	1	46	Cry_1	65818.8	65874.4
D1	1	47	Cry_1	66481	66501.2
D1	1	48	Cry_1	67428.5	67413.2
D1	1	49	Cry_1	68006.2	67955.5
D1	1	50	Cry_1	68837	68750.8
D2	1	1	Cry_1	-2152.95	34.6886
D2	1	2	Cry_1	-2189.73	-19.6876
D2	1	3	Cry_1	-2152.61	-0.159699
D2	1	4	Cry_1	-2138	-3.14938
D2	1	5	Cry_1	-2117.09	0.167579
D2	1	6	Cry_1	-2098.14	1.52336
D2	1	7	Cry_1	-2081.65	0.416244
D2	1	8	Cry_1	-2072.53	-8.05903
D2	1	9	Cry_1	-2045.8	1.0747
D2	1	10	Cry_1	-2031.5	-2.22345
D2	1	11	Cry_1	-2002.63	9.05225
D2	1	12	Cry_1	-1989.72	4.36359
D2	1	13	Cry_1	-1968.96	7.53284
D2	1	14	Cry_1	-1958.02	0.873486
D2	1	15	Cry_1	-1952.44	-11.1401
D2	1	16	Cry_1	-1910.56	13.1423
D2	1	17	Cry_1	-1919.52	-13.4146
D2	1	18	Cry_1	-1923.42	-34.9034
D2	1	19	Cry_1	-1920.12	-49.206
D2	1	20	Cry_1	-1869.2	-15.8749
D2	1	21	Cry_1	-1850.28	-14.5572
D2	1	22	Cry_1	-1832.1	-13.973
D2	1	23	Cry_1	-1755.83	44.7018
D2	1	24	Cry_1	-1684.89	98.05
D2	1	25	Cry_1	-1500.83	264.51
D2	1	26	Cry_1	-1195.28	552.465
D2	1	27	Cry_1	-572.809	1157.34
D2	1	28	Cry_1	583.214	2295.77
D2	1	29	Cry_1	2741.78	4436.74
D2	1	30	Cry_1	6549.43	8226.8
D2	1	31	Cry_1	12691.3	14351
D2	1	32	Cry_1	20815.6	22457.8
D2	1	33	Cry_1	29205.4	30829.9
D2	1	34	Cry_1	36438.7	38045.7
D2	1	35	Cry_1	42478.5	44067.9
D2	1	36	Cry_1	47262.2	48834
D2	1	37	Cry_1	51450.6	53004.8
D2	1	38	Cry_1	55020.2	56556.8
D2	1	39	Cry_1	57730.7	59249.7
D2	1	40	Cry_1	60039.9	61541.3
D2	1	41	Cry_1	62072.5	63556.3
D2	1	42	Cry_1	63933.7	65399.9
D2	1	43	Cry_1	65343.7	66792.3
D2	1	44	Cry_1	66893.7	68324.7
D2	1	45	Cry_1	68275.6	69689
D2	1	46	Cry_1	69261.1	70657
D2	1	47	Cry_1	70029.3	71407.6
D2	1	48	Cry_1	71088.9	72449.5
D2	1	49	Cry_1	71762.3	73105.4
D2	1	50	Cry_1	72416.2	73741.7
D3	2	1	Cry_2	-2340.81	270.965
D3	2	2	Cry_2	-2559.59	42.268
D3	2	3	Cry_2	-2568.36	23.5795
D3	2	4	Cry_2	-2582.9	-0.87384
D3	2	5	Cry_2	-2589.22	-17.1117
D3	2	6	Cry_2	-2563.28	-1.09361
D3	2	7	Cry_2	-2578.96	-26.6893
D3	2	8	Cry_2	-2539.71	2.64341
D3	2	9	Cry_2	-2526.99	5.44173
D3	2	10	Cry_2	-2533.48	-10.9658
D3	2	11	Cry_2	-2521.89	-9.28805
D3	2	12	Cry_2	-2477.29	25.3882
D3	2	13	Cry_2	-2492.49	0.269036
D3	2	14	Cry_2	-2466.2	16.6416
D3	2	15	Cry_2	-2447.96	24.9653
D3	2	16	Cry_2	-2465.64	-2.63532
D3	2	17	Cry_2	-2477.93	-24.8351
D3	2	18	Cry_2	-2448.61	-5.43615
D3	2	19	Cry_2	-2460.55	-27.2965
D3	2	20	Cry_2	-2459.64	-36.3039
D3	2	21	Cry_2	-2436.53	-23.1105
D3	2	22	Cry_2	-2406.48	-2.98115
D3	2	23	Cry_2	-2370.34	23.242
D3	2	24	Cry_2	-2274.24	109.43
D3	2	25	Cry_2	-2101.8	271.943
D3	2	26	Cry_2	-1820.16	543.669
D3	2	27	Cry_2	-1238.03	1115.88
D3	2	28	Cry_2	-163.419	2180.57
D3	2	29	Cry_2	1816.32	4150.39
D3	2	30	Cry_2	5171.75	7495.9
D3	2	31	Cry_2	10462.6	12776.8
D3	2	32	Cry_2	17510.4	19814.7
D3	2	33	Cry_2	25450.1	27744.5
D3	2	34	Cry_2	32773.8	35058.3
D3	2	35	Cry_2	38811.9	41086.5
D3	2	36	Cry_2	43386	45650.6
D3	2	37	Cry_2	47205.2	49459.9
D3	2	38	Cry_2	49990.1	52235
D3	2	39	Cry_2	52450.4	54685.3
D3	2	40	Cry_2	54345.2	56570.2
D3	2	41	Cry_2	56106.4	58321.4
D3	2	42	Cry_2	57524	59729.1
D3	2	43	Cry_2	58745.2	60940.4
D3	2	44	Cry_2	59754.6	61939.9
D3	2	45	Cry_2	60782.5	62957.9
D3	2	46	Cry_2	61530.5	63695.9
D3	2	47	Cry_2	62441.9	64597.4
D3	2	48	Cry_2	62894.2	65039.8
D3	2	49	Cry_2	63326.1	65461.8
D3	2	50	Cry_2	64159.2	66285
D4	2	1	Cry_2	-1848.55	119.729
D4	2	2	Cry_2	-1924.21	59.3881
D4	2	3	Cry_2	-1975.51	23.3952
D4	2	4	Cry_2	-2006.21	8.01003
D4	2	5	Cry_2	-2001.05	28.489
D4	2	6	Cry_2	-2056.54	-11.6852
D4	2	7	Cry_2	-2074.62	-14.4474
D4	2	8	Cry_2	-2079.15	-3.66081
D4	2	9	Cry_2	-2104.37	-13.5666
D4	2	10	Cry_2	-2111.93	-5.8105
D4	2	11	Cry_2	-2121.63	-0.196504
D4	2	12	Cry_2	-2167	-30.248
D4	2	13	Cry_2	-2149.49	2.57251
D4	2	14	Cry_2	-2160.1	7.28172
D4	2	15	Cry_2	-2203.17	-20.4798
D4	2	16	Cry_2	-2189.1	8.91426
D4	2	17	Cry_2	-2219.53	-6.20637
D4	2	18	Cry_2	-2248.97	-20.3326
D4	2	19	Cry_2	-2242.71	1.24844
D4	2	20	Cry_2	-2256.25	3.01795
D4	2	21	Cry_2	-2230.88	43.7047
D4	2	22	Cry_2	-2232.22	57.6864
D4	2	23	Cry_2	-2176.01	129.203
D4	2	24	Cry_2	-2141.83	178.708
D4	2	25	Cry_2	-1974.54	361.313
D4	2	26	Cry_2	-1708.02	643.149
D4	2	27	Cry_2	-1125.38	1241.1
D4	2	28	Cry_2	-97.6522	2284.14
D4	2	29	Cry_2	1866.26	4263.37
D4	2	30	Cry_2	5350.19	7762.62
D4	2	31	Cry_2	11048.4	13476.2
D4	2	32	Cry_2	18907.3	21350.4
D4	2	33	Cry_2	28195.9	30654.2
D4	2	34	Cry_2	37021.5	39495.2
D4	2	35	Cry_2	44285.1	46774.1
D4	2	36	Cry_2	49827.2	52331.5
D4	2	37	Cry_2	54229.9	56749.5
D4	2	38	Cry_2	57640.9	60175.9
D4	2	39	Cry_2	60418.2	62968.5
D4	2	40	Cry_2	62550.8	65116.4
D4	2	41	Cry_2	64402.1	66983
D4	2	42	Cry_2	65805.5	68401.7
D4	2	43	Cry_2	67175.5	69787.1
[truncated: 2,807 more rows]

## Sheet: Technical Analysis Result
Block Type	96well
Chemistry	SYBR_GREEN
Experiment File Name	C:\Applied Biosystems\StepOne Software v2.3\experiments\30-05-24_CS_agn_different_primers_2024_2.eds
Experiment Run End Time	2008-04-03 09:50:06 AM MSD
Instrument Type	steponeplus
Passive Reference
Sample Name	Target Name	Task	RQ	RQ Min	RQ Max	Cт Mean	ΔCт Mean	ΔCт SE	ΔΔCт
cDNA	prosalpha1	UNKNOWN
cDNA	Totc1	UNKNOWN
cDNA	rpl32	UNKNOWN
cDNA	Cry_1	UNKNOWN
cDNA	EF1	UNKNOWN
cDNA	Snp42DE	UNKNOWN
CS	prosalpha1	UNKNOWN	1	0.924203	1.08201	26.9369	1.56522	0.0502701	0
CS	Totc1	UNKNOWN
CS	rpl32	UNKNOWN				23.8367
agn	prosalpha1	UNKNOWN	0.842525	0.590283	1.20255	28.6938	1.81243	0.226912	0.247209
agn	Totc1	UNKNOWN
agn	rpl32	UNKNOWN				25.7828
CS	Cry_1	UNKNOWN	1	0.904285	1.10585	30.3613	4.98961	0.0651444	0
CS	Cry_2	UNKNOWN	1	0.916841	1.0907	30.3222	4.9505	0.0562158	0
CS	Snp42DE	UNKNOWN	1	0.833707	1.19946	30.2653	4.89363	0.11599	0
agn	Cry_1	UNKNOWN	7.80288	5.54896	10.9723	28.907	2.0256	0.213264	-2.96401
agn	Cry_2	UNKNOWN	4.66849	3.13773	6.94603	29.6089	2.72755	0.253401	-2.22296
agn	Snp42DE	UNKNOWN	0.00107328	3.75929e-05	0.0306425	41.6388	14.7574	2.13753	9.86375
CS	EF1	UNKNOWN				26.9067
CS	Totc2	UNKNOWN
CS	Hsp70Bbb	UNKNOWN	1	0.908661	1.10052	26.6858	1.31409	0.061086	0
agn	EF1	UNKNOWN				28.3461
agn	Totc2	UNKNOWN
agn	Hsp70Bbb	UNKNOWN	0.591805	0.420754	0.832393	28.9523	2.0709	0.213418	0.756807
cDNA	Cry_2	UNKNOWN
cDNA	Totc2	UNKNOWN
cDNA	Hsp70Bbb	UNKNOWN
Analysis Type	Singleplex
Endogenous Control	EF1, rpl32
RQ Min/Max Confidence Level	95.0
Reference Sample	CS

## Sheet: Melt Region Temperature Data
Block Type	96well
Chemistry	SYBR_GREEN
Experiment File Name	C:\Applied Biosystems\StepOne Software v2.3\experiments\30-05-24_CS_agn_different_primers_2024_2.eds
Experiment Run End Time	2008-04-03 09:50:06 AM MSD
Instrument Type	steponeplus
Passive Reference
Well	Well Location	Target	Reporter Dye	Zone	Reading 1	Reading 2	Reading 3	Reading 4	Reading 5	Reading 6	Reading 7	Reading 8	Reading 9	Reading 10	Reading 11	Reading 12	Reading 13	Reading 14	Reading 15	Reading 16	Reading 17	Reading 18	Reading 19	Reading 20	Reading 21	Reading 22	Reading 23	Reading 24	Reading 25	Reading 26	Reading 27	Reading 28	Reading 29	Reading 30	Reading 31	Reading 32	Reading 33	Reading 34	Reading 35	Reading 36	Reading 37	Reading 38	Reading 39	Reading 40	Reading 41	Reading 42	Reading 43	Reading 44	Reading 45
13	B1	prosalpha1	SYBR		60.2725	60.5916	60.8968	61.1941	61.497	61.7987	62.077	62.3666	62.6888	62.9939	63.2722	63.5937	63.8897	64.1842	64.4918	64.7842	65.0997	65.3977	65.6919	65.9933	66.2789	66.5809	66.899	67.1971	67.4905	67.7761	68.0806	68.3898	68.6874	68.9792	69.2907	69.5944	69.8953	70.1892	70.496	70.7713	71.0917	71.39	71.6865	71.9922	72.2858	72.5942	72.8742	73.1852	73.4934
14	B2	prosalpha1	SYBR		60.2725	60.5916	60.8968	61.1941	61.497	61.7987	62.077	62.3666	62.6888	62.9939	63.2722	63.5937	63.8897	64.1842	64.4918	64.7842	65.0997	65.3977	65.6919	65.9933	66.2789	66.5809	66.899	67.1971	67.4905	67.7761	68.0806	68.3898	68.6874	68.9792	69.2907	69.5944	69.8953	70.1892	70.496	70.7713	71.0917	71.39	71.6865	71.9922	72.2858	72.5942	72.8742	73.1852	73.4934
17	B5	rpl32	SYBR		60.2632	60.5855	60.8896	61.1867	61.4905	61.7895	62.0754	62.3627	62.6821	62.9831	63.2731	63.592	63.8851	64.1789	64.4848	64.7772	65.0902	65.3957	65.6892	65.9954	66.2829	66.5736	66.8904	67.1837	67.492	67.7733	68.0717	68.3854	68.6816	68.9761	69.2847	69.5858	69.8849	70.1815	70.4875	70.7634	71.0932	71.388	71.6847	71.9889	72.2804	72.5902	72.8689	73.1747	73.4914
18	B6	rpl32	SYBR		60.2632	60.5855	60.8896	61.1867	61.4905	61.7895	62.0754	62.3627	62.6821	62.9831	63.2731	63.592	63.8851	64.1789	64.4848	64.7772	65.0902	65.3957	65.6892	65.9954	66.2829	66.5736	66.8904	67.1837	67.492	67.7733	68.0717	68.3854	68.6816	68.9761	69.2847	69.5858	69.8849	70.1815	70.4875	70.7634	71.0932	71.388	71.6847	71.9889	72.2804	72.5902	72.8689	73.1747	73.4914
19	B7	prosalpha1	SYBR		60.2674	60.5857	60.8926	61.1862	61.4937	61.7915	62.0822	62.3595	62.6816	62.9875	63.2715	63.5895	63.8867	64.182	64.492	64.7809	65.0937	65.3905	65.6896	65.9913	66.2774	66.5816	66.8887	67.1866	67.4887	67.7761	68.0711	68.3795	68.6812	68.9773	69.2906	69.589	69.8887	70.1856	70.4876	70.7682	71.094	71.3819	71.6867	71.9832	72.2778	72.5933	72.8656	73.179	73.4902
20	B8	prosalpha1	SYBR		60.2674	60.5857	60.8926	61.1862	61.4937	61.7915	62.0822	62.3595	62.6816	62.9875	63.2715	63.5895	63.8867	64.182	64.492	64.7809	65.0937	65.3905	65.6896	65.9913	66.2774	66.5816	66.8887	67.1866	67.4887	67.7761	68.0711	68.3795	68.6812	68.9773	69.2906	69.589	69.8887	70.1856	70.4876	70.7682	71.094	71.3819	71.6867	71.9832	72.2778	72.5933	72.8656	73.179	73.4902
23	B11	rpl32	SYBR		60.2619	60.5797	60.8797	61.1786	61.4907	61.7835	62.0699	62.3547	62.6773	62.9757	63.263	63.584	63.8772	64.1694	64.4791	64.7709	65.0865	65.3912	65.6859	65.9878	66.2719	66.5717	66.883	67.1819	67.4834	67.7666	68.0631	68.3754	68.6775	68.967	69.275	69.5796	69.8839	70.1744	70.4816	70.7613	71.0875	71.38	71.6747	71.9802	72.2715	72.5861	72.8654	73.1703	73.4846
24	B12	rpl32	SYBR		60.2619	60.5797	60.8797	61.1786	61.4907	61.7835	62.0699	62.3547	62.6773	62.9757	63.263	63.584	63.8772	64.1694	64.4791	64.7709	65.0865	65.3912	65.6859	65.9878	66.2719	66.5717	66.883	67.1819	67.4834	67.7666	68.0631	68.3754	68.6775	68.967	69.275	69.5796	69.8839	70.1744	70.4816	70.7613	71.0875	71.38	71.6747	71.9802	72.2715	72.5861	72.8654	73.1703	73.4846
26	C2	prosalpha1	SYBR		60.2725	60.5916	60.8968	61.1941	61.497	61.7987	62.077	62.3666	62.6888	62.9939	63.2722	63.5937	63.8897	64.1842	64.4918	64.7842	65.0997	65.3977	65.6919	65.9933	66.2789	66.5809	66.899	67.1971	67.4905	67.7761	68.0806	68.3898	68.6874	68.9792	69.2907	69.5944	69.8953	70.1892	70.496	70.7713	71.0917	71.39	71.6865	71.9922	72.2858	72.5942	72.8742	73.1852	73.4934
29	C5	rpl32	SYBR		60.2632	60.5855	60.8896	61.1867	61.4905	61.7895	62.0754	62.3627	62.6821	62.9831	63.2731	63.592	63.8851	64.1789	64.4848	64.7772	65.0902	65.3957	65.6892	65.9954	66.2829	66.5736	66.8904	67.1837	67.492	67.7733	68.0717	68.3854	68.6816	68.9761	69.2847	69.5858	69.8849	70.1815	70.4875	70.7634	71.0932	71.388	71.6847	71.9889	72.2804	72.5902	72.8689	73.1747	73.4914
30	C6	rpl32	SYBR		60.2632	60.5855	60.8896	61.1867	61.4905	61.7895	62.0754	62.3627	62.6821	62.9831	63.2731	63.592	63.8851	64.1789	64.4848	64.7772	65.0902	65.3957	65.6892	65.9954	66.2829	66.5736	66.8904	67.1837	67.492	67.7733	68.0717	68.3854	68.6816	68.9761	69.2847	69.5858	69.8849	70.1815	70.4875	70.7634	71.0932	71.388	71.6847	71.9889	72.2804	72.5902	72.8689	73.1747	73.4914
31	C7	prosalpha1	SYBR		60.2674	60.5857	60.8926	61.1862	61.4937	61.7915	62.0822	62.3595	62.6816	62.9875	63.2715	63.5895	63.8867	64.182	64.492	64.7809	65.0937	65.3905	65.6896	65.9913	66.2774	66.5816	66.8887	67.1866	67.4887	67.7761	68.0711	68.3795	68.6812	68.9773	69.2906	69.589	69.8887	70.1856	70.4876	70.7682	71.094	71.3819	71.6867	71.9832	72.2778	72.5933	72.8656	73.179	73.4902
32	C8	prosalpha1	SYBR		60.2674	60.5857	60.8926	61.1862	61.4937	61.7915	62.0822	62.3595	62.6816	62.9875	63.2715	63.5895	63.8867	64.182	64.492	64.7809	65.0937	65.3905	65.6896	65.9913	66.2774	66.5816	66.8887	67.1866	67.4887	67.7761	68.0711	68.3795	68.6812	68.9773	69.2906	69.589	69.8887	70.1856	70.4876	70.7682	71.094	71.3819	71.6867	71.9832	72.2778	72.5933	72.8656	73.179	73.4902
35	C11	rpl32	SYBR		60.2619	60.5797	60.8797	61.1786	61.4907	61.7835	62.0699	62.3547	62.6773	62.9757	63.263	63.584	63.8772	64.1694	64.4791	64.7709	65.0865	65.3912	65.6859	65.9878	66.2719	66.5717	66.883	67.1819	67.4834	67.7666	68.0631	68.3754	68.6775	68.967	69.275	69.5796	69.8839	70.1744	70.4816	70.7613	71.0875	71.38	71.6747	71.9802	72.2715	72.5861	72.8654	73.1703	73.4846
36	C12	rpl32	SYBR		60.2619	60.5797	60.8797	61.1786	61.4907	61.7835	62.0699	62.3547	62.6773	62.9757	63.263	63.584	63.8772	64.1694	64.4791	64.7709	65.0865	65.3912	65.6859	65.9878	66.2719	66.5717	66.883	67.1819	67.4834	67.7666	68.0631	68.3754	68.6775	68.967	69.275	69.5796	69.8839	70.1744	70.4816	70.7613	71.0875	71.38	71.6747	71.9802	72.2715	72.5861	72.8654	73.1703	73.4846
37	D1	Cry_1	SYBR		60.2725	60.5916	60.8968	61.1941	61.497	61.7987	62.077	62.3666	62.6888	62.9939	63.2722	63.5937	63.8897	64.1842	64.4918	64.7842	65.0997	65.3977	65.6919	65.9933	66.2789	66.5809	66.899	67.1971	67.4905	67.7761	68.0806	68.3898	68.6874	68.9792	69.2907	69.5944	69.8953	70.1892	70.496	70.7713	71.0917	71.39	71.6865	71.9922	72.2858	72.5942	72.8742	73.1852	73.4934
38	D2	Cry_1	SYBR		60.2725	60.5916	60.8968	61.1941	61.497	61.7987	62.077	62.3666	62.6888	62.9939	63.2722	63.5937	63.8897	64.1842	64.4918	64.7842	65.0997	65.3977	65.6919	65.9933	66.2789	66.5809	66.899	67.1971	67.4905	67.7761	68.0806	68.3898	68.6874	68.9792	69.2907	69.5944	69.8953	70.1892	70.496	70.7713	71.0917	71.39	71.6865	71.9922	72.2858	72.5942	72.8742	73.1852	73.4934
39	D3	Cry_2	SYBR		60.2604	60.5814	60.8857	61.1812	61.4915	61.787	62.069	62.3628	62.6795	62.9837	63.267	63.5852	63.8857	64.1763	64.4839	64.7759	65.0855	65.3893	65.6861	65.9881	66.2761	66.5751	66.8884	67.1835	67.4872	67.7688	68.0671	68.3741	68.6788	68.9712	69.2776	69.5844	69.882	70.1811	70.485	70.7609	71.0895	71.3815	71.6769	71.9827	72.2737	72.5872	72.8656	73.175	73.486
40	D4	Cry_2	SYBR		60.2604	60.5814	60.8857	61.1812	61.4915	61.787	62.069	62.3628	62.6795	62.9837	63.267	63.5852	63.8857	64.1763	64.4839	64.7759	65.0855	65.3893	65.6861	65.9881	66.2761	66.5751	66.8884	67.1835	67.4872	67.7688	68.0671	68.3741	68.6788	68.9712	69.2776	69.5844	69.882	70.1811	70.485	70.7609	71.0895	71.3815	71.6769	71.9827	72.2737	72.5872	72.8656	73.175	73.486
41	D5	Snp42DE	SYBR		60.2632	60.5855	60.8896	61.1867	61.4905	61.7895	62.0754	62.3627	62.6821	62.9831	63.2731	63.592	63.8851	64.1789	64.4848	64.7772	65.0902	65.3957	65.6892	65.9954	66.2829	66.5736	66.8904	67.1837	67.492	67.7733	68.0717	68.3854	68.6816	68.9761	69.2847	69.5858	69.8849	70.1815	70.4875	70.7634	71.0932	71.388	71.6847	71.9889	72.2804	72.5902	72.8689	73.1747	73.4914
42	D6	Snp42DE	SYBR		60.2632	60.5855	60.8896	61.1867	61.4905	61.7895	62.0754	62.3627	62.6821	62.9831	63.2731	63.592	63.8851	64.1789	64.4848	64.7772	65.0902	65.3957	65.6892	65.9954	66.2829	66.5736	66.8904	67.1837	67.492	67.7733	68.0717	68.3854	68.6816	68.9761	69.2847	69.5858	69.8849	70.1815	70.4875	70.7634	71.0932	71.388	71.6847	71.9889	72.2804	72.5902	72.8689	73.1747	73.4914
43	D7	Cry_1	SYBR		60.2674	60.5857	60.8926	61.1862	61.4937	61.7915	62.0822	62.3595	62.6816	62.9875	63.2715	63.5895	63.8867	64.182	64.492	64.7809	65.0937	65.3905	65.6896	65.9913	66.2774	66.5816	66.8887	67.1866	67.4887	67.7761	68.0711	68.3795	68.6812	68.9773	69.2906	69.589	69.8887	70.1856	70.4876	70.7682	71.094	71.3819	71.6867	71.9832	72.2778	72.5933	72.8656	73.179	73.4902
44	D8	Cry_1	SYBR		60.2674	60.5857	60.8926	61.1862	61.4937	61.7915	62.0822	62.3595	62.6816	62.9875	63.2715	63.5895	63.8867	64.182	64.492	64.7809	65.0937	65.3905	65.6896	65.9913	66.2774	66.5816	66.8887	67.1866	67.4887	67.7761	68.0711	68.3795	68.6812	68.9773	69.2906	69.589	69.8887	70.1856	70.4876	70.7682	71.094	71.3819	71.6867	71.9832	72.2778	72.5933	72.8656	73.179	73.4902
45	D9	Cry_2	SYBR		60.2678	60.5903	60.8908	61.1859	61.4939	61.7924	62.0708	62.3663	62.6887	62.9841	63.2733	63.5899	63.8841	64.1799	64.4861	64.777	65.0967	65.395	65.6891	65.9892	66.2797	66.5782	66.8909	67.1854	67.4875	67.7755	68.0735	68.3836	68.6822	68.9763	69.2881	69.5828	69.8861	70.1849	70.4849	70.7729	71.0919	71.3842	71.6888	71.9818	72.2797	72.5898	72.8745	73.1824	73.4873
46	D10	Cry_2	SYBR		60.2678	60.5903	60.8908	61.1859	61.4939	61.7924	62.0708	62.3663	62.6887	62.9841	63.2733	63.5899	63.8841	64.1799	64.4861	64.777	65.0967	65.395	65.6891	65.9892	66.2797	66.5782	66.8909	67.1854	67.4875	67.7755	68.0735	68.3836	68.6822	68.9763	69.2881	69.5828	69.8861	70.1849	70.4849	70.7729	71.0919	71.3842	71.6888	71.9818	72.2797	72.5898	72.8745	73.1824	73.4873
47	D11	Snp42DE	SYBR		60.2619	60.5797	60.8797	61.1786	61.4907	61.7835	62.0699	62.3547	62.6773	62.9757	63.263	63.584	63.8772	64.1694	64.4791	64.7709	65.0865	65.3912	65.6859	65.9878	66.2719	66.5717	66.883	67.1819	67.4834	67.7666	68.0631	68.3754	68.6775	68.967	69.275	69.5796	69.8839	70.1744	70.4816	70.7613	71.0875	71.38	71.6747	71.9802	72.2715	72.5861	72.8654	73.1703	73.4846
48	D12	Snp42DE	SYBR		60.2619	60.5797	60.8797	61.1786	61.4907	61.7835	62.0699	62.3547	62.6773	62.9757	63.263	63.584	63.8772	64.1694	64.4791	64.7709	65.0865	65.3912	65.6859	65.9878	66.2719	66.5717	66.883	67.1819	67.4834	67.7666	68.0631	68.3754	68.6775	68.967	69.275	69.5796	69.8839	70.1744	70.4816	70.7613	71.0875	71.38	71.6747	71.9802	72.2715	72.5861	72.8654	73.1703	73.4846
49	E1	Cry_1	SYBR		60.2725	60.5916	60.8968	61.1941	61.497	61.7987	62.077	62.3666	62.6888	62.9939	63.2722	63.5937	63.8897	64.1842	64.4918	64.7842	65.0997	65.3977	65.6919	65.9933	66.2789	66.5809	66.899	67.1971	67.4905	67.7761	68.0806	68.3898	68.6874	68.9792	69.2907	69.5944	69.8953	70.1892	70.496	70.7713	71.0917	71.39	71.6865	71.9922	72.2858	72.5942	72.8742	73.1852	73.4934
50	E2	Cry_1	SYBR		60.2725	60.5916	60.8968	61.1941	61.497	61.7987	62.077	62.3666	62.6888	62.9939	63.2722	63.5937	63.8897	64.1842	64.4918	64.7842	65.0997	65.3977	65.6919	65.9933	66.2789	66.5809	66.899	67.1971	67.4905	67.7761	68.0806	68.3898	68.6874	68.9792	69.2907	69.5944	69.8953	70.1892	70.496	70.7713	71.0917	71.39	71.6865	71.9922	72.2858	72.5942	72.8742	73.1852	73.4934
51	E3	Cry_2	SYBR		60.2604	60.5814	60.8857	61.1812	61.4915	61.787	62.069	62.3628	62.6795	62.9837	63.267	63.5852	63.8857	64.1763	64.4839	64.7759	65.0855	65.3893	65.6861	65.9881	66.2761	66.5751	66.8884	67.1835	67.4872	67.7688	68.0671	68.3741	68.6788	68.9712	69.2776	69.5844	69.882	70.1811	70.485	70.7609	71.0895	71.3815	71.6769	71.9827	72.2737	72.5872	72.8656	73.175	73.486
52	E4	Cry_2	SYBR		60.2604	60.5814	60.8857	61.1812	61.4915	61.787	62.069	62.3628	62.6795	62.9837	63.267	63.5852	63.8857	64.1763	64.4839	64.7759	65.0855	65.3893	65.6861	65.9881	66.2761	66.5751	66.8884	67.1835	67.4872	67.7688	68.0671	68.3741	68.6788	68.9712	69.2776	69.5844	69.882	70.1811	70.485	70.7609	71.0895	71.3815	71.6769	71.9827	72.2737	72.5872	72.8656	73.175	73.486
53	E5	Snp42DE	SYBR		60.2632	60.5855	60.8896	61.1867	61.4905	61.7895	62.0754	62.3627	62.6821	62.9831	63.2731	63.592	63.8851	64.1789	64.4848	64.7772	65.0902	65.3957	65.6892	65.9954	66.2829	66.5736	66.8904	67.1837	67.492	67.7733	68.0717	68.3854	68.6816	68.9761	69.2847	69.5858	69.8849	70.1815	70.4875	70.7634	71.0932	71.388	71.6847	71.9889	72.2804	72.5902	72.8689	73.1747	73.4914
55	E7	Cry_1	SYBR		60.2674	60.5857	60.8926	61.1862	61.4937	61.7915	62.0822	62.3595	62.6816	62.9875	63.2715	63.5895	63.8867	64.182	64.492	64.7809	65.0937	65.3905	65.6896	65.9913	66.2774	66.5816	66.8887	67.1866	67.4887	67.7761	68.0711	68.3795	68.6812	68.9773	69.2906	69.589	69.8887	70.1856	70.4876	70.7682	71.094	71.3819	71.6867	71.9832	72.2778	72.5933	72.8656	73.179	73.4902
57	E9	Cry_2	SYBR		60.2678	60.5903	60.8908	61.1859	61.4939	61.7924	62.0708	62.3663	62.6887	62.9841	63.2733	63.5899	63.8841	64.1799	64.4861	64.777	65.0967	65.395	65.6891	65.9892	66.2797	66.5782	66.8909	67.1854	67.4875	67.7755	68.0735	68.3836	68.6822	68.9763	69.2881	69.5828	69.8861	70.1849	70.4849	70.7729	71.0919	71.3842	71.6888	71.9818	72.2797	72.5898	72.8745	73.1824	73.4873
58	E10	Cry_2	SYBR		60.2678	60.5903	60.8908	61.1859	61.4939	61.7924	62.0708	62.3663	62.6887	62.9841	63.2733	63.5899	63.8841	64.1799	64.4861	64.777	65.0967	65.395	65.6891	65.9892	66.2797	66.5782	66.8909	67.1854	67.4875	67.7755	68.0735	68.3836	68.6822	68.9763	69.2881	69.5828	69.8861	70.1849	70.4849	70.7729	71.0919	71.3842	71.6888	71.9818	72.2797	72.5898	72.8745	73.1824	73.4873
59	E11	Snp42DE	SYBR		60.2619	60.5797	60.8797	61.1786	61.4907	61.7835	62.0699	62.3547	62.6773	62.9757	63.263	63.584	63.8772	64.1694	64.4791	64.7709	65.0865	65.3912	65.6859	65.9878	66.2719	66.5717	66.883	67.1819	67.4834	67.7666	68.0631	68.3754	68.6775	68.967	69.275	69.5796	69.8839	70.1744	70.4816	70.7613	71.0875	71.38	71.6747	71.9802	72.2715	72.5861	72.8654	73.1703	73.4846
60	E12	Snp42DE	SYBR		60.2619	60.5797	60.8797	61.1786	61.4907	61.7835	62.0699	62.3547	62.6773	62.9757	63.263	63.584	63.8772	64.1694	64.4791	64.7709	65.0865	65.3912	65.6859	65.9878	66.2719	66.5717	66.883	67.1819	67.4834	67.7666	68.0631	68.3754	68.6775	68.967	69.275	69.5796	69.8839	70.1744	70.4816	70.7613	71.0875	71.38	71.6747	71.9802	72.2715	72.5861	72.8654	73.1703	73.4846
61	F1	EF1	SYBR		60.2725	60.5916	60.8968	61.1941	61.497	61.7987	62.077	62.3666	62.6888	62.9939	63.2722	63.5937	63.8897	64.1842	64.4918	64.7842	65.0997	65.3977	65.6919	65.9933	66.2789	66.5809	66.899	67.1971	67.4905	67.7761	68.0806	68.3898	68.6874	68.9792	69.2907	69.5944	69.8953	70.1892	70.496	70.7713	71.0917	71.39	71.6865	71.9922	72.2858	72.5942	72.8742	73.1852	73.4934
62	F2	EF1	SYBR		60.2725	60.5916	60.8968	61.1941	61.497	61.7987	62.077	62.3666	62.6888	62.9939	63.2722	63.5937	63.8897	64.1842	64.4918	64.7842	65.0997	65.3977	65.6919	65.9933	66.2789	66.5809	66.899	67.1971	67.4905	67.7761	68.0806	68.3898	68.6874	68.9792	69.2907	69.5944	69.8953	70.1892	70.496	70.7713	71.0917	71.39	71.6865	71.9922	72.2858	72.5942	72.8742	73.1852	73.4934
65	F5	Hsp70Bbb	SYBR		60.2632	60.5855	60.8896	61.1867	61.4905	61.7895	62.0754	62.3627	62.6821	62.9831	63.2731	63.592	63.8851	64.1789	64.4848	64.7772	65.0902	65.3957	65.6892	65.9954	66.2829	66.5736	66.8904	67.1837	67.492	67.7733	68.0717	68.3854	68.6816	68.9761	69.2847	69.5858	69.8849	70.1815	70.4875	70.7634	71.0932	71.388	71.6847	71.9889	72.2804	72.5902	72.8689	73.1747	73.4914
66	F6	Hsp70Bbb	SYBR		60.2632	60.5855	60.8896	61.1867	61.4905	61.7895	62.0754	62.3627	62.6821	62.9831	63.2731	63.592	63.8851	64.1789	64.4848	64.7772	65.0902	65.3957	65.6892	65.9954	66.2829	66.5736	66.8904	67.1837	67.492	67.7733	68.0717	68.3854	68.6816	68.9761	69.2847	69.5858	69.8849	70.1815	70.4875	70.7634	71.0932	71.388	71.6847	71.9889	72.2804	72.5902	72.8689	73.1747	73.4914
67	F7	EF1	SYBR		60.2674	60.5857	60.8926	61.1862	61.4937	61.7915	62.0822	62.3595	62.6816	62.9875	63.2715	63.5895	63.8867	64.182	64.492	64.7809	65.0937	65.3905	65.6896	65.9913	66.2774	66.5816	66.8887	67.1866	67.4887	67.7761	68.0711	68.3795	68.6812	68.9773	69.2906	69.589	69.8887	70.1856	70.4876	70.7682	71.094	71.3819	71.6867	71.9832	72.2778	72.5933	72.8656	73.179	73.4902
71	F11	Hsp70Bbb	SYBR		60.2619	60.5797	60.8797	61.1786	61.4907	61.7835	62.0699	62.3547	62.6773	62.9757	63.263	63.584	63.8772	64.1694	64.4791	64.7709	65.0865	65.3912	65.6859	65.9878	66.2719	66.5717	66.883	67.1819	67.4834	67.7666	68.0631	68.3754	68.6775	68.967	69.275	69.5796	69.8839	70.1744	70.4816	70.7613	71.0875	71.38	71.6747	71.9802	72.2715	72.5861	72.8654	73.1703	73.4846
72	F12	Hsp70Bbb	SYBR		60.2619	60.5797	60.8797	61.1786	61.4907	61.7835	62.0699	62.3547	62.6773	62.9757	63.263	63.584	63.8772	64.1694	64.4791	64.7709	65.0865	65.3912	65.6859	65.9878	66.2719	66.5717	66.883	67.1819	67.4834	67.7666	68.0631	68.3754	68.6775	68.967	69.275	69.5796	69.8839	70.1744	70.4816	70.7613	71.0875	71.38	71.6747	71.9802	72.2715	72.5861	72.8654	73.1703	73.4846
73	G1	EF1	SYBR		60.2725	60.5916	60.8968	61.1941	61.497	61.7987	62.077	62.3666	62.6888	62.9939	63.2722	63.5937	63.8897	64.1842	64.4918	64.7842	65.0997	65.3977	65.6919	65.9933	66.2789	66.5809	66.899	67.1971	67.4905	67.7761	68.0806	68.3898	68.6874	68.9792	69.2907	69.5944	69.8953	70.1892	70.496	70.7713	71.0917	71.39	71.6865	71.9922	72.2858	72.5942	72.8742	73.1852	73.4934
74	G2	EF1	SYBR		60.2725	60.5916	60.8968	61.1941	61.497	61.7987	62.077	62.3666	62.6888	62.9939	63.2722	63.5937	63.8897	64.1842	64.4918	64.7842	65.0997	65.3977	65.6919	65.9933	66.2789	66.5809	66.899	67.1971	67.4905	67.7761	68.0806	68.3898	68.6874	68.9792	69.2907	69.5944	69.8953	70.1892	70.496	70.7713	71.0917	71.39	71.6865	71.9922	72.2858	72.5942	72.8742	73.1852	73.4934
77	G5	Hsp70Bbb	SYBR		60.2632	60.5855	60.8896	61.1867	61.4905	61.7895	62.0754	62.3627	62.6821	62.9831	63.2731	63.592	63.8851	64.1789	64.4848	64.7772	65.0902	65.3957	65.6892	65.9954	66.2829	66.5736	66.8904	67.1837	67.492	67.7733	68.0717	68.3854	68.6816	68.9761	69.2847	69.5858	69.8849	70.1815	70.4875	70.7634	71.0932	71.388	71.6847	71.9889	72.2804	72.5902	72.8689	73.1747	73.4914
79	G7	EF1	SYBR		60.2674	60.5857	60.8926	61.1862	61.4937	61.7915	62.0822	62.3595	62.6816	62.9875	63.2715	63.5895	63.8867	64.182	64.492	64.7809	65.0937	65.3905	65.6896	65.9913	66.2774	66.5816	66.8887	67.1866	67.4887	67.7761	68.0711	68.3795	68.6812	68.9773	69.2906	69.589	69.8887	70.1856	70.4876	70.7682	71.094	71.3819	71.6867	71.9832	72.2778	72.5933	72.8656	73.179	73.4902
80	G8	EF1	SYBR		60.2674	60.5857	60.8926	61.1862	61.4937	61.7915	62.0822	62.3595	62.6816	62.9875	63.2715	63.5895	63.8867	64.182	64.492	64.7809	65.0937	65.3905	65.6896	65.9913	66.2774	66.5816	66.8887	67.1866	67.4887	67.7761	68.0711	68.3795	68.6812	68.9773	69.2906	69.589	69.8887	70.1856	70.4876	70.7682	71.094	71.3819	71.6867	71.9832	72.2778	72.5933	72.8656	73.179	73.4902
83	G11	Hsp70Bbb	SYBR		60.2619	60.5797	60.8797	61.1786	61.4907	61.7835	62.0699	62.3547	62.6773	62.9757	63.263	63.584	63.8772	64.1694	64.4791	64.7709	65.0865	65.3912	65.6859	65.9878	66.2719	66.5717	66.883	67.1819	67.4834	67.7666	68.0631	68.3754	68.6775	68.967	69.275	69.5796	69.8839	70.1744	70.4816	70.7613	71.0875	71.38	71.6747	71.9802	72.2715	72.5861	72.8654	73.1703	73.4846
[truncated: 72 more columns]

## Sheet: Melt Region Normalized Data
Block Type	96well
Chemistry	SYBR_GREEN
Experiment File Name	C:\Applied Biosystems\StepOne Software v2.3\experiments\30-05-24_CS_agn_different_primers_2024_2.eds
Experiment Run End Time	2008-04-03 09:50:06 AM MSD
Instrument Type	steponeplus
Passive Reference
Well	Well Location	Target	Reporter Dye	Zone	Reading 1	Reading 2	Reading 3	Reading 4	Reading 5	Reading 6	Reading 7	Reading 8	Reading 9	Reading 10	Reading 11	Reading 12	Reading 13	Reading 14	Reading 15	Reading 16	Reading 17	Reading 18	Reading 19	Reading 20	Reading 21	Reading 22	Reading 23	Reading 24	Reading 25	Reading 26	Reading 27	Reading 28	Reading 29	Reading 30	Reading 31	Reading 32	Reading 33	Reading 34	Reading 35	Reading 36	Reading 37	Reading 38	Reading 39	Reading 40	Reading 41	Reading 42	Reading 43	Reading 44	Reading 45
13	B1	prosalpha1	SYBR		132566	132505	132645	132675	132812	132901	132380	132729	133227	133021	133184	132743	132939	132643	133428	133531	133955	134000	134584	135213	135069	134522	133843	133422	132344	130923	130280	128924	127634	126492	124981	123941	122702	120922	119372	118144	116486	114972	113587	111827	110578	109153	107268	106365	105072
14	B2	prosalpha1	SYBR		121572	122145	122108	122429	122597	122702	122592	122531	122095	122189	122365	122252	122456	122393	122665	122578	123020	123315	123315	122793	122024	121020	119856	118557	117163	115673	114185	112869	111523	109921	108850	107313	105854	104475	102738	101628	100300	98940.5	97453.7	96222.6	95078.3	93697.4	92516.7	91151.9	89838.3
17	B5	rpl32	SYBR		147347	148359	148088	148574	149292	149750	150243	150167	149582	149971	149885	150337	150980	151909	151412	152608	152649	152069	150557	149439	149074	147485	145040	144007	142609	139981	138588	136772	135866	133702	132111	130437	129746	127988	125104	123965	122733	121846	119470	118692	117236	114956	114404	113074	110795
18	B6	rpl32	SYBR		140062	140739	140837	141379	141389	141407	141650	141662	141768	141842	141849	141876	142471	142619	143088	143491	144462	144826	145036	144577	143722	142963	141735	140863	139677	138244	136690	135119	133749	132044	130717	129043	127540	126051	124444	123005	121493	120068	118418	117170	115740	114113	112840	111425	109994
19	B7	prosalpha1	SYBR		140646	140452	140584	140676	141373	142078	141740	142410	143442	143029	143081	143357	143736	144161	144019	144290	143974	143147	141997	140777	139544	138203	137420	135563	133445	131867	129841	128115	126416	124853	123015	121737	120154	118392	116799	114686	113146	111983	110160	108498	107221	105728	104189	102830	101136
20	B8	prosalpha1	SYBR		137668	137590	137528	137709	138044	138151	137547	137850	137316	137652	137451	136750	136617	137147	137003	136645	137140	136499	136444	134974	133774	132656	131879	130727	128878	127551	125411	124157	122182	120383	118847	117790	115959	113974	112278	110534	109429	107571	106334	104454	103508	101918	100471	98699.1	97242
23	B11	rpl32	SYBR		110115	110725	110902	111166	111286	111424	111407	111445	111458	111156	111152	111628	111810	111858	112372	112904	113456	114196	114675	115232	115295	115099	114712	114609	113896	113005	112061	110650	109462	108447	106995	105686	104727	103420	102340	101117	99800.2	98720.2	97326.8	96382.3	95023	94029.4	92786	91746	90418
24	B12	rpl32	SYBR		85393.7	85807.6	86230.7	86315.3	86590.1	86691.9	86591	86614.8	86539.3	86458.8	86521.9	86521.5	86655.6	86735.9	87012.8	87088.8	87615.1	88118.9	88355	89037.4	89368.2	89611.2	89846.5	90051	89425.7	88562.2	87760	86958.1	86094.6	85176.9	84252.6	83371.3	82504.4	81377.1	80419	79628	78701	77688.6	77466.7	76617.3	75683.6	74779.2	73837.1	72883.3	71994.6
26	C2	prosalpha1	SYBR		128399	128661	128983	128849	129131	129000	128947	128920	128684	128417	128334	128420	128607	128464	129175	129055	129662	130082	130084	130118	129673	128310	127375	126378	125130	123665	122179	120521	118870	117294	115805	114297	112989	111162	109362	107914	106589	105069	103673	102329	100591	99496	97933	96606	95051.3
29	C5	rpl32	SYBR		128220	128708	129476	129710	129548	129821	129573	129632	130386	130025	130332	130511	130451	130132	131131	130951	131292	131643	131801	131477	130355	129599	129197	127923	126425	125898	124519	122897	121018	119841	118439	116811	114986	113393	112821	111324	109551	108001	107185	105468	104240	103388	101547	100156	99701.9
30	C6	rpl32	SYBR		142923	143772	144504	144861	144881	145027	145320	145610	145608	145682	145609	145743	145995	146026	146138	145689	146378	146036	145441	144581	143417	142222	140947	139906	137848	136584	134916	133291	131817	130529	129125	127254	125531	123928	122734	121211	120039	118157	116675	115490	114202	112553	111261	109883	108579
31	C7	prosalpha1	SYBR		114808	114900	114990	114707	115249	115786	115450	115678	115855	115328	115220	114751	114732	114956	114755	114710	114958	115058	115038	114319	113487	112230	111545	110614	109110	107784	105948	104562	103002	101452	99869.8	98766.2	97542.6	95885.6	94473.3	92821.7	91320.1	90073.8	88679.2	87388.7	86114.5	84993.7	83535.9	82436	80866.7
32	C8	prosalpha1	SYBR		143847	144167	144485	144734	145331	145690	145396	145590	145356	145508	145621	145253	145203	145739	145709	145630	146262	145882	145505	144369	143047	141465	140513	139091	137354	135863	133770	132257	130313	128573	126874	125410	123419	121444	119745	118072	116652	114848	113400	111467	110309	108618	107058	105337	103831
35	C11	rpl32	SYBR		83869.3	83850.8	83678.8	83756.6	83456.8	83541.7	83655.6	83379.6	83703.1	83840.8	83445.5	83224.4	83428.5	83542.4	83693.5	84418.7	84426.8	85043.2	85555.5	85632.3	85453.6	85701.2	85460.4	84554.2	84122.7	82959.9	82029.5	80996.4	79891.9	79280.3	78273.3	77469.9	76456.4	75467.3	74364.2	73608.7	72493.5	71642.3	70971.7	70146.2	69304.1	68351.7	67771.6	66585.9	65681.6
36	C12	rpl32	SYBR		101142	101041	101038	100972	101050	100819	100715	100529	100309	100230	100050	99759.8	99617.6	99721.1	99529.2	99579	99462.9	99490.2	99740	100078	100276	100437	101085	101466	101470	101405	101086	100604	99966.3	99289.6	98780.6	98274	97152.3	95973.4	94840.4	93861.9	92703	91573.3	90409.5	89250.6	88312.8	87271.1	86007.3	85110.4	84034.8
37	D1	Cry_1	SYBR		126083	126279	126322	126800	126921	126526	126747	126357	125634	125916	125702	125926	125629	125497	125102	124987	125411	125867	126068	126096	126568	126412	126884	126146	125003	124392	122635	121766	120552	119492	118874	117296	115294	114030	112615	111336	109889	108199	106745	105631	104589	102891	102188	100037	98411.8
38	D2	Cry_1	SYBR		136137	136823	137319	137207	137147	137083	137235	137009	136780	136392	136614	136757	136605	136531	137102	137260	137499	137540	137448	137183	136557	135215	133652	132798	131573	129783	128106	126470	124591	123214	121342	119741	118072	116477	114837	113018	111325	109919	108228	106663	105182	103868	102345	101126	99463.7
39	D3	Cry_2	SYBR		117152	117884	118447	118850	119101	119359	119481	119214	119349	119128	119013	118984	118867	118508	118036	117164	115672	114761	113544	112461	111373	109926	108178	106930	105298	103628	102112	100511	99224.9	97836.3	96323.6	94944.1	93716.7	92283.7	90895.5	89780.6	88495.5	87320.7	86091.6	84745.9	83680.9	82686.4	81323.1	80312.7	79204.2
40	D4	Cry_2	SYBR		133186	134216	134677	134691	135070	135125	134793	135620	135193	135153	134957	135361	133952	134727	134594	134161	134086	133696	133165	131997	131534	130472	128779	128027	126948	126280	124228	123322	121387	119700	117840	116815	115277	114060	112768	111117	109654	108822	106774	105699	103919	102710	101563	100144	98279.5
41	D5	Snp42DE	SYBR		130481	129932	131376	131127	130155	129282	128543	128597	129137	128385	128203	127626	126548	124958	125955	123917	124061	123854	125114	124991	122763	122358	121751	119547	117923	118433	116405	114932	112110	111619	109699	108295	105249	104140	104093	102239	100579	98079	97799.7	95777.7	94212.6	93734.2	91437.3	90067	89589.1
42	D6	Snp42DE	SYBR		150744	151430	151841	152297	152642	152542	152871	152969	152954	153043	152540	152144	152525	152182	151569	151089	150738	149518	148276	146877	145051	143530	141574	139747	137767	136026	134097	132236	130141	128502	126853	124724	122549	120691	119101	117306	115568	113723	111603	110152	108700	106941	105409	103827	102081
43	D7	Cry_1	SYBR		149760	150004	150807	151053	151745	152393	152446	152812	153773	153702	153735	154238	154602	155202	155291	155432	155885	155739	154531	153496	152467	150695	149868	148686	146603	144890	143103	141298	139654	138023	135998	134503	132698	131069	129430	127506	125826	124190	122801	121115	119540	117909	116245	114574	113064
44	D8	Cry_1	SYBR		141112	141741	142316	142885	143107	143556	143804	143837	143988	144092	144202	143932	144522	144653	144759	145101	145718	145951	146016	145244	144313	143192	142029	140752	139453	138196	136409	135228	133347	131192	130028	128471	126600	124889	123668	122084	120240	118441	117060	115220	114144	112366	110975	109382	107963
45	D9	Cry_2	SYBR		117730	118259	118495	118589	118318	118592	118818	118720	118783	118623	118348	118537	118624	118348	119533	119377	119854	119953	119904	119530	118752	118103	117014	116073	115617	114351	112713	111394	109950	108867	107117	105842	104476	103206	102051	100742	99544.2	98383.7	97232.8	95713.4	94608.5	93430.5	92149.9	90941.5	89671.4
46	D10	Cry_2	SYBR		117642	117700	117640	117364	116997	116541	116137	115567	115161	114685	114145	113729	113455	112967	112805	112677	112734	112948	113047	113289	113258	113222	112797	112108	111218	110275	109361	108217	107142	105909	104629	103228	101957	100569	99426	98360	97178.9	95974.8	94574.3	93613.1	92496.4	91166.3	90195.6	89050.2	88015.5
47	D11	Snp42DE	SYBR		78394.6	79802.6	80468.5	80857.8	80432.4	79963.5	79766.8	79140.1	78795.6	78722.9	77971.7	77234.5	77060.6	76711.5	76275.5	76236.5	75873.1	75803.7	76032.1	75501.2	75290.8	75245.1	74792.2	73452.7	73048.6	71974.9	71330.9	70303.7	69088.9	67885.4	66876.9	65787.6	64427.4	63320.8	62142.3	61088.4	59897.6	58734	57791.7	56836.2	55819.7	54721.8	53922.5	52662.6	51746.9
48	D12	Snp42DE	SYBR		92295.4	92561.8	92775.9	92992.9	92946.6	92682.5	92603.9	92463.2	92381.9	92247.7	91823.2	91533.9	91340.6	91168.3	90802.8	90459.7	90257	90276.1	90384.2	90526.6	90621.3	91076.1	91135.7	90915.1	90561.9	90062.6	89554.8	89076.8	88396.8	87888.9	87300.4	86204.8	85028.4	83899.6	82696.4	81656.7	80545.8	79452.2	78691.1	77516.1	76420.7	75105.7	74029.9	73049.9	72069.9
49	E1	Cry_1	SYBR		128866	129403	129850	130613	131356	131589	132210	131987	132119	132148	132227	132464	133069	132997	133042	133468	133970	134211	134700	134519	134038	133400	133145	132034	131262	130439	128709	127445	126235	124457	123459	122097	120491	119203	117719	116525	114850	113750	112107	111117	109725	108267	107180	105733	104030
50	E2	Cry_1	SYBR		132795	133694	134146	133967	134011	133390	133522	132478	131741	131047	130758	130074	129648	129227	129014	128919	127732	127210	127775	126654	126015	124596	123561	122456	121119	119815	118586	117315	115112	114196	112521	110838	109292	108017	106407	104891	103257	101782	100547	99128.6	98094.1	96992.3	95712.8	94581.5	93105.2
51	E3	Cry_2	SYBR		128545	129825	130713	131481	132340	132987	133898	134440	135193	135803	136336	137411	138154	138374	139022	138872	137789	137472	136213	135265	134350	132820	131547	130185	128825	126933	125738	123736	122552	121261	119840	118625	117007	115583	114169	112859	111677	110136	108880	107384	106302	105170	103952	102478	101685
52	E4	Cry_2	SYBR		122143	122844	123237	123288	123227	123126	122747	122879	122500	122027	121826	121851	121190	121333	121362	121129	121381	121090	121190	121056	120967	120160	119185	118137	117083	116482	114943	114142	112680	111226	109672	108678	107346	106237	105033	103595	102402	101541	99818.5	98853.7	97432.3	96456.2	95451.5	94261.2	92729.8
53	E5	Snp42DE	SYBR		129731	130052	131106	131266	130825	130422	130316	130406	130477	130340	130154	129994	129551	128421	129416	128569	128814	128905	129348	128406	126428	125792	124575	123027	121321	120873	119033	117526	115420	114921	113023	111622	109512	108435	107601	106115	104922	102778	102171	100501	99072.2	98258.3	96571.2	95346.2	94228.2
55	E7	Cry_1	SYBR		138577	138657	139160	139499	139361	139591	139872	139714	139929	139763	139601	139635	139914	139752	139662	139977	140392	140686	140049	139180	138456	137444	136368	135221	134124	132797	131310	129971	128177	126984	125440	123827	122281	121119	119565	118205	116850	115439	114140	112713	111315	109903	108710	107217	106087
57	E9	Cry_2	SYBR		126727	126721	126788	126666	126156	126175	126348	126023	125755	125460	124916	125180	125486	124998	126014	125998	126189	125467	124882	124404	123280	122473	121442	119853	118901	117470	115414	114034	112440	111396	109656	108018	106673	105250	103873	102514	101324	99870	98664.4	97238.1	96045.7	94695.2	93582.7	92297.8	90649.7
58	E10	Cry_2	SYBR		84613.5	84468.1	84770.1	84752.5	84439.3	84123.9	84319.1	84058.8	84123.1	83947	83628.2	83552.4	83299.7	83438.8	83537.5	83422.7	83765.9	84254.7	84552.1	85048.3	85380.9	85820.2	85681.5	85464.9	85120.4	84854.2	84434.2	83694.9	82860.3	81906.8	80890.7	79962.9	78681.2	77700.5	76831.5	75973.3	74919.3	73798.8	72915.2	71997	71000.4	70002.2	69034.4	68114	67329.6
59	E11	Snp42DE	SYBR		43560.7	43961.8	44267.3	44586.7	44735.6	44884	45163.6	45228.9	45369.9	45536.2	45559.3	45460.2	45692.6	45848.6	45914.5	46034.2	45800	45493.1	45270.4	44724.9	44339	44064.7	43629.2	42834.5	42325.6	41686.2	41132.2	40470.3	39885.8	39258.7	38747.9	38193.1	37529.8	36919.9	36358.3	35884	35218.7	34691.2	34223.1	33668.5	33227.1	32639.8	32289.9	31600.1	31127.4
60	E12	Snp42DE	SYBR		67936.3	69448.6	70745.3	71857.2	72605.7	73324.8	73859.3	74170.9	74820.5	75078.1	75039.5	75105.1	75382.7	75434	75695.9	76058.5	76343.6	76655.9	76397.2	76198.4	75827.6	75241.9	74737.9	73839.1	73307.6	72113.7	71174	69875.6	68830.7	67888.9	66704.2	65794.2	64704.5	63828.3	62833.4	61600.6	60533.6	59578.2	58751.1	57621.4	56678.2	55465.4	54301	53406.7	52721.9
61	F1	EF1	SYBR		121116	121813	121958	122563	122926	122830	123216	122719	122624	122381	122359	122260	122534	122143	121963	121863	121974	121785	122045	121977	122148	122138	121690	120784	119849	119088	117799	116939	115974	114459	113545	112343	110996	109681	108363	107251	105813	104797	103386	102522	101394	100070	99106.5	97891.1	96264.9
62	F2	EF1	SYBR		132506	133632	134106	134014	134443	134536	134921	134539	134268	134244	134970	134603	134652	135341	135939	136508	135765	135759	136406	135421	135184	134004	133281	132759	131173	129534	128317	127256	125328	124308	122684	121054	119760	118511	116840	115383	113829	112167	110600	109389	108404	107522	106193	105108	103598
65	F5	Hsp70Bbb	SYBR		116722	117576	117043	117297	117881	118085	118202	117632	116571	116530	116021	115833	116148	116792	115650	117300	117349	117970	117413	118027	118825	117546	116017	115673	115289	112542	111751	110150	109947	107630	106534	104962	104853	103265	100409	99553.7	98589.4	98214.1	95705.5	95133.1	94164.2	92044.1	91798.7	90630.9	88585.4
66	F6	Hsp70Bbb	SYBR		127185	127486	127979	127760	128080	127659	127476	127303	127438	126813	126189	125854	125829	125549	125439	125492	125952	125848	125636	124553	123793	122357	121023	119558	117492	116253	114517	112799	111244	109661	108392	106515	104854	103188	101840	100408	98976.2	97512.4	95793.9	94525.5	93165.5	91813.1	90449.2	89367.7	88173.2
67	F7	EF1	SYBR		148123	148437	148900	149278	149145	149606	149784	149636	150031	150130	150244	150574	150790	150840	151517	151974	152528	153486	153665	153144	152425	151763	150192	149337	148055	146467	145044	143686	141947	140447	138994	137093	135656	134018	132556	131259	130033	128404	126924	125297	123912	122241	121074	119678	118229
71	F11	Hsp70Bbb	SYBR		52633	53138.2	53698.9	53838.2	54143.6	54421.2	54755.1	55106.4	55124.4	55313.1	55773.4	55858.8	56084.3	56359.3	56727.3	56918.6	57761.2	58174.4	58954.9	60013.2	60881.6	61571.2	62102.5	62218.8	62320.8	62718.2	62742.7	62594.2	62362.8	61590.3	60977.5	60268.5	59590.6	58918.5	58372.2	57845.3	56963.9	56520.2	55943.5	55063.7	54483.9	53768.4	53380.4	52590.2	52020
72	F12	Hsp70Bbb	SYBR		67216.7	67768	68422.8	68794	69132.4	69708.3	70082.9	70399.3	70968.5	71507.9	71703.5	72193.4	72723	72982.3	73869.8	74766.8	75811.9	76964.4	77675.2	78290	78626.8	78418.5	78582	78500.6	78296.8	77776	78241.6	77911.5	76609.4	76045.5	75422.2	74588.9	73768.8	73230.7	72221	71379.4	70478.9	69991.3	69065.4	68406.9	67563.4	66872.9	65944	65396.5	64644
73	G1	EF1	SYBR		113179	113635	113950	113940	113790	113386	113520	113108	113066	112535	112178	111988	111448	111175	110700	110496	110434	110483	110248	110191	110174	110167	110042	110055	110348	110466	110819	110540	110184	109696	108799	108153	107086	106419	105602	104597	103421	102213	101070	99789	98670.5	97544.4	96356	95349	94139.4
74	G2	EF1	SYBR		120508	120300	120613	120259	119813	119497	118858	118972	118547	117874	117606	117817	117605	117265	116910	117058	117630	117952	117364	118181	118695	118781	117918	117401	117070	116065	115210	114037	113522	112036	110840	109553	108192	107065	105916	104890	103490	102736	101612	100595	98982.9	97737	96551.9	95427	94551.4
77	G5	Hsp70Bbb	SYBR		125433	125081	125757	125518	124888	124234	123733	123494	124057	123316	123214	122987	122186	121444	122110	120782	120892	121046	122059	121767	120656	120569	120606	118969	117389	117739	116318	115649	113265	112246	110572	109468	107069	105786	105476	104084	102235	100443	99813.5	97861.2	96677.1	95797.2	93886	92409.3	91951.5
79	G7	EF1	SYBR		133201	133268	133300	133582	134066	134390	133945	134278	134949	134481	134662	134424	134790	135075	135041	135137	135580	135748	135205	134538	133323	132430	132047	130793	128853	127304	125697	124162	122717	121225	119738	118576	117257	115546	113999	112148	110876	109870	107955	106551	105454	104035	102643	101499	99953.2
80	G8	EF1	SYBR		55703.9	56307.7	56850.8	57363.3	57802.6	58379.4	58673	58867.4	59249.6	59478	59990.5	60359	60792.7	61310.4	61991.3	62636.1	63362.5	64043.5	65021.2	66158.5	66952.1	67543.2	67726.3	67861.2	67794.8	67654.8	67641.8	67256.9	66666.7	65861	65389.9	64729	64140.6	63441.8	62830.6	62182.8	61621.7	61041.5	60544.8	59738.2	59227.2	58745.1	58067.9	57414.2	56735.4
83	G11	Hsp70Bbb	SYBR		55599	56367.6	56686.9	56817.6	57135	57430.1	57536.5	57973.6	57890	57760.2	58405.7	58333	58447.4	58721	59158	59251.7	60194.7	60416.2	61002.1	62188	62807.4	63506.9	64210.4	64641.4	64495.6	64863.4	64788.4	64689.2	64938.9	64286.4	63740.6	63130.2	62285.7	61738	61446.9	60659.5	59946.3	59406.9	58463	57658.8	57039.7	56274.3	55541.2	55310.9	54695.9
[truncated: 72 more columns]

## Sheet: Melt Region Derivative Data
Block Type	96well
Chemistry	SYBR_GREEN
Experiment File Name	C:\Applied Biosystems\StepOne Software v2.3\experiments\30-05-24_CS_agn_different_primers_2024_2.eds
Experiment Run End Time	2008-04-03 09:50:06 AM MSD
Instrument Type	steponeplus
Passive Reference
Well	Well Location	Target	Reporter Dye	Zone	Reading 1	Reading 2	Reading 3	Reading 4	Reading 5	Reading 6	Reading 7	Reading 8	Reading 9	Reading 10	Reading 11	Reading 12	Reading 13	Reading 14	Reading 15	Reading 16	Reading 17	Reading 18	Reading 19	Reading 20	Reading 21	Reading 22	Reading 23	Reading 24	Reading 25	Reading 26	Reading 27	Reading 28	Reading 29	Reading 30	Reading 31	Reading 32	Reading 33	Reading 34	Reading 35	Reading 36	Reading 37	Reading 38	Reading 39	Reading 40	Reading 41	Reading 42	Reading 43	Reading 44	Reading 45
13	B1	prosalpha1	SYBR		-957.707	-880.693	-776.694	-666.151	-569.883	-499.141	-451.671	-418.855	-399.615	-410.529	-482.302	-641.311	-887.796	-1183.2	-1453.93	-1606.84	-1549.16	-1207.87	-546.439	422.789	1636.43	2992.78	4375.91	5682.66	6841.81	7820	8617.52	9258.92	9781.16	10223.5	10617.9	10982.5	11318.5	11615.3	11857.5	12034.1	12141	12180.7	12159.4	12086	11974.3	11845.5	11726.7	11645.8	11621.4
14	B2	prosalpha1	SYBR		-638.889	-699.502	-698.761	-614.723	-453.874	-253.362	-68.8822	47.0572	64.4479	-15.5003	-164.566	-337.446	-478.953	-525.034	-401.997	-33.3521	642.028	1645.28	2939.83	4432.2	5992.56	7486.53	8804.13	9876.89	10681.4	11233.3	11576.3	11768.7	11869.4	11925.5	11963.1	11987.1	11987.5	11951	11871.3	11753.2	11610.2	11459	11315.1	11190.3	11092.5	11024.8	10986.2	10973.2	10983.1
17	B5	rpl32	SYBR		-1591.62	-1821.66	-2043.02	-2179.92	-2182.62	-2058.06	-1873.51	-1728.08	-1701.9	-1810.34	-1984.52	-2088.02	-1959.02	-1460.51	-521.257	844.166	2540.51	4420.43	6325.38	8121.23	9715.61	11055.2	12114.3	12886.6	13383.6	13637.9	13702.2	13643.4	13529.6	13416.1	13334.4	13285.5	13243.7	13171.2	13040.6	12852.9	12638.8	12440.9	12290.9	12195.9	12141.6	12105.1	12066.7	12017	11957.5
18	B6	rpl32	SYBR		-2105.63	-2060.58	-1941.72	-1758.09	-1540.06	-1330.72	-1174.05	-1106.19	-1150.12	-1311.73	-1575.24	-1897.75	-2206.4	-2401.64	-2370.95	-2012.78	-1267.27	-140.411	1289.99	2894.29	4528.8	6073.87	7455.12	8642.02	9631.91	10433.2	11057.1	11518.7	11839.2	12045.3	12164.8	12221.1	12231.1	12206.1	12154.4	12083.8	12002.1	11916.7	11833.7	11757.6	11690.5	11632.2	11580	11529.5	11475.8
19	B7	prosalpha1	SYBR		-789.113	-1089.09	-1517.02	-1993.26	-2420.45	-2717.05	-2841.7	-2797.49	-2617.57	-2336.85	-1963.68	-1464.64	-772.59	182.806	1436.51	2961.86	4669.61	6435.66	8142.36	9713.12	11121.5	12372.5	13470.7	14398.7	15120.2	15601.9	15840.6	15874	15773.1	15620.5	15484.5	15400.7	15366	15347.5	15303	15202.3	15039.1	14830.4	14603.9	14386.3	14195.9	14041.8	13928.6	13860.9	13845.7
20	B8	prosalpha1	SYBR		882.83	708.106	537.591	426.084	410.766	495.274	650.039	826.861	977.992	1071.77	1104.21	1107.27	1149.91	1326.78	1733.45	2434.35	3437.29	4686.41	6079.59	7504.08	8872.46	10139.9	11294.8	12333.1	13237.9	13978.6	14528	14882.6	15072.6	15152.1	15176.2	15178.1	15158.6	15096.6	14971	14780.3	14547.7	14311.1	14107.5	13960.5	13873.7	13833.8	13818.6	13810.7	13807.1
23	B11	rpl32	SYBR		-1919.14	-1844.92	-1680.75	-1438.83	-1154.52	-878.581	-665.708	-563.168	-601.296	-787.78	-1106.69	-1522.36	-1984.56	-2432.19	-2795.52	-3000.48	-2978.3	-2680.2	-2090.34	-1230.53	-153.323	1072.39	2374.83	3686.54	4944.62	6090.46	7073.47	7859.32	8437.46	8822.77	9050.4	9165.74	9213.28	9227.79	9229.59	9225.3	9213.3	9190.76	9158.58	9121.91	9086.67	9054.52	9020.12	8972.95	8902.83
24	B12	rpl32	SYBR		-1195.32	-1216.69	-1170.61	-1047.2	-860.575	-646.187	-449.722	-313.468	-266.322	-320.013	-471.523	-707.889	-1009.9	-1353.01	-1705.36	-2026.01	-2265.16	-2367.75	-2280.14	-1958.73	-1380.13	-552.135	479.172	1630.92	2797.65	3875.97	4789.75	5504.58	6025.81	6383.47	6613.15	6742.25	6786.51	6755.01	6660.26	6525.93	6387.74	6285.41	6249.16	6287.75	6385.55	6510.22	6626.92	6710.71	6751.7
26	C2	prosalpha1	SYBR		-811.129	-774.069	-656.777	-460.393	-209.483	51.5959	267.828	386.282	369.01	203.804	-90.6588	-465.163	-845.238	-1138.52	-1243.84	-1064.46	-526.626	398.73	1680.01	3225.8	4905.37	6582.51	8146.57	9527.56	10692.1	11630.7	12347.1	12857.1	13190.5	13389.4	13497.4	13546.9	13550.8	13506.9	13410.8	13268.9	13101	12933.9	12790.5	12683.6	12615.5	12582.6	12579.3	12599.7	12638.7
29	C5	rpl32	SYBR		-1431.99	-1481.99	-1473.7	-1404.51	-1297.52	-1187.57	-1101.99	-1050.13	-1027.49	-1027.43	-1047.73	-1084.49	-1118.14	-1101.79	-962.67	-620.532	-15.7201	865.456	1980.8	3244.02	4553.1	5821.17	6995.2	8056.38	9005.44	9844.62	10566.6	11154.9	11592.3	11870.7	11997.2	11995.1	11901	11756.8	11598.9	11447.8	11306.9	11168.4	11023.9	10870.3	10710.4	10550.6	10398.8	10263.7	10152.4
30	C6	rpl32	SYBR		-852.437	-1117.93	-1361.28	-1522.86	-1572.3	-1514.47	-1379.59	-1206.6	-1028.36	-861.568	-701.33	-520.083	-271.366	102.637	660.289	1445.44	2470.71	3705.81	5078.19	6489.72	7842.09	9057.88	10089.4	10915.7	11536.8	11969.9	12248.1	12415.3	12514.5	12574.2	12601.7	12588.9	12526.9	12419.7	12285	12144.9	12014.9	11899.4	11796.2	11703	11620.2	11549.3	11490.6	11441.3	11397.3
31	C7	prosalpha1	SYBR		214.534	-1.43775	-244.978	-445.897	-532.786	-461.879	-237.05	88.4508	430.148	702.835	851.294	871.5	813.826	771.51	857.544	1176.57	1797.34	2732.42	3933.25	5306.34	6743.5	8151.58	9465.43	10641.9	11646.6	12447.1	13020.5	13367.4	13520.6	13540.8	13498.3	13450.4	13422.3	13404.7	13365.6	13272.8	13112.5	12896.4	12654	12418	12212.3	12046.3	11918.4	11824.1	11762.5
32	C8	prosalpha1	SYBR		-604.274	-878.579	-1133.11	-1286.91	-1290.22	-1145.83	-904.731	-641.679	-424.272	-290.034	-235.409	-213.456	-138.671	99.8956	614.358	1485.62	2731.83	4293.35	6044.15	7828.96	9509.48	10998.3	12264.4	13314.1	14165.8	14833.9	15329.5	15669.8	15883.2	16004.3	16061.7	16068.2	16021.3	15914.3	15749.1	15542.6	15321.7	15113.7	14937.3	14800.3	14701	14632.2	14586.3	14560.9	14563.1
35	C11	rpl32	SYBR		-717.158	-564.27	-385.165	-216.38	-85.9528	-4.00867	34.409	36.4367	-1.9996	-99.9913	-281.722	-557.939	-910.392	-1287.73	-1614.9	-1810.87	-1806.27	-1555.85	-1044.15	-285.506	678.205	1781.52	2940.74	4063.43	5062.51	5873.09	6466.34	6853.94	7079.77	7201.56	7269.78	7313.32	7336.81	7329.78	7280.54	7188.3	7067.69	6944.86	6847.87	6795.85	6791.49	6820	6854.76	6867.45	6839.05
36	C12	rpl32	SYBR		572.821	571.808	596.544	651.831	734.354	832.285	927.799	1001.79	1038.1	1026.02	960.579	841.747	672.315	455.478	194.008	-107.614	-438.589	-776.195	-1083.03	-1309	-1398.31	-1300.93	-986.297	-454.981	257.163	1087.38	1964.26	2828.86	3648.1	4413.86	5129.86	5795.69	6398.33	6915.41	7326.4	7622.51	7810.03	7906.71	7935.62	7919.48	7877.03	7821.15	7758.62	7691.37	7618.97
37	D1	Cry_1	SYBR		161.369	85.7101	68.9114	136.942	286.594	483.168	674.737	814.77	879.907	871.96	804.547	686.137	512.744	277.358	-11.506	-315.353	-566.463	-682.411	-586.402	-225.05	419.843	1323.21	2414.83	3588.72	4726.85	5731.83	6554.76	7203.64	7726.48	8179.15	8595.3	8974.65	9293.25	9524.21	9654.55	9690.18	9652.23	9571.38	9482.74	9418.9	9399.79	9424.59	9472.94	9517.81	9544.91
38	D2	Cry_1	SYBR		-437.37	-455.838	-399.423	-263.7	-71.2894	134.299	302.587	390.613	374.315	254.278	56.2262	-172.572	-368.091	-455.798	-358.675	-9.78698	632.53	1570.29	2759.53	4115.94	5533.12	6908.54	8164.61	9257.31	10170	10901.8	11459	11855.2	12112.8	12263	12338.9	12368.2	12366.4	12336.7	12273.9	12170.6	12024.7	11842.9	11640.8	11440.4	11264.1	11128.7	11041.8	11002.1	11007.1
39	D3	Cry_2	SYBR		2303.92	1591.19	819.251	162.218	-249.428	-369.691	-230.538	98.6045	558.677	1128.8	1825.94	2681.15	3707.77	4878.98	6126.3	7360.96	8505.69	9519.68	10402.6	11178	11867.8	12475.5	12983.9	13366.1	13601.6	13686.9	13638.9	13490.7	13281.2	13044.6	12803.5	12567.2	12336.5	12110.1	11888.1	11673.5	11469	11275.5	11091.6	10915.6	10748.1	10592.2	10452.2	10331.9	10232.6
40	D4	Cry_2	SYBR		511.441	154.715	-199.246	-467.571	-594.307	-563.559	-394.853	-128.561	188.364	513.842	821.043	1107.31	1398.22	1741.99	2193.17	2791.59	3545.98	4428.41	5382.1	6338.72	7238.93	8050.57	8775.58	9441.98	10082.2	10707.7	11294.6	11790.6	12140.2	12314.2	12325.7	12225.8	12081.8	11951.5	11867.4	11834.5	11838.7	11858.3	11873.3	11870	11842.2	11787.8	11705.6	11594.5	11458.4
41	D5	Snp42DE	SYBR		3853.64	3734.57	3697.26	3733.03	3796.95	3851.06	3906.49	4025.6	4275.94	4668.23	5124.66	5501.95	5656.83	5520.32	5144.46	4701.07	4429.72	4550.76	5179.42	6281.12	7693.58	9204.21	10638.9	11914.3	13032.5	14031.9	14934.1	15718.6	16332.7	16722.9	16865.3	16783.4	16548.2	16257.1	15996.3	15806.7	15673.4	15547.8	15384	15163.8	14899.2	14619.3	14355.3	14130.1	13951.2
42	D6	Snp42DE	SYBR		2112.68	1341.72	498.402	-228.285	-687.733	-812.647	-621.24	-186.556	404.456	1086.87	1838.1	2681.7	3672.99	4873.29	6322.61	8018.31	9908.59	11898.3	13868.1	15699.8	17299.2	18610.4	19619.1	20344.9	20830.3	21129.5	21298.7	21388.1	21434.6	21455.5	21447.5	21394	21279.9	21104	20878.7	20620.7	20340.7	20043.3	19735.5	19435.1	19167.4	18953.4	18797	18682	18581.3
43	D7	Cry_1	SYBR		-2023.29	-2280.96	-2573.19	-2834.26	-3010.25	-3076.88	-3042.16	-2935.82	-2792.23	-2632.63	-2451.05	-2208.18	-1837.35	-1261.59	-419.596	709.38	2089.8	3633.34	5221.67	6742.07	8117.42	9316.23	10339.8	11199	11898.2	12435.2	12811.8	13043.9	13161.9	13202.6	13198.4	13170.8	13128.5	13070	12990.3	12887.8	12769.1	12648.9	12543.4	12462.6	12406.4	12368.3	12343.2	12335.5	12363.2
44	D8	Cry_1	SYBR		-1700.63	-1887.25	-2035.45	-2093.32	-2036.29	-1876.3	-1655.73	-1430.82	-1253.19	-1155.96	-1144.89	-1194.64	-1248.97	-1226.16	-1031.54	-578.666	184.268	1252.19	2556.53	3981.81	5399.88	6706.44	7843.27	8798.72	9590.68	10244.1	10775.4	11189.8	11488.1	11677.2	11775.7	11811.4	11813.8	11804.4	11791.5	11769.8	11726.9	11653.1	11549.1	11427.2	11306.2	11204.2	11134.7	11108.6	11139.5
45	D9	Cry_2	SYBR		-894.035	-896.573	-855.103	-766.84	-639.47	-489.539	-342.003	-229.746	-189.598	-250.524	-417.409	-657.272	-897.304	-1037.47	-975.401	-635.064	11.1376	934.52	2059.2	3285.04	4516.26	5685.11	6759.81	7735.04	8612.4	9384.1	10030	10527.2	10862.7	11040.6	11081.5	11017.2	10885.6	10725.1	10569.4	10442.4	10354.6	10303.2	10276.2	10258.5	10237.4	10205.7	10161.4	10105.3	10038.5
46	D10	Cry_2	SYBR		2180.7	2241.68	2388.05	2607.59	2867.17	3122.09	3328.59	3452.54	3472.31	3376.72	3162.15	2831.9	2399.71	1895.03	1367.95	888.866	541.032	406.465	548.18	994.05	1727.53	2688.81	3788	4925.91	6016.32	7000.81	7851.57	8562.8	9137.83	9579.63	9888.94	10069.5	10135.2	10112.3	10034.7	9934.36	9832.56	9737.37	9648	9561.97	9480.1	9407.4	9350.05	9311.23	9288.01
47	D11	Snp42DE	SYBR		2673.77	2223.3	1993.4	2083.21	2481.26	3079.6	3731.16	4307.93	4728.62	4955.76	4980.82	4815.79	4493.72	4071.34	3626.25	3248.79	3030.25	3049.99	3361.67	3981.21	4879.47	5985.6	7202.88	8433.02	9599.55	10657.3	11587.8	12385.9	13049.3	13575.4	13963.5	14217.1	14343.7	14354.4	14264.3	14093.8	13869.6	13622.7	13384	13177.2	13012.8	12885.8	12780.1	12676	12558.7
48	D12	Snp42DE	SYBR		1267.56	1065.38	897.323	813.211	836.984	961.656	1158.68	1392.04	1628.02	1837.49	1994.43	2074.66	2056.07	1921.13	1663.42	1296.81	863.42	434.764	101.325	-47.1831	53.4566	422.807	1029.3	1801.62	2654.26	3516.77	4353.23	5163.11	5963.9	6765.93	7554.09	8285.71	8906.35	9374.03	9678.13	9843.65	9919.44	9957.33	9992.76	10036.1	10076.9	10096.7	10082.3	10031.5	9951.32
49	E1	Cry_1	SYBR		-1994.74	-2223.08	-2413.71	-2496.14	-2431.93	-2233.21	-1957.43	-1681.66	-1471.73	-1360.77	-1345.36	-1395.51	-1468.23	-1514.91	-1482.86	-1316.81	-967.436	-406.476	360.752	1294.99	2335.93	3420.62	4496.63	5524.02	6470.04	7304.51	8001.58	8547.2	8945.18	9216.78	9392.57	9501.72	9564.55	9591.3	9586.13	9552.71	9498.71	9437.2	9384.81	9357.59	9365.61	9410.38	9485.98	9585.53	9710.04
50	E2	Cry_1	SYBR		2689.59	2406.47	2221.48	2212.03	2398.96	2736.41	3131.6	3482.78	3715.54	3802.96	3765.35	3654.86	3534.46	3460.93	3477.6	3615.58	3897.75	4338.2	4934.17	5657.31	6453.89	7258.72	8015.92	8693.18	9282.79	9790.64	10223.7	10583.8	10868.6	11077	11212.8	11283.5	11296.3	11253	11149.5	10979.4	10743	10455.6	10149.4	9866.73	9646.77	9512.72	9465.82	9490.04	9564.64
51	E3	Cry_2	SYBR		-3239.62	-3737.61	-4311.92	-4850.14	-5264.37	-5515.8	-5610.36	-5572.07	-5411.84	-5108.43	-4609.62	-3852.7	-2795.4	-1442.58	143.369	1854.83	3568.06	5175.98	6610.46	7845.73	8886.97	9751.91	10455.3	11002.4	11391.1	11621.1	11704.9	11673.5	11572.7	11450.3	11340.3	11254.6	11185.9	11118.1	11037.3	10936.3	10813.4	10669.3	10507.3	10334.4	10161.8	10003.4	9871.02	9772.5	9711.3
52	E4	Cry_2	SYBR		687.996	543.427	473.5	514.623	668.175	900.666	1158.24	1384.91	1536.79	1589.62	1540.55	1407.84	1227.65	1049.75	931.936	933.395	1107.69	1493.66	2104.39	2917.91	3875.66	4894.62	5890.38	6800.59	7596.05	8274.22	8841.77	9300	9642.36	9863.48	9971.22	9990.28	9955.75	9900.98	9847.05	9800.46	9756.77	9707.71	9647.72	9577.58	9503.75	9433.58	9370.4	9311.96	9254.43
53	E5	Snp42DE	SYBR		846.714	644.447	519.62	503.581	585.754	731.819	912.405	1118.11	1349.27	1593.81	1815.93	1971.4	2041.17	2065.03	2149.98	2443.31	3077.28	4109.83	5491.19	7075.23	8672.41	10115.9	11308.9	12233.6	12926.6	13441.8	13822.8	14092.7	14257.9	14317.9	14274.6	14140.7	13945.9	13733	13544.2	13402.9	13305.6	13229.5	13150.7	13058.6	12958.5	12864.2	12787.7	12732	12690.5
55	E7	Cry_1	SYBR		-461.793	-585.63	-694.557	-754.62	-745.716	-668.803	-544.417	-404.72	-283.592	-206.076	-180.019	-189.968	-194.671	-130.106	79.3556	500.8	1167.66	2062.1	3115.97	4232.53	5318.44	6309.15	7176.75	7920.99	8552.91	9081.64	9509.92	9837.05	10064	10197.4	10249.5	10237.3	10180	10097.6	10008	9924.11	9852.98	9794.87	9745.59	9699.7	9653.89	9609.85	9574.33	9558.26	9575.3
57	E9	Cry_2	SYBR		671.802	743.008	849.403	978.379	1112.45	1230.15	1303.61	1298.87	1185.74	956.87	646.763	338.106	147.335	193.193	559.714	1269.56	2278.81	3496.07	4814.51	6142.18	7416.75	8603.17	9680.51	10629	11424.7	12045.5	12481.3	12742.2	12856.5	12860.3	12785.5	12654.5	12483.5	12288.5	12087.7	11898.4	11732.9	11595.4	11483.5	11391.6	11312.8	11239.9	11164.7	11079.8	10981
58	E10	Cry_2	SYBR		29.8182	109.382	237.504	393.694	551.219	687.427	789.316	850.152	861.613	808.927	673.085	439.492	106.781	-307.81	-767.286	-1217.25	-1591.08	-1818.96	-1840.68	-1619.63	-1152.22	-468.625	377.214	1323.43	2314.16	3305.12	4260.78	5148.17	5933.65	6586.61	7086.71	7430.96	7636.05	7734.09	7763.03	7756.12	7735.15	7709.87	7682.24	7652.03	7620.4	7590.77	7567.4	7552.4	7542.92
59	E11	Snp42DE	SYBR		-828.855	-1078.17	-1339.14	-1551.39	-1671.8	-1686.98	-1611.47	-1475.74	-1311.46	-1138.64	-957.003	-744.224	-462.909	-76.2933	433.905	1056.23	1751.98	2469.47	3162.8	3803.8	4382.3	4897.2	5346.08	5721.3	6013.33	6217.89	6340.64	6397	6407.34	6391.14	6361.68	6324.26	6277.37	6216.74	6139.46	6046.49	5943.17	5837.82	5739.93	5657.35	5594.29	5550.36	5521.41	5501.4	5484.11
60	E12	Snp42DE	SYBR		-5585.69	-6644.52	-7634.86	-8289.39	-8444.41	-8086.29	-7328.49	-6349.46	-5331.25	-4418.77	-3699.15	-3190.77	-2842.07	-2543.01	-2154.06	-1545.66	-636.349	586.392	2069.99	3721.41	5439.18	7137.3	8751.95	10234.6	11541.3	12629.6	13466.5	14041.9	14378.7	14529.3	14562	14541.1	14511.3	14492	14483.4	14479.5	14480.3	14495.8	14541.4	14631.7	14782.3	15016.4	15368.4	15874.2	16548.1
61	F1	EF1	SYBR		-64.3535	-287.971	-473.61	-557.562	-508.228	-339.673	-103.333	136.917	330.966	457.003	519.33	534.815	518.825	479.867	424.996	370.746	350.911	415.312	618.345	1001.27	1574.72	2310.01	3143.73	3995.72	4792.36	5485.17	6057.18	6517.07	6886.15	7186.06	7430.71	7623.99	7762.68	7841.74	7859.91	7823.98	7749.56	7658.94	7575.78	7518.03	7491.82	7488.52	7488.15	7467.6	7411.43
62	F2	EF1	SYBR		-1135.2	-1212.11	-1225.66	-1154.58	-1007.53	-823.519	-659.132	-568.238	-582.097	-697.511	-875.672	-1051.05	-1147.19	-1095.66	-852.127	-404.514	230.356	1017.7	1915.73	2882.36	3877.26	4861.94	5799.45	6655.29	7399.95	8013.83	8492.19	8845.84	9096.92	9272.22	9397.01	9490.97	9564.27	9614.07	9623.42	9566.88	9423.26	9191.11	8897.42	8593.46	8337.26	8171.64	8108.74	8128.9	8192.19
65	F5	Hsp70Bbb	SYBR		-443.319	-566.47	-563.871	-363.809	57.7114	646.851	1270.7	1755.68	1949.53	1777.01	1262.36	512.797	-320.077	-1078.57	-1622.02	-1836.05	-1636.49	-975.196	149.518	1682.48	3509.56	5471.06	7391.68	9115.94	10537.2	11611.2	12353.8	12826.2	13112.8	13297.1	13439.8	13564.8	13657.5	13680.7	13604.1	13430.9	13201.5	12974	12794	12678.9	12618.5	12588	12559.2	12510.1	12431.4
66	F6	Hsp70Bbb	SYBR		1473.63	1247	1102.7	1103.76	1273.3	1587.31	1984.07	2381.03	2691.65	2843.63	2800.31	2581.82	2276.38	2033.16	2033.45	2445.74	3376.72	4835.06	6724.54	8868.22	11055.9	13093	14835.9	16207	17192.5	17829.7	18188.6	18351.6	18393.5	18366.9	18295.7	18181.7	18019.8	17812.5	17573.7	17320.8	17062.2	16792.8	16499.9	16176.5	15830.3	15483.6	15165.5	14899	14692.5
67	F7	EF1	SYBR		-1913.94	-1879.63	-1798.96	-1679.26	-1541.12	-1411.8	-1317.34	-1277.01	-1301.34	-1393.16	-1546.46	-1742.26	-1940.77	-2075.82	-2058.79	-1795.95	-1217.49	-306.003	890.314	2267.08	3694.22	5051.9	6256.45	7268.72	8086.1	8727.64	9219.67	9586.56	9846.38	10010.4	10086	10082.4	10016.3	9914.09	9807.76	9724.51	9676.87	9658.51	9649.97	9630.6	9589.35	9529.12	9462.05	9400.53	9350.17
71	F11	Hsp70Bbb	SYBR		-2960.3	-2958.76	-2908.81	-2810.55	-2676.95	-2528.85	-2389.09	-2278.65	-2215.79	-2216.94	-2297.98	-2474.44	-2758.54	-3152.66	-3640.84	-4181.46	-4705.96	-5126.79	-5355.25	-5324.24	-5007.26	-4423.7	-3626.79	-2680.6	-1639.86	-544.001	573.693	1672.22	2697.08	3588.9	4301.04	4815.63	5147.99	5338.62	5437.17	5487.06	5516.43	5537.19	5550.43	5554.77	5553.28	5556.42	5579.04	5633.59	5723.33
72	F12	Hsp70Bbb	SYBR		-4940.15	-4838.67	-4672.52	-4467.02	-4258.25	-4080.07	-3955.71	-3898.87	-3920.74	-4035.88	-4259.89	-4597.04	-5023.54	-5475.97	-5854.25	-6043.07	-5945.26	-5514.01	-4769.99	-3793.87	-2698.37	-1590.88	-542.516	424.169	1325.5	2191.64	3038.99	3855.48	4605.33	5248.52	5760.37	6139.47	6401.65	6568.48	6659.66	6692.26	6683.27	6650.31	6608.8	6568.3	6532.09	6499.81	6470.82	6446.15	6427.28
73	G1	EF1	SYBR		1209.32	1072.34	967.079	926.635	964.961	1074.81	1234.03	1414.49	1588.42	1730.85	1820.58	1841.6	1785.73	1655.63	1465.93	1240.45	1005.34	781.016	577.22	394.592	232.127	97.3802	13.6362	19.4827	158.589	463.066	937.788	1553.42	2253.27	2970.64	3649.11	4256.44	4786.37	5249.94	5661.05	6025.47	6337.85	6586.96	6764.6	6871.95	6920.6	6927.91	6910.36	6878.48	6835.97
74	G2	EF1	SYBR		945.945	1063.17	1246.82	1467.1	1681.33	1848	1938.05	1939.07	1852.73	1688.95	1459.76	1175.27	844.153	479.293	106.38	-231.162	-474.792	-561.047	-436.306	-71.9282	524.479	1306.99	2201.8	3127.86	4017.67	4829.4	5545.76	6163.73	6682.81	7098.25	7402.33	7591.34	7673.6	7672.86	7625.22	7570.61	7542.1	7556.05	7607.57	7673.54	7723.71	7734.62	7699.54	7629.08	7544.83
77	G5	Hsp70Bbb	SYBR		2491.39	2556.49	2697.37	2874.74	3028.99	3115.49	3134.3	3128.83	3153.34	3230.27	3327.47	3370.17	3279.39	3017.7	2620.41	2199.61	1916.24	1928.82	2337.04	3147.78	4278.75	5597.32	6973.32	8319.85	9604.45	10829	11993.3	13067	13986.7	14681	15107	15275.7	15254.2	15140.6	15024.5	14953.7	14925.2	14903.6	14849.6	14741.8	14580.3	14380.3	14163.3	13950.6	13759.7
79	G7	EF1	SYBR		-742.357	-841.877	-949.59	-1035.19	-1073.69	-1055.38	-988.345	-894.284	-800.399	-729.505	-689.589	-664.884	-613.334	-472.276	-173.918	334.259	1070.9	2011.78	3097.65	4254.15	5414.27	6528	7556.37	8460.5	9198.76	9738.52	10072.5	10228.4	10262.8	10242.8	10223.8	10234.4	10271.3	10309.1	10317.3	10275.9	10182.8	10050.5	9897.28	9739.54	9589.14	9453.66	9337.95	9245.51	9178.55
80	G8	EF1	SYBR		-3018.09	-3002.48	-2937.26	-2822.11	-2672.33	-2515.84	-2385.52	-2310.51	-2309.62	-2389.19	-2544.6	-2764.04	-3031.25	-3326.2	-3623.04	-3887.13	-4073.77	-4132.26	-4016.53	-3699.88	-3186.52	-2512.92	-1736.69	-919.244	-110.956	653.699	1352.12	1967.06	2483.73	2892.2	3191.56	3391.24	3508.66	3564.55	3579.27	3570.73	3553.44	3538.06	3531.04	3535.04	3549.5	3571.22	3595.41	3617.26	3634.14
83	G11	Hsp70Bbb	SYBR		-2463.42	-2470.28	-2420.56	-2310.67	-2152.63	-1970.66	-1795.33	-1657.9	-1585.92	-1600.22	-1714.12	-1933.42	-2256.38	-2672.39	-3159.31	-3680.74	-4184.86	-4606.71	-4876.07	-4931.25	-4735.46	-4288.62	-3627.32	-2811.4	-1903.28	-951.101	15.3539	975.373	1903.19	2761.6	3509.25	4117.29	4583.15	4931.11	5198.46	5416.21	5595.69	5728.72	5798.83	5796.76	5731.01	5628.64	5525.79	5453.77	5427.64
[truncated: 72 more columns]
