# Supplementary material for: Whole-Genome and Poly(A)+Transcriptome Analysis of the Drosophila Mutant agnts3 with Cognitive Dysfunctions
Source: Int J Mol Sci. 2024 Sep 13;25(18):9891. doi: 10.3390/ijms25189891 (PMC11432035; doi:10.3390/ijms25189891)
Supplement: Supplementary file 1 [file ijms-25-09891-s001.zip › Supplementary materials/Table S2.xls]

## Sheet: Лист1
all_conditions_up	log2FC	all_conditions_down	log2FC	normal_conditions_only_up	log2FC	normal_conditions_only_down	log2FC	HS_only_up	log2FC	HS_only_down	log2FC	HMC_only_up	log2FC	HMC_only_down	log2FC
LNCRNA:CR34335	10.5090810238413	CREG	-1.93434001323428	FLEA{}102	8.58735789437704	CG31743	-1.66823561916984	FLEA{}1074	9.22302826501277	HSP70BC	-1.94150794636866	STALKER2{}6584	7.306938	JON99CIII	-1.333127
PGRP-SC1B	9.45573697769752	JON99CII	-2.15152228520198	CG31274	7.60189631146521	CG42782	-1.68848798903813	DM88{}1662	8.47945007037181	INAF-B	-1.96009919738501	LNCRNA:SMRG	6.790393	CG15293	-1.498271
COPIA{}997	8.90653119691057	CARPB	-2.15225213672801	GYPSY{}RR48391	7.15066287661101	CG4363	-1.76567135665585	CR42722	8.33900223522297	JON25BII	-2.23862519937284	GYPSY5{}1006	6.777266	SPRINGER{}1464	-1.500581
CG30428	8.58134640715401	CG16898	-2.18214486501847	F{}RR44129	6.94052841707889	MAL-A8	-1.83682247757572	LNCRNA:ALPHAGAMMA-ELEMENT:CR32865	6.88825421291957	CG6785	-2.61061297147638	CG17283	6.037704	HEX-C	-1.521745
CR43086	8.21926473386921	CG1635	-2.25095641247012	COPIA{}860	6.53460920191502	CG32444	-1.85567461666184	DM88{}1689	6.61517971824501	OPUS{}821	-3.04089273539157	LNCRNA:CR45537	5.98596	CG16926	-1.564457
LNCRNA:CR43453	8.14168322137599	FLEA{}3	-2.28595521916302	JOCKEY{}1461	6.3154970594562	CG11852	-2.01006111213859	CR46154	6.3466713683359	CG12290	-3.0970182944048	GYPSY{}6524	5.94159	CG5966	-1.598859
CR11386	7.9237965881293	CG44014	-2.29808087525045	412{}6501	6.23575391842592	MTNC	-2.10852696850969	CR46155	6.3466713683359	CR13656	-3.11919018138227	297{}1645	5.866272	LPR2	-1.68792
CR43087	7.83794086236741	CG11655	-2.3327280990286	CG34251	6.19768164018189	CG34215	-2.26912001110875	STALKER2{}1505	6.08086011888303	ASRNA:CR46070	-3.17363353372299	BURDOCK{}CG42345[664]	5.760927	CYS	-1.688074
CR42653	7.75673837121947	TO	-2.3485800158238	17.6{}44	6.09351778777807	RPL37B	-2.59112594170629	DM88{}1295	5.91318362533499	SDIC2	-3.33192428924276	IDEFIX{}RR48398	5.74153	CG17752	-1.713738
LNCRNA:CR44344	7.39023054654672	CG6321	-2.36824366209925	412{}881	5.6429324976108	TPNC4	-2.98110878711879	297{}263	5.88603714738786	ROO{}1676	-3.38686251498524	SISA	4.219279	CG6443	-1.714925
LNCRNA:CR43949	7.33906047733243	CYP28A5	-2.46862661246457	1360{}1479	5.61202076314973	CG43085	-3.0903572007723	DM88{}1696	5.82714141548719	LNCRNA:CR44051	-3.46707699930716	DEF	4.143715	LNCRNA:CR32835	-1.724892
LNCRNA:CR46215	7.29181190387681	CG42329	-2.52521160593537	INE-1{}3309	5.60078155834807	MTND	-3.10719204933926	INVADER1{}1656	5.57368884728376	OPUS{}336	-3.74762577921172	BS{}1038	3.99083	NEPL21	-1.772004
LNCRNA:CR45998	7.21472198936399	YELLOW-F2	-2.56189427268329	297{}4042	5.54039921674565	TEP1	-3.64625160209311	DM88{}1659	5.37975689072854	OPUS{}1412	-4.91663875144058	LNCRNA:CR45697	3.886075	CG1468	-1.779731
LNCRNA:CR45155	7.00408134529613	CG33307	-2.59317466934559	CG45045	5.41516716678034	HMS-BEAGLE{}390	-3.78550312306792	DM88{}1691	5.33458601534187	OPUS{}1157	-4.92590919480474	CG12057	3.869621	CG31704	-1.842724
LNCRNA:CR44534	6.81856538016623	CG14963	-2.60713417764174	CG15369	4.85427449006737	LNCRNA:CR43847	-3.86445572631912	DM88{}1694	5.33458601534187	OPUS{}1099	-5.19911719559082	ASRNA:CR46487	3.098638	CG34161	-1.863016
ASRNA:CR45832	6.4290731174928	CG34367	-2.62014287207563	OPUS{}6547	4.60488275539103	HET-A{}6269	-3.95121036379779	DM88{}LNCRNA:ALPHAGAMMA-ELEMENT:CR32865[1311]	5.30938390174435	POGO{}1350	-6.11174769861762	LNCRNA:CR44686	2.850675	GNMT	-1.936224
CG15239	6.39437614846785	CG34166	-2.70541949612501	CG32198	4.02611121309771	LIP3	-4.2504767233003	DM88{}1660	4.60801620458302	OPUS{}4946	-6.15794795448005	HSP70BB	2.501193	GLOB1	-2.044716
ASRNA:CR45056	6.37019519969696	RH2	-2.74605296401041	FB{}NMO-FB-NOF	3.68944030430947	CG42792	-4.37373566498407	LNCRNA:CR42765	4.48492133193725	OPUS{}415	-6.25248846869556	CG14419	2.285643	SFP33A2	-2.225845
RT1B{}987	6.25069835997245	ALMS1A	-2.76935417285877	CG31189	3.54398229562557	BURDOCK{}107	-4.57451375734972	DM88{}1692	4.22971966942995	OPUS{}33	-6.90483220132108	CYP4D1	2.181244	CG3984	-2.247641
GRIM	6.07030739208297	UHG1	-2.79935850843027	COPIA{}122	3.14795197294767	TOTB	-4.58290955145025	STALKER2{}22	2.47408597338486	BLOOD{}2438	-7.08389261469918	CG17325	1.953423	HET-A{}6255	-2.418466
ASRNA:CR45974	6.03425805240844	CG30371	-2.81946076431927	CG17738	2.9033651703547	CG30098	-5.53512683767904	CTR1B	2.33135843301037	BURDOCK{}304	-7.13886118814183	CG42305	1.953423	CG42876	-2.51674
FLEA{}152	5.93290712276499	LNCRNA:CR9284	-2.85001772136623	MDG1{}2138	2.68507236677631	CG33459	-5.67737838310039	FT	2.01209718576553	MDG3{}291	-7.75236924055672	LYSP	1.672101	MAL-B2	-2.626447
LCP2	5.77995470503836	HET-A{}6274	-2.86585389774645	COPIA{}302	2.55728993364323	DIVER{}121	-5.75257573365235	1731{}2219	1.81395778636485			CG8774	1.377996	BS3{}2538	-3.523823
COPIA{}466	5.75782473831605	CG13482	-2.93604268156723	PK2-R2	2.47128838435683	CG18278	-5.91541676816329							LNCRNA:CR45560	-3.926655
COPIA{}631	5.6788486080643	CG1213	-3.01904388439498	IM18	2.26624646375444	CG33458	-6.10778917606599							CG8800	-4.382505
MST57DA	5.4801217877333	CG43120	-3.03042342584956	ATTAATTA	2.19483503232392	CG32379	-6.18344714675353							GTWIN{}1686	-4.454956
CG45490	5.47732106329485	HET-A{}6532	-3.06499268339155	LNCRNA:CR46446	2.02101666150453	TOTZ	-6.33557430339952							SR-CIV	-4.763351
CG17177	5.18650346051925	OBP99B	-3.13511892044962	COPIA{}1466	1.55356539547012	QUASIMODO{}1100	-6.41071890001386							LNCRNA:CR46086	-4.873053
LNCRNA:CR45893	5.15777807218414	CG7800	-3.17860837138158			MESK4	-7.32969617205253							NIMC4	-5.364362
CP7FB	5.07393389958184	CG6912	-3.18154710765411			PROSALPHA1	-9.10585239601341							LNCRNA:CR45259	-5.418362
CG18493	4.80915234716447	ASRNA:CR45041	-3.23094023803105											LNCRNA:CR45654	-5.577341
MDG3{}1683	4.69046914234381	BS{}358	-3.24737497039012											LNCRNA:CR44379	-5.851235
INVADER3{}695	4.45984329363363	HET-A{}4800	-3.34710709102896											PRE-MOD(MDG4)-K	-6.393231
COPIA{}1467	4.40515618991104	CG12896	-3.35971101941044											IR7C	-6.470882
CG31468	4.34524755406809	CG3397	-3.4527126119369											MDG3{}1184	-7.443708
LNCRNA:CR44501	4.03508938670678	MUC4B	-3.4659781347332
FLEA{}RR48302	3.95034222359676	CG6435	-3.48847958066053
RR51477	3.80699599136343	1360{}644	-3.53945193103087
COPIA{}399	3.80690296790837	MICROPIA{}1243	-3.56446675566526
CG3339	3.79129969589171	CG10764	-3.71041136763164
RR51007	3.72210578589724	CG43750	-3.78593598706006
CG13313	3.57582833328756	PEPCK2	-3.8539072840116
COPIA{}837	3.53911244032173	CG11854	-3.85998867439962
LNCRNA:CR32553	3.44952266316054	CG43061	-4.13211456184364
LNCRNA:CR45363	3.35421865859666	HOPPER{}643	-4.15807981379336
CG31832	3.33708338412973	CG15221	-4.22716349069846
ASRNA:CR45822	3.32603754150163	CG33282	-4.27143522189905
CR33318	3.17093208395815	GEM4B	-4.43446886300694
COPIA{}387	3.10384288312226	LNCRNA:CR44864	-4.5451845658866
FLEA{}876	2.87792970826786	CG31380	-4.65732944990796
COPIA{}920	2.81020034214192	CG45080	-4.72656406284056
COPIA{}988	2.80993725107572	COPIA{}1391	-4.85032580114486
CG3528	2.74292508908183	CR44383	-5.68875549383957
COPIA{}539	2.71608881058395	BARI1{}JHEH[BARI1855]	-5.79588123260286
RR51475	2.71608881058395	CG43149	-5.91217558221017
CG14395	2.71463036384112	HET-A{}5504	-6.11044018087289
LNCRNA:CR44643	2.64646554878315	LNCRNA:CR44832	-6.19787296986769
CG34204	2.64547165948554	LNCRNA:CR46108	-6.36001389833705
PGRP-SC2	2.6010810244654	CG43403	-6.46708072692356
COPIA{}1016	2.57981470446513	SPN42DE	-6.52651796409108
CG42821	2.55784823467289	LNCRNA:CR40469	-6.60943496732511
ASRNA:CR46069	2.52263706964456	CG42807	-6.68844778606182
CRY	2.37545671145737	CR33222	-6.74036697044048
F{}848	2.24035188838334	LNCRNA:CR43839	-6.95066224320985
F{}1154	2.01577136298811	LNCRNA:CR45188	-7.08308661343526
BLM	1.89201248398157	FLEA{}877	-7.25470982322654
LISTERICIN	1.86149332208322	DOC2-ELEMENT{}650	-7.55857179630558
OBP56A	1.85267921728636	CG44102	-7.63317140785337
CG14314	1.79185649749757	LNCRNA:CR44535	-7.70263725891712
		CG31205	-7.78799922096766
		CG13946	-7.9386089544936
		LYSC	-8.24091582464122
		TOTM	-8.78972562843534
		GYPSY10{}6526	-9.67338607517008
		SORDD2	-10.9276565053482
